# Supplementary material for: Green synthesis of propylene oxide directly from propane
Source: Nat Commun. 2022 Dec 13;13:7504. doi: 10.1038/s41467-022-34967-2 (PMC9748031; doi:10.1038/s41467-022-34967-2)
Supplement: Supplementary file 4 — Supplementary Software 1 [file 41467_2022_34967_MOESM4_ESM.zip]

Archive with 11 entries (9 files):
- mech/
- mech/DTU_N2.cti
- results/
- results/XS-773-DTU_N2_pOH_10.00.json
- results/XS-773-DTU_N2_pOH_1.00.json
- results/XS-773-DTU_N2_pOH_0.10.json
- results/XS-773-DTU_N2_pOH_0.05.json
- results/XS-773-DTU_N2.json
- results/XS-773-DTU_N2_pOH_0.01.json
- microkinetics.ipynb
- plots.ipynb
