# Supplementary material for: Green synthesis of propylene oxide directly from propane
Source: Nat Commun. 2022 Dec 13;13:7504. doi: 10.1038/s41467-022-34967-2 (PMC9748031; doi:10.1038/s41467-022-34967-2)
Supplement: Supplementary file 4 — Supplementary Software 1 [file 41467_2022_34967_MOESM4_ESM.zip › mech/DTU_N2.cti]

# This file has been modified due to compatibility issues with Cantera 2.6. Reactions 1046 and 1047 are commented out. 
# Results for propane oxidation are consistent to what we obtained with Cantera 2.4 when including these reactions.
# Nonetheless this file should be used with caution!
"""
 released on 2018/05/03

 <><><><><><><><><><><><><><><><><><><><><><><><><><><><><><><><><><><><><><><><><><><><><><><><><><><><>><><><><><><><><>  !
     PRIOR TO ITS USE IN THE CALCULATIONS, THIS FILE HAS TO BE MODIFIED.
     DEPENDING ON WHAT BATH GAS (DILUTANT) IS MOST ABUNDANT IN YOUR SYSTEM
     (THE PRESENT CHOICES ARE N2, AR, OR HE),  YOU  SHOULD UNCOMMENT THE
     CORRESPONDING BLOCK FOR THE REACTION H+O2(+M)=HO2(+M), AND COMMENT THE
     BLOCK FOR OTHER DILUTANT(S).  AS GIVEN, THE MAIN DILUTANT IS SET TO BE N2.
 <><><><><><><><><><><><><><><><><><><><><><><><><><><><><><><><><><><><><><><><><><><><><><><><><><><><>><><><><><><><><>  !
 -------------------------------------------------------------------------------------------------------------------------- !
 <><><><><><><><><><><><><><><><><><><><><><><><><><><><><><><><><><><><><><><><><><><><><><><><><><><><>><><><><><><><><>  !
 <><><><><><><><><><><><><><><><><><><><><><><><><><><><><><><><><><><><><><><><><><><><><><><><><><><><>><><><><><><><><>  !
 -------------------------------------------------------------------------------------------------------------------------- !
 ------------------------------------------------ DTU mechanism, 2018  ---------------------------------------------------- !
 ----------------------------------    For further information, contact:               ------------------------------------ !
 ----------------------------------        | Peter Glarborg, pgl@kt.dtu.dk             ------------------------------------ !
 ----------------------------------        | Hamid Hashemi, hah@kt.dtu.dk              ------------------------------------ !
 ----------------------------------        | DTU Chemical Engineering                  ------------------------------------ !
 ----- Ref:

 ----- H. Hashemi, J.M. Christensen, L.B. Harding, S.J. Klippenstein, P. Glarborg,
 ----- High-Pressure Oxidation of Propane, Proc Combust Inst 37 (2018)

 ----- H. Hashemi, J. M. Christensen, P. Glarborg, High-pressure pyrolysis and oxidation
 ----- of ethanol, Fuel 218 (2018) 247-257.

 ----- H. Hashemi, J.G. Jacobsen, C.T. Rasmussen, J.M. Christensen, P. Glarborg,
 ----- S. Gersen, M. Essen, H.B. Levinsky, S.J. Klippenstein, High-pressure
 ----- oxidation of ethane, Combust. Flame 182 (2017) 150-166.

 ----- J. Gimenez-Lopez, C. Rasmussen, H. Hashemi, M. Alzueta, Y. Gao, P. Marshall,
 ----- C. Goldsmith, P. Glarborg, Experimental and kinetic modeling study of C2H2
 ----- oxidation at high pressure, Int. J. Chem. Kinet. 48 (2016) 724-738.

 ----- H. Hashemi, J. M. Christensen, S. Gersen, H. Levinsky, S. J. Klippenstein,
 ----- P. Glarborg, High-pressure oxidation of methane, Combust. Flame 172 (2016) 349-364.

 ----- P. Marshall, P. Glarborg, Ab initio and kinetic modeling studies of formic acid
 ----- oxidation, Proc. Combust. Inst. 35 (2015) 153-160.

 ----- H. Hashemi, J. M. Christensen, S. Gersen, P. Glarborg, Hydrogen oxidation at high
 ----- pressure and intermediate temperatures: Experiments and kinetic modeling, Proc.
 ----- Combust. Inst. 35 (2015) 553-560.

 ----- V. Aranda, J. M. Christensen, M. U. Alzueta, P. Glarborg, S. Gersen, Y. Gao,
 ----- P. Marshall, Experimental and Kinetic Modeling Study of Methanol Ignition and
 ----- Oxidation at High Pressure, Int. J. Chem. Kinet. 45 (2013) 283-294.

 ----- J. G. Lopez, C. L. Rasmussen, M. U. Alzueta, Y. Gao, P. Marshall, P. Glarborg,
 ----- Experimental and kinetic modeling study of C2H4 oxidation at high pressure, Proc.
 ----- Combust. Inst. 32 (2009) 367-375.

 ----- C. L. Rasmussen, J. G. Jakobsen, P. Glarborg, Experimental measurements and
 ----- kinetic modeling of CH4/O2 and CH4/C2H6/O2 conversion at high pressure, Int. J.
 ----- Chem. Kinet. 40 (2008) 778-807.

 ----- C. L. Rasmussen, J. Hansen, P. Marshall, P. Glarborg, Experimental measurements
 ----- and kinetic modeling of CO/H2/O2/NO, conversion at high pressure, Int. J. Chem.
 ----- Kinet. 40 (2008) 454-480.
 -------------------------------------------------------------------------------------------------------------------------- !
 -------------------------------------------------------------------------------------------------------------------------- !
 <><><><><><><><><><><><><><><><><><><><><><><><><><><><><><><><><><><><><><><><><><><><><><><><><><><><>><><><><><><><><>  !
 released on 2018/05/03
 -------------------------------------------------------------------------------------------------------------------------- !
 <><><><><><><><><><><><><><><><><><><><><><><><><><><><><><><><><><><><><><><><><><><><><><><><><><><><>><><><><><><><><>  !
 <><><><><><><><><><><><><><><><><><><><><><><><><><><><><><><><><><><><><><><><><><><><><><><><><><><><>><><><><><><><><>  !
 -------------------------------------------------------------------------------------------------------------------------- !
 ------------------------------------------------ DTU mechanism, 2018  ---------------------------------------------------- !
 ----------------------------------    For further information, contact:               ------------------------------------ !
 ----------------------------------        | Peter Glarborg, pgl@kt.dtu.dk             ------------------------------------ !
 ----------------------------------        | Hamid Hashemi, hah@kt.dtu.dk              ------------------------------------ !
 ----------------------------------        | DTU Chemical Engineering                  ------------------------------------ !
 ----- Ref:

 ----- H. Hashemi, J.M. Christensen, L.B. Harding, S.J. Klippenstein, P. Glarborg,
 ----- High-Pressure Oxidation of Propane, Proc Combust Inst 37 (2018)

 ----- H. Hashemi, J. M. Christensen, P. Glarborg, High-pressure pyrolysis and oxidation
 ----- of ethanol, Fuel 218 (2018) 247-257.

 ----- H. Hashemi, J.G. Jacobsen, C.T. Rasmussen, J.M. Christensen, P. Glarborg,
 ----- S. Gersen, M. Essen, H.B. Levinsky, S.J. Klippenstein, High-pressure
 ----- oxidation of ethane, Combust. Flame 182 (2017) 150-166.

 ----- J. Gimenez-Lopez, C. Rasmussen, H. Hashemi, M. Alzueta, Y. Gao, P. Marshall,
 ----- C. Goldsmith, P. Glarborg, Experimental and kinetic modeling study of C2H2
 ----- oxidation at high pressure, Int. J. Chem. Kinet. 48 (2016) 724-738.

 ----- H. Hashemi, J. M. Christensen, S. Gersen, H. Levinsky, S. J. Klippenstein,
 ----- P. Glarborg, High-pressure oxidation of methane, Combust. Flame 172 (2016) 349-364.

 ----- P. Marshall, P. Glarborg, Ab initio and kinetic modeling studies of formic acid
 ----- oxidation, Proc. Combust. Inst. 35 (2015) 153-160.

 ----- H. Hashemi, J. M. Christensen, S. Gersen, P. Glarborg, Hydrogen oxidation at high
 ----- pressure and intermediate temperatures: Experiments and kinetic modeling, Proc.
 ----- Combust. Inst. 35 (2015) 553-560.

 ----- V. Aranda, J. M. Christensen, M. U. Alzueta, P. Glarborg, S. Gersen, Y. Gao,
 ----- P. Marshall, Experimental and Kinetic Modeling Study of Methanol Ignition and
 ----- Oxidation at High Pressure, Int. J. Chem. Kinet. 45 (2013) 283-294.

 ----- J. G. Lopez, C. L. Rasmussen, M. U. Alzueta, Y. Gao, P. Marshall, P. Glarborg,
 ----- Experimental and kinetic modeling study of C2H4 oxidation at high pressure, Proc.
 ----- Combust. Inst. 32 (2009) 367-375.

 ----- C. L. Rasmussen, J. G. Jakobsen, P. Glarborg, Experimental measurements and
 ----- kinetic modeling of CH4/O2 and CH4/C2H6/O2 conversion at high pressure, Int. J.
 ----- Chem. Kinet. 40 (2008) 778-807.

 ----- C. L. Rasmussen, J. Hansen, P. Marshall, P. Glarborg, Experimental measurements
 ----- and kinetic modeling of CO/H2/O2/NO, conversion at high pressure, Int. J. Chem.
 ----- Kinet. 40 (2008) 454-480.


"""

units(length='cm', time='s', quantity='mol', act_energy='cal/mol')

ideal_gas(name='gas',
          elements="H O C N Ar He",
          species="""H              H2             HE
                     O              OH             H2O
                     N2             O2             HO2
                     H2O2           AR             C
                     CH             CH2            CH2(S)
                     CH3            CH4            CO
                     HCO            CH2O           HCOH
                     CH3O           CH2OH          CH3OH
                     CO2            HOCO           OCHO
                     HOCHO          CH3OO          CH2OOH
                     HOCH2O         CH3OOH         C2
                     C2H            C2H2           H2CC
                     C2H3           C2H4           C2H5
                     C2H6           C2O            HCCO
                     HCCOH          CH2CO          CHCHO
                     CHCHOH         cC2H3O         CH3CO
                     CH2CHO         CH3CHO         cC2H4O
                     CH2CHOH        CH3CH2O        CH3CHOH
                     CH2CH2OH       CH3CH2OH       OCHCO
                     OCHCHO         CH2CHOO        CH3C(O)O
                     CH2CHOOH       CH3C(O)OH      CH3CH2OO
                     CH3CHOOH       CH2CH2OOH      CH3CH2OOH
                     CH3C(O)OO      CH3C(O)OOH     HOCH2CH2OO
                     C3H2           cC3H2          C3H3
                     CH2CCH         CH2CCH2        CH3CCH
                     cC3H4          CH2CHCH2       CH3CHCH
                     CH3CCH2        cC3H5          C3H6
                     cC3H6          iC3H7          nC3H7
                     C3H8           CHCC*O         CH*CCO
                     C*CCHO         CH2CCO         CHCCHO
                     C2H3CO         CHCHCHO        CH2CCHO
                     CH3CCO         C2H3CHO        CH3CHCO
                     CH2CHCH2O      propen1oxy     propen2oxy
                     CH2CCH2OH      CH2C(OH)CH2    CH3C(OH)CH
                     CH3CH2CO       CH3C(O)CH2     CH3CHCHO
                     CH2CHCHOH      CH2CH2CHO      vinoxylmethyl
                     CH3CH2CHO      cC3H6O         CH2CHCH2OH
                     CH3CHCHOH      CH3C(O)CH3     nC3H7O
                     iC3H7O         CH3CH2CHOH     CH3CHCH2OH
                     CH2CH2CH2OH    OCHCH2CH2O     oxiranylmet
                     CH3COCH2O      CH3CH(CHO)O    CH2CHCH2OO
                     CHCHCH2OOH     CH2CHCH2OOH    CH3CHCHOOH
                     CH3C(CH2)OOH   nC3H7OO        iC3H7OO
                     CH2CH2CH2OOH   CH3CHCH2OOH    CH2CH(OOH)CH3
                     nC3H7OOH       iC3H7OOH       OCHCH2CH2OOH
                     cC2H3OCH2OOH   CH3COCH2OOH    CH3CHOOHCHO
                     HOOCCCOO*      HOOCC(C)OO*    HOOC(C)COO*
                     HOOCC(C*)OOH""",
          reactions='all',
          transport='Mix',
          initial_state=state(temperature=300.0, pressure=OneAtm))

#-------------------------------------------------------------------------------
# Species data
#-------------------------------------------------------------------------------

species(name='H',
        atoms='H:1',
        thermo=(NASA([200.00, 1000.00],
                     [ 2.50000000E+00,  0.00000000E+00,  0.00000000E+00,
                       0.00000000E+00,  0.00000000E+00,  2.54736600E+04,
                      -4.46682850E-01]),
                NASA([1000.00, 6000.00],
                     [ 2.50000000E+00,  0.00000000E+00,  0.00000000E+00,
                       0.00000000E+00,  0.00000000E+00,  2.54736600E+04,
                      -4.46682850E-01])),
        transport=gas_transport(geom='atom',
                                diam=2.05,
                                well_depth=145.0))

species(name='H2',
        atoms='H:2',
        thermo=(NASA([200.00, 1000.00],
                     [ 2.34433112E+00,  7.98052075E-03, -1.94781510E-05,
                       2.01572094E-08, -7.37611761E-12, -9.17935173E+02,
                       6.83010238E-01]),
                NASA([1000.00, 6000.00],
                     [ 2.93286575E+00,  8.26608026E-04, -1.46402364E-07,
                       1.54100414E-11, -6.88804800E-16, -8.13065581E+02,
                      -1.02432865E+00])),
        transport=gas_transport(geom='linear',
                                diam=2.92,
                                well_depth=38.0,
                                polar=0.79,
                                rot_relax=280.0),
        note='REFELEMENTtpis78')

species(name='HE',
        atoms='He:1',
        thermo=(NASA([200.00, 1000.00],
                     [ 2.50000000E+00,  0.00000000E+00,  0.00000000E+00,
                       0.00000000E+00,  0.00000000E+00, -7.45375000E+02,
                       9.28723974E-01]),
                NASA([1000.00, 6000.00],
                     [ 2.50000000E+00,  0.00000000E+00,  0.00000000E+00,
                       0.00000000E+00,  0.00000000E+00, -7.45375000E+02,
                       9.28723974E-01])),
        transport=gas_transport(geom='atom',
                                diam=2.576,
                                well_depth=10.2),
        note='REFELEMENTg5/97')

species(name='O',
        atoms='O:1',
        thermo=(NASA([200.00, 1000.00],
                     [ 3.16826710E+00, -3.27931884E-03,  6.64306396E-06,
                      -6.12806624E-09,  2.11265971E-12,  2.91222592E+04,
                       2.05193346E+00]),
                NASA([1000.00, 6000.00],
                     [ 2.54363697E+00, -2.73162486E-05, -4.19029520E-09,
                       4.95481845E-12, -4.79553694E-16,  2.92260120E+04,
                       4.92229457E+00])),
        transport=gas_transport(geom='atom',
                                diam=2.75,
                                well_depth=80.0),
        note='L1/90')

species(name='OH',
        atoms='H:1 O:1',
        thermo=(NASA([200.00, 1000.00],
                     [ 3.99198424E+00, -2.40106655E-03,  4.61664033E-06,
                      -3.87916306E-09,  1.36319502E-12,  3.36889836E+03,
                      -1.03998477E-01]),
                NASA([1000.00, 6000.00],
                     [ 2.83853033E+00,  1.10741289E-03, -2.94000209E-07,
                       4.20698729E-11, -2.42289890E-15,  3.69780808E+03,
                       5.84494652E+00])),
        transport=gas_transport(geom='linear',
                                diam=2.75,
                                well_depth=80.0),
        note='HYDROXYLRADIIU3/03')

species(name='H2O',
        atoms='H:2 O:1',
        thermo=(NASA([200.00, 1000.00],
                     [ 4.19863520E+00, -2.03640170E-03,  6.52034160E-06,
                      -5.48792690E-09,  1.77196800E-12, -3.02937260E+04,
                      -8.49009010E-01]),
                NASA([1000.00, 6000.00],
                     [ 2.67703890E+00,  2.97318160E-03, -7.73768890E-07,
                       9.44335140E-11, -4.26899910E-15, -2.98858940E+04,
                       6.88255000E+00])),
        transport=gas_transport(geom='nonlinear',
                                diam=2.605,
                                well_depth=572.4,
                                dipole=1.844,
                                rot_relax=4.0),
        note='L5/89')

species(name='N2',
        atoms='N:2',
        thermo=(NASA([200.00, 1000.00],
                     [ 3.53100528E+00, -1.23660988E-04, -5.02999433E-07,
                       2.43530612E-09, -1.40881235E-12, -1.04697628E+03,
                       2.96747038E+00]),
                NASA([1000.00, 6000.00],
                     [ 2.95257637E+00,  1.39690040E-03, -4.92631603E-07,
                       7.86010195E-11, -4.60755204E-15, -9.23948688E+02,
                       5.87188762E+00])),
        transport=gas_transport(geom='linear',
                                diam=3.621,
                                well_depth=97.53,
                                polar=1.76,
                                rot_relax=4.0),
        note='REFELEMENTG8/02')

species(name='O2',
        atoms='O:2',
        thermo=(NASA([200.00, 1000.00],
                     [ 3.78245636E+00, -2.99673416E-03,  9.84730201E-06,
                      -9.68129509E-09,  3.24372837E-12, -1.06394356E+03,
                       3.65767573E+00]),
                NASA([1000.00, 6000.00],
                     [ 3.66096065E+00,  6.56365811E-04, -1.41149627E-07,
                       2.05797935E-11, -1.29913436E-15, -1.21597718E+03,
                       3.41536279E+00])),
        transport=gas_transport(geom='linear',
                                diam=3.458,
                                well_depth=107.4,
                                polar=1.6,
                                rot_relax=3.8),
        note='REFELEMENTTPIS89')

species(name='HO2',
        atoms='H:1 O:2',
        thermo=(NASA([200.00, 1000.00],
                     [ 4.30179807E+00, -4.74912097E-03,  2.11582905E-05,
                      -2.42763914E-08,  9.29225225E-12,  2.64018485E+02,
                       3.71666220E+00]),
                NASA([1000.00, 5000.00],
                     [ 4.17228741E+00,  1.88117627E-03, -3.46277286E-07,
                       1.94657549E-11,  1.76256905E-16,  3.10206839E+01,
                       2.95767672E+00])),
        transport=gas_transport(geom='nonlinear',
                                diam=3.458,
                                well_depth=107.4,
                                rot_relax=1.0),
        note='T1/09')

species(name='H2O2',
        atoms='H:2 O:2',
        thermo=(NASA([200.00, 1000.00],
                     [ 4.31515149E+00, -8.47390622E-04,  1.76404323E-05,
                      -2.26762944E-08,  9.08950158E-12, -1.77067437E+04,
                       3.27373319E+00]),
                NASA([1000.00, 6000.00],
                     [ 4.57977305E+00,  4.05326003E-03, -1.29844730E-06,
                       1.98211400E-10, -1.13968792E-14, -1.80071775E+04,
                       6.64970694E-01])),
        transport=gas_transport(geom='nonlinear',
                                diam=3.458,
                                well_depth=107.4,
                                rot_relax=3.8),
        note='DOROFEEVAeT8/03')

species(name='AR',
        atoms='Ar:1',
        thermo=(NASA([200.00, 1000.00],
                     [ 2.50000000E+00,  0.00000000E+00,  0.00000000E+00,
                       0.00000000E+00,  0.00000000E+00, -7.45375000E+02,
                       4.37967491E+00]),
                NASA([1000.00, 6000.00],
                     [ 2.50000000E+00,  0.00000000E+00,  0.00000000E+00,
                       0.00000000E+00,  0.00000000E+00, -7.45375000E+02,
                       4.37967491E+00])),
        transport=gas_transport(geom='atom',
                                diam=3.33,
                                well_depth=136.5),
        note='REFELEMENTg5/97')

species(name='C',
        atoms='C:1',
        thermo=(NASA([200.00, 1000.00],
                     [ 2.49975500E+00,  5.02138576E-07,  1.93092758E-09,
                      -4.94633147E-12,  2.74089371E-15,  8.54858461E+04,
                       3.66241113E+00]),
                NASA([1000.00, 3000.00],
                     [ 2.49890977E+00,  2.41251693E-06, -1.88941591E-09,
                       6.24308817E-13, -7.45464315E-17,  8.54861801E+04,
                       3.66709658E+00])),
        transport=gas_transport(geom='atom',
                                diam=3.298,
                                well_depth=71.4))

species(name='CH',
        atoms='C:1 H:1',
        thermo=(NASA([200.00, 1000.00],
                     [ 3.47158580E+00,  4.04745085E-04, -1.89387555E-06,
                       3.33209599E-09, -1.51271339E-12,  7.07017941E+04,
                       2.14542345E+00]),
                NASA([1000.00, 3000.00],
                     [ 2.66195304E+00,  1.70244788E-03, -6.83824471E-07,
                       1.30979907E-10, -9.71842879E-15,  7.09589051E+04,
                       6.52673006E+00])),
        transport=gas_transport(geom='linear',
                                diam=2.75,
                                well_depth=80.0))

species(name='CH2',
        atoms='C:1 H:2',
        thermo=(NASA([200.00, 1000.00],
                     [ 3.83279532E+00,  2.24446214E-04,  4.68032539E-06,
                      -6.04742859E-09,  2.59009153E-12,  4.59208129E+04,
                       1.40665998E+00]),
                NASA([1000.00, 3000.00],
                     [ 3.16228823E+00,  2.81797936E-03, -7.56234720E-07,
                       5.05446460E-11,  5.65235508E-15,  4.60991347E+04,
                       4.77655783E+00])),
        transport=gas_transport(geom='linear',
                                diam=3.8,
                                well_depth=144.0))

species(name='CH2(S)',
        atoms='C:1 H:2',
        thermo=(NASA([200.00, 1000.00],
                     [ 4.19194506E+00, -2.30793137E-03,  8.05090105E-06,
                      -6.60122583E-09,  1.95637604E-12,  5.04843433E+04,
                      -7.54589150E-01]),
                NASA([1000.00, 3000.00],
                     [ 2.28555698E+00,  4.60255468E-03, -1.97412470E-06,
                       4.09547538E-10, -3.34695477E-14,  5.09224394E+04,
                       8.67683691E+00])),
        transport=gas_transport(geom='linear',
                                diam=3.8,
                                well_depth=144.0))

species(name='CH3',
        atoms='C:1 H:3',
        thermo=(NASA([200.00, 1000.00],
                     [ 3.65717970E+00,  2.12659790E-03,  5.45838830E-06,
                      -6.61810030E-09,  2.46570740E-12,  1.64227160E+04,
                       1.67353540E+00]),
                NASA([1000.00, 6000.00],
                     [ 2.97812060E+00,  5.79785200E-03, -1.97558000E-06,
                       3.07297900E-10, -1.79174160E-14,  1.65095130E+04,
                       4.72247990E+00])),
        transport=gas_transport(geom='linear',
                                diam=3.8,
                                well_depth=144.0),
        note='IU0702')

species(name='CH4',
        atoms='C:1 H:4',
        thermo=(NASA([200.00, 1000.00],
                     [ 5.14825732E+00, -1.37002410E-02,  4.93749414E-05,
                      -4.91952339E-08,  1.70097299E-11, -1.02453222E+04,
                      -4.63322726E+00]),
                NASA([1000.00, 6000.00],
                     [ 1.91178600E+00,  9.60267960E-03, -3.38387841E-06,
                       5.38797240E-10, -3.19306807E-14, -1.00992136E+04,
                       8.48241861E+00])),
        transport=gas_transport(geom='nonlinear',
                                diam=3.746,
                                well_depth=141.4,
                                polar=2.6,
                                rot_relax=13.0),
        note='RRHOg8/99')

species(name='CO',
        atoms='C:1 O:1',
        thermo=(NASA([200.00, 1000.00],
                     [ 3.57953350E+00, -6.10353690E-04,  1.01681430E-06,
                       9.07005860E-10, -9.04424490E-13, -1.43440860E+04,
                       3.50840930E+00]),
                NASA([1000.00, 6000.00],
                     [ 3.04848590E+00,  1.35172810E-03, -4.85794050E-07,
                       7.88536440E-11, -4.69807460E-15, -1.42661170E+04,
                       6.01709770E+00])),
        transport=gas_transport(geom='linear',
                                diam=3.65,
                                well_depth=98.1,
                                polar=1.95,
                                rot_relax=1.8),
        note='RUS79')

species(name='HCO',
        atoms='C:1 H:1 O:1',
        thermo=(NASA([200.00, 1000.00],
                     [ 4.23754610E+00, -3.32075257E-03,  1.40030264E-05,
                      -1.34239995E-08,  4.37416208E-12,  3.87241185E+03,
                       3.30834869E+00]),
                NASA([1000.00, 6000.00],
                     [ 3.92001542E+00,  2.52279324E-03, -6.71004164E-07,
                       1.05615948E-10, -7.43798261E-15,  3.65342928E+03,
                       3.58077056E+00])),
        transport=gas_transport(geom='nonlinear',
                                diam=3.59,
                                well_depth=498.0),
        note='T5/03')

species(name='CH2O',
        atoms='C:1 H:2 O:1',
        thermo=(NASA([200.00, 1000.00],
                     [ 4.79372312E+00, -9.90833322E-03,  3.73219990E-05,
                      -3.79285237E-08,  1.31772641E-11, -1.43791953E+04,
                       6.02798058E-01]),
                NASA([1000.00, 6000.00],
                     [ 3.16952665E+00,  6.19320560E-03, -2.25056366E-06,
                       3.65975660E-10, -2.20149458E-14, -1.45486831E+04,
                       6.04207898E+00])),
        transport=gas_transport(geom='nonlinear',
                                diam=3.59,
                                well_depth=498.0,
                                rot_relax=2.0),
        note='FormaldehydeT5/11')

species(name='HCOH',
        atoms='C:1 H:2 O:1',
        thermo=(NASA([200.00, 1000.00],
                     [ 4.65733258E+00, -9.53742306E-03,  4.04679152E-05,
                      -4.45317569E-08,  1.64761516E-11,  1.38615127E+04,
                       1.97860732E+00]),
                NASA([1000.00, 6000.00],
                     [ 3.65237205E+00,  5.55807060E-03, -1.97617181E-06,
                       3.16823378E-10, -1.88747598E-14,  1.35536156E+04,
                       4.22140840E+00])),
        transport=gas_transport(geom='nonlinear',
                                diam=3.6,
                                well_depth=313.0,
                                rot_relax=1.0),
        note='CH**-OHcisT9/09')

species(name='CH3O',
        atoms='C:1 H:3 O:1',
        thermo=(NASA([200.00, 1000.00],
                     [ 3.71180502E+00, -2.80463306E-03,  3.76550971E-05,
                      -4.73072089E-08,  1.86588420E-11,  1.29569760E+03,
                       6.57240864E+00]),
                NASA([1000.00, 6000.00],
                     [ 4.75779238E+00,  7.44142474E-03, -2.69705176E-06,
                       4.38090504E-10, -2.63537098E-14,  3.78111940E+02,
                      -1.96680028E+00])),
        transport=gas_transport(geom='nonlinear',
                                diam=3.69,
                                well_depth=417.0,
                                dipole=1.7,
                                rot_relax=2.0),
        note='METHOXYRAIU1/03')

species(name='CH2OH',
        atoms='C:1 H:3 O:1',
        thermo=(NASA([200.00, 1000.00],
                     [ 4.47834367E+00, -1.35070310E-03,  2.78484980E-05,
                      -3.64869060E-08,  1.47907450E-11, -3.50072890E+03,
                       3.30913500E+00]),
                NASA([1000.00, 6000.00],
                     [ 5.09314370E+00,  5.94761260E-03, -2.06497460E-06,
                       3.23008173E-10, -1.88125902E-14, -4.03409640E+03,
                      -1.84691493E+00])),
        transport=gas_transport(geom='nonlinear',
                                diam=3.69,
                                well_depth=417.0,
                                dipole=1.7,
                                rot_relax=2.0),
        note='RADICALIU2/03')

species(name='CH3OH',
        atoms='C:1 H:4 O:1',
        thermo=(NASA([200.00, 1000.00],
                     [ 5.65851051E+00, -1.62983419E-02,  6.91938156E-05,
                      -7.58372926E-08,  2.80427550E-11, -2.56119736E+04,
                      -8.97330508E-01]),
                NASA([1000.00, 6000.00],
                     [ 3.52726795E+00,  1.03178783E-02, -3.62892944E-06,
                       5.77448016E-10, -3.42182632E-14, -2.60028834E+04,
                       5.16758693E+00])),
        transport=gas_transport(geom='nonlinear',
                                diam=3.626,
                                well_depth=481.8,
                                rot_relax=1.0),
        note='MethylalcT06/02')

species(name='CO2',
        atoms='C:1 O:2',
        thermo=(NASA([200.00, 1000.00],
                     [ 2.35681300E+00,  8.98412990E-03, -7.12206320E-06,
                       2.45730080E-09, -1.42885480E-13, -4.83719710E+04,
                       9.90090350E+00]),
                NASA([1000.00, 6000.00],
                     [ 4.63651110E+00,  2.74145690E-03, -9.95897590E-07,
                       1.60386660E-10, -9.16198570E-15, -4.90249040E+04,
                      -1.93489550E+00])),
        transport=gas_transport(geom='linear',
                                diam=3.763,
                                well_depth=244.0,
                                polar=2.65,
                                rot_relax=2.1),
        note='L7/88')

species(name='HOCO',
        atoms='C:1 H:1 O:2',
        thermo=(NASA([200.00, 998.40],
                     [ 2.82191157E+00,  9.66218175E-03, -2.78560177E-06,
                      -4.12692493E-09,  2.61472072E-12, -2.35465218E+04,
                       1.14284719E+01]),
                NASA([998.40, 3000.00],
                     [ 4.63988707E+00,  5.66362726E-03, -2.67855311E-06,
                       6.17048884E-10, -5.60953531E-14, -2.40527335E+04,
                       1.90175132E+00])),
        transport=gas_transport(geom='nonlinear',
                                diam=3.8,
                                well_depth=353.3,
                                rot_relax=1.0),
        note='FAB/JAN05')

species(name='OCHO',
        atoms='C:1 H:1 O:2',
        thermo=(NASA([298.15, 1000.00],
                     [ 3.62860375E+00,  8.12496033E-03, -1.41560718E-06,
                      -3.27951824E-09,  1.61553900E-12, -1.67477889E+04,
                       7.83169538E+00]),
                NASA([1000.00, 3000.00],
                     [ 4.41052368E+00,  7.50888367E-03, -4.25889679E-06,
                       1.12761124E-09, -1.14144138E-13, -1.70297531E+04,
                       3.43148293E+00])),
        transport=gas_transport(geom='nonlinear',
                                diam=4.4,
                                well_depth=440.2,
                                rot_relax=1.0),
        note='1104')

species(name='HOCHO',
        atoms='C:1 H:2 O:2',
        thermo=(NASA([200.00, 1000.00],
                     [ 4.61383160E+00,  6.44963640E-03, -2.29082510E-06,
                       3.67160470E-10, -2.18736750E-14, -4.53303180E+04,
                       8.47883830E-01]),
                NASA([1000.00, 6000.00],
                     [ 4.61383160E+00,  6.44963640E-03, -2.29082510E-06,
                       3.67160470E-10, -2.18736750E-14, -4.53303180E+04,
                       8.47883830E-01])),
        transport=gas_transport(geom='nonlinear',
                                diam=3.7,
                                well_depth=352.9,
                                rot_relax=1.0),
        note='FORMICACIDA5/14')

species(name='CH3OO',
        atoms='C:1 H:3 O:2',
        thermo=(NASA([300.00, 1000.00],
                     [ 2.93065328E+00,  8.68504133E-03,  8.80315108E-06,
                      -1.39560866E-08,  5.02939926E-12,  2.27483038E+02,
                       1.28754751E+01]),
                NASA([1000.00, 3000.00],
                     [ 2.88425280E+00,  1.40067710E-02, -6.88363514E-06,
                       1.63789865E-09, -1.53129010E-13, -2.00432571E+01,
                       1.18152986E+01])),
        transport=gas_transport(geom='nonlinear',
                                diam=4.1,
                                well_depth=396.7,
                                rot_relax=1.0))

species(name='CH2OOH',
        atoms='C:1 H:3 O:2',
        thermo=(NASA([200.00, 1000.00],
                     [ 5.83126679E+00, -3.51771199E-03,  4.54550577E-05,
                      -5.66903320E-08,  2.21633070E-11,  6.06187060E+03,
                      -5.79143222E-01]),
                NASA([1000.00, 2500.00],
                     [ 6.98746029E+00,  9.00484259E-03, -3.24366912E-06,
                       5.24324826E-10, -3.13587080E-14,  5.01257769E+03,
                      -1.02619220E+01])),
        transport=gas_transport(geom='nonlinear',
                                diam=4.0,
                                well_depth=337.0,
                                rot_relax=1.0))

species(name='HOCH2O',
        atoms='C:1 H:3 O:2',
        thermo=(NASA([298.00, 1000.00],
                     [-1.97308533E+00,  4.26372227E-02, -5.84444247E-05,
                       4.12218747E-08, -1.13584932E-11, -2.13827984E+04,
                       3.28690136E+01]),
                NASA([1000.00, 3000.00],
                     [ 3.64142330E+00,  1.46738744E-02, -8.24143161E-06,
                       2.24789889E-09, -2.38670785E-13, -2.22304345E+04,
                       7.15858335E+00])),
        transport=gas_transport(geom='nonlinear',
                                diam=3.8,
                                well_depth=353.3,
                                rot_relax=1.0),
        note='1311')

species(name='CH3OOH',
        atoms='C:1 H:4 O:2',
        thermo=(NASA([300.00, 1000.00],
                     [ 2.85836613E+00,  1.59700646E-02, -2.52104084E-06,
                      -5.73599921E-09,  2.80534675E-12, -1.68829666E+04,
                       1.28970185E+01]),
                NASA([1000.00, 3000.00],
                     [ 4.45931439E+00,  1.41050786E-02, -6.53177245E-06,
                       1.47662893E-09, -1.32512049E-13, -1.74300966E+04,
                       4.03866676E+00])),
        transport=gas_transport(geom='nonlinear',
                                diam=4.0,
                                well_depth=337.0,
                                rot_relax=1.0))

species(name='C2',
        atoms='C:2',
        thermo=(NASA([200.00, 1000.00],
                     [ 3.69386038E+00, -1.84767427E-03,  5.23712984E-06,
                      -3.83965401E-09,  8.61135711E-13,  9.83822318E+04,
                       2.23677006E+00]),
                NASA([1000.00, 6000.00],
                     [ 3.25289233E+00,  1.23190307E-03, -4.50354156E-07,
                       7.49356656E-11, -4.57925077E-15,  9.83737348E+04,
                       3.95859964E+00])),
        transport=gas_transport(geom='linear',
                                diam=3.621,
                                well_depth=97.53,
                                polar=1.76,
                                rot_relax=4.0),
        note='singletT05/09')

species(name='C2H',
        atoms='C:2 H:1',
        thermo=(NASA([200.00, 1000.00],
                     [ 2.89867676E+00,  1.32988489E-02, -2.80733327E-05,
                       2.89484755E-08, -1.07502351E-11,  6.70616050E+04,
                       6.18547632E+00]),
                NASA([1000.00, 6000.00],
                     [ 3.66270248E+00,  3.82492252E-03, -1.36632500E-06,
                       2.13455040E-10, -1.23216848E-14,  6.71683790E+04,
                       3.92205792E+00])),
        transport=gas_transport(geom='linear',
                                diam=4.1,
                                well_depth=209.0,
                                rot_relax=2.5),
        note='EthynylRadT5/10')

species(name='C2H2',
        atoms='C:2 H:2',
        thermo=(NASA([200.00, 1000.00],
                     [ 8.08679682E-01,  2.33615762E-02, -3.55172234E-05,
                       2.80152958E-08, -8.50075165E-12,  2.64289808E+04,
                       1.39396761E+01]),
                NASA([1000.00, 6000.00],
                     [ 4.65878489E+00,  4.88396667E-03, -1.60828888E-06,
                       2.46974544E-10, -1.38605959E-14,  2.57594042E+04,
                      -3.99838194E+00])),
        transport=gas_transport(geom='linear',
                                diam=4.1,
                                well_depth=209.0,
                                rot_relax=2.5),
        note='g1/91')

species(name='H2CC',
        atoms='C:2 H:2',
        thermo=(NASA([200.00, 1000.00],
                     [ 3.28154941E+00,  6.97642650E-03, -2.38527914E-06,
                      -1.21077631E-09,  9.82041734E-13,  4.83191706E+04,
                       5.92035686E+00]),
                NASA([1000.00, 6000.00],
                     [ 4.27807305E+00,  4.75622626E-03, -1.63007378E-06,
                       2.54622680E-10, -1.48860086E-14,  4.80140478E+04,
                       6.39978600E-01])),
        transport=gas_transport(geom='nonlinear',
                                diam=3.9,
                                well_depth=315.1,
                                rot_relax=1.0),
        note='VinylideneT7/11')

species(name='C2H3',
        atoms='C:2 H:3',
        thermo=(NASA([200.00, 1000.00],
                     [ 3.36377642E+00,  2.65765722E-04,  2.79620704E-05,
                      -3.72986942E-08,  1.51590176E-11,  3.44749589E+04,
                       7.91510092E+00]),
                NASA([1000.00, 6000.00],
                     [ 4.15026763E+00,  7.54021341E-03, -2.62997847E-06,
                       4.15974048E-10, -2.45407509E-14,  3.38566380E+04,
                       1.72812235E+00])),
        transport=gas_transport(geom='nonlinear',
                                diam=4.1,
                                well_depth=209.0,
                                rot_relax=1.0),
        note='VinylRadiATcT/A')

species(name='C2H4',
        atoms='C:2 H:4',
        thermo=(NASA([200.00, 1000.00],
                     [ 3.95920063E+00, -7.57051373E-03,  5.70989993E-05,
                      -6.91588352E-08,  2.69884190E-11,  5.08977598E+03,
                       4.09730213E+00]),
                NASA([1000.00, 6000.00],
                     [ 3.99182724E+00,  1.04833908E-02, -3.71721342E-06,
                       5.94628366E-10, -3.53630386E-14,  4.26865851E+03,
                      -2.69081762E-01])),
        transport=gas_transport(geom='nonlinear',
                                diam=3.971,
                                well_depth=280.8,
                                rot_relax=1.5),
        note='g1/00')

species(name='C2H5',
        atoms='C:2 H:5',
        thermo=(NASA([200.00, 1000.00],
                     [ 4.24185905E+00, -3.56905235E-03,  4.82667202E-05,
                      -5.85401009E-08,  2.25804514E-11,  1.29690344E+04,
                       4.44703782E+00]),
                NASA([1000.00, 6000.00],
                     [ 4.32195633E+00,  1.23930542E-02, -4.39680960E-06,
                       7.03519917E-10, -4.18435239E-14,  1.21759475E+04,
                       1.71103809E-01])),
        transport=gas_transport(geom='nonlinear',
                                diam=4.302,
                                well_depth=252.3,
                                rot_relax=1.5),
        note='ethylradicIU1/07')

species(name='C2H6',
        atoms='C:2 H:6',
        thermo=(NASA([200.00, 1000.00],
                     [ 4.29142572E+00, -5.50154901E-03,  5.99438458E-05,
                      -7.08466469E-08,  2.68685836E-11, -1.15222056E+04,
                       2.66678994E+00]),
                NASA([1000.00, 6000.00],
                     [ 4.04666411E+00,  1.53538802E-02, -5.47039485E-06,
                       8.77826544E-10, -5.23167531E-14, -1.24473499E+04,
                      -9.68698313E-01])),
        transport=gas_transport(geom='nonlinear',
                                diam=4.302,
                                well_depth=252.3,
                                rot_relax=1.5),
        note='g8/88')

species(name='C2O',
        atoms='C:2 O:1',
        thermo=(NASA([200.00, 1000.00],
                     [ 2.86278214E+00,  1.19701204E-02, -1.80851222E-05,
                       1.52777730E-08, -5.20063163E-12,  4.43125964E+04,
                       8.89759099E+00]),
                NASA([1000.00, 6000.00],
                     [ 5.42468378E+00,  1.85393945E-03, -5.17932956E-07,
                       6.77646230E-11, -3.53315237E-15,  4.37161379E+04,
                      -3.69608405E+00])),
        transport=gas_transport(geom='linear',
                                diam=3.828,
                                well_depth=232.4,
                                rot_relax=1.0),
        note='T8/11')

species(name='HCCO',
        atoms='C:2 H:1 O:1',
        thermo=(NASA([200.00, 1000.00],
                     [ 1.87607969E+00,  2.21205418E-02, -3.58869325E-05,
                       3.05402541E-08, -1.01281069E-11,  2.01633840E+04,
                       1.36968290E+01]),
                NASA([1000.00, 6000.00],
                     [ 5.91479333E+00,  3.71408730E-03, -1.30137010E-06,
                       2.06473345E-10, -1.21476759E-14,  1.93596301E+04,
                      -5.50567269E+00])),
        transport=gas_transport(geom='nonlinear',
                                diam=2.5,
                                well_depth=150.0,
                                rot_relax=1.0),
        note='T4/09')

species(name='HCCOH',
        atoms='C:2 H:2 O:1',
        thermo=(NASA([200.00, 1000.00],
                     [ 2.05541154E+00,  2.52003372E-02, -3.80821654E-05,
                       3.09890632E-08, -9.89799902E-12,  9.76872113E+03,
                       1.22271534E+01]),
                NASA([1000.00, 6000.00],
                     [ 6.37509678E+00,  5.49429011E-03, -1.88136576E-06,
                       2.93803536E-10, -1.71771901E-14,  8.93277676E+03,
                      -8.24498007E+00])),
        transport=gas_transport(geom='nonlinear',
                                diam=3.97,
                                well_depth=436.0,
                                rot_relax=2.0),
        note='EthynolT12/09')

species(name='CH2CO',
        atoms='C:2 H:2 O:1',
        thermo=(NASA([200.00, 1000.00],
                     [ 2.13241136E+00,  1.81319455E-02, -1.74093315E-05,
                       9.35336040E-09, -2.01724844E-12, -7.14808520E+03,
                       1.33807969E+01]),
                NASA([1000.00, 6000.00],
                     [ 5.75871449E+00,  6.35124053E-03, -2.25955361E-06,
                       3.62321512E-10, -2.15855515E-14, -8.08533464E+03,
                      -4.96490444E+00])),
        transport=gas_transport(geom='nonlinear',
                                diam=3.97,
                                well_depth=436.0,
                                rot_relax=2.0),
        note='g4/02')

species(name='CHCHO',
        atoms='C:2 H:2 O:1',
        thermo=(NASA([200.00, 1000.00],
                     [ 2.06863692E+00,  1.87233234E-02, -1.21318942E-05,
                      -3.33726595E-10,  2.32881768E-12,  2.97393543E+04,
                       1.47865706E+01]),
                NASA([1000.00, 3000.00],
                     [ 5.96287949E+00,  7.99898746E-03, -4.30605647E-06,
                       1.11076174E-09, -1.11415021E-13,  2.87255915E+04,
                      -5.17392496E+00])),
        transport=gas_transport(geom='nonlinear',
                                diam=4.2,
                                well_depth=371.8,
                                rot_relax=1.0))

species(name='CHCHOH',
        atoms='C:2 H:3 O:1',
        thermo=(NASA([298.00, 1000.00],
                     [-1.99180555E+00,  4.73233467E-02, -6.66058794E-05,
                       4.68997052E-08, -1.30686109E-11,  1.52000823E+04,
                       3.14259422E+01]),
                NASA([1000.00, 6000.00],
                     [ 8.78246275E+00,  5.24796644E-03, -1.71857235E-06,
                       2.59722068E-10, -1.48227402E-14,  1.28836399E+04,
                      -2.10851258E+01])),
        transport=gas_transport(geom='nonlinear',
                                diam=4.0,
                                well_depth=343.9,
                                rot_relax=1.0))

species(name='cC2H3O',
        atoms='C:2 H:3 O:1',
        thermo=(NASA([200.00, 1000.00],
                     [ 3.58349017E+00, -6.02275805E-03,  6.32426867E-05,
                      -8.18540707E-08,  3.30444505E-11,  1.85681353E+04,
                       9.59725926E+00]),
                NASA([1000.00, 6000.00],
                     [ 5.60158035E+00,  9.17613962E-03, -3.28028902E-06,
                       5.27903888E-10, -3.15362241E-14,  1.71446252E+04,
                      -5.47228512E+00])),
        transport=gas_transport(geom='nonlinear',
                                diam=4.1,
                                well_depth=367.9,
                                rot_relax=1.0),
        note='A1/05')

species(name='CH3CO',
        atoms='C:2 H:3 O:1',
        thermo=(NASA([200.00, 1000.00],
                     [ 4.03587050E+00,  8.77294870E-04,  3.07100100E-05,
                      -3.92475650E-08,  1.52968690E-11, -2.68207380E+03,
                       7.86176820E+00]),
                NASA([1000.00, 6000.00],
                     [ 5.31371650E+00,  9.17377930E-03, -3.32203860E-06,
                       5.39474560E-10, -3.24523680E-14, -3.64504140E+03,
                      -1.67575580E+00])),
        transport=gas_transport(geom='nonlinear',
                                diam=3.97,
                                well_depth=436.0,
                                rot_relax=2.0),
        note='RADICALIU2/03')

species(name='CH2CHO',
        atoms='C:2 H:3 O:1',
        thermo=(NASA([200.00, 1000.00],
                     [ 2.66873956E+00,  9.62329538E-03,  1.60617438E-05,
                      -2.87681820E-08,  1.25030066E-11,  2.19438429E+02,
                       1.25694476E+01]),
                NASA([1000.00, 6000.00],
                     [ 5.91636535E+00,  8.84650426E-03, -3.14954895E-06,
                       5.05413189E-10, -3.01304621E-14, -1.04779892E+03,
                      -6.10649981E+00])),
        transport=gas_transport(geom='nonlinear',
                                diam=4.2,
                                well_depth=375.0,
                                rot_relax=1.0),
        note='Vinyl-T04/06')

species(name='CH3CHO',
        atoms='C:2 H:4 O:1',
        thermo=(NASA([200.00, 1000.00],
                     [ 4.72945950E+00, -3.19328580E-03,  4.75349210E-05,
                      -5.74586110E-08,  2.19311120E-11, -2.15728780E+04,
                       4.10301590E+00]),
                NASA([1000.00, 6000.00],
                     [ 5.40411080E+00,  1.17230590E-02, -4.22631370E-06,
                       6.83724510E-10, -4.09848630E-14, -2.25931220E+04,
                      -3.48079170E+00])),
        transport=gas_transport(geom='nonlinear',
                                diam=3.97,
                                well_depth=436.0,
                                rot_relax=2.0),
        note='L8/88')

species(name='cC2H4O',
        atoms='C:2 H:4 O:1',
        thermo=(NASA([200.00, 1000.00],
                     [ 3.75905320E+00, -9.44121800E-03,  8.03097210E-05,
                      -1.00807880E-07,  4.00399210E-11, -7.56081430E+03,
                       7.84974750E+00]),
                NASA([1000.00, 6000.00],
                     [ 5.48876410E+00,  1.20461900E-02, -4.33369310E-06,
                       7.00283110E-10, -4.19490880E-14, -9.18042510E+03,
                      -7.07996050E+00])),
        transport=gas_transport(geom='nonlinear',
                                diam=4.1,
                                well_depth=367.9,
                                rot_relax=1.0),
        note='OXYRANEL8/88')

species(name='CH2CHOH',
        atoms='C:2 H:4 O:1',
        thermo=(NASA([200.00, 1000.00],
                     [ 2.28758479E+00,  1.97013262E-02,  1.96382662E-06,
                      -1.94389758E-08,  1.02616778E-11, -1.65373421E+04,
                       1.41333462E+01]),
                NASA([1000.00, 6000.00],
                     [ 7.49818166E+00,  1.03957000E-02, -3.66891058E-06,
                       5.85205827E-10, -3.47373827E-14, -1.81643092E+04,
                      -1.38388104E+01])),
        transport=gas_transport(geom='nonlinear',
                                diam=4.3,
                                well_depth=396.3,
                                rot_relax=1.0),
        note='T03/10')

species(name='CH3CH2O',
        atoms='C:2 H:5 O:1',
        thermo=(NASA([200.00, 1000.00],
                     [ 3.26905655E+00,  9.33562904E-03,  2.96317166E-05,
                      -4.53411341E-08,  1.88795595E-11, -2.95022955E+03,
                       1.04200942E+01]),
                NASA([1000.00, 6000.00],
                     [ 6.55053877E+00,  1.32525511E-02, -4.74726060E-06,
                       7.64699226E-10, -4.57008357E-14, -4.47191998E+03,
                      -9.61231141E+00])),
        transport=gas_transport(geom='nonlinear',
                                diam=4.5,
                                well_depth=396.3,
                                rot_relax=1.0),
        note='T06/11')

species(name='CH3CHOH',
        atoms='C:2 H:5 O:1',
        thermo=(NASA([200.00, 1000.00],
                     [ 4.22283250E+00,  5.12174798E-03,  3.48386522E-05,
                      -4.91943637E-08,  2.01183723E-11, -8.35622088E+03,
                       8.01675700E+00]),
                NASA([1000.00, 6000.00],
                     [ 6.35842302E+00,  1.24356276E-02, -4.33096839E-06,
                       6.84530381E-10, -4.03713238E-14, -9.53018581E+03,
                      -6.05106112E+00])),
        transport=gas_transport(geom='nonlinear',
                                diam=4.5,
                                well_depth=396.3,
                                rot_relax=1.0),
        note='T06/11')

species(name='CH2CH2OH',
        atoms='C:2 H:5 O:1',
        thermo=(NASA([200.00, 1000.00],
                     [ 4.20954137E+00,  9.12964578E-03,  2.47462263E-05,
                      -3.92945764E-08,  1.66541312E-11, -4.91511371E+03,
                       8.30445413E+00]),
                NASA([1000.00, 6000.00],
                     [ 7.01348674E+00,  1.20204391E-02, -4.21992012E-06,
                       6.70675981E-10, -3.97135273E-14, -6.16161779E+03,
                      -8.62052409E+00])),
        transport=gas_transport(geom='nonlinear',
                                diam=4.5,
                                well_depth=396.3,
                                rot_relax=1.0),
        note='T05/11')

species(name='CH3CH2OH',
        atoms='C:2 H:6 O:1',
        thermo=(NASA([200.00, 1000.00],
                     [ 4.85869570E+00, -3.74017260E-03,  6.95553780E-05,
                      -8.86547960E-08,  3.51688350E-11, -2.99961320E+04,
                       4.80185450E+00]),
                NASA([1000.00, 6000.00],
                     [ 6.56243650E+00,  1.52042220E-02, -5.38967950E-06,
                       8.62250110E-10, -5.12897870E-14, -3.15256210E+04,
                      -9.47302020E+00])),
        transport=gas_transport(geom='nonlinear',
                                diam=4.53,
                                well_depth=362.6,
                                rot_relax=1.0),
        note='L8/88')

species(name='OCHCO',
        atoms='C:2 H:1 O:2',
        thermo=(NASA([350.00, 1000.00],
                     [ 3.39405610E+00,  1.43628560E-02, -8.84137660E-06,
                       1.60961290E-09,  3.20389380E-13, -8.68414420E+03,
                       1.05920410E+01]),
                NASA([1000.00, 2900.00],
                     [ 4.94993880E+00,  1.01630320E-02, -5.57720100E-06,
                       1.45720260E-09, -1.47434750E-13, -9.09650610E+03,
                       2.57987980E+00])),
        transport=gas_transport(geom='nonlinear',
                                diam=4.6,
                                well_depth=417.5,
                                rot_relax=1.0),
        note='0')

species(name='OCHCHO',
        atoms='C:2 H:2 O:2',
        thermo=(NASA([200.00, 1000.00],
                     [ 4.68412461E+00,  4.78012819E-04,  4.26390768E-05,
                      -5.79018239E-08,  2.31669328E-11, -2.71985007E+04,
                       4.51187184E+00]),
                NASA([1000.00, 6000.00],
                     [ 8.72506895E+00,  6.33096819E-03, -2.35574814E-06,
                       3.89782853E-10, -2.37486912E-14, -2.91024131E+04,
                      -2.03903909E+01])),
        transport=gas_transport(geom='nonlinear',
                                diam=4.6,
                                well_depth=417.5,
                                rot_relax=1.0))

species(name='CH2CHOO',
        atoms='C:2 H:3 O:2',
        thermo=(NASA([300.00, 1000.00],
                     [ 1.41461130E+00,  2.97546290E-02, -2.58393870E-05,
                       1.12220850E-08, -1.86780970E-12,  1.13712490E+04,
                       1.90225610E+01]),
                NASA([1000.00, 2000.00],
                     [ 1.41603000E+00,  2.99337210E-02, -2.63851730E-05,
                       1.17707090E-08, -2.05115710E-12,  1.13617270E+04,
                       1.89695260E+01])),
        transport=gas_transport(geom='nonlinear',
                                diam=4.4,
                                well_depth=415.1,
                                rot_relax=1.0),
        note='0')

species(name='CH3C(O)O',
        atoms='C:2 H:3 O:2',
        thermo=(NASA([298.00, 1000.00],
                     [ 1.30016170E+00,  2.37699204E-02, -1.23328477E-05,
                       5.87354833E-11,  1.44736765E-12, -2.44337929E+04,
                       2.08501841E+01]),
                NASA([1000.00, 3000.00],
                     [ 4.15456832E+00,  1.68674623E-02, -8.75191344E-06,
                       2.18661448E-09, -2.13394222E-13, -2.52304326E+04,
                       5.95052997E+00])),
        transport=gas_transport(geom='nonlinear',
                                diam=4.9,
                                well_depth=460.8,
                                rot_relax=1.0),
        note='1508')

species(name='CH2CHOOH',
        atoms='C:2 H:4 O:2',
        thermo=(NASA([300.00, 1000.00],
                     [ 2.79820990E+00,  2.74377080E-02, -2.03468470E-05,
                       7.62127300E-09, -1.12670550E-12, -6.31552980E+03,
                       9.11828640E+00]),
                NASA([1000.00, 2000.00],
                     [ 2.82518870E+00,  2.74166720E-02, -2.04456090E-05,
                       7.77399280E-09, -1.18660500E-12, -6.32526940E+03,
                       8.96641010E+00])),
        transport=gas_transport(geom='nonlinear',
                                diam=4.4,
                                well_depth=415.1,
                                rot_relax=1.0),
        note='0')

species(name='CH3C(O)OH',
        atoms='C:2 H:4 O:2',
        thermo=(NASA([200.00, 1000.00],
                     [ 2.78950201E+00,  9.99941719E-03,  3.42572245E-05,
                      -5.09031329E-08,  2.06222185E-11, -5.34752488E+04,
                       1.41053123E+01]),
                NASA([1000.00, 6000.00],
                     [ 7.67084601E+00,  1.35152602E-02, -5.25874333E-06,
                       8.93184479E-10, -5.53180543E-14, -5.57560970E+04,
                      -1.54677315E+01])),
        transport=gas_transport(geom='nonlinear',
                                diam=4.9,
                                well_depth=460.8,
                                rot_relax=1.0),
        note='g6/00')

species(name='CH3CH2OO',
        atoms='C:2 H:5 O:2',
        thermo=(NASA([200.00, 1000.00],
                     [ 4.50099327E+00,  6.87965342E-03,  4.74143971E-05,
                      -6.92287127E-08,  2.87395324E-11, -5.39547911E+03,
                       7.91490068E+00]),
                NASA([1000.00, 6000.00],
                     [ 8.88872432E+00,  1.35833179E-02, -4.91116949E-06,
                       7.92343362E-10, -4.73525704E-14, -7.44107388E+03,
                      -1.90789836E+01])),
        transport=gas_transport(geom='nonlinear',
                                diam=4.6,
                                well_depth=415.2,
                                rot_relax=1.0))

species(name='CH3CHOOH',
        atoms='C:2 H:5 O:2',
        thermo=(NASA([200.00, 999.99],
                     [ 6.26853790E+00,  1.11351157E-04,  6.15943537E-05,
                      -7.95035384E-08,  3.12333450E-11,  9.62571275E+02,
                      -1.80971233E-01]),
                NASA([999.99, 2500.00],
                     [ 9.10837027E+00,  1.52964186E-02, -5.54863574E-06,
                       9.02285762E-10, -5.44120016E-14, -9.32702959E+02,
                      -2.03914131E+01])),
        transport=gas_transport(geom='nonlinear',
                                diam=4.6,
                                well_depth=415.2,
                                rot_relax=1.0))

species(name='CH2CH2OOH',
        atoms='C:2 H:5 O:2',
        thermo=(NASA([200.00, 1000.00],
                     [ 5.07456388E+00,  1.32389561E-02,  2.53758646E-05,
                      -4.38089546E-08,  1.89061540E-11,  3.71063204E+03,
                       2.72289544E+00]),
                NASA([1000.00, 6000.00],
                     [ 9.41379980E+00,  1.33542122E-02, -4.68067639E-06,
                       7.43230845E-10, -4.39824231E-14,  1.98459602E+03,
                      -2.24516643E+01])),
        transport=gas_transport(geom='nonlinear',
                                diam=4.6,
                                well_depth=415.2,
                                rot_relax=1.0),
        note='T4/15')

species(name='CH3CH2OOH',
        atoms='C:2 H:6 O:2',
        thermo=(NASA([200.00, 1000.00],
                     [ 4.14672004E+00,  9.78668137E-03,  4.91492257E-05,
                      -7.42532076E-08,  3.11169441E-11, -2.14671219E+04,
                       9.84024999E+00]),
                NASA([1000.00, 6000.00],
                     [ 9.58691079E+00,  1.48603589E-02, -5.29787964E-06,
                       8.47317148E-10, -5.03436325E-14, -2.38367900E+04,
                      -2.28310676E+01])),
        transport=gas_transport(geom='nonlinear',
                                diam=4.6,
                                well_depth=415.2,
                                rot_relax=1.0),
        note='T02/10')

species(name='CH3C(O)OO',
        atoms='C:2 H:3 O:3',
        thermo=(NASA([298.00, 1000.00],
                     [ 2.12837736E+00,  2.94919132E-02, -2.00221362E-05,
                       5.32494396E-09,  3.03452421E-14, -2.12033645E+04,
                       1.80451737E+01]),
                NASA([1000.00, 3000.00],
                     [ 5.76603946E+00,  1.88598136E-02, -9.95181008E-06,
                       2.52994204E-09, -2.50541483E-13, -2.21268244E+04,
                      -4.84080352E-01])),
        transport=gas_transport(geom='nonlinear',
                                diam=4.7,
                                well_depth=450.7,
                                rot_relax=1.0),
        note='1508')

species(name='CH3C(O)OOH',
        atoms='C:2 H:4 O:3',
        thermo=(NASA([298.00, 1000.00],
                     [ 1.43747508E+00,  3.39384339E-02, -2.25467319E-05,
                       5.77205354E-09,  1.28451673E-13, -4.40701023E+04,
                       1.98194302E+01]),
                NASA([1000.00, 3000.00],
                     [ 5.64132391E+00,  2.17230931E-02, -1.11238026E-05,
                       2.75682193E-09, -2.67754066E-13, -4.51408748E+04,
                      -1.61172400E+00])),
        transport=gas_transport(geom='nonlinear',
                                diam=4.7,
                                well_depth=450.7,
                                rot_relax=1.0),
        note='1508')

species(name='HOCH2CH2OO',
        atoms='C:2 H:5 O:3',
        thermo=(NASA([300.00, 800.00],
                     [ 5.56418200E-01,  4.12518690E-02, -3.10646870E-05,
                       1.22929600E-08, -1.99690710E-12, -2.20473900E+04,
                       2.49983080E+01]),
                NASA([800.00, 2500.00],
                     [ 5.56418200E-01,  4.12518690E-02, -3.10646870E-05,
                       1.22929600E-08, -1.99690710E-12, -2.20473900E+04,
                       2.49983080E+01])),
        transport=gas_transport(geom='nonlinear',
                                diam=4.7,
                                well_depth=430.8,
                                rot_relax=1.0))

species(name='C3H2',
        atoms='C:3 H:2',
        thermo=(NASA([200.00, 1000.00],
                     [ 3.74356467E+00,  2.51955211E-02, -4.62608277E-05,
                       4.34360520E-08, -1.53992558E-11,  8.89297787E+04,
                       4.22612394E+00]),
                NASA([1000.00, 6000.00],
                     [ 7.47247827E+00,  4.57765160E-03, -1.56482125E-06,
                       2.43991965E-10, -1.42462924E-14,  8.83321441E+04,
                      -1.27113314E+01])),
        transport=gas_transport(geom='nonlinear',
                                diam=4.4,
                                well_depth=340.4,
                                rot_relax=1.0),
        note='HC*=C=C*H(3)S4/01')

species(name='cC3H2',
        atoms='C:3 H:2',
        thermo=(NASA([200.00, 1000.00],
                     [ 3.18167129E+00, -3.37611741E-04,  3.95343765E-05,
                      -5.49792422E-08,  2.28335240E-11,  5.61816758E+04,
                       9.06482468E+00]),
                NASA([1000.00, 6000.00],
                     [ 5.69445684E+00,  6.53821901E-03, -2.35907266E-06,
                       3.82037384E-10, -2.29227460E-14,  5.49264274E+04,
                      -6.96163733E+00])),
        transport=gas_transport(geom='nonlinear',
                                diam=4.3,
                                well_depth=363.4,
                                rot_relax=1.0),
        note='CycloT12/00')

species(name='C3H3',
        atoms='C:3 H:3',
        thermo=(NASA([200.00, 1000.00],
                     [ 1.35110873E+00,  3.27411291E-02, -4.73827407E-05,
                       3.76310220E-08, -1.18541128E-11,  4.07679941E+04,
                       1.52058598E+01]),
                NASA([1000.00, 6000.00],
                     [ 7.14221719E+00,  7.61902211E-03, -2.67460030E-06,
                       4.24914904E-10, -2.51475443E-14,  3.95709594E+04,
                      -1.25848690E+01])),
        transport=gas_transport(geom='nonlinear',
                                diam=4.4,
                                well_depth=340.7,
                                rot_relax=1.0),
        note='T7/11')

species(name='CH2CCH',
        atoms='C:3 H:3',
        thermo=(NASA([200.00, 1000.00],
                     [ 1.31886167E+00,  2.13679507E-02, -1.10465018E-05,
                      -3.52008462E-09,  4.05500469E-12,  4.06655512E+04,
                       1.70807075E+01]),
                NASA([1000.00, 6000.00],
                     [ 6.32980309E+00,  8.34146204E-03, -2.93568490E-06,
                       4.67354593E-10, -2.77041642E-14,  3.92839304E+04,
                      -8.87103848E+00])),
        transport=gas_transport(geom='nonlinear',
                                diam=4.4,
                                well_depth=340.4,
                                rot_relax=1.0),
        note='T06/09')

species(name='CH2CCH2',
        atoms='C:3 H:4',
        thermo=(NASA([200.00, 1000.00],
                     [ 2.61304450E+00,  1.21225750E-02,  1.85398800E-05,
                      -3.45251490E-08,  1.53350790E-11,  2.15415670E+04,
                       1.02261390E+01]),
                NASA([1000.00, 6000.00],
                     [ 6.31687220E+00,  1.11337280E-02, -3.96293780E-06,
                       6.35642380E-10, -3.78755400E-14,  2.01174950E+04,
                      -1.09957660E+01])),
        transport=gas_transport(geom='nonlinear',
                                diam=4.4,
                                well_depth=340.4,
                                rot_relax=1.0),
        note='L8/89')

species(name='CH3CCH',
        atoms='C:3 H:4',
        thermo=(NASA([200.00, 1000.00],
                     [ 2.68038690E+00,  1.57996510E-02,  2.50705960E-06,
                      -1.36576230E-08,  6.61542850E-12,  2.08023740E+04,
                       9.87693510E+00]),
                NASA([1000.00, 6000.00],
                     [ 6.02524000E+00,  1.13365420E-02, -4.02233910E-06,
                       6.43760630E-10, -3.82996350E-14,  1.96209420E+04,
                      -8.60437850E+00])),
        transport=gas_transport(geom='nonlinear',
                                diam=4.4,
                                well_depth=340.7,
                                rot_relax=1.0),
        note='T2/90')

species(name='cC3H4',
        atoms='C:3 H:4',
        thermo=(NASA([200.00, 1000.00],
                     [ 2.24666571E+00,  5.76237942E-03,  4.42080338E-05,
                      -6.62906810E-08,  2.81824735E-11,  3.29498944E+04,
                       1.33451493E+01]),
                NASA([1000.00, 6000.00],
                     [ 6.28078872E+00,  1.12393798E-02, -4.01957416E-06,
                       6.46920405E-10, -3.86433056E-14,  3.11629635E+04,
                      -1.11420363E+01])),
        transport=gas_transport(geom='nonlinear',
                                diam=4.3,
                                well_depth=363.4,
                                rot_relax=1.0),
        note='cyPropeneT7/11')

species(name='CH2CHCH2',
        atoms='C:3 H:5',
        thermo=(NASA([200.00, 1000.00],
                     [ 1.65533607E+00,  1.63688750E-02,  2.10544223E-05,
                      -4.24018394E-08,  1.92638759E-11,  1.89454047E+04,
                       1.61040987E+01]),
                NASA([1000.00, 6000.00],
                     [ 6.74633155E+00,  1.31071760E-02, -4.60059113E-06,
                       7.31029510E-10, -4.32759674E-14,  1.71151431E+04,
                      -1.25248814E+01])),
        transport=gas_transport(geom='nonlinear',
                                diam=4.6,
                                well_depth=339.3,
                                rot_relax=1.0),
        note='SymetT5/14')

species(name='CH3CHCH',
        atoms='C:3 H:5',
        thermo=(NASA([200.00, 1000.00],
                     [ 3.33277282E+00,  1.06102499E-02,  2.17559727E-05,
                      -3.47145235E-08,  1.44476835E-11,  3.03404530E+04,
                       9.78922358E+00]),
                NASA([1000.00, 6000.00],
                     [ 6.05091412E+00,  1.34052084E-02, -4.73450586E-06,
                       7.55380897E-10, -4.48421084E-14,  2.90860210E+04,
                      -6.73692060E+00])),
        transport=gas_transport(geom='nonlinear',
                                diam=4.6,
                                well_depth=339.3,
                                rot_relax=1.0),
        note='A12/04')

species(name='CH3CCH2',
        atoms='C:3 H:5',
        thermo=(NASA([200.00, 1000.00],
                     [ 2.55440330E+00,  1.09867980E-02,  3.01743050E-05,
                      -4.72535680E-08,  1.97710730E-11,  2.71502420E+04,
                       1.32075920E+01]),
                NASA([1000.00, 6000.00],
                     [ 6.11018050E+00,  1.46733950E-02, -5.36768220E-06,
                       8.69049320E-10, -5.19320060E-14,  2.55324420E+04,
                      -8.35557120E+00])),
        transport=gas_transport(geom='nonlinear',
                                diam=4.6,
                                well_depth=339.3,
                                rot_relax=1.0),
        note='T6/96')

species(name='cC3H5',
        atoms='C:3 H:5',
        thermo=(NASA([200.00, 1000.00],
                     [ 2.15143774E+00,  3.80171682E-03,  6.14538989E-05,
                      -8.83383102E-08,  3.70565687E-11,  3.24689062E+04,
                       1.48309194E+01]),
                NASA([1000.00, 6000.00],
                     [ 6.62512238E+00,  1.36577057E-02, -4.90066661E-06,
                       7.90436486E-10, -4.72860275E-14,  3.03239999E+04,
                      -1.31845240E+01])),
        transport=gas_transport(geom='nonlinear',
                                diam=4.4,
                                well_depth=362.5,
                                rot_relax=1.0),
        note='T02/03')

species(name='C3H6',
        atoms='C:3 H:6',
        thermo=(NASA([200.00, 1000.00],
                     [ 3.83464468E+00,  3.29078952E-03,  5.05228001E-05,
                      -6.66251176E-08,  2.63707473E-11,  7.88717123E+02,
                       7.53408013E+00]),
                NASA([1000.00, 6000.00],
                     [ 6.03870234E+00,  1.62963931E-02, -5.82130800E-06,
                       9.35936829E-10, -5.58603143E-14, -7.41715057E+02,
                      -8.43825992E+00])),
        transport=gas_transport(geom='nonlinear',
                                diam=4.6,
                                well_depth=339.3,
                                rot_relax=1.0),
        note='propyleneg2/00')

species(name='cC3H6',
        atoms='C:3 H:6',
        thermo=(NASA([200.00, 1000.00],
                     [ 2.83278674E+00, -5.21028618E-03,  9.29583210E-05,
                      -1.22753194E-07,  4.99191366E-11,  5.19520048E+03,
                       1.08306333E+01]),
                NASA([1000.00, 6000.00],
                     [ 6.21663437E+00,  1.65393591E-02, -5.90075838E-06,
                       9.48095199E-10, -5.65661522E-14,  2.95937491E+03,
                      -1.36041009E+01])),
        transport=gas_transport(geom='nonlinear',
                                diam=4.4,
                                well_depth=362.5,
                                rot_relax=1.0),
        note='g1/00')

species(name='iC3H7',
        atoms='C:3 H:7',
        thermo=(NASA([298.00, 1000.00],
                     [ 2.82328582E+00,  1.58978944E-02,  1.40083403E-05,
                      -2.16232229E-08,  7.54347115E-12,  9.14195749E+03,
                       1.32978631E+01]),
                NASA([1000.00, 3000.00],
                     [ 1.69630007E+00,  2.70843976E-02, -1.27892548E-05,
                       2.92040074E-09, -2.62074805E-13,  9.03342662E+03,
                       1.70652779E+01])),
        transport=gas_transport(geom='nonlinear',
                                diam=4.8,
                                well_depth=339.3,
                                rot_relax=1.0))

species(name='nC3H7',
        atoms='C:3 H:7',
        thermo=(NASA([298.00, 1000.00],
                     [ 7.08669709E-01,  3.08265525E-02, -1.52586699E-05,
                       1.91522482E-09,  6.94661568E-13,  1.07004912E+04,
                       2.23242291E+01]),
                NASA([1000.00, 3000.00],
                     [ 2.64189275E+00,  2.59804850E-02, -1.23198058E-05,
                       2.84280677E-09, -2.58940095E-13,  1.01695053E+04,
                       1.22758393E+01])),
        transport=gas_transport(geom='nonlinear',
                                diam=4.8,
                                well_depth=339.3,
                                rot_relax=1.0))

species(name='C3H8',
        atoms='C:3 H:8',
        thermo=(NASA([200.00, 1000.00],
                     [ 4.21093013E+00,  1.70886504E-03,  7.06530164E-05,
                      -9.20060565E-08,  3.64618453E-11, -1.43810883E+04,
                       5.61004451E+00]),
                NASA([1000.00, 6000.00],
                     [ 6.66919760E+00,  2.06108751E-02, -7.36512349E-06,
                       1.18434262E-09, -7.06914630E-14, -1.62754066E+04,
                      -1.31943379E+01])),
        transport=gas_transport(geom='nonlinear',
                                diam=4.8,
                                well_depth=339.3,
                                rot_relax=1.0),
        note='g2/00')

species(name='CHCC*O',
        atoms='C:3 H:1 O:1',
        thermo=(NASA([100.00, 862.51],
                     [ 2.91750963E+00,  2.57335665E-02, -4.04768079E-05,
                       3.36605969E-08, -1.09106589E-11,  3.30491647E+04,
                       1.06547046E+01]),
                NASA([862.51, 5000.00],
                     [ 6.05071695E+00,  7.86326787E-03, -3.59033760E-06,
                       6.60360803E-10, -4.42502303E-14,  3.26329018E+04,
                      -3.27766283E+00])),
        transport=gas_transport(geom='nonlinear',
                                diam=4.6,
                                well_depth=390.9,
                                rot_relax=1.0))

species(name='CH*CCO',
        atoms='C:3 H:1 O:1',
        thermo=(NASA([100.00, 859.37],
                     [ 2.91743984E+00,  2.57417313E-02, -4.05227139E-05,
                       3.37420097E-08, -1.09556187E-11,  3.30490886E+04,
                       1.06540778E+01]),
                NASA([859.37, 5000.00],
                     [ 6.05902483E+00,  7.84980284E-03, -3.58673591E-06,
                       6.61797190E-10, -4.44618963E-14,  3.26298498E+04,
                      -3.32376611E+00])),
        transport=gas_transport(geom='nonlinear',
                                diam=4.3,
                                well_depth=355.6,
                                rot_relax=1.0))

species(name='C*CCHO',
        atoms='C:3 H:1 O:1',
        thermo=(NASA([100.00, 885.74],
                     [ 2.99448512E+00,  2.48112809E-02, -4.03198244E-05,
                       3.56445296E-08, -1.20863765E-11,  5.07208905E+04,
                       1.05403131E+01]),
                NASA([885.74, 5000.00],
                     [ 4.99606910E+00,  9.66924924E-03, -4.34156084E-06,
                       7.85898363E-10, -5.19057634E-14,  5.06057098E+04,
                       2.47807394E+00])),
        transport=gas_transport(geom='nonlinear',
                                diam=4.6,
                                well_depth=390.9,
                                rot_relax=1.0))

species(name='CH2CCO',
        atoms='C:3 H:2 O:1',
        thermo=(NASA([100.00, 1508.78],
                     [ 3.13564340E+00,  1.81638791E-02, -1.24613582E-05,
                       4.47316671E-09, -6.70656171E-13,  1.40407890E+04,
                       1.04769023E+01]),
                NASA([1508.78, 5000.00],
                     [ 6.35896209E+00,  9.61846344E-03, -3.96575130E-06,
                       7.19349657E-10, -4.86666523E-14,  1.30681240E+04,
                      -6.39953318E+00])),
        transport=gas_transport(geom='nonlinear',
                                diam=4.6,
                                well_depth=390.9,
                                rot_relax=1.0))

species(name='CHCCHO',
        atoms='C:3 H:2 O:1',
        thermo=(NASA([100.00, 1040.53],
                     [ 3.06053945E+00,  1.77780606E-02, -8.66400362E-06,
                      -1.08550387E-09,  1.59505720E-12,  1.43666809E+04,
                       1.06365497E+01]),
                NASA([1040.53, 5000.00],
                     [ 6.91875884E+00,  8.49811557E-03, -3.28960603E-06,
                       5.98840795E-10, -4.16223903E-14,  1.32632146E+04,
                      -9.57462107E+00])),
        transport=gas_transport(geom='nonlinear',
                                diam=4.6,
                                well_depth=390.9,
                                rot_relax=1.0))

species(name='C2H3CO',
        atoms='C:3 H:3 O:1',
        thermo=(NASA([100.00, 1002.98],
                     [ 3.08334883E+00,  1.53203595E-02,  6.54309688E-06,
                      -1.77541592E-08,  7.39397940E-12,  1.00675131E+04,
                       1.18950248E+01]),
                NASA([1002.98, 5000.00],
                     [ 6.97834544E+00,  1.11885751E-02, -4.32952793E-06,
                       8.06760330E-10, -5.75273308E-14,  8.71268839E+03,
                      -9.76665834E+00])),
        transport=gas_transport(geom='nonlinear',
                                diam=4.7,
                                well_depth=388.8,
                                rot_relax=1.0))

species(name='CHCHCHO',
        atoms='C:3 H:3 O:1',
        thermo=(NASA([100.00, 981.05],
                     [ 2.95466529E+00,  1.45152792E-02,  1.89377277E-05,
                      -3.59850537E-08,  1.47958929E-11,  2.07068111E+04,
                       1.21710662E+01]),
                NASA([981.05, 5000.00],
                     [ 9.63605450E+00,  8.10111935E-03, -3.09990224E-06,
                       6.30241880E-10, -4.91511502E-14,  1.83935626E+04,
                      -2.50431988E+01])),
        transport=gas_transport(geom='nonlinear',
                                diam=4.7,
                                well_depth=388.8,
                                rot_relax=1.0))

species(name='CH2CCHO',
        atoms='C:3 H:3 O:1',
        thermo=(NASA([100.00, 1149.86],
                     [ 2.94302620E+00,  1.99368612E-02, -7.68290364E-06,
                      -1.86785397E-09,  1.48736942E-12,  2.10358789E+04,
                       1.30019586E+01]),
                NASA([1149.86, 5000.00],
                     [ 6.82982476E+00,  1.21550955E-02, -5.01834477E-06,
                       9.27996889E-10, -6.42469482E-14,  1.97626136E+04,
                      -7.94216328E+00])),
        transport=gas_transport(geom='nonlinear',
                                diam=4.7,
                                well_depth=388.8,
                                rot_relax=1.0))

species(name='CH3CCO',
        atoms='C:3 H:3 O:1',
        thermo=(NASA([100.00, 450.61],
                     [ 3.34385085E+00,  1.74328902E-02,  2.97354801E-06,
                      -3.67854767E-08,  3.40247790E-11,  1.96149590E+04,
                       1.13254116E+01]),
                NASA([450.61, 5000.00],
                     [ 4.07733481E+00,  1.56711763E-02, -6.97158385E-06,
                       1.31787639E-09, -9.17659393E-14,  1.95006385E+04,
                       7.83645090E+00])),
        transport=gas_transport(geom='nonlinear',
                                diam=4.4,
                                well_depth=354.0,
                                rot_relax=1.0))

species(name='C2H3CHO',
        atoms='C:3 H:4 O:1',
        thermo=(NASA([200.00, 1000.00],
                     [ 4.69868861E+00,  4.99965957E-03,  4.38587397E-05,
                      -6.12883900E-08,  2.48508985E-11, -1.00875286E+04,
                       7.29812046E+00]),
                NASA([1000.00, 6000.00],
                     [ 8.20654919E+00,  1.28492916E-02, -4.64285331E-06,
                       7.51738738E-10, -4.51298116E-14, -1.18838341E+04,
                      -1.49881933E+01])),
        transport=gas_transport(geom='nonlinear',
                                diam=4.7,
                                well_depth=388.8,
                                rot_relax=1.0),
        note='T11/10')

species(name='CH3CHCO',
        atoms='C:3 H:4 O:1',
        thermo=(NASA([300.00, 1000.00],
                     [ 3.80368785E+00,  1.20462120E-02,  1.94920393E-05,
                      -3.26602134E-08,  1.36182659E-11, -9.75050952E+03,
                       7.40497549E+00]),
                NASA([1000.00, 3000.00],
                     [ 7.20129717E+00,  1.30584825E-02, -4.66526861E-06,
                       7.50272508E-10, -4.47918619E-14, -1.12218280E+04,
                      -1.27195589E+01])),
        transport=gas_transport(geom='nonlinear',
                                diam=4.4,
                                well_depth=354.0,
                                rot_relax=1.0),
        note='T11/14')

species(name='CH2CHCH2O',
        atoms='C:3 H:5 O:1',
        thermo=(NASA([298.00, 1000.00],
                     [-1.22904891E+00,  5.10682935E-02, -6.93185536E-05,
                       5.84958068E-08, -2.04960267E-11,  1.12279936E+04,
                       3.09764754E+01]),
                NASA([1000.00, 6000.00],
                     [ 9.34720957E+00,  1.30735257E-02, -4.58398309E-06,
                       7.26633413E-10, -4.29140495E-14,  8.42259965E+03,
                      -2.23111344E+01])),
        transport=gas_transport(geom='nonlinear',
                                diam=4.8,
                                well_depth=414.8,
                                rot_relax=1.0))

species(name='propen1oxy',
        atoms='C:3 H:5 O:1',
        thermo=(NASA([298.00, 1000.00],
                     [-2.25678119E-01,  4.28814739E-02, -5.48714506E-05,
                       4.86486419E-08, -1.81868578E-11, -3.67889917E+03,
                       2.67938468E+01]),
                NASA([1000.00, 6000.00],
                     [ 8.29634516E+00,  1.43107610E-02, -5.13501118E-06,
                       8.22908478E-10, -4.88736049E-14, -6.16554258E+03,
                      -1.69642961E+01])),
        transport=gas_transport(geom='nonlinear',
                                diam=4.8,
                                well_depth=414.8,
                                rot_relax=1.0))

species(name='propen2oxy',
        atoms='C:3 H:5 O:1',
        thermo=(NASA([298.00, 1000.00],
                     [-2.13010409E+00,  5.52945218E-02, -7.94937825E-05,
                       6.90379248E-08, -2.43730213E-11, -4.34473900E+03,
                       3.53690806E+01]),
                NASA([1000.00, 6000.00],
                     [ 9.07281261E+00,  1.32865648E-02, -4.73702969E-06,
                       7.58247637E-10, -4.50561316E-14, -7.25826854E+03,
                      -2.07104447E+01])),
        transport=gas_transport(geom='nonlinear',
                                diam=4.8,
                                well_depth=414.8,
                                rot_relax=1.0))

species(name='CH2CCH2OH',
        atoms='C:3 H:5 O:1',
        thermo=(NASA([300.00, 1372.00],
                     [ 2.88422544E+00,  2.42428071E-02, -1.14152268E-05,
                       1.71775334E-09,  1.42177454E-13,  1.17935615E+04,
                       1.52102335E+01]),
                NASA([1372.00, 5000.00],
                     [ 9.70702027E+00,  1.13972660E-02, -3.77993962E-06,
                       5.75209277E-10, -3.29229125E-14,  9.13212884E+03,
                      -2.25012933E+01])),
        transport=gas_transport(geom='nonlinear',
                                diam=4.8,
                                well_depth=414.8,
                                rot_relax=1.0),
        note='9/8/95THERM')

species(name='CH2C(OH)CH2',
        atoms='C:3 H:5 O:1',
        thermo=(NASA([100.00, 900.43],
                     [ 2.27196379E+00,  2.75360015E-02,  8.16326798E-06,
                      -4.04186343E-08,  2.08476902E-11, -5.88359965E+03,
                       1.34234896E+01]),
                NASA([900.43, 5000.00],
                     [ 1.40932956E+01,  3.35200664E-03,  1.25648889E-06,
                      -3.63135466E-10,  2.50961276E-14, -9.16092950E+03,
                      -4.87450952E+01])),
        transport=gas_transport(geom='nonlinear',
                                diam=4.8,
                                well_depth=417.3,
                                rot_relax=1.0))

species(name='CH3C(OH)CH',
        atoms='C:3 H:5 O:1',
        thermo=(NASA([100.00, 919.43],
                     [ 2.24453209E+00,  3.04146455E-02, -5.05733147E-06,
                      -2.22788452E-08,  1.29759284E-11,  4.72069227E+03,
                       1.39275314E+01]),
                NASA([919.43, 5000.00],
                     [ 1.26923286E+01,  6.41552381E-03, -9.05373809E-07,
                       8.95210996E-11, -6.89036619E-15,  1.89266671E+03,
                      -4.05308456E+01])),
        transport=gas_transport(geom='nonlinear',
                                diam=4.8,
                                well_depth=417.3,
                                rot_relax=1.0))

species(name='CH3CH2CO',
        atoms='C:3 H:5 O:1',
        thermo=(NASA([200.00, 1000.00],
                     [ 6.25722402E+00, -9.17612184E-03,  7.61190493E-05,
                      -9.05514997E-08,  3.46198215E-11, -5.91616484E+03,
                       2.23330599E+00]),
                NASA([1000.00, 6000.00],
                     [ 6.52325448E+00,  1.54211952E-02, -5.50898157E-06,
                       8.85889862E-10, -5.28846399E-14, -7.19631634E+03,
                      -5.19862218E+00])),
        transport=gas_transport(geom='nonlinear',
                                diam=4.9,
                                well_depth=388.5,
                                rot_relax=1.0),
        note='A10/04')

species(name='CH3C(O)CH2',
        atoms='C:3 H:5 O:1',
        thermo=(NASA([200.00, 1000.00],
                     [ 4.70187196E+00,  5.51653762E-03,  4.27505858E-05,
                      -5.94680816E-08,  2.40685378E-11, -5.92845491E+03,
                       7.12932590E+00]),
                NASA([1000.00, 6000.00],
                     [ 7.54410697E+00,  1.43443222E-02, -5.08381081E-06,
                       8.13200521E-10, -4.83673315E-14, -7.48672286E+03,
                      -1.14792587E+01])),
        transport=gas_transport(geom='nonlinear',
                                diam=4.8,
                                well_depth=397.2,
                                rot_relax=1.0),
        note='A10/04')

species(name='CH3CHCHO',
        atoms='C:3 H:5 O:1',
        thermo=(NASA([298.00, 1000.00],
                     [ 3.23047975E-01,  4.10420412E-02, -5.19924735E-05,
                       4.62789953E-08, -1.73945917E-11, -4.04361237E+03,
                       2.37684172E+01]),
                NASA([1000.00, 6000.00],
                     [ 8.34937244E+00,  1.42417768E-02, -5.10227499E-06,
                       8.16594011E-10, -4.84484394E-14, -6.40349910E+03,
                      -1.75027048E+01])),
        transport=gas_transport(geom='nonlinear',
                                diam=4.9,
                                well_depth=388.5,
                                rot_relax=1.0))

species(name='CH2CHCHOH',
        atoms='C:3 H:5 O:1',
        thermo=(NASA([100.00, 959.50],
                     [ 2.54771438E+00,  2.42081945E-02,  5.90931712E-06,
                      -2.65755976E-08,  1.23968641E-11, -2.95128100E+03,
                       1.35323842E+01]),
                NASA([959.50, 5000.00],
                     [ 1.01177653E+01,  1.15340390E-02, -3.79868304E-06,
                       6.81306612E-10, -4.93311694E-14, -5.27325522E+03,
                      -2.72056198E+01])),
        transport=gas_transport(geom='nonlinear',
                                diam=4.8,
                                well_depth=414.8,
                                rot_relax=1.0))

species(name='CH2CH2CHO',
        atoms='C:3 H:5 O:1',
        thermo=(NASA([298.00, 1000.00],
                     [ 2.23085078E+00,  3.51044754E-02, -4.40998043E-05,
                       4.00355717E-08, -1.52720345E-11,  1.80133296E+03,
                       1.64536197E+01]),
                NASA([1000.00, 6000.00],
                     [ 8.85691307E+00,  1.30156260E-02, -4.55093768E-06,
                       7.19909372E-10, -4.24513072E-14, -1.80261247E+02,
                      -1.77053560E+01])),
        transport=gas_transport(geom='nonlinear',
                                diam=4.8,
                                well_depth=414.8,
                                rot_relax=1.0))

species(name='vinoxylmethyl',
        atoms='C:3 H:5 O:1',
        thermo=(NASA([298.00, 1000.00],
                     [-1.44860882E+00,  5.42514911E-02, -7.45556749E-05,
                       6.03597706E-08, -2.01938036E-11,  1.01608402E+04,
                       3.16318657E+01]),
                NASA([1000.00, 6000.00],
                     [ 1.00397568E+01,  1.18952742E-02, -4.13512716E-06,
                       6.51590471E-10, -3.83196617E-14,  7.27301530E+03,
                      -2.57171542E+01])),
        transport=gas_transport(geom='nonlinear',
                                diam=4.8,
                                well_depth=359.5,
                                rot_relax=1.0))

species(name='CH3CH2CHO',
        atoms='C:3 H:6 O:1',
        thermo=(NASA([200.00, 1000.00],
                     [ 4.24529681E+00,  6.68296706E-03,  4.93337933E-05,
                      -6.71986124E-08,  2.67262347E-11, -2.41473007E+04,
                       6.90738560E+00]),
                NASA([1000.00, 6000.00],
                     [ 7.44085690E+00,  1.77301764E-02, -6.34081568E-06,
                       1.02040803E-09, -6.09461714E-14, -2.60055814E+04,
                      -1.44195446E+01])),
        transport=gas_transport(geom='nonlinear',
                                diam=4.9,
                                well_depth=388.5,
                                rot_relax=1.0),
        note='T05/10')

species(name='cC3H6O',
        atoms='C:3 H:6 O:1',
        thermo=(NASA([200.00, 1000.00],
                     [ 2.12818440E+00,  8.44261433E-03,  6.99012101E-05,
                      -1.04542243E-07,  4.42460530E-11, -1.36496693E+04,
                       1.64564771E+01]),
                NASA([1000.00, 6000.00],
                     [ 8.95739587E+00,  1.60217198E-02, -5.65131014E-06,
                       9.01550505E-10, -5.35370086E-14, -1.65852904E+04,
                      -2.45939234E+01])),
        transport=gas_transport(geom='nonlinear',
                                diam=4.4,
                                well_depth=432.2,
                                rot_relax=1.0),
        note='CyC3H5-OHA01/05')

species(name='CH2CHCH2OH',
        atoms='C:3 H:6 O:1',
        thermo=(NASA([200.00, 1000.00],
                     [ 3.15011905E+00,  1.28538274E-02,  4.28438434E-05,
                      -6.67818707E-08,  2.80408237E-11, -1.66413668E+04,
                       1.35066359E+01]),
                NASA([1000.00, 6000.00],
                     [ 8.72477114E+00,  1.63942712E-02, -5.90852993E-06,
                       9.53262253E-10, -5.70318010E-14, -1.90496618E+04,
                      -1.97198674E+01])),
        transport=gas_transport(geom='nonlinear',
                                diam=4.8,
                                well_depth=414.8,
                                rot_relax=1.0),
        note='T06/10')

species(name='CH3CHCHOH',
        atoms='C:3 H:6 O:1',
        thermo=(NASA([200.00, 1000.00],
                     [ 5.11393563E+00,  4.69115954E-03,  5.42574797E-05,
                      -7.29774751E-08,  2.90683409E-11, -1.96373114E+04,
                       3.16334698E+00]),
                NASA([1000.00, 6000.00],
                     [ 8.11285474E+00,  1.71952419E-02, -6.06427393E-06,
                       9.67014746E-10, -5.73968013E-14, -2.14419954E+04,
                      -1.72623867E+01])),
        transport=gas_transport(geom='nonlinear',
                                diam=4.8,
                                well_depth=424.9,
                                rot_relax=1.0),
        note='T4/15')

species(name='CH3C(O)CH3',
        atoms='C:3 H:6 O:1',
        thermo=(NASA([298.00, 1000.00],
                     [-1.47587550E+00,  4.84871367E-02, -6.21982696E-05,
                       5.53066033E-08, -2.06430338E-11, -2.70636389E+04,
                       3.19911831E+01]),
                NASA([1000.00, 6000.00],
                     [ 7.99087832E+00,  1.63574365E-02, -5.72443430E-06,
                       9.06140669E-10, -5.34595749E-14, -2.98079535E+04,
                      -1.65239590E+01])),
        transport=gas_transport(geom='nonlinear',
                                diam=4.8,
                                well_depth=397.2,
                                rot_relax=1.0))

species(name='nC3H7O',
        atoms='C:3 H:7 O:1',
        thermo=(NASA([298.00, 1000.00],
                     [-1.17155136E+00,  5.71847556E-02, -7.76865820E-05,
                       6.86649602E-08, -2.49763463E-11, -5.27853461E+03,
                       4.64445206E+01]),
                NASA([1000.00, 6000.00],
                     [ 9.81364858E+00,  1.73771209E-02, -6.08124759E-06,
                       9.62489073E-10, -5.67742325E-14, -8.28665862E+03,
                      -9.09598745E+00])),
        transport=gas_transport(geom='nonlinear',
                                diam=4.9,
                                well_depth=388.5,
                                rot_relax=1.0))

species(name='iC3H7O',
        atoms='C:3 H:7 O:1',
        thermo=(NASA([298.00, 1000.00],
                     [-2.33606300E+00,  6.29762296E-02, -8.83393968E-05,
                       7.68294572E-08, -2.72169852E-11, -6.42226536E+03,
                       3.43769892E+01]),
                NASA([1000.00, 6000.00],
                     [ 9.71868461E+00,  1.73364489E-02, -6.03843825E-06,
                       9.52608279E-10, -5.60612009E-14, -9.55374804E+03,
                      -2.59029039E+01])),
        transport=gas_transport(geom='nonlinear',
                                diam=4.9,
                                well_depth=417.5,
                                rot_relax=1.0))

species(name='CH3CH2CHOH',
        atoms='C:3 H:7 O:1',
        thermo=(NASA([298.00, 1000.00],
                     [-8.44487657E-01,  5.50593301E-02, -7.20861844E-05,
                       6.09960440E-08, -2.15641307E-11, -1.02418216E+04,
                       3.07738879E+01]),
                NASA([1000.00, 6000.00],
                     [ 9.88682656E+00,  1.65430360E-02, -5.71290452E-06,
                       8.96146144E-10, -5.25322805E-14, -1.31167605E+04,
                      -2.33703506E+01])),
        transport=gas_transport(geom='nonlinear',
                                diam=4.9,
                                well_depth=414.7,
                                rot_relax=1.0))

species(name='CH3CHCH2OH',
        atoms='C:3 H:7 O:1',
        thermo=(NASA([298.00, 1000.00],
                     [ 8.13578057E-01,  4.49797675E-02, -5.42286280E-05,
                       4.76008075E-08, -1.78628117E-11, -8.50936874E+03,
                       2.44978545E+01]),
                NASA([1000.00, 6000.00],
                     [ 9.23458251E+00,  1.71053538E-02, -5.91031827E-06,
                       9.27480668E-10, -5.43848233E-14, -1.09926232E+04,
                      -1.88514557E+01])),
        transport=gas_transport(geom='nonlinear',
                                diam=4.9,
                                well_depth=414.7,
                                rot_relax=1.0))

species(name='CH2CH2CH2OH',
        atoms='C:3 H:7 O:1',
        thermo=(NASA([298.00, 1000.00],
                     [ 1.09670831E+00,  4.57123711E-02, -5.33837881E-05,
                       4.40964478E-08, -1.59264545E-11, -7.49037161E+03,
                       2.21804089E+01]),
                NASA([1000.00, 6000.00],
                     [ 1.00832156E+01,  1.62937976E-02, -5.60808929E-06,
                       8.77733810E-10, -5.13726471E-14, -1.00631630E+04,
                      -2.39279927E+01])),
        transport=gas_transport(geom='nonlinear',
                                diam=4.9,
                                well_depth=414.7,
                                rot_relax=1.0))

species(name='OCHCH2CH2O',
        atoms='C:3 H:5 O:2',
        thermo=(NASA([298.00, 1000.00],
                     [-5.00838068E-01,  5.19868081E-02, -6.76895492E-05,
                       5.81287856E-08, -2.11513136E-11, -1.42793836E+04,
                       3.13661013E+01]),
                NASA([1000.00, 6000.00],
                     [ 1.08162478E+01,  1.42673665E-02, -5.07333766E-06,
                       8.11888154E-10, -4.82713892E-14, -1.75002033E+04,
                      -2.65683503E+01])),
        transport=gas_transport(geom='nonlinear',
                                diam=5.0,
                                well_depth=459.9,
                                rot_relax=1.0))

species(name='oxiranylmet',
        atoms='C:3 H:5 O:2',
        thermo=(NASA([298.00, 1000.00],
                     [-3.25790882E+00,  6.35984482E-02, -8.40196636E-05,
                       6.84776972E-08, -2.36341598E-11, -2.32621290E+03,
                       4.08214635E+01]),
                NASA([1000.00, 6000.00],
                     [ 1.11186780E+01,  1.43803689E-02, -5.10146129E-06,
                       8.15258156E-10, -4.84301415E-14, -6.20136369E+03,
                      -3.20717878E+01])),
        transport=gas_transport(geom='nonlinear',
                                diam=4.7,
                                well_depth=454.0,
                                rot_relax=1.0))

species(name='CH3COCH2O',
        atoms='C:3 H:5 O:2',
        thermo=(NASA([298.00, 1000.00],
                     [-1.63400217E+00,  5.80880540E-02, -7.34135076E-05,
                       5.78597454E-08, -1.97422853E-11, -1.70179459E+04,
                       3.42469683E+01]),
                NASA([1000.00, 6000.00],
                     [ 1.20468243E+01,  1.30215084E-02, -4.60027946E-06,
                       7.33462319E-10, -4.35106903E-14, -2.07614264E+04,
                      -3.54795005E+01])),
        transport=gas_transport(geom='nonlinear',
                                diam=4.7,
                                well_depth=454.0,
                                rot_relax=1.0))

species(name='CH3CH(CHO)O',
        atoms='C:3 H:5 O:2',
        thermo=(NASA([298.00, 1000.00],
                     [-4.66591600E-01,  5.66230006E-02, -7.74174869E-05,
                       6.48509146E-08, -2.25803408E-11, -1.51736963E+04,
                       2.80727052E+01]),
                NASA([1000.00, 6000.00],
                     [ 1.16740100E+01,  1.33335148E-02, -4.70205748E-06,
                       7.48354315E-10, -4.43251788E-14, -1.83895944E+04,
                      -3.31263121E+01])),
        transport=gas_transport(geom='nonlinear',
                                diam=5.0,
                                well_depth=462.5,
                                rot_relax=1.0))

species(name='CH2CHCH2OO',
        atoms='C:3 H:5 O:2',
        thermo=(NASA([300.00, 1000.00],
                     [ 4.23857095E+00,  1.79397874E-02,  2.02864401E-05,
                      -3.95273461E-08,  1.70656035E-11,  8.40739191E+03,
                       1.16512643E+01]),
                NASA([1000.00, 1500.00],
                     [ 2.51048868E+01, -1.99386217E-02,  8.72377199E-06,
                       1.37679538E-08, -7.65493513E-12,  1.95478601E+03,
                      -1.00413362E+02])),
        transport=gas_transport(geom='nonlinear',
                                diam=5.0,
                                well_depth=462.5,
                                rot_relax=1.0))

species(name='CHCHCH2OOH',
        atoms='C:3 H:5 O:2',
        thermo=(NASA([300.00, 1000.00],
                     [ 5.21337566E+00,  2.18322250E-02,  6.10191984E-06,
                      -2.49487611E-08,  1.19703304E-11,  2.10005497E+04,
                       7.57909841E+00]),
                NASA([1000.00, 1500.00],
                     [ 2.35735779E+01, -1.51660911E-02,  6.93565489E-06,
                       1.09379083E-08, -6.11196013E-12,  1.55063846E+04,
                      -9.01088874E+01])),
        transport=gas_transport(geom='nonlinear',
                                diam=4.9,
                                well_depth=433.2,
                                rot_relax=1.0))

species(name='CH2CHCH2OOH',
        atoms='C:3 H:6 O:2',
        thermo=(NASA([298.00, 1000.00],
                     [ 3.18124993E+00,  4.35233041E-02, -5.16277353E-05,
                       4.32011427E-08, -1.57714983E-11, -7.63521503E+03,
                       1.21725683E+01]),
                NASA([1000.00, 6000.00],
                     [ 1.20838649E+01,  1.47946591E-02, -5.13212591E-06,
                       8.07504999E-10, -4.74394983E-14, -1.02184463E+04,
                      -3.36434791E+01])),
        transport=gas_transport(geom='nonlinear',
                                diam=4.9,
                                well_depth=433.2,
                                rot_relax=1.0))

species(name='CH3CHCHOOH',
        atoms='C:3 H:6 O:2',
        thermo=(NASA([298.00, 1000.00],
                     [ 6.05480242E-03,  5.72962550E-02, -7.65094431E-05,
                       6.36300985E-08, -2.20626642E-11, -8.82238404E+03,
                       2.68572270E+01]),
                NASA([1000.00, 6000.00],
                     [ 1.17366777E+01,  1.50781115E-02, -5.22873766E-06,
                       8.22569776E-10, -4.83198810E-14, -1.19051570E+04,
                      -3.21649975E+01])),
        transport=gas_transport(geom='nonlinear',
                                diam=4.9,
                                well_depth=443.2,
                                rot_relax=1.0))

species(name='CH3C(CH2)OOH',
        atoms='C:3 H:6 O:2',
        thermo=(NASA([298.00, 1000.00],
                     [-1.92214080E+00,  7.47575190E-02, -1.14477005E-04,
                       9.60658373E-08, -3.18580028E-11, -1.10322543E+04,
                       3.27197181E+01]),
                NASA([1000.00, 6000.00],
                     [ 1.25352860E+01,  1.41801036E-02, -4.86408170E-06,
                       7.59244931E-10, -4.43443519E-14, -1.42746980E+04,
                      -3.75622448E+01])),
        transport=gas_transport(geom='nonlinear',
                                diam=4.9,
                                well_depth=435.7,
                                rot_relax=1.0))

species(name='nC3H7OO',
        atoms='C:3 H:7 O:2',
        thermo=(NASA([298.00, 1000.00],
                     [-2.18764216E+00,  6.63266676E-02, -8.85670635E-05,
                       7.52623609E-08, -2.66793523E-11, -5.87082784E+03,
                       3.80774389E+01]),
                NASA([1000.00, 6000.00],
                     [ 1.13928391E+01,  1.81795820E-02, -6.36612872E-06,
                       1.00817882E-09, -5.95000270E-14, -9.53850281E+03,
                      -3.05901531E+01])),
        transport=gas_transport(geom='nonlinear',
                                diam=5.0,
                                well_depth=433.2,
                                rot_relax=1.0))

species(name='iC3H7OO',
        atoms='C:3 H:7 O:2',
        thermo=(NASA([298.00, 1000.00],
                     [-1.26789412E+00,  6.59175817E-02, -9.14324526E-05,
                       7.88419970E-08, -2.78589590E-11, -8.43089252E+03,
                       3.17397573E+01]),
                NASA([1000.00, 6000.00],
                     [ 1.16518761E+01,  1.78468509E-02, -6.22317562E-06,
                       9.82584904E-10, -5.78627616E-14, -1.18137559E+04,
                      -3.30378983E+01])),
        transport=gas_transport(geom='nonlinear',
                                diam=5.0,
                                well_depth=435.8,
                                rot_relax=1.0))

species(name='CH2CH2CH2OOH',
        atoms='C:3 H:7 O:2',
        thermo=(NASA([298.00, 1000.00],
                     [-1.53407267E+00,  7.04778409E-02, -9.92876404E-05,
                       8.31696376E-08, -2.84706143E-11,  1.69677071E+03,
                       3.60558537E+01]),
                NASA([1000.00, 6000.00],
                     [ 1.27534230E+01,  1.64990825E-02, -5.75149933E-06,
                       9.07558827E-10, -5.34133116E-14, -1.89797992E+03,
                      -3.51115892E+01])),
        transport=gas_transport(geom='nonlinear',
                                diam=5.0,
                                well_depth=433.2,
                                rot_relax=1.0))

species(name='CH3CHCH2OOH',
        atoms='C:3 H:7 O:2',
        thermo=(NASA([100.00, 1602.58],
                     [ 2.03864940E+00,  4.08811443E-02, -2.67535406E-05,
                       9.01764540E-09, -1.26356879E-12,  1.33040315E+02,
                       2.17174365E+01]),
                NASA([1602.58, 5000.00],
                     [ 9.65915192E+00,  2.18605157E-02, -8.95036869E-06,
                       1.61158260E-09, -1.08231850E-13, -2.30944715E+03,
                      -1.86410078E+01])),
        transport=gas_transport(geom='nonlinear',
                                diam=5.0,
                                well_depth=433.2,
                                rot_relax=1.0))

species(name='CH2CH(OOH)CH3',
        atoms='C:3 H:7 O:2',
        thermo=(NASA([298.00, 1000.00],
                     [ 4.96681747E-01,  6.23815568E-02, -8.42822521E-05,
                       6.96046015E-08, -2.38234674E-11, -3.30058597E+01,
                       2.48222677E+01]),
                NASA([1000.00, 6000.00],
                     [ 1.31297157E+01,  1.59433631E-02, -5.50990122E-06,
                       8.64640808E-10, -5.06975031E-14, -3.27395713E+03,
                      -3.84214936E+01])),
        transport=gas_transport(geom='nonlinear',
                                diam=5.0,
                                well_depth=435.8,
                                rot_relax=1.0))

species(name='nC3H7OOH',
        atoms='C:3 H:8 O:2',
        thermo=(NASA([200.00, 1000.00],
                     [ 7.08977756E+00, -4.86163264E-03,  1.03253531E-04,
                      -1.33200956E-07,  5.30799252E-11, -2.44194556E+04,
                       1.74859215E+00]),
                NASA([1000.00, 6000.00],
                     [ 1.04115631E+01,  2.13763889E-02, -7.55819870E-06,
                       1.20207180E-09, -7.11798090E-14, -2.68935445E+04,
                      -2.35428789E+01])),
        transport=gas_transport(geom='nonlinear',
                                diam=5.0,
                                well_depth=433.2,
                                rot_relax=1.0),
        note='T02/10')

species(name='iC3H7OOH',
        atoms='C:3 H:8 O:2',
        thermo=(NASA([200.00, 1000.00],
                     [ 3.00148276E+00,  2.48858762E-02,  4.19631776E-05,
                      -7.66070730E-08,  3.33976412E-11, -2.65012187E+04,
                       1.31195741E+01]),
                NASA([1000.00, 6000.00],
                     [ 1.27454370E+01,  1.99086003E-02, -7.08133666E-06,
                       1.13614316E-09, -6.77390723E-14, -3.01510915E+04,
                      -4.22378046E+01])),
        transport=gas_transport(geom='nonlinear',
                                diam=5.0,
                                well_depth=433.2,
                                rot_relax=1.0),
        note='T12/15')

species(name='OCHCH2CH2OOH',
        atoms='C:3 H:6 O:3',
        thermo=(NASA([298.00, 1000.00],
                     [ 5.41530167E+00,  4.35927794E-02, -5.43753738E-05,
                       4.93856476E-08, -1.89868197E-11, -3.37525093E+04,
                       3.35182219E+00]),
                NASA([1000.00, 6000.00],
                     [ 1.40949820E+01,  1.56175081E-02, -5.50405747E-06,
                       8.74852801E-10, -5.17497813E-14, -3.63943081E+04,
                      -4.16291747E+01])),
        transport=gas_transport(geom='nonlinear',
                                diam=5.1,
                                well_depth=477.6,
                                rot_relax=1.0))

species(name='cC2H3OCH2OOH',
        atoms='C:3 H:6 O:3',
        thermo=(NASA([298.00, 1000.00],
                     [-3.00958599E+00,  8.82766190E-02, -1.25553178E-04,
                       9.65507241E-08, -3.01798261E-11, -2.18929109E+04,
                       3.63822959E+01]),
                NASA([1000.00, 6000.00],
                     [ 1.67494899E+01,  1.32161418E-02, -4.55229086E-06,
                       7.13196225E-10, -4.17831703E-14, -2.65236037E+04,
                      -6.11371989E+01])),
        transport=gas_transport(geom='nonlinear',
                                diam=4.9,
                                well_depth=471.8,
                                rot_relax=1.0))

species(name='CH3COCH2OOH',
        atoms='C:3 H:6 O:3',
        thermo=(NASA([298.00, 1000.00],
                     [-1.32774111E+00,  7.80340410E-02, -1.11371969E-04,
                       8.99625701E-08, -2.96902072E-11, -3.64922801E+04,
                       3.17616966E+01]),
                NASA([1000.00, 6000.00],
                     [ 1.56732435E+01,  1.41688444E-02, -4.97861024E-06,
                       7.89884981E-10, -4.66686640E-14, -4.06606558E+04,
                      -5.26950835E+01])),
        transport=gas_transport(geom='nonlinear',
                                diam=5.1,
                                well_depth=485.4,
                                rot_relax=1.0))

species(name='CH3CHOOHCHO',
        atoms='C:3 H:6 O:3',
        thermo=(NASA([298.00, 1000.00],
                     [ 2.15186644E-01,  7.00064965E-02, -9.69200722E-05,
                       7.87555973E-08, -2.65005248E-11, -3.43882327E+04,
                       2.46424651E+01]),
                NASA([1000.00, 6000.00],
                     [ 1.56065854E+01,  1.41895282E-02, -4.98349534E-06,
                       7.90805961E-10, -4.67403378E-14, -3.83162320E+04,
                      -5.24540536E+01])),
        transport=gas_transport(geom='nonlinear',
                                diam=5.1,
                                well_depth=480.3,
                                rot_relax=1.0))

species(name='HOOCCCOO*',
        atoms='C:3 H:7 O:4',
        thermo=(NASA([298.00, 1000.00],
                     [ 3.13644827E+00,  7.08966637E-02, -9.88121604E-05,
                       8.35368568E-08, -2.90297184E-11, -1.67295306E+04,
                       1.40731005E+01]),
                NASA([1000.00, 6000.00],
                     [ 1.77220428E+01,  1.71127050E-02, -6.00138642E-06,
                       9.50850996E-10, -5.61219256E-14, -2.05082883E+04,
                      -5.90167760E+01])),
        transport=gas_transport(geom='nonlinear',
                                diam=5.3,
                                well_depth=521.4,
                                rot_relax=1.0))

species(name='HOOCC(C)OO*',
        atoms='C:3 H:7 O:4',
        thermo=(NASA([298.00, 1000.00],
                     [-3.81397617E-01,  9.85120058E-02, -1.58283818E-04,
                       1.34562530E-07, -4.45238697E-11, -1.80390351E+04,
                       2.70337651E+01]),
                NASA([1000.00, 6000.00],
                     [ 1.82762511E+01,  1.64989318E-02, -5.74012117E-06,
                       9.03430575E-10, -5.30406277E-14, -2.20174364E+04,
                      -6.26721543E+01])),
        transport=gas_transport(geom='nonlinear',
                                diam=5.2,
                                well_depth=523.5,
                                rot_relax=1.0))

species(name='HOOC(C)COO*',
        atoms='C:3 H:7 O:4',
        thermo=(NASA([298.00, 1000.00],
                     [ 1.29331456E+00,  8.54394489E-02, -1.21025094E-04,
                       9.56711649E-08, -3.08523183E-11, -1.81688389E+04,
                       1.99097432E+01]),
                NASA([1000.00, 6000.00],
                     [ 1.97278309E+01,  1.53754381E-02, -5.37583603E-06,
                       8.49063129E-10, -4.99797627E-14, -2.25760448E+04,
                      -7.12852199E+01])),
        transport=gas_transport(geom='nonlinear',
                                diam=5.2,
                                well_depth=523.5,
                                rot_relax=1.0))

species(name='HOOCC(C*)OOH',
        atoms='C:3 H:7 O:4',
        thermo=(NASA([298.00, 1000.00],
                     [ 9.32176447E-01,  8.54901848E-02, -1.23079234E-04,
                       9.91652847E-08, -3.24677763E-11, -1.04601429E+04,
                       2.53027474E+01]),
                NASA([1000.00, 6000.00],
                     [ 1.92920199E+01,  1.53125250E-02, -5.36239915E-06,
                       8.48522339E-10, -5.00319374E-14, -1.48744597E+04,
                      -6.55354976E+01])),
        transport=gas_transport(geom='nonlinear',
                                diam=5.2,
                                well_depth=523.5,
                                rot_relax=1.0))

#-------------------------------------------------------------------------------
# Reaction data
#-------------------------------------------------------------------------------
#  *****************************************************************************
#     H2/O2 subset                                                             *
#  *****************************************************************************
# =====================================================================
#  MAIN BATH GAS IS N2 (comment this reaction otherwise)

# Reaction 1
falloff_reaction('H + O2 (+ M) <=> HO2 (+ M)',
                 kf=[4.700000e+12, 0.44, 0.0],
                 kf0=[6.366000e+20, -1.72, 524.8],
                 efficiencies='AR:0.67 CO:1.9 CO2:3.8 H2:2.0 H2O:14.0 O2:0.78',
                 falloff=Troe(A=0.5, T3=1e-30, T1=1e+30))
# =====================================================================
#  MAIN BATH GAS IS AR (comment this reaction otherwise)
#  H+O2(+M)=HO2(+M)                     4.7E12   0.440       0 !
#  LOW/9.042E+19 -1.50  4.922E+02/
#  TROE/0.5 1E-30  1E+30/
#  H2/3.0/ H2O/21/ O2/1.1/ CO/2.7/ CO2/5.4/ N2/1.5/
# =====================================================================
#  High-pressure limit from Troe, Proc. Comb. Inst. 28:1463-1469 (2000)
#  Low-pressure  limit from Michael et al., J. Phys. Chem. A 106:5297-5313
#  Centering factors from Fernandes et al., Phys. Chem. Chem. Phys. 10:4313-4321 (2008)
#  ------ ------ ------ !

# Reaction 2
reaction('H + O2 <=> O + OH', [1.000000e+14, 0.0, 15286.0])
#  Hong et al., Proc. Comb. Inst. 33:309-316 (2011)
#  ------ ------ ------ !

# Reaction 3
reaction('O + H2 <=> OH + H', [3.800000e+12, 0.0, 7948.0],
         options='duplicate')

# Reaction 4
reaction('O + H2 <=> OH + H', [8.800000e+14, 0.0, 19175.0],
         options='duplicate')
#  Baulch DL Bowman CT Cobos CJ Cox RA Just Th Kerr JA Pilling MJ Stocker D Troe J Tsang W Walker RW Warnatz J JPCRD 34:757-1397 2005
#  ------ ------ ------ !

# Reaction 5
reaction('OH + H2 <=> H + H2O', [2.200000e+08, 1.51, 3430.0])
#  Michael and Sutherland, J. Phys. Chem. 92:3853 (1988)
#  ------ ------ ------ !
# OH+OH=O+H2O                          1.4E07   1.689   -1167 !
# DUPLICATE
# OH+OH=O+H2O                         -2.7E10   0.567       0 !
# DUPLICATE
#  M. Sangwan, L. N. Krasnoperov, J Phys Chem A 116 (2012) 11817-11822.

# Reaction 6
reaction('OH + OH <=> O + H2O', [2.015000e+07, 1.651, 630.7],
         options='duplicate')

# Reaction 7
reaction('OH + OH <=> O + H2O', [2.595000e+11, -0.057, -827.0],
         options='duplicate')
#  Refitted (400-3000 K) for better stability of solvers (avoiding negative 'A')
#  ------ ------ ------ !

# Reaction 8
three_body_reaction('H2 + M <=> H + H + M', [4.600000e+19, -1.4, 104380.0],
                    efficiencies='AR:0.0 CO:1.9 CO2:3.8 H2:2.5 H2O:12.0')

# Reaction 9
reaction('H2 + AR <=> H + H + AR', [5.800000e+18, -1.1, 104380.0])
#  Tsang and Hampson, J. Phys. Chem. Ref. Data, 15:1087 (1986)
#  ------ ------ ------ !

# Reaction 10
three_body_reaction('H + O + M <=> OH + M', [4.700000e+18, -1.0, 0.0],
                    efficiencies='AR:0.75 CO:1.9 CO2:3.8 H2:2.5 H2O:12.0')
#  Tsang and Hampson, J. Phys. Chem. Ref. Data, 15:1087 (1986)
#  ------ ------ ------ !

# Reaction 11
three_body_reaction('O + O + M <=> O2 + M', [1.900000e+13, 0.0, -1788.0],
                    efficiencies='AR:0.0 CO:1.9 CO2:3.8 H2:2.5 H2O:12.0')
#  Tsang W Hampson RF JPCRD 15:1087 1986
#  ------ ------ ------ !

# Reaction 12
three_body_reaction('H2O + M <=> H + OH + M', [6.100000e+27, -3.322, 120790.0],
                    efficiencies='CO:1.9 CO2:3.8 H2:3.0 H2O:0.0 N2:2.0 O2:1.5')
#  Srinivasan and Michael, Int. J. Chem. Kinetic. 38 (2006)
#  Rate constant is for Ar with efficiencies from Michael et al., J. Phys. Chem. A, 106 (2002)
#  Efficiencies for CO and CO2 taken from Li et al., Int. J. Chem. Kinet. 36:566-575 (2004)
#  ------ ------ ------ !

# Reaction 13
reaction('H2O + H2O <=> H + OH + H2O', [1.000000e+26, -2.44, 120180.0])
#  Srinivasan and Michael, Int. J. Chem. Kinetic. 38 (2006)
#  ------ ------ ------ !

# Reaction 14
reaction('HO2 + H <=> H2 + O2', [2.800000e+06, 2.09, -1451.0])
#  Michael et al., Proc. Comb. Inst. 28:1471 (2000)
#  Scaled by 0.75 Burke et al. (2012)
#  ------ ------ ------ !

# Reaction 15
reaction('HO2 + H <=> OH + OH', [7.100000e+13, 0.0, 295.0])
#  Mueller et al., Int. J. Chem. Kinetic. 31:113 (1999)
#  ------ ------ ------ !

# Reaction 16
reaction('HO2 + H <=> H2O + O', [1.400000e+12, 0.0, 0.0])
#  Baulch DL Bowman CT Cobos CJ Cox RA Just Th Kerr JA Pilling MJ Stocker D Troe J Tsang W Walker RW Warnatz J JPCRD 34:757-1397 2005
#  ------ ------ ------ !

# Reaction 17
reaction('HO2 + O <=> O2 + OH', [2.900000e+10, 1.0, -724.0])
#  Fernandez-Ramos and Varandas, J. Phys. Chem. A 106:4077-4083 (2002)
#  Scaled by 0.60 by Burke et al. 2012
#  ------ ------ ------ !

# Reaction 18
reaction('HO2 + OH <=> H2O + O2', [1.900000e+20, -2.49, 584.0],
         options='duplicate')

# Reaction 19
reaction('HO2 + OH <=> H2O + O2', [1.200000e+09, 1.24, -1310.0],
         options='duplicate')
#  M. P. Burke, S. J. Klippenstein, L. B. Harding, Proc Combust Inst 34 (2013) 547-555.
#  ------ ------ ------ !

# Reaction 20
reaction('HO2 + HO2 <=> H2O2 + O2', [1.200000e+09, 0.7712, -1825.0],
         options='duplicate')

# Reaction 21
reaction('HO2 + HO2 <=> H2O2 + O2', [1.300000e+12, 0.295, 7397.0],
         options='duplicate')
#  D. D. Y. Zhou, K. Han, P. Zhang, L. B. Harding, M. J. Davis, R. T. Skodje, J Phys Chem A 116 (2012) 2089-2100.
#  ------ ------ ------ !

# Reaction 22
falloff_reaction('H2O2 (+ M) <=> OH + OH (+ M)',
                 kf=[2.000000e+12, 0.9, 48749.0],
                 kf0=[2.500000e+24, -2.3, 48749.0],
                 efficiencies='AR:1.0 CO:2.8 CO2:1.6 H2:3.7 H2O:7.5 H2O2:7.7 N2:1.5 O2:1.2',
                 falloff=Troe(A=0.43, T3=1e-30, T1=1e+30))
#  Troe, Combust. Flame 158:594-601 (2011)
#  Efficiencies for H2 and CO taken from Li et al., Int. J. Chem. Kinet. 36:566-575 (2004)
#  ------ ------ ------ !

# Reaction 23
reaction('H2O2 + H <=> H2O + OH', [2.400000e+13, 0.0, 3970.0])
#  Tsang and Hampson, J. Phys. Chem. Ref. Data, 15:1087 (1986)
#  ------ ------ ------ !

# Reaction 24
reaction('H2O2 + H <=> HO2 + H2', [4.800000e+13, 0.0, 7950.0])
#  Tsang and Hampson, J. Phys. Chem. Ref. Data, 15:1087 (1986)
#  ------ ------ ------ !

# Reaction 25
reaction('H2O2 + O <=> HO2 + OH', [9.600000e+06, 2.0, 3970.0])
#  Tsang W Hampson RF JPCRD 15:1087 1986
#  ------ ------ ------ !

# Reaction 26
reaction('H2O2 + OH <=> HO2 + H2O', [1.700000e+12, 0.0, 318.0],
         options='duplicate')

# Reaction 27
reaction('H2O2 + OH <=> HO2 + H2O', [7.600000e+13, 0.0, 7270.0],
         options='duplicate')
#  Hong et al., J. Phys. Chem. A  114 (2010) 5718-5727
#  ------ ------ ------ !
#  *****************************************************************************
#  *     CO/CO2  subset                                                        *
#  *****************************************************************************

# Reaction 28
falloff_reaction('CO + O (+ M) <=> CO2 (+ M)',
                 kf=[1.800000e+10, 0.0, 2384.0],
                 kf0=[1.400000e+24, -2.79, 4191.0],
                 efficiencies='CO:1.9 CO2:3.8 H2:2.5 H2O:12.0',
                 falloff=Troe(A=1.0, T3=1e-30, T1=1e+30, T2=1e+30))
#  Mueller MA Yetter RA Dryer FL IJCK 31:705 1999
#  ------ ------ ------ !

# Reaction 29
pdep_arrhenius('CO + OH <=> CO2 + H',
               [(0.01315, 'atm'), 2.100000e+05, 1.9, -1064.0],
               [(0.1315, 'atm'), 2.500000e+05, 1.88, -1043.0],
               [(1.315, 'atm'), 8.700000e+05, 1.73, -685.0],
               [(13.158, 'atm'), 6.800000e+06, 1.48, 48.0],
               [(131.58, 'atm'), 2.300000e+07, 1.35, 974.0])
#  J.P. Senosiain, S.J. Klippenstein, J.A. Miller, Proc. Combust. Inst. 30 (2005) 945-953.
#  ------ ------ ------ !

# Reaction 30
pdep_arrhenius('CO + OH <=> HOCO',
               [(0.013158, 'atm'), 1.700000e+15, -2.68, 859.0],
               [(0.13158, 'atm'), 5.900000e+18, -3.35, 887.0],
               [(1.3158, 'atm'), 2.600000e+20, -3.5, 1309.0],
               [(13.158, 'atm'), 7.100000e+20, -3.32, 1763.0],
               [(131.58, 'atm'), 1.100000e+20, -2.78, 2056.0])
#   1.0 atm interpolation - LPL (JPS,SJK,&JAM 30th Symp)
#  J.P. Senosiain, S.J. Klippenstein, J.A. Miller, Proc. Combust. Inst. 30 (2005) 945-953.
#  ------ ------ ------ !

# Reaction 31
reaction('CO + HO2 <=> CO2 + OH', [1.600000e+05, 2.18, 17943.0])
#  You X Wang H Goos E Sung C-J Klippenstein SJ JCPA 111:4031-4042 2007
#  ------ ------ ------ !

# Reaction 32
reaction('CO + O2 <=> CO2 + O', [4.700000e+12, 0.0, 60500.0])
#  Bacskay GB Mackie JC JPCA 109:2019-2025 2005
#  ------ ------ ------ !

# Reaction 33
reaction('CO + H2O2 <=> HOCO + OH', [3.600000e+04, 2.5, 28660.0])
#  P Glarborg P Marshall CPL 475 (2009) 40-43
#  ------ ------ ------ !

# Reaction 34
falloff_reaction('HOCO (+ M) <=> CO2 + H (+ M)',
                 kf=[8.200000e+11, 0.413, 35335.0],
                 kf0=[6.000000e+26, -3.148, 37116.0],
                 falloff=Troe(A=0.39, T3=1e-30, T1=1e+30))
#  Fc = 0.39
#  DM Golden GP Smith AB McEwen C-L Yu B Eiteneer M Frenklach GL Vaghjiani AR Ravishankara FP Tully J Phys Chem. A 102 (1998) 8598-8606.
#  ------ ------ ------ !

# Reaction 35
reaction('HOCO + H <=> CO2 + H2', [3.100000e+17, -1.3475, 555.0])
#  H.G. Yu, J.S. Francisco, J. Chem. Phys. 128 (2008) 244315.
#  P. Marshall, P. Glarborg, Proc. Combust. Inst. 35 (2015) 153-160 (300-1000 K, fit).
#  ------ ------ ------ !

# Reaction 36
reaction('HOCO + H <=> CO + H2O', [6.000000e+15, -0.525, 2125.0])
#  H.G. Yu, J.S. Francisco, J. Chem. Phys. 128 (2008) 244315.
#  P. Marshall, P. Glarborg, Proc. Combust. Inst. 35 (2015) 153-160 (300-1000 K, fit).
#  ------ ------ ------ !

# Reaction 37
reaction('HOCO + O <=> CO2 + OH', [9.000000e+12, 0.0, 0.0])
#  H.G. Yu, J.T. Muckerman, J.S. Francisco, J. Chem. Phys. 127 (2007) 094302.
#  ------ ------ ------ !

# Reaction 38
reaction('HOCO + OH <=> CO2 + H2O', [4.600000e+12, 0.0, -89.0],
         options='duplicate')

# Reaction 39
reaction('HOCO + OH <=> CO2 + H2O', [9.500000e+06, 2.0, -89.0],
         options='duplicate')
#  Yu H-G Muckerman JT Francisco JS JPCA 109:5230-5236 2005
#  ------ ------ ------ !

# Reaction 40
reaction('HOCO + HO2 <=> CO2 + H2O2', [4.000000e+13, 0.0, 0.0])
#  H.G. Yu, G. Poggi, J.S. Francisco, J.T. Muckerman, J. Chem. Phys. 129 (2008) 214307.
#  ------ ------ ------ !

# Reaction 41
reaction('HOCO + O2 <=> CO2 + HO2', [4.000000e+09, 1.0, 0.0])
#  H.G. Yu, J.T. Muckerman, J. Phys. Chem. A 110 (2006) 5312-5316.
#  P. Marshall, P. Glarborg, Proc. Combust. Inst. 35 (2015) 153-160 (300-1000 K, fit).
#  ------ ------ ------ !
#  *****************************************************************************
#     CH2O subset                                                              *
#  *****************************************************************************

# Reaction 42
falloff_reaction('CH2O (+ M) <=> HCO + H (+ M)',
                 kf=[8.000000e+15, 0.0, 87726.0],
                 kf0=[1.300000e+36, -5.5, 93932.0])
#  Troe J JPCA 109:8320-8328 2005
#  J. Troe, J. Phys. Chem. A 111 (2007) 3862-3867.
#  ------ ------ ------ !

# Reaction 43
falloff_reaction('CH2O (+ M) <=> CO + H2 (+ M)',
                 kf=[3.700000e+13, 0.0, 71969.0],
                 kf0=[4.400000e+38, -6.1, 93932.0])
#  Troe J JPCA 109:8320-8328 2005
#  J. Troe, J. Phys. Chem. A 111 (2007) 3862-3867.
#  ------ ------ ------ !
# CH2O+H=HCO+H2                        5.9E03   3.130    1510 !
#  Wang SK Dames EE Davidson DF Hanson RK, J. Phys. Chem. A  118 10201-10209 2014
#  Considering prompt dissociation of HCO (following Labbe et al., J. Phys. Chem. Lett. 2016):

# Reaction 44
pdep_arrhenius('CH2O + H <=> H + CO + H2',
               [(0.04, 'atm'), 7.200000e+08, 1.903, 11733.0],
               [(1.0, 'atm'), 5.110000e+07, 2.182, 11524.0],
               [(10.0, 'atm'), 1.160000e+09, 1.812, 13163.0])

# Reaction 45
pdep_arrhenius('CH2O + H <=> HCO + H2',
               [(0.04, 'atm'), 7.435000e+23, -2.732, 16379.1],
               [(1.0, 'atm'), 1.357000e+23, -2.355, 17518.7],
               [(10.0, 'atm'), 7.314000e+23, -2.665, 17634.6],
               options='duplicate')

# Reaction 46
pdep_arrhenius('CH2O + H <=> HCO + H2',
               [(0.04, 'atm'), 2.098000e+10, 1.057, 3719.6],
               [(1.0, 'atm'), 1.639000e+15, -0.444, 5682.4],
               [(10.0, 'atm'), 4.189000e+09, 1.294, 3590.9],
               options='duplicate')
#  ------ ------ ------ !
#  CH2O+O=HCO+OH                        4.2E11   0.570    2760 !
#  Baulch DL Bowman CT Cobos CJ Cox RA Just Th Kerr JA Pilling MJ Stocker D Troe J Tsang W Walker RW Warnatz J JPCRD 34:757-1397 2005
#  Considering prompt dissociation of HCO (following Labbe et al., J. Phys. Chem. Lett. 2016):

# Reaction 47
reaction('CH2O + O <=> H + CO + OH', [2.514100e+21, -1.903, 22674.0])

# Reaction 48
reaction('CH2O + O <=> HCO + OH', [5.634000e+31, -5.189, 19968.2],
         options='duplicate')

# Reaction 49
reaction('CH2O + O <=> HCO + OH', [1.358000e+15, -0.53, 4010.7],
         options='duplicate')
#  ------ ------ ------ !
#  CH2O+O2=HCO+HO2                      2.4E05   2.500   36461 !
#  Baulch DL Bowman CT Cobos CJ Cox RA Just Th Kerr JA Pilling MJ Stocker D Troe J Tsang W Walker RW Warnatz J JPCRD 34:757-1397 2005
#  Considering prompt dissociation of HCO (following Labbe et al., J. Phys. Chem. Lett. 2016):
#  CH2O+O2=HCO+HO2                      2.4E05   2.500   36461
# DUPLICATE
#  CH2O+O2=HCO+HO2          -1.437E+15   0.027   56388.3
# DUPLICATE
#  Re-fitting to positive 'A's:

# Reaction 50
reaction('CH2O + O2 <=> HCO + HO2', [1.788000e+16, -0.639, 45399.5],
         options='duplicate')

# Reaction 51
reaction('CH2O + O2 <=> HCO + HO2', [6.632000e+08, 1.36, 37323.8],
         options='duplicate')

# Reaction 52
reaction('CH2O + O2 <=> H + CO + HO2', [1.437000e+15, 0.027, 56388.3])
#  ------ ------ ------ !
# CH2O+OH=HCO+H2O                      2.4E07   1.830   -1116 !
#  S. Wang, D. F. Davidson, R. K. Hanson, Proc. Combust. Inst. 35 473-480 2015
#  Considering prompt dissociation of HCO (following Labbe et al., J. Phys. Chem. Lett. 2016):

# Reaction 53
pdep_arrhenius('CH2O + OH <=> H + CO + H2O',
               [(0.04, 'atm'), 7.030000e+10, 0.911, 8646.0],
               [(1.0, 'atm'), 7.240000e+10, 0.892, 9310.0],
               [(10.0, 'atm'), 8.370000e+10, 0.879, 9843.0])

# Reaction 54
pdep_arrhenius('CH2O + OH <=> HCO + H2O',
               [(0.04, 'atm'), 3.559000e+09, 1.167, -205.7],
               [(1.0, 'atm'), 1.854000e+09, 1.256, -302.4],
               [(10.0, 'atm'), 1.070000e+09, 1.33, -391.7])
# Av. (max) fit. error: 0.6% (3.3%) over T: 500--3000 [K]
# Av. (max) fit. error: 0.6% (3.3%) over T: 500--3000 [K]
# Av. (max) fit. error: 0.6% (3.2%) over T: 500--3000 [K]
#  ------ ------ ------ !
#  CH2O+HO2=HCO+H2O2                    4.1E04   2.500   10206 ! RAS/GLA08b EIT/FRE98
#  Eiteneer B Yu CL Goldenberg M Frenklach M JPCA 102:5196 1998
#  Considering prompt dissociation of HCO (following Labbe et al., J. Phys. Chem. Lett. 2016):
# CH2O+HO2=HCO+H2O2               4.1E04   2.500   10206 ! RAS/GLA08b EIT/FRE98
#   DUPLICATE
# CH2O+HO2=HCO+H2O2                  -2.454E+14   0.027   30133.3
#   DUPLICATE
#  Re-fitting to positive 'A's:

# Reaction 55
reaction('CH2O + HO2 <=> HCO + H2O2', [4.444000e+08, 1.298, 12129.3])

# Reaction 56
reaction('CH2O + HO2 <=> H + CO + H2O2', [2.454300e+14, 0.027, 30120.0])
#  ------ ------ ------ !
#  CH2O+CH3=HCO+CH4                     3.2E01   3.360    4310 ! RAS/GLA08b CEC05
#  Baulch DL Bowman CT Cobos CJ Cox RA Just Th Kerr JA Pilling MJ Stocker D Troe J Tsang W Walker RW Warnatz J JPCRD 34:757-1397 2005
#  Considering prompt dissociation of HCO (following Labbe et al., J. Phys. Chem. Lett. 2016):
# CH2O+CH3=HCO+CH4          3.2E01   3.360    4310
#   DUPLICATE
# CH2O+CH3=HCO+CH4          -1.916E+11   0.887   24237.3
#   DUPLICATE
#  Re-fitting to positive 'A's:

# Reaction 57
reaction('CH2O + CH3 <=> HCO + CH4', [3.484000e+05, 2.157, 6234.2])

# Reaction 58
reaction('CH2O + CH3 <=> H + CO + CH4', [1.915500e+11, 0.887, 24224.0])
#  ------ ------ ------ !
#  <<=====  HCO  =====>>

# Reaction 59
falloff_reaction('HCO (+ M) <=> H + CO (+ M)',
                 kf=[4.930000e+16, -0.93, 19724.0],
                 kf0=[7.430000e+21, -2.36, 19383.0],
                 efficiencies='CH4:5.0 CO:1.5 CO2:3.0 H2:2.0 H2O:15.0 HE:1.3 N2:1.5 O2:1.5',
                 falloff=Troe(A=0.103, T3=139.0, T1=10900.0, T2=4550.0))
#  Yang et al., 8th U. S. National Combustion Meeting, 2013, 070RK-0163.
#  ------ ------ ------ !

# Reaction 60
reaction('HCO + H <=> CO + H2', [1.100000e+14, 0.0, 0.0])
#  Friedrichs G Herbon JT Davidson DF Hanson RK CPPC 4:5778-5788 2002
#  ------ ------ ------ !

# Reaction 61
reaction('HCO + O <=> CO + OH', [3.000000e+13, 0.0, 0.0])
#  Baulch DL Cobos CJ Cox RA Esser C Frank P Just Th Kerr JA Pilling MJ Troe J Walker RW Warnatz J JPCRD 21:403 1992
#  ------ ------ ------ !

# Reaction 62
reaction('HCO + O <=> CO2 + H', [3.000000e+13, 0.0, 0.0])
#  Baulch DL Cobos CJ Cox RA Esser C Frank P Just Th Kerr JA Pilling MJ Troe J Walker RW Warnatz J JPCRD 21:403 1992
#  ------ ------ ------ !

# Reaction 63
reaction('HCO + OH <=> CO + H2O', [1.100000e+14, 0.0, 0.0])
#  Baulch DL Bowman CT Cobos CJ Cox RA Just Th Kerr JA Pilling MJ Stocker D Troe J Tsang W Walker RW Warnatz J JPCRD 34:757-1397 2005
#  ------ ------ ------ !

# Reaction 64
reaction('HCO + O2 <=> CO + HO2', [6.900000e+06, 1.9, -1369.0])
#  FassheberN Friedrichs G Marshall P Glarborg P J. Phys. Chem. A 119 (2015) 7305-7315.
#  ------ ------ ------ !

# Reaction 65
reaction('HCO + HO2 <=> CO2 + OH + H', [3.000000e+13, 0.0, 0.0])
#  Tsang W Hampson RF JPCRD 15:1087 1986
#  ------ ------ ------ !

# Reaction 66
reaction('HCO + HCO <=> CO + CH2O', [2.700000e+13, 0.0, 0.0])
#  Friedrichs G Herbon JT Davidson DF Hanson RK CPPC 4:5778-5788 2002
#  ------ ------ ------ !
#  *****************************************************************************
#     CH4 subset                                                               *
#  *****************************************************************************
#  ------ ------ ------ !

# Reaction 67
falloff_reaction('CH3 + H (+ M) <=> CH4 (+ M)',
                 kf=[2.300000e+14, 0.032, 144.0],
                 kf0=[2.700000e+35, -5.345, 3380.0],
                 efficiencies='AR:0.61 C2H6:4.5 CH4:3.85 CO:1.4 CO2:4.0 H2:4.0 H2O:10.0 HE:2.0 N2:1.4',
                 falloff=Troe(A=0.395, T3=163.5, T1=4250.3, T2=1253676.0))
#  H2O ?
#  J. Troe, V. G. Ushakov, J. Chem. Phys. 136 (2012) 214309
#  ------ ------ ------ !

# Reaction 68
reaction('CH4 + H <=> CH3 + H2', [4.100000e+03, 3.156, 8755.0])
#  Sutherland JW Su M-C Michael JV IJCK 33:669-684 2001
#  ------ ------ ------ !

# Reaction 69
reaction('CH4 + O <=> CH3 + OH', [4.400000e+05, 2.5, 6577.0])
#  Baulch DL Bowman CT Cobos CJ Cox RA Just Th Kerr JA Pilling MJ Stocker D Troe J Tsang W Walker RW Warnatz J JPCRD 34:757-1397 2005
#  ------ ------ ------ !

# Reaction 70
reaction('CH4 + OH <=> CH3 + H2O', [1.000000e+06, 2.182, 2506.0])
#  Srinivasan NK Su M-C Sutherland JW Michael JV JPCA 109:7902-7914 2005
#  ------ ------ ------ !

# Reaction 71
reaction('CH4 + HO2 <=> CH3 + H2O2', [4.700000e+04, 2.5, 21000.0])
#  Baulch DL Bowman CT Cobos CJ Cox RA Just Th Kerr JA Pilling MJ Stocker D Troe J Tsang W Walker RW Warnatz J JPCRD 34:757-1397 2005
#  ------ ------ ------ !

# Reaction 72
reaction('CH4 + O2 <=> CH3 + HO2', [2.030000e+05, 2.745, 51714.0])
#  Srinivasan, Michael, Harding, Klippenstein, Combust Flame 149, 104 (2007)
#  ------ ------ ------ !

# Reaction 73
reaction('CH4 + CH2 <=> CH3 + CH3', [4.300000e+12, 0.0, 10030.0])
#  GLA/MIL98 BOH/WAG85
#  Bohland T Dobe S Wagner HGg BBPC 89:1110 (1985)
#  ------ ------ ------ !

# Reaction 74
reaction('CH4 + CH2(S) <=> CH3 + CH3', [4.300000e+13, 0.0, 0.0])
#  GLA/MIL98 NBS86
#  Tsang W Hampson RF JPCRD 15:1087 1986
#  ------ ------ ------ !

# Reaction 75
reaction('CH4 + CH <=> C2H4 + H', [3.000000e+13, 0.0, -400.0])
#            CEC92
#  Baulch DL Cobos CJ Cox RA Esser C Frank P Just Th Kerr JA Pilling MJ Troe J Walker RW Warnatz J JPCRD 21:403 1992
#  ------ ------ ------ !
#  <<=====  CH3  =====>>

# Reaction 76
three_body_reaction('CH3 + M <=> CH + H2 + M', [3.100000e+15, 0.0, 80871.0])
#  V Vasudevan, RK Hanson, DM Golden, CT Bowman, DF Davidson, J. Phys. Chem. A 2007, 111, 4062-4072
#  ------ ------ ------ !

# Reaction 77
three_body_reaction('CH3 + M <=> CH2 + H + M', [2.200000e+15, 0.0, 82659.0])
#  V Vasudevan, RK Hanson, DM Golden, CT Bowman, DF Davidson, J. Phys. Chem. A 2007, 111, 4062-4072
#  ------ ------ ------ !

# Reaction 78
reaction('CH2 + H2 <=> CH3 + H', [4.400000e+05, 2.39, 7350.0])
#  K-W Lu, H Matsui, C-L Huang, P Raghunath, N-S Wang, MC Lin, J. Phys. Chem. A 2010, 114, 5493-5502
#  ------ ------ ------ !

# Reaction 79
reaction('CH2(S) + H2 <=> CH3 + H', [7.200000e+13, 0.0, 0.0])
#  GLA/MIL98 CEC92
#  Baulch DL Cobos CJ Cox RA Esser C Frank P Just Th Kerr JA Pilling MJ Troe J Walker RW Warnatz J JPCRD 21:403 1992
#  ------ ------ ------ !

# Reaction 80
reaction('CH3 + O <=> CH2O + H', [6.900000e+13, 0.0, 0.0])
#  RAS/GLA08b CEC05,PRE/FLY00 (82%)
#  Baulch DL Bowman CT Cobos CJ Cox RA Just Th Kerr JA Pilling MJ Stocker D Troe J Tsang W Walker RW Warnatz J JPCRD 34:757-1397 2005
#  ------ ------ ------ !

# Reaction 81
reaction('CH3 + O <=> H2 + CO + H', [1.500000e+13, 0.0, 0.0])
#  RAS/GLA08b CEC05,PRE/FLY00 (18%)
#  Baulch DL Bowman CT Cobos CJ Cox RA Just Th Kerr JA Pilling MJ Stocker D Troe J Tsang W Walker RW Warnatz J JPCRD 34:757-1397 2005
#  ------ ------ ------ !

# Reaction 82
reaction('CH3 + OH <=> CH2 + H2O', [4.300000e+04, 2.568, 3997.0])
#  Jasper AW Klippenstein SJ Harding LB Ruscic B JPCA 111:3932-3950 2007
#  300-3000 K abstraction on the triplet surface (not in paper)
#  ------ ------ ------ !

# Reaction 83
pdep_arrhenius('CH3 + OH <=> CH3OH',
               [(0.001316, 'atm'), 6.900000e+30, -6.63794, 2829.0],
               [(0.013158, 'atm'), 1.100000e+32, -6.63695, 3364.0],
               [(0.131579, 'atm'), 1.500000e+32, -6.36057, 3954.0],
               [(1.315789, 'atm'), 5.600000e+30, -5.64842, 4214.0],
               [(13.157895, 'atm'), 1.400000e+27, -4.33275, 3685.0],
               [(131.578947, 'atm'), 1.300000e+22, -2.66369, 2451.0])
#  100-4000 K high P limit for CH3+OH total capture
#  Jasper AW Klippenstein SJ Harding LB Ruscic B JPCA 111:3932-3950 2007
#  ------ ------ ------ !

# Reaction 84
pdep_arrhenius('CH3 + OH <=> CH2(S) + H2O',
               [(0.001316, 'atm'), 1.100000e+14, -0.45845, -496.0],
               [(0.013158, 'atm'), 2.200000e+14, -0.53832, -220.0],
               [(0.131579, 'atm'), 1.200000e+15, -0.72747, 600.0],
               [(1.315789, 'atm'), 4.300000e+15, -0.85972, 1888.0],
               [(13.157895, 'atm'), 4.400000e+14, -0.53864, 2932.0],
               [(131.578947, 'atm'), 6.100000e+10, 0.5956, 2923.0])
#  Jasper AW Klippenstein SJ Harding LB Ruscic B JPCA 111:3932-3950 2007
#  ------ ------ ------ !

# Reaction 85
pdep_arrhenius('CH3 + OH <=> H2 + CH2O',
               [(0.001316, 'atm'), 3.900000e+09, 0.25392, -1221.0],
               [(0.013158, 'atm'), 2.000000e+10, 0.06025, -624.0],
               [(0.131579, 'atm'), 2.800000e+11, -0.24957, 498.0],
               [(1.315789, 'atm'), 3.600000e+12, -0.53245, 2042.0],
               [(13.157895, 'atm'), 2.200000e+12, -0.43166, 3415.0],
               [(131.578947, 'atm'), 2.400000e+09, 0.45344, 3791.0])
#  Jasper AW Klippenstein SJ Harding LB Ruscic B JPCA 111:3932-3950 2007
#  ------ ------ ------ !

# Reaction 86
pdep_arrhenius('CH3 + OH <=> H + CH2OH',
               [(0.001316, 'atm'), 8.400000e+09, 0.96279, 3230.0],
               [(0.013158, 'atm'), 8.400000e+09, 0.96279, 3230.0],
               [(0.131579, 'atm'), 1.000000e+10, 0.94201, 3295.0],
               [(1.315789, 'atm'), 5.600000e+10, 0.73966, 3971.0],
               [(13.157895, 'atm'), 5.500000e+11, 0.4862, 5443.0],
               [(131.578947, 'atm'), 2.500000e+10, 0.9092, 6402.0])
#  Jasper AW Klippenstein SJ Harding LB Ruscic B JPCA 111:3932-3950 2007
#  ------ ------ ------ !

# Reaction 87
pdep_arrhenius('CH3 + OH <=> H + CH3O',
               [(0.001316, 'atm'), 7.900000e+08, 1.06509, 11859.0],
               [(0.013158, 'atm'), 7.900000e+08, 1.06509, 11859.0],
               [(0.131579, 'atm'), 7.900000e+08, 1.06509, 11859.0],
               [(1.315789, 'atm'), 7.900000e+08, 1.06457, 11859.0],
               [(13.157895, 'atm'), 1.000000e+09, 1.03413, 11970.0],
               [(131.578947, 'atm'), 3.100000e+09, 0.92189, 12981.0])
#  Jasper AW Klippenstein SJ Harding LB Ruscic B JPCA 111:3932-3950 2007
#  ------ ------ ------ !

# Reaction 88
pdep_arrhenius('CH3 + OH <=> H2 + HCOH',
               [(0.001316, 'atm'), 1.200000e+09, 0.83024, -2323.0],
               [(0.013158, 'atm'), 6.400000e+09, 0.63305, -1701.0],
               [(0.131579, 'atm'), 8.000000e+10, 0.33964, -565.0],
               [(1.315789, 'atm'), 6.500000e+11, 0.11155, 932.0],
               [(13.157895, 'atm'), 2.100000e+11, 0.29509, 2200.0],
               [(131.578947, 'atm'), 9.400000e+07, 1.28631, 2424.0])
#  Jasper AW Klippenstein SJ Harding LB Ruscic B JPCA 111:3932-3950 2007
#  cis and trans products are combined as HCOH
#  ------ ------ ------ !

# Reaction 89
reaction('CH3 + HO2 <=> CH3O + OH', [1.000000e+12, 0.2688, -688.0])
#  Jasper, Klippenstein, Harding, Proc. Combust. Inst. 32, 279 (2009)
#  ------ ------ ------ !

# Reaction 90
reaction('CH3 + O2 <=> CH3O + O', [7.500000e+12, 0.0, 28297.0])
#  Srinivasan NK Su M-C Sutherland JW Michael JV JPCA 109:7902-7914 2005
#  ------ ------ ------ !

# Reaction 91
reaction('CH3 + O2 <=> CH2O + OH', [1.900000e+11, 0.0, 9842.0])
#  Srinivasan NK Su M-C Sutherland JW Michael JV JPCA 109:7902-7914 2005
#  ------ ------ ------ !

# Reaction 92
pdep_arrhenius('CH3 + O2 <=> CH3OO',
               [(1.0, 'atm'), 5.000000e+22, -3.85, 2000.0],
               [(10.0, 'atm'), 3.350000e+21, -3.2, 2300.0],
               [(20.0, 'atm'), 3.250000e+29, -5.6, 6850.0],
               [(20.0, 'atm'), 4.100000e+20, -2.94, 1900.0],
               [(50.0, 'atm'), 2.830000e+18, -2.2, 1400.0],
               [(50.0, 'atm'), 5.600000e+28, -5.25, 6850.0],
               [(100.0, 'atm'), 1.050000e+19, -2.3, 1800.0],
               [(100.0, 'atm'), 4.100000e+30, -5.7, 8750.0])
#  Fernandes RX Luther K Troe J JPCA 110:4442-4449 2006 (fit to data)
#  ------ ------ ------ !

# Reaction 93
pdep_arrhenius('CH3 + HCO <=> CH4 + CO',
               [(0.05, 'atm'), 2.900000e+18, -1.84, 2134.0],
               [(0.1, 'atm'), 8.700000e+18, -1.97, 2684.0],
               [(1.0, 'atm'), 1.800000e+20, -2.3, 4781.0],
               [(10.0, 'atm'), 1.100000e+21, -2.45, 7417.0])
#  R. Sivaramakrishnan, J.V. Michael, L.B. Harding, S.J. Klippenstein, J Phys Chem A 2015, 119, 7724-7733.
#  ------ ------ ------ !

# Reaction 94
pdep_arrhenius('CH3 + HCO <=> CH2CO + H2',
               [(0.05, 'atm'), 6.100000e+06, 1.24, -1733.0],
               [(0.1, 'atm'), 1.100000e+07, 1.18, -1303.0],
               [(1.0, 'atm'), 4.900000e+08, 0.75, 842.0],
               [(10.0, 'atm'), 1.600000e+11, 0.109, 4387.0])
#  R. Sivaramakrishnan, J.V. Michael, L.B. Harding, S.J. Klippenstein, J Phys Chem A 2015, 119, 7724-7733.
#  ------ ------ ------ !

# Reaction 95
reaction('CH3 + CH3 <=> C2H5 + H', [5.400000e+13, 0.0, 16055.0])
#  RAS/GLA08b CEC05
#  Baulch DL Bowman CT Cobos CJ Cox RA Just Th Kerr JA Pilling MJ Stocker D Troe J Tsang W Walker RW Warnatz J JPCRD 34:757-1397 2005
#  ------ ------ ------ !

# Reaction 96
reaction('CH3 + CH2 <=> C2H4 + H', [1.200000e+15, -0.3432, 153.0])
#  Jasper AW Klippenstein SJ Harding LB JPCA 111:8689-8707 2007
#  ------ ------ ------ !

# Reaction 97
reaction('CH3 + CH2(S) <=> C2H4 + H', [2.000000e+13, 0.0, 0.0])
#  GLA/MIL98 NBS86
#  Tsang W Hampson RF JPCRD 15:1087 1986
#  ------ ------ ------ !

# Reaction 98
reaction('CH3 + CH <=> C2H3 + H', [3.000000e+13, 0.0, 0.0])
#  GLA/MIL98 JAM est
#  Glarborg P Alzueta MU Dam-Johansen K Miller JA CF 115:1 1998
#  JAM est
#  ------ ------ ------ !

# Reaction 99
reaction('CH3 + C <=> C2H2 + H', [5.000000e+13, 0.0, 0.0])
#  GLA/MIL98 JAM est
#  Glarborg P Alzueta MU Dam-Johansen K Miller JA CF 115:1 1998
#  JAM est
#  <<=====  CH2  =====>>

# Reaction 100
three_body_reaction('CH2 + M <=> CH + H + M', [5.600000e+15, 0.0, 89000.0])
#  TIA/QI09  BAU/WAG95
#  Bauerle S Klatt M Wagner HGg BBPC 99:870 1995
#  ------ ------ ------ !

# Reaction 101
three_body_reaction('CH2 + M <=> C + H2 + M', [5.800000e+12, 0.5, 68500.0])
#  TIA/QI09  BAU/WAG95
#  Bauerle S Klatt M Wagner HGg BBPC 99:870 1995
#  ------ ------ ------ !

# Reaction 102
reaction('CH2 + H <=> CH + H2', [1.200000e+14, 0.0, 0.0])
#  Baulch DL Bowman CT Cobos CJ Cox RA Just Th Kerr JA Pilling MJ Stocker D Troe J Tsang W Walker RW Warnatz J JPCRD 34:757-1397 2005
#  ------ ------ ------ !

# Reaction 103
reaction('CH2 + O <=> CO + H + H', [1.200000e+14, 0.0, 536.0])
#  Baulch DL Bowman CT Cobos CJ Cox RA Just Th Kerr JA Pilling MJ Stocker D Troe J Tsang W Walker RW Warnatz J JPCRD 34:757-1397 2005
#  ------ ------ ------ !

# Reaction 104
reaction('CH2 + O <=> CO + H2', [8.000000e+13, 0.0, 536.0])
#  Baulch DL Bowman CT Cobos CJ Cox RA Just Th Kerr JA Pilling MJ Stocker D Troe J Tsang W Walker RW Warnatz J JPCRD 34:757-1397 2005
#  ------ ------ ------ !

# Reaction 105
reaction('CH2 + OH <=> CH2O + H', [2.800000e+13, 0.1228, 161.0])
#  TIA/QI09  JAS/HAR07
#  A.W. Jasper, S.J. Klippenstein, L.B. Harding, J. Phys. Chem. A 111 (2007) 8699-8707.
#  ------ ------ ------ !

# Reaction 106
reaction('CH2 + OH <=> CH + H2O', [8.600000e+05, 2.019, 6776.0])
#  TIA/QI09  JAS/HAR07
#  A.W. Jasper, S.J. Klippenstein, L.B. Harding, J. Phys. Chem. A 111 (2007) 8699-8707.
#  ------ ------ ------ !

# Reaction 107
reaction('CH2 + O2 <=> CO2 + H + H', [2.100000e+09, 0.9929, -269.0])
#  SJK unpublished (2013)
#  ------ ------ ------ !

# Reaction 108
reaction('CH2 + O2 <=> CH2O + O', [1.300000e+06, 2.4202, 1604.0])
#  SJK unpublished (2013)
#  ------ ------ ------ !

# Reaction 109
reaction('CH2 + CO2 <=> CO + CH2O', [1.000000e+11, 0.0, 1000.0])
#  Glarborg P Miller JA Kee RJ CF 65:177 1986 est
#  ------ ------ ------ !

# Reaction 110
reaction('CH2 + CH2 <=> C2H2 + H + H', [7.000000e+13, 0.0022, 8.0])
#  Jasper AW Klippenstein SJ Harding LB JPCA 111:8689-8707 2007
#  ------ ------ ------ !

# Reaction 111
reaction('CH2 + CH2 <=> C2H2 + H2', [1.800000e+13, 0.0022, 8.0])
#  Jasper AW Klippenstein SJ Harding LB JPCA 111:8689-8707 2007
#  ------ ------ ------ !

# Reaction 112
reaction('CH2 + CH <=> C2H2 + H', [4.000000e+13, 0.0, 0.0])
#  Glarborg P Alzueta MU Dam-Johansen K Miller JA CF 115:1 1998
#  JAM est
#  ------ ------ ------ !

# Reaction 113
reaction('CH2 + C <=> C2H + H', [5.000000e+13, 0.0, 0.0])
#  Glarborg P Alzueta MU Dam-Johansen K Miller JA CF 115:1 1998
#  JAM est
#  ------ ------ ------ !
#  <<=====  CH2(S)  =====>>

# Reaction 114
reaction('CH2(S) + N2 <=> CH2 + N2', [1.300000e+13, 0.0, 430.0])
#  Hayes F Lawrance WD Staker WS King KD JPC 100:11314 1996 (N2)
#  ------ ------ ------ !

# Reaction 115
reaction('CH2(S) + AR <=> CH2 + AR', [1.500000e+13, 0.0, 884.0])
#  Hayes F Lawrance WD Staker WS King KD JPC 100:11314 1996
#  ------ ------ ------ !

# Reaction 116
reaction('CH2(S) + H <=> CH2 + H', [2.000000e+14, 0.0, 0.0])
#  JAM est
#  ------ ------ ------ !

# Reaction 117
reaction('CH2(S) + H <=> CH + H2', [3.000000e+13, 0.0, 0.0])
#  Tsang W Hampson RF JPCRD 15:1087 1986
#  ------ ------ ------ !

# Reaction 118
reaction('CH2(S) + O <=> CO + 2 H', [3.000000e+13, 0.0, 0.0])
#  Tsang W Hampson RF JPCRD 15:1087 1986
#  ------ ------ ------ !

# Reaction 119
reaction('CH2(S) + OH <=> CH2O + H', [3.000000e+13, 0.0, 0.0])
#  Tsang W Hampson RF JPCRD 15:1087 1986
#  ------ ------ ------ !

# Reaction 120
reaction('CH2(S) + O2 <=> CH2 + O2', [3.100000e+13, 0.0, 0.0])
#  ISC=100%
#  Baulch DL Bowman CT Cobos CJ Cox RA Just Th Kerr JA Pilling MJ Stocker D Troe J Tsang W Walker RW Warnatz J JPCRD 34:757-1397 2005
#  ------ ------ ------ !

# Reaction 121
reaction('CH2(S) + H2O <=> CH2 + H2O', [3.000000e+13, 0.0, 0.0])
#  Hack W Wagner HGg Wilms A BBPC 92:620-627 1988
#  Carstensen HH Wagner HGg BBPC 99:1539 1995
#  ------ ------ ------ !

# Reaction 122
reaction('CH2(S) + CO2 <=> CH2O + CO', [1.100000e+13, 0.0, 0.0])
#  Koch M Temps FWagener R Wagner HGg BBPC 94:645-650
#  <<=====  CH  =====>>

# Reaction 123
reaction('CH + H <=> C + H2', [1.200000e+14, 0.0, 0.0])
#  Baulch DL Bowman CT Cobos CJ Cox RA Just Th Kerr JA Pilling MJ Stocker D Troe J Tsang W Walker RW Warnatz J JPCRD 34:757-1397 2005
#  ------ ------ ------ !

# Reaction 124
reaction('CH + O <=> CO + H', [5.700000e+13, 0.0, 0.0])
#  Messing I Filseth SV Sadowski CM Carrington T JCP 74:3874 1981
#  ------ ------ ------ !
# CH+OH=HCO+H                          3.0E13   0.000       0 !
#  JAM est
#  Considering prompt dissociation of HCO (following Labbe et al., J. Phys. Chem. Lett. 2016):
# CH+OH=HCO+H             3.0E13  0.000        0
#   DUPLICATE
# CH+OH=HCO+H            -1.796E+23   -2.473   19927.3
#   DUPLICATE
#  Re-fitting to positive 'A's:

# Reaction 125
reaction('CH + OH <=> HCO + H', [6.400000e+16, -1.005, 1426.6])

# Reaction 126
reaction('CH + OH <=> H + CO + H', [1.796000e+23, -2.473, 19927.3])
#  ------ ------ ------ !

# Reaction 127
reaction('CH + OH <=> C + H2O', [4.000000e+07, 2.0, 3000.0])
#  GLA/MIL98 JAM est
#  ------ ------ ------ !
# CH+O2=HCO+O                          3.3E13   0.000       0 !
#  Baulch DL Cobos CJ Cox RA Esser C Frank P Just Th Kerr JA Pilling MJ Troe J Walker RW Warnatz J JPCRD 21:403 1992
#  Considering prompt dissociation of HCO (following Labbe et al., J. Phys. Chem. Lett. 2016):
# CH+O2=HCO+O                           3.3E13  0.000        0
#   DUPLICATE
# CH+O2=HCO+O                        -1.975E+23   -2.473   19927.3
#   DUPLICATE
#  Re-fitting to positive 'A's:

# Reaction 128
reaction('CH + O2 <=> HCO + O', [7.018000e+16, -1.004, 1426.1])

# Reaction 129
reaction('CH + O2 <=> H + CO + O', [1.975000e+23, -2.473, 19927.3])
#  ------ ------ ------ !

# Reaction 130
reaction('CH + H2O <=> CH2O + H', [8.500000e+08, 1.144, -2051.0])
#  SJK unpublished (2012)
#  ------ ------ ------ !
#  CH+CO2=HCO+CO                        8.8E06   1.750   -1040 !
#  P Glarborg, LLB Bentzen, EF 22, 291-296 (2008)
#  Butler, J. E.; Fleming, J. W.; Goss, L. P.; Lin, M. C. ACS Symp. Ser. 1980, 134, 397.
#  Berman, M. R.; Fleming, J. W.; Harvey, A. B.; Lin, M. C. Proc. Combust. Inst. 1982, 19, 73.
#  Mehlmann, C.; Frost, M. J.; Heard, D. E.; Orr, B. J.; Nelson, P. F. J. Chem. Soc., Faraday Trans. 1996, 92, 2335-2341.
#  Markus, M. W.; Roth, P.; Just, T. Int. J. Chem. Kinet. 1996, 28, 171-179.
#  Considering prompt dissociation of HCO (following Labbe et al., J. Phys. Chem. Lett. 2016):
#  CH+CO2=HCO+CO                        8.8E06         1.750    -1040
#    DUPLICATE
#  CH+CO2=HCO+CO                         -5.268E+16   -0.723   18887.3
#    DUPLICATE
#  Re-fitting to positive 'A's:

# Reaction 131
reaction('CH + CO2 <=> HCO + CO', [1.876000e+10, 0.745, 386.5])

# Reaction 132
reaction('CH + CO2 <=> H + CO + CO', [5.268000e+16, -0.723, 18887.3])
#  ------ ------ ------ !

# Reaction 133
reaction('CH + CH2O <=> CH2CO + H', [9.500000e+13, 0.0, -517.0])
#  Baulch DL Cobos CJ Cox RA Esser C Frank P Just Th Kerr JA Pilling MJ Troe J Walker RW Warnatz J JPCRD 21:403 1992
#  ------ ------ ------ !
#  <<=====  C  =====>>

# Reaction 134
reaction('C + OH <=> CO + H', [5.000000e+13, 0.0, 0.0])
#  JAM est
#  ------ ------ ------ !

# Reaction 135
reaction('C + O2 <=> CO + O', [2.000000e+13, 0.0, 0.0])
#  Husain D Kirsch LJ Trans Faraday Soc 67:2025 1971
#  ------ ------ ------ !
#  *****************************************************************************
#     MeOH subset                                                              *
#  *****************************************************************************
#  <<=====  CH3OH  =====>>
#  ------ ------ ------ !

# Reaction 136
falloff_reaction('CH3OH (+ M) <=> CH2(S) + H2O (+ M)',
                 kf=[3.100000e+18, -1.017, 91712.0],
                 kf0=[5.400000e+23, -8.3446, 99596.0],
                 falloff=Troe(A=0.9922, T3=943.0, T1=47310.0, T2=47110.0))
#  ------ ------ ------ !

# Reaction 137
falloff_reaction('CH2OH + H (+ M) <=> CH3OH (+ M)',
                 kf=[4.300000e+15, -0.79, 0.0],
                 kf0=[3.844000e+37, -6.21, 1333.0],
                 falloff=Troe(A=0.25, T3=210.0, T1=1434.0, T2=1e+30))
#  ------ ------ ------ !

# Reaction 138
falloff_reaction('CH3O + H (+ M) <=> CH3OH (+ M)',
                 kf=[2.400000e+12, 0.515, 50.0],
                 kf0=[4.660000e+41, -7.44, 14080.0],
                 efficiencies='C2H6:3.0 CH4:2.0 CO:1.5 CO2:2.0 H2:2.0 H2O:6.0 N2:1.0',
                 falloff=Troe(A=0.7, T3=100.0, T1=90000.0, T2=10000.0))
#  GRI3.0
#  Ewig F Rhasa D Zellner R Ber. Bunsenges. Phys. Chem. 91:708-717 1987
#  Baulch DL Bowman CT Cobos CJ Cox RA Just Th Kerr JA Pilling MJ Stocker D Troe J Tsang W Walker RW Warnatz J JPCRD 34:757-1397 2005
#  (k/ktot=0.25[CEC05])
#  ------ ------ ------ !

# Reaction 139
reaction('CH3OH + H <=> CH2OH + H2', [6.600000e+04, 2.728, 4449.0])
#  Moses JI Visscher C Fortney JJ Showman AP Lewis NK Griffith CA Klippenstein SJ Shabram M Friedson AJ Marley MS Freedman RS Astrophys J 2011, 737, 15.
#  ------ ------ ------ !

# Reaction 140
reaction('CH3OH + H <=> CH3O + H2', [4.100000e+04, 2.658, 9221.0])
#  Moses JI Visscher C Fortney JJ Showman AP Lewis NK Griffith CA Klippenstein SJ Shabram M Friedson AJ Marley MS Freedman RS Astrophys J 2011, 737, 15.
#  ------ ------ ------ !

# Reaction 141
reaction('CH3OH + O <=> CH2OH + OH', [2.100000e+13, 0.0, 5305.0])
#  Baulch DL Bowman CT Cobos CJ Cox RA Just Th Kerr JA Pilling MJ Stocker D Troe J Tsang W Walker RW Warnatz J JPCRD 34:757-1397 2005
#  CL Rasmussen, KH Andersen, K Dam-Johansen, P Glarborg, IJCK 40, 423-441 (2008)
#  ------ ------ ------ !

# Reaction 142
reaction('CH3OH + O <=> CH3O + OH', [3.700000e+12, 0.0, 5305.0])
#  (~15% est)
#  Baulch DL Bowman CT Cobos CJ Cox RA Just Th Kerr JA Pilling MJ Stocker D Troe J Tsang W Walker RW Warnatz J JPCRD 34:757-1397 2005
#  CL Rasmussen, KH Andersen, K Dam-Johansen, P Glarborg, IJCK 40, 423-441 (2008)
#  ------ ------ ------ !

# Reaction 143
reaction('CH3OH + OH <=> CH2OH + H2O', [1.500000e+08, 1.4434, 113.0])
#  RAS/GLA08c SRI/MIC07 (85%)
#  Srinivasan NK Su M-C Michael JV JPCA 111:3951-3958 2007
#  CL Rasmussen, KH Andersen, K Dam-Johansen, P Glarborg, IJCK 40, 423-441 (2008)
#  ------ ------ ------ !

# Reaction 144
reaction('CH3OH + OH <=> CH3O + H2O', [2.700000e+07, 1.4434, 113.0])
#  RAS/GLA08c SRI/MIC07 (15%)
#  Srinivasan NK Su M-C Michael JV JPCA 111:3951-3958 2007
#  CL Rasmussen, KH Andersen, K Dam-Johansen, P Glarborg, IJCK 40, 423-441 (2008)
#  ------ ------ ------ !

# Reaction 145
reaction('CH3OH + HO2 <=> CH2OH + H2O2', [3.500000e-04, 4.85, 10346.0])
#  Alecu, I.M.; Truhlar, D.G. J Phys Chem A 2011, 115, 14599-14611.
#  ------ ------ ------ !

# Reaction 146
reaction('CH3OH + HO2 <=> CH3O + H2O2', [1.500000e-03, 4.61, 15828.0])
# ARANDA/GLA12--REF21->SKODAV10
#  Alecu, I.M.; Truhlar, D.G. J Phys Chem A 2011, 115, 14599-14611.
#  ------ ------ ------ !

# Reaction 147
reaction('CH3OH + O2 <=> CH2OH + HO2', [3.600000e+05, 2.27, 42760.0])
# ARANDA/GLA12--REF21->SKODAV10
#  Klippenstein SJ Harding LB Davis MJ Tomlin AS Skodje RT PCI 2011, 33, 351-357.
#  ------ ------ ------ !

# Reaction 148
reaction('CH3O + HO2 <=> CH3OH + O2', [1.400000e+11, 0.0, 0.0])
#  Mousavipour, S. H.; Homayoon, Z. J Phys Chem A 2011, 115, 3291-3300.
#  ------ ------ ------ !
#  <<=====  CH2OH  =====>>

# Reaction 149
falloff_reaction('CH2OH (+ M) <=> CH2O + H (+ M)',
                 kf=[7.370000e+10, 0.811, 39558.7],
                 kf0=[3.500000e+21, -1.99, 23983.4],
                 efficiencies='AR:0.85 C2H6:3.0 CH2O:2.5 CH3OH:3.0 CH4:2.0 CO:1.5 CO2:2.0 H2:2.0 H2O:6.0 HE:0.67 O2:1.0',
                 falloff=Troe(A=0.844, T3=900.0, T1=1.0, T2=3315.0))
#  Dames and Golden,  J. Phys. Chem. A 2013, 117, 7686-7696
#  ------ ------ ------ !

# Reaction 150
reaction('CH2OH + H <=> CH2O + H2', [4.000000e+06, 1.86, 147.0])
#  XU K Xu ZF Lin MC Mol Phys 105:2763-2776 2007
#  ------ ------ ------ !

# Reaction 151
reaction('CH2OH + O <=> CH2O + OH', [6.600000e+13, 0.0, -693.0])
#  Seetula JA Kalinovski IJ Slagle IR Gutman D Chem. Phys. Lett. 224:533 1994
#  ------ ------ ------ !

# Reaction 152
reaction('CH2OH + OH <=> CH2O + H2O', [2.400000e+13, 0.0, 0.0])
#  Tsang W JPCRD 16:471 1987
#  ------ ------ ------ !

# Reaction 153
reaction('CH2OH + HO2 <=> CH2O + H2O2', [1.200000e+13, 0.0, 0.0])
#  Tsang W JPCRD 16:471 1987
#  ------ ------ ------ !

# Reaction 154
reaction('CH2OH + O2 <=> CH2O + HO2', [7.200000e+13, 0.0, 3736.0],
         options='duplicate')

# Reaction 155
reaction('CH2OH + O2 <=> CH2O + HO2', [2.900000e+16, -1.5, 0.0],
         options='duplicate')
#  Baulch DL Bowman CT Cobos CJ Cox RA Just Th Kerr JA Pilling MJ Stocker D Troe J Tsang W Walker RW Warnatz J JPCRD 34:757-1397 2005
#  ------ ------ ------ !

# Reaction 156
pdep_arrhenius('CH2OH + CH3 <=> C2H4 + H2O',
               [(0.001, 'atm'), 6.300000e+24, -3.7134, 2798.0],
               [(0.01, 'atm'), 1.200000e+25, -3.7867, 3001.0],
               [(0.1, 'atm'), 3.200000e+27, -4.45, 5345.0],
               [(1.0, 'atm'), 7.200000e+29, -5.0344, 9245.0],
               [(10.0, 'atm'), 1.700000e+27, -4.1839, 11152.0],
               [(100.0, 'atm'), 3.900000e+17, -1.3688, 8978.0])
#  Labbe NJ Sivaramakrishnan R Klippenstein SJ, Proc. Combust. Inst. 35 (2015) 447-455
#  ------ ------ ------ !

# Reaction 157
reaction('CH2OH + HCO <=> CH3OH + CO', [1.000000e+13, 0.0, 0.0])
#  Tsang W JPCRD 16:471 1987
#  Friedrichs G Herbon JT Davidson DF Hanson RK IJCK 36:157-169 2004
#  ------ ------ ------ !

# Reaction 158
reaction('CH2OH + HCO <=> CH2O + CH2O', [1.500000e+13, 0.0, 0.0])
#  Tsang W JPCRD 16:471 1987
#  Friedrichs G Herbon JT Davidson DF Hanson RK IJCK 36:157-169 2004
#  ------ ------ ------ !
#  CH3OH+HCO=CH2OH+CH2O          4.91E-14    7.3700  9730.8
#  Shi, Ran, Qin, Qi, Zhang, Comput. Theor. Chem. 1074 (2015) 73-82
#  Considering prompt dissociation of HCO (following Labbe et al., J. Phys. Chem. Lett. 2016):
# CH3OH+HCO=CH2OH+CH2O           4.91E-14    7.3700  9730.8
#   DUPLICATE
# CH3OH+HCO=CH2OH+CH2O          -2.939E-04   4.897   29658.1
#   DUPLICATE
#  Re-fitting to positive 'A's:

# Reaction 159
reaction('CH3OH + HCO <=> CH2OH + CH2O', [4.027000e-10, 6.074, 10715.6],
         options='duplicate')

# Reaction 160
reaction('CH3OH + HCO <=> CH2OH + CH2O', [6.006000e-04, 4.468, 18123.9],
         options='duplicate')

# Reaction 161
reaction('CH3OH + H + CO <=> CH2OH + CH2O', [8.316000e-05, 5.095, 14283.2])
#  ------ ------ ------ !

# Reaction 162
reaction('CH2OH + CH2OH <=> CH3OH + CH2O', [4.800000e+12, 0.0, 0.0])
#  RAS/GLA08c NBS87
#  Tsang W JPCRD 16:471 1987
#  ------ ------ ------ !

# Reaction 163
reaction('CH2OH + CH3O <=> CH3OH + CH2O', [2.400000e+12, 0.0, 0.0])
#  RAS/GLA08c NBS87
#  Tsang W JPCRD 16:471 1987
#  ------ ------ ------ !
#  <<=====  CH3O  =====>>

# Reaction 164
falloff_reaction('CH3O (+ M) <=> CH2O + H (+ M)',
                 kf=[1.130000e+10, 1.21, 24068.8],
                 kf0=[6.020000e+16, -0.547, 18011.9],
                 efficiencies='AR:0.85 C2H6:3.0 CH2O:2.5 CH3OH:3.0 CH4:2.0 CO:1.5 CO2:2.0 H2:2.0 H2O:6.0 HE:0.67 O2:1.0',
                 falloff=Troe(A=0.341, T3=28.0, T1=1000.0, T2=2339.0))
#  Dames and Golden,  J. Phys. Chem. A 2013, 117, 7686-7696
#  ------ ------ ------ !

# Reaction 165
reaction('CH3O + H <=> CH2O + H2', [7.600000e+08, 1.5, -519.0])
#  XU K Xu ZF Lin MC Mol Phys 105:2763-2776 2007 (1 atm)
#  ------ ------ ------ !

# Reaction 166
reaction('CH3O + O <=> CH2O + OH', [3.800000e+12, 0.0, 0.0])
#  Ewig F Rhasa D Zellner R Ber. Bunsenges. Phys. Chem. 91:708-717 1987
#  Baulch DL Bowman CT Cobos CJ Cox RA Just Th Kerr JA Pilling MJ Stocker D Troe J Tsang W Walker RW Warnatz J JPCRD 34:757-1397 2005
#  (k/ktot=0.25[CEC05])
#  ------ ------ ------ !

# Reaction 167
reaction('CH3O + OH <=> CH2O + H2O', [1.800000e+13, 0.0, 0.0])
#  RAS/GLA08c NBS86
#  Tsang W Hampson RF JPCRD 15:1087 1986
#  ------ ------ ------ !

# Reaction 168
reaction('CH3O + HO2 <=> CH2O + H2O2', [3.000000e+11, 0.0, 0.0])
#  Tsang W Hampson RF JPCRD 15:1087 1986
#  ------ ------ ------ !

# Reaction 169
reaction('CH3O + O2 <=> CH2O + HO2', [4.800000e-01, 3.567, -1055.0])
#  V Aranda JM Christensen MU Alzueta AD Jensen P Glarborg S Gersen Y Gao P Marshall, IJCK 45 (2013) 283-294.
#  ------ ------ ------ !

# Reaction 170
reaction('CH3O + CO <=> CH3 + CO2', [9.500000e+25, -4.93, 9080.0])
#  RAS/GLA08c WAN/GU99 1bar,200-1000K
#  Wang B Hou H Gu Y JPCA 103:8021-8029 1999 (1 bar,200-1000 K)
#  ------ ------ ------ !

# Reaction 171
reaction('CH3O + CH3 <=> CH2O + CH4', [2.400000e+13, 0.0, 0.0])
#  RAS/GLA08b NBS86
#  Tsang W Hampson RF JPCRD 15:1087 1986
#  ------ ------ ------ !

# Reaction 172
reaction('CH3OH + CH3 <=> CH3O + CH4', [1.250000e-02, 4.161, 6002.0])
# T: 400-2000 K
#  Hashemi, Christensen, Gersen, Levinsky, Klippenstein, Glarborg, High-pressure oxidation of methane, Combust. Flame 172 (2016) 349-364.
#  ------ ------ ------ !

# Reaction 173
reaction('CH3OH + CH3 <=> CH2OH + CH4', [7.400000e-01, 3.781, 7183.0])
#  alecu and Truhlar, J Phys Chem A 115 (2011) 14599-14611
#  ------ ------ ------ !
#  CH3OH+HCO=CH3O+CH2O           1.21E-03    4.3400  23046.1
#  Shi, Ran, Qin, Qi, Zhang, Comput. Theor. Chem. 1074 (2015) 73-82
#  Considering prompt dissociation of HCO (following Labbe et al., J. Phys. Chem. Lett. 2016):
# CH3OH+HCO=CH3O+CH2O            1.21E-03    4.3400  23046.1
#   DUPLICATE
# CH3OH+HCO=CH3O+CH2O          -7.243E+06   1.867   42973.4
#   DUPLICATE
#  Re-fitting to positive 'A's:

# Reaction 174
reaction('CH3OH + HCO <=> CH3O + CH2O', [9.926000e+00, 3.044, 24031.0],
         options='duplicate')

# Reaction 175
reaction('CH3OH + HCO <=> CH3O + CH2O', [1.482000e+07, 1.438, 31439.5],
         options='duplicate')

# Reaction 176
reaction('CH3OH + H + CO <=> CH3O + CH2O', [2.049000e+06, 2.065, 27598.5])
#  ------ ------ ------ !

# Reaction 177
reaction('CH3O + CH3O <=> CH3OH + CH2O', [6.000000e+13, 0.0, 0.0])
#  Tsang W Hampson RF JPCRD 15:1087 1986
#  ------ ------ ------ !
#  <<=====  CH3OOH  =====>>

# Reaction 178
falloff_reaction('CH3OOH (+ M) <=> CH3O + OH (+ M)',
                 kf=[4.100000e+19, -1.153, 44226.0],
                 kf0=[3.900000e+42, -7.502, 46730.0],
                 falloff=Troe(A=0.8375, T3=36562.0, T1=498.8, T2=9990.0))
#  A.W. Jasper, S.J. Klippenstein, L.B. Harding, Proc. Combust. Inst. 32 (2009) 279-286.
#  ------ ------ ------ !

# Reaction 179
reaction('CH3OOH + H <=> CH2OOH + H2', [5.400000e+10, 0.0, 1860.0])
#  RAS/GLA08b SLE/WAR77 (45%)
#  Slemr F Warneck P IJCK 9:267 1977
#  ------ ------ ------ !

# Reaction 180
reaction('CH3OOH + H <=> CH3OO + H2', [5.400000e+10, 0.0, 1860.0])
#  RAS/GLA08b SLE/WAR77 (45%)
#  Slemr F Warneck P IJCK 9:267 1977
#  ------ ------ ------ !

# Reaction 181
reaction('CH3OOH + H <=> CH3O + H2O', [1.200000e+10, 0.0, 1860.0])
#  RAS/GLA08b SLE/WAR77 (10%)
#  Slemr F Warneck P IJCK 9:267 1977
#  ------ ------ ------ !

# Reaction 182
reaction('CH3OOH + O <=> CH2OOH + OH', [1.600000e+13, 0.0, 4750.0])
#  RAS/GLA08b CEC05
#  Baulch DL Bowman CT Cobos CJ Cox RA Just Th Kerr JA Pilling MJ Stocker D Troe J Tsang W Walker RW Warnatz J JPCRD 34:757-1397 2005
#  ------ ------ ------ !

# Reaction 183
reaction('CH3OOH + O <=> CH3OO + OH', [8.700000e+12, 0.0, 4750.0])
#  RAS/GLA08b CEC05
#  Baulch DL Bowman CT Cobos CJ Cox RA Just Th Kerr JA Pilling MJ Stocker D Troe J Tsang W Walker RW Warnatz J JPCRD 34:757-1397 2005
#  ------ ------ ------ !

# Reaction 184
reaction('CH3OOH + OH <=> CH3OO + H2O', [1.100000e+12, 0.0, -437.0])
#  RAS/GLA08b CEC05 (fit to VAG/RAV89)
#  Baulch DL Bowman CT Cobos CJ Cox RA Just Th Kerr JA Pilling MJ Stocker D Troe J Tsang W Walker RW Warnatz J JPCRD 34:757-1397 2005
#  ------ ------ ------ !

# Reaction 185
reaction('CH3OOH + OH <=> CH2OOH + H2O', [7.200000e+11, 0.0, -258.0])
#  RAS/GLA08b CEC05 (fit to VAG/RAV89)
#  Baulch DL Bowman CT Cobos CJ Cox RA Just Th Kerr JA Pilling MJ Stocker D Troe J Tsang W Walker RW Warnatz J JPCRD 34:757-1397 2005
#  ------ ------ ------ !

# Reaction 186
reaction('CH3OOH + HO2 <=> CH3OO + H2O2', [4.100000e+04, 2.5, 10206.0])
#  CL Rasmussen JG Jacobsen P Glarborg IJCK 40 (2008) 778-807
#  est CH2O+HO2=HCO+H2O2
#  <<=====  CH3OO  =====>>

# Reaction 187
reaction('CH3OO + H <=> CH3O + OH', [1.000000e+14, 0.0, 0.0])
#  Tsang W Hampson RF JPCRD 15:1087 1986
#  ------ ------ ------ !

# Reaction 188
reaction('CH3OO + O <=> CH3O + O2', [2.850000e+10, 1.0, -724.0])
#  eq to HO2+O
#  est HO2+O
#  ------ ------ ------ !

# Reaction 189
reaction('CH3OO + OH <=> CH3O + HO2', [5.110000e+15, -0.81, 0.0])
#  C. Yan, S. Kocevska, L.N. Krasnoperov, J. Phys. Chem. A 2016, 120, 6111-6121
#  ------ ------ ------ !

# Reaction 190
reaction('CH3OO + HO2 <=> CH3OOH + O2', [2.500000e+11, 0.0, -1490.0])
#  RAS/GLA08b TYN/WAL01
#  Tyndall GS Cox RA Granier C Lesclaux R Moortgat GK Pilling MJ Ravishankara AR Wallington TJ J Geophys Res 106:12157-12182 2001
#  ------ ------ ------ !

# Reaction 191
reaction('CH3OO + CH3 <=> CH3O + CH3O', [5.100000e+12, 0.0, -1411.0])
#  RAS/GLA08b KEI/PIL88
#  Keiffer M Miscampbell AJ Pilling MJ JCSFT2 84:505 1988
#  ------ ------ ------ !
#  CH3OOH+CH3=CH3OO+CH4               1.6E-3   4.322    -235 !
#  Hashemi, Christensen, Gersen, Levinsky, Klippenstein, Glarborg, High-pressure oxidation of methane, Combust. Flame 172 (2016) 349-364.

# Reaction 192
reaction('CH3OO + CH4 <=> CH3OOH + CH3', [4.450000e-03, 4.691, 19868.0])
# T: 400-2000 K
#  Hashemi, Christensen, Gersen, Levinsky, Klippenstein, Glarborg, High-pressure oxidation of methane, Combust. Flame 172 (2016) 349-364.
#  ------ ------ ------ !

# Reaction 193
reaction('CH3OO + CH2OH <=> CH2O + CH3OOH', [1.200000e+13, 0.0, 0.0])
#  est CH2OH+HO2=CH2O+H2O2
#  ------ ------ ------ !

# Reaction 194
reaction('CH3OO + HCO <=> CH3O + H + CO2', [3.000000e+13, 0.0, 0.0])
#  CL Rasmussen JG Jacobsen P Glarborg IJCK 40 (2008) 778-807
#  est HCO+HO2=CO2+OH+H
#  ------ ------ ------ !

# Reaction 195
reaction('CH3OO + CO <=> CH3O + CO2', [1.600000e+05, 2.18, 17940.0])
#  CL Rasmussen JG Jacobsen P Glarborg IJCK 40 (2008) 778-807
#  est CO+HO2=CO2+OH
#  ------ ------ ------ !
#  CH3OO+CH2O=CH3OOH+HCO                4.1E04   2.500   10206 !
#  CL Rasmussen JG Jacobsen P Glarborg IJCK 40 (2008) 778-807
#  est CH2O+HO2=HCO+H2O2
#  Considering prompt dissociation of HCO (following Labbe et al., J. Phys. Chem. Lett. 2016)
# CH3OO+CH2O=CH3OOH+HCO                4.1E04   2.500   10206 ! RAS/GLA08b CH2O+HO2
#   DUPLICATE
# CH3OO+CH2O=CH3OOH+HCO          -2.454E+14   0.027   30133.3
#   DUPLICATE
#  Re-fitting to positive 'A's:

# Reaction 196
reaction('CH3OO + CH2O <=> CH3OOH + HCO', [1.981000e+09, 1.111, 12499.5])

# Reaction 197
reaction('CH3OO + CH2O <=> CH3OOH + H + CO', [2.454000e+14, 0.027, 30133.3])
#  ------ ------ ------ !

# Reaction 198
reaction('CH3OO + CH3O <=> CH2O + CH3OOH', [3.000000e+11, 0.0, 0.0])
#  Tsang W Hampson RF JPCRD 15:1087 1986
#  ------ ------ ------ !

# Reaction 199
reaction('CH3OO + CH3OH <=> CH3OOH + CH2OH', [4.000000e+13, 0.0, 19400.0])
#  CL Rasmussen JG Jacobsen P Glarborg IJCK 40 (2008) 778-807
#  est CH3OH+HO2=CH2OH+H2O2
#  ------ ------ ------ !

# Reaction 200
reaction('CH3OO + CH3OO <=> CH3O + CH3O + O2', [1.100000e+18, -2.4, 1800.0],
         options='duplicate')
#  RAS/GLA08b CEC05 (RAS/GLA08d fit 250<T<2000K)

# Reaction 201
reaction('CH3OO + CH3OO <=> CH3O + CH3O + O2', [7.000000e+10, 0.0, 800.0],
         options='duplicate')
#  RAS/GLA08b CEC05 (RAS/GLA08d fit 250<T<2000K)
#  Baulch DL Bowman CT Cobos CJ Cox RA Just Th Kerr JA Pilling MJ Stocker D Troe J Tsang W Walker RW Warnatz J JPCRD 34:757-1397 2005
#  CL Rasmussen JG Jacobsen P Glarborg IJCK 40 (2008) 778-807
#  ------ ------ ------ !

# Reaction 202
reaction('CH3OO + CH3OO <=> CH3OH + CH2O + O2', [2.000000e+11, -0.55, -1600.0])
#  Baulch DL Bowman CT Cobos CJ Cox RA Just Th Kerr JA Pilling MJ Stocker D Troe J Tsang W Walker RW Warnatz J JPCRD 34:757-1397 2005
#  ------ ------ ------ !

# Reaction 203
pdep_arrhenius('CH2OOH <=> CH2O + OH',
               [(0.04, 'atm'), 9.600000e+10, -0.925, 1567.0],
               [(1.0, 'atm'), 2.400000e+12, -0.925, 1567.0],
               [(10.0, 'atm'), 2.500000e+13, -0.927, 1579.0],
               [(100.0, 'atm'), 7.000000e+14, -1.064, 1744.0])
#  extrapolation
#  Ing W-C Sheng CY Bozzelli JW FPT 83:111-145 2003
#  ------ ------ ------ !
#  <<=====  HCOH  =====>>

# Reaction 204
reaction('HCOH <=> CO + H2', [6.560000e+13, 0.0, 49465.0])
#  Xiong et al., Combust. Flame 161 (2014) 885-897
#  ------ ------ ------ !

# Reaction 205
reaction('HCOH <=> CH2O', [5.150000e+13, 0.0, 32109.0])
#  Xiong et al., Combust. Flame 161 (2014) 885-897
#  ------ ------ ------ !

# Reaction 206
reaction('HCOH + H <=> CH2O + H', [1.000000e+14, 0.0, 0.0])
#  est
#  ------ ------ ------ !

# Reaction 207
reaction('HCOH + H <=> HCO + H2', [2.000000e+13, 0.0, 0.0])
#  est
#  ------ ------ ------ !

# Reaction 208
reaction('HCOH + H <=> H + CO + H2', [1.000000e+13, 0.0, 0.0])
#  est
#  ------ ------ ------ !

# Reaction 209
reaction('HCOH + O <=> CO2 + 2 H', [3.000000e+13, 0.0, 0.0])
#  est
#  ------ ------ ------ !

# Reaction 210
reaction('HCOH + OH <=> HCO + H2O', [2.000000e+13, 0.0, 0.0])
#  est
#  ------ ------ ------ !

# Reaction 211
reaction('HCOH + OH <=> H + CO + H2O', [1.000000e+13, 0.0, 0.0])
#  est
#  *****************************************************************************
#     C2 subset                                                                *
#  *****************************************************************************
#  <<=====  C2H6  =====>>

# Reaction 212
falloff_reaction('CH3 + CH3 (+ M) <=> C2H6 (+ M)',
                 kf=[9.500000e+14, -0.538, 179.0],
                 kf0=[1.269000e+41, -7.0, 2762.0],
                 falloff=Troe(A=0.62, T3=73.0, T1=1180.0, T2=1e+30))
#  Fc=0.38exp(-T/73)+0.62exp(-T/1180)
#  S.J. Klippenstein, et al., Phys. Chem. Chem. Phys. 8 (2006) 1133-1147.
#  Baulch DL Bowman CT Cobos CJ Cox RA Just Th Kerr JA Pilling MJ Stocker D Troe J Tsang W Walker RW Warnatz J JPCRD 34:757-1397 2005
#  ------ ------ ------ !

# Reaction 213
reaction('C2H6 + H <=> C2H5 + H2', [7.350000e+03, 3.1, 5340.02],
         options='duplicate')

# Reaction 214
reaction('C2H6 + H <=> C2H5 + H2', [3.260000e+14, 0.0, 13666.81],
         options='duplicate')
#  R. Sivaramakrishnan, et al.,  Int. J. Chem. Kinet. 44 (2012) 194-205.
#  ------ ------ ------ !

# Reaction 215
reaction('C2H6 + O <=> C2H5 + OH', [1.800000e+05, 2.8, 5800.0])
#  Baulch DL Bowman CT Cobos CJ Cox RA Just Th Kerr JA Pilling MJ Stocker D Troe J Tsang W Walker RW Warnatz J JPCRD 34:757-1397 2005
#  ------ ------ ------ !

# Reaction 216
reaction('C2H6 + OH <=> C2H5 + H2O', [1.610000e+06, 2.224, 740.73])
#  L. N. Krasnoperov, J. V. Michael,  J. Phys. Chem. A, 108 (2004) 5643-5648.
#  ------ ------ ------ !

# Reaction 217
reaction('C2H6 + HO2 <=> C2H5 + H2O2', [8.700000e+04, 2.65, 18900.0])
#  2nd approximation in H-H Carstensen, AM Dean Proc Combust Inst 30 (2005) 995-1003
#  ------ ------ ------ !

# Reaction 218
reaction('C2H6 + O2 <=> C2H5 + HO2', [2.920000e+07, 1.9, 49548.0])
#  A. S. Sharipov, A. M. Starik, J. Phys. Chem. A 116 (2012) 8444-8454.
#  ------ ------ ------ !

# Reaction 219
reaction('C2H6 + CH3 <=> C2H5 + CH4', [3.500000e+01, 3.44, 10384.0])
#  S.L. Peukert, N.J. Labbe, R. Sivaramakrishnan, J.V. Michael, J. Phys. Chem. A 117 (2013) 10228-10238 (500 - 2000 K)
#  ------ ------ ------ !

# Reaction 220
reaction('C2H6 + CH2(S) <=> C2H5 + CH3', [1.200000e+14, 0.0, 0.0])
#  Tsang W Hampson RF JPCRD 15:1087 1986
#  ------ ------ ------ !

# Reaction 221
reaction('C2H6 + CH3OO <=> CH3OOH + C2H5', [4.040000e+01, 3.55, 16900.0])
#  H-H Carstensen, A.M. Dean, O. Deutschmann, Proc. Combust. Inst. 31 (2007) 149-157
#  ------ ------ ------ !
#  <<=====  C2H5  =====>>

# Reaction 222
falloff_reaction('C2H4 + H (+ M) <=> C2H5 (+ M)',
                 kf=[1.400000e+09, 1.463, 1355.0],
                 kf0=[2.000000e+39, -6.642, 5769.0],
                 efficiencies='CO:1.5 CO2:3.0 H2:2.0 H2O:10.0 N2:1.2',
                 falloff=Troe(A=-0.569, T3=299.0, T1=9147.0, T2=152.4))
#  Miller JA Klippenstein PCCP 6:1192-1202 2004
#  ------ ------ ------ !

# Reaction 223
falloff_reaction('C2H5 + H (+ M) <=> C2H6 (+ M)',
                 kf=[5.200000e+17, -0.99, 1580.0],
                 kf0=[1.990000e+41, -7.08, 6685.0],
                 efficiencies='AR:0.7 C2H6:3.0 CH4:2.0 CO:1.5 CO2:2.0 H2:2.0 H2O:6.0 N2:1.0',
                 falloff=Troe(A=0.8422, T3=125.0, T1=2219.0, T2=6882.0))
#  Stewart PH Rothem T Golden DM PCI 22:943-952
#  ------ ------ ------ !

# Reaction 224
reaction('C2H5 + O <=> CH3 + CH2O', [4.200000e+13, 0.0, 0.0])
#  Slagle IR Sarzynski D Gutman D Miller JA Melius CF JCSFT2 84:491 1988
#  ------ ------ ------ !

# Reaction 225
reaction('C2H5 + O <=> CH3CHO + H', [5.300000e+13, 0.0, 0.0])
#  Slagle IR Sarzynski D Gutman D Miller JA Melius CF JCSFT2 84:491 1988
#  ------ ------ ------ !

# Reaction 226
reaction('C2H5 + O <=> C2H4 + OH', [3.100000e+13, 0.0, 0.0])
#  Slagle IR Sarzynski D Gutman D Miller JA Melius CF JCSFT2 84:491 1988
#  ------ ------ ------ !

# Reaction 227
pdep_arrhenius('C2H5 + OH <=> C2H4 + H2O',
               [(0.001, 'atm'), 1.300000e+19, -1.96, 273.0],
               [(0.01, 'atm'), 1.200000e+19, -1.9533, 239.0],
               [(0.1, 'atm'), 4.100000e+19, -2.1007, 625.0],
               [(1.0, 'atm'), 7.900000e+22, -2.9892, 3863.0],
               [(10.0, 'atm'), 2.800000e+24, -3.3287, 7749.0],
               [(100.0, 'atm'), 4.700000e+18, -1.5805, 7999.0])
#  Labbe NJ Sivaramakrishnan R Klippenstein SJ, Proc. Combust. Inst. 35 (2015) 447-455
#  ------ ------ ------ !

# Reaction 228
pdep_arrhenius('C2H5 + OH <=> CH3 + CH2OH',
               [(0.001, 'atm'), 9.200000e+17, -1.2994, 2505.0],
               [(0.01, 'atm'), 1.100000e+18, -1.3206, 2569.0],
               [(0.1, 'atm'), 5.700000e+18, -1.5182, 3185.0],
               [(1.0, 'atm'), 6.500000e+21, -2.3515, 6023.0],
               [(10.0, 'atm'), 1.900000e+25, -3.2495, 10576.0],
               [(100.0, 'atm'), 6.500000e+22, -2.4427, 12647.0])
#  Labbe NJ Sivaramakrishnan R Klippenstein SJ, Proc. Combust. Inst. 35 (2015) 447-455
#  ------ ------ ------ !

# Reaction 229
reaction('C2H5 + HO2 <=> CH3CH2O + OH', [3.100000e+13, 0.0, 0.0])
#  RAS/GLA08b LUD/TEM06
#  Ludwig W Brandt B Friedrichs G Temps F JPCA 110:3330-3337 2006
#  ------ ------ ------ !

# Reaction 230
pdep_arrhenius('C2H5 + O2 <=> CH3CH2OO',
               [(0.0001, 'atm'), 1.280000e+42, -11.12, 5137.0],
               [(0.0003, 'atm'), 1.950000e+43, -11.3, 5485.0],
               [(0.001, 'atm'), 1.220000e+44, -11.36, 5850.0],
               [(0.003, 'atm'), 3.230000e+44, -11.32, 6198.0],
               [(0.01, 'atm'), 1.310000e+45, -11.33, 6761.0],
               [(0.03, 'atm'), 1.200000e+45, -11.15, 7163.0],
               [(0.1, 'atm'), 4.340000e+44, -10.83, 7564.0],
               [(0.3, 'atm'), 4.870000e+43, -10.37, 7810.0],
               [(1.0, 'atm'), 3.980000e+42, -9.86, 8124.0],
               [(3.0, 'atm'), 1.240000e+40, -8.95, 7857.0],
               [(10.0, 'atm'), 2.160000e+37, -7.95, 7525.0],
               [(30.0, 'atm'), 1.590000e+34, -6.88, 6913.0],
               [(100.0, 'atm'), 1.590000e+30, -5.56, 5909.0])
#  Stephen Klippenstein, "Theory of Elementary Reactions", Proc. Combust. Inst., 2016
#  ------ ------ ------ !

# Reaction 231
pdep_arrhenius('C2H5 + O2 <=> C2H4 + HO2',
               [(0.0001, 'atm'), 9.100000e+00, 2.87, -5099.0],
               [(0.0003, 'atm'), 1.180000e+01, 2.84, -5029.0],
               [(0.001, 'atm'), 2.820000e+01, 2.73, -4780.0],
               [(0.003, 'atm'), 1.100000e+02, 2.56, -4380.0],
               [(0.01, 'atm'), 9.570000e+02, 2.3, -3735.0],
               [(0.03, 'atm'), 1.320000e+04, 1.98, -2933.0],
               [(0.1, 'atm'), 4.900000e+05, 1.54, -1790.0],
               [(0.3, 'atm'), 2.410000e+07, 1.07, -497.7],
               [(1.0, 'atm'), 2.470000e+09, 0.51, 1157.0],
               [(3.0, 'atm'), 1.360000e+11, 0.04, 2789.0],
               [(10.0, 'atm'), 3.130000e+12, -0.31, 4501.0],
               [(30.0, 'atm'), 5.290000e+12, -0.33, 5728.0],
               [(100.0, 'atm'), 1.890000e+11, 0.14, 6373.0])
#  Stephen Klippenstein, "Theory of Elementary Reactions", Proc. Combust. Inst., 2016
#  ------ ------ ------ !

# Reaction 232
pdep_arrhenius('C2H5 + O2 <=> CH2CH2OOH',
               [(0.0001, 'atm'), 3.230000e+21, -5.53, -83.5],
               [(0.0003, 'atm'), 4.600000e+23, -6.12, 586.3],
               [(0.001, 'atm'), 2.860000e+25, -6.6, 1279.0],
               [(0.003, 'atm'), 2.900000e+24, -6.19, 1229.0],
               [(0.01, 'atm'), 5.880000e+25, -6.49, 2026.0],
               [(0.03, 'atm'), 2.900000e+25, -6.26, 2449.0],
               [(0.1, 'atm'), 4.630000e+26, -6.47, 3598.0],
               [(0.3, 'atm'), 4.740000e+26, -6.29, 4518.0],
               [(1.0, 'atm'), 3.590000e+26, -6.03, 5715.0],
               [(3.0, 'atm'), 6.320000e+25, -5.58, 6793.0],
               [(10.0, 'atm'), 6.630000e+23, -4.74, 7756.0],
               [(30.0, 'atm'), 7.710000e+20, -3.63, 8319.0],
               [(100.0, 'atm'), 1.900000e+15, -1.72, 8034.0])
#  Stephen Klippenstein, "Theory of Elementary Reactions", Proc. Combust. Inst., 2016
#  ------ ------ ------ !

# Reaction 233
pdep_arrhenius('C2H5 + O2 <=> cC2H4O + OH',
               [(0.0001, 'atm'), 1.370000e-05, 4.2, -5618.0],
               [(0.0003, 'atm'), 1.850000e-05, 4.16, -5537.0],
               [(0.001, 'atm'), 4.960000e-05, 4.04, -5260.0],
               [(0.003, 'atm'), 2.270000e-04, 3.85, -4825.0],
               [(0.01, 'atm'), 2.590000e-03, 3.55, -4121.0],
               [(0.03, 'atm'), 5.180000e-02, 3.18, -3238.0],
               [(0.1, 'atm'), 4.060000e+00, 2.65, -1928.0],
               [(0.3, 'atm'), 6.080000e+02, 2.04, -370.9],
               [(1.0, 'atm'), 4.860000e+05, 1.22, 1802.0],
               [(3.0, 'atm'), 4.990000e+08, 0.39, 4218.0],
               [(10.0, 'atm'), 8.780000e+11, -0.49, 7190.0],
               [(30.0, 'atm'), 1.690000e+14, -1.09, 9936.0],
               [(100.0, 'atm'), 9.680000e+14, -1.22, 12500.0])
#  Stephen Klippenstein, "Theory of Elementary Reactions", Proc. Combust. Inst., 2016
#  ------ ------ ------ !

# Reaction 234
reaction('C2H6 + HCO <=> C2H5 + CH2O', [2.300000e+00, 3.74, 16933.0])
#  Huynh L.K.; Truong T.N. Theor. Chem. Acct. 120 (2008) 107-118
#  ------ ------ ------ !

# Reaction 235
pdep_arrhenius('C2H5 + HCO <=> CH2CHO + CH3',
               [(0.001, 'atm'), 9.200000e+17, -1.2994, 2505.0],
               [(0.01, 'atm'), 1.100000e+18, -1.3206, 2569.0],
               [(0.1, 'atm'), 5.700000e+18, -1.5182, 3185.0],
               [(1.0, 'atm'), 6.500000e+21, -2.3515, 6023.0],
               [(10.0, 'atm'), 1.900000e+25, -3.2495, 10576.0],
               [(100.0, 'atm'), 6.500000e+22, -2.4427, 12647.0])
#  Labbe NJ Sivaramakrishnan R Klippenstein SJ, Proc. Combust. Inst. 35 (2015) 447-455
#  ------ ------ ------ !

# Reaction 236
reaction('C2H5 + CH3 <=> C2H4 + CH4', [9.000000e+11, 0.0, 0.0])
#  Baulch DL Bowman CT Cobos CJ Cox RA Just Th Kerr JA Pilling MJ Stocker D Troe J Tsang W Walker RW Warnatz J JPCRD 34:757-1397 2005
#  ------ ------ ------ !

# Reaction 237
reaction('C2H5 + HCO <=> C2H6 + CO', [4.300000e+13, 0.0, 0.0])
#  Baggott, J.E.; Frey, H.M.; Lightfoot, P.D.; Walsh, R. J. Phys. Chem. 91 (1987) 3386
#  ------ ------ ------ !

# Reaction 238
reaction('C2H5 + CH3OO <=> CH3O + CH3CH2O', [5.100000e+12, 0.0, -1410.0])
#  CL Rasmussen JG Jacobsen P Glarborg IJCK 40 (2008) 778-807
#  est CH3OO+CH3=CH3O+CH3O
#  ------ ------ ------ !

# Reaction 239
reaction('C2H5 + C2H5 <=> C2H6 + C2H4', [1.500000e+12, 0.0, 0.0])
#  Baulch DL Bowman CT Cobos CJ Cox RA Just Th Kerr JA Pilling MJ Stocker D Troe J Tsang W Walker RW Warnatz J JPCRD 34:757-1397 2005
#  <<=====  C2H4  =====>>

# Reaction 240
falloff_reaction('C2H3 + H (+ M) <=> C2H4 (+ M)',
                 kf=[3.900000e+13, 0.2, 0.0],
                 kf0=[2.100000e+24, -1.3, 0.0],
                 falloff=Troe(A=0.5, T3=1e-30, T1=1e+30, T2=1e+30))
#  Harding LB Georgievskii Y Klippenstein SJ JPCA 109:4646-4656 2005
#  Monks PS Nesbitt FL Payne WA Scanlon M Stief LJ Shallcross DE JPC 99:17151-17159 1995
#  ------ ------ ------ !

# Reaction 241
falloff_reaction('C2H4 (+ M) <=> H2CC + H2 (+ M)',
                 kf=[8.000000e+12, 0.44, 88800.0],
                 kf0=[7.000000e+50, -9.31, 99900.0],
                 efficiencies='AR:0.7 H2O:6.0',
                 falloff=Troe(A=0.735, T3=180.0, T1=1035.0, T2=5417.0))
#  GIM/GLA09  WAN01
#  Wang H IJCK 33:698-706 2001
#  ------ ------ ------ !

# Reaction 242
reaction('C2H4 + H <=> C2H3 + H2', [2.400000e+02, 3.62, 11266.0])
#  RAS/GLA08b CEC05
#  Baulch DL Bowman CT Cobos CJ Cox RA Just Th Kerr JA Pilling MJ Stocker D Troe J Tsang W Walker RW Warnatz J JPCRD 34:757-1397 2005
#  ------ ------ ------ !
#  C2H4+O=CH3+HCO        5.88E+17    -1.7170     2891.438
#  Li, Jasper, Zador, Miller, Klippenstein, Proc. Combust. Inst. (2016)
#  Considering prompt dissociation of HCO (following Labbe et al., J. Phys. Chem. Lett. 2016):
#  C2H4+O=CH3+HCO        5.88E+17    -1.7170     2891.438
#   DUPLICATE
#  C2H4+O=CH3+HCO          -3.520E+27   -4.190   22818.7
#   DUPLICATE
#  Re-fitting to positive 'A's:

# Reaction 243
reaction('C2H4 + O <=> CH3 + HCO', [1.482000e+21, -2.859, 3673.8],
         options='duplicate')

# Reaction 244
reaction('C2H4 + O <=> CH3 + HCO', [5.428000e+27, -4.6, 10923.4],
         options='duplicate')

# Reaction 245
reaction('C2H4 + O <=> CH3 + H + CO', [3.520000e+27, -4.19, 22818.7])
#  ------ ------ ------ !

# Reaction 246
reaction('C2H4 + O <=> CH3CO + H', [8.660000e+12, -0.4843, 1956.685])
#  Li, Jasper, Zador, Miller, Klippenstein, Proc. Combust. Inst. (2016)
#  ------ ------ ------ !

# Reaction 247
reaction('C2H4 + O <=> CH2CHO + H', [9.150000e+09, 0.9475, 1723.344])
#  Li, Jasper, Zador, Miller, Klippenstein, Proc. Combust. Inst. (2016)
#  ------ ------ ------ !

# Reaction 248
reaction('C2H4 + O <=> CH2 + CH2O', [5.770000e+06, 1.991, 2857.678])
#  Li, Jasper, Zador, Miller, Klippenstein, Proc. Combust. Inst. (2016)
#  ------ ------ ------ !

# Reaction 249
reaction('C2H4 + O <=> CH2CO + H2', [1.120000e+17, -1.831, 3177.4])
#  Li, Jasper, Zador, Miller, Klippenstein, Proc. Combust. Inst. (2016)
#  ------ ------ ------ !

# Reaction 250
reaction('C2H4 + OH <=> C2H3 + H2O', [1.300000e-01, 4.2, -860.0])
#  GIM/GLA09 SEN/MIL06
#  Senosiain JP Klippenstein SJ Miller JA JPCA 110:6960-6970 2006
#  ------ ------ ------ !

# Reaction 251
pdep_arrhenius('C2H4 + OH <=> CH3 + CH2O',
               [(0.01, 'atm'), 5.400000e+00, 2.92, -1733.0],
               [(0.025, 'atm'), 3.200000e+01, 2.71, -1172.0],
               [(0.1, 'atm'), 5.600000e+02, 2.36, -181.0],
               [(1.0, 'atm'), 1.800000e+05, 1.68, 2061.0],
               [(10.0, 'atm'), 2.400000e+09, 0.56, 6007.0],
               [(100.0, 'atm'), 2.800000e+13, -0.5, 11455.0])
#  Senosiain JP Klippenstein SJ Miller JA JPCA 110:6960-6970 2006
#  ------ ------ ------ !

# Reaction 252
pdep_arrhenius('C2H4 + OH <=> CH3CHO + H',
               [(0.01, 'atm'), 2.400000e-07, 5.3, -2051.0],
               [(0.025, 'atm'), 8.700000e-05, 4.57, -618.0],
               [(0.1, 'atm'), 4.000000e-01, 3.54, 1882.0],
               [(1.0, 'atm'), 2.400000e-02, 3.91, 1723.0],
               [(10.0, 'atm'), 8.300000e+08, 1.01, 10507.0],
               [(100.0, 'atm'), 6.800000e+09, 0.81, 13867.0])
#  Senosiain JP Klippenstein SJ Miller JA JPCA 110:6960-6970 2006
#  ------ ------ ------ !

# Reaction 253
pdep_arrhenius('C2H4 + OH <=> CH2CHOH + H',
               [(0.01, 'atm'), 1.000000e+04, 2.6, 4121.0],
               [(0.025, 'atm'), 1.100000e+04, 2.6, 4129.0],
               [(0.1, 'atm'), 1.500000e+04, 2.56, 4238.0],
               [(1.0, 'atm'), 3.200000e+05, 2.19, 5256.0],
               [(10.0, 'atm'), 1.900000e+08, 1.43, 7829.0],
               [(100.0, 'atm'), 8.600000e+10, 0.75, 11491.0])
#  Senosiain JP Klippenstein SJ Miller JA JPCA 110:6960-6970 2006
#  ------ ------ ------ !

# Reaction 254
pdep_arrhenius('C2H4 + OH <=> CH2CH2OH',
               [(0.01, 'atm'), 2.760000e+47, -11.64, 11099.0],
               [(0.025, 'atm'), 6.020000e+37, -9.76, 1995.0],
               [(0.1, 'atm'), 6.020000e+37, -9.65, 2363.0],
               [(1.0, 'atm'), 6.020000e+37, -8.14, 8043.0],
               [(10.0, 'atm'), 6.020000e+37, -7.77, 10736.0],
               [(100.0, 'atm'), 6.020000e+37, -7.44, 14269.0],
               options='duplicate')
#  JPCA 110 6960-6970 (2006)
#  inf    6.02E+37   -8.88     5170
#  inf    4.46E+07    1.55    -1564

# Reaction 255
pdep_arrhenius('C2H4 + OH <=> CH2CH2OH',
               [(0.025, 'atm'), 4.960000e+37, -8.68, 5355.0],
               [(0.1, 'atm'), 2.560000e+35, -7.79, 5017.0],
               [(1.0, 'atm'), 7.290000e+31, -6.91, 2855.0],
               [(10.0, 'atm'), 3.020000e+26, -4.87, 2297.0],
               [(100.0, 'atm'), 2.790000e+19, -2.41, 1011.0],
               options='duplicate')
#  Senosiain JP Klippenstein SJ Miller JA JPCA 110:6960-6970 2006
#  ------ ------ ------ !

# Reaction 256
pdep_arrhenius('C2H4 + HO2 <=> CH2CH2OOH',
               [(0.0001, 'atm'), 3.140000e+20, -5.24, 11030.0],
               [(0.0003, 'atm'), 2.700000e+20, -5.14, 11430.0],
               [(0.001, 'atm'), 2.570000e+21, -5.24, 12190.0],
               [(0.003, 'atm'), 1.170000e+23, -5.53, 12990.0],
               [(0.01, 'atm'), 6.650000e+25, -6.13, 14140.0],
               [(0.03, 'atm'), 2.220000e+27, -6.37, 14980.0],
               [(0.1, 'atm'), 8.690000e+28, -6.6, 16010.0],
               [(0.3, 'atm'), 3.440000e+29, -6.55, 16800.0],
               [(1.0, 'atm'), 2.670000e+29, -6.27, 17530.0],
               [(3.0, 'atm'), 2.150000e+28, -5.71, 17940.0],
               [(10.0, 'atm'), 1.490000e+26, -4.82, 18070.0],
               [(30.0, 'atm'), 2.140000e+23, -3.77, 17820.0],
               [(100.0, 'atm'), 4.400000e+18, -2.17, 16840.0])
#    Stephen Klippenstein, "Theory of Elementary Reactions", Proc. Combust. Inst., 2016
#  ------ ------ ------ !

# Reaction 257
pdep_arrhenius('C2H4 + HO2 <=> cC2H4O + OH',
               [(0.0001, 'atm'), 1.030000e+04, 2.42, 12050.0],
               [(0.0003, 'atm'), 1.070000e+04, 2.41, 12060.0],
               [(0.001, 'atm'), 1.090000e+04, 2.41, 12070.0],
               [(0.003, 'atm'), 1.150000e+04, 2.41, 12080.0],
               [(0.01, 'atm'), 1.340000e+04, 2.39, 12120.0],
               [(0.03, 'atm'), 2.010000e+04, 2.34, 12230.0],
               [(0.1, 'atm'), 5.970000e+04, 2.2, 12530.0],
               [(0.3, 'atm'), 4.150000e+05, 1.96, 13090.0],
               [(1.0, 'atm'), 1.320000e+07, 1.54, 14120.0],
               [(3.0, 'atm'), 9.330000e+08, 1.02, 15470.0],
               [(10.0, 'atm'), 1.080000e+11, 0.45, 17220.0],
               [(30.0, 'atm'), 2.120000e+12, 0.11, 18750.0],
               [(100.0, 'atm'), 2.220000e+12, 0.16, 19980.0])
#    Stephen Klippenstein, "Theory of Elementary Reactions", Proc. Combust. Inst., 2016
#  ------ ------ ------ !

# Reaction 258
reaction('C2H4 + O2 <=> C2H3 + HO2', [7.100000e+13, 0.0, 60010.0])
#  GIM/GLA09 HOU/WAN05
#  Hua H Ruscic B Wang B CP 311:335-341 2005
#  ------ ------ ------ !

# Reaction 259
reaction('C2H4 + CH3 <=> C2H3 + CH4', [9.760000e+02, 2.947, 15148.0],
         options='duplicate')

# Reaction 260
reaction('C2H4 + CH3 <=> C2H3 + CH4', [8.130000e-05, 4.417, 8835.8],
         options='duplicate')
#  Miller and Klippenstein, J. Phys. Chem. A, 2013, 117 (13), pp 2718-2727
#  ------ ------ ------ !

# Reaction 261
pdep_arrhenius('C2H4 + CH2(S) <=> C2H3 + CH3',
               [(0.01, 'atm'), 1.770000e+19, -1.95, 6787.0],
               [(0.1, 'atm'), 1.680000e+19, -1.8, 4310.0],
               [(1.0, 'atm'), 4.160000e+24, -3.19, 9759.0],
               [(10.0, 'atm'), 7.890000e+24, -3.08, 13894.0],
               [(100.0, 'atm'), 7.360000e+29, -4.28, 23849.0],
               options='duplicate')

# Reaction 262
pdep_arrhenius('C2H4 + CH2(S) <=> C2H3 + CH3',
               [(0.01, 'atm'), 4.300000e+12, 0.19, -110.0],
               [(0.1, 'atm'), 2.260000e+11, 0.54, 48.0],
               [(1.0, 'atm'), 4.920000e+09, 1.02, 600.0],
               [(10.0, 'atm'), 1.470000e+08, 1.33, 1228.0],
               [(100.0, 'atm'), 8.110000e+10, 0.55, 5507.0],
               options='duplicate')
#  Ye, Georgievskii, Klippenstein, Proceed. Combust. Inst. 35 (2015) 223-230
#  ------ ------ ------ !
#  <<=====  C2H3  =====>>

# Reaction 263
falloff_reaction('C2H2 + H (+ M) <=> C2H3 (+ M)',
                 kf=[1.700000e+10, 1.266, 2709.0],
                 kf0=[6.300000e+31, -4.664, 3780.0],
                 efficiencies='CO:2.0 CO2:3.0 H2:2.0 H2O:5.0',
                 falloff=Troe(A=0.7878, T3=-10212.0, T1=1e-30))
#  Miller JA Klippenstein PCCP 6:1192-1202 2004
#  ------ ------ ------ !

# Reaction 264
reaction('C2H3 + H <=> C2H2 + H2', [4.500000e+13, 0.0, 0.0])
#  Monks PS Nesbitt FL Payne WA Scanlon M Stief LJ Shallcross DE JPC 99:17151-17159 1995
#  ------ ------ ------ !

# Reaction 265
reaction('C2H3 + O <=> CH2CO + H', [3.000000e+13, 0.0, 0.0])
#  Baulch DL Bowman CT Cobos CJ Cox RA Just Th Kerr JA Pilling MJ Stocker D Troe J Tsang W Walker RW Warnatz J JPCRD 34:757-1397 2005
#  ------ ------ ------ !

# Reaction 266
reaction('C2H3 + OH <=> C2H2 + H2O', [2.000000e+13, 0.0, 0.0])
#  Glarborg P Alzueta MU Dam-Johansen K Miller JA CF 115:1 1998
#  JAM est
#  ------ ------ ------ !

# Reaction 267
reaction('C2H3 + HO2 <=> CH2CHO + OH', [3.000000e+13, 0.0, 0.0])
#  Tsang W Hampson RF JPCRD 15:1087 1986
#  ------ ------ ------ !

# Reaction 268
pdep_arrhenius('C2H3 + O2 <=> CH2CHOO',
               [(0.01, 'atm'), 1.600000e+24, -5.45, 9662.0],
               [(0.1, 'atm'), 3.500000e+56, -15.01, 19160.0],
               [(0.316, 'atm'), 1.300000e+64, -16.97, 21290.0],
               [(1.0, 'atm'), 3.300000e+61, -15.79, 20150.0],
               [(3.16, 'atm'), 7.300000e+53, -13.11, 17300.0],
               [(10.0, 'atm'), 4.200000e+48, -11.21, 16000.0],
               [(31.6, 'atm'), 2.300000e+43, -9.38, 14810.0],
               [(100.0, 'atm'), 3.400000e+39, -8.04, 14360.0],
               options='duplicate')

# Reaction 269
pdep_arrhenius('C2H3 + O2 <=> CH2CHOO',
               [(0.01, 'atm'), 1.800000e-09, 4.15, -4707.0],
               [(0.1, 'atm'), 2.400000e+22, -4.52, 2839.0],
               [(0.316, 'atm'), 2.000000e+26, -5.43, 2725.0],
               [(1.0, 'atm'), 6.100000e+28, -5.89, 3154.0],
               [(3.16, 'atm'), 2.100000e+29, -5.8, 3520.0],
               [(10.0, 'atm'), 3.500000e+28, -5.37, 3636.0],
               [(31.6, 'atm'), 3.300000e+27, -4.95, 3610.0],
               [(100.0, 'atm'), 1.000000e+27, -4.72, 3680.0],
               options='duplicate')
#  C.F. Goldsmith, L.B. Harding, Y. Georgievskii, J.A. Miller, S.J. Klippenstein, J Phys Chem A 2015, 119, 7766-7779 (400-2200).
#  ------ ------ ------ !

# Reaction 270
pdep_arrhenius('C2H3 + O2 <=> CHCHO + OH',
               [(0.01, 'atm'), 3.900000e+11, -0.11, 2131.0],
               [(0.1, 'atm'), 1.100000e+09, 0.55, 46.0],
               [(0.316, 'atm'), 8.500000e+08, 0.56, 1.0],
               [(1.0, 'atm'), 2.800000e+14, -1.83, 5.0],
               [(3.16, 'atm'), 2.600000e+20, -2.84, 7530.0],
               [(10.0, 'atm'), 9.200000e+14, -2.26, 0.0],
               [(31.6, 'atm'), 6.100000e+25, -4.21, 13050.0],
               [(100.0, 'atm'), 1.700000e+30, -5.35, 18430.0],
               options='duplicate')

# Reaction 271
pdep_arrhenius('C2H3 + O2 <=> CHCHO + OH',
               [(0.01, 'atm'), 9.900000e+11, -0.66, -1.0],
               [(0.1, 'atm'), 6.900000e+14, -1.16, 4542.0],
               [(0.316, 'atm'), 2.800000e+13, -0.72, 3479.0],
               [(1.0, 'atm'), 5.000000e+11, -0.14, 1995.0],
               [(3.16, 'atm'), 2.400000e+10, 0.23, 1573.0],
               [(10.0, 'atm'), 1.700000e+14, -0.82, 4450.0],
               [(31.6, 'atm'), 1.400000e+11, 0.05, 3774.0],
               [(100.0, 'atm'), 3.200000e+11, -0.02, 5338.0],
               options='duplicate')
#  C.F. Goldsmith, L.B. Harding, Y. Georgievskii, J.A. Miller, S.J. Klippenstein, J Phys Chem A 2015, 119, 7766-7779 (400-2200).
#  ------ ------ ------ !

# Reaction 272
pdep_arrhenius('C2H3 + O2 <=> CH2CO + OH',
               [(0.01, 'atm'), 8.700000e+02, 2.41, 6061.0],
               [(0.1, 'atm'), 8.900000e+02, 2.41, 6078.0],
               [(0.316, 'atm'), 9.400000e+02, 2.4, 6112.0],
               [(1.0, 'atm'), 1.100000e+03, 2.39, 6180.0],
               [(3.16, 'atm'), 1.100000e+03, 2.38, 6179.0],
               [(10.0, 'atm'), 1.400000e+03, 2.36, 6074.0],
               [(31.6, 'atm'), 2.500000e+06, 1.42, 8480.0],
               [(100.0, 'atm'), 1.700000e+10, 0.36, 12010.0],
               options='duplicate')

# Reaction 273
pdep_arrhenius('C2H3 + O2 <=> CH2CO + OH',
               [(0.01, 'atm'), 1.800000e-01, 3.12, 1331.0],
               [(0.1, 'atm'), 2.100000e-01, 3.11, 1383.0],
               [(0.316, 'atm'), 2.700000e-01, 3.08, 1496.0],
               [(1.0, 'atm'), 5.300000e-01, 3.01, 1777.0],
               [(3.16, 'atm'), 1.400000e+00, 2.9, 2225.0],
               [(10.0, 'atm'), 4.200000e-01, 2.93, 2052.0],
               [(31.6, 'atm'), 1.200000e-04, 4.21, 2043.0],
               [(100.0, 'atm'), 1.300000e-03, 3.97, 3414.0],
               options='duplicate')
#  C.F. Goldsmith, L.B. Harding, Y. Georgievskii, J.A. Miller, S.J. Klippenstein, J Phys Chem A 2015, 119, 7766-7779 (400-2200).
#  ------ ------ ------ !

# Reaction 274
pdep_arrhenius('C2H3 + O2 <=> CH2CHO + O',
               [(0.01, 'atm'), 7.200000e+20, -2.67, 6742.0],
               [(0.1, 'atm'), 7.000000e+20, -2.67, 6713.0],
               [(0.316, 'atm'), 9.000000e+20, -2.7, 6724.0],
               [(1.0, 'atm'), 6.500000e+20, -2.65, 6489.0],
               [(3.16, 'atm'), 4.100000e+20, -2.53, 6406.0],
               [(10.0, 'atm'), 1.600000e+23, -3.22, 8697.0],
               [(31.6, 'atm'), 2.900000e+25, -3.77, 11530.0],
               [(100.0, 'atm'), 9.300000e+25, -3.8, 13910.0],
               options='duplicate')

# Reaction 275
pdep_arrhenius('C2H3 + O2 <=> CH2CHO + O',
               [(0.01, 'atm'), 1.200000e+10, 0.62, -278.0],
               [(0.1, 'atm'), 1.300000e+10, 0.62, -248.0],
               [(0.316, 'atm'), 1.500000e+10, 0.6, -163.0],
               [(1.0, 'atm'), 1.800000e+10, 0.58, 38.0],
               [(3.16, 'atm'), 8.900000e+09, 0.67, 248.0],
               [(10.0, 'atm'), 6.700000e+09, 0.72, 778.0],
               [(31.6, 'atm'), 1.400000e+09, 0.92, 1219.0],
               [(100.0, 'atm'), 7.100000e+07, 1.28, 1401.0],
               options='duplicate')
#  C.F. Goldsmith, L.B. Harding, Y. Georgievskii, J.A. Miller, S.J. Klippenstein, J Phys Chem A 2015, 119, 7766-7779 (400-2200).
#  ------ ------ ------ !

# Reaction 276
pdep_arrhenius('C2H3 + O2 <=> C2H2 + HO2',
               [(0.01, 'atm'), 1.100000e+07, 1.28, 3322.0],
               [(0.1, 'atm'), 7.800000e+06, 1.33, 3216.0],
               [(0.316, 'atm'), 1.200000e+07, 1.27, 3311.0],
               [(1.0, 'atm'), 2.200000e+07, 1.19, 3367.0],
               [(3.16, 'atm'), 1.100000e+08, 1.0, 3695.0],
               [(10.0, 'atm'), 1.300000e+11, 0.12, 5872.0],
               [(31.6, 'atm'), 1.200000e+09, 0.82, 5617.0],
               [(100.0, 'atm'), 1.100000e+17, -1.45, 12230.0],
               options='duplicate')

# Reaction 277
pdep_arrhenius('C2H3 + O2 <=> C2H2 + HO2',
               [(0.01, 'atm'), 4.800000e+01, 2.75, -796.0],
               [(0.1, 'atm'), 5.200000e+01, 2.73, -768.0],
               [(0.316, 'atm'), 5.600000e+01, 2.73, -659.0],
               [(1.0, 'atm'), 4.600000e+01, 2.76, -493.0],
               [(3.16, 'atm'), 3.800000e+00, 3.07, -601.0],
               [(10.0, 'atm'), 5.500000e+00, 3.07, 86.0],
               [(31.6, 'atm'), 4.500000e+08, -0.0, 955.0],
               [(100.0, 'atm'), 2.000000e+01, 2.94, 1847.0],
               options='duplicate')
#  C.F. Goldsmith, L.B. Harding, Y. Georgievskii, J.A. Miller, S.J. Klippenstein, J Phys Chem A 2015, 119, 7766-7779 (400-2200).
#  ------ ------ ------ !

# Reaction 278
pdep_arrhenius('C2H3 + O2 <=> OCHCHO + H',
               [(0.01, 'atm'), 4.800000e+14, -1.03, 912.0],
               [(0.1, 'atm'), 5.000000e+14, -1.04, 923.0],
               [(0.316, 'atm'), 6.400000e+14, -1.07, 983.0],
               [(1.0, 'atm'), 3.700000e+15, -1.29, 1441.0],
               [(3.16, 'atm'), 2.400000e+18, -2.13, 3234.0],
               [(10.0, 'atm'), 1.300000e+15, -1.09, 2393.0],
               [(31.6, 'atm'), 3.600000e+33, -6.5, 14910.0],
               [(100.0, 'atm'), 3.300000e+31, -5.76, 16250.0],
               options='duplicate')

# Reaction 279
pdep_arrhenius('C2H3 + O2 <=> OCHCHO + H',
               [(0.01, 'atm'), 2.800000e-04, 4.04, -7019.0],
               [(0.1, 'atm'), 3.500000e-04, 4.01, -6978.0],
               [(0.316, 'atm'), 9.700000e-04, 3.89, -6768.0],
               [(1.0, 'atm'), 5.000000e-01, 3.15, -5496.0],
               [(3.16, 'atm'), 1.300000e+05, 1.67, -2931.0],
               [(10.0, 'atm'), 4.500000e+15, -3.08, -4836.0],
               [(31.6, 'atm'), 3.800000e+10, 0.22, 941.0],
               [(100.0, 'atm'), 2.800000e+08, 0.83, 858.0],
               options='duplicate')
#  C.F. Goldsmith, L.B. Harding, Y. Georgievskii, J.A. Miller, S.J. Klippenstein, J Phys Chem A 2015, 119, 7766-7779 (400-2200).
#  ------ ------ ------ !

# Reaction 280
pdep_arrhenius('C2H3 + O2 <=> CH2O + HCO',
               [(0.01, 'atm'), 2.800000e+36, -7.6, 12610.0],
               [(0.316, 'atm'), 2.200000e+36, -7.57, 12490.0],
               [(1.0, 'atm'), 3.000000e+35, -7.32, 11820.0],
               [(3.16, 'atm'), 1.600000e+36, -7.47, 12460.0],
               [(10.0, 'atm'), 5.800000e+35, -7.2, 13430.0],
               [(31.6, 'atm'), 3.500000e+20, -2.57, 5578.0],
               [(100.0, 'atm'), 3.000000e+33, -6.28, 16000.0],
               options='duplicate')

# Reaction 281
pdep_arrhenius('C2H3 + O2 <=> CH2O + HCO',
               [(0.1, 'atm'), 5.100000e+15, -1.28, 513.0],
               [(0.316, 'atm'), 5.300000e+15, -1.29, 521.0],
               [(1.0, 'atm'), 6.800000e+15, -1.31, 646.0],
               [(3.16, 'atm'), 1.100000e+16, -1.36, 1066.0],
               [(10.0, 'atm'), 2.800000e+15, -1.18, 1429.0],
               [(31.6, 'atm'), 1.100000e+69, -19.23, 14760.0],
               [(100.0, 'atm'), 4.700000e+10, 0.19, 831.0],
               options='duplicate')

# Reaction 282
pdep_arrhenius('C2H3 + O2 <=> CH2O + H + CO',
               [(0.01, 'atm'), 6.500000e+36, -7.6, 12640.0],
               [(0.1, 'atm'), 6.300000e+36, -7.6, 12610.0],
               [(0.316, 'atm'), 5.100000e+36, -7.57, 12490.0],
               [(1.0, 'atm'), 7.100000e+35, -7.32, 11820.0],
               [(3.16, 'atm'), 3.700000e+36, -7.47, 12460.0],
               [(10.0, 'atm'), 1.300000e+36, -7.2, 13430.0],
               [(31.6, 'atm'), 8.300000e+20, -2.57, 5578.0],
               [(100.0, 'atm'), 7.100000e+33, -6.28, 16000.0],
               options='duplicate')

# Reaction 283
pdep_arrhenius('C2H3 + O2 <=> CH2O + H + CO',
               [(0.01, 'atm'), 1.200000e+16, -1.28, 515.0],
               [(0.1, 'atm'), 1.200000e+16, -1.28, 513.0],
               [(0.316, 'atm'), 1.300000e+16, -1.29, 521.0],
               [(1.0, 'atm'), 1.600000e+16, -1.31, 646.0],
               [(3.16, 'atm'), 2.400000e+16, -1.36, 1066.0],
               [(10.0, 'atm'), 6.600000e+15, -1.18, 1429.0],
               [(31.6, 'atm'), 2.700000e+69, -19.23, 14760.0],
               [(100.0, 'atm'), 1.100000e+11, 0.19, 831.0],
               options='duplicate')
#  C.F. Goldsmith, L.B. Harding, Y. Georgievskii, J.A. Miller, S.J. Klippenstein, J Phys Chem A 2015, 119, 7766-7779 (400-2200).
#  ------ ------ ------ !

# Reaction 284
pdep_arrhenius('C2H3 + O2 <=> CH3O + CO',
               [(0.01, 'atm'), 8.200000e+18, -2.66, 3201.0],
               [(0.1, 'atm'), 4.100000e+14, -1.32, 886.0],
               [(0.316, 'atm'), 4.300000e+14, -1.33, 901.0],
               [(1.0, 'atm'), 1.000000e+11, -0.33, -748.0],
               [(3.16, 'atm'), 1.900000e+12, -3.0, -8995.0],
               [(10.0, 'atm'), 1.900000e+24, -5.63, 2.0],
               [(31.6, 'atm'), 1.100000e+18, -2.22, 5178.0],
               [(100.0, 'atm'), 5.800000e+32, -6.45, 16810.0],
               options='duplicate')

# Reaction 285
pdep_arrhenius('C2H3 + O2 <=> CH3O + CO',
               [(0.01, 'atm'), 1.300000e+09, 0.18, -1717.0],
               [(0.1, 'atm'), 6.000000e+11, -2.93, -9564.0],
               [(0.316, 'atm'), 2.900000e+11, -2.93, -10120.0],
               [(1.0, 'atm'), 5.800000e+21, -3.54, 4772.0],
               [(3.16, 'atm'), 5.000000e+15, -1.62, 1849.0],
               [(10.0, 'atm'), 9.300000e+16, -1.96, 3324.0],
               [(31.6, 'atm'), 1.000000e+72, -20.69, 15860.0],
               [(100.0, 'atm'), 1.100000e+09, 0.31, 1024.0],
               options='duplicate')
#  C.F. Goldsmith, L.B. Harding, Y. Georgievskii, J.A. Miller, S.J. Klippenstein, J Phys Chem A 2015, 119, 7766-7779 (400-2200).
#  ------ ------ ------ !

# Reaction 286
pdep_arrhenius('C2H3 + O2 <=> CO2 + CH3',
               [(0.01, 'atm'), 2.400000e+35, -7.76, 12630.0],
               [(0.1, 'atm'), 1.700000e+35, -7.72, 12520.0],
               [(0.316, 'atm'), 4.500000e+34, -7.55, 12140.0],
               [(1.0, 'atm'), 7.300000e+31, -6.7, 10440.0],
               [(3.16, 'atm'), 3.600000e+35, -7.75, 12830.0],
               [(10.0, 'atm'), 2.100000e+35, -7.53, 14050.0],
               [(31.6, 'atm'), 3.800000e+18, -2.44, 5408.0],
               [(100.0, 'atm'), 1.200000e+32, -6.32, 16190.0],
               options='duplicate')

# Reaction 287
pdep_arrhenius('C2H3 + O2 <=> CO2 + CH3',
               [(0.01, 'atm'), 6.300000e+13, -1.16, 406.0],
               [(0.1, 'atm'), 6.200000e+13, -1.16, 401.0],
               [(0.316, 'atm'), 6.100000e+13, -1.16, 397.0],
               [(1.0, 'atm'), 5.300000e+13, -1.14, 447.0],
               [(3.16, 'atm'), 1.500000e+14, -1.26, 988.0],
               [(10.0, 'atm'), 5.000000e+13, -1.11, 1409.0],
               [(31.6, 'atm'), 1.400000e+70, -20.11, 15430.0],
               [(100.0, 'atm'), 9.200000e+08, 0.25, 855.0],
               options='duplicate')
#  C.F. Goldsmith, L.B. Harding, Y. Georgievskii, J.A. Miller, S.J. Klippenstein, J Phys Chem A 2015, 119, 7766-7779 (400-2200).
#  ------ ------ ------ !
#  C2H3+CH2O=C2H4+HCO                   1.4E10   0.209    3934
# PLOG / 0.001                         1.1E07   1.090    1807/
# PLOG / 0.01                          2.5E07   0.993    1995/
# PLOG / 0.1                           2.5E08   0.704    2596/
# PLOG / 1                             1.4E10   0.209    3934/
# PLOG / 10                            3.5E13  -0.726    6944/
# PLOG / 100                           3.3E14  -0.866   10966/
# PLOG / 1000                          1.7E01   3.170    9400/
#     C.F. Goldsmith et al., J. Phys. Chem. A 116 (2012) 3325-3346.
#  Considering prompt dissociation of HCO (following Labbe et al., J. Phys. Chem. Lett. 2016)
#  C2H3+CH2O=C2H4+HCO     1.0E11  0.0  0.0
# PLOG /     1.000E-03   1.110E+07   1.090   1807.2 /
# PLOG /     1.000E-03   -2.333E+16   -1.269   20616.8 /
# PLOG /     1.000E-02   2.470E+07   0.993   1994.9 /
# PLOG /     1.000E-02   -5.192E+16   -1.366   20804.5 /
# PLOG /     1.000E-01   2.470E+08   0.704   2596.2 /
# PLOG /     1.000E-01   -1.479E+18   -1.769   22523.5 /
# PLOG /     1.000E+00   1.420E+10   0.209   3934.2 /
# PLOG /     1.000E+00   -8.500E+19   -2.264   23861.5 /
# PLOG /     1.000E+01   3.450E+13   -0.726   6944.3 /
# PLOG /     1.000E+01   -4.364E+23   -3.278   27795.2 /
# PLOG /     1.000E+02   3.310E+14   -0.866   10965.7 /
# PLOG /     1.000E+02   -4.187E+24   -3.418   31816.6 /
# PLOG /     1.000E+03   1.650E+01   3.170   9399.8 /
# PLOG /     1.000E+03   -2.087E+11   0.618   30250.7 /
#  Re-fitting to positive 'A's:

# Reaction 288
pdep_arrhenius('C2H3 + CH2O <=> C2H4 + HCO',
               [(0.001, 'atm'), 2.598000e+17, -1.918, 9933.6],
               [(0.01, 'atm'), 3.946000e+10, 0.005, 3124.3],
               [(0.1, 'atm'), 2.385000e+18, -2.184, 10650.5],
               [(1.0, 'atm'), 1.382000e+20, -2.68, 11994.3],
               [(10.0, 'atm'), 1.993000e+23, -3.541, 15011.8],
               [(100.0, 'atm'), 1.913000e+24, -3.681, 19033.4],
               [(1000.0, 'atm'), 9.521000e+10, 0.355, 17467.0],
               options='duplicate')

# Reaction 289
pdep_arrhenius('C2H3 + CH2O <=> C2H4 + HCO',
               [(0.001, 'atm'), 3.628000e+10, -0.09, 2614.5],
               [(0.01, 'atm'), 4.469000e-07, -16.48, 180579.1],
               [(0.1, 'atm'), 6.357000e+11, -0.441, 3383.1],
               [(1.0, 'atm'), 3.657000e+13, -0.935, 4722.0],
               [(10.0, 'atm'), 8.285000e+16, -1.859, 7730.4],
               [(100.0, 'atm'), 7.951000e+17, -1.999, 11751.8],
               [(1000.0, 'atm'), 3.959000e+04, 2.037, 10185.8],
               options='duplicate')

# Reaction 290
pdep_arrhenius('C2H3 + CH2O <=> C2H4 + H + CO',
               [(0.001, 'atm'), 2.333000e+16, -1.269, 20616.8],
               [(0.01, 'atm'), 5.192000e+16, -1.366, 20804.5],
               [(0.1, 'atm'), 1.479000e+18, -1.769, 22523.5],
               [(1.0, 'atm'), 8.500000e+19, -2.264, 23861.5],
               [(10.0, 'atm'), 4.364000e+23, -3.278, 27795.2],
               [(100.0, 'atm'), 4.187000e+24, -3.418, 31816.6],
               [(1000.0, 'atm'), 2.087000e+11, 0.618, 30250.7])
#  ------ ------ ------ !

# Reaction 291
reaction('C2H3 + HCO <=> C2H4 + CO', [9.000000e+13, 0.0, 0.0])
#  Tsang W Hampson RF JPCRD 15:1087 1986
#  ------ ------ ------ !

# Reaction 292
reaction('C2H3 + CH3 <=> C2H2 + CH4', [9.000000e+12, 0.0, -765.0])
#  Stoliarov SI Knyazev VD Slagle IR JPCA 104:9687-9697 2000
#  ------ ------ ------ !

# Reaction 293
reaction('C2H3 + CH <=> CH2 + C2H2', [5.000000e+13, 0.0, 0.0])
#  JAM est
#  ------ ------ ------ !

# Reaction 294
reaction('C2H3 + C2H3 <=> C2H4 + C2H2', [1.500000e+13, 0.0, 0.0])
#  Fahr A Laufer A Klein R Braun W JPC 95:3218-3224 1991
#  ------ ------ ------ !

# Reaction 295
reaction('C2H3 + C2H <=> C2H2 + C2H2', [3.000000e+13, 0.0, 0.0])
#  JAM est
#  ------ ------ ------ !

# Reaction 296
reaction('C2H3 + CH3OH <=> C2H4 + CH3O', [1.030000e+06, 1.51, 26630.0])
#  Chen et al., Int. J. Chem. Kinet. 47 (2015) 764--772
#  ------ ------ ------ !

# Reaction 297
reaction('C2H3 + CH3OH <=> C2H4 + CH2OH', [1.750000e-02, 4.02, 23370.0])
#  Chen et al., Int. J. Chem. Kinet. 47 (2015) 764--772
#  ------ ------ ------ !
#  <<=====  C2H2  =====>>

# Reaction 298
three_body_reaction('C2H2 + M <=> C2H + H + M', [9.100000e+30, -3.7, 127138.0],
                    efficiencies='CO:2.0 CO2:3.0 H2:2.0 H2O:5.0')
#  Tsang W Hampson RF JPCRD 15:1087 1986
#  ------ ------ ------ !

# Reaction 299
falloff_reaction('C2H2 (+ M) <=> H2CC (+ M)',
                 kf=[1.800000e+04, 3.51, 43300.0],
                 kf0=[2.500000e+15, -0.64, 49700.0],
                 falloff=Troe(A=0.5, T3=1e-30, T1=1e+30))
#  J. Gimenez-Lopez, C. Rasmussen, H. Hashemi, M. Alzueta, Y. Gao, P. Marshall, C. Goldsmith, P. Glarborg, Int. J. Chem. Kinet. 48 (2016) 724-738.
#  ------ ------ ------ !

# Reaction 300
reaction('C2H + H2 <=> C2H2 + H', [4.100000e+05, 2.39, 864.0])
#  Harding LB Schatz GC Chiles RA JCP 76:5172-5173 1982
#  ------ ------ ------ !

# Reaction 301
reaction('C2H2 + O <=> HCCO + H', [1.400000e+07, 2.0, 1900.0])
#  GLA/MIL98 JAM lr
#  Glarborg P Alzueta MU Dam-Johansen K Miller JA CF 115:1 1998
#  ------ ------ ------ !

# Reaction 302
reaction('C2H2 + O <=> CH2 + CO', [6.100000e+06, 2.0, 1900.0])
#  GLA/MIL98 JAM lr
#  Glarborg P Alzueta MU Dam-Johansen K Miller JA CF 115:1 1998
#  ------ ------ ------ !

# Reaction 303
pdep_arrhenius('C2H2 + OH <=> CH3 + CO',
               [(0.01, 'atm'), 4.800000e+05, 1.68, -330.0],
               [(0.025, 'atm'), 4.400000e+06, 1.4, 227.0],
               [(0.1, 'atm'), 7.700000e+07, 1.05, 1115.0],
               [(1.0, 'atm'), 1.300000e+09, 0.73, 2579.0],
               [(10.0, 'atm'), 4.300000e+08, 0.92, 3736.0],
               [(100.0, 'atm'), 8.300000e+05, 1.77, 4697.0])
#  Senosiain JP Klippenstein SJ Miller JA JPCA 109:6045-6055 2005
#  ------ ------ ------ !

# Reaction 304
pdep_arrhenius('C2H2 + OH <=> HCCOH + H',
               [(0.01, 'atm'), 2.800000e+05, 2.28, 12419.0],
               [(0.025, 'atm'), 7.500000e+05, 2.16, 12547.0],
               [(0.1, 'atm'), 1.800000e+06, 2.04, 12669.0],
               [(1.0, 'atm'), 2.400000e+06, 2.0, 12713.0],
               [(10.0, 'atm'), 3.200000e+06, 1.97, 12810.0],
               [(100.0, 'atm'), 7.400000e+06, 1.89, 13603.0])
#  Senosiain JP Klippenstein SJ Miller JA JPCA 109:6045-6055 2005
#  ------ ------ ------ !

# Reaction 305
pdep_arrhenius('C2H2 + OH <=> CHCHOH',
               [(0.01, 'atm'), 2.900000e+64, -18.57, 10009.0],
               [(0.025, 'atm'), 4.700000e+59, -16.87, 9087.0],
               [(0.1, 'atm'), 1.200000e+28, -5.56, 3724.0],
               [(1.0, 'atm'), 1.900000e+44, -11.38, 6299.0],
               [(10.0, 'atm'), 1.500000e+24, -4.06, 3261.0],
               [(100.0, 'atm'), 6.200000e+20, -2.8, 2831.0],
               options='duplicate')

# Reaction 306
pdep_arrhenius('C2H2 + OH <=> CHCHOH',
               [(0.01, 'atm'), 2.600000e+33, -7.36, 6392.0],
               [(0.025, 'atm'), 4.400000e+32, -7.02, 5933.0],
               [(0.1, 'atm'), 6.400000e+42, -9.96, 11737.0],
               [(1.0, 'atm'), 3.500000e+31, -6.2, 6635.0],
               [(10.0, 'atm'), 4.500000e+31, -5.92, 8761.0],
               [(100.0, 'atm'), 1.600000e+29, -4.91, 9734.0],
               options='duplicate')
#  dominating
#  Senosiain JP Klippenstein SJ Miller JA JPCA 109:6045-6055 2005
#  ------ ------ ------ !

# Reaction 307
pdep_arrhenius('C2H2 + OH <=> CH2CO + H',
               [(0.01, 'atm'), 1.700000e+03, 2.56, -844.0],
               [(0.025, 'atm'), 1.500000e+04, 2.28, -292.0],
               [(0.1, 'atm'), 3.000000e+05, 1.92, 598.0],
               [(1.0, 'atm'), 7.500000e+06, 1.55, 2106.0],
               [(10.0, 'atm'), 5.100000e+06, 1.65, 3400.0],
               [(100.0, 'atm'), 1.500000e+04, 2.45, 4477.0])
#  Senosiain JP Klippenstein SJ Miller JA JPCA 109:6045-6055 2005
#  ------ ------ ------ !

# Reaction 308
reaction('C2H2 + OH <=> C2H + H2O', [2.600000e+06, 2.14, 17060.0])
# Senosiain JP Klippenstein SJ Miller JA JPCA 109:6045-6055 2005
#  ------ ------ ------ !

# Reaction 309
pdep_arrhenius('C2H2 + HO2 <=> CH2CHOO',
               [(0.01, 'atm'), 4.990000e+06, -1.02, 9152.0],
               [(0.1, 'atm'), 6.020000e+17, -3.82, 10790.0],
               [(0.316, 'atm'), 2.470000e+48, -12.82, 25220.0],
               [(1.0, 'atm'), 4.060000e+50, -13.07, 27220.0],
               [(3.16, 'atm'), 9.080000e+46, -11.57, 26880.0],
               [(10.0, 'atm'), 4.600000e+43, -10.24, 26930.0],
               [(31.6, 'atm'), 5.610000e+38, -8.49, 26210.0],
               [(100.0, 'atm'), 2.530000e+35, -7.26, 26390.0],
               options='duplicate')

# Reaction 310
pdep_arrhenius('C2H2 + HO2 <=> CH2CHOO',
               [(0.01, 'atm'), 1.880000e+26, -8.34, 9249.0],
               [(0.1, 'atm'), 5.260000e+129, -41.74, 35930.0],
               [(0.316, 'atm'), 1.960000e+18, -3.67, 10480.0],
               [(1.0, 'atm'), 4.930000e+21, -4.37, 12220.0],
               [(3.16, 'atm'), 1.920000e+22, -4.28, 13080.0],
               [(10.0, 'atm'), 2.110000e+21, -3.78, 13380.0],
               [(31.6, 'atm'), 1.390000e+20, -3.3, 13410.0],
               [(100.0, 'atm'), 1.420000e+19, -2.91, 13420.0],
               options='duplicate')
#  J. Gimenez-Lopez, C. Rasmussen, H. Hashemi, M. Alzueta, Y. Gao, P. Marshall, C. Goldsmith, P. Glarborg, Int. J. Chem. Kinet. 48 (2016) 724-738.
#  ------ ------ ------ !

# Reaction 311
pdep_arrhenius('C2H2 + HO2 <=> CHCHO + OH',
               [(0.01, 'atm'), 5.490000e+09, 0.91, 18500.0],
               [(0.1, 'atm'), 5.930000e+09, 0.9, 18550.0],
               [(0.316, 'atm'), 6.800000e+09, 0.88, 18640.0],
               [(1.0, 'atm'), 1.560000e+10, 0.77, 19040.0],
               [(3.16, 'atm'), 3.480000e+09, 0.99, 18810.0],
               [(10.0, 'atm'), 5.390000e+10, 0.61, 20740.0],
               [(31.6, 'atm'), 3.700000e+08, 1.23, 15960.0],
               [(100.0, 'atm'), 1.450000e+11, 0.48, 17730.0],
               options='duplicate')

# Reaction 312
pdep_arrhenius('C2H2 + HO2 <=> CHCHO + OH',
               [(0.01, 'atm'), 2.410000e+07, 1.54, 14690.0],
               [(0.1, 'atm'), 2.480000e+07, 1.54, 14700.0],
               [(0.316, 'atm'), 2.630000e+07, 1.54, 14730.0],
               [(1.0, 'atm'), 2.500000e+07, 1.56, 14790.0],
               [(3.16, 'atm'), 1.470000e+08, 1.32, 15090.0],
               [(10.0, 'atm'), 1.610000e+08, 1.36, 15420.0],
               [(31.6, 'atm'), 1.670000e+07, 1.59, 15910.0],
               [(100.0, 'atm'), 7.210000e+06, 1.73, 16020.0],
               options='duplicate')
#  J. Gimenez-Lopez, C. Rasmussen, H. Hashemi, M. Alzueta, Y. Gao, P. Marshall, C. Goldsmith, P. Glarborg, Int. J. Chem. Kinet. 48 (2016) 724-738.
#  ------ ------ ------ !

# Reaction 313
pdep_arrhenius('C2H2 + HO2 <=> CH2CO + OH',
               [(0.01, 'atm'), 6.250000e-07, 4.75, 15530.0],
               [(0.1, 'atm'), 6.700000e-07, 4.74, 15550.0],
               [(0.316, 'atm'), 4.180000e-07, 4.81, 15410.0],
               [(1.0, 'atm'), 5.280000e-07, 4.78, 15460.0],
               [(3.16, 'atm'), 1.040000e-06, 4.69, 15640.0],
               [(10.0, 'atm'), 4.680000e-05, 4.22, 16780.0],
               [(31.6, 'atm'), 8.990000e-01, 2.97, 19730.0],
               [(100.0, 'atm'), 3.580000e+03, 1.97, 23010.0],
               options='duplicate')

# Reaction 314
pdep_arrhenius('C2H2 + HO2 <=> CH2CO + OH',
               [(0.01, 'atm'), 1.310000e-14, 6.58, 10270.0],
               [(0.1, 'atm'), 1.290000e-14, 6.59, 10330.0],
               [(0.316, 'atm'), 3.990000e-14, 6.36, 10270.0],
               [(1.0, 'atm'), 3.280000e-15, 6.7, 10090.0],
               [(3.16, 'atm'), 8.710000e-21, 8.3, 8107.0],
               [(10.0, 'atm'), 8.360000e-22, 8.76, 8804.0],
               [(31.6, 'atm'), 6.870000e-14, 6.67, 13130.0],
               [(100.0, 'atm'), 6.630000e-12, 6.15, 14730.0],
               options='duplicate')
#  J. Gimenez-Lopez, C. Rasmussen, H. Hashemi, M. Alzueta, Y. Gao, P. Marshall, C. Goldsmith, P. Glarborg, Int. J. Chem. Kinet. 48 (2016) 724-738.
#  ------ ------ ------ !

# Reaction 315
pdep_arrhenius('C2H2 + HO2 <=> CH2CHO + O',
               [(0.01, 'atm'), 5.500000e+06, 1.19, 12880.0],
               [(0.1, 'atm'), 1.160000e+08, 0.77, 13600.0],
               [(0.316, 'atm'), 1.200000e+07, 1.09, 13050.0],
               [(1.0, 'atm'), 3.020000e+07, 0.98, 13310.0],
               [(3.16, 'atm'), 1.980000e+74, -16.33, 109200.0],
               [(10.0, 'atm'), 7.500000e+14, -1.17, 18350.0],
               [(31.6, 'atm'), 8.630000e+18, -2.27, 22230.0],
               [(100.0, 'atm'), 5.780000e+18, -2.09, 24350.0],
               options='duplicate')

# Reaction 316
pdep_arrhenius('C2H2 + HO2 <=> CH2CHO + O',
               [(0.01, 'atm'), 2.940000e-04, 4.16, 7736.0],
               [(0.1, 'atm'), 6.140000e-03, 3.81, 8394.0],
               [(0.316, 'atm'), 5.440000e-04, 4.09, 8044.0],
               [(1.0, 'atm'), 2.480000e-04, 4.19, 8203.0],
               [(3.16, 'atm'), 6.570000e+04, 1.85, 12360.0],
               [(10.0, 'atm'), 2.920000e-01, 3.38, 10590.0],
               [(31.6, 'atm'), 1.950000e+00, 3.17, 11740.0],
               [(100.0, 'atm'), 1.100000e-01, 3.52, 11980.0],
               options='duplicate')
#  J. Gimenez-Lopez, C. Rasmussen, H. Hashemi, M. Alzueta, Y. Gao, P. Marshall, C. Goldsmith, P. Glarborg, Int. J. Chem. Kinet. 48 (2016) 724-738.
#  ------ ------ ------ !

# Reaction 317
pdep_arrhenius('C2H2 + HO2 <=> OCHCHO + H',
               [(0.01, 'atm'), 8.510000e+07, 0.48, 11720.0],
               [(0.1, 'atm'), 7.430000e+07, 0.5, 11690.0],
               [(0.316, 'atm'), 7.910000e+07, 0.49, 11700.0],
               [(1.0, 'atm'), 2.180000e+09, 0.06, 12470.0],
               [(3.16, 'atm'), 7.000000e+49, -10.18, 77110.0],
               [(10.0, 'atm'), 4.060000e+16, -2.03, 17630.0],
               [(31.6, 'atm'), 9.380000e+16, -2.03, 19590.0],
               [(100.0, 'atm'), 5.910000e+21, -3.32, 25030.0],
               options='duplicate')

# Reaction 318
pdep_arrhenius('C2H2 + HO2 <=> OCHCHO + H',
               [(0.01, 'atm'), 2.430000e-06, 4.43, 5578.0],
               [(0.1, 'atm'), 2.000000e-06, 4.45, 5564.0],
               [(0.316, 'atm'), 1.810000e-06, 4.46, 5654.0],
               [(1.0, 'atm'), 2.240000e-05, 4.17, 6416.0],
               [(3.16, 'atm'), 7.650000e+05, 1.18, 11340.0],
               [(10.0, 'atm'), 2.010000e-02, 3.38, 8696.0],
               [(31.6, 'atm'), 6.060000e-03, 3.53, 9217.0],
               [(100.0, 'atm'), 6.760000e-02, 3.27, 10760.0],
               options='duplicate')
#  J. Gimenez-Lopez, C. Rasmussen, H. Hashemi, M. Alzueta, Y. Gao, P. Marshall, C. Goldsmith, P. Glarborg, Int. J. Chem. Kinet. 48 (2016) 724-738.
#  ------ ------ ------ !

# Reaction 319
pdep_arrhenius('C2H2 + HO2 <=> CH2O + HCO',
               [(0.01, 'atm'), 3.900000e+13, -1.17, 13750.0],
               [(0.1, 'atm'), 4.260000e+00, 2.64, 7253.0],
               [(0.316, 'atm'), 2.590000e-06, 4.34, 4525.0],
               [(1.0, 'atm'), 3.330000e+102, -24.18, 138600.0],
               [(3.16, 'atm'), 5.220000e+15, -1.75, 15180.0],
               [(10.0, 'atm'), 7.320000e+35, -7.77, 26970.0],
               [(31.6, 'atm'), 1.780000e+28, -5.3, 25130.0],
               [(100.0, 'atm'), 2.470000e+16, -1.7, 20030.0],
               options='duplicate')

# Reaction 320
pdep_arrhenius('C2H2 + HO2 <=> CH2O + HCO',
               [(0.01, 'atm'), 8.430000e+00, 2.56, 7382.0],
               [(0.1, 'atm'), 1.560000e+13, -1.05, 13520.0],
               [(0.316, 'atm'), 6.900000e+09, -0.0, 11720.0],
               [(1.0, 'atm'), 8.070000e+07, 0.6, 10850.0],
               [(3.16, 'atm'), 3.540000e+00, 2.69, 8025.0],
               [(10.0, 'atm'), 9.840000e+06, 0.91, 11710.0],
               [(31.6, 'atm'), 1.790000e+04, 1.7, 11250.0],
               [(100.0, 'atm'), 4.320000e-06, 4.31, 6829.0],
               options='duplicate')

# Reaction 321
pdep_arrhenius('C2H2 + HO2 <=> CH2O + H + CO',
               [(0.01, 'atm'), 9.100000e+13, -1.17, 13750.0],
               [(0.1, 'atm'), 9.940000e+00, 2.64, 7253.0],
               [(0.316, 'atm'), 6.050000e-06, 4.34, 4525.0],
               [(1.0, 'atm'), 7.770000e+102, -24.18, 138600.0],
               [(3.16, 'atm'), 1.220000e+16, -1.75, 15180.0],
               [(10.0, 'atm'), 1.710000e+36, -7.77, 26970.0],
               [(31.6, 'atm'), 4.140000e+28, -5.3, 25130.0],
               [(100.0, 'atm'), 5.770000e+16, -1.7, 20030.0],
               options='duplicate')

# Reaction 322
pdep_arrhenius('C2H2 + HO2 <=> CH2O + H + CO',
               [(0.01, 'atm'), 1.970000e+01, 2.56, 7382.0],
               [(0.1, 'atm'), 3.630000e+13, -1.05, 13520.0],
               [(0.316, 'atm'), 1.610000e+10, -0.0, 11720.0],
               [(1.0, 'atm'), 1.880000e+08, 0.6, 10850.0],
               [(3.16, 'atm'), 8.260000e+00, 2.69, 8025.0],
               [(10.0, 'atm'), 2.300000e+07, 0.91, 11710.0],
               [(31.6, 'atm'), 4.190000e+04, 1.7, 11250.0],
               [(100.0, 'atm'), 1.010000e-05, 4.31, 6829.0],
               options='duplicate')
#  J. Gimenez-Lopez, C. Rasmussen, H. Hashemi, M. Alzueta, Y. Gao, P. Marshall, C. Goldsmith, P. Glarborg, Int. J. Chem. Kinet. 48 (2016) 724-738.
#  ------ ------ ------ !

# Reaction 323
pdep_arrhenius('C2H2 + HO2 <=> CO + CH3O',
               [(0.01, 'atm'), 3.540000e+11, 0.0, 49510.0],
               [(0.1, 'atm'), 2.780000e+08, 0.01, 11920.0],
               [(0.316, 'atm'), 8.060000e+07, 0.18, 11650.0],
               [(1.0, 'atm'), 8.940000e+69, -15.85, 102500.0],
               [(3.16, 'atm'), 5.660000e+12, -1.25, 14570.0],
               [(10.0, 'atm'), 3.300000e+23, -4.45, 21210.0],
               [(31.6, 'atm'), 2.430000e+22, -3.96, 22650.0],
               [(100.0, 'atm'), 1.170000e+18, -2.57, 22360.0],
               options='duplicate')

# Reaction 324
pdep_arrhenius('C2H2 + HO2 <=> CO + CH3O',
               [(0.01, 'atm'), 2.890000e+04, 1.23, 9903.0],
               [(0.1, 'atm'), 9.670000e-07, 4.15, 5173.0],
               [(0.316, 'atm'), 1.840000e-08, 4.62, 4517.0],
               [(1.0, 'atm'), 5.380000e+05, 0.86, 10700.0],
               [(3.16, 'atm'), 5.370000e-04, 3.42, 7218.0],
               [(10.0, 'atm'), 2.860000e+02, 1.84, 10460.0],
               [(31.6, 'atm'), 8.110000e+00, 2.3, 10560.0],
               [(100.0, 'atm'), 6.860000e-04, 3.42, 9329.0],
               options='duplicate')
#  J. Gimenez-Lopez, C. Rasmussen, H. Hashemi, M. Alzueta, Y. Gao, P. Marshall, C. Goldsmith, P. Glarborg, Int. J. Chem. Kinet. 48 (2016) 724-738.
#  ------ ------ ------ !

# Reaction 325
pdep_arrhenius('C2H2 + HO2 <=> CO2 + CH3',
               [(0.01, 'atm'), 1.150000e-07, 4.31, 4614.0],
               [(0.1, 'atm'), 1.100000e-07, 4.32, 4622.0],
               [(0.316, 'atm'), 1.750000e+142, -35.04, 188700.0],
               [(1.0, 'atm'), 3.960000e+84, -19.8, 119800.0],
               [(3.16, 'atm'), 5.020000e+13, -1.6, 14980.0],
               [(10.0, 'atm'), 8.560000e+28, -6.15, 24030.0],
               [(31.6, 'atm'), 1.280000e+27, -5.42, 25380.0],
               [(100.0, 'atm'), 1.710000e+15, -1.8, 20370.0],
               options='duplicate')

# Reaction 326
pdep_arrhenius('C2H2 + HO2 <=> CO2 + CH3',
               [(0.01, 'atm'), 2.010000e+08, 0.0, 11790.0],
               [(0.1, 'atm'), 2.010000e+08, 0.0, 11780.0],
               [(0.316, 'atm'), 1.550000e+05, 0.95, 10200.0],
               [(1.0, 'atm'), 1.380000e+06, 0.68, 10810.0],
               [(3.16, 'atm'), 9.290000e-03, 3.0, 7659.0],
               [(10.0, 'atm'), 1.860000e+04, 1.26, 11230.0],
               [(31.6, 'atm'), 2.890000e+02, 1.79, 11240.0],
               [(100.0, 'atm'), 3.900000e-07, 4.21, 7314.0],
               options='duplicate')
#  J. Gimenez-Lopez, C. Rasmussen, H. Hashemi, M. Alzueta, Y. Gao, P. Marshall, C. Goldsmith, P. Glarborg, Int. J. Chem. Kinet. 48 (2016) 724-738.
#  ------ ------ ------ !
# C2H2+O2=HCO+HCO                      6.1E12   0.000   53250 !
# DUPLICATE
# C2H2+O2=HCO+HCO                      1.7E07   1.670   70960 ! triplet surface
# DUPLICATE
# J. Gimenez-Lopez, C. Rasmussen, H. Hashemi, M. Alzueta, Y. Gao, P. Marshall, C. Goldsmith, P. Glarborg, Int. J. Chem. Kinet. 48 (2016) 724-738.
# Considering prompt dissociation of HCO (following Labbe et al., J. Phys. Chem. Lett. 2016):
# Re-fitting to positive 'A's:

# Reaction 327
reaction('C2H2 + O2 <=> HCO + HCO', [1.638000e+19, -2.111, 54942.1],
         options='duplicate')

# Reaction 328
reaction('C2H2 + O2 <=> HCO + HCO', [1.548000e+30, -4.992, 65906.5],
         options='duplicate')

# Reaction 329
reaction('C2H2 + O2 <=> HCO + H + CO', [6.661000e+33, -5.633, 82336.1],
         options='duplicate')

# Reaction 330
reaction('C2H2 + O2 <=> HCO + H + CO', [1.069000e+26, -3.525, 73959.1],
         options='duplicate')

# Reaction 331
reaction('C2H2 + O2 <=> H + CO + H + CO', [1.218000e+32, -4.869, 93010.6])
#  ------ ------ ------ !

# Reaction 332
reaction('C2H2 + CH2(S) <=> C2H2 + CH2', [4.000000e+13, 0.0, 0.0])
#  Hack W Koch M Wagener R Wagner HGg BBPC 93:165 1989
#  ------ ------ ------ !
#  <<=====  H2CC  =====>>

# Reaction 333
reaction('H2CC + H <=> C2H2 + H', [1.000000e+14, 0.0, 0.0])
#  Laskin A Wang H Law CK IJCK 32:589 2000
#  ------ ------ ------ !

# Reaction 334
reaction('H2CC + OH <=> CH2CO + H', [2.000000e+13, 0.0, 0.0])
#  Laskin A Wang H Law CK IJCK 32:589 2000
#  ------ ------ ------ !

# Reaction 335
reaction('H2CC + O2 <=> CH2 + CO2', [1.000000e+13, 0.0, 0.0])
#  Laskin A Wang H Law CK IJCK 32:589 2000
#  JAM est prod
#  ------ ------ ------ !
#  <<=====  C2H  =====>>

# Reaction 336
reaction('C2 + H2 <=> C2H + H', [4.000000e+05, 2.4, 1000.0])
#  Glarborg P Alzueta MU Dam-Johansen K Miller JA CF 115:1 1998
#  ------ ------ ------ !

# Reaction 337
reaction('C2H + O <=> CH + CO', [5.000000e+13, 0.0, 0.0])
#  Glarborg P Alzueta MU Dam-Johansen K Miller JA CF 115:1 1998
#  JAM est
#  ------ ------ ------ !

# Reaction 338
reaction('C2H + OH <=> HCCO + H', [2.000000e+13, 0.0, 0.0])
#  Glarborg P Alzueta MU Dam-Johansen K Miller JA CF 115:1 1998
#  JAM est
#  ------ ------ ------ !

# Reaction 339
reaction('C2H + OH <=> C2 + H2O', [4.000000e+07, 2.0, 8000.0])
#  Glarborg P Alzueta MU Dam-Johansen K Miller JA CF 115:1 1998
#  JAM est
#  ------ ------ ------ !

# Reaction 340
reaction('C2H + O2 <=> CO + CO + H', [4.700000e+13, -0.16, 0.0])
#  Thiesemann H Taatjes CA CPL 270:580-586 1997
#  ------ ------ ------ !

# Reaction 341
reaction('C2H + CH4 <=> CH3 + C2H2', [7.200000e+12, 0.0, 976.0])
#  GLA/MIL98 OPA/LEO96
#  Opansky BJ Leone SR JPC 100:4888-4892 1996
#  ------ ------ ------ !
#  <<=====  C2  =====>>

# Reaction 342
three_body_reaction('C2 + M <=> C + C + M', [1.500000e+16, 0.0, 142300.0])
#  Kruse T Roth P JPCA 101:2138-2146 1997
#  ------ ------ ------ !

# Reaction 343
reaction('C2 + O <=> C + CO', [1.000000e+14, 0.0, 0.0])
#  est
#  ------ ------ ------ !

# Reaction 344
reaction('C2 + OH <=> C2O + H', [5.000000e+13, 0.0, 0.0])
#  Glarborg P Alzueta MU Dam-Johansen K Miller JA CF 115:1 1998
#  JAM est
#  ------ ------ ------ !

# Reaction 345
reaction('C2 + O2 <=> CO + CO', [9.000000e+12, 0.0, 980.0])
#  Baughum SL Oldenborg RC ACS SS (ed TM Sloane) 249:257-266 1984
#  JAM est prod
#  *****************************************************************************
#  *****************************************************************************

# Reaction 346
pdep_arrhenius('CH3CH2OH <=> C2H4 + H2O',
               [(0.001, 'atm'), 3.400000e+59, -14.22, 83625.0],
               [(0.01, 'atm'), 2.600000e+57, -13.29, 85214.0],
               [(0.1, 'atm'), 1.700000e+52, -11.52, 84698.0],
               [(1.0, 'atm'), 5.200000e+43, -8.9, 81461.0],
               [(10.0, 'atm'), 4.600000e+32, -5.6, 76019.0],
               [(100.0, 'atm'), 3.800000e+20, -2.06, 69426.0])
# R. Sivaramakrishnan, M.-C. Su, J. Michael, S. Klippenstein, L. Harding, B. Ruscic, M.-C.Su, Journal of Physical Chemistry A 114 (2010) 9425-9439.
#  ------ ------ ------ !

# Reaction 347
pdep_arrhenius('CH3CH2OH <=> CH2OH + CH3',
               [(0.001, 'atm'), 1.300000e+51, -10.59, 100869.0],
               [(0.01, 'atm'), 5.200000e+59, -13.98, 99850.0],
               [(0.1, 'atm'), 1.600000e+66, -15.3, 105331.0],
               [(1.0, 'atm'), 5.600000e+64, -14.47, 107039.0],
               [(10.0, 'atm'), 1.600000e+58, -12.29, 105708.0],
               [(100.0, 'atm'), 1.800000e+47, -8.96, 101002.0])
# R. Sivaramakrishnan, M.-C. Su, J. Michael, S. Klippenstein, L. Harding, B. Ruscic, M.-C.Su, Journal of Physical Chemistry A 114 (2010) 9425-9439.
#  ------ ------ ------ !

# Reaction 348
pdep_arrhenius('CH3CH2OH <=> C2H5 + OH',
               [(0.001, 'atm'), 8.100000e+46, -11.33, 110991.0],
               [(0.01, 'atm'), 1.800000e+56, -13.49, 107178.0],
               [(0.1, 'atm'), 4.700000e+63, -14.99, 109561.0],
               [(1.0, 'atm'), 1.500000e+65, -14.89, 112282.0],
               [(10.0, 'atm'), 2.800000e+61, -13.4, 113016.0],
               [(100.0, 'atm'), 6.200000e+51, -10.34, 109879.0])
# R. Sivaramakrishnan, M.-C. Su, J. Michael, S. Klippenstein, L. Harding, B. Ruscic, M.-C.Su, Journal of Physical Chemistry A 114 (2010) 9425-9439.
#  ------ ------ ------ !

# Reaction 349
pdep_arrhenius('CH3CHOH + H <=> CH3CH2OH',
               [(0.01, 'atm'), 9.900000e+42, -10.77, 8942.0],
               [(0.1, 'atm'), 1.900000e+55, -13.56, 14306.0],
               [(1.0, 'atm'), 1.200000e+53, -12.33, 14505.0],
               [(10.0, 'atm'), 1.700000e+50, -11.04, 15896.0],
               [(100.0, 'atm'), 1.600000e+40, -7.82, 12916.0])
#  Labbe NJ Sivaramakrishnan R Klippenstein SJ, Proc. Combust. Inst. 35 (2015) 447-455; personal communication 650-2000 K fit
#  ------ ------ ------ !

# Reaction 350
falloff_reaction('CH3CH2O + H (+ M) <=> CH3CH2OH (+ M)',
                 kf=[3.100000e+11, 0.894, 13.0],
                 kf0=[3.800000e+51, -15.55, 11101.0])
#  Xu et al., J. Phys. Chem. A 115 (2011) 3509-3522.
#  ------ ------ ------ !

# Reaction 351
reaction('CH3CH2OH + H <=> CH3CHOH + H2', [8.800000e+03, 2.68, 2913.0])
# R. Sivaramakrishnan, M.-C. Su, J. Michael, S. Klippenstein, L. Harding, B. Ruscic, M.-C.Su, Journal of Physical Chemistry A 114 (2010) 9425-9439.
#  ------ ------ ------ !

# Reaction 352
reaction('CH3CH2OH + H <=> CH2CH2OH + H2', [5.300000e+03, 2.81, 7491.0])
# R. Sivaramakrishnan, M.-C. Su, J. Michael, S. Klippenstein, L. Harding, B. Ruscic, M.-C.Su, Journal of Physical Chemistry A 114 (2010) 9425-9439.
#  ------ ------ ------ !

# Reaction 353
reaction('CH3CH2OH + H <=> CH3CH2O + H2', [9.500000e+02, 3.14, 8696.0])
# R. Sivaramakrishnan, M.-C. Su, J. Michael, S. Klippenstein, L. Harding, B. Ruscic, M.-C.Su, Journal of Physical Chemistry A 114 (2010) 9425-9439.
#  ------ ------ ------ !

# Reaction 354
reaction('CH3CH2OH + O <=> CH2CH2OH + OH', [9.700000e+02, 3.23, 4660.0])
#  Wu CW Lee Yuan P Xu S Lin MC J Phys Chem A 111 (2007) 6693-6703
#  ------ ------ ------ !

# Reaction 355
reaction('CH3CH2OH + O <=> CH3CHOH + OH', [1.500000e+05, 2.47, 876.0])
#  Wu CW Lee Yuan P Xu S Lin MC J Phys Chem A 111 (2007) 6693-6703
#  ------ ------ ------ !

# Reaction 356
reaction('CH3CH2OH + O <=> CH3CH2O + OH', [1.500000e-03, 4.7, 1730.0])
#  Wu CW Lee Yuan P Xu S Lin MC J Phys Chem A 111 (2007) 6693-6703
#  ------ ------ ------ !

# Reaction 357
reaction('CH3CH2OH + OH <=> CH3CHOH + H2O', [6.891000e+16, -0.733, 13799.2],
         options='duplicate')

# Reaction 358
reaction('CH3CH2OH + OH <=> CH3CHOH + H2O', [4.596000e+05, 2.147, -1778.7],
         options='duplicate')
#  Our fitting to J. Zheng and D. G. Truhlar,  Faraday Discuss, 157 (2012) 59-88.
#  ------ ------ ------ !

# Reaction 359
reaction('CH3CH2OH + OH <=> CH2CH2OH + H2O', [2.368000e+10, 0.881, 5350.0],
         options='duplicate')

# Reaction 360
reaction('CH3CH2OH + OH <=> CH2CH2OH + H2O', [9.619000e+05, 1.927, -830.7],
         options='duplicate')
#  Our fitting to J. Zheng and D. G. Truhlar,  Faraday Discuss, 157 (2012) 59-88.
#  ------ ------ ------ !

# Reaction 361
reaction('CH3CH2OH + OH <=> CH3CH2O + H2O', [7.911000e+06, 1.609, -461.2],
         options='duplicate')

# Reaction 362
reaction('CH3CH2OH + OH <=> CH3CH2O + H2O', [1.564000e+03, 2.87, 52.5],
         options='duplicate')
#  Our fitting to J. Zheng and D. G. Truhlar,  Faraday Discuss, 157 (2012) 59-88.
#  ------ ------ ------ !

# Reaction 363
reaction('CH3CH2OH + HO2 <=> CH3CHOH + H2O2', [8.200000e+03, 2.55, 10750.0])
#  Marinov NM IJCK 31:183 1999
#  ------ ------ ------ !

# Reaction 364
reaction('CH3CH2OH + HO2 <=> CH2CH2OH + H2O2', [1.200000e+04, 2.55, 15750.0])
#  Marinov NM IJCK 31:183 1999
#  ------ ------ ------ !

# Reaction 365
reaction('CH3CH2OH + HO2 <=> CH3CH2O + H2O2', [2.500000e+12, 0.0, 24000.0])
#  Marinov NM IJCK 31:183 1999
#  ------ ------ ------ !

# Reaction 366
reaction('CH3CH2OH + CH3 <=> CH3CHOH + CH4', [2.000000e+01, 3.37, 7630.0])
#  Xu et al., J. Chem. Phys. 120 (2004).
#  ------ ------ ------ !

# Reaction 367
reaction('CH3CH2OH + CH3 <=> CH2CH2OH + CH4', [2.000000e+00, 3.57, 7717.0])
#  Xu et al., J. Chem. Phys. 120 (2004).
#  ------ ------ ------ !

# Reaction 368
reaction('CH3CH2OH + CH3 <=> CH3CH2O + CH4', [3.300000e+02, 3.3, 12283.0])
#  Xu et al., J. Chem. Phys. 120 (2004).
#  ------ ------ ------ !

# Reaction 369
reaction('CH3CH2OH + C2H3 <=> CH2CH2OH + C2H4', [2.512000e-03, 4.5, 65454.5])
#  Chen, Song, Song, Lv and Li; Molecular Physics (2016), 114:2,315-324,
#  ------ ------ ------ !

# Reaction 370
reaction('CH3CH2OH + C2H3 <=> CH3CH2O + C2H4', [4.031000e-03, 4.3, 32171.2])
#  Chen, Song, Song, Lv and Li; Molecular Physics (2016), 114:2,315-324,
#  ------ ------ ------ !

# Reaction 371
reaction('CH3CH2OH + C2H3 <=> CH3CHOH + C2H4', [1.556000e-01, 3.91, 43431.1])
#  Chen, Song, Song, Lv and Li; Molecular Physics (2016), 114:2,315-324,
#  ------ ------ ------ !
#  <<=====  CH3CHOH  =====>>

# Reaction 372
falloff_reaction('CH3CHOH (+ M) <=> CH3CHO + H (+ M)',
                 kf=[6.200000e+09, 1.31, 33778.0],
                 kf0=[1.800000e+16, 0.0, 20782.0],
                 falloff=Troe(A=0.187, T3=65.2, T1=2568.0, T2=41226.0))
#  E.E. Dames,  Int. J. Chem. Kinet. 46 (2014) 176-188.
#  ------ ------ ------ !

# Reaction 373
falloff_reaction('CH3CHOH (+ M) <=> CH2CHOH + H (+ M)',
                 kf=[6.400000e+09, 1.33, 35974.0],
                 kf0=[8.200000e+14, 0.0, 21517.0],
                 falloff=Troe(A=0.473, T3=10.0, T1=2218.0, T2=2615.0))
#  E.E. Dames,  Int. J. Chem. Kinet. 46 (2014) 176-188.
#  ------ ------ ------ !

# Reaction 374
falloff_reaction('CH3CHOH (+ M) <=> CH3 + CH2O (+ M)',
                 kf=[2.200000e+09, 1.18, 33987.0],
                 kf0=[5.900000e+15, 0.0, 21333.0],
                 falloff=Troe(A=0.124, T3=1.0, T1=1729.0, T2=50000.0))
#  E.E. Dames,  Int. J. Chem. Kinet. 46 (2014) 176-188.
#  ------ ------ ------ !

# Reaction 375
reaction('CH3CHOH + H <=> CH2CHOH + H2', [3.100000e+12, 0.2728, -334.0])
#  Labbe NJ Sivaramakrishnan R Klippenstein SJ, Proc. Combust. Inst. 35 (2015) 447-455
#  ------ ------ ------ !

# Reaction 376
pdep_arrhenius('CH3CHOH + H <=> C2H4 + H2O',
               [(0.001, 'atm'), 1.200000e+17, -1.166, 284.0],
               [(0.01, 'atm'), 1.200000e+17, -1.162, 266.0],
               [(0.1, 'atm'), 1.800000e+17, -1.216, 386.0],
               [(1.0, 'atm'), 2.600000e+20, -2.079, 3148.0],
               [(10.0, 'atm'), 9.300000e+23, -2.996, 7954.0],
               [(100.0, 'atm'), 1.600000e+20, -1.812, 9448.0])
#  Labbe NJ Sivaramakrishnan R Klippenstein SJ, Proc. Combust. Inst. 35 (2015) 447-455
#  ------ ------ ------ !

# Reaction 377
pdep_arrhenius('CH3CHOH + H <=> CH3 + CH2OH',
               [(0.001, 'atm'), 1.400000e+17, -0.912, 3081.0],
               [(0.01, 'atm'), 1.500000e+17, -0.923, 3116.0],
               [(0.1, 'atm'), 4.500000e+17, -1.052, 3509.0],
               [(1.0, 'atm'), 2.300000e+20, -1.795, 5893.0],
               [(10.0, 'atm'), 5.000000e+24, -2.949, 10754.0],
               [(100.0, 'atm'), 4.000000e+23, -2.527, 13637.0])
#  Labbe NJ Sivaramakrishnan R Klippenstein SJ, Proc. Combust. Inst. 35 (2015) 447-455
#  ------ ------ ------ !

# Reaction 378
pdep_arrhenius('CH3CHOH + H <=> C2H5 + OH',
               [(0.001, 'atm'), 4.000000e+13, 0.021, 4442.0],
               [(0.01, 'atm'), 4.400000e+13, 0.01, 4476.0],
               [(0.1, 'atm'), 1.100000e+14, -0.095, 4790.0],
               [(1.0, 'atm'), 1.600000e+16, -0.697, 6677.0],
               [(10.0, 'atm'), 6.800000e+20, -1.943, 11331.0],
               [(100.0, 'atm'), 6.300000e+21, -2.106, 15269.0])
#  Labbe NJ Sivaramakrishnan R Klippenstein SJ, Proc. Combust. Inst. 35 (2015) 447-455
#  ------ ------ ------ !

# Reaction 379
reaction('CH3CHOH + O <=> CH3CHO + OH', [1.000000e+14, 0.0, 0.0])
#  Marinov NM IJCK 31:183 1999
#  ------ ------ ------ !

# Reaction 380
reaction('CH3CHOH + OH <=> CH3CHO + H2O', [5.000000e+12, 0.0, 0.0])
#  Marinov NM IJCK 31:183 1999
#  ------ ------ ------ !

# Reaction 381
reaction('CH3CHOH + HO2 <=> CH3CHO + OH + OH', [4.000000e+13, 0.0, 0.0])
#  Marinov NM IJCK 31:183 1999
#  ------ ------ ------ !

# Reaction 382
pdep_arrhenius('CH3CHOH + O2 <=> CH3CHO + HO2',
               [(0.001, 'atm'), 5.300000e+17, -1.637, 838.0],
               [(0.01, 'atm'), 5.300000e+17, -1.637, 838.0],
               [(0.1, 'atm'), 5.300000e+17, -1.637, 838.0],
               [(1.0, 'atm'), 5.300000e+17, -1.638, 839.0],
               [(10.0, 'atm'), 1.500000e+18, -1.771, 1120.0],
               [(100.0, 'atm'), 3.800000e+20, -2.429, 3090.0])
#  da Silva et al., J. Phys. Chem. A 113 (2009) 8923-8933
#  ------ ------ ------ !

# Reaction 383
pdep_arrhenius('CH3CHOH + O2 <=> CH2CHOH + HO2',
               [(0.001, 'atm'), 5.100000e+02, 2.495, -414.0],
               [(0.01, 'atm'), 5.100000e+02, 2.496, -414.0],
               [(0.1, 'atm'), 5.300000e+02, 2.49, -402.0],
               [(1.0, 'atm'), 7.600000e+02, 2.45, -296.0],
               [(10.0, 'atm'), 8.900000e+03, 2.146, 470.0],
               [(100.0, 'atm'), 4.400000e+05, 1.699, 2330.0])
#  da Silva et al., J. Phys. Chem. A 113 (2009) 8923-8933
#  <<=====  CH2CH2OH  =====>>

# Reaction 384
pdep_arrhenius('CH2CH2OH <=> CH2CHOH + H',
               [(0.0013, 'atm'), 2.700000e+15, -1.92, 29383.0],
               [(1.0, 'atm'), 3.300000e+28, -5.26, 35583.0],
               [(100.0, 'atm'), 2.700000e+27, -4.44, 37205.0])
#  Xu, Z. F.; Xu, K.; Lin, M. C. ChemPhysChem 2009, 10, 972-982
#  ------ ------ ------ !

# Reaction 385
pdep_arrhenius('CH2CH2OH + H <=> C2H4 + H2O',
               [(0.001, 'atm'), 1.700000e+17, -1.184, 335.0],
               [(0.01, 'atm'), 1.600000e+17, -1.176, 299.0],
               [(0.1, 'atm'), 1.700000e+18, -1.461, 1107.0],
               [(1.0, 'atm'), 2.600000e+22, -2.599, 5235.0],
               [(10.0, 'atm'), 6.500000e+23, -2.883, 9307.0],
               [(100.0, 'atm'), 3.600000e+16, -0.716, 8767.0])
#  Labbe NJ Sivaramakrishnan R Klippenstein SJ, Proc. Combust. Inst. 35 (2015) 447-455
#  ------ ------ ------ !

# Reaction 386
pdep_arrhenius('CH2CH2OH + H <=> CH3 + CH2OH',
               [(0.001, 'atm'), 1.500000e+17, -0.903, 3024.0],
               [(0.01, 'atm'), 1.900000e+17, -0.935, 3120.0],
               [(0.1, 'atm'), 2.500000e+18, -1.243, 4062.0],
               [(1.0, 'atm'), 1.900000e+22, -2.3, 7693.0],
               [(10.0, 'atm'), 2.800000e+25, -3.1, 12454.0],
               [(100.0, 'atm'), 7.500000e+20, -1.693, 13429.0])
#  Labbe NJ Sivaramakrishnan R Klippenstein SJ, Proc. Combust. Inst. 35 (2015) 447-455
#  ------ ------ ------ !

# Reaction 387
pdep_arrhenius('CH2CH2OH + H <=> C2H5 + OH',
               [(0.001, 'atm'), 3.600000e+13, 0.05139, 4302.0],
               [(0.01, 'atm'), 4.600000e+13, 0.02101, 4392.0],
               [(0.1, 'atm'), 3.400000e+14, -0.21686, 5113.0],
               [(1.0, 'atm'), 9.200000e+17, -1.15762, 8193.0],
               [(10.0, 'atm'), 1.600000e+22, -2.27331, 13261.0],
               [(100.0, 'atm'), 8.100000e+19, -1.50969, 15534.0])
#  Labbe NJ Sivaramakrishnan R Klippenstein SJ, Proc. Combust. Inst. 35 (2015) 447-455
#  ------ ------ ------ !

# Reaction 388
falloff_reaction('CH2CH2OH + H (+ M) <=> CH3CH2OH (+ M)',
                 kf=[5.200000e+17, -0.99, 1580.0],
                 kf0=[2.000000e+41, -7.08, 6685.0],
                 falloff=Troe(A=0.8422, T3=125.0, T1=2219.0, T2=6882.0))
#  est c2h5+h+m
#  ------ ------ ------ !

# Reaction 389
reaction('CH2CH2OH + O <=> CH2O + CH2OH', [4.000000e+13, 0.0, 0.0])
#  est C2H5+O
#  ------ ------ ------ !

# Reaction 390
pdep_arrhenius('CH2CH2OH + OH <=> CH2CHOH + H2O',
               [(0.001, 'atm'), 1.292600e+19, -1.96, 272.7],
               [(0.01, 'atm'), 1.218400e+19, -1.9533, 238.8],
               [(0.1, 'atm'), 4.105200e+19, -2.1007, 625.4],
               [(1.0, 'atm'), 7.940600e+22, -2.9892, 3862.6],
               [(10.0, 'atm'), 2.792600e+24, -3.3287, 7748.8],
               [(100.0, 'atm'), 4.696100e+18, -1.5805, 7999.2])
#  est C2H5+OH
#  ------ ------ ------ !

# Reaction 391
reaction('CH2CH2OH + HO2 <=> CH3CH2OH + O2', [1.000000e+12, 0.0, 0.0])
#  est C2H5+HO2
#  ------ ------ ------ !

# Reaction 392
reaction('CH2CH2OH + HO2 => CH2OH + CH2O + OH', [3.000000e+13, 0.0, 0.0])
#  est C2H5+HO2
#  ------ ------ ------ !

# Reaction 393
pdep_arrhenius('CH2CH2OH + O2 <=> CH2CHOH + HO2',
               [(0.013, 'atm'), 1.300000e+53, -11.88, 35927.0],
               [(0.1, 'atm'), 5.000000e+12, -0.79, 877.0],
               [(1.0, 'atm'), 3.600000e+13, -0.88, 3074.0],
               [(10.0, 'atm'), 4.400000e+20, -2.85, 8516.0],
               [(100.0, 'atm'), 1.900000e+30, -5.51, 16616.0],
               options='duplicate')

# Reaction 394
pdep_arrhenius('CH2CH2OH + O2 <=> CH2CHOH + HO2',
               [(0.013, 'atm'), 2.300000e+10, -0.15, -791.0],
               [(0.1, 'atm'), 2.800000e+61, -14.17, 43492.0],
               [(1.0, 'atm'), 6.000000e+03, -10.0, 199.0],
               [(10.0, 'atm'), 6.000000e+03, -10.0, 199.0],
               [(100.0, 'atm'), 6.000000e+03, -10.0, 199.0],
               options='duplicate')
#  Zador J Fernandes RX Georgievskii Y Meloni G Taatjes CA Miller JA Proc Combust Inst 2009 32 271-277
#  ------ ------ ------ !

# Reaction 395
pdep_arrhenius('CH2CH2OH + O2 <=> HOCH2CH2OO',
               [(0.013, 'atm'), 1.500000e+44, -11.15, 5523.0],
               [(0.1, 'atm'), 4.900000e+42, -10.34, 5913.0],
               [(1.0, 'atm'), 6.400000e+38, -8.77, 5859.0],
               [(10.0, 'atm'), 5.600000e+32, -6.58, 5046.0],
               [(100.0, 'atm'), 4.200000e+26, -4.46, 3940.0])
#  1 atm
#  Zador J Fernandes RX Georgievskii Y Meloni G Taatjes CA Miller JA Proc Combust Inst 2009 32 271-277
#  ------ ------ ------ !

# Reaction 396
pdep_arrhenius('CH2CH2OH + O2 <=> CH2O + CH2O + OH',
               [(0.013, 'atm'), 5.600000e+22, -3.95, 1210.0],
               [(0.1, 'atm'), 1.400000e+24, -4.31, 2664.0],
               [(1.0, 'atm'), 4.400000e+24, -4.36, 4396.0],
               [(10.0, 'atm'), 3.000000e+25, -4.5, 6763.0],
               [(100.0, 'atm'), 1.200000e+29, -5.44, 11323.0])
#  1 atm
#  Zador J Fernandes RX Georgievskii Y Meloni G Taatjes CA Miller JA Proc Combust Inst 2009 32 271-277
#  ------ ------ ------ !
#  <<=====  CH3CH2O  =====>>

# Reaction 397
falloff_reaction('CH3CH2O (+ M) <=> CH3 + CH2O (+ M)',
                 kf=[6.300000e+10, 0.93, 17098.0],
                 kf0=[4.700000e+25, 0.93, 16532.0],
                 falloff=Troe(A=0.426, T3=0.3, T1=2278.0, T2=100000.0))
#  N2
#  E.E. Dames,  Int. J. Chem. Kinet. 46 (2014) 176-188.
#  ------ ------ ------ !

# Reaction 398
reaction('CH3CHO + H <=> CH3CH2O', [4.600000e+07, 1.71, 7090.0])
#  Sivaramakrishnan R Michael JV Klippenstein SJ, J. Phys. Chem. A 114 (2010) 755-764.
#  ------ ------ ------ !

# Reaction 399
falloff_reaction('CH3CH2O + H (+ M) <=> CH2OH + CH3 (+ M)',
                 kf=[2.600000e+18, -1.05, 5128.0],
                 kf0=[3.000000e+11, 0.893, 17.0])
#  Z.F. Xu, K. Xu, M.C. Lin, J. Phys. Chem. A 115 (2011) 3509-3522.
#  ------ ------ ------ !

# Reaction 400
reaction('CH3CH2O + H <=> CH3CHO + H2', [7.500000e+09, 1.15, 673.0])
#  Xu et al., J. Phys. Chem. A 115 (2011) 3509-3522.
#  ------ ------ ------ !

# Reaction 401
reaction('CH3CH2O + OH <=> CH3CHO + H2O', [3.000000e+13, 0.0, 0.0])
#  est
#  ------ ------ ------ !

# Reaction 402
reaction('CH3CH2O + O2 <=> CH3CHO + HO2', [1.500000e+10, 0.0, 645.0])
#  Fittschen, C.; Frenzel, A.; Imrik, K.; Devolder, P. Int J Chem Kinet 1999, 31, 860-866.
#  ------ ------ ------ !

# Reaction 403
reaction('CH3CH2O + CO <=> C2H5 + CO2', [9.500000e+25, -4.93, 9080.0])
#  est CH3O+CO=CH3+CO2
#  ------ ------ ------ !
#  <<===============  CH3CHO  ===============>>

# Reaction 404
falloff_reaction('CH3CHO (+ M) <=> CH3 + HCO (+ M)',
                 kf=[2.700000e+22, -1.74, 86355.0],
                 kf0=[1.100000e+59, -11.3, 95912.0],
                 efficiencies='C2H6:4.23 CH4:4.23 CO:2.14 CO2:2.86 H2:2.86 H2O:8.57 N2:1.43',
                 falloff=Troe(A=0.18, T3=462.0, T1=167730.0, T2=1580000.0))
#  Sivaramakrishnan, R.; Michael, J.V.; Klippenstein, S.J. J Phys Chem A 114, 755-764 (2010).
#  ------ ------ ------ !

# Reaction 405
pdep_arrhenius('CH3CHO <=> CH2CO + H2',
               [(0.05, 'atm'), 4.000000e+44, -10.07, 87428.0],
               [(0.1, 'atm'), 7.400000e+44, -10.05, 88422.0],
               [(1.0, 'atm'), 8.500000e+44, -9.77, 90905.0],
               [(10.0, 'atm'), 2.200000e+45, -9.55, 94879.0])
#  Sivaramakrishnan, R.; Michael, J.V.; Klippenstein, S.J. J Phys Chem A 114, 755-764 (2010).
#  R. Sivaramakrishnan, J.V. Michael, L.B. Harding, S.J. Klippenstein, J Phys Chem A 2015, 119, 7724-7733.
#  ------ ------ ------ !

# Reaction 406
pdep_arrhenius('CH3CHO <=> CH4 + CO',
               [(0.05, 'atm'), 5.100000e+45, -9.85, 89018.0],
               [(0.1, 'atm'), 1.400000e+45, -9.65, 87925.0],
               [(1.0, 'atm'), 1.900000e+45, -9.43, 89415.0],
               [(10.0, 'atm'), 1.600000e+45, -9.1, 92793.0])
#  Sivaramakrishnan, R.; Michael, J.V.; Klippenstein, S.J. J Phys Chem A 114, 755-764 (2010).
#  R. Sivaramakrishnan, J.V. Michael, L.B. Harding, S.J. Klippenstein, J Phys Chem A 2015, 119, 7724-7733.
#  ------ ------ ------ !

# Reaction 407
pdep_arrhenius('CH3CHO <=> CH2CHOH',
               [(0.05, 'atm'), 7.300000e+45, -10.04, 78785.0],
               [(0.1, 'atm'), 2.900000e+45, -9.86, 78884.0],
               [(1.0, 'atm'), 1.100000e+46, -9.76, 81964.0],
               [(10.0, 'atm'), 2.800000e+45, -9.35, 84645.0])
#  R. Sivaramakrishnan, J.V. Michael, L.B. Harding, S.J. Klippenstein, J Phys Chem A 2015, 119, 7724-7733.
#  ------ ------ ------ !

# Reaction 408
reaction('CH3CHO + H <=> CH3CO + H2', [1.300000e+05, 2.58, 1219.0])
#  R Sivaramakrishnan JV Michael SJ Klippenstein, J. Phys. Chem. A 114 (2010) 755-764.
#  ------ ------ ------ !

# Reaction 409
reaction('CH3CHO + H <=> CH2CHO + H2', [2.700000e+03, 3.1, 5203.0])
#  R Sivaramakrishnan JV Michael SJ Klippenstein, J. Phys. Chem. A 114 (2010) 755-764.
#  ------ ------ ------ !

# Reaction 410
reaction('CH3CHO + O <=> CH3CO + OH', [5.800000e+12, 0.0, 1808.0])
#  Baulch DL Bowman CT Cobos CJ Cox RA Just Th Kerr JA Pilling MJ Stocker D Troe J Tsang W Walker RW Warnatz J JPCRD 34:757-1397 2005
#  ------ ------ ------ !

# Reaction 411
reaction('CH3CHO + O <=> CH2CHO + OH', [9.000000e+04, 2.8, 5800.0])
#  est 1/2 of c2h6+o
#  ------ ------ ------ !
#  CH3CHO+OH=CH3CO+H2O       1.12E5  2.6  -3835
#  Mendes, Zhou, Curran, J. Phys. Chem. A, 118, 12089-12104, 2014
#  Mendes / Wang = 9-20 (500-1500 K)
#  CH3CHO+OH=CH3CO+H2O                  2.8E12   0.000    -709
#  S. Wang, D.F. Davidson, R.K. Hanson, Proc. Combust. Inst. 35 (2015) 473-480.
#  Using results of Wang, Considering prompt dissociation of CH3CO (9% to CH3+CO) following ---
#  Howes, Neil UM, et al., Physical Chemistry Chemical Physics 18.38 (2016): 26423-26433.

# Reaction 412
reaction('CH3CHO + OH <=> CH3CO + H2O', [2.548000e+12, 0.0, -709.0])

# Reaction 413
reaction('CH3CHO + OH <=> CH3 + CO + H2O', [2.520000e+11, 0.0, -709.0])
#  ------ ------ ------ !

# Reaction 414
reaction('CH3CHO + OH <=> CH2CHO + H2O', [8.500000e+13, 0.0, 5313.0])
#  S. Wang, D.F. Davidson, R.K. Hanson, Proc. Combust. Inst. 35 (2015) 473-480.
#  ------ ------ ------ !

# Reaction 415
reaction('CH3CHO + HO2 <=> CH3CO + H2O2', [1.700000e+13, 0.0, 16293.0])
#  M Altarawneh AH Al-Muhtaseb BZ Dlugogorski EM Kennedy JC Mackie J Comput Chem 32: 1725-1733, 2011
#  ------ ------ ------ !

# Reaction 416
reaction('CH3CHO + HO2 <=> CH2CHO + H2O2', [1.100000e+13, 0.0, 23248.0])
#  M Altarawneh AH Al-Muhtaseb BZ Dlugogorski EM Kennedy JC Mackie J Comput Chem 32: 1725-1733, 2011
#  ------ ------ ------ !

# Reaction 417
reaction('CH3CHO + O2 <=> CH3CO + HO2', [1.200000e+05, 2.5, 37554.0])
#  Baulch DL Bowman CT Cobos CJ Cox RA Just Th Kerr JA Pilling MJ Stocker D Troe J Tsang W Walker RW Warnatz J JPCRD 34:757-1397 2005
#  ------ ------ ------ !

# Reaction 418
reaction('CH3CHO + O2 <=> CH2CHO + HO2', [1.500000e+07, 1.9, 49548.0])
#  est 1/2 of c2h6+o2
#  ------ ------ ------ !

# Reaction 419
reaction('CH3CHO + CH3 <=> CH3CO + CH4', [3.500000e-08, 6.21, 1629.0])
#  Baulch DL Bowman CT Cobos CJ Cox RA Just Th Kerr JA Pilling MJ Stocker D Troe J Tsang W Walker RW Warnatz J JPCRD 34:757-1397 2005
#  ------ ------ ------ !

# Reaction 420
reaction('CH3CHO + CH3 <=> CH2CHO + CH4', [1.800000e-01, 3.44, 10384.0])
#  est 1/2 of c2h6+ch3
#  ------ ------ ------ !

# Reaction 421
reaction('CH3CHO + CH3O <=> CH3CO + CH3OH', [1.690000e+05, 2.04, 2353.0],
         options='duplicate')

# Reaction 422
reaction('CH3CHO + CH3O <=> CH3CO + CH3OH', [9.620000e+03, 2.5, 159.0],
         options='duplicate')
#  Zhang, Ye, Li, Zhang, Cao, Yang, Zhou, Huang, Qi; Combust Flame, 2018
#  ------ ------ ------ !

# Reaction 423
reaction('CH3CHO + CH3O <=> CH2CHO + CH3OH', [2.650000e+01, 3.45, 5873.0],
         options='duplicate')

# Reaction 424
reaction('CH3CHO + CH3O <=> CH2CHO + CH3OH', [5.640000e-06, 4.93, 628.0],
         options='duplicate')
#  Zhang, Ye, Li, Zhang, Cao, Yang, Zhou, Huang, Qi; Combust Flame, 2018
#  ------ ------ ------ !

# Reaction 425
reaction('CH3CHO + CH3OO <=> CH3CO + CH3OOH', [3.220000e-01, 3.94, 9503.0],
         options='duplicate')

# Reaction 426
reaction('CH3CHO + CH3OO <=> CH3CO + CH3OOH', [4.990000e-06, 4.98, 5268.0],
         options='duplicate')
#  Zhang, Ye, Li, Zhang, Cao, Yang, Zhou, Huang, Qi; Combust Flame, 2018
#  ------ ------ ------ !

# Reaction 427
reaction('CH3CHO + CH3OO <=> CH2CHO + CH3OOH', [8.230000e-03, 4.28, 1681.0],
         options='duplicate')

# Reaction 428
reaction('CH3CHO + CH3OO <=> CH2CHO + CH3OOH', [7.080000e-09, 5.66, 11699.0],
         options='duplicate')
#  Zhang, Ye, Li, Zhang, Cao, Yang, Zhou, Huang, Qi; Combust Flame, 2018
#  ------ ------ ------ !

# Reaction 429
reaction('CH3CHO + CH3C(O)OO <=> CH3CO + CH3C(O)OOH', [1.920000e+00, 3.64, 5642.0],
         options='duplicate')

# Reaction 430
reaction('CH3CHO + CH3C(O)OO <=> CH3CO + CH3C(O)OOH', [9.810000e-04, 4.32, 2636.0],
         options='duplicate')
#  Zhang, Ye, Li, Zhang, Cao, Yang, Zhou, Huang, Qi; Combust Flame, 2018
#  ------ ------ ------ !

# Reaction 431
reaction('CH3CHO + CH3C(O)OO <=> CH2CHO + CH3C(O)OOH', [2.540000e-03, 4.36, 1342.0],
         options='duplicate')

# Reaction 432
reaction('CH3CHO + CH3C(O)OO <=> CH2CHO + CH3C(O)OOH', [3.600000e-11, 6.2, 7351.0],
         options='duplicate')
#  Zhang, Ye, Li, Zhang, Cao, Yang, Zhou, Huang, Qi; Combust Flame, 2018
#  ------ ------ ------ !

# Reaction 433
reaction('CH3CHO + CH3CH2OO <=> CH3CO + CH3CH2OOH', [3.220000e-01, 3.94, 9503.0],
         options='duplicate')

# Reaction 434
reaction('CH3CHO + CH3CH2OO <=> CH3CO + CH3CH2OOH', [4.990000e-06, 4.98, 5268.0],
         options='duplicate')
#  est CH3CHO+CH3OO=CH3CO+CH3OOH
#  ------ ------ ------ !

# Reaction 435
reaction('CH3CHO + CH3CH2OO <=> CH2CHO + CH3CH2OOH', [8.230000e-03, 4.28, 1681.0],
         options='duplicate')

# Reaction 436
reaction('CH3CHO + CH3CH2OO <=> CH2CHO + CH3CH2OOH', [7.080000e-09, 5.66, 11699.0],
         options='duplicate')
#  est CH3CHO+CH3OO=CH2CHO+CH3OOH
#  ------ ------ ------ !

# Reaction 437
reaction('CH3CHO + C2H3 <=> CH2CHO + C2H4', [1.990000e-01, 3.96, 25990.0])
#  Chen, Song, Song, Lv, Li, Computational and Theoretical Chemistry 1075 (2016) 63-69
#  ------ ------ ------ !

# Reaction 438
reaction('CH3CHO + C2H3 <=> CH3CO + C2H4', [1.550000e-01, 3.62, 16810.0])
#  Chen, Song, Song, Lv, Li, Computational and Theoretical Chemistry 1075 (2016) 63-69
#  ------ ------ ------ !
#  <<==========  cC2H4O  ==========>>

# Reaction 439
reaction('cC2H4O <=> CH2CHO + H', [1.800000e+13, 0.2, 71780.0])
#  A. Joshi, X. You, T.A. Barckholtz, H. Wang, J. Phys. Chem. A 109 (2005) 8016-8027
#  ------ ------ ------ !

# Reaction 440
reaction('cC2H4O <=> CH3 + HCO', [5.600000e+13, 0.4, 61880.0])
#  A. Joshi, X. You, T.A. Barckholtz, H. Wang, J. Phys. Chem. A 109 (2005) 8016-8027
#  ------ ------ ------ !

# Reaction 441
reaction('cC2H4O <=> CH3CO + H', [2.400000e+13, 0.25, 65310.0])
#  A. Joshi, X. You, T.A. Barckholtz, H. Wang, J. Phys. Chem. A 109 (2005) 8016-8027
#  ------ ------ ------ !

# Reaction 442
reaction('cC2H4O <=> CH2CO + H2', [3.600000e+12, -0.2, 63030.0])
#  A. Joshi, X. You, T.A. Barckholtz, H. Wang, J. Phys. Chem. A 109 (2005) 8016-8027
#  ------ ------ ------ !

# Reaction 443
reaction('cC2H4O <=> CH3CHO', [3.200000e+12, -0.75, 46424.0])
#  A. Joshi, X. You, T.A. Barckholtz, H. Wang, J. Phys. Chem. A 109 (2005) 8016-8027
#  ------ ------ ------ !

# Reaction 444
reaction('cC2H4O <=> C2H2 + H2O', [7.600000e+12, 0.06, 69530.0])
#  A. Joshi, X. You, T.A. Barckholtz, H. Wang, J. Phys. Chem. A 109 (2005) 8016-8027
#  ------ ------ ------ !

# Reaction 445
reaction('cC2H4O + H <=> CH3CHO + H', [5.600000e+13, 0.0, 10950.0])
#  # commented out previously?
#  A. Joshi, X. You, T.A. Barckholtz, H. Wang, J. Phys. Chem. A 109 (2005) 8016-8027
#  ------ ------ ------ !

# Reaction 446
reaction('cC2H4O + H <=> cC2H3O + H2', [2.000000e+13, 0.0, 8310.0])
#  A. Lifshitz, H. Ben-Hamou, J. Phys. Chem. 87 (1983) 1782
#  ------ ------ ------ !

# Reaction 447
reaction('cC2H4O + H <=> C2H3 + H2O', [5.000000e+09, 0.0, 5000.0])
#  A. Lifshitz, H. Ben-Hamou, J. Phys. Chem. 87 (1983) 1782
#  ------ ------ ------ !

# Reaction 448
reaction('cC2H4O + H <=> C2H4 + OH', [9.500000e+10, 0.0, 5000.0])
#  A. Lifshitz, H. Ben-Hamou, J. Phys. Chem. 87 (1983) 1782
#  ------ ------ ------ !

# Reaction 449
reaction('cC2H4O + O <=> cC2H3O + OH', [1.900000e+12, 0.0, 5250.0])
#  D.J. Bogan, C.W. Hand, J. Phys. Chem. 82 (1978) 2067
#  ------ ------ ------ !

# Reaction 450
reaction('cC2H4O + OH <=> cC2H3O + H2O', [1.800000e+13, 0.0, 3610.0])
#  R.R. Baldwin, A. Keen, R.W. Walker, J. Chem. Soc. Faraday Trans. 80 (1984) 435
#  ------ ------ ------ !

# Reaction 451
reaction('cC2H4O + HO2 <=> cC2H3O + H2O2', [4.000000e+12, 0.0, 17000.0])
#  P. Dagaut, D. Voisin, M. Cathonnet, M. McGuinness, J.M. Simmie, Combust. Flame 106 (1996) 62-68.
#  ------ ------ ------ !

# Reaction 452
reaction('cC2H4O + O2 <=> cC2H3O + HO2', [4.000000e+13, 0.0, 61500.0])
#  P. Dagaut, D. Voisin, M. Cathonnet, M. McGuinness, J.M. Simmie, Combust. Flame 106 (1996) 62-68.
#  ------ ------ ------ !

# Reaction 453
reaction('cC2H4O + CH3 <=> cC2H3O + CH4', [1.100000e+12, 0.0, 11830.0])
#  R.R. Baldwin, A. Keen, R.W. Walker, J. Chem. Soc. Faraday Trans. 80 (1984) 435
#  ------ ------ ------ !
#  <<==========  CH2CHOH  ==========>>

# Reaction 454
reaction('CH2CHOH + H <=> CH2CHO + H2', [1.500000e+03, 3.077, 7230.0])
#  H-B Rao X-Y Zeng H He Z-R Li J Phys Chem A 2011, 115, 1602-1608
#  ------ ------ ------ !

# Reaction 455
reaction('CH2CHOH + H <=> CHCHOH + H2', [2.500000e+07, 2.03, 15180.0])
#  H-B Rao X-Y Zeng H He Z-R Li J Phys Chem A 2011, 115, 1602-1608
#  ------ ------ ------ !
# CH2CHOH+O=CH2OH+HCO                  3.9E12   0.000    1494    !
# DUPLICATE
# CH2CHOH+O=CH2OH+HCO                  6.2E13   0.000    6855    !
# DUPLICATE
#  est C2H4+O
#  Considering prompt dissociation of HCO (following Labbe et al., J. Phys. Chem. Lett. 2016):
#  CH2CHOH+O=CH2OH+HCO          3.9E12   0.000    1494
# DUPLICATE
#  CH2CHOH+O=CH2OH+HCO          -2.335E+22   -2.473   21421.3
# DUPLICATE
#  CH2CHOH+O=CH2OH+HCO          6.2E13   0.000    6855
# DUPLICATE
#  CH2CHOH+O=CH2OH+HCO          -3.711E+23   -2.473   26782.3
# DUPLICATE
#  Re-fitting to positive 'A's:

# Reaction 456
reaction('CH2CHOH + O <=> CH2OH + HCO', [6.200000e+13, 0.0, 6855.0],
         options='duplicate')

# Reaction 457
reaction('CH2CHOH + O <=> CH2OH + HCO', [3.900000e+12, 0.0, 1494.0],
         options='duplicate')

# Reaction 458
reaction('CH2CHOH + O <=> CH2OH + H + CO', [3.711000e+23, -2.473, 26782.3],
         options='duplicate')

# Reaction 459
reaction('CH2CHOH + O <=> CH2OH + H + CO', [2.335000e+22, -2.473, 21421.3],
         options='duplicate')
#  ------ ------ ------ !

# Reaction 460
reaction('CH2CHOH + O <=> CH2CHO + OH', [1.600000e+07, 2.0, 4400.0])
#  est CH3CH2OH+O=CH3CH2O+OH
#  ------ ------ ------ !

# Reaction 461
reaction('CH2CHOH + OH <=> CHCHOH + H2O', [1.300000e-01, 4.2, -860.0])
#  est C2H4+OH
#  ------ ------ ------ !

# Reaction 462
reaction('CH2CHOH + OH <=> CH2CHO + H2O', [2.372000e+03, 2.82, -691.48],
         options='duplicate')

# Reaction 463
reaction('CH2CHOH + OH <=> CH2CHO + H2O', [7.905000e+07, 1.18, -303.17],
         options='duplicate')
#  est CH3CH2OH+OH=CH3CH2O+H2O
#  ------ ------ ------ !

# Reaction 464
reaction('CH2CHOH + HO2 <=> CH2CHO + H2O2', [1.600000e+12, 0.0, 16293.0])
#  M Altarawneh AH Al-Muhtaseb BZ Dlugogorski EM Kennedy JC Mackie J Comput Chem 32: 1725-1733, 2011
#  ------ ------ ------ !

# Reaction 465
reaction('CH2CHOH + HO2 <=> CH3CHO + HO2', [1.500000e+05, 1.67, 6810.0])
#  G. da Silva, J.W. Bozzelli, Chem. Phys. Lett. 483 (2009) 25-29 (1 atm) # check SUP
#  ------ ------ ------ !
#  CH2CHOH+HO2=CH3CHOH+O2            4.11E6  1.62    15440   !---- see the reverse rate  !
#  ------ ------ ------ !
#  CH2CHOH+O2=>CH2O+HCO+OH              3.5E07   1.800   39000   !
#  est C2H4+O2
#  Considering prompt dissociation of HCO (following Labbe et al., J. Phys. Chem. Lett. 2016)
#  CH2CHOH+O2=>CH2O+HCO+OH              3.5E07   1.800   39000   ! GIM/GLA09 C2H4+O2
# DUPLICATE
#  CH2CHOH+O2=>CH2O+HCO+OH          -2.095E+17   -0.673   58927.3
# DUPLICATE
#  Re-fitting to positive 'A's:

# Reaction 466
reaction('CH2CHOH + O2 => CH2O + HCO + OH', [1.276000e+16, -0.644, 46008.1],
         options='duplicate')

# Reaction 467
reaction('CH2CHOH + O2 => CH2O + HCO + OH', [1.451000e+13, -0.073, 40367.3],
         options='duplicate')

# Reaction 468
reaction('CH2CHOH + O2 => CH2O + H + CO + OH', [2.095000e+17, -0.673, 58927.3])
#  ------ ------ ------ !
#  <<==========  CHCHOH  ==========>>

# Reaction 469
pdep_arrhenius('CHCHOH <=> HCCOH + H',
               [(0.04, 'atm'), 4.400000e+29, -6.153, 51383.0],
               [(1.0, 'atm'), 1.100000e+31, -6.153, 51383.0],
               [(10.0, 'atm'), 1.500000e+32, -6.168, 52239.0],
               [(100.0, 'atm'), 5.500000e+29, -5.057, 52377.0])
#  extrapolation
#  Ing W-C Sheng CY Bozzelli JW FPT 83:111-145 2003
#  ------ ------ ------ !

# Reaction 470
reaction('CHCHOH + H <=> CH2CHO + H', [5.000000e+13, 0.0, 0.0])
#  Glarborg P Alzueta MU Dam-Johansen K Miller JA CF 115:1 1998
#  JAM est
#  ------ ------ ------ !

# Reaction 471
reaction('CHCHOH + H <=> HCCOH + H2', [4.500000e+13, 0.0, 0.0])
#  est C2H3+H
#  ------ ------ ------ !

# Reaction 472
reaction('CHCHOH + O <=> OCHCHO + H', [5.000000e+13, 0.0, 0.0])
#  Glarborg P Alzueta MU Dam-Johansen K Miller JA CF 115:1 1998
#  JAM est
#  ------ ------ ------ !

# Reaction 473
reaction('CHCHOH + OH <=> HCCOH + H2O', [2.000000e+13, 0.0, 0.0])
#  est C2H3+OH
#  ------ ------ ------ !

# Reaction 474
reaction('CHCHOH + O2 <=> OCHCHO + OH', [1.800000e+12, 0.0, -187.0])
#  Gimenez-Lopez, Rasmussen, Hashemi, Alzueta, Gao, Marshall, Goldsmith, Glarborg, Int. J. Chem. Kinet. 48 (2016) 724-738.
#  ------ ------ ------ !
#  CHCHOH+O2=HOCHO+HCO       3.3E12  0.000   0
# DUPLICATE
#  CHCHOH+O2=HOCHO+HCO       -1.8E12 0.000  -187
# DUPLICATE
#  Gimenez-Lopez, Rasmussen, Hashemi, Alzueta, Gao, Marshall, Goldsmith, Glarborg, Int. J. Chem. Kinet. 48 (2016) 724-738.
#  Considering prompt dissociation of HCO (following Labbe et al., J. Phys. Chem. Lett. 2016)
#  CHCHOH+O2=HOCHO+HCO       2.397E+12   -0.055    418.1
# DUPLICATE
#  CHCHOH+O2=HOCHO+HCO          -1.435E+22   -2.528   20345.4
# DUPLICATE
#  Re-fitting to positive 'A's:

# Reaction 475
reaction('CHCHOH + O2 <=> HOCHO + HCO', [1.278000e+22, -2.871, 8251.3],
         options='duplicate')

# Reaction 476
reaction('CHCHOH + O2 <=> HOCHO + HCO', [5.895000e+15, -1.195, 1190.5],
         options='duplicate')

# Reaction 477
reaction('CHCHOH + O2 <=> HOCHO + H + CO', [1.435000e+22, -2.528, 20345.4])
#  ------ ------ ------ !
# CHCHOH+CH2O=CH2CHOH+HCO              5.4E03   2.810    5860
#  est c2h3+ch2o
#  Considering prompt dissociation of HCO (following Labbe et al., J. Phys. Chem. Lett. 2016)
#  CHCHOH+CH2O=CH2CHOH+HCO              5.4E03   2.810    5860   !           c2h3+ch2o
# DUPLICATE
#  CHCHOH+CH2O=CH2CHOH+HCO          -3.232E+13   0.337   25787.3
# DUPLICATE
#  Re-fitting to positive 'A's:

# Reaction 478
reaction('CHCHOH + CH2O <=> CH2CHOH + HCO', [1.549000e+11, 0.413, 8163.9],
         options='duplicate')

# Reaction 479
reaction('CHCHOH + CH2O <=> CH2CHOH + HCO', [5.117000e+13, -0.005, 14641.6],
         options='duplicate')

# Reaction 480
reaction('CHCHOH + CH2O <=> CH2CHOH + H + CO', [3.232000e+13, 0.337, 25787.3])
#  ------ ------ ------ !

# Reaction 481
reaction('CHCHOH + HCO <=> CH2CHOH + CO', [9.000000e+13, 0.0, 0.0])
#  est c2h3+hco
#  ------ ------ ------ !

# Reaction 482
reaction('CHCHOH + CH3 <=> HCCOH + CH4', [2.100000e+13, 0.0, 0.0])
#  est c2h3+ch3
#  ------ ------ ------ !
#  <<==========  cC2H3O  ==========>>

# Reaction 483
reaction('cC2H3O <=> CH2CHO', [8.700000e+31, -6.9, 14994.0])
#  Joshi A You X Barckholtz TA Wang H JPCA 109:8016-8027 2005
#  ------ ------ ------ !

# Reaction 484
reaction('cC2H3O <=> CH2CO + H', [5.000000e+13, 0.0, 14863.0])
#  Joshi A You X Barckholtz TA Wang H JPCA 109:8016-8027 2005
#  ------ ------ ------ !

# Reaction 485
reaction('cC2H3O <=> CH3 + CO', [7.100000e+12, 0.0, 14280.0])
#  Joshi A You X Barckholtz TA Wang H JPCA 109:8016-8027 2005
#  ------ ------ ------ !
#  <<==========  CH3CO  ==========>>

# Reaction 486
pdep_arrhenius('CH3CO <=> CH3 + CO',
               [(0.01, 'atm'), 6.900000e+14, -1.97, 14585.0],
               [(0.025, 'atm'), 2.400000e+15, -2.0, 14805.0],
               [(0.1, 'atm'), 2.000000e+16, -2.09, 15197.0],
               [(1.0, 'atm'), 6.500000e+18, -2.52, 16436.0],
               [(10.0, 'atm'), 8.200000e+19, -2.55, 17263.0],
               [(100.0, 'atm'), 1.300000e+20, -2.32, 18012.0])
#  Senosiain JP Klippenstein SJ Miller JA JPCA 110:5772-5781 2006
#  ------ ------ ------ !

# Reaction 487
reaction('CH2CO + H <=> CH3CO', [2.300000e+08, 1.61, 2627.0])
#  (kinf)
#  Senosiain JP Klippenstein SJ Miller JA JPCA 110:5772-5781 2006
#  ------ ------ ------ !
#  CH3CO+H=CH3+HCO                      2.1E13   0.000       0   !
#  Bartels M Edelbuttal J Hoyermann K PCI 23:131 1991
#  Ohmori K Miyoshi A Matsui H Washida N JPC 94:3253 1990
#  Considering prompt dissociation of HCO (following Labbe et al., J. Phys. Chem. Lett. 2016)
#  CH3CO+H=CH3+HCO                   2.1E13 0.000 0
# DUPLICATE
#  CH3CO+H=CH3+HCO          -1.257E+23   -2.473   19927.3
# DUPLICATE
#  Re-fitting to positive 'A's:

# Reaction 488
reaction('CH3CO + H <=> CH3 + HCO', [8.788000e+15, -0.805, 971.0])

# Reaction 489
reaction('CH3CO + H <=> CH3 + H + CO', [1.257000e+23, -2.473, 19927.3])
#  ------ ------ ------ !

# Reaction 490
reaction('CH3CO + H <=> CH2CO + H2', [1.200000e+13, 0.0, 0.0])
#  Bartels M Edelbuttal J Hoyermann K PCI 23:131 1991
#  Ohmori K Miyoshi A Matsui H Washida N JPC 94:3253 1990
#  ------ ------ ------ !

# Reaction 491
reaction('CH3CO + O <=> CH3 + CO2', [1.600000e+14, 0.0, 0.0])
#  Baulch DL Bowman CT Cobos CJ Cox RA Just Th Kerr JA Pilling MJ Stocker D Troe J Tsang W Walker RW Warnatz J JPCRD 34:757-1397 2005
#  ------ ------ ------ !

# Reaction 492
reaction('CH3CO + O <=> CH2CO + OH', [5.300000e+13, 0.0, 0.0])
#  Baulch DL Bowman CT Cobos CJ Cox RA Just Th Kerr JA Pilling MJ Stocker D Troe J Tsang W Walker RW Warnatz J JPCRD 34:757-1397 2005
#  ------ ------ ------ !

# Reaction 493
reaction('CH3CO + OH <=> CH2CO + H2O', [1.200000e+13, 0.0, 0.0])
#  Tsang W Hampson RF JPCRD 15:1087 1986
#  ------ ------ ------ !

# Reaction 494
pdep_arrhenius('CH3CO + O2 <=> CH3C(O)OO',
               [(0.1, 'atm'), 3.600000e+31, -4.769, 2188.0],
               [(1.0, 'atm'), 2.800000e+34, -7.21, 6060.0],
               [(10.0, 'atm'), 4.900000e+31, -6.087, 6541.0])
#  J.W. Allen, C.F. Goldsmith, W.H. Green, PhysChemChemPhys 2012, 14, 1131-1155.
#  fitted from figure
#  ------ ------ ------ !

# Reaction 495
pdep_arrhenius('CH3CO + O2 <=> CH2CO + HO2',
               [(0.1, 'atm'), 1.300000e+08, 1.986, 228.0],
               [(1.0, 'atm'), 3.600000e+10, 0.544, 3721.0],
               [(10.0, 'atm'), 7.700000e+13, -0.335, 7510.0])
#  J.W. Allen, C.F. Goldsmith, W.H. Green, PhysChemChemPhys 2012, 14, 1131-1155.
#  fitted from figure
#  ------ ------ ------ !

# Reaction 496
pdep_arrhenius('CH3CO + O2 <=> CH2O + CO + OH',
               [(0.1, 'atm'), 5.100000e+22, -3.524, 3255.0],
               [(1.0, 'atm'), 4.900000e+23, -3.712, 5895.0],
               [(10.0, 'atm'), 4.800000e+22, -3.303, 8598.0])
#  J.W. Allen, C.F. Goldsmith, W.H. Green, PhysChemChemPhys 2012, 14, 1131-1155.
#  fitted from figure
#  ------ ------ ------ !

# Reaction 497
reaction('CH3CO + CH3 <=> C2H6 + CO', [3.300000e+13, 0.0, 0.0])
#  Adachi H Basco N James DGL IJCK 13:1251-1276 1981
#  ------ ------ ------ !

# Reaction 498
reaction('CH3CO + CH3 <=> CH2CO + CH4', [5.300000e+13, 0.0, 0.0])
#  Adachi H Basco N James DGL IJCK 13:1251-1276 1981
#  ------ ------ ------ !

# Reaction 499
reaction('CH3CO + CH3OO <=> CH3 + CO2 + CH3O', [2.400000e+13, 0.0, 0.0])
#  Tsang W Hampson RF JPCRD 15:1087 1986
#  ------ ------ ------ !
#  <<==========  CH2CHO  ==========>>

# Reaction 500
pdep_arrhenius('CH2CHO <=> CH2CO + H',
               [(0.01, 'atm'), 2.400000e+25, -4.8, 43424.0],
               [(0.1, 'atm'), 2.400000e+30, -5.86, 46114.0],
               [(1.0, 'atm'), 1.300000e+34, -6.57, 49454.0],
               [(10.0, 'atm'), 3.500000e+36, -6.92, 52979.0],
               [(100.0, 'atm'), 1.200000e+36, -6.48, 55191.0])
#  Senosiain JP Klippenstein SJ Miller JA JPCA 110:5772-5781 2006
#  ------ ------ ------ !

# Reaction 501
pdep_arrhenius('CH2CHO <=> CH3 + CO',
               [(0.01, 'atm'), 1.200000e+30, -6.07, 41332.0],
               [(0.025, 'atm'), 1.500000e+31, -6.27, 42478.0],
               [(0.1, 'atm'), 6.400000e+32, -6.57, 44282.0],
               [(1.0, 'atm'), 6.500000e+34, -6.87, 47191.0],
               [(10.0, 'atm'), 2.200000e+35, -6.76, 49548.0],
               [(100.0, 'atm'), 2.200000e+33, -5.97, 50448.0])
#  Senosiain JP Klippenstein SJ Miller JA JPCA 110:5772-5781 2006
#  ------ ------ ------ !
# CH2CHO+H=CH3+HCO                     1.9E22  -2.300    7693
# PLOG /   0.001                       1.5E17  -0.903    3024 /
# PLOG /   0.010                       1.9E17  -0.935    3120 /
# PLOG /   0.100                       2.5E18  -1.243    4062 /
# PLOG /   1.000                       1.9E22  -2.300    7693 /
# PLOG /   10.00                       2.8E25  -3.100   12454 /
# PLOG /   100.0                       7.5E20  -1.693   13429 /
#  Labbe NJ Sivaramakrishnan R Klippenstein SJ, Proc. Combust. Inst. 35 (2015) 447-455
#  Considering prompt dissociation of HCO (following Labbe et al., J. Phys. Chem. Lett. 2016)
# CH2CHO+H=CH3+HCO       1.9E22 -2.300 7693
# PLOG /     1.000E-02   1.900E+17   -0.935   3120.0 /
# PLOG /     1.000E-02   -1.137E+27   -3.408   23047.3 /
# PLOG /     1.000E-01   2.500E+18   -1.243   4062.0 /
# PLOG /     1.000E-01   -1.496E+28   -3.716   23989.3 /
# PLOG /     1.000E+00   1.900E+22   -2.300   7693.0 /
# PLOG /     1.000E+00   -1.137E+32   -4.773   27620.3 /
# PLOG /     1.000E+01   2.800E+25   -3.100   12454.0 /
# PLOG /     1.000E+01   -1.676E+35   -5.573   32381.3 /
# PLOG /     1.000E+02   7.500E+20   -1.693   13429.0 /
# PLOG /     1.000E+02   -4.489E+30   -4.166   33356.3 /
#  Re-fitting to positive 'A's:

# Reaction 502
pdep_arrhenius('CH2CHO + H <=> CH3 + HCO',
               [(0.01, 'atm'), 4.964000e+20, -2.063, 3994.4],
               [(0.1, 'atm'), 6.526000e+21, -2.371, 4936.4],
               [(1.0, 'atm'), 1.035000e+33, -5.363, 17063.9],
               [(10.0, 'atm'), 1.762000e+40, -7.368, 24517.6],
               [(100.0, 'atm'), 1.227000e+32, -4.93, 22681.8],
               options='duplicate')

# Reaction 503
pdep_arrhenius('CH2CHO + H <=> CH3 + HCO',
               [(0.01, 'atm'), 3.027000e+28, -4.169, 12361.5],
               [(0.1, 'atm'), 3.983000e+29, -4.477, 13303.6],
               [(1.0, 'atm'), 1.163000e+27, -3.851, 9084.7],
               [(10.0, 'atm'), 2.710000e+28, -4.075, 13263.6],
               [(100.0, 'atm'), 1.970000e+24, -2.822, 14304.9],
               options='duplicate')

# Reaction 504
pdep_arrhenius('CH2CHO + H <=> CH3 + H + CO',
               [(0.01, 'atm'), 1.137000e+27, -3.408, 23047.3],
               [(0.1, 'atm'), 1.496000e+28, -3.716, 23989.3],
               [(1.0, 'atm'), 1.137000e+32, -4.773, 27620.3],
               [(10.0, 'atm'), 1.676000e+35, -5.573, 32381.3],
               [(100.0, 'atm'), 4.489000e+30, -4.166, 33356.3])
#  ------ ------ ------ !

# Reaction 505
pdep_arrhenius('CH2CHO + H <=> CH3CO + H',
               [(0.001, 'atm'), 3.600000e+13, 0.05139, 4301.0],
               [(0.01, 'atm'), 4.600000e+13, 0.02101, 4392.0],
               [(0.1, 'atm'), 3.400000e+14, -0.21686, 5113.0],
               [(1.0, 'atm'), 9.200000e+17, -1.15762, 8193.0],
               [(10.0, 'atm'), 1.600000e+22, -2.27331, 13261.0],
               [(100.0, 'atm'), 8.100000e+19, -1.50969, 15534.0])
#  Labbe NJ Sivaramakrishnan R Klippenstein SJ, Proc. Combust. Inst. 35 (2015) 447-455
#  ------ ------ ------ !
# CH2CHO+O = CH2O+HCO                  5.0E13   0.000       0    !
#  Labbe NJ Sivaramakrishnan R Klippenstein SJ, Proc. Combust. Inst. 35 (2015) 447-455
#  Considering prompt dissociation of HCO (following Labbe et al., J. Phys. Chem. Lett. 2016)
#  CH2CHO+O=CH2O+HCO                 5.0E13   0.000       0
# DUPLICATE
#  CH2CHO+O=CH2O+HCO          -2.993E+23   -2.473   19927.3
# DUPLICATE
#  Re-fitting to positive 'A's:

# Reaction 506
reaction('CH2CHO + O <=> CH2O + HCO', [2.659000e+23, -2.815, 7832.5],
         options='duplicate')

# Reaction 507
reaction('CH2CHO + O <=> CH2O + HCO', [1.228000e+17, -1.14, 772.2],
         options='duplicate')

# Reaction 508
reaction('CH2CHO + O <=> CH2O + H + CO', [2.993000e+23, -2.473, 19927.3])
#  ------ ------ ------ !

# Reaction 509
reaction('CH2CHO + OH <=> CH2CO + H2O', [2.000000e+13, 0.0, 0.0])
#  Glarborg P Alzueta MU Dam-Johansen K Miller JA CF 115:1 1998
#  JAM est
#  ------ ------ ------ !
# CH2CHO+OH=CH2OH+HCO                  1.0E13   0.000       0    !
#  JAM est
#  Considering prompt dissociation of HCO (following Labbe et al., J. Phys. Chem. Lett. 2016)
#  CH2CHO+OH=CH2OH+HCO                  1.0E13   0.000       0   ! RAS/GLA08b GLA/MIL98
# DUPLICATE
#  CH2CHO+OH=CH2OH+HCO          -5.986E+22   -2.473   19927.3
# DUPLICATE
#  Re-fitting to positive 'A's:

# Reaction 510
reaction('CH2CHO + OH <=> CH2OH + HCO', [1.177000e+23, -2.898, 8368.2],
         options='duplicate')

# Reaction 511
reaction('CH2CHO + OH <=> CH2OH + HCO', [7.838000e+16, -1.291, 975.9],
         options='duplicate')

# Reaction 512
reaction('CH2CHO + OH <=> CH2OH + H + CO', [5.986000e+22, -2.473, 19927.3])
#  ------ ------ ------ !

# Reaction 513
reaction('CH2CHO + HO2 <=> CH2O + HCO + OH', [3.100000e+13, 0.0, 0.0])
#  est as C2H5+HO2; prod Marinov NM IJCK 31:183 1999
#  ------ ------ ------ !

# Reaction 514
reaction('CH2CHO + O2 <=> CH2O + CO + OH', [7.000000e+10, 0.0, 0.0])
#  E. Delbos, C. Fittschen, H. Hippler, N. Krasteva, M. Olzmann, B. Viskolcz, J. Phys. Chem. A 110 (2006) 3238-3245.
#  ------ ------ ------ !
# CH2CHO+CH2=C2H4+HCO                  5.0E13   0.000       0    !
#  JAM est
#  Considering prompt dissociation of HCO (following Labbe et al., J. Phys. Chem. Lett. 2016)
#  CH2CHO+CH2=C2H4+HCO                  5.0E13   0.000       0
# DUPLICATE
#  CH2CHO+CH2=C2H4+HCO          -2.993E+23   -2.473   19927.3
# DUPLICATE
#  Re-fitting to positive 'A's:

# Reaction 515
reaction('CH2CHO + CH2 <=> C2H4 + HCO', [3.919000e+17, -1.291, 975.9],
         options='duplicate')

# Reaction 516
reaction('CH2CHO + CH2 <=> C2H4 + HCO', [5.884000e+23, -2.898, 8368.2],
         options='duplicate')

# Reaction 517
reaction('CH2CHO + CH2 <=> C2H4 + H + CO', [2.993000e+23, -2.473, 19927.3])
#  ------ ------ ------ !
# CH2CHO+CH=C2H3+HCO                   1.0E14   0.000       0    !
#  JAM est
#  Considering prompt dissociation of HCO (following Labbe et al., J. Phys. Chem. Lett. 2016)
#  CH2CHO+CH=C2H3+HCO                   1.0E14   0.000       0   ! GLA/MIL98  JAM est
# DUPLICATE
#  CH2CHO+CH=C2H3+HCO          -5.986E+23   -2.473   19927.3
# DUPLICATE
#  Re-fitting to positive 'A's:

# Reaction 518
reaction('CH2CHO + CH <=> C2H3 + HCO', [2.600000e+17, -1.129, 867.5],
         options='duplicate')

# Reaction 519
reaction('CH2CHO + CH <=> C2H3 + HCO', [1.290000e+25, -3.208, 9151.4],
         options='duplicate')

# Reaction 520
reaction('CH2CHO + CH <=> C2H3 + H + CO', [5.986000e+23, -2.473, 19927.3])
#  ------ ------ ------ !

# Reaction 521
reaction('CHCHO + H <=> CH2CO + H', [1.000000e+14, 0.0, 0.0])
#  est
#  ------ ------ ------ !

# Reaction 522
reaction('CHCHO + O2 <=> CO2 + H + HCO', [2.100000e+09, 0.9929, -269.0])
#  est as CH2+O2
#  ------ ------ ------ !

# Reaction 523
reaction('CHCHO + O2 <=> OCHCHO + O', [1.300000e+06, 2.4202, 1604.0])
#  est as CH2+O2
#  ------ ------ ------ !
#  <<==========  CH2CO  ==========>>

# Reaction 524
falloff_reaction('CH2 + CO (+ M) <=> CH2CO (+ M)',
                 kf=[8.100000e+11, 0.5, 4510.0],
                 kf0=[2.690000e+33, -5.11, 7095.0],
                 efficiencies='AR:0.7 H2O:6.0 N2:1.0',
                 falloff=Troe(A=0.5907, T3=275.0, T1=1226.0, T2=5185.0))
#  GRI2.11
#  ------ ------ ------ !

# Reaction 525
reaction('CH2CO + H <=> CH3 + CO', [7.800000e+08, 1.45, 2780.0])
#  Senosiain JP Klippenstein SJ Miller JA JPCA 110:5772-5781 2006    !
#  ------ ------ ------ !

# Reaction 526
reaction('CH2CO + H <=> HCCO + H2', [3.000000e+07, 2.0, 10000.0])
#  JAM est
#  ------ ------ ------ !

# Reaction 527
reaction('CH2CO + O <=> CO2 + CH2', [1.800000e+12, 0.0, 1350.0])
#  Washida N Hatakeyama S Takagi H Kyogoku T Sato S JCP 78:4533-4540 1983
#  ------ ------ ------ !

# Reaction 528
reaction('CH2CO + OH <=> CH2OH + CO', [1.000000e+12, 0.0, -1013.0])
#  Grussdorf J Nolte J Temps F Wagner HGg Ber. Bun. Phys. Chem. 98:546-553 1994
#  Baulch DL Bowman CT Cobos CJ Cox RA Just Th Kerr JA Pilling MJ Stocker D Troe J Tsang W Walker RW Warnatz J JPCRD 34:757-1397 2005
#  ------ ------ ------ !

# Reaction 529
reaction('CH2CO + OH <=> CH3 + CO2', [6.700000e+11, 0.0, -1013.0])
#  Grussdorf J Nolte J Temps F Wagner HGg Ber. Bun. Phys. Chem. 98:546-553 1994
#  Baulch DL Bowman CT Cobos CJ Cox RA Just Th Kerr JA Pilling MJ Stocker D Troe J Tsang W Walker RW Warnatz J JPCRD 34:757-1397 2005
#  ------ ------ ------ !

# Reaction 530
reaction('CH2CO + OH <=> HCCO + H2O', [1.000000e+07, 2.0, 3000.0])
#  JAM est
#  ------ ------ ------ !

# Reaction 531
reaction('CH2CO + CH2(S) <=> C2H4 + CO', [1.600000e+14, 0.0, 0.0])
#  Hack W Koch M Wagener R Wagner HGg BBPC 93:165 1989
#  ------ ------ ------ !
#  <<=====  HCCOH  =====>>

# Reaction 532
reaction('HCCOH + H <=> HCCO + H2', [3.000000e+07, 2.0, 1000.0])
#  JAM est
#  ------ ------ ------ !

# Reaction 533
reaction('HCCOH + OH <=> HCCO + H2O', [1.000000e+07, 2.0, 1000.0])
#  JAM est
#  ------ ------ ------ !
#  <<==========  HCCO  ==========>>

# Reaction 534
falloff_reaction('CH + CO (+ M) <=> HCCO (+ M)',
                 kf=[5.000000e+13, 0.0, 0.0],
                 kf0=[2.700000e+28, -3.74, 1936.0],
                 efficiencies='AR:0.7 C2H6:3.0 CH4:2.0 CO:1.5 CO2:2.0 H2:2.0 H2O:6.0 N2:1.0',
                 falloff=Troe(A=0.5757, T3=237.0, T1=1652.0, T2=5069.0))
#  GRI2.11
#  ------ ------ ------ !

# Reaction 535
reaction('HCCO + H <=> CH2(S) + CO', [1.500000e+14, 0.0, 0.0])
#  Baulch DL Cobos CJ Cox RA Esser C Frank P Just Th Kerr JA Pilling MJ Troe J Walker RW Warnatz J JPCRD 21:403 1992
#  ------ ------ ------ !

# Reaction 536
reaction('HCCO + O <=> CO + CO + H', [1.000000e+14, 0.0, 0.0])
#  Baulch DL Cobos CJ Cox RA Esser C Frank P Just Th Kerr JA Pilling MJ Troe J Walker RW Warnatz J JPCRD 21:403 1992
#  ------ ------ ------ !

# Reaction 537
reaction('HCCO + OH <=> C2O + H2O', [1.439000e+04, 2.65, 1472.0])
#  Xiong et al., Combust. Flame 161 (2014) 885-897
#  ------ ------ ------ !

# Reaction 538
reaction('HCCO + OH <=> CH2CO + O', [1.265000e+06, 1.99, 11280.0])
#  Xiong et al., Combust. Flame 161 (2014) 885-897
#  ------ ------ ------ !
#    HCCO+OH=HCOH+CO     1.0     0.0     0.0
# PLOG / 1   2.770E+13   0.090   -20     /
# PLOG / 1   -1.403E+15  -0.280  10792   /
# PLOG / 10  5.679E+12   0.310   -232    /
# PLOG / 10  -2.921E+11  0.720   5000    /
# PLOG / 100 3.758E+13   0.050   70      /
# PLOG / 100 -6.805E+13  0.100   10302   /
#  Xiong et al., Combust. Flame 161 (2014) 885-897
#  assuming 3-HCOH=1-HCOH=HCOH
#  Re-fitting to positive 'A's:

# Reaction 539
pdep_arrhenius('HCCO + OH <=> HCOH + CO',
               [(1.0, 'atm'), 3.032000e+16, -0.935, 659.4],
               [(10.0, 'atm'), 1.143000e+18, -1.392, 1395.1],
               [(100.0, 'atm'), 3.224000e+18, -1.523, 1626.7],
               options='duplicate')

# Reaction 540
pdep_arrhenius('HCCO + OH <=> HCOH + CO',
               [(1.0, 'atm'), 8.694000e+19, -1.792, 5994.3],
               [(10.0, 'atm'), 3.490000e+22, -2.475, 9162.6],
               [(100.0, 'atm'), 1.261000e+24, -2.902, 10522.1],
               options='duplicate')

# Reaction 541
reaction('HCCO + OH <=> HCOH + CO', [2.873000e+12, 0.37, -24.0],
         options='duplicate')
#  Xiong et al., Combust. Flame 161 (2014) 885-897
# assuming 3-HCOH=1-HCOH=HCOH
#  ------ ------ ------ !
#    HCCO+OH=CH2O+CO     1.0     0.0     0.0
# PLOG / 1   3.770E+13   -0.060  156     /
# PLOG / 1   -2.909E+16  -0.800  5071    /
# PLOG / 10  2.096E+08   0.030   97      /
# PLOG / 10  -1.578E+16  -0.720  4883    /
# PLOG / 100 1.072E+08   0.110   52      /
# PLOG / 100 -6.444E+07  -1.140  6914    /
# ! Xiong et al., Combust. Flame 161 (2014) 885-897
#  Re-fitting to positive 'A's:

# Reaction 542
pdep_arrhenius('HCCO + OH <=> CH2O + CO',
               [(1.0, 'atm'), 1.187000e+21, -2.459, 2527.6],
               [(100.0, 'atm'), 1.100000e+08, 0.11, 52.0])
#  ------ ------ ------ !

# Reaction 543
pdep_arrhenius('HCCO + OH <=> OCHCO + H',
               [(0.01, 'atm'), 2.632000e+08, 1.41, 845.0],
               [(0.1, 'atm'), 2.632000e+08, 1.41, 845.0],
               [(1.0, 'atm'), 2.638000e+08, 1.41, 849.0],
               [(10.0, 'atm'), 2.963000e+08, 1.4, 917.0],
               [(100.0, 'atm'), 8.190000e+08, 1.28, 1531.0])
#  Xiong et al., Combust. Flame 161 (2014) 885-897
#  ------ ------ ------ !

# Reaction 544
pdep_arrhenius('HCCO + OH <=> CO2 + CH2',
               [(0.01, 'atm'), 1.018000e+19, -2.08, 44.0],
               [(0.1, 'atm'), 7.912000e+18, -2.018, 20.4],
               [(0.1, 'atm'), 6.572000e+14, -1.035, 3238.3],
               [(1.0, 'atm'), 1.470000e+27, -4.654, 2176.2],
               [(1.0, 'atm'), 2.082000e+20, -2.415, 2101.0],
               [(10.0, 'atm'), 2.126000e+24, -3.6, 1997.1])
#  Refitting to positive rate constants from
#  Xiong et al., Combust. Flame 161 (2014) 885-897
#  ------ ------ ------ !

# Reaction 545
reaction('HCCO + O2 <=> CO2 + CO + H', [4.900000e+12, -0.142, 1150.0])
#  Klippenstein SJ Miller JA Harding LB PCI 29:1209-1217 2002
#  ------ ------ ------ !

# Reaction 546
reaction('HCCO + O2 <=> CO + CO + OH', [1.600000e+11, -0.02, 1020.0])
#  Klippenstein SJ Miller JA Harding LB PCI 29:1209-1217 2002
#  ------ ------ ------ !
#  HCCO+O2=HCO+CO+O                     2.2E02   2.690    3540   !
#  Klippenstein SJ Miller JA Harding LB PCI 29:1209-1217 2002
#  Considering prompt dissociation of HCO (following Labbe et al., J. Phys. Chem. Lett. 2016)
#  HCCO+O2=HCO+CO+O                     2.2E02   2.690    3540
# DUPLICATE
#  HCCO+O2=HCO+CO+O          -1.317E+12   0.217   23467.3
# DUPLICATE
#  Re-fitting to positive 'A's:

# Reaction 547
reaction('HCCO + O2 <=> HCO + CO + O', [5.643000e+05, 1.562, 4398.7],
         options='duplicate')

# Reaction 548
reaction('HCCO + O2 <=> HCO + CO + O', [2.242000e+13, -0.489, 12590.0],
         options='duplicate')

# Reaction 549
reaction('HCCO + O2 <=> H + CO + CO + O', [1.317000e+12, 0.217, 23467.3])
#  ------ ------ ------ !

# Reaction 550
reaction('HCCO + CH2 <=> C2H3 + CO', [3.000000e+13, 0.0, 0.0])
#  JAM est
#  ------ ------ ------ !

# Reaction 551
reaction('HCCO + CH <=> C2H2 + CO', [5.000000e+13, 0.0, 0.0])
#  JAM est
#  ------ ------ ------ !

# Reaction 552
reaction('HCCO + HCCO <=> C2H2 + CO + CO', [1.000000e+13, 0.0, 0.0])
#  JAM est
#  <<==========  C2O  ==========>>

# Reaction 553
three_body_reaction('C2O + M <=> C + CO + M', [2.000000e+15, 0.0, 44200.0])
#  Fridriechs, G.; Wagner, H.Gg. Z. Phys. Chem. 203, 1-14, 1998.
#  ------ ------ ------ !

# Reaction 554
reaction('C2O + H <=> CH + CO', [1.300000e+13, 0.0, 0.0])
#  Bauer W Becker KH Meuser R BBPC 89:340 1985
#  ------ ------ ------ !

# Reaction 555
reaction('C2O + O <=> CO + CO', [5.200000e+13, 0.0, 0.0])
#  Bauer W Becker KH Meuser R BBPC 89:340 1985
#  ------ ------ ------ !

# Reaction 556
reaction('C2O + OH <=> CO + CO + H', [2.000000e+13, 0.0, 0.0])
#  JAM est
#  ------ ------ ------ !

# Reaction 557
reaction('C2O + O2 <=> CO + CO + O', [1.000000e+13, 0.0, 2600.0])
#  Becker KH Konig R Meuser R Wiesen P Bayes KD J Photochem Photobiol A 64:1-14 1992
#  Williamson DG Bayes KD JACS 89:3390 1967
#  ------ ------ ------ !

# Reaction 558
reaction('C2O + O2 <=> CO + CO2', [1.000000e+13, 0.0, 2600.0])
#  Becker KH Konig R Meuser R Wiesen P Bayes KD J Photochem Photobiol A 64:1-14 1992
#  Williamson DG Bayes KD JACS 89:3390 1967
#  ------ ------ ------ !

# Reaction 559
reaction('C2O + C <=> CO + C2', [1.000000e+14, 0.0, 0.0])
#  Fridriechs, G.; Wagner, H.Gg. Z. Phys. Chem. 203, 1-14, 1998.
#  <<==========  CH3CH2OOH  ==========>>

# Reaction 560
pdep_arrhenius('CH3CH2OOH <=> CH3CH2O + OH',
               [(0.1, 'atm'), 6.050000e+58, -14.05, 54131.0],
               [(1.0, 'atm'), 9.260000e+52, -11.91, 53378.0],
               [(100.0, 'atm'), 1.380000e+33, -5.27, 48696.0])
#  (300-1000 K) from D. Chen et al., J. Phys. Chem. A 115 (2011) 602-611.
#  ------ ------ ------ !

# Reaction 561
reaction('CH3CH2OOH + H <=> CH3CHOOH + H2', [6.500000e+10, 0.0, 1860.0])
#  est CH3OOH+H
#  ------ ------ ------ !

# Reaction 562
reaction('CH3CH2OOH + H <=> CH3CH2OO + H2', [4.300000e+10, 0.0, 1860.0])
#  est CH3OOH+H
#  ------ ------ ------ !

# Reaction 563
reaction('CH3CH2OOH + H <=> CH3CH2O + H2O', [1.200000e+10, 0.0, 1860.0])
#  est CH3OOH+H
#  ------ ------ ------ !

# Reaction 564
reaction('CH3CH2OOH + O <=> CH3CHOOH + OH', [1.600000e+13, 0.0, 4750.0])
#  est  CH3OOH+O
#  ------ ------ ------ !

# Reaction 565
reaction('CH3CH2OOH + O <=> CH3CH2OO + OH', [8.700000e+12, 0.0, 4750.0])
#  est CH3OOH+O
#  ------ ------ ------ !

# Reaction 566
reaction('CH3CH2OOH + OH <=> CH3CHOOH + H2O', [7.200000e+11, 0.0, -258.0])
#  est CH3OOH+OH
#  ------ ------ ------ !

# Reaction 567
reaction('CH3CH2OOH + OH <=> CH3CH2OO + H2O', [1.100000e+12, 0.0, -437.0])
#  est CH3OOH+OH
#  ------ ------ ------ !

# Reaction 568
reaction('CH3CH2OOH + HO2 <=> CH3CH2OO + H2O2', [4.100000e+04, 2.5, 10206.0])
#  est CH2O+HO2
#  ------ ------ ------ !

# Reaction 569
pdep_arrhenius('CH3CHOOH <=> CH3CHO + OH',
               [(1.0, 'atm'), 3.500000e+12, -0.947, 979.0],
               [(10.0, 'atm'), 3.500000e+13, -0.947, 980.0],
               [(100.0, 'atm'), 5.750000e+14, -1.012, 1068.0])
#  RAS/GLA08b ING/BOZ03
#  <<=====  CH3CH2OO  =====>>

# Reaction 570
pdep_arrhenius('CH3CH2OO <=> CH2CH2OOH',
               [(0.0001, 'atm'), 3.150000e+31, -8.25, 29360.0],
               [(0.0003, 'atm'), 3.500000e+30, -7.88, 29330.0],
               [(0.001, 'atm'), 1.520000e+29, -7.37, 29210.0],
               [(0.003, 'atm'), 3.470000e+27, -6.77, 29000.0],
               [(0.01, 'atm'), 3.570000e+25, -6.04, 28780.0],
               [(0.03, 'atm'), 1.600000e+24, -5.51, 28800.0],
               [(0.1, 'atm'), 1.440000e+21, -4.4, 28410.0],
               [(0.3, 'atm'), 2.850000e+19, -3.73, 28490.0],
               [(1.0, 'atm'), 1.270000e+17, -2.81, 28500.0],
               [(3.0, 'atm'), 5.270000e+14, -1.9, 28470.0],
               [(10.0, 'atm'), 4.670000e+13, -1.4, 28970.0],
               [(30.0, 'atm'), 4.210000e+12, -0.92, 29380.0],
               [(100.0, 'atm'), 1.870000e+08, 0.57, 28590.0])
#  Stephen Klippenstein, "Theory of Elementary Reactions", Proc. Combust. Inst., 2016
#  ------ ------ ------ !

# Reaction 571
pdep_arrhenius('CH3CH2OO <=> C2H4 + HO2',
               [(0.0001, 'atm'), 1.910000e+46, -11.85, 36440.0],
               [(0.0003, 'atm'), 4.210000e+46, -11.88, 36820.0],
               [(0.001, 'atm'), 3.630000e+46, -11.77, 37100.0],
               [(0.003, 'atm'), 1.700000e+46, -11.58, 37330.0],
               [(0.01, 'atm'), 4.360000e+45, -11.28, 37570.0],
               [(0.03, 'atm'), 8.120000e+44, -10.94, 37780.0],
               [(0.1, 'atm'), 4.610000e+43, -10.43, 37910.0],
               [(0.3, 'atm'), 8.690000e+41, -9.77, 37860.0],
               [(1.0, 'atm'), 8.650000e+39, -9.01, 37780.0],
               [(3.0, 'atm'), 7.240000e+36, -7.95, 37240.0],
               [(10.0, 'atm'), 4.300000e+33, -6.84, 36660.0],
               [(30.0, 'atm'), 1.920000e+30, -5.71, 35910.0],
               [(100.0, 'atm'), 1.580000e+26, -4.37, 34840.0])
#  Stephen Klippenstein, "Theory of Elementary Reactions", Proc. Combust. Inst., 2016
#  ------ ------ ------ !

# Reaction 572
pdep_arrhenius('CH3CH2OO <=> cC2H4O + OH',
               [(0.0001, 'atm'), 2.000000e+49, -13.32, 38820.0],
               [(0.0003, 'atm'), 1.660000e+50, -13.52, 39510.0],
               [(0.001, 'atm'), 6.610000e+50, -13.62, 40180.0],
               [(0.003, 'atm'), 3.890000e+48, -12.85, 39830.0],
               [(0.01, 'atm'), 7.630000e+48, -12.82, 40620.0],
               [(0.03, 'atm'), 9.690000e+46, -12.11, 40640.0],
               [(0.1, 'atm'), 9.940000e+46, -11.94, 41670.0],
               [(0.3, 'atm'), 1.250000e+45, -11.2, 42020.0],
               [(1.0, 'atm'), 1.480000e+44, -10.71, 43040.0],
               [(3.0, 'atm'), 1.030000e+42, -9.86, 43640.0],
               [(10.0, 'atm'), 2.460000e+39, -8.87, 44290.0],
               [(30.0, 'atm'), 1.850000e+36, -7.75, 44660.0],
               [(100.0, 'atm'), 2.450000e+31, -6.1, 44560.0])
#  Stephen Klippenstein, "Theory of Elementary Reactions", Proc. Combust. Inst., 2016
#  ------ ------ ------ !

# Reaction 573
reaction('CH3CH2OO + H <=> CH3CH2O + OH', [9.600000e+13, 0.0, 0.0])
#  est CH3OO+H
#  ------ ------ ------ !

# Reaction 574
reaction('CH3CH2OO + O <=> CH3CH2O + O2', [2.850000e+10, 1.0, -724.0])
#  est CH3OO+O
#  ------ ------ ------ !

# Reaction 575
reaction('CH3CH2OO + OH <=> CH3CH2OH + O2', [5.110000e+15, -0.81, 0.0])
#  est CH3OO+OH
#  ------ ------ ------ !

# Reaction 576
reaction('CH3CH2OO + HO2 <=> CH3CH2OOH + O2', [3.620000e+11, 0.0, -1267.0])
#  (221-296 K) Noell et al., J. Phys. Chem. A 2010, 114, 6983-6995
#  ------ ------ ------ !

# Reaction 577
reaction('CH3CH2OO + CO <=> CH3CH2O + CO2', [1.600000e+05, 2.18, 17940.0])
#  est CH3OO+CO
#  ------ ------ ------ !

# Reaction 578
reaction('CH3CH2OO + CH3 <=> CH3CH2O + CH3O', [5.100000e+12, 0.0, -1411.0])
#  est CH3OO+CH3
#  ------ ------ ------ !

# Reaction 579
reaction('CH3CH2OO + CH4 <=> CH3CH2OOH + CH3', [1.240000e+01, 3.69, 21300.0])
#  H-H Carstensen, A.M. Dean, O. Deutschmann, Proc. Combust. Inst. 31 (2007) 149-157
#  ------ ------ ------ !

# Reaction 580
reaction('CH3CH2OO + CH3OH <=> CH3CH2OOH + CH2OH', [4.000000e+13, 0.0, 19400.0])
#  est CH3OO+CH3OH
#  ------ ------ ------ !
#  CH3CH2OO+CH2O=CH3CH2OOH+HCO          4.1E04   2.500   10206
#  est CH3OO+CH2O
#  Considering prompt dissociation of HCO (following Labbe et al., J. Phys. Chem. Lett. 2016)
#  CH3CH2OO+CH2O=CH3CH2OOH+HCO          4.1E04   2.500   10206
#   DUPLICATE
#  CH3CH2OO+CH2O=CH3CH2OOH+HCO          -2.454E+14   0.027   30133.3
#   DUPLICATE
#  Re-fitting to positive 'A's:

# Reaction 581
reaction('CH3CH2OO + CH2O <=> CH3CH2OOH + HCO', [1.981000e+09, 1.111, 12499.5])

# Reaction 582
reaction('CH3CH2OO + CH2O <=> CH3CH2OOH + H + CO', [2.454000e+14, 0.027, 30133.3])
#  ------ ------ ------ !

# Reaction 583
reaction('CH3CH2OO + C2H5 <=> CH3CH2O + CH3CH2O', [5.100000e+12, 0.0, -1411.0])
#  est CH3OO+CH3
#  ------ ------ ------ !

# Reaction 584
reaction('CH3CH2OO + C2H6 <=> CH3CH2OOH + C2H5', [5.880000e+01, 3.49, 17100.0])
#  H-H Carstensen, A.M. Dean, O. Deutschmann, Proc. Combust. Inst. 31 (2007) 149-157
#  ------ ------ ------ !

# Reaction 585
reaction('CH3CH2OO + CH3CH2OO <=> CH3CH2O + CH3CH2O + O2', [2.180000e+10, 0.0, 45.7])
#  (221-296 K) Noell et al., J. Phys. Chem. A 2010, 114, 6983-6995
#  ------ ------ ------ !

# Reaction 586
reaction('CH3CH2OO + CH3CH2OO <=> CH3CHO + CH3CH2OH + O2', [5.590000e+10, 0.0, 45.7])
#  (221-296 K) Noell et al., J. Phys. Chem. A 2010, 114, 6983-6995
#  ------ ------ ------ !
#  <<=====  CH2CH2OOH  =====>>
#  ------ ------ ------ !

# Reaction 587
pdep_arrhenius('CH2CH2OOH <=> cC2H4O + OH',
               [(0.0001, 'atm'), 2.200000e+24, -5.76, 12410.0],
               [(0.0003, 'atm'), 7.310000e+26, -6.39, 13340.0],
               [(0.001, 'atm'), 1.260000e+29, -6.91, 14240.0],
               [(0.003, 'atm'), 1.680000e+28, -6.45, 14230.0],
               [(0.01, 'atm'), 2.190000e+30, -6.94, 15220.0],
               [(0.03, 'atm'), 1.400000e+30, -6.7, 15540.0],
               [(0.1, 'atm'), 9.950000e+31, -7.1, 16610.0],
               [(0.3, 'atm'), 6.330000e+31, -6.87, 17080.0],
               [(1.0, 'atm'), 2.010000e+31, -6.53, 17550.0],
               [(3.0, 'atm'), 1.190000e+30, -6.0, 17750.0],
               [(10.0, 'atm'), 4.000000e+27, -5.08, 17550.0],
               [(30.0, 'atm'), 7.840000e+24, -4.12, 17130.0],
               [(100.0, 'atm'), 3.180000e+21, -2.97, 16400.0])
#  Stephen Klippenstein, "Theory of Elementary Reactions", Proc. Combust. Inst., 2016
#  ------ ------ ------ !
#  <<=====  CH2CHOOH  =====>>

# Reaction 588
pdep_arrhenius('CH2CHOOH <=> CH2CHO + OH',
               [(1.0, 'atm'), 2.000000e+35, -6.7, 47450.0],
               [(10.0, 'atm'), 1.120000e+28, -4.15, 46190.0],
               [(50.0, 'atm'), 2.800000e+26, -3.5, 46340.0],
               [(100.0, 'atm'), 2.220000e+17, -0.42, 44622.0])
#  est CH3OOH
#  ------ ------ ------ !

# Reaction 589
reaction('CH2CHOOH + H <=> CH2CHOO + H2', [4.300000e+10, 0.0, 1860.0])
#  est CH3OOH+H
#  ------ ------ ------ !

# Reaction 590
reaction('CH2CHOOH + H <=> CH2CHO + H2O', [1.200000e+10, 0.0, 1860.0])
#  est CH3OOH+H
#  ------ ------ ------ !

# Reaction 591
reaction('CH2CHOOH + O <=> CH2CHOO + OH', [8.700000e+12, 0.0, 4750.0])
#  est CH3OOH+O
#  ------ ------ ------ !

# Reaction 592
reaction('CH2CHOOH + OH <=> CH2CHOO + H2O', [1.100000e+12, 0.0, -437.0])
#  est CH3OOH+OH
#  ------ ------ ------ !

# Reaction 593
reaction('CH2CHOOH + HO2 <=> CH2CHOO + H2O2', [4.100000e+04, 2.5, 10206.0])
#  est CH2O+HO2
#  <<=====  CH2CHOO  =====>>

# Reaction 594
pdep_arrhenius('CH2CHOO <=> CHCHO + OH',
               [(0.01, 'atm'), 3.640000e+49, -12.13, 67420.0],
               [(0.1, 'atm'), 1.440000e+36, -9.92, 41220.0],
               [(0.316, 'atm'), 4.180000e+40, -10.53, 43670.0],
               [(1.0, 'atm'), 3.790000e+46, -10.72, 51900.0],
               [(3.16, 'atm'), 1.600000e+49, -11.24, 54150.0],
               [(10.0, 'atm'), 2.380000e+51, -11.64, 56980.0],
               [(31.6, 'atm'), 2.000000e+54, -12.22, 61840.0],
               [(100.0, 'atm'), 9.540000e+195, -52.27, 163500.0],
               options='duplicate')

# Reaction 595
pdep_arrhenius('CH2CHOO <=> CHCHO + OH',
               [(0.01, 'atm'), 1.170000e+56, -14.81, 60700.0],
               [(0.1, 'atm'), 2.320000e+40, -9.39, 50420.0],
               [(0.316, 'atm'), 1.610000e+43, -9.99, 50290.0],
               [(1.0, 'atm'), 2.330000e+124, -36.77, 70100.0],
               [(3.16, 'atm'), 1.880000e+103, -29.49, 65410.0],
               [(10.0, 'atm'), 5.960000e+86, -23.81, 62170.0],
               [(31.6, 'atm'), 1.510000e+57, -13.94, 55390.0],
               [(100.0, 'atm'), 1.790000e+34, -6.4, 50000.0],
               options='duplicate')
#  Goldsmith et al., 2015, J. Phys. Chem. A 2015, 119, 7766-7779 (DOI: 10.1021/acs.jpca.5b01088)
#  ------ ------ ------ !

# Reaction 596
pdep_arrhenius('CH2CHOO <=> CH2CHO + O',
               [(0.01, 'atm'), 2.700000e+180, -48.19, 169300.0],
               [(0.1, 'atm'), 3.900000e+38, -8.69, 42770.0],
               [(0.316, 'atm'), 4.570000e+47, -11.21, 47050.0],
               [(1.0, 'atm'), 7.620000e+81, -21.28, 65080.0],
               [(3.16, 'atm'), 1.860000e+68, -16.83, 60680.0],
               [(10.0, 'atm'), 2.020000e+55, -12.69, 55840.0],
               [(31.6, 'atm'), 1.110000e+53, -11.79, 56690.0],
               [(100.0, 'atm'), 4.300000e+48, -10.31, 56090.0],
               options='duplicate')

# Reaction 597
pdep_arrhenius('CH2CHOO <=> CH2CHO + O',
               [(0.01, 'atm'), 1.470000e+30, -6.64, 41110.0],
               [(0.1, 'atm'), 9.650000e-12, 5.96, 22890.0],
               [(0.316, 'atm'), 3.950000e+22, -3.71, 36270.0],
               [(1.0, 'atm'), 2.390000e+33, -6.62, 41280.0],
               [(3.16, 'atm'), 6.370000e+31, -5.96, 41260.0],
               [(10.0, 'atm'), 2.130000e+29, -5.1, 40710.0],
               [(31.6, 'atm'), 4.660000e+27, -4.5, 40530.0],
               [(100.0, 'atm'), 5.990000e+25, -3.85, 40120.0],
               options='duplicate')
#  Goldsmith et al., 2015, J. Phys. Chem. A 2015, 119, 7766-7779 (DOI: 10.1021/acs.jpca.5b01088)
#  ------ ------ ------ !

# Reaction 598
pdep_arrhenius('CH2CHOO <=> OCHCHO + H',
               [(0.01, 'atm'), 6.410000e+80, -22.2, 51750.0],
               [(0.1, 'atm'), 3.310000e+65, -17.01, 48090.0],
               [(0.316, 'atm'), 5.980000e+51, -12.62, 43000.0],
               [(1.0, 'atm'), 1.480000e+44, -10.12, 40790.0],
               [(3.16, 'atm'), 1.260000e+59, -14.33, 51390.0],
               [(10.0, 'atm'), 4.930000e+26, -4.67, 34320.0],
               [(31.6, 'atm'), 2.060000e+33, -6.38, 39520.0],
               [(100.0, 'atm'), 1.300000e+32, -5.92, 40660.0],
               options='duplicate')

# Reaction 599
pdep_arrhenius('CH2CHOO <=> OCHCHO + H',
               [(0.01, 'atm'), 1.190000e+28, -6.01, 28740.0],
               [(0.1, 'atm'), 1.400000e+25, -4.8, 28940.0],
               [(0.316, 'atm'), 2.910000e+20, -3.29, 27550.0],
               [(1.0, 'atm'), 1.580000e+19, -2.82, 27620.0],
               [(3.16, 'atm'), 1.930000e+22, -3.54, 29980.0],
               [(10.0, 'atm'), 7.510000e+29, -5.75, 34490.0],
               [(31.6, 'atm'), 7.140000e+61, -16.16, 43280.0],
               [(100.0, 'atm'), 1.140000e+19, -2.56, 29670.0],
               options='duplicate')
#  Goldsmith et al., 2015, J. Phys. Chem. A 2015, 119, 7766-7779 (DOI: 10.1021/acs.jpca.5b01088)
#  ------ ------ ------ !

# Reaction 600
pdep_arrhenius('CH2CHOO <=> CH2CO + OH',
               [(0.01, 'atm'), 1.150000e+47, -12.28, 75330.0],
               [(0.1, 'atm'), 8.430000e+09, -2.06, 33720.0],
               [(0.316, 'atm'), 6.060000e+04, 0.17, 34220.0],
               [(1.0, 'atm'), 1.510000e+19, -3.61, 43060.0],
               [(3.16, 'atm'), 2.130000e+33, -7.39, 51610.0],
               [(10.0, 'atm'), 4.440000e+36, -7.99, 54680.0],
               [(31.6, 'atm'), 1.190000e+37, -7.8, 56460.0],
               [(100.0, 'atm'), 9.080000e+35, -7.21, 57550.0],
               options='duplicate')

# Reaction 601
pdep_arrhenius('CH2CHOO <=> CH2CO + OH',
               [(0.01, 'atm'), 2.310000e+02, -0.73, 25710.0],
               [(0.1, 'atm'), 1.830000e-23, 7.84, 20190.0],
               [(0.316, 'atm'), 3.820000e+63, -20.44, 43420.0],
               [(1.0, 'atm'), 3.180000e+27, -7.76, 37230.0],
               [(3.16, 'atm'), 2.320000e-05, 3.47, 31560.0],
               [(10.0, 'atm'), 1.060000e-01, 2.64, 34160.0],
               [(31.6, 'atm'), 5.620000e+02, 1.7, 36450.0],
               [(100.0, 'atm'), 1.110000e+07, 0.52, 38670.0],
               options='duplicate')
#  Goldsmith et al., 2015, J. Phys. Chem. A 2015, 119, 7766-7779 (DOI: 10.1021/acs.jpca.5b01088)
#  ------ ------ ------ !

# Reaction 602
pdep_arrhenius('CH2CHOO <=> CH2O + HCO',
               [(0.01, 'atm'), 1.660000e+174, -55.52, 60320.0],
               [(0.1, 'atm'), 9.030000e+66, -17.25, 48120.0],
               [(0.316, 'atm'), 1.820000e+43, -9.87, 37960.0],
               [(1.0, 'atm'), 8.640000e+33, -6.88, 34370.0],
               [(3.16, 'atm'), 7.290000e+171, -43.53, 191900.0],
               [(10.0, 'atm'), 1.030000e+32, -6.06, 35500.0],
               [(31.6, 'atm'), 1.850000e+34, -6.57, 38510.0],
               [(100.0, 'atm'), 5.700000e+29, -5.19, 36800.0],
               options='duplicate')

# Reaction 603
pdep_arrhenius('CH2CHOO <=> CH2O + HCO',
               [(0.01, 'atm'), 2.270000e+35, -7.97, 31280.0],
               [(0.1, 'atm'), 2.080000e+26, -4.96, 28780.0],
               [(0.316, 'atm'), 1.450000e+20, -3.08, 26630.0],
               [(1.0, 'atm'), 1.060000e+130, -39.38, 54700.0],
               [(3.16, 'atm'), 2.350000e+34, -6.87, 35700.0],
               [(10.0, 'atm'), 2.180000e+175, -53.78, 68500.0],
               [(31.6, 'atm'), 1.070000e+185, -54.22, 88990.0],
               [(100.0, 'atm'), 4.680000e+02, 1.81, 18100.0],
               options='duplicate')
#  Goldsmith et al., 2015, J. Phys. Chem. A 2015, 119, 7766-7779 (DOI: 10.1021/acs.jpca.5b01088)

# Reaction 604
pdep_arrhenius('CH2CHOO <=> CH2O + H + CO',
               [(0.01, 'atm'), 3.880000e+174, -55.52, 60320.0],
               [(0.1, 'atm'), 2.110000e+67, -17.25, 48120.0],
               [(0.316, 'atm'), 4.260000e+43, -9.87, 37960.0],
               [(1.0, 'atm'), 2.020000e+34, -6.88, 34370.0],
               [(3.16, 'atm'), 1.700000e+172, -43.53, 191900.0],
               [(10.0, 'atm'), 2.400000e+32, -6.06, 35500.0],
               [(31.6, 'atm'), 4.320000e+34, -6.57, 38510.0],
               [(100.0, 'atm'), 1.330000e+30, -5.19, 36800.0],
               options='duplicate')

# Reaction 605
pdep_arrhenius('CH2CHOO <=> CH2O + H + CO',
               [(0.01, 'atm'), 5.290000e+35, -7.97, 31280.0],
               [(0.1, 'atm'), 4.850000e+26, -4.96, 28780.0],
               [(0.316, 'atm'), 3.370000e+20, -3.08, 26630.0],
               [(1.0, 'atm'), 2.460000e+130, -39.38, 54700.0],
               [(3.16, 'atm'), 5.490000e+34, -6.87, 35700.0],
               [(10.0, 'atm'), 5.090000e+175, -53.78, 68500.0],
               [(31.6, 'atm'), 2.490000e+185, -54.22, 88990.0],
               [(100.0, 'atm'), 1.090000e+03, 1.81, 18100.0],
               options='duplicate')
#  Goldsmith et al., 2015, J. Phys. Chem. A 2015, 119, 7766-7779 (DOI: 10.1021/acs.jpca.5b01088)
#  ------ ------ ------ !

# Reaction 606
pdep_arrhenius('CH2CHOO <=> CO + CH3O',
               [(0.01, 'atm'), 5.200000e+33, -7.92, 31320.0],
               [(0.1, 'atm'), 1.260000e+98, -27.09, 64060.0],
               [(0.316, 'atm'), 1.800000e+33, -7.27, 33760.0],
               [(1.0, 'atm'), 3.830000e+33, -7.2, 35100.0],
               [(3.16, 'atm'), 1.280000e+79, -19.61, 74870.0],
               [(10.0, 'atm'), 4.070000e+32, -6.62, 37210.0],
               [(31.6, 'atm'), 6.860000e+44, -10.04, 47030.0],
               options='duplicate')

# Reaction 607
pdep_arrhenius('CH2CHOO <=> CO + CH3O',
               [(0.01, 'atm'), 2.310000e+129, -41.86, 45850.0],
               [(0.1, 'atm'), 2.420000e+28, -5.99, 30540.0],
               [(0.316, 'atm'), 8.690000e-50, 16.63, -3900.0],
               [(1.0, 'atm'), 1.190000e-39, 13.61, -1317.0],
               [(3.16, 'atm'), 8.800000e+86, -23.08, 61010.0],
               [(10.0, 'atm'), 1.270000e+03, 1.44, 18660.0],
               [(31.6, 'atm'), 1.970000e+17, -2.23, 28590.0],
               options='duplicate')
#  Goldsmith et al., 2015, J. Phys. Chem. A 2015, 119, 7766-7779 (DOI: 10.1021/acs.jpca.5b01088)
#  ------ ------ ------ !

# Reaction 608
pdep_arrhenius('CH2CHOO <=> CO2 + CH3',
               [(0.01, 'atm'), 5.090000e+33, -7.95, 31290.0],
               [(0.1, 'atm'), 1.210000e+118, -33.13, 73790.0],
               [(0.316, 'atm'), 8.560000e+32, -7.21, 33550.0],
               [(1.0, 'atm'), 3.270000e+33, -7.22, 34990.0],
               [(3.16, 'atm'), 3.490000e-79, 25.01, -21020.0],
               [(10.0, 'atm'), 8.160000e+32, -6.76, 37270.0],
               [(31.6, 'atm'), 7.010000e+37, -8.06, 42200.0],
               options='duplicate')

# Reaction 609
pdep_arrhenius('CH2CHOO <=> CO2 + CH3',
               [(0.01, 'atm'), 4.200000e+122, -39.75, 43640.0],
               [(0.1, 'atm'), 1.960000e+29, -6.29, 30920.0],
               [(0.316, 'atm'), 5.100000e-66, 21.37, -11110.0],
               [(1.0, 'atm'), 1.760000e-47, 15.85, -5283.0],
               [(3.16, 'atm'), 3.820000e+32, -6.8, 35690.0],
               [(10.0, 'atm'), 4.620000e+00, 2.1, 17170.0],
               [(31.6, 'atm'), 3.490000e+14, -1.58, 26470.0],
               options='duplicate')
# PLOG /1.000E+02    -2.51E+03        1.41    14420.0/
# PLOG /1.000E+02    4.05E-09        5.14    10480.0/
#  ------ ------ ------ !

# Reaction 610
reaction('CH2CHOO + H <=> CH2CHO + OH', [9.600000e+13, 0.0, 0.0])
#  est CH3OO+H=CH3O+OH
#  ------ ------ ------ !

# Reaction 611
reaction('CH2CHOO + O <=> CH2CHO + O2', [1.600000e+13, 0.0, -145.0])
#  est CH3OO+O=CH3O+O2
#  ------ ------ ------ !

# Reaction 612
reaction('CH2CHOO + OH <=> CH2CHOH + O2', [2.000000e+15, -0.6, 0.0])
#  est CH3OO+OH=CH3OH+O2
#  ------ ------ ------ !

# Reaction 613
reaction('CH2CHOO + OH <=> CH2CHO + HO2', [4.000000e+11, 0.6, 0.0])
#  est H3OO+OH=CH3O+HO2
#  ------ ------ ------ !

# Reaction 614
reaction('CH2CHOO + HO2 <=> CH2CHOOH + O2', [4.500000e+11, 0.0, -1391.0])
#  est CH3CH2OO+HO2
#  ------ ------ ------ !

# Reaction 615
reaction('CH2CHOO + CO <=> CH2CHO + CO2', [1.600000e+05, 2.18, 17940.0])
#  est CH3OO+CO=CH3O+CO2
#  ------ ------ ------ !

# Reaction 616
reaction('CH2CHOO + CH3 <=> CH2CHO + CH3O', [5.100000e+12, 0.0, -1411.0])
#  est CH3OO+CH3=CH3O+CH3O
#  ------ ------ ------ !

# Reaction 617
reaction('CH2CHOO + CH4 <=> CH2CHOOH + CH3', [4.700000e+04, 2.5, 21000.0])
#  est CH4+HO2=CH3+H2O2
#  ------ ------ ------ !

# Reaction 618
reaction('CH2CHOO + CH3OH <=> CH2CHOOH + CH2OH', [4.000000e+13, 0.0, 19400.0])
#  est CH3OO+CH3OH=CH3OOH+CH2OH
#  ------ ------ ------ !
#  CH2CHOO+CH2O=CH2CHOOH+HCO            4.1E04   2.500   10206
#  est CH3OO+CH2O
#  Considering prompt dissociation of HCO (following Labbe et al., J. Phys. Chem. Lett. 2016)
#  CH2CHOO+CH2O=CH2CHOOH+HCO            4.1E04   2.500   10206   ! GIM/GLA09 CH3OO+CH2O
# DUPLICATE
#  CH2CHOO+CH2O=CH2CHOOH+HCO          -2.454E+14   0.027   30133.3
# DUPLICATE
#  Re-fitting to positive 'A's:

# Reaction 619
reaction('CH2CHOO + CH2O <=> CH2CHOOH + HCO', [6.019000e+15, -0.724, 19412.6],
         options='duplicate')

# Reaction 620
reaction('CH2CHOO + CH2O <=> CH2CHOOH + HCO', [1.071000e+08, 1.371, 11078.0],
         options='duplicate')

# Reaction 621
reaction('CH2CHOO + CH2O <=> CH2CHOOH + H + CO', [2.454000e+14, 0.027, 30133.3])
#  ------ ------ ------ !

# Reaction 622
reaction('CH2CHOO + C2H6 <=> CH2CHOOH + C2H5', [8.600000e+00, 3.76, 17200.0])
#  est CH3CH2OO+C2H6
#  ------ ------ ------ !
#  <<=====  OCHCHO  =====>>

# Reaction 623
pdep_arrhenius('OCHCHO <=> CH2O + CO',
               [(0.009869, 'atm'), 4.200000e+53, -12.5, 70845.0],
               [(0.04935, 'atm'), 5.100000e+54, -12.6, 73012.0],
               [(0.09869, 'atm'), 1.000000e+55, -12.6, 73877.0],
               [(0.4935, 'atm'), 4.500000e+55, -12.6, 75869.0],
               [(0.9869, 'atm'), 8.000000e+55, -12.6, 76713.0],
               [(4.935, 'atm'), 1.100000e+56, -12.2, 77643.0],
               [(9.869, 'atm'), 5.500000e+56, -12.6, 79964.0])
# 1.0 bar, 800 K < T < 2500 K
#  Friedrichs G. Colberg M. Dammeier J. Bentz T. Olzmann M. Phys. Chem. Chem. Phys. 10 (2008) 6520-6533.
#  ------ ------ ------ !

# Reaction 624
pdep_arrhenius('OCHCHO <=> HCOH + CO',
               [(0.009869, 'atm'), 8.400000e+52, -12.6, 72393.0],
               [(0.04935, 'atm'), 8.300000e+54, -12.9, 75113.0],
               [(0.09869, 'atm'), 4.400000e+55, -13.0, 76257.0],
               [(0.4935, 'atm'), 1.300000e+57, -13.2, 78851.0],
               [(0.9869, 'atm'), 2.600000e+57, -13.2, 79754.0],
               [(4.935, 'atm'), 1.000000e+57, -12.9, 81161.0],
               [(9.869, 'atm'), 5.700000e+59, -13.3, 83539.0])
#  1.0 bar, 800 K < T < 2500 K
#  Friedrichs G. Colberg M. Dammeier J. Bentz T. Olzmann M. Phys. Chem. Chem. Phys. 10 (2008) 6520-6533.
#  ------ ------ ------ !

# Reaction 625
pdep_arrhenius('OCHCHO <=> CO + CO + H2',
               [(0.009869, 'atm'), 6.000000e+51, -12.1, 71854.0],
               [(0.04935, 'atm'), 1.400000e+54, -12.5, 74751.0],
               [(0.09869, 'atm'), 1.800000e+55, -12.7, 76137.0],
               [(0.4935, 'atm'), 1.300000e+57, -13.0, 78972.0],
               [(0.9869, 'atm'), 6.100000e+57, -13.1, 80147.0],
               [(4.935, 'atm'), 5.800000e+57, -12.9, 81871.0],
               [(9.869, 'atm'), 3.400000e+59, -13.3, 84294.0])
#  1.0 bar, 800 K < T < 2500 K
#  Friedrichs G. Colberg M. Dammeier J. Bentz T. Olzmann M. Phys. Chem. Chem. Phys. 10 (2008) 6520-6533.
#  ------ ------ ------ !

# Reaction 626
pdep_arrhenius('OCHCHO <=> HCO + HCO',
               [(0.009869, 'atm'), 1.000000e+42, -9.7, 73534.0],
               [(0.04935, 'atm'), 6.000000e+48, -11.1, 77462.0],
               [(0.09869, 'atm'), 1.700000e+51, -11.6, 79111.0],
               [(0.4935, 'atm'), 5.300000e+55, -12.5, 82774.0],
               [(0.9869, 'atm'), 1.900000e+57, -12.8, 84321.0],
               [(4.935, 'atm'), 2.200000e+59, -13.1, 87258.0],
               [(9.869, 'atm'), 3.000000e+60, -13.3, 88993.0])
#  1.0 bar, 800 K < T < 2500 K
#  Friedrichs G. Colberg M. Dammeier J. Bentz T. Olzmann M. Phys. Chem. Chem. Phys. 10 (2008) 6520-6533.
#  ------ ------ ------ !
#  OCHCHO+H=CH2O+HCO                    5.4E13   0.000    4300   !
#  Colberg, M., Friedrichs, G. J. Phys. Chem. A 110 (2006) 160-170.
#  Considering prompt dissociation of HCO (following Labbe et al., J. Phys. Chem. Lett. 2016)
#  OCHCHO+H=CH2O+HCO           5.4E13   0.000    4300
#  DUPLICATE
#  OCHCHO+H=CH2O+HCO          -3.232E+23   -2.473   24227.3
#  DUPLICATE
#  Re-fitting to positive 'A's:

# Reaction 627
reaction('OCHCHO + H <=> CH2O + HCO', [1.880000e+72, -20.326, 16113.7],
         options='duplicate')

# Reaction 628
reaction('OCHCHO + H <=> CH2O + HCO', [2.078000e+17, -1.083, 5849.7],
         options='duplicate')

# Reaction 629
reaction('OCHCHO + H <=> CH2O + H + CO', [3.232000e+23, -2.473, 24227.3])
#  ------ ------ ------ !

# Reaction 630
reaction('OCHCHO + O <=> OCHCO + OH', [4.200000e+11, 0.57, 2760.0])
#  est CH2O+O
#  ------ ------ ------ !

# Reaction 631
reaction('OCHCHO + OH <=> OCHCO + H2O', [4.000000e+06, 2.0, -1630.0])
#  Feierabend, K.J., Zhu, L., Talukdar, R.K., Burkholder, J.B. J. Phys. Chem. A 112 (2008) 73-82.
#  ------ ------ ------ !

# Reaction 632
reaction('OCHCHO + HO2 <=> HOCHO + CO + OH', [3.300000e-04, 3.995, 300.0])
#  da Silva, G. J. Phys. Chem. A 115 (2011) 191-197.
#  ------ ------ ------ !

# Reaction 633
reaction('OCHCHO + HO2 <=> OCHCO + H2O2', [4.100000e+04, 2.5, 10206.0])
#  est CH2O+HO2
#  ------ ------ ------ !

# Reaction 634
reaction('OCHCHO + O2 <=> OCHCO + HO2', [2.400000e+05, 2.5, 36461.0])
#  est CH2O+O2
#  ------ ------ ------ !
#  OCHCO=HCO+CO                         4.1E14   0.000    8765   ! 1.0 atm
# PLOG /  0.01                         3.8E12   0.000    8610/
# PLOG /  0.1                          3.8E13   0.000    8665/
# PLOG /  1.0                          4.1E14   0.000    8765/
#    ! kinf                                1.1E14   0.133   10140    !
#    ! da Silva, G. Phys. Chem. Chem. Phys. 12 (2010) 6698-6705.
#  Considering prompt dissociation of HCO (following Labbe et al., J. Phys. Chem. Lett. 2016)
#    OCHCO=HCO+CO    4.100E+14   0.000   8765.0
# PLOG /     1.000E-02   3.800E+12   0.000   8610.0 /
# PLOG /     1.000E-02   -7.988E+21   -2.359   27419.6 /
# PLOG /     1.000E-01   3.800E+13   0.000   8665.0 /
# PLOG /     1.000E-01   -2.275E+23   -2.473   28592.3 /
# PLOG /     1.000E+00   4.100E+14   0.000   8765.0 /
# PLOG /     1.000E+00   -2.454E+24   -2.473   28692.3 /
# PLOG /     1.000E+02   1.100E+14   0.133   10140.0 /
# PLOG /     1.000E+02   -1.391E+24   -2.419   30990.9 /
#  Re-fitting to positive 'A's:

# Reaction 635
pdep_arrhenius('OCHCO <=> HCO + CO',
               [(0.01, 'atm'), 8.312000e+22, -2.999, 16703.9],
               [(0.1, 'atm'), 1.039000e+24, -3.015, 17187.2],
               [(1.0, 'atm'), 6.527000e+25, -3.233, 18006.0],
               [(100.0, 'atm'), 1.391000e+17, -0.802, 11478.7],
               options='duplicate')

# Reaction 636
pdep_arrhenius('OCHCO <=> HCO + CO',
               [(0.01, 'atm'), 1.223000e+16, -1.179, 9412.4],
               [(0.1, 'atm'), 1.068000e+17, -1.148, 9500.9],
               [(1.0, 'atm'), 1.075000e+18, -1.129, 9639.9],
               options='duplicate')

# Reaction 637
pdep_arrhenius('OCHCO <=> H + CO + CO',
               [(0.01, 'atm'), 7.988000e+21, -2.359, 27419.6],
               [(0.1, 'atm'), 2.275000e+23, -2.473, 28592.3],
               [(1.0, 'atm'), 2.454000e+24, -2.473, 28692.3],
               [(100.0, 'atm'), 1.391000e+24, -2.419, 30990.9])
#  ------ ------ ------ !

# Reaction 638
pdep_arrhenius('OCHCO + O2 <=> CO + CO2 + OH',
               [(0.01, 'atm'), 1.600000e+14, 0.0, 1540.0],
               [(0.1, 'atm'), 1.100000e+14, 0.0, 1300.0],
               [(1.0, 'atm'), 3.300000e+14, 0.0, 2075.0])
#  1.0 atm
#  kinf                                3.4E04   1.929     344    !
#  da Silva, G. Phys. Chem. Chem. Phys. 12 (2010) 6698-6705.
#  ------ ------ ------ !
#  <<=====  HOCHO  =====>>

# Reaction 639
reaction('CH2O + OH <=> HOCH2O', [6.300000e+06, 1.63, 4282.0])
#  Xu, et al., Int. J. Chem. Kinet. 38 (2006) 322-326:
#  ------ ------ ------ !

# Reaction 640
reaction('HOCH2O <=> HOCHO + H', [1.000000e+14, 0.0, 14900.0])
#  Z. Zhao, M. Chaos, A. Kazakov, F. L. Dryer, Int. J. Chem. Kinet. 40 (2008) 1-18.
#  ------ ------ ------ !

# Reaction 641
falloff_reaction('HOCHO (+ M) <=> CO + H2O (+ M)',
                 kf=[7.500000e+14, 0.0, 68710.0],
                 kf0=[4.100000e+15, 0.0, 52980.0])
#  J.-G. Chang, H.-T. Chen, S. Xu, M.C. Lin, J. Phys. Chem. A 111 (2007) 6789-6797.
#  ------ ------ ------ !

# Reaction 642
falloff_reaction('HOCHO (+ M) <=> CO2 + H2 (+ M)',
                 kf=[4.500000e+13, 0.0, 68240.0],
                 kf0=[1.700000e+15, 0.0, 51110.0])
#  J.-G. Chang, H.-T. Chen, S. Xu, M.C. Lin, J. Phys. Chem. A 111 (2007) 6789-6797.
#  ------ ------ ------ !

# Reaction 643
reaction('HOCHO + H <=> HOCO + H2', [2.300000e+02, 3.272, 4858.0])
#  P. Marshall, P. Glarborg, Proc. Combust. Inst. 35 (2015) 153-160.
#  ------ ------ ------ !

# Reaction 644
reaction('HOCHO + H <=> OCHO + H2', [4.200000e+05, 2.255, 14091.0])
#  P. Marshall, P. Glarborg, Proc. Combust. Inst. 35 (2015) 153-160.
#  ------ ------ ------ !

# Reaction 645
reaction('HOCHO + O <=> HOCO + OH', [5.100000e+01, 3.422, 4216.0])
#  P. Marshall, P. Glarborg, Proc. Combust. Inst. 35 (2015) 153-160.
#  ------ ------ ------ !

# Reaction 646
reaction('HOCHO + O <=> OCHO + OH', [1.700000e+05, 2.103, 9880.0])
#  P. Marshall, P. Glarborg, Proc. Combust. Inst. 35 (2015) 153-160.
#  ------ ------ ------ !

# Reaction 647
reaction('HOCHO + OH <=> HOCO + H2O', [7.800000e-06, 5.57, -2365.0])
#  J.M. Anglada, J. Am. Chem. Soc. 126 (2004) 9809-9820.
#  P. Marshall, P. Glarborg, Proc. Combust. Inst. 35 (2015) 153-160.
#  ------ ------ ------ !

# Reaction 648
reaction('HOCHO + OH <=> OCHO + H2O', [4.900000e-05, 4.91, -5067.0])
#  J.M. Anglada, J. Am. Chem. Soc. 126 (2004) 9809-9820.
#  P. Marshall, P. Glarborg, Proc. Combust. Inst. 35 (2015) 153-160.
#  ------ ------ ------ !

# Reaction 649
reaction('HOCHO + HO2 <=> HOCO + H2O2', [4.700000e-01, 3.975, 16787.0])
#  P. Marshall, P. Glarborg, Proc. Combust. Inst. 35 (2015) 153-160.
#  ------ ------ ------ !

# Reaction 650
reaction('HOCHO + HO2 <=> OCHO + H2O2', [3.900000e+01, 3.08, 25206.0])
#  P. Marshall, P. Glarborg, Proc. Combust. Inst. 35 (2015) 153-160.
#  ------ ------ ------ !

# Reaction 651
reaction('HOCO + HO2 <=> HOCHO + O2', [4.000000e+11, 0.0, 0.0])
#  H.G. Yu, G. Poggi, J.S. Francisco, J.T. Muckerman, J. Chem. Phys. 129 (2008) 214307.
#  ------ ------ ------ !

# Reaction 652
reaction('HOCHO + O2 <=> OCHO + HO2', [3.000000e+13, 0.0, 63000.0])
#  P. Marshall, P. Glarborg, Proc. Combust. Inst. 35 (2015) 153-160.
#  ------ ------ ------ !
#  <<=====  OCHO  =====>>

# Reaction 653
reaction('OCHO <=> CO2 + H', [1.000000e+10, 0.0, 0.0])
#  P. Marshall, P. Glarborg, Proc. Combust. Inst. 35 (2015) 153-160.
#  ------ ------ ------ !

# Reaction 654
reaction('OCHO + O2 <=> CO2 + HO2', [5.000000e+13, 0.0, 0.0])
#  P. Marshall, P. Glarborg, Proc. Combust. Inst. 35 (2015) 153-160.
#  ------ ------ ------ !
#  <<=====  CH3C(O)OOH  =====>>

# Reaction 655
reaction('CH3C(O)OOH <=> CH3C(O)O + OH', [5.000000e+14, 0.0, 40142.0])
#  Sahetchian, K.A.; Rigny, R.; Tardieu de Maleissye, J.; Batt, L.; Anwar Khan, M.; Mathews, S., Proc. Combust. Inst. 24, 637-643, 1992.
#  ------ ------ ------ !

# Reaction 656
reaction('CH3C(O)OOH <=> CH2O + CO + H2O', [1.070000e+14, 0.0, 50100.0])
#  Chuchani, G.; Martin, I.; Rotinov, A.; Dominguez, R.M., J. Phys. Org. Chem. 6, 54-58, 1993.
#  ------ ------ ------ !

# Reaction 657
reaction('CH3C(O)OOH + H <=> CH3C(O)OO + H2', [5.400000e+10, 0.0, 1860.0])
#  est ch3ooh+h
#  ------ ------ ------ !

# Reaction 658
reaction('CH3C(O)OOH + O <=> CH3C(O)OO + OH', [8.700000e+12, 0.0, 4750.0])
#  est ch3ooh+o
#  ------ ------ ------ !

# Reaction 659
reaction('CH3C(O)OOH + OH <=> CH3C(O)OO + H2O', [1.100000e+12, 0.0, -437.0])
#  est ch3ooh+o
#  ------ ------ ------ !

# Reaction 660
reaction('CH3C(O)OOH + HO2 <=> CH3C(O)OO + H2O2', [4.100000e+04, 2.5, 10206.0])
#  est ch2o+ho2
#  ------ ------ ------ !

# Reaction 661
reaction('CH3C(O)OOH + CH3OO <=> CH3C(O)OO + CH3OOH', [9.200000e-02, 3.96, 12640.0])
#  RMG estimation: H_Abstraction (RMG-Py rate rules)
#  ------ ------ ------ !
#  <<=====  CH3C(O)OO  =====>>

# Reaction 662
reaction('CH3C(O)OO + H <=> CH3C(O)O + OH', [1.000000e+14, 0.0, 0.0])
#  est ch3oo+h
#  ------ ------ ------ !

# Reaction 663
reaction('CH3C(O)OO + O <=> CH3 + CO2 + O2', [5.000000e+12, 0.0, 0.0])
#  A. Miyoshi, H. Matsui, N. Washida, J. Phys. Chem. 1989, 93, 5813-5818.
#  est
#  ------ ------ ------ !

# Reaction 664
reaction('CH3C(O)OO + O <=> CH3O + CO + O2', [1.500000e+13, 0.0, 0.0])
#  A. Miyoshi, H. Matsui, N. Washida, J. Phys. Chem. 1989, 93, 5813-5818.
#  est
#  ------ ------ ------ !

# Reaction 665
reaction('CH3C(O)OO + OH <=> CH3C(O)O + HO2', [4.000000e+11, 0.6, 0.0])
#  est ch3oo+oh
#  ------ ------ ------ !

# Reaction 666
reaction('CH3C(O)OO + HO2 <=> CH3C(O)O + OH + O2', [1.900000e+11, 0.0, -1950.0])
#  C.B.M. Gross, T.J. Dillon, G. Schuster, J. Lelieveld, J. N. Crowley, J. Phys. Chem. A 2014, 118, 974-985.
#  R. Atkinson, D.L. Baulch, R.A. Cox, J.N. Crowley, R.F. Hampson, R.G. Hynes, M.E. Jenkin, M.J. Rossi, J. Troe, Atmos. Chem. Phys., 6, 3625-4055, 2006
#  ------ ------ ------ !

# Reaction 667
reaction('CH3C(O)OO + HO2 <=> CH3C(O)OOH + O2', [1.200000e+11, 0.0, -1950.0])
#  C.B.M. Gross, T.J. Dillon, G. Schuster, J. Lelieveld, J. N. Crowley, J. Phys. Chem. A 2014, 118, 974-985.
#  R. Atkinson, D.L. Baulch, R.A. Cox, J.N. Crowley, R.F. Hampson, R.G. Hynes, M.E. Jenkin, M.J. Rossi, J. Troe, Atmos. Chem. Phys., 6, 3625-4055, 2006
#  ------ ------ ------ !

# Reaction 668
reaction('CH3C(O)OO + CH3OO <=> CH3C(O)O + CH3O + O2', [1.100000e+12, 0.0, -1000.0])
#  R. Atkinson, D.L. Baulch, R.A. Cox, J.N. Crowley, R.F. Hampson, R.G. Hynes, M.E. Jenkin, M.J. Rossi, J. Troe, Atmos. Chem. Phys., 6, 3625-4055, 2006
#  ------ ------ ------ !

# Reaction 669
reaction('CH3C(O)OO + CH3OO <=> CH3C(O)OH + CH2O + O2', [1.200000e+11, 0.0, -1000.0])
#  R. Atkinson, D.L. Baulch, R.A. Cox, J.N. Crowley, R.F. Hampson, R.G. Hynes, M.E. Jenkin, M.J. Rossi, J. Troe, Atmos. Chem. Phys., 6, 3625-4055, 2006
#  ------ ------ ------ !

# Reaction 670
reaction('CH3C(O)OO + CH2O <=> CH3C(O)OOH + HCO', [4.444000e+08, 1.298, 12129.3])
#  est CH2O+HO2=HCO+H2O2

# Reaction 671
reaction('CH3C(O)OO + CH2O <=> CH3C(O)OOH + H + CO', [2.454000e+14, 0.027, 30120.0])
#  est CH2O+HO2=H+CO
#  ------ ------ ------ !

# Reaction 672
reaction('CH3C(O)OO + CH4 <=> CH3C(O)OOH + CH3', [7.260000e+01, 3.6, 14200.0])
#  H-H Carstensen, A.M. Dean, O. Deutschmann, Proc. Combust. Inst. 31 (2007) 149-157
#  ------ ------ ------ !

# Reaction 673
reaction('CH3C(O)OO + C2H6 <=> CH3C(O)OOH + C2H5', [1.010000e+02, 3.37, 9640.0])
#  H-H Carstensen, A.M. Dean, O. Deutschmann, Proc. Combust. Inst. 31 (2007) 149-157
#  ------ ------ ------ !

# Reaction 674
reaction('CH3C(O)OO + CH3C(O)OO <=> CH3C(O)O + CH3C(O)O + O2', [1.750000e+12, 0.0, -994.0])
#  Atkinson, Baulch, Cox, Crowley, Hampson, Kerr, Rossi, Troe, IUPAC  2001
#  ------ ------ ------ !

# Reaction 675
reaction('CH3C(O)OO + CH3CH2OO <=> CH3CH2O + CH3C(O)O + O2', [3.010000e+11, 0.0, 2125.0])
#  Maricq, Szente,  J. Phys. Chem. A 104 (2000) 7239-7245
#  ------ ------ ------ !
#  <<===============  CH3C(O)O  ===============>>

# Reaction 676
reaction('CH3C(O)O <=> CO2 + CH3', [2.200000e+11, 0.29, 4579.0])
#  Zhou, Y.Z.; Li, S.; Li, Q.S.; Zhang, S.W.,  J. Mol. Struct. Theochem 854 (2008) 40-45
#  ------ ------ ------ !

# Reaction 677
reaction('CH3C(O)O + H <=> CH3C(O)OH', [1.400000e+12, 0.49, -294.0])
#  RMG-Py rate rules
#  ------ ------ ------ !

# Reaction 678
reaction('CH3C(O)O + H2 <=> CH3C(O)OH + H', [3.940000e+09, 1.22, 9734.0])
#  RMG-Py group additivity
#  ------ ------ ------ !

# Reaction 679
reaction('CH3C(O)O + HO2 <=> CH3C(O)OH + O2', [1.967000e+09, 1.22, 8590.0])
#  RMG-Py group additivity
#  ------ ------ ------ !

# Reaction 680
reaction('CH3C(O)O + HCO <=> CH3C(O)OH + CO', [2.150000e+14, -0.15, 673.0])
#  RMG-Py group additivity
#  ------ ------ ------ !

# Reaction 681
reaction('CH3C(O)O + CH2O <=> CH3C(O)OH + HCO', [3.930000e+09, 1.22, 9405.0])
#  RMG-Py group additivity
#  ------ ------ ------ !

# Reaction 682
reaction('CH3C(O)O + CH4 <=> CH3C(O)OH + CH3', [7.870000e+09, 1.22, 9752.0])
#  RMG-Py group additivity
#  ------ ------ ------ !

# Reaction 683
reaction('CH3C(O)O + C2H6 <=> CH3C(O)OH + C2H5', [1.180000e+10, 1.22, 9668.0])
#  RMG-Py group additivity
#  ------ ------ ------ !
#  <<===============  CH3C(O)OH (Acetic acid) ===============>>

# Reaction 684
pdep_arrhenius('CH3C(O)OH <=> CH4 + CO2',
               [(1.0, 'atm'), 3.180000e+11, 0.0, 56953.0],
               [(6.0, 'atm'), 3.510000e+12, 0.0, 62218.0])
#  A. Elwardany, E.F. Nasir, Et. Es-sebbar, A. Farooq, Proceedings of the Combustion Institute, Volume 35, Issue 1, 2015, Pages 429-436
#  ------ ------ ------ !

# Reaction 685
pdep_arrhenius('CH3C(O)OH <=> CH2CO + H2O',
               [(1.0, 'atm'), 7.900000e+11, 0.0, 57702.0],
               [(6.0, 'atm'), 6.340000e+12, 0.0, 62218.0])
#  A. Elwardany, E.F. Nasir, Et. Es-sebbar, A. Farooq, Proceedings of the Combustion Institute, Volume 35, Issue 1, 2015, Pages 429-436
#  ------ ------ ------ !

# Reaction 686
reaction('CH3C(O)OH + H <=> CH3CO + H2O', [6.610000e+04, 2.97, 33458.0])
#  RMG Rule:  RMG-Py group additivity
#  ------ ------ ------ !

# Reaction 687
reaction('CH3C(O)OH + OH <=> CH3 + CO2 + H2O', [1.469000e+10, 0.0, -2039.5])
#  Huang, Dransfield, Anderson, J. Phys. Chem. A 2010, 114, 11538-11544
#  ------ ------ ------ !
#  <<=====  HOCH2CH2OO  =====>>

# Reaction 688
pdep_arrhenius('HOCH2CH2OO <=> CH2O + CH2O + OH',
               [(0.013, 'atm'), 5.600000e+13, -1.9, 14338.0],
               [(0.1, 'atm'), 2.200000e+14, -1.92, 14870.0],
               [(1.0, 'atm'), 2.000000e+15, -2.03, 15913.0],
               [(10.0, 'atm'), 5.000000e+16, -2.26, 17552.0],
               [(100.0, 'atm'), 3.800000e+18, -2.6, 19972.0])
#  Zador J Fernandes RX Georgievskii Y Meloni G Taatjes CA Miller JA Proc Combust Inst 2009 32 271-277
#  ------ ------ ------ !

# Reaction 689
pdep_arrhenius('HOCH2CH2OO <=> CH2CHOH + HO2',
               [(0.013, 'atm'), 2.000000e+09, -1.01, 13160.0],
               [(0.1, 'atm'), 2.100000e+09, -0.81, 13598.0],
               [(1.0, 'atm'), 1.400000e+10, -0.78, 14836.0],
               [(10.0, 'atm'), 8.500000e+11, -1.01, 17045.0],
               [(100.0, 'atm'), 5.800000e+14, -1.51, 20561.0])
#  Zador J Fernandes RX Georgievskii Y Meloni G Taatjes CA Miller JA Proc Combust Inst 2009 32 271-277
#  ------ ------ ------ !

# Reaction 690
reaction('HOCH2CH2OO + HO2 => CH2OOH + CH2OH + O2', [2.500000e+11, 0.0, -1490.0])
#  GIM/GLA09 est CH3OO+HO2
#  ------ ------ ------ !

# Reaction 691
reaction('HOCH2CH2OO + CH2O => CH2OOH + CH2OH + HCO', [4.100000e+04, 2.5, 10206.0])
#  GIM/GLA09 CH2O+HO2
#  ------ ------ ------ !

# Reaction 692
reaction('HOCH2CH2OO + C2H4 => CH2O + CH2OH + CH3CHO', [2.200000e+12, 0.0, 17200.0])
#  JIM/GLA08 est=C2H4+HO2
#  ------ ------ ------ !
#  /\ /\ /\ /\ /\ /\ /\ /\ /\ /\ /\ /\ /\ /\ /\ /\ /\ /\ /\ /\ /\ /\ /\ /\ /\ /\ /\ /\ /\ /\ /\ /\ /\ /\ /\  !
#  /\ /\ /\ /\ /\ /\ /\ /\ /\ /\ /\ /\ /\ /\ /\ /\ /\ /\ /\ /\ /\ /\ /\ /\ /\ /\ /\ /\ /\ /\ /\ /\ /\ /\ /\  !
#  /\ /\ /\ /\ /\ /\ /\ /\ /\ /\ /\ /\ /\ /\ /\ /\ /\ /\ /\ /\ /\ /\ /\ /\ /\ /\ /\ /\ /\ /\ /\ /\ /\ /\ /\  !
#  /\ /\ /\ /\ /\ /\ /\ /\ /\ /\ /\ /\ /\ /\ /\  C3 SUBSET \/ /\ /\ /\ /\ /\ /\ /\ /\ /\ /\ /\ /\ /\         !
#                                /\ /\ /\ /\ /\ /\ /\ /\ /\ /\ /\ /\ /\ /\ /\ /\ /\                          !
#                                           /\ /\ /\ /\ /\ /\ /\ /\                                          !
# *****************************************************************************
#                                     C3H8(propane:CH3CH2CH3) subset           *
# *****************************************************************************

# Reaction 693
falloff_reaction('C3H8 (+ M) <=> C2H5 + CH3 (+ M)',
                 kf=[1.550000e+24, -2.034, 90388.0],
                 kf0=[4.770000e+77, -16.67, 100100.0],
                 efficiencies='CO:2.0 CO2:3.0 H2:2.0 H2O:5.0',
                 falloff=Troe(A=0.81, T3=3091.0, T1=128.0, T2=8829.0))
#  Sivaramakrishnan  et al., dx.doi.org/10.1021/jp2006205 // J. Phys. Chem. A 2011, 115, 3366-3379
#  ------ ------ ------ !

# Reaction 694
reaction('C3H8 + H <=> nC3H7 + H2', [9.630000e+06, 2.25, 7428.0])

# Reaction 695
reaction('C3H8 + H <=> iC3H7 + H2', [5.080000e+06, 2.22, 4957.0])
#  RS JVM BR IJCK 2012 500-2000 K fit to within 3% theory
#  Sivaramakrishnan et al., Int. J. Chemical Kinetic 44.3 (2012): 194-205.
#  ------ ------ ------ !

# Reaction 696
reaction('C3H8 + O <=> nC3H7 + OH', [3.730000e+06, 2.4, 5504.0])

# Reaction 697
reaction('C3H8 + O <=> iC3H7 + OH', [5.480000e+05, 2.5, 3139.0])
#  1986COH/WES99-140
#  ------ ------ ------ !

# Reaction 698
reaction('C3H8 + OH <=> nC3H7 + H2O', [5.150000e+03, 2.936, -419.0])

# Reaction 699
reaction('C3H8 + OH <=> iC3H7 + H2O', [1.810000e+05, 2.437, -536.0])
#  Sivaramakrishnan et al., Proceedings of the Combustion Institute 32 (2009) 107-114
#  ------ ------ ------ !

# Reaction 700
reaction('C3H8 + HO2 <=> nC3H7 + H2O2', [2.704000e-01, 4.125, 15176.0])

# Reaction 701
reaction('C3H8 + HO2 <=> iC3H7 + H2O2', [6.324000e+00, 3.67, 13416.0])
#  H. Hashemi, J.M. Christensen, L.B. Harding, S.J. Klippenstein, P. Glarborg, High-Pressure Oxidation of Propane, Proc Combust Inst 37 (2018)
#  ------ ------ ------ !

# Reaction 702
reaction('C3H8 + O2 <=> nC3H7 + HO2', [3.970000e+13, 0.0, 50900.0])

# Reaction 703
reaction('C3H8 + O2 <=> iC3H7 + HO2', [3.970000e+13, 0.0, 47700.0])
#  Tsang 1988
#  ------ ------ ------ !

# Reaction 704
reaction('C3H8 + CH3 <=> nC3H7 + CH4', [9.040000e-01, 3.65, 7153.0])

# Reaction 705
reaction('C3H8 + CH3 <=> iC3H7 + CH4', [1.510000e+00, 3.46, 5480.0])
#  Tsang 1988
#  ------ ------ ------ !

# Reaction 706
reaction('C3H8 + C2H3 <=> nC3H7 + C2H4', [8.400000e+02, 3.05, 6000.0])

# Reaction 707
reaction('C3H8 + C2H3 <=> iC3H7 + C2H4', [1.020000e+03, 2.92, 4200.0])
#  Raman, Carstensen, Int J Chem Kinet 44.5 (2012): 327-349.
#  ------ ------ ------ !

# Reaction 708
reaction('C3H8 + C2H5 <=> nC3H7 + C2H6', [3.132000e-01, 3.76, 9585.8])

# Reaction 709
reaction('C3H8 + C2H5 <=> iC3H7 + C2H6', [1.566000e-01, 3.71, 6555.4])
#  Ratkiewicz, Huynh, Pham, Truong, Theor Chem Acc (2013) 132:1344
#  ------ ------ ------ !

# Reaction 710
reaction('C3H8 + CH2CHCH2 <=> nC3H7 + C3H6', [2.350000e+02, 3.3, 19842.0])

# Reaction 711
reaction('C3H8 + CH2CHCH2 <=> iC3H7 + C3H6', [7.830000e+01, 3.3, 18169.0])
#  Tsang 1988
#  ------ ------ ------ !

# Reaction 712
reaction('C3H8 + iC3H7 <=> C3H8 + nC3H7', [8.440000e-03, 4.2, 8724.0])
# Tsang 1988
#  ------ ------ ------ !

# Reaction 713
reaction('C3H8 + CH3O <=> nC3H7 + CH3OH', [4.340000e+11, 0.0, 6458.0])

# Reaction 714
reaction('C3H8 + CH3O <=> iC3H7 + CH3OH', [1.450000e+11, 0.0, 4571.0])
# Tsang 1988
#  ------ ------ ------ !

# Reaction 715
reaction('C3H8 + CH3OO <=> nC3H7 + CH3OOH', [6.710000e+00, 3.72, 16900.0])

# Reaction 716
reaction('C3H8 + CH3OO <=> iC3H7 + CH3OOH', [8.140000e+01, 3.37, 13800.0])
#  H-H Carstensen, A.M. Dean, O. Deutschmann, Proc. Combust. Inst. 31 (2007) 149-157
#  ------ ------ ------ !

# Reaction 717
reaction('C3H8 + CH3CH2OO <=> nC3H7 + CH3CH2OOH', [7.140000e+00, 3.65, 17100.0])

# Reaction 718
reaction('C3H8 + CH3CH2OO <=> iC3H7 + CH3CH2OOH', [4.020000e+01, 3.41, 14100.0])
#  H-H Carstensen, A.M. Dean, O. Deutschmann, Proc. Combust. Inst. 31 (2007) 149-157
#  ------ ------ ------ !

# Reaction 719
reaction('C3H8 + nC3H7OO <=> nC3H7 + nC3H7OOH', [7.140000e+00, 3.65, 17100.0])
#  est: C3H8+CH3CH2OO=nC3H7+CH3CH2OOH

# Reaction 720
reaction('C3H8 + nC3H7OO <=> iC3H7 + nC3H7OOH', [4.020000e+01, 3.41, 14100.0])
#  est: C3H8+CH3CH2OO=iC3H7+CH3CH2OOH
#  ------ ------ ------ !

# Reaction 721
reaction('C3H8 + iC3H7OO <=> nC3H7 + iC3H7OOH', [7.140000e+00, 3.65, 17100.0])
#  est: C3H8+CH3CH2OO=nC3H7+CH3CH2OOH

# Reaction 722
reaction('C3H8 + iC3H7OO <=> iC3H7 + iC3H7OOH', [4.020000e+01, 3.41, 14100.0])
#  est: C3H8+CH3CH2OO=iC3H7+CH3CH2OOH
#  ------ ------ ------ !

# Reaction 723
reaction('nC3H7OOH <=> nC3H7O + OH', [1.049000e+19, -1.09, 44358.0])
#  RMG-- H_Abstraction (RMG-Py rate rules)

# Reaction 724
reaction('iC3H7OOH <=> iC3H7O + OH', [1.049000e+19, -1.09, 44358.0])
#  RMG-- H_Abstraction (RMG-Py rate rules)
#  ------ ------ ------ !
# *****************************************************************************
#     nC3H7(n-propyl:CH3CH2CH2) subset                                         *
#  *****************************************************************************
#  nC3H7=>decomposition

# Reaction 725
pdep_arrhenius('C3H6 + H <=> nC3H7',
               [(0.00132, 'atm'), 7.986500e+81, -23.61, 22239.0],
               [(0.00132, 'atm'), 1.855100e+26, -5.827, 3865.8],
               [(0.0395, 'atm'), 4.237800e+68, -18.427, 19665.0],
               [(0.0395, 'atm'), 2.825200e+30, -6.495, 5470.8],
               [(1.0, 'atm'), 1.041600e+49, -11.5, 15359.0],
               [(1.0, 'atm'), 3.782600e+28, -5.569, 5625.1],
               [(10.0, 'atm'), 6.202500e+41, -8.892, 14637.0],
               [(10.0, 'atm'), 1.463000e+25, -4.28, 5247.8],
               [(100.0, 'atm'), 2.715000e+28, -4.622, 9914.9],
               [(100.0, 'atm'), 2.235000e+48, -12.32, 9742.1])
# PLOG /  1.00E+02     -6.4543E+31      -5.851        8177.8/
# PLOG /  1.00E+02      7.2372E+26      -4.210        6825.0/
#  refitted:
#  Miller and Klippenstein, J. Phys. Chem. A, 2013, 117 (13), pp 2718-2727
#  ------ ------ ------ !

# Reaction 726
pdep_arrhenius('C2H4 + CH3 <=> nC3H7',
               [(0.00132, 'atm'), 8.667100e+48, -12.541, 18206.0],
               [(0.00132, 'atm'), 1.119100e+43, -11.304, 13080.0],
               [(0.0395, 'atm'), 1.064000e+49, -12.035, 20001.0],
               [(0.0395, 'atm'), 7.286000e+39, -9.88, 13164.0],
               [(1.0, 'atm'), 7.675100e+47, -11.169, 22366.0],
               [(1.0, 'atm'), 2.599400e+33, -7.462, 12416.0],
               [(10.0, 'atm'), 1.813900e+45, -10.03, 23769.0],
               [(10.0, 'atm'), 3.851300e+27, -5.385, 11455.0],
               [(100.0, 'atm'), 2.039600e+40, -8.254, 24214.0],
               [(100.0, 'atm'), 1.663700e+21, -3.175, 10241.0])
#  Miller and Klippenstein, J. Phys. Chem. A, 2013, 117 (13), pp 2718-2727
#  ------ ------ ------ !

# Reaction 727
reaction('nC3H7 + H <=> C3H6 + H2', [1.810000e+12, 0.0, 0.0])
#  Tsang 1988
#  ------ ------ ------ !

# Reaction 728
reaction('nC3H7 + O <=> CH3CH2CHO + H', [8.570000e+13, 0.0, 0.0])
#  Tsang and Hampson 1988

# Reaction 729
reaction('nC3H7 + O <=> C2H5 + CH2O', [1.430000e+13, 0.0, 0.0])
#  Tsang and Hampson 1988
#  ------ ------ ------ !

# Reaction 730
reaction('nC3H7 + OH <=> C3H6 + H2O', [3.000000e+13, 0.0, 0.0])
#  JAM 7/2013

# Reaction 731
reaction('nC3H7 + OH <=> CH2OH + C2H5', [2.000000e+13, 0.0, 0.0])
#  JAM  7/2013

# Reaction 732
reaction('nC3H7 + OH <=> CH2CH2OH + CH3', [2.000000e+13, 0.0, 0.0])
#  JAM  7/2013
#  ------ ------ ------ !

# Reaction 733
reaction('nC3H7 + CH3 <=> C2H5 + C2H5', [1.840000e+13, 0.0, -769.0])
#  NIST:2001KNY/SLA6490-6498
#  ------ ------ ------ !

# Reaction 734
reaction('nC3H7 + HO2 <=> C2H5 + OH + CH2O', [1.000000e+13, 0.0, 0.0])
#  JAM  7/2013  Tsang 1988

# Reaction 735
reaction('nC3H7 + HO2 <=> C3H6 + H2O2', [2.000000e+13, 0.0, 0.0])
#   JAM  7/2013

# Reaction 736
reaction('nC3H7 + HO2 <=> nC3H7O + OH', [2.580000e+16, -1.178, 114.8])
#  Kamarchik and Jasper (2013) submitted.
#  ------ ------ ------ !
# *******************!!*******************!!*******************!
# *******************!  nC3H7+O2= Products
#  o2 + n-propyl rates
#  O2+npropyl(nC3H7)=npropyloo(nC3H7OO)     1.0E11  0.0  0.0

# Reaction 737
pdep_arrhenius('nC3H7 + O2 <=> nC3H7OO',
               [(0.01, 'atm'), 9.200000e+08, 0.405, -4398.65],
               [(0.1, 'atm'), 1.450000e+14, -0.984, -1710.8],
               [(1.0, 'atm'), 2.090000e+13, -0.499, -938.423],
               [(10.0, 'atm'), 1.150000e+20, -2.42, 2451.26],
               [(100.0, 'atm'), 2.070000e+16, -1.3, 803.419])
#  Goldsmith et al., J. Phys. Chem. A 2012, 116, 3325-3346
#  ------ ------ ------ !
# O2 + npropyl(nC3H7)=QOOH_2(CH3CHCH2OOH)     1.0E11  0.0  0.0

# Reaction 738
pdep_arrhenius('nC3H7 + O2 <=> CH3CHCH2OOH',
               [(0.01, 'atm'), 2.970000e+15, -2.84, 3567.51],
               [(0.1, 'atm'), 2.640000e+12, -1.58, 3362.32],
               [(1.0, 'atm'), 2.780000e+02, 1.63, -492.364],
               [(10.0, 'atm'), 1.300000e+14, -1.73, 5163.66],
               [(100.0, 'atm'), 7.630000e+16, -2.3, 9036.14])
#  Goldsmith et al., J. Phys. Chem. A 2012, 116, 3325-3346
#  ------ ------ ------ !
# O2 + npropyl(nC3H7)=QOOH_1(CH2CH2CH2OOH)     1.0E11  0.0  0.0

# Reaction 739
pdep_arrhenius('nC3H7 + O2 <=> CH2CH2CH2OOH',
               [(0.01, 'atm'), 3.090000e+146, -45.9, 31282.2],
               [(0.1, 'atm'), 1.260000e+47, -12.4, 8203.13],
               [(1.0, 'atm'), 1.300000e+23, -4.03, 5088.67],
               [(10.0, 'atm'), 3.940000e-18, 8.88, -6199.7],
               [(100.0, 'atm'), 6.580000e-15, 7.8, -3431.01],
               options='duplicate')
# O2 + npropyl(nC3H7)=QOOH_1(CH2CH2CH2OOH)     1.0E11  0.0  0.0

# Reaction 740
pdep_arrhenius('nC3H7 + O2 <=> CH2CH2CH2OOH',
               [(0.01, 'atm'), 6.190000e+08, 0.878, 11186.6],
               [(0.1, 'atm'), 1.120000e+14, -0.531, 13897.5],
               [(1.0, 'atm'), 2.070000e+14, -0.4, 15158.1],
               [(10.0, 'atm'), 1.020000e+21, -2.26, 18554.0],
               [(100.0, 'atm'), 1.050000e+15, -0.486, 15876.7],
               options='duplicate')
#  Goldsmith et al., J. Phys. Chem. A 2012, 116, 3325-3346
#  ------ ------ ------ !
# O2 + npropyl(nC3H7)=HO2 + C3H6     1.0E11  0.0  0.0

# Reaction 741
pdep_arrhenius('nC3H7 + O2 <=> C3H6 + HO2',
               [(0.01, 'atm'), 5.050000e+10, 0.0206, 501.905],
               [(0.1, 'atm'), 7.470000e+15, -1.45, 4112.9],
               [(1.0, 'atm'), 1.180000e+19, -2.35, 7299.53],
               [(10.0, 'atm'), 2.630000e+00, 3.46, 2481.17],
               [(100.0, 'atm'), 7.370000e+02, 2.71, 5496.47])
#  Goldsmith et al., J. Phys. Chem. A 2012, 116, 3325-3346
#  ------ ------ ------ !
# O2 + npropyl(nC3H7)=OH + propoxide     1.0E11  0.0  0.0

# Reaction 742
pdep_arrhenius('nC3H7 + O2 <=> cC3H6O + OH',
               [(0.01, 'atm'), 7.980000e+07, 0.596, -63.5854],
               [(0.1, 'atm'), 1.970000e+13, -0.939, 3664.19],
               [(1.0, 'atm'), 1.730000e+17, -2.05, 7251.03],
               [(10.0, 'atm'), 3.350000e+02, 2.61, 4697.39],
               [(100.0, 'atm'), 3.050000e+08, 0.919, 11048.4])
#  Goldsmith et al., J. Phys. Chem. A 2012, 116, 3325-3346
#  ------ ------ ------ !
# npropyloo(nC3H7OO)=QOOH_2(CH3CHCH2OOH)     1.0E11  0.0  0.0

# Reaction 743
pdep_arrhenius('nC3H7OO <=> CH3CHCH2OOH',
               [(0.01, 'atm'), 9.480000e+20, -5.14, 23709.7],
               [(0.1, 'atm'), 1.240000e+22, -4.93, 26477.8],
               [(1.0, 'atm'), 1.990000e+20, -3.92, 27634.1],
               [(10.0, 'atm'), 2.580000e+42, -10.3, 37670.2],
               [(100.0, 'atm'), 2.790000e+42, -10.1, 39108.2])
#  Goldsmith et al., J. Phys. Chem. A 2012, 116, 3325-3346
#  ------ ------ ------ !
# npropyloo(nC3H7OO)=QOOH_1(CH2CH2CH2OOH)     1.0E11  0.0  0.0

# Reaction 744
pdep_arrhenius('nC3H7OO <=> CH2CH2CH2OOH',
               [(0.01, 'atm'), 1.690000e+04, 1.56, 18570.3],
               [(0.1, 'atm'), 5.850000e+04, 1.66, 19612.0],
               [(1.0, 'atm'), 1.500000e+03, 2.32, 19753.7],
               [(10.0, 'atm'), 1.010000e+00, 3.38, 18994.8],
               [(100.0, 'atm'), 3.390000e+00, 3.23, 19209.3],
               options='duplicate')
# npropyloo(nC3H7OO)=QOOH_1(CH2CH2CH2OOH)     1.0E11  0.0  0.0

# Reaction 745
pdep_arrhenius('nC3H7OO <=> CH2CH2CH2OOH',
               [(0.01, 'atm'), 7.720000e+17, 0.000557, 40393.1],
               [(0.1, 'atm'), 7.020000e+18, -0.00118, 46931.8],
               [(1.0, 'atm'), 1.190000e+20, -0.00768, 55223.8],
               [(10.0, 'atm'), 1.260000e+23, -0.0315, 75440.7],
               [(100.0, 'atm'), 4.060000e+26, -0.0366, 99400.7],
               options='duplicate')
#  Goldsmith et al., J. Phys. Chem. A 2012, 116, 3325-3346
#  ------ ------ ------ !

# Reaction 746
pdep_arrhenius('nC3H7OO <=> C3H6 + HO2',
               [(0.01, 'atm'), 4.300000e+53, -14.0, 39526.0],
               [(0.1, 'atm'), 9.520000e+57, -15.0, 42684.3],
               [(1.0, 'atm'), 6.900000e+33, -7.03, 36543.5],
               [(10.0, 'atm'), 2.550000e+16, -1.22, 32480.3],
               [(100.0, 'atm'), 2.260000e+32, -6.22, 37948.2])
#  Goldsmith et al., J. Phys. Chem. A 2012, 116, 3325-3346
#  ------ ------ ------ !

# Reaction 747
pdep_arrhenius('nC3H7OO <=> cC3H6O + OH',
               [(0.01, 'atm'), 8.090000e+47, -12.6, 36677.4],
               [(0.1, 'atm'), 5.450000e+52, -13.7, 40634.1],
               [(1.0, 'atm'), 7.590000e+33, -7.28, 37564.0],
               [(10.0, 'atm'), 3.280000e+21, -2.88, 37342.8],
               [(100.0, 'atm'), 7.930000e+33, -6.68, 43797.1])
#  Goldsmith et al., J. Phys. Chem. A 2012, 116, 3325-3346
#  ------ ------ ------ !

# Reaction 748
pdep_arrhenius('CH3CHCH2OOH <=> CH2CH2CH2OOH',
               [(0.01, 'atm'), 6.240000e-135, 45.7, -19461.9],
               [(0.1, 'atm'), 3.000000e-176, 57.9, -40421.7],
               [(1.0, 'atm'), 1.000000e-15, 10.2, 28593.7],
               [(10.0, 'atm'), 5.360000e-85, 31.0, 535.821])
# PLOG / 100 1.58E-133 45.1 -21126.5/
#  Goldsmith et al., J. Phys. Chem. A 2012, 116, 3325-3346
#  ------ ------ ------ !

# Reaction 749
pdep_arrhenius('CH3CHCH2OOH <=> C3H6 + HO2',
               [(0.01, 'atm'), 1.490000e-15, 9.24, 18960.6],
               [(0.1, 'atm'), 2.900000e-44, 17.6, 1888.7],
               [(1.0, 'atm'), 1.080000e+31, -4.56, 32122.6],
               [(10.0, 'atm'), 1.160000e-09, 7.46, 14745.7],
               [(100.0, 'atm'), 1.270000e-15, 8.78, 9266.54])
#  Goldsmith et al., J. Phys. Chem. A 2012, 116, 3325-3346
#  ------ ------ ------ !

# Reaction 750
pdep_arrhenius('CH3CHCH2OOH <=> cC3H6O + OH',
               [(0.01, 'atm'), 7.760000e+00, 3.2, 8964.96],
               [(0.1, 'atm'), 3.640000e-05, 4.82, 5689.6],
               [(1.0, 'atm'), 1.740000e+17, -1.42, 15417.4],
               [(10.0, 'atm'), 1.170000e+04, 2.74, 10759.4],
               [(100.0, 'atm'), 3.340000e+14, -0.746, 13073.8])
#  Goldsmith et al., J. Phys. Chem. A 2012, 116, 3325-3346
#  ------ ------ ------ !

# Reaction 751
pdep_arrhenius('CH2CH2CH2OOH <=> C3H6 + HO2',
               [(0.01, 'atm'), 3.550000e-90, 27.5, -35057.0],
               [(0.1, 'atm'), 3.210000e+04, -0.342, 4339.23],
               [(1.0, 'atm'), 1.970000e+26, -5.97, 18742.8],
               [(10.0, 'atm'), 1.600000e+10, -0.444, 17531.8],
               [(100.0, 'atm'), 3.450000e+17, -2.82, 21579.1])
#  Goldsmith et al., J. Phys. Chem. A 2012, 116, 3325-3346
#  ------ ------ ------ !

# Reaction 752
pdep_arrhenius('CH2CH2CH2OOH <=> cC3H6O + OH',
               [(0.01, 'atm'), 3.000000e-94, 28.3, -37005.6],
               [(0.1, 'atm'), 1.720000e+01, 0.354, 3373.05],
               [(1.0, 'atm'), 1.970000e+25, -5.92, 19144.8],
               [(10.0, 'atm'), 4.600000e+14, -1.97, 21242.9],
               [(100.0, 'atm'), 3.960000e+25, -5.29, 29002.8])
#  Goldsmith et al., J. Phys. Chem. A 2012, 116, 3325-3346
#  ------ ------ ------ !
# *******************!!*******************!!*******************!
#  ------ ------ ------ !

# Reaction 753
reaction('nC3H7OO + CH4 <=> CH3 + nC3H7OOH', [7.000000e-01, 3.95, 21400.0])
#  H-H Carstensen, A.M. Dean, O. Deutschmann, Proc. Combust. Inst. 31 (2007) 149-157
#  ------ ------ ------ !

# Reaction 754
reaction('nC3H7OO + C2H6 <=> C2H5 + nC3H7OOH', [2.700000e+00, 3.81, 17200.0])
#  H-H Carstensen, A.M. Dean, O. Deutschmann, Proc. Combust. Inst. 31 (2007) 149-157
#  ------ ------ ------ !

# Reaction 755
reaction('nC3H7OO + HO2 <=> nC3H7OOH + O2', [1.750000e+10, 0.0, -3273.0])
#  RMG--H_Abstraction (RMG-Py rate rules)
#  ------ ------ ------ !
#  nC3H7OO+CH3OO=Products        3.37E+11        0.0      0.0
#  Johnson, D.; Price, D.W.; Marston, G.; Atmos. Environ. 38 (2004)  1447 - 1458
#  Distributing products equally:

# Reaction 756
reaction('nC3H7OO + CH3OO <=> CH3CH2CHO + CH3OH + O2', [1.120000e+11, 0.0, 0.0])

# Reaction 757
reaction('nC3H7OO + CH3OO <=> nC3H7O + CH3O + O2', [1.120000e+11, 0.0, 0.0])
#  nC3H7OO+CH3OO=nC3H7OH+CH2O+O2     1.12E+11        0.0      0.0
#  ------ ------ ------ !
#  nC3H7OO+CH3CH2OO=Products     5.60E+10        0.0      0.0
#  Johnson, D.; Price, D.W.; Marston, G.; Atmos. Environ. 38 (2004)  1447 - 1458
#  Distributing products equally:

# Reaction 758
reaction('nC3H7OO + CH3CH2OO <=> CH3CH2CHO + CH3CH2OH + O2', [1.870000e+10, 0.0, 0.0])

# Reaction 759
reaction('nC3H7OO + CH3CH2OO <=> nC3H7O + CH3CH2O + O2', [1.870000e+10, 0.0, 0.0])
#  nC3H7OO+CH3CH2OO=nC3H7OH+CH3CHO+O2    1.87E+10        0.0      0.0
#  ------ ------ ------ !
#  nC3H7OO+iC3H7OO=Products      1.20E+10        0.0      0.0
#  Johnson, D.; Price, D.W.; Marston, G.; Atmos. Environ. 38 (2004)  1447 - 1458
#  Distributing products equally:
#  nC3H7OO+iC3H7OO=CH3CH2CHO+iC3H7OH+O2          4.0E+09     0.0      0.0

# Reaction 760
reaction('nC3H7OO + iC3H7OO <=> nC3H7O + iC3H7O + O2', [4.000000e+09, 0.0, 0.0])
#  nC3H7OO+iC3H7OO=nC3H7OH+CH3C(O)CH3+O2     4.0E+09     0.0      0.0
#  ------ ------ ------ !
#  *****************************************************************************
#     iC3H7(iso-propyl:CH3CHCH3) subset                                        *
#  *****************************************************************************
#  iC3H7=>decomposition

# Reaction 761
pdep_arrhenius('C3H6 + H <=> iC3H7',
               [(0.00132, 'atm'), 1.346700e+44, -10.678, 8196.4],
               [(0.00132, 'atm'), 3.400000e+38, -32.584, 136140.0],
               [(0.0395, 'atm'), 2.113500e+57, -14.227, 15147.0],
               [(0.0395, 'atm'), 2.246200e+29, -5.843, 4241.9],
               [(1.0, 'atm'), 3.256700e+61, -14.944, 20161.0],
               [(1.0, 'atm'), 1.063800e+30, -5.632, 5613.4],
               [(10.0, 'atm'), 5.296000e+56, -13.122, 20667.0],
               [(10.0, 'atm'), 6.113900e+26, -4.442, 5182.3],
               [(100.0, 'atm'), 1.110500e+50, -10.803, 20202.0],
               [(100.0, 'atm'), 2.728000e+23, -3.261, 4597.7])
#  Miller and Klippenstein, J. Phys. Chem. A, 2013, 117 (13), pp 2718-2727
#  ------ ------ ------ !

# Reaction 762
reaction('iC3H7 + H <=> C3H6 + H2', [3.610000e+12, 0.0, 0.0])
#  Tsang 1988

# Reaction 763
reaction('iC3H7 + H <=> C3H8', [1.660000e+13, 0.22, 0.0])
#  Harding et al., J. Phys. Chem. A, 2005, 109 (21), pp 4646-4656
#  ------ ------ ------ !

# Reaction 764
reaction('iC3H7 + O <=> CH3CHO + CH3', [4.560000e+13, 0.0, 0.0])

# Reaction 765
reaction('iC3H7 + O <=> CH3C(O)CH3 + H', [4.100000e+13, 0.0, 0.0])

# Reaction 766
reaction('iC3H7 + O <=> C3H6 + OH', [2.740000e+13, 0.0, 0.0])
#  Hoyermann, et al PCI 33, 283-291 (2011)
#  ------ ------ ------ !

# Reaction 767
reaction('iC3H7 + OH <=> C3H6 + H2O', [4.000000e+13, 0.0, 0.0])
#    JAM  7/2013

# Reaction 768
reaction('iC3H7 + OH <=> CH3CHOH + CH3', [2.000000e+13, 0.0, 0.0])
#    JAM  7/2013
#  ------ ------ ------ !

# Reaction 769
reaction('iC3H7 + HO2 <=> CH3CHO + CH3 + OH', [2.410000e+13, 0.0, 0.0])
#  Tsang 1988
#  ------ ------ ------ !

# Reaction 770
reaction('iC3H7 + CH2CHCH2 <=> C3H8 + CH2CCH2', [4.580000e+12, -0.35, -131.0])
#  Tsang 1988
#  ------ ------ ------ !

# Reaction 771
reaction('iC3H7 + C2H4 <=> C3H6 + C2H5', [2.650000e+10, 0.0, 6598.0])
#  NIST:     1988TSA887
#  ------ ------ ------ !
# *******************!!*******************!!*******************!
# *******************!  iC3H7+O2= Products
#  o2 + i-propyl rates
# O2 + ipropyl(iC3H7)=ipropyloo(iC3H7OO)     1.0E11  0.0  0.0

# Reaction 772
pdep_arrhenius('iC3H7 + O2 <=> iC3H7OO',
               [(0.01, 'atm'), 7.330000e+05, 1.33, -6345.64],
               [(0.1, 'atm'), 2.240000e+11, -0.105, -3697.87],
               [(1.0, 'atm'), 1.540000e+18, -2.02, -498.567],
               [(10.0, 'atm'), 6.740000e+27, -4.85, 3779.82],
               [(100.0, 'atm'), 1.670000e+29, -5.15, 5036.45])
#  Goldsmith et al., J. Phys. Chem. A 2012, 116, 3325-3346
# O2 + ipropyl(iC3H7)=QOOH_3(CH2CH(OOH)CH3)     1.0E11  0.0  0.0

# Reaction 773
pdep_arrhenius('iC3H7 + O2 <=> CH2CH(OOH)CH3',
               [(0.01, 'atm'), 4.860000e+10, -1.56, -708.183],
               [(0.1, 'atm'), 3.760000e+11, -1.48, 470.031],
               [(1.0, 'atm'), 4.080000e+12, -1.45, 2168.78],
               [(10.0, 'atm'), 1.130000e+14, -1.5, 5253.42],
               [(100.0, 'atm'), 3.560000e+10, -0.116, 7056.45])
#  Goldsmith et al., J. Phys. Chem. A 2012, 116, 3325-3346
# O2 + ipropyl(iC3H7)=HO2 + C3H6     1.0E11  0.0  0.0

# Reaction 774
pdep_arrhenius('iC3H7 + O2 <=> C3H6 + HO2',
               [(0.01, 'atm'), 5.910000e+09, 0.428, -1438.57],
               [(0.1, 'atm'), 1.600000e+14, -0.845, 1423.77],
               [(1.0, 'atm'), 4.050000e+18, -2.07, 4971.47],
               [(10.0, 'atm'), 4.910000e+17, -1.66, 6964.04],
               [(100.0, 'atm'), 9.840000e+07, 1.34, 5379.12])
#  Goldsmith et al., J. Phys. Chem. A 2012, 116, 3325-3346
# O2 + ipropyl(iC3H7)=OH + propoxide(cC3H6O)     1.0E11  0.0  0.0

# Reaction 775
pdep_arrhenius('iC3H7 + O2 <=> cC3H6O + OH',
               [(0.01, 'atm'), 7.430000e+02, 2.04, -2163.11],
               [(0.1, 'atm'), 3.030000e+07, 0.708, 692.028],
               [(1.0, 'atm'), 4.000000e+13, -1.03, 5014.64],
               [(10.0, 'atm'), 2.810000e+18, -2.31, 10119.3],
               [(100.0, 'atm'), 1.350000e+14, -0.832, 12601.5])
#  Goldsmith et al., J. Phys. Chem. A 2012, 116, 3325-3346

# Reaction 776
pdep_arrhenius('iC3H7OO <=> CH2CH(OOH)CH3',
               [(0.01, 'atm'), 6.000000e+33, -8.94, 30442.3],
               [(0.1, 'atm'), 2.480000e+34, -8.62, 32904.7],
               [(1.0, 'atm'), 2.010000e+33, -7.75, 34890.1],
               [(10.0, 'atm'), 4.620000e+27, -5.55, 35036.7],
               [(100.0, 'atm'), 2.220000e+18, -2.35, 33244.7])
#  Goldsmith et al., J. Phys. Chem. A 2012, 116, 3325-3346

# Reaction 777
pdep_arrhenius('iC3H7OO <=> C3H6 + HO2',
               [(0.01, 'atm'), 1.610000e+75, -20.6, 46203.0],
               [(0.1, 'atm'), 1.720000e+66, -17.3, 45458.9],
               [(1.0, 'atm'), 4.030000e+56, -14.0, 44010.2],
               [(10.0, 'atm'), 1.290000e+40, -8.58, 39418.6],
               [(100.0, 'atm'), 6.400000e+25, -4.02, 34913.9])
#  Goldsmith et al., J. Phys. Chem. A 2012, 116, 3325-3346

# Reaction 778
pdep_arrhenius('iC3H7OO <=> cC3H6O + OH',
               [(0.01, 'atm'), 3.670000e+87, -25.3, 51030.1],
               [(0.1, 'atm'), 1.240000e+72, -19.8, 49111.1],
               [(1.0, 'atm'), 1.350000e+67, -17.7, 50804.5],
               [(10.0, 'atm'), 1.940000e+53, -13.0, 49382.4],
               [(100.0, 'atm'), 7.600000e+36, -7.67, 46500.2])
#  Goldsmith et al., J. Phys. Chem. A 2012, 116, 3325-3346

# Reaction 779
pdep_arrhenius('CH2CH(OOH)CH3 <=> C3H6 + HO2',
               [(0.01, 'atm'), 1.270000e-80, 27.8, -15752.5],
               [(0.1, 'atm'), 3.070000e-68, 24.1, -13624.7],
               [(1.0, 'atm'), 7.160000e-48, 18.1, -6620.37],
               [(10.0, 'atm'), 5.040000e-23, 10.5, 2465.01],
               [(100.0, 'atm'), 1.040000e+23, -3.25, 20247.9])
#  Goldsmith et al., J. Phys. Chem. A 2012, 116, 3325-3346

# Reaction 780
pdep_arrhenius('CH2CH(OOH)CH3 <=> cC3H6O + OH',
               [(0.01, 'atm'), 2.310000e-06, 4.58, 2774.7],
               [(0.1, 'atm'), 3.370000e+00, 2.89, 5130.02],
               [(1.0, 'atm'), 1.150000e+09, 0.521, 9007.53],
               [(10.0, 'atm'), 5.400000e+16, -1.64, 12694.5],
               [(100.0, 'atm'), 2.980000e+18, -2.0, 14250.8])
#  Goldsmith et al., J. Phys. Chem. A 2012, 116, 3325-3346
#  ----------------------------------------------
# *******************! QOOH_1+O2=products
#  o2 + qooh-1
# O2 + QOOH_1(CH2CH2CH2OOH)=well_1     1.0E11  0.0  0.0

# Reaction 781
pdep_arrhenius('CH2CH2CH2OOH + O2 <=> HOOCCCOO*',
               [(0.01, 'atm'), 2.950000e+42, -10.2, 5862.36],
               [(0.1, 'atm'), 4.300000e+42, -9.88, 7526.86],
               [(1.0, 'atm'), 7.470000e+36, -7.85, 6724.35],
               [(10.0, 'atm'), 2.180000e+27, -4.75, 4026.17],
               [(100.0, 'atm'), 1.460000e+18, -1.85, 1005.84])
#  Goldsmith et al., J. Phys. Chem. A 2012, 116, 3325-3346
# O2 + QOOH_1(CH2CH2CH2OOH)=OH + prod_1(OCHCH2CH2OOH)     1.0E11  0.0  0.0
# O2 + QOOH_1(CH2CH2CH2OOH)=OH + OH + frag_1(OCHCH2CH2O     1.0E11  0.0  0.0

# Reaction 782
pdep_arrhenius('CH2CH2CH2OOH + O2 <=> OCHCH2CH2O + OH + OH',
               [(0.01, 'atm'), 6.200000e+30, -6.23, 5241.55],
               [(0.1, 'atm'), 2.420000e+32, -6.58, 8144.72],
               [(1.0, 'atm'), 3.700000e+27, -5.03, 8654.43],
               [(10.0, 'atm'), 3.580000e+15, -1.36, 5985.73],
               [(100.0, 'atm'), 6.320000e+00, 3.02, 1625.07])
#  Goldsmith et al., J. Phys. Chem. A 2012, 116, 3325-3346
# O2 + QOOH_1(CH2CH2CH2OOH)=HO2 + prod_2(CH2CHCH2OOH)     1.0E11  0.0  0.0

# Reaction 783
pdep_arrhenius('CH2CH2CH2OOH + O2 <=> CH2CHCH2OOH + HO2',
               [(0.01, 'atm'), 1.460000e+15, -1.27, 3278.88],
               [(0.1, 'atm'), 2.530000e+20, -2.73, 7332.77],
               [(1.0, 'atm'), 2.770000e+20, -2.61, 9796.94],
               [(10.0, 'atm'), 3.080000e+11, 0.179, 8569.97],
               [(100.0, 'atm'), 6.760000e-04, 4.57, 4463.75])
#  Goldsmith et al., J. Phys. Chem. A 2012, 116, 3325-3346
# O2 + QOOH_1(CH2CH2CH2OOH)=OH + prod_3(cC2H3OCH2OOH     1.0E11  0.0  0.0

# Reaction 784
pdep_arrhenius('CH2CH2CH2OOH + O2 <=> cC2H3OCH2OOH + OH',
               [(0.01, 'atm'), 8.190000e+11, -0.662, 2531.87],
               [(0.1, 'atm'), 2.740000e+17, -2.21, 6728.97],
               [(1.0, 'atm'), 6.700000e+17, -2.19, 9352.46],
               [(10.0, 'atm'), 1.360000e+09, 0.523, 8258.81],
               [(100.0, 'atm'), 2.540000e-06, 4.94, 4158.7])
#  Goldsmith et al., J. Phys. Chem. A 2012, 116, 3325-3346
#  ----------------------------------------------
# *******************!  QOOH-2+O2=Products
#  o2 + qooh-2

# Reaction 785
pdep_arrhenius('CH3CHCH2OOH + O2 <=> HOOCC(C)OO*',
               [(0.01, 'atm'), 3.530000e+43, -10.6, 5580.18],
               [(0.1, 'atm'), 1.730000e+44, -10.5, 7435.82],
               [(1.0, 'atm'), 5.070000e+40, -9.11, 7633.29],
               [(10.0, 'atm'), 4.230000e+32, -6.42, 5737.0],
               [(100.0, 'atm'), 6.650000e+22, -3.28, 2694.88])
#  Goldsmith et al., J. Phys. Chem. A 2012, 116, 3325-3346

# Reaction 786
pdep_arrhenius('CH3CHCH2OOH + O2 <=> HOOC(C)COO*',
               [(0.01, 'atm'), 1.230000e+68, -18.8, 15888.8],
               [(0.1, 'atm'), 9.140000e+63, -17.2, 17206.4],
               [(1.0, 'atm'), 3.480000e+57, -15.0, 17892.1],
               [(10.0, 'atm'), 2.640000e+39, -9.26, 13927.4],
               [(100.0, 'atm'), 9.850000e+16, -2.36, 7518.56])
#  Goldsmith et al., J. Phys. Chem. A 2012, 116, 3325-3346

# Reaction 787
pdep_arrhenius('CH3CHCH2OOH + O2 <=> HOOCC(C*)OOH',
               [(0.01, 'atm'), 2.700000e+71, -20.4, 19335.5],
               [(0.1, 'atm'), 1.180000e+56, -15.4, 17248.5],
               [(1.0, 'atm'), 9.120000e+46, -12.2, 18245.2],
               [(10.0, 'atm'), 1.880000e+34, -8.11, 18261.7],
               [(100.0, 'atm'), 1.260000e+09, -0.359, 12787.9])
#  Goldsmith et al., J. Phys. Chem. A 2012, 116, 3325-3346

# Reaction 788
pdep_arrhenius('CH3CHCH2OOH + O2 <=> cC2H3OCH2OOH + OH',
               [(0.01, 'atm'), 5.900000e+40, -10.4, 9903.31],
               [(0.1, 'atm'), 4.980000e+43, -11.1, 15059.9],
               [(1.0, 'atm'), 2.480000e+44, -11.0, 20566.1],
               [(10.0, 'atm'), 1.770000e+36, -8.31, 23587.3],
               [(100.0, 'atm'), 9.900000e+09, -0.31, 19165.5])
#  Goldsmith et al., J. Phys. Chem. A 2012, 116, 3325-3346
# O2 + QOOH_2(CH3CHCH2OOH)=OH + prod_4(CH3COCH2OOH     1.0E11  0.0  0.0

# Reaction 789
pdep_arrhenius('CH3CHCH2OOH + O2 <=> CH3COCH2O + OH + OH',
               [(0.01, 'atm'), 5.810000e+37, -9.43, 8668.1],
               [(0.1, 'atm'), 6.210000e+39, -9.86, 13086.8],
               [(1.0, 'atm'), 4.550000e+37, -9.0, 16522.9],
               [(10.0, 'atm'), 1.970000e+26, -5.41, 16537.7],
               [(100.0, 'atm'), 7.150000e+02, 1.7, 11159.5])
#  Goldsmith et al., J. Phys. Chem. A 2012, 116, 3325-3346
# O2 + QOOH_2(CH3CHCH2OOH)=OH + prod_5(CH3CHOOHCHO     1.0E11  0.0  0.0

# Reaction 790
pdep_arrhenius('CH3CHCH2OOH + O2 <=> CH3CH(CHO)O + OH + OH',
               [(0.01, 'atm'), 2.790000e+12, -0.855, 528.159],
               [(0.1, 'atm'), 8.750000e+17, -2.4, 4566.98],
               [(1.0, 'atm'), 1.790000e+20, -2.96, 7843.92],
               [(10.0, 'atm'), 9.720000e+14, -1.26, 8212.43],
               [(100.0, 'atm'), 7.360000e+01, 2.72, 5020.39])
#  Goldsmith et al., J. Phys. Chem. A 2012, 116, 3325-3346

# Reaction 791
pdep_arrhenius('CH3CHCH2OOH + O2 <=> CH2CHCH2OOH + HO2',
               [(0.01, 'atm'), 6.320000e+10, 0.00166, 874.545],
               [(0.1, 'atm'), 5.120000e+16, -1.68, 4872.14],
               [(1.0, 'atm'), 1.510000e+20, -2.59, 8512.58],
               [(10.0, 'atm'), 1.510000e+16, -1.27, 9391.5],
               [(100.0, 'atm'), 4.350000e+03, 2.55, 6477.35])
#  Goldsmith et al., J. Phys. Chem. A 2012, 116, 3325-3346
#  O2 + QOOH_2=HO2 + prod_6     1.0E11  0.0  0.0

# Reaction 792
pdep_arrhenius('CH3CHCH2OOH + O2 <=> CH3CHCHOOH + HO2',
               [(0.01, 'atm'), 1.800000e+08, 0.606, 591.748],
               [(0.1, 'atm'), 2.050000e+14, -1.12, 4599.17],
               [(1.0, 'atm'), 1.610000e+18, -2.16, 8382.66],
               [(10.0, 'atm'), 5.140000e+14, -0.988, 9471.9],
               [(100.0, 'atm'), 2.500000e+02, 2.77, 6674.51])
#  Goldsmith et al., J. Phys. Chem. A 2012, 116, 3325-3346

# Reaction 793
pdep_arrhenius('CH3CHCH2OOH + O2 <=> CH3C(CH2)OOH + HO2',
               [(0.01, 'atm'), 8.760000e+26, -5.92, 6495.86],
               [(0.1, 'atm'), 3.260000e+32, -7.42, 11890.7],
               [(1.0, 'atm'), 1.520000e+34, -7.71, 16629.1],
               [(10.0, 'atm'), 1.330000e+26, -5.08, 17982.6],
               [(100.0, 'atm'), 2.680000e+04, 1.52, 13435.1])
#  Goldsmith et al., J. Phys. Chem. A 2012, 116, 3325-3346

# Reaction 794
pdep_arrhenius('CH3CHCH2OOH + O2 <=> CH2CH(OOH)CH3 + O2',
               [(0.01, 'atm'), 1.680000e+33, -7.31, 8134.43],
               [(0.1, 'atm'), 4.310000e+38, -8.76, 13399.4],
               [(1.0, 'atm'), 8.960000e+39, -8.95, 17948.0],
               [(10.0, 'atm'), 3.580000e+31, -6.24, 19091.9],
               [(100.0, 'atm'), 1.020000e+10, 0.304, 14494.8])
#  Goldsmith et al., J. Phys. Chem. A 2012, 116, 3325-3346
#  ----------------------------------------------
# *******************!  QOOH-3+O2=Products
#  o2 + qooh-3

# Reaction 795
pdep_arrhenius('CH2CH(OOH)CH3 + O2 <=> HOOCC(C)OO*',
               [(0.01, 'atm'), 3.340000e+46, -12.0, 9049.43],
               [(0.1, 'atm'), 5.370000e+42, -10.6, 10094.0],
               [(1.0, 'atm'), 2.820000e+34, -7.84, 9748.12],
               [(10.0, 'atm'), 8.140000e+26, -5.4, 9407.36],
               [(100.0, 'atm'), 5.550000e+09, -0.118, 4986.52])
#  Goldsmith et al., J. Phys. Chem. A 2012, 116, 3325-3346

# Reaction 796
pdep_arrhenius('CH2CH(OOH)CH3 + O2 <=> HOOC(C)COO*',
               [(0.01, 'atm'), 1.150000e+19, -3.42, -4037.27],
               [(0.1, 'atm'), 1.500000e+27, -5.55, 517.703],
               [(1.0, 'atm'), 4.100000e+33, -7.19, 4543.4],
               [(10.0, 'atm'), 5.850000e+33, -6.97, 6018.35],
               [(100.0, 'atm'), 6.870000e+25, -4.35, 4019.75])
#  Goldsmith et al., J. Phys. Chem. A 2012, 116, 3325-3346

# Reaction 797
pdep_arrhenius('CH2CH(OOH)CH3 + O2 <=> HOOCC(C*)OOH',
               [(0.01, 'atm'), 2.060000e+29, -7.2, 1939.2],
               [(0.1, 'atm'), 4.310000e+34, -8.44, 6445.02],
               [(1.0, 'atm'), 3.030000e+37, -8.9, 10770.5],
               [(10.0, 'atm'), 2.010000e+31, -6.67, 11888.0],
               [(100.0, 'atm'), 1.460000e+16, -1.87, 8889.32])
#  Goldsmith et al., J. Phys. Chem. A 2012, 116, 3325-3346

# Reaction 798
pdep_arrhenius('CH2CH(OOH)CH3 + O2 <=> cC2H3OCH2OOH + OH',
               [(0.01, 'atm'), 2.190000e+13, -1.36, 92.5373],
               [(0.1, 'atm'), 2.980000e+22, -3.99, 5872.99],
               [(1.0, 'atm'), 1.300000e+32, -6.72, 13055.9],
               [(10.0, 'atm'), 3.600000e+31, -6.33, 17283.5],
               [(100.0, 'atm'), 1.150000e+15, -1.23, 15030.6])
#  Goldsmith et al., J. Phys. Chem. A 2012, 116, 3325-3346
# O2 + QOOH_3(CH2CH(OOH)CH3)=OH + prod_4(CH3COCH2OOH     1.0E11  0.0  0.0

# Reaction 799
pdep_arrhenius('CH2CH(OOH)CH3 + O2 <=> CH3COCH2O + OH + OH',
               [(0.01, 'atm'), 1.280000e+09, -0.0411, -1693.52],
               [(0.1, 'atm'), 1.260000e+16, -2.06, 2603.12],
               [(1.0, 'atm'), 6.700000e+22, -3.98, 7360.21],
               [(10.0, 'atm'), 2.350000e+21, -3.39, 9360.49],
               [(100.0, 'atm'), 1.130000e+10, 0.117, 7227.07])
#  Goldsmith et al., J. Phys. Chem. A 2012, 116, 3325-3346
# O2 + QOOH_3(CH2CH(OOH)CH3)=OH + prod_5(CH3CHOOHCHO     1.0E11  0.0  0.0

# Reaction 800
pdep_arrhenius('CH2CH(OOH)CH3 + O2 <=> CH3CH(CHO)O + OH + OH',
               [(0.01, 'atm'), 8.110000e+18, -3.19, 5910.89],
               [(0.1, 'atm'), 3.670000e+13, -1.44, 6967.38],
               [(1.0, 'atm'), 5.700000e+06, 0.697, 7673.86],
               [(10.0, 'atm'), 2.300000e+03, 1.68, 9631.39],
               [(100.0, 'atm'), 5.910000e-13, 6.32, 6807.79])
#  Goldsmith et al., J. Phys. Chem. A 2012, 116, 3325-3346

# Reaction 801
pdep_arrhenius('CH2CH(OOH)CH3 + O2 <=> CH2CHCH2OOH + HO2',
               [(0.01, 'atm'), 1.830000e+15, -1.76, 4656.56],
               [(0.1, 'atm'), 4.680000e+15, -1.86, 6599.16],
               [(1.0, 'atm'), 1.810000e+22, -3.78, 11804.9],
               [(10.0, 'atm'), 8.680000e+20, -3.2, 15352.4],
               [(100.0, 'atm'), 2.230000e+04, 1.94, 13074.8])
#  Goldsmith et al., J. Phys. Chem. A 2012, 116, 3325-3346

# Reaction 802
pdep_arrhenius('CH2CH(OOH)CH3 + O2 <=> CH3CHCHOOH + HO2',
               [(0.01, 'atm'), 1.060000e+18, -2.77, 6957.57],
               [(0.1, 'atm'), 2.410000e+12, -0.913, 7831.26],
               [(1.0, 'atm'), 3.370000e+05, 1.25, 8423.79],
               [(10.0, 'atm'), 7.810000e+02, 2.02, 10617.2],
               [(100.0, 'atm'), 2.040000e-12, 6.35, 8211.57])
#  Goldsmith et al., J. Phys. Chem. A 2012, 116, 3325-3346

# Reaction 803
pdep_arrhenius('CH2CH(OOH)CH3 + O2 <=> CH3C(CH2)OOH + HO2',
               [(0.01, 'atm'), 1.690000e+05, 1.47, -339.622],
               [(0.1, 'atm'), 1.920000e+11, -0.295, 3115.73],
               [(1.0, 'atm'), 8.390000e+18, -2.5, 7895.85],
               [(10.0, 'atm'), 3.260000e+20, -2.84, 10971.0],
               [(100.0, 'atm'), 2.020000e+11, 0.0484, 9736.61])
#  Goldsmith et al., J. Phys. Chem. A 2012, 116, 3325-3346
#  well-1

# Reaction 804
pdep_arrhenius('HOOCCCOO* <=> OCHCH2CH2OOH + OH',
               [(0.01, 'atm'), 4.080000e+29, -6.39, 23440.2],
               [(0.1, 'atm'), 2.490000e+25, -4.95, 22612.5],
               [(1.0, 'atm'), 1.010000e+19, -2.88, 20803.6],
               [(10.0, 'atm'), 4.460000e+11, -0.538, 18441.1],
               [(100.0, 'atm'), 1.670000e+05, 1.48, 16237.9])
#  Goldsmith et al., J. Phys. Chem. A 2012, 116, 3325-3346

# Reaction 805
pdep_arrhenius('HOOCCCOO* <=> CH2CHCH2OOH + HO2',
               [(0.01, 'atm'), 3.850000e+46, -11.4, 37872.4],
               [(0.1, 'atm'), 5.560000e+44, -10.5, 38835.5],
               [(1.0, 'atm'), 3.870000e+37, -8.08, 37522.3],
               [(10.0, 'atm'), 6.420000e+26, -4.59, 34397.2],
               [(100.0, 'atm'), 1.960000e+16, -1.27, 30917.4])
#  Goldsmith et al., J. Phys. Chem. A 2012, 116, 3325-3346

# Reaction 806
pdep_arrhenius('HOOCCCOO* <=> cC2H3OCH2OOH + OH',
               [(0.01, 'atm'), 2.470000e+38, -9.47, 33733.9],
               [(0.1, 'atm'), 4.840000e+35, -8.3, 34435.4],
               [(1.0, 'atm'), 6.960000e+27, -5.62, 32905.9],
               [(10.0, 'atm'), 2.660000e+16, -1.93, 29583.6],
               [(100.0, 'atm'), 1.720000e+05, 1.6, 25882.4])
#  Goldsmith et al., J. Phys. Chem. A 2012, 116, 3325-3346
#  well-2 decomp

# Reaction 807
pdep_arrhenius('HOOCC(C)OO* <=> HOOC(C)COO*',
               [(0.01, 'atm'), 4.970000e+32, -7.73, 24948.9],
               [(0.1, 'atm'), 7.450000e+30, -7.03, 25023.3],
               [(1.0, 'atm'), 8.960000e+26, -5.68, 24305.7],
               [(10.0, 'atm'), 3.250000e+19, -3.28, 22143.0],
               [(100.0, 'atm'), 8.350000e+10, -0.557, 19334.7])
#  Goldsmith et al., J. Phys. Chem. A 2012, 116, 3325-3346

# Reaction 808
pdep_arrhenius('HOOCC(C)OO* <=> HOOCC(C*)OOH',
               [(0.01, 'atm'), 6.930000e+57, -15.8, 40643.8],
               [(0.1, 'atm'), 4.010000e+56, -15.2, 42938.1],
               [(1.0, 'atm'), 1.650000e+51, -13.3, 43899.1],
               [(10.0, 'atm'), 1.530000e+39, -9.43, 42209.2],
               [(100.0, 'atm'), 7.450000e+08, -0.201, 31860.5])
#  Goldsmith et al., J. Phys. Chem. A 2012, 116, 3325-3346

# Reaction 809
pdep_arrhenius('HOOCC(C)OO* <=> cC2H3OCH2OOH + OH',
               [(0.01, 'atm'), 3.960000e+74, -20.6, 49025.7],
               [(0.1, 'atm'), 3.820000e+75, -20.6, 53261.9],
               [(1.0, 'atm'), 3.590000e+71, -19.1, 56337.8],
               [(10.0, 'atm'), 2.300000e+58, -14.9, 56128.4],
               [(100.0, 'atm'), 2.870000e+29, -6.03, 49095.4])
#  Goldsmith et al., J. Phys. Chem. A 2012, 116, 3325-3346

# Reaction 810
pdep_arrhenius('HOOCC(C)OO* <=> CH3COCH2OOH + OH',
               [(0.01, 'atm'), 1.100000e+67, -18.3, 45214.8],
               [(0.1, 'atm'), 7.500000e+62, -16.8, 46575.3],
               [(1.0, 'atm'), 6.210000e+52, -13.6, 45642.4],
               [(10.0, 'atm'), 8.860000e+36, -8.6, 42193.9],
               [(100.0, 'atm'), 1.290000e+15, -1.92, 35845.0])
#  Goldsmith et al., J. Phys. Chem. A 2012, 116, 3325-3346

# Reaction 811
pdep_arrhenius('HOOCC(C)OO* <=> CH3CHOOHCHO + OH',
               [(0.01, 'atm'), 2.530000e+40, -9.91, 32631.4],
               [(0.1, 'atm'), 2.540000e+37, -8.72, 32909.5],
               [(1.0, 'atm'), 1.120000e+31, -6.53, 31806.6],
               [(10.0, 'atm'), 1.980000e+21, -3.34, 29137.8],
               [(100.0, 'atm'), 1.950000e+10, 0.154, 25612.0])
#  Goldsmith et al., J. Phys. Chem. A 2012, 116, 3325-3346

# Reaction 812
pdep_arrhenius('HOOCC(C)OO* <=> CH2CHCH2OOH + HO2',
               [(0.01, 'atm'), 1.020000e+51, -12.8, 39361.7],
               [(0.1, 'atm'), 1.200000e+50, -12.2, 40662.0],
               [(1.0, 'atm'), 1.150000e+45, -10.3, 40331.6],
               [(10.0, 'atm'), 3.130000e+35, -7.15, 37939.5],
               [(100.0, 'atm'), 7.710000e+23, -3.45, 34300.5])
#  Goldsmith et al., J. Phys. Chem. A 2012, 116, 3325-3346

# Reaction 813
pdep_arrhenius('HOOCC(C)OO* <=> CH3CHCHOOH + HO2',
               [(0.01, 'atm'), 1.040000e+50, -12.7, 39535.8],
               [(0.1, 'atm'), 2.230000e+49, -12.1, 41005.3],
               [(1.0, 'atm'), 2.980000e+44, -10.3, 40814.4],
               [(10.0, 'atm'), 5.650000e+34, -7.1, 38441.9],
               [(100.0, 'atm'), 5.150000e+22, -3.26, 34691.2])
#  Goldsmith et al., J. Phys. Chem. A 2012, 116, 3325-3346

# Reaction 814
pdep_arrhenius('HOOCC(C)OO* <=> CH3C(CH2)OOH + HO2',
               [(0.01, 'atm'), 7.840000e+68, -18.8, 48356.9],
               [(0.1, 'atm'), 1.430000e+67, -18.0, 50795.4],
               [(1.0, 'atm'), 4.770000e+59, -15.4, 51184.2],
               [(10.0, 'atm'), 1.870000e+45, -10.8, 48655.3],
               [(100.0, 'atm'), 1.550000e+23, -3.97, 42477.9])
#  Goldsmith et al., J. Phys. Chem. A 2012, 116, 3325-3346
#  well-3 decomp

# Reaction 815
pdep_arrhenius('HOOC(C)COO* <=> HOOCC(C*)OOH',
               [(0.01, 'atm'), 1.750000e+42, -10.5, 31158.6],
               [(0.1, 'atm'), 2.760000e+39, -9.32, 31690.6],
               [(1.0, 'atm'), 1.420000e+33, -7.12, 30696.5],
               [(10.0, 'atm'), 3.660000e+25, -4.59, 28857.5],
               [(100.0, 'atm'), 1.980000e+16, -1.63, 25974.0])
#  Goldsmith et al., J. Phys. Chem. A 2012, 116, 3325-3346

# Reaction 816
pdep_arrhenius('HOOC(C)COO* <=> cC2H3OCH2OOH + OH',
               [(0.01, 'atm'), 1.110000e+75, -20.3, 46622.1],
               [(0.1, 'atm'), 3.410000e+71, -18.8, 48632.2],
               [(1.0, 'atm'), 1.910000e+60, -15.0, 47775.5],
               [(10.0, 'atm'), 3.440000e+50, -11.8, 47080.2],
               [(100.0, 'atm'), 8.890000e+30, -5.73, 41827.7])
#  Goldsmith et al., J. Phys. Chem. A 2012, 116, 3325-3346

# Reaction 817
pdep_arrhenius('HOOC(C)COO* <=> CH3COCH2OOH + OH',
               [(0.01, 'atm'), 4.030000e+49, -12.6, 34314.3],
               [(0.1, 'atm'), 9.780000e+40, -9.67, 32757.0],
               [(1.0, 'atm'), 1.470000e+28, -5.51, 29111.3],
               [(10.0, 'atm'), 7.980000e+18, -2.52, 26399.8],
               [(100.0, 'atm'), 2.040000e+09, 0.515, 23246.5])
#  Goldsmith et al., J. Phys. Chem. A 2012, 116, 3325-3346

# Reaction 818
pdep_arrhenius('HOOC(C)COO* <=> CH3CHOOHCHO + OH',
               [(0.01, 'atm'), 1.740000e+40, -9.94, 36652.7],
               [(0.1, 'atm'), 1.980000e+53, -14.1, 42545.6],
               [(1.0, 'atm'), 1.460000e+53, -13.7, 46323.8],
               [(10.0, 'atm'), 1.080000e+38, -8.9, 43329.8],
               [(100.0, 'atm'), 1.400000e+16, -2.18, 37096.2])
#  Goldsmith et al., J. Phys. Chem. A 2012, 116, 3325-3346

# Reaction 819
pdep_arrhenius('HOOC(C)COO* <=> CH2CHCH2OOH + HO2',
               [(0.01, 'atm'), 4.870000e+48, -12.3, 39596.8],
               [(0.1, 'atm'), 6.310000e+85, -23.5, 55900.2],
               [(1.0, 'atm'), 7.670000e+59, -15.1, 49926.5],
               [(10.0, 'atm'), 1.300000e+50, -11.8, 49506.7],
               [(100.0, 'atm'), 2.100000e+29, -5.33, 44043.7])
#  Goldsmith et al., J. Phys. Chem. A 2012, 116, 3325-3346

# Reaction 820
pdep_arrhenius('HOOC(C)COO* <=> CH3CHCHOOH + HO2',
               [(0.01, 'atm'), 3.600000e+41, -10.3, 38545.0],
               [(0.1, 'atm'), 3.080000e+56, -14.9, 45866.1],
               [(1.0, 'atm'), 2.010000e+57, -14.8, 49803.7],
               [(10.0, 'atm'), 1.710000e+43, -10.3, 47485.1],
               [(100.0, 'atm'), 1.450000e+21, -3.45, 41382.6])
#  Goldsmith et al., J. Phys. Chem. A 2012, 116, 3325-3346

# Reaction 821
pdep_arrhenius('HOOC(C)COO* <=> CH3C(CH2)OOH + HO2',
               [(0.01, 'atm'), 6.580000e+63, -16.7, 44481.3],
               [(0.1, 'atm'), 1.170000e+59, -14.8, 44912.1],
               [(1.0, 'atm'), 1.740000e+47, -10.9, 42145.6],
               [(10.0, 'atm'), 3.790000e+37, -7.68, 39639.1],
               [(100.0, 'atm'), 2.990000e+26, -4.15, 36105.0])
#  Goldsmith et al., J. Phys. Chem. A 2012, 116, 3325-3346
#  well-5 decomp

# Reaction 822
pdep_arrhenius('HOOCC(C*)OOH <=> OH + cC2H3OCH2OOH',
               [(0.01, 'atm'), 3.300000e+11, -0.635, 11041.5],
               [(0.1, 'atm'), 1.610000e+18, -2.41, 14413.8],
               [(1.0, 'atm'), 4.780000e+24, -4.13, 18110.0],
               [(10.0, 'atm'), 5.270000e+21, -3.0, 18125.3],
               [(100.0, 'atm'), 6.120000e+15, -1.06, 16486.4])
#  Goldsmith et al., J. Phys. Chem. A 2012, 116, 3325-3346

# Reaction 823
pdep_arrhenius('HOOCC(C*)OOH <=> OH + CH3COCH2OOH',
               [(0.01, 'atm'), 1.160000e-25, 10.4, 2788.19],
               [(0.1, 'atm'), 5.600000e-37, 13.9, -256.536],
               [(1.0, 'atm'), 2.240000e+08, 0.0821, 17439.4],
               [(10.0, 'atm'), 4.110000e+20, -3.63, 24307.5],
               [(100.0, 'atm'), 5.090000e+05, 0.938, 20652.7])
#  Goldsmith et al., J. Phys. Chem. A 2012, 116, 3325-3346

# Reaction 824
pdep_arrhenius('HOOCC(C*)OOH <=> OH + CH3CHOOHCHO',
               [(0.01, 'atm'), 7.610000e-32, 11.9, 4218.28],
               [(0.1, 'atm'), 9.210000e-42, 14.8, 1990.43],
               [(1.0, 'atm'), 2.200000e+06, 0.0203, 21510.8],
               [(10.0, 'atm'), 3.280000e+28, -6.77, 33682.1],
               [(100.0, 'atm'), 2.830000e+08, -0.63, 29961.5])
#  Goldsmith et al., J. Phys. Chem. A 2012, 116, 3325-3346

# Reaction 825
pdep_arrhenius('HOOCC(C*)OOH <=> HO2 + CH2CHCH2OOH',
               [(0.01, 'atm'), 1.430000e-02, 3.17, 9063.13],
               [(0.1, 'atm'), 7.780000e+13, -1.39, 15409.5],
               [(1.0, 'atm'), 2.850000e+25, -4.59, 21213.3],
               [(10.0, 'atm'), 4.890000e+22, -3.45, 21660.8],
               [(100.0, 'atm'), 1.710000e+15, -1.0, 19678.2])
#  Goldsmith et al., J. Phys. Chem. A 2012, 116, 3325-3346

# Reaction 826
pdep_arrhenius('HOOCC(C*)OOH <=> HO2 + CH3CHCHOOH',
               [(0.01, 'atm'), 1.450000e-32, 12.1, 4947.89],
               [(0.1, 'atm'), 8.980000e-42, 14.9, 2925.61],
               [(1.0, 'atm'), 2.850000e+07, -0.22, 22938.0],
               [(10.0, 'atm'), 2.100000e+30, -7.16, 35571.2],
               [(100.0, 'atm'), 6.290000e+10, -1.14, 32271.3])
#  Goldsmith et al., J. Phys. Chem. A 2012, 116, 3325-3346

# Reaction 827
pdep_arrhenius('HOOCC(C*)OOH <=> HO2 + CH3C(CH2)OOH',
               [(0.01, 'atm'), 2.180000e-24, 10.1, 5619.89],
               [(0.1, 'atm'), 7.460000e-35, 13.4, 2720.21],
               [(1.0, 'atm'), 4.290000e+12, -0.99, 21364.7],
               [(10.0, 'atm'), 1.780000e+26, -5.03, 29085.0],
               [(100.0, 'atm'), 2.660000e+11, -0.433, 25731.4])
#  Goldsmith et al., J. Phys. Chem. A 2012, 116, 3325-3346
#  ------------------------------------------------
#  C3H5OOH decomp

# Reaction 828
pdep_arrhenius('CH2CHCH2OOH <=> CH2CHCH2O + OH',
               [(0.01, 'atm'), 1.490000e+58, -13.9, 54266.9],
               [(0.1, 'atm'), 1.800000e+54, -12.4, 54193.8],
               [(1.0, 'atm'), 3.360000e+46, -9.81, 52468.5],
               [(10.0, 'atm'), 2.390000e+36, -6.54, 49429.0],
               [(100.0, 'atm'), 1.280000e+27, -3.61, 46333.1])
#  Goldsmith et al., J. Phys. Chem. A 2012, 116, 3325-3346
# not computed explicitly; taken by analogy from oh + allyloxy(CH2CHCH2O

# Reaction 829
pdep_arrhenius('CH3CHCHOOH <=> propen1oxy + OH',
               [(0.01, 'atm'), 1.490000e+58, -13.9, 28146.9],
               [(0.1, 'atm'), 1.800000e+54, -12.4, 28073.8],
               [(1.0, 'atm'), 3.360000e+46, -9.81, 26348.5],
               [(10.0, 'atm'), 2.390000e+36, -6.54, 23309.0],
               [(100.0, 'atm'), 1.280000e+27, -3.61, 20213.1])
#  Goldsmith et al., J. Phys. Chem. A 2012, 116, 3325-3346
# not computed explicitly; taken by analogy from oh + allyloxy(CH2CHCH2O

# Reaction 830
pdep_arrhenius('CH3C(CH2)OOH <=> propen2oxy + OH',
               [(0.01, 'atm'), 1.490000e+58, -13.9, 30966.9],
               [(0.1, 'atm'), 1.800000e+54, -12.4, 30893.8],
               [(1.0, 'atm'), 3.360000e+46, -9.81, 29168.5],
               [(10.0, 'atm'), 2.390000e+36, -6.54, 26129.0],
               [(100.0, 'atm'), 1.280000e+27, -3.61, 23033.1])
#  Goldsmith et al., J. Phys. Chem. A 2012, 116, 3325-3346
#  ------------------------------------------------
#  OC3H5OOH decomp

# Reaction 831
pdep_arrhenius('OCHCH2CH2OOH <=> OCHCH2CH2O + OH',
               [(0.01, 'atm'), 3.410000e+64, -15.9, 55761.4],
               [(0.1, 'atm'), 1.970000e+61, -14.6, 56011.5],
               [(1.0, 'atm'), 1.070000e+54, -12.1, 54562.8],
               [(10.0, 'atm'), 5.290000e+43, -8.74, 51568.5],
               [(100.0, 'atm'), 4.060000e+33, -5.54, 48225.4])
#  Goldsmith et al., J. Phys. Chem. A 2012, 116, 3325-3346
# not computed explicitly; taken by analogy from acetyl(CH3CO-methoxy + oh

# Reaction 832
pdep_arrhenius('cC2H3OCH2OOH <=> oxiranylmet + OH',
               [(0.01, 'atm'), 5.200000e+64, -15.9, 56650.1],
               [(0.1, 'atm'), 2.190000e+60, -14.2, 56479.7],
               [(1.0, 'atm'), 1.080000e+52, -11.5, 54580.4],
               [(10.0, 'atm'), 1.560000e+41, -7.97, 51321.0],
               [(100.0, 'atm'), 1.030000e+31, -4.76, 47921.9])
#  Goldsmith et al., J. Phys. Chem. A 2012, 116, 3325-3346

# Reaction 833
pdep_arrhenius('CH3COCH2OOH <=> CH3COCH2O + OH',
               [(0.01, 'atm'), 5.200000e+64, -15.9, 56650.1],
               [(0.1, 'atm'), 2.190000e+60, -14.2, 56479.7],
               [(1.0, 'atm'), 1.080000e+52, -11.5, 54580.4],
               [(10.0, 'atm'), 1.560000e+41, -7.97, 51321.0],
               [(100.0, 'atm'), 1.030000e+31, -4.76, 47921.9])
#  Goldsmith et al., J. Phys. Chem. A 2012, 116, 3325-3346

# Reaction 834
pdep_arrhenius('CH3CHOOHCHO <=> CH3CH(CHO)O + OH',
               [(0.01, 'atm'), 5.200000e+64, -15.9, 56650.1],
               [(0.1, 'atm'), 2.190000e+60, -14.2, 56479.7],
               [(1.0, 'atm'), 1.080000e+52, -11.5, 54580.4],
               [(10.0, 'atm'), 1.560000e+41, -7.97, 51321.0],
               [(100.0, 'atm'), 1.030000e+31, -4.76, 47921.9])
#  Goldsmith et al., J. Phys. Chem. A 2012, 116, 3325-3346
#  C3H5O2 beta-scission rates

# Reaction 835
reaction('OCHCH2CH2O <=> CH2CHO + CH2O', [4.940000e+10, 0.857, 5809.2])
#  Goldsmith et al., J. Phys. Chem. A 2012, 116, 3325-3346

# Reaction 836
reaction('CH3COCH2O <=> CH3CO + CH2O', [5.730000e+13, -0.0247, 4473.48])
#  Goldsmith et al., J. Phys. Chem. A 2012, 116, 3325-3346

# Reaction 837
reaction('CH3CH(CHO)O <=> CH3 + OCHCHO', [1.740000e+11, 0.833, 9833.14])
#  Goldsmith et al., J. Phys. Chem. A 2012, 116, 3325-3346

# Reaction 838
reaction('CH3CH(CHO)O <=> HCO + CH3CHO', [2.120000e+14, -0.141, 1108.66])
#  Goldsmith et al., J. Phys. Chem. A 2012, 116, 3325-3346
#  ----------------------------------------------

# Reaction 839
reaction('iC3H7OO + CH4 <=> CH3 + iC3H7OOH', [3.060000e+00, 3.87, 21800.0])

# Reaction 840
reaction('iC3H7OO + C2H6 <=> C2H5 + iC3H7OOH', [1.060000e+01, 3.69, 17500.0])

# Reaction 841
reaction('CH2CH(OOH)CH3 + CH4 <=> CH3 + iC3H7OOH', [3.060000e+00, 3.87, 21800.0])

# Reaction 842
reaction('CH2CH(OOH)CH3 + C2H6 <=> C2H5 + iC3H7OOH', [1.060000e+01, 3.69, 17500.0])
#  H-H Carstensen, A.M. Dean, O. Deutschmann, Proc. Combust. Inst. 31 (2007) 149-157
#  ------ ------ ------ !

# Reaction 843
reaction('iC3H7OO + HO2 <=> iC3H7OOH + O2', [1.750000e+10, 0.0, -3273.0])
#  RMG--H_Abstraction (RMG-Py rate rules)
#  ------ ------ ------ !
#  Johnson, D.; Price, D.W.; Marston, G.; Atmos. Environ. 38 (2004)  1447 - 1458
#  Distributing products equally:

# Reaction 844
reaction('iC3H7OO + CH3OO <=> iC3H7O + CH3O + O2', [6.200000e+09, 0.0, 0.0])

# Reaction 845
reaction('iC3H7OO + CH3OO <=> CH3C(O)CH3 + CH3OH + O2', [6.200000e+09, 0.0, 0.0])
#  iC3H7OO+CH3OO=iC3H7OH+CH2O+O2     6.2E+09     0.0      0.0
#  ------ ------ ------ !
#  iC3H7OO+CH3CH2OO=Products         3.07E+09        0.0      0.0
#  Johnson, D.; Price, D.W.; Marston, G.; Atmos. Environ. 38 (2004)  1447 - 1458
#  Distributing products equally:

# Reaction 846
reaction('iC3H7OO + CH3CH2OO <=> CH3C(O)CH3 + CH3CH2OH + O2', [1.020000e+09, 0.0, 0.0])

# Reaction 847
reaction('iC3H7OO + CH3CH2OO <=> iC3H7O + CH3CH2O + O2', [1.020000e+09, 0.0, 0.0])
#  iC3H7OO+CH3CH2OO=iC3H7OH+CH3CHO+O2    1.02E+09        0.0     0.0
#  ------ ------ ------ !
#  *****************************************************************************
#     C3H6OH and C3H7O isomers  subset                                                 *
#  *****************************************************************************
#  1-HYDROXYPROP-1-YL (ALPHA-N)
#  CH3CH2CHOH=CIS-CH3CHCHOH+H    1.63E8      1.62        3.37E4  ! CIS-PROPENOL+H
#  Lumping CIS and TRANS:

# Reaction 848
pdep_arrhenius('CH3CH2CHOH <=> CH3CHCHOH + H',
               [(0.00526, 'atm'), 5.960000e+23, -4.84, 30000.0],
               [(0.1, 'atm'), 2.880000e+32, -6.84, 36700.0],
               [(1.0, 'atm'), 7.100000e+41, -9.13, 44800.0],
               [(10.0, 'atm'), 1.630000e+42, -8.86, 47700.0],
               [(100.0, 'atm'), 2.900000e+36, -6.88, 47100.0],
               options='duplicate')
#  CIS-PROPENOL+H
#  Zador and Miller, Proc. Combust. 34 (2013) 519-526
#  CH3CH2CHOH=TRANS-CH3CHCHOH+H  1.26E11     0.85        3.71E4  ! TRANS-PROPENOL+H
#  Lumping CIS and TRANS:

# Reaction 849
pdep_arrhenius('CH3CH2CHOH <=> CH3CHCHOH + H',
               [(0.00526, 'atm'), 5.960000e+22, -4.59, 30200.0],
               [(0.1, 'atm'), 1.630000e+32, -6.8, 37100.0],
               [(1.0, 'atm'), 9.290000e+38, -8.33, 43300.0],
               [(10.0, 'atm'), 9.080000e+42, -9.08, 48600.0],
               [(100.0, 'atm'), 2.610000e+37, -7.15, 48200.0],
               options='duplicate')
#  TRANS-PROPENOL+H
#  Zador and Miller, Proc. Combust. 34 (2013) 519-526
#  ------ ------ ------ !

# Reaction 850
pdep_arrhenius('CH3CH2CHOH <=> CH3CH2CHO + H',
               [(0.00526, 'atm'), 2.370000e+31, -6.82, 33800.0],
               [(0.1, 'atm'), 1.760000e+38, -8.33, 39500.0],
               [(1.0, 'atm'), 9.920000e+41, -9.05, 43800.0],
               [(10.0, 'atm'), 6.470000e+41, -8.64, 46300.0],
               [(100.0, 'atm'), 6.510000e+35, -6.61, 45400.0])
#  PROPANAL+H
#  Zador and Miller, Proc. Combust. 34 (2013) 519-526
#  ------ ------ ------ !

# Reaction 851
pdep_arrhenius('CH3CH2CHOH <=> C2H5 + CH2O',
               [(0.00526, 'atm'), 5.390000e+22, -4.8, 28700.0],
               [(0.1, 'atm'), 1.810000e+31, -6.76, 35800.0],
               [(1.0, 'atm'), 3.160000e+37, -8.17, 41900.0],
               [(10.0, 'atm'), 8.300000e+40, -8.78, 46800.0],
               [(100.0, 'atm'), 6.570000e+38, -7.85, 48600.0])
#  Zador and Miller, Proc. Combust. 34 (2013) 519-526
#  ------ ------ ------ !

# Reaction 852
pdep_arrhenius('CH3CH2CHOH <=> CH2CHOH + CH3',
               [(0.1, 'atm'), 1.010000e+39, -8.34, 38200.0],
               [(1.0, 'atm'), 5.670000e+41, -8.8, 41900.0],
               [(10.0, 'atm'), 5.960000e+40, -8.21, 43700.0],
               [(100.0, 'atm'), 4.540000e+34, -6.18, 42500.0])
#  VINYL ALCOHOL+METHYL
# PLOG /     0.0     3.30E+33    -7.17       3.32E+04      /
#  Zador and Miller, Proc. Combust. 34 (2013) 519-526
#  ------ ------ ------ !
#  1-HYDROXYPROP-2-YL (BETA-N)

# Reaction 853
pdep_arrhenius('CH3CHCH2OH <=> C3H6 + OH',
               [(0.00526, 'atm'), 1.480000e+28, -5.71, 26300.0],
               [(0.1, 'atm'), 2.320000e+32, -6.53, 30200.0],
               [(1.0, 'atm'), 1.510000e+33, -6.46, 32400.0],
               [(10.0, 'atm'), 1.100000e+30, -5.28, 32600.0],
               [(100.0, 'atm'), 3.750000e+23, -3.22, 30600.0])
#  PROPENE+OH
#  Zador and Miller, Proc. Combust. 34 (2013) 519-526
#  ------ ------ ------ !
#  Lumping CIS and TRANS:
#  CH3CHCH2OH=CIS-CH3CHCHOH+H    2.62E8      1.44        3.31E4  ! CIS-PROPENOL+H

# Reaction 854
pdep_arrhenius('CH3CHCH2OH <=> CH3CHCHOH + H',
               [(0.00526, 'atm'), 1.950000e-01, 1.9, 17000.0],
               [(0.1, 'atm'), 1.650000e+18, -2.96, 28000.0],
               [(1.0, 'atm'), 1.790000e+32, -6.51, 38400.0],
               [(10.0, 'atm'), 4.400000e+35, -7.05, 43100.0],
               [(100.0, 'atm'), 6.430000e+30, -5.32, 43100.0],
               options='duplicate')
#  CIS-PROPENOL+H
#  Lumping CIS and TRANS:
#  CH3CHCH2OH=TRANS-CH3CHCHOH+H  1.73E8      1.50        3.33E4  ! TRANS-PROPENOL+H

# Reaction 855
pdep_arrhenius('CH3CHCH2OH <=> CH3CHCHOH + H',
               [(0.00526, 'atm'), 4.170000e-02, 2.07, 16800.0],
               [(0.1, 'atm'), 7.840000e+17, -2.89, 28000.0],
               [(1.0, 'atm'), 1.330000e+32, -6.49, 38500.0],
               [(10.0, 'atm'), 4.520000e+35, -7.06, 43300.0],
               [(100.0, 'atm'), 7.380000e+30, -5.34, 43300.0],
               options='duplicate')
#  TRANS-PROPENOL+H
#  Zador and Miller, Proc. Combust. 34 (2013) 519-526
#  ------ ------ ------ !

# Reaction 856
pdep_arrhenius('CH3CHCH2OH <=> CH2CHCH2OH + H',
               [(0.00526, 'atm'), 2.440000e-15, 5.91, 14100.0],
               [(0.1, 'atm'), 3.950000e+09, -0.47, 25900.0],
               [(1.0, 'atm'), 1.360000e+28, -5.24, 38300.0],
               [(10.0, 'atm'), 2.570000e+37, -7.39, 46700.0],
               [(100.0, 'atm'), 1.780000e+37, -6.92, 50200.0])
#  ALLYL ALCOHOL+H
#  Zador and Miller, Proc. Combust. 34 (2013) 519-526
#  ------ ------ ------ !
#  3-HYDROXYPROP-1-YL (GAMMA-N)

# Reaction 857
pdep_arrhenius('CH2CH2CH2OH <=> C2H5 + CH2O',
               [(0.00526, 'atm'), 5.960000e+23, -4.84, 30000.0],
               [(0.1, 'atm'), 2.880000e+32, -6.84, 36700.0],
               [(1.0, 'atm'), 7.100000e+41, -9.13, 44800.0],
               [(10.0, 'atm'), 1.630000e+42, -8.86, 47700.0],
               [(100.0, 'atm'), 2.900000e+36, -6.88, 47100.0])
#  Zador and Miller, Proc. Combust. 34 (2013) 519-526
#  ------ ------ ------ !

# Reaction 858
pdep_arrhenius('CH2CH2CH2OH <=> C2H4 + CH2OH',
               [(0.00526, 'atm'), 5.960000e+22, -4.59, 30200.0],
               [(0.1, 'atm'), 1.630000e+32, -6.8, 37100.0],
               [(1.0, 'atm'), 9.290000e+38, -8.33, 43300.0],
               [(10.0, 'atm'), 9.080000e+42, -9.08, 48600.0],
               [(100.0, 'atm'), 2.610000e+37, -7.15, 48200.0])
#  ETHENE+HYDROXYMETHYL
#  Zador and Miller, Proc. Combust. 34 (2013) 519-526
#  ------ ------ ------ !

# Reaction 859
pdep_arrhenius('CH2CH2CH2OH <=> CH2CHCH2OH + H',
               [(0.00526, 'atm'), 2.370000e+31, -6.82, 33800.0],
               [(0.1, 'atm'), 1.760000e+38, -8.33, 39500.0],
               [(1.0, 'atm'), 9.920000e+41, -9.05, 43800.0],
               [(10.0, 'atm'), 6.470000e+41, -8.64, 46300.0],
               [(100.0, 'atm'), 6.510000e+35, -6.61, 45400.0])
#  ALLYL ALCOHOL+H
#  Zador and Miller, Proc. Combust. 34 (2013) 519-526
#  ------ ------ ------ !

# Reaction 860
pdep_arrhenius('CH2CH2CH2OH <=> C3H6 + OH',
               [(0.00526, 'atm'), 5.390000e+22, -4.8, 28700.0],
               [(0.1, 'atm'), 1.810000e+31, -6.76, 35800.0],
               [(1.0, 'atm'), 3.160000e+37, -8.17, 41900.0],
               [(10.0, 'atm'), 8.300000e+40, -8.78, 46800.0],
               [(100.0, 'atm'), 6.570000e+38, -7.85, 48600.0])
#  Zador and Miller, Proc. Combust. 34 (2013) 519-526
#  ------ ------ ------ !

# Reaction 861
pdep_arrhenius('CH2CH2CH2OH <=> CH3CHCH2OH',
               [(0.00526, 'atm'), 1.000000e-04, 1.0, 10000.0],
               [(0.1, 'atm'), 1.010000e+39, -8.34, 38200.0],
               [(1.0, 'atm'), 5.670000e+41, -8.8, 41900.0],
               [(10.0, 'atm'), 5.960000e+40, -8.21, 43700.0],
               [(100.0, 'atm'), 4.540000e+34, -6.18, 42500.0])
#  BETA-1-HYDROXYPROP1-1-YL, REPEAT OF THE ABOVE REACTION IN THE HIGH-PRESSURE LIMIT
#  THIS IS NEGLIGIBLE AT THIS PRESSURE
#  Zador and Miller, Proc. Combust. 34 (2013) 519-526
#  ------ ------ ------ !
#  N-PROPOXY
#  CH3CH2CH2O=CH3CH2CHO+H    3.60E10     1.05        2.04E4  ! PROPANAL+H

# Reaction 862
pdep_arrhenius('nC3H7O <=> CH3CH2CHO + H',
               [(0.00526, 'atm'), 1.000000e-04, 1.0, 10000.0],
               [(0.1, 'atm'), 3.140000e+05, 0.32, 13900.0],
               [(1.0, 'atm'), 1.720000e+19, -3.41, 18000.0],
               [(10.0, 'atm'), 1.440000e+29, -5.92, 22200.0],
               [(100.0, 'atm'), 2.930000e+35, -7.31, 26400.0])
#  Zador and Miller, Proc. Combust. 34 (2013) 519-526
#  ------ ------ ------ !
# CH3CH2CH2O=C2H5+CH2O   1.43E13     0.23        1.54E4  ! ETHYL+FORMALDEHYDE

# Reaction 863
pdep_arrhenius('nC3H7O <=> C2H5 + CH2O',
               [(0.00526, 'atm'), 1.220000e+32, -7.45, 17000.0],
               [(0.1, 'atm'), 1.190000e+35, -7.95, 18400.0],
               [(1.0, 'atm'), 2.460000e+35, -7.69, 19200.0],
               [(10.0, 'atm'), 5.180000e+31, -6.18, 19100.0],
               [(100.0, 'atm'), 9.110000e+23, -3.44, 17700.0])
#  ETHYL+FORMALDEHYDE
#  Zador and Miller, Proc. Combust. 34 (2013) 519-526
#  ------ ------ ------ !

# Reaction 864
reaction('nC3H7O <=> CH2CH2CH2OH', [9.000000e-05, 4.59, 11400.0])
#  Dames, Green, Int J Chem Kin 48.9 (2016): 544-555.
#  ------ ------ ------ !

# Reaction 865
reaction('nC3H7O + H <=> CH3CH2CHO + H2', [7.500000e+09, 1.15, 673.0])
#  est CH3CH2O+H=CH3CHO+H2
#  ------ ------ ------ !

# Reaction 866
reaction('nC3H7O + OH <=> CH3CH2CHO + H2O', [3.000000e+13, 0.0, 0.0])
#  est CH3CH2O+OH=CH3CHO+H2O
#  ------ ------ ------ !
#  nC3H7O+O2=CH3CH2CHO+HO2       1.5E10   0.000     645
#  see the reverse direction
#  ------ ------ ------ !

# Reaction 867
pdep_arrhenius('iC3H7O <=> CH3C(O)CH3 + H',
               [(0.00526, 'atm'), 4.260000e+04, 0.15, 8990.0],
               [(0.1, 'atm'), 2.910000e+14, -2.31, 13000.0],
               [(1.0, 'atm'), 9.130000e+21, -4.18, 16000.0],
               [(10.0, 'atm'), 4.640000e+28, -5.79, 19200.0],
               [(100.0, 'atm'), 1.370000e+34, -7.02, 22800.0])
#  ACETONE+H
#  Zador and Miller, Proc. Combust. 34 (2013) 519-526
#  ------ ------ ------ !
#  CH3CH(O)CH3=CH3CHO+CH3    1.31E13     0.41        1.53E4  ! ACETALDEHYDE+CH3

# Reaction 868
pdep_arrhenius('iC3H7O <=> CH3CHO + CH3',
               [(0.00526, 'atm'), 1.760000e+31, -7.2, 16400.0],
               [(0.1, 'atm'), 1.180000e+35, -7.97, 18000.0],
               [(1.0, 'atm'), 8.100000e+35, -7.88, 18900.0],
               [(10.0, 'atm'), 1.090000e+34, -6.93, 19200.0],
               [(100.0, 'atm'), 6.420000e+27, -4.63, 18400.0])
#  ACETALDEHYDE+CH3
#  Zador and Miller, Proc. Combust. 34 (2013) 519-526
#  *****************************************************************************
#  *****************************************************************************
#     C3H6(propene: C3H6) subset                                               *
#  *****************************************************************************
# *******************! C3H6==> Products

# Reaction 869
pdep_arrhenius('C2H4 + CH2(S) <=> C3H6',
               [(0.01, 'atm'), 4.820000e+57, -14.34, 17091.0],
               [(0.1, 'atm'), 3.840000e+59, -14.36, 18427.0],
               [(1.0, 'atm'), 2.130000e+58, -13.55, 20355.0],
               [(10.0, 'atm'), 8.480000e+52, -11.63, 20677.0],
               [(100.0, 'atm'), 6.080000e+47, -9.85, 22055.0],
               [(1000.0, 'atm'), 2.000000e+18, -1.76, 645.0],
               options='duplicate')

# Reaction 870
pdep_arrhenius('C2H4 + CH2(S) <=> C3H6',
               [(0.01, 'atm'), 1.150000e+45, -11.13, 6145.0],
               [(0.1, 'atm'), 1.830000e+45, -10.68, 6639.0],
               [(1.0, 'atm'), 1.300000e+40, -8.77, 5864.0],
               [(10.0, 'atm'), 2.270000e+32, -6.14, 4318.0],
               [(100.0, 'atm'), 1.280000e+24, -3.49, 2530.0],
               [(1000.0, 'atm'), 3.070000e+10, 0.83, 4226.0],
               options='duplicate')
#  Ye, Georgievskii, Klippenstein, Proc. Combust. 35 (2015) 223-230

# Reaction 871
pdep_arrhenius('C2H3 + CH3 <=> C3H6',
               [(0.01, 'atm'), 1.930000e+61, -14.91, 19559.0],
               [(0.1, 'atm'), 7.490000e+58, -13.81, 20442.0],
               [(1.0, 'atm'), 9.740000e+55, -12.62, 21930.0],
               [(10.0, 'atm'), 7.700000e+50, -10.88, 22198.0],
               [(100.0, 'atm'), 2.070000e+48, -9.9, 24315.0],
               [(1000.0, 'atm'), 3.300000e+14, -0.32, -21.0],
               options='duplicate')

# Reaction 872
pdep_arrhenius('C2H3 + CH3 <=> C3H6',
               [(0.01, 'atm'), 3.780000e+46, -11.15, 7332.0],
               [(0.1, 'atm'), 2.860000e+40, -8.97, 6234.0],
               [(1.0, 'atm'), 7.240000e+33, -6.71, 4848.0],
               [(10.0, 'atm'), 2.280000e+27, -4.53, 3329.0],
               [(100.0, 'atm'), 5.400000e+23, -3.31, 2522.0],
               [(1000.0, 'atm'), 2.410000e+14, -0.29, 5767.0],
               options='duplicate')
#  Ye, Georgievskii, Klippenstein, Proc. Combust. 35 (2015) 223-230

# Reaction 873
pdep_arrhenius('C3H6 <=> CH2CHCH2 + H',
               [(0.1, 'atm'), 1.730000e+70, -16.01, 119510.0],
               [(1.0, 'atm'), 1.080000e+71, -15.91, 124860.0],
               [(10.0, 'atm'), 6.400000e+65, -14.19, 124980.0],
               [(100.0, 'atm'), 8.050000e+56, -11.52, 121820.0],
               [(1000.0, 'atm'), 9.710000e+16, -0.39, 90895.0],
               options='duplicate')

# Reaction 874
pdep_arrhenius('C3H6 <=> CH2CHCH2 + H',
               [(0.1, 'atm'), 1.380000e+43, -8.87, 96365.0],
               [(1.0, 'atm'), 6.280000e+42, -8.51, 98004.0],
               [(10.0, 'atm'), 4.730000e+35, -6.26, 95644.0],
               [(100.0, 'atm'), 4.350000e+28, -4.06, 93114.0],
               [(1000.0, 'atm'), 6.700000e+14, 0.08, 87203.0],
               options='duplicate')
#  Ye, Georgievskii, Klippenstein, Proc. Combust. 35 (2015) 223-230

# Reaction 875
pdep_arrhenius('C3H6 <=> cC3H6',
               [(0.01, 'atm'), 1.260000e+64, -15.57, 95033.0],
               [(0.1, 'atm'), 3.950000e+67, -16.19, 100780.0],
               [(1.0, 'atm'), 6.140000e+68, -16.15, 105890.0],
               [(10.0, 'atm'), 9.700000e+66, -15.3, 109000.0],
               [(100.0, 'atm'), 1.450000e+62, -13.64, 110210.0],
               options='duplicate')

# Reaction 876
pdep_arrhenius('C3H6 <=> cC3H6',
               [(0.01, 'atm'), 4.840000e+41, -9.62, 79528.0],
               [(0.1, 'atm'), 8.070000e+44, -10.21, 82671.0],
               [(1.0, 'atm'), 1.150000e+47, -10.56, 85502.0],
               [(10.0, 'atm'), 1.330000e+39, -7.98, 83303.0],
               [(100.0, 'atm'), 4.970000e+31, -5.6, 80987.0],
               options='duplicate')
#  Ye, Georgievskii, Klippenstein, Proc. Combust. 35 (2015) 223-230
#  ------ ------ ------ !
# *******************!  C3H6+H=Products

# Reaction 877
pdep_arrhenius('C3H6 + H <=> C2H4 + CH3',
               [(0.00132, 'atm'), 1.540500e+09, 1.355, 2542.0],
               [(0.0395, 'atm'), 7.885300e+10, 0.87, 3599.6],
               [(1.0, 'atm'), 2.671900e+12, 0.474, 5431.1],
               [(10.0, 'atm'), 9.256100e+22, -2.55, 12898.0],
               [(10.0, 'atm'), 1.245000e+05, 2.515, 3679.1],
               [(100.0, 'atm'), 1.322900e+23, -2.425, 16500.0],
               [(100.0, 'atm'), 2.510700e+03, 2.909, 3980.9])
#  Miller and Klippenstein, J. Phys. Chem. A, 2013, 117 (13), pp 2718-2727

# Reaction 878
reaction('C3H6 + H <=> CH2CHCH2 + H2', [-8.865900e+08, 1.307, 3411.6],
         options=['negative_A', 'duplicate'])

# Reaction 879
reaction('C3H6 + H <=> CH2CHCH2 + H2', [5.487000e+05, 2.396, 2613.4],
         options='duplicate')
#  Miller and Klippenstein, J. Phys. Chem. A, 2013, 117 (13), pp 2718-2727

# Reaction 880
reaction('C3H6 + H <=> CH3CCH2 + H2', [1.493700e+02, 3.381, 8909.5])
#  Miller and Klippenstein, J. Phys. Chem. A, 2013, 117 (13), pp 2718-2727
#  lumping cis-CH3CHCH and  trans-CH3CHCH:

# Reaction 881
reaction('C3H6 + H <=> CH3CHCH + H2', [5.101500e+02, 3.234, 12357.0],
         options='duplicate')

# Reaction 882
reaction('C3H6 + H <=> CH3CHCH + H2', [3.969200e+02, 3.252, 12007.0],
         options='duplicate')
#  Miller and Klippenstein, J. Phys. Chem. A, 2013, 117 (13), pp 2718-2727
# *******************!  C3H6+O=Products
#  C3H6+O=PRODUCTS+H     2.34E-03    4.940   -2422.8
#  Bedjanian, Morin, J. Phys. Chem. A 2017, 121, 1553-1562
#  distributing equally:

# Reaction 883
reaction('C3H6 + O <=> CH3CHCHO + H', [1.170000e-03, 4.94, -2422.8])

# Reaction 884
reaction('C3H6 + O <=> CH3C(O)CH2 + H', [1.170000e-03, 4.94, -2422.8])
# C3H6+O=PRODUCTS+CH3        9.24E+08    1.200   -238.3
#  Bedjanian, Morin, J. Phys. Chem. A 2017, 121, 1553-1562
#  distributing equally:

# Reaction 885
reaction('C3H6 + O <=> CH2CHO + CH3', [4.620000e+08, 1.2, -238.3])

# Reaction 886
reaction('C3H6 + O <=> CH3CO + CH3', [4.620000e+08, 1.2, -238.3])

# Reaction 887
reaction('C3H6 + O <=> C2H5 + HCO', [6.230000e+09, 0.79, -147.0])
#  Bedjanian, Morin, J. Phys. Chem. A 2017, 121, 1553-1562

# Reaction 888
reaction('C3H6 + O <=> C2H4 + CH2O', [1.460000e+05, 2.365, -832.1])
#  Bedjanian, Morin, J. Phys. Chem. A 2017, 121, 1553-1562
#  C3H6+O=C3H5+OH    1.21E-02    4.540   -2468.4
#  Bedjanian, Morin, J. Phys. Chem. A 2017, 121, 1553-1562
#  distributing according to Tsang at 900 K:

# Reaction 889
reaction('C3H6 + O <=> CH2CHCH2 + OH', [9.680000e-03, 4.54, -2468.4])
# 80%

# Reaction 890
reaction('C3H6 + O <=> CH3CHCH + OH', [1.210000e-03, 4.54, -2468.4])
# 10%

# Reaction 891
reaction('C3H6 + O <=> CH3CCH2 + OH', [1.210000e-03, 4.54, -2468.4])
# 10%
# *******************! The block of C3H6+OH= is taken from Zador et al., Phys. Chem. Chem. Phys., 2009, 11, 11040-11053, DOI: 10.1039/B915707G

# Reaction 892
pdep_arrhenius('C3H6 + OH <=> CH2CHOH + CH3',
               [(0.0013, 'atm'), 6.685500e+07, 1.42, 2708.0],
               [(0.0013, 'atm'), 1.288900e+06, 1.65, 1233.0],
               [(0.01, 'atm'), 3.758400e+08, 1.21, 3068.0],
               [(0.01, 'atm'), 1.825000e+04, 2.1, 1162.0],
               [(0.013, 'atm'), 1.204600e+09, 1.06, 3326.0],
               [(0.013, 'atm'), 2.041800e+03, 2.48, 1128.0],
               [(0.025, 'atm'), 1.626200e+10, 0.72, 3950.0],
               [(0.025, 'atm'), 2.879000e+02, 2.8, 1152.0],
               [(0.1, 'atm'), 2.090000e+12, 0.13, 5407.0],
               [(0.1, 'atm'), 1.397300e+01, 3.21, 1208.0],
               [(0.132, 'atm'), 5.131600e+12, 0.02, 5723.0],
               [(0.132, 'atm'), 7.709400e+00, 3.29, 1216.0],
               [(1.0, 'atm'), 8.733400e+20, -2.35, 11290.0],
               [(1.0, 'atm'), 1.126300e+04, 2.5, 3238.0],
               [(10.0, 'atm'), 2.270700e-02, 4.03, 1952.0],
               [(10.0, 'atm'), 2.415200e+19, -1.74, 13107.0],
               [(100.0, 'atm'), 6.504800e+22, -2.58, 19256.0],
               [(100.0, 'atm'), 3.300600e-01, 3.7, 3665.0])
#  Zador et al., Phys. Chem. Chem. Phys., 2009, 11, 11040-11053
#  ------ ------ ------ !

# Reaction 893
pdep_arrhenius('C3H6 + OH <=> CH3CHO + CH3',
               [(0.0013, 'atm'), 8.097000e+08, 0.266, -227.0],
               [(0.0013, 'atm'), 2.248000e+05, 1.595, 1906.6],
               [(0.01, 'atm'), 1.873200e+19, -2.96, 4951.0],
               [(0.01, 'atm'), 5.938700e+03, 2.01, -560.0],
               [(0.013, 'atm'), 2.608000e+15, -1.67, 3823.0],
               [(0.013, 'atm'), 1.102200e+03, 2.22, -680.0],
               [(0.025, 'atm'), 3.306600e+14, -1.29, 3996.0],
               [(0.025, 'atm'), 1.066000e+02, 2.5, -759.0],
               [(0.1, 'atm'), 9.456100e+14, -1.3, 5272.0],
               [(0.1, 'atm'), 7.829900e-01, 3.1, -919.0],
               [(0.132, 'atm'), 1.608100e+15, -1.35, 5603.0],
               [(0.132, 'atm'), 3.065700e-01, 3.22, -946.0],
               [(1.0, 'atm'), 5.167700e+16, -1.67, 8264.0],
               [(1.0, 'atm'), 3.156100e-04, 4.05, -1144.0],
               [(10.0, 'atm'), 5.131600e+18, -2.11, 12359.0],
               [(10.0, 'atm'), 7.589000e-06, 4.49, -680.0],
               [(100.0, 'atm'), 7.408300e+19, -2.29, 17262.0],
               [(100.0, 'atm'), 5.450000e-05, 4.22, 1141.0])
# PLOG /  1.30E-03     -4.4390E+07       0.890         540.0/
# PLOG /  1.30E-03      6.9264E+05       1.490        -536.0/
#  refitted:
#  Zador et al., Phys. Chem. Chem. Phys., 2009, 11, 11040-11053
#  ------ ------ ------ !

# Reaction 894
pdep_arrhenius('C3H6 + OH <=> CH2CHCH2OH + H',
               [(0.0013, 'atm'), 1.365000e+12, 0.368, 11885.7],
               [(0.0013, 'atm'), 3.639000e-08, 5.261, -203.6],
               [(0.01, 'atm'), -1.054000e+15, -0.49, 11053.0],
               [(0.01, 'atm'), 2.752500e+13, 0.05, 10623.0],
               [(0.013, 'atm'), -1.066100e+15, -0.49, 11060.0],
               [(0.013, 'atm'), 2.873000e+13, 0.04, 10634.0],
               [(0.025, 'atm'), -6.565100e+15, -0.7, 11615.0],
               [(0.025, 'atm'), 1.590100e+14, -0.16, 11125.0],
               [(0.1, 'atm'), -6.263900e+15, -0.66, 11794.0],
               [(0.1, 'atm'), 3.095800e+14, -0.22, 11407.0],
               [(0.132, 'atm'), -5.035200e+15, -0.62, 11782.0],
               [(0.132, 'atm'), 3.776400e+14, -0.24, 11458.0],
               [(1.0, 'atm'), 8.070800e+16, -1.0, 15339.0],
               [(1.0, 'atm'), 9.155000e+07, 1.42, 10087.0],
               [(10.0, 'atm'), 1.246800e+23, -2.68, 20993.0],
               [(10.0, 'atm'), 3.656000e+05, 2.14, 10410.0],
               [(100.0, 'atm'), 2.077900e+25, -3.16, 26266.0],
               [(100.0, 'atm'), 8.191300e+02, 2.84, 10481.0])
# PLOG /  1.30E-03     -1.0480E+15      -0.490       11043.0/
# PLOG /  1.30E-03      2.6682E+13       0.050       10611.0/
#  refitted:
#  Zador et al., Phys. Chem. Chem. Phys., 2009, 11, 11040-11053
#  ------ ------ ------ !

# Reaction 895
pdep_arrhenius('C3H6 + OH <=> CH3CHCHOH + H',
               [(0.0013, 'atm'), 6.504800e+10, 0.53, 7292.0],
               [(0.0013, 'atm'), 3.475300e+06, 1.53, 4288.0],
               [(0.01, 'atm'), 2.270700e+10, 0.66, 6968.0],
               [(0.01, 'atm'), 1.078100e+07, 1.34, 4576.0],
               [(0.013, 'atm'), 1.812900e+10, 0.69, 6884.0],
               [(0.013, 'atm'), 9.757300e+06, 1.33, 4589.0],
               [(0.025, 'atm'), 2.065900e+10, 0.68, 6899.0],
               [(0.025, 'atm'), 5.137600e+06, 1.36, 4594.0],
               [(0.1, 'atm'), 3.132000e+11, 0.36, 7785.0],
               [(0.1, 'atm'), 3.132000e+05, 1.69, 4603.0],
               [(0.132, 'atm'), 7.287800e+11, 0.26, 8071.0],
               [(0.132, 'atm'), 1.391300e+05, 1.8, 4603.0],
               [(1.0, 'atm'), 2.909100e+15, -0.74, 11079.0],
               [(1.0, 'atm'), 1.029900e+02, 2.83, 4530.0],
               [(10.0, 'atm'), 4.511200e+19, -1.86, 15763.0],
               [(10.0, 'atm'), 3.403000e-02, 3.89, 4390.0],
               [(100.0, 'atm'), 3.788500e+21, -2.3, 20501.0],
               [(100.0, 'atm'), 4.457000e-06, 5.03, 4132.0],
               options='duplicate')
#  C3H6+OH=CH3C(OH)CH2+H                 1.0000E+00       0.000           0.0

# Reaction 896
pdep_arrhenius('C3H6 + OH <=> CH3CHCHOH + H',
               [(0.0013, 'atm'), 9.335600e+03, 2.35, 2635.0],
               [(0.0013, 'atm'), 2.866900e+00, 2.92, 625.0],
               [(0.01, 'atm'), 4.077600e+04, 2.17, 3048.0],
               [(0.01, 'atm'), 4.836500e-01, 2.98, 704.0],
               [(0.013, 'atm'), 6.444600e+04, 2.11, 3186.0],
               [(0.013, 'atm'), 3.125900e-01, 3.04, 721.0],
               [(0.025, 'atm'), 2.565800e+05, 1.94, 3598.0],
               [(0.025, 'atm'), 9.335700e-03, 3.62, 677.0],
               [(0.1, 'atm'), 1.511800e+07, 1.44, 4816.0],
               [(0.1, 'atm'), 4.637700e-05, 4.48, 687.0],
               [(0.132, 'atm'), 3.276500e+07, 1.35, 5084.0],
               [(0.132, 'atm'), 2.710400e-05, 4.56, 707.0],
               [(1.0, 'atm'), 1.553900e+10, 0.62, 7544.0],
               [(1.0, 'atm'), 7.649200e-07, 5.05, 874.0],
               [(10.0, 'atm'), 1.475600e-05, 4.75, 2168.0],
               [(10.0, 'atm'), 2.638100e+15, -0.8, 12728.0],
               [(100.0, 'atm'), 3.854700e+19, -1.85, 19219.0],
               [(100.0, 'atm'), 4.866600e-04, 4.32, 4020.0],
               options='duplicate')
#  assuming fast isomerization  to: CH3CHCHOH
#  Zador et al., Phys. Chem. Chem. Phys., 2009, 11, 11040-11053
#  ------ ------ ------ !

# Reaction 897
reaction('C3H6 + OH <=> CH2CHCH2 + H2O', [1.649000e+06, 2.226, 2376.6],
         options='duplicate')

# Reaction 898
reaction('C3H6 + OH <=> CH2CHCH2 + H2O', [9.905000e+05, 2.107, 203.6],
         options='duplicate')
#  ------ ------ ------ !

# Reaction 899
reaction('C3H6 + OH <=> CH3CCH2 + H2O', [4.673800e+04, 2.47, 1748.0],
         options='duplicate')

# Reaction 900
reaction('C3H6 + OH <=> CH3CCH2 + H2O', [5.721900e-07, 2.61, -3086.0],
         options='duplicate')
#  ------ ------ ------ !

# Reaction 901
reaction('C3H6 + OH <=> CH3CHCH + H2O', [7.589000e+03, 2.8, 2193.0],
         options='duplicate')

# Reaction 902
reaction('C3H6 + OH <=> CH3CHCH + H2O', [1.011900e+00, 3.51, -101.0],
         options='duplicate')
#  ------ ------ ------ !
#  ------ ------ ------ !

# Reaction 903
reaction('C3H6 + HO2 <=> CH2CHCH2 + H2O2', [7.710000e-02, 4.4, 13547.0])
#  Zador, Klippenstein, and Miller - J. Phys. Chem. A, 2011, 115 (36), pp 10218-10225

# Reaction 904
pdep_arrhenius('C3H6 + HO2 <=> cC3H6O + OH',
               [(0.01, 'atm'), 4.720000e+04, 2.29, 12336.1],
               [(0.1, 'atm'), 1.090000e+05, 2.18, 12534.6],
               [(1.0, 'atm'), 4.660000e+07, 1.42, 14066.2],
               [(10.0, 'atm'), 1.930000e+12, 0.107, 17384.8],
               [(100.0, 'atm'), 1.300000e+11, 0.544, 19059.2])
#  Goldsmith et al., J. Phys. Chem. A 2012, 116, 3325-3346
#  ------ ------ ------ !
#  ------ ------ ------ !

# Reaction 905
reaction('C3H6 + O2 <=> CH2CHCH2 + HO2', [1.770000e+01, 3.64, 37300.0])
#  Zhou, Simmie, Somers, Goldsmith, Curran, J. Phys. Chem. A 2017, 121, 1890-1899
#  ------ ------ ------ !

# Reaction 906
reaction('C3H6 + CH3 <=> CH2CHCH2 + CH4', [4.540000e+01, 3.268, 7152.0])
# Kun, CBS-QB3 03.2014
#  Wang, Villano, Dean, Combust Flame 162(2015)4456-4470

# Reaction 907
reaction('C3H6 + CH3 <=> CH3CCH2 + CH4', [8.150000e+05, 1.87, 13790.0])
#  EST SP2
#  Wang, Villano, Dean, Combust Flame 162(2015)4456-4470

# Reaction 908
reaction('C3H6 + CH3 <=> CH3CHCH + CH4', [7.190000e+02, 2.938, 13913.0])
# CBS-QB3
#  Wang, Villano, Dean, Combust Flame 162(2015)4456-4470
#  ------ ------ ------ !

# Reaction 909
reaction('C3H6 + CH3O <=> CH2CHCH2 + CH3OH', [8.993000e+01, 2.95, 12000.0])
#  Tsang, W.   J. Phys. Chem. Ref. Data 20 (1991) 221 - 273 // 1991TSA221-273
#  ------ ------ ------ !

# Reaction 910
reaction('C3H6 + HCO <=> CH2CHCH2 + CH2O', [1.080000e+07, 1.9, 17000.0])
#  1991TSA221-273
#  ------ ------ ------ !

# Reaction 911
reaction('C3H6 + CH2OH <=> CH2CHCH2 + CH3OH', [6.029000e+01, 2.95, 12000.0])
#  Tsang, W.   J. Phys. Chem. Ref. Data 20 (1991) 221 - 273 // 1991TSA221-273
#  ------ ------ ------ !

# Reaction 912
reaction('C3H6 + C2H3 <=> CH3CHCH + C2H4', [9.400000e+01, 3.13, 8300.0])
#  trans CH3CHCH
#  Raman, Carstensen, Int J Chem Kinet 44.5 (2012): 327-349.

# Reaction 913
reaction('C3H6 + C2H3 <=> CH3CCH2 + C2H4', [2.900000e+02, 3.03, 6200.0])
#  Raman, Carstensen, Int J Chem Kinet 44.5 (2012): 327-349.

# Reaction 914
reaction('C3H6 + C2H3 <=> CH2CHCH2 + C2H4', [5.400000e+01, 3.34, 3000.0])
#  Raman, Carstensen, Int J Chem Kinet 44.5 (2012): 327-349.
#  ------ ------ ------ !

# Reaction 915
reaction('C3H6 + C2H <=> CH2CHCH2 + C2H2', [1.249000e+03, 2.94, 4345.0])
#  H_Abstraction (RMG-Py rate rules)

# Reaction 916
reaction('C3H6 + C2H <=> CH3CCH2 + C2H2', [1.283000e-04, 4.65, -134.0])
#  H_Abstraction (RMG-Py rate rules) -reverse

# Reaction 917
reaction('C3H6 + C2H <=> CH3CHCH + C2H2', [8.049000e-02, 3.79, -29258.0])
#  H_Abstraction (RMG-Py rate rules) -reverse
#  ------ ------ ------ !

# Reaction 918
reaction('C3H6 + C2H5 <=> CH2CHCH2 + C2H6', [1.008000e-04, 4.75, 4127.0])
#  RMG--H_Abstraction (RMG-Py rate rules)

# Reaction 919
reaction('C3H6 + C2H5 <=> CH3CCH2 + C2H6', [1.280000e-03, 4.34, 9694.0])
#  RMG--H_Abstraction (RMG-Py rate rules)

# Reaction 920
reaction('C3H6 + C2H5 <=> CH3CHCH + C2H6', [3.160000e+02, 3.13, 17988.0])
#  RMG--H_Abstraction (RMG-Py rate rules)
#  ------ ------ ------ !
#  -------------------------------------------------------------------------------
#  -----------------------------------cC3H6 (Cyclopropane)
#  -------------------------------------------------------------------------------
#  ------ ------ ------ !
#  CC3H6=

# Reaction 921
pdep_arrhenius('C2H4 + CH2(S) <=> cC3H6',
               [(0.01, 'atm'), 1.450000e+51, -13.12, 14153.0],
               [(0.1, 'atm'), 3.380000e+54, -13.55, 16473.0],
               [(1.0, 'atm'), 1.350000e+54, -12.97, 18862.0],
               [(10.0, 'atm'), 2.730000e+47, -10.78, 14232.0],
               [(100.0, 'atm'), 2.710000e+50, -11.22, 16720.0],
               [(1000.0, 'atm'), 2.710000e+50, -11.22, 16720.0],
               options='duplicate')

# Reaction 922
pdep_arrhenius('C2H4 + CH2(S) <=> cC3H6',
               [(0.01, 'atm'), 6.160000e+40, -10.5, 5428.0],
               [(0.1, 'atm'), 6.930000e+41, -10.3, 6189.0],
               [(1.0, 'atm'), 1.810000e+37, -8.55, 5521.0],
               [(10.0, 'atm'), 4.260000e+37, -8.32, 4770.0],
               [(100.0, 'atm'), 4.680000e+35, -7.37, 4689.0],
               [(1000.0, 'atm'), 4.680000e+35, -7.37, 4689.0],
               options='duplicate')
#  Ye, Georgievskii, Klippenste Proc. Combust. Inst. 35 (2015) 223-230

# Reaction 923
pdep_arrhenius('cC3H6 <=> CH2CHCH2 + H',
               [(0.01, 'atm'), 2.330000e+63, -14.55, 103320.0],
[truncated: 116,684 more chars]
