# Supplementary material for: Green synthesis of propylene oxide directly from propane
Source: Nat Commun. 2022 Dec 13;13:7504. doi: 10.1038/s41467-022-34967-2 (PMC9748031; doi:10.1038/s41467-022-34967-2)
Supplement: Supplementary file 4 — Supplementary Software 1 [file 41467_2022_34967_MOESM4_ESM.zip › results/XS-773-DTU_N2_pOH_10.00.json]

[
 {
  "t": 9.999999999999985e-09,
  "T": 822.0864550957252,
  "p": 101324.99999999999,
  "sxC": {
   "C": 7.260203170279649e-10,
   "CH": 1.0589266141887472e-07,
   "CH2": 0.00015362436031706513,
   "CH2(S)": 0.00040061424625403163,
   "CH3": 0.030848690437047844,
   "CH4": 8.81494830401156e-06,
   "CO": 6.375080147349805e-05,
   "HCO": 7.743586193665715e-05,
   "CH2O": 0.002666443155816147,
   "HCOH": 0.00010561679349206594,
   "CH3O": 5.483967456152744e-06,
   "CH2OH": 0.012306849638472082,
   "CH3OH": 0.0019196905383287188,
   "CO2": 2.0888446002151246e-06,
   "HOCO": 1.1282628803328947e-09,
   "OCHO": 4.83659939559395e-12,
   "HOCHO": 2.1496580955711376e-07,
   "CH3OO": 2.3785552954855468e-05,
   "CH2OOH": 4.706042320203679e-11,
   "HOCH2O": 6.513204062838082e-09,
   "CH3OOH": 4.680492483265458e-08,
   "C2": 3.4916387809213327e-16,
   "C2H": 9.512030706536106e-13,
   "C2H2": 4.7087247247108574e-07,
   "H2CC": 2.177688809320333e-20,
   "C2H3": 1.8237760783214734e-06,
   "C2H4": 0.0014732603153971107,
   "C2H5": 0.017766789124119456,
   "C2H6": 7.458865781129617e-05,
   "C2O": 8.720346400507562e-12,
   "HCCO": 1.5402416888395076e-08,
   "HCCOH": 1.1599515068966268e-07,
   "CH2CO": 7.549885216168975e-06,
   "CHCHO": 5.463776260415061e-10,
   "CHCHOH": 2.1520622967868484e-06,
   "cC2H3O": 2.849894423216203e-11,
   "CH3CO": 5.285127770235174e-05,
   "CH2CHO": 4.8162325377911176e-05,
   "CH3CHO": 0.003556996992393964,
   "cC2H4O": 9.552206385398806e-08,
   "CH2CHOH": 0.0018393796139827066,
   "CH3CH2O": 6.263577605749307e-06,
   "CH3CHOH": 0.035317244259934176,
   "CH2CH2OH": 0.02528950404921168,
   "CH3CH2OH": 0.0069118786238627035,
   "OCHCO": 1.3271597237120412e-13,
   "OCHCHO": 2.8542160621423303e-08,
   "CH2CHOO": 8.20031493663449e-10,
   "CH3C(O)O": 4.6988653571759054e-11,
   "CH2CHOOH": 5.1483087462036e-15,
   "CH3C(O)OH": 8.428412708030079e-15,
   "CH3CH2OO": 8.781622650641164e-05,
   "CH3CHOOH": 1.496621012533446e-10,
   "CH2CH2OOH": 3.3991071808404777e-09,
   "CH3CH2OOH": 5.933833047368884e-07,
   "CH3C(O)OO": 1.854974591319354e-07,
   "CH3C(O)OOH": 1.0819154248606858e-12,
   "HOCH2CH2OO": 0.0001187333891814002,
   "C3H2": 1.6479957475326957e-25,
   "cC3H2": 2.8230028288290384e-18,
   "C3H3": 1.2967178862039358e-07,
   "CH2CCH": 2.062713179935115e-18,
   "CH2CCH2": 3.594032295093894e-05,
   "CH3CCH": 3.911765581914143e-08,
   "cC3H4": 2.343116065578924e-12,
   "CH2CHCH2": 0.00181350742103903,
   "CH3CHCH": 0.000218214747592692,
   "CH3CCH2": 0.00017386356937433854,
   "cC3H5": 1.4461556990178563e-11,
   "C3H6": 0.17417972603485354,
   "cC3H6": 9.333086019967969e-09,
   "iC3H7": 0.38479646241065635,
   "nC3H7": 0.274382103867566,
   "C3H8": 0.06565581774709695,
   "CHCC*O": 1.3145564534465656e-13,
   "CH*CCO": 2.455506489865004e-16,
   "C*CCHO": 2.4450769589380803e-18,
   "CH2CCO": 1.3389666276077308e-10,
   "CHCCHO": 1.005050501411821e-10,
   "C2H3CO": 9.790558103675317e-09,
   "CHCHCHO": 3.0580159209869673e-09,
   "CH2CCHO": 9.17424304494266e-09,
   "CH3CCO": 5.2198394092968395e-16,
   "C2H3CHO": 5.349824188373138e-06,
   "CH3CHCO": 2.5868133578628278e-12,
   "CH2CHCH2O": 3.344879649023491e-08,
   "propen1oxy": 1.334203820906889e-11,
   "propen2oxy": 6.518971375225361e-12,
   "CH2CCH2OH": 1.9452347923384882e-07,
   "CH2C(OH)CH2": 2.58118980249281e-07,
   "CH3C(OH)CH": 1.8755874147203084e-10,
   "CH3CH2CO": 5.300978505333637e-05,
   "CH3C(O)CH2": 1.0595196562666874e-05,
   "CH3CHCHO": 1.059520099059013e-05,
   "CH2CHCHOH": 6.7207006238994695e-12,
   "CH2CH2CHO": 2.5701231954877885e-11,
   "vinoxylmethyl": 1.8919811061454274e-09,
   "CH3CH2CHO": 0.0015431684134194926,
   "cC3H6O": 1.8088327909258273e-05,
   "CH2CHCH2OH": 7.505613373073339e-06,
   "CH3CHCHOH": 2.4810556927328237e-05,
   "CH3C(O)CH3": 0.0010858356009408265,
   "nC3H7O": 9.320020684448615e-05,
   "iC3H7O": 1.8417089046516427e-10,
   "CH3CH2CHOH": 2.9687062555779347e-09,
   "CH3CHCH2OH": 0.00044139994583521,
   "CH2CH2CH2OH": 1.0130523950453946e-09,
   "OCHCH2CH2O": 4.949067257981778e-12,
   "oxiranylmet": 4.570074125132661e-15,
   "CH3COCH2O": 6.787647313454177e-16,
   "CH3CH(CHO)O": 1.0139025849304219e-16,
   "CH2CHCH2OO": 1.135791485084097e-06,
   "CHCHCH2OOH": 1.9757288747482833e-12,
   "CH2CHCH2OOH": 1.0987998493258511e-08,
   "CH3CHCHOOH": 5.0756515128431155e-14,
   "CH3C(CH2)OOH": 1.0516376329448853e-13,
   "nC3H7OO": 0.005013549706725293,
   "iC3H7OO": 0.014925861641691211,
   "CH2CH2CH2OOH": 2.454658346366407e-05,
   "CH3CHCH2OOH": 3.858206187598463e-07,
   "CH2CH(OOH)CH3": 2.0177677064948632e-07,
   "nC3H7OOH": 7.020390474711239e-09,
   "iC3H7OOH": 2.1075978712449473e-08,
   "OCHCH2CH2OOH": 1.3950539320593438e-10,
   "cC2H3OCH2OOH": 2.1862546624605959e-10,
   "CH3COCH2OOH": 3.62121565337733e-14,
   "CH3CHOOHCHO": 3.225649417397273e-14,
   "HOOCCCOO*": 4.3507233206848397e-07,
   "HOOCC(C)OO*": 4.108165769573965e-09,
   "HOOC(C)COO*": 6.113909970963544e-10,
   "HOOCC(C*)OOH": 8.3818406765132e-13
  }
 },
 {
  "t": 9.999999999999988e-08,
  "T": 998.8413401707697,
  "p": 101325.0,
  "sxC": {
   "C": 5.701346060028952e-08,
   "CH": 1.514486591014111e-06,
   "CH2": 0.00030388213098383885,
   "CH2(S)": 2.9918723132719056e-05,
   "CH3": 0.03876602565071593,
   "CH4": 0.000972878174143394,
   "CO": 0.0023211059526742016,
   "HCO": 0.0006567088007975098,
   "CH2O": 0.02512582988958077,
   "HCOH": 0.00031707795381833635,
   "CH3O": 0.000762562488816637,
   "CH2OH": 0.005493528767513383,
   "CH3OH": 0.005587307963556703,
   "CO2": 0.00022476568761890198,
   "HOCO": 5.101995612923571e-08,
   "OCHO": 5.809687600705499e-12,
   "HOCHO": 8.640672013224736e-06,
   "CH3OO": 0.0002904229977121316,
   "CH2OOH": 5.020114153261056e-10,
   "HOCH2O": 5.187992087798134e-10,
   "CH3OOH": 5.073909449126672e-06,
   "C2": 4.390309165698641e-14,
   "C2H": 9.50139546596333e-12,
   "C2H2": 4.498371972243637e-05,
   "H2CC": 5.7391294963429765e-15,
   "C2H3": 4.5643101916804406e-05,
   "C2H4": 0.01678413827280532,
   "C2H5": 0.03592781484310082,
   "C2H6": 0.006186514218567947,
   "C2O": 2.551215578191632e-09,
   "HCCO": 1.7024651565001647e-06,
   "HCCOH": 7.389164511805852e-06,
   "CH2CO": 0.0002671779941249328,
   "CHCHO": 1.7469201874561902e-07,
   "CHCHOH": 2.389676300433759e-05,
   "cC2H3O": 6.137984871474797e-12,
   "CH3CO": 0.00011794502530105705,
   "CH2CHO": 0.0007946758772418726,
   "CH3CHO": 0.04356764626642571,
   "cC2H4O": 3.4255106656894625e-06,
   "CH2CHOH": 0.008035058393215222,
   "CH3CH2O": 6.1776559348947884e-06,
   "CH3CHOH": 0.029575187862696667,
   "CH2CH2OH": 0.03196633633286661,
   "CH3CH2OH": 0.021610903180373783,
   "OCHCO": 3.136941241158971e-13,
   "OCHCHO": 7.718932481241209e-06,
   "CH2CHOO": 1.4228582029992268e-07,
   "CH3C(O)O": 3.987042030973187e-11,
   "CH2CHOOH": 1.6165113090250065e-10,
   "CH3C(O)OH": 4.412606360966228e-11,
   "CH3CH2OO": 0.0007754015874113445,
   "CH3CHOOH": 1.1343801851838986e-11,
   "CH2CH2OOH": 3.717384923438042e-09,
   "CH3CH2OOH": 2.0479006232094464e-06,
   "CH3C(O)OO": 9.097696586144558e-06,
   "CH3C(O)OOH": 6.037576595314961e-09,
   "HOCH2CH2OO": 7.613664921064056e-05,
   "C3H2": 2.5932586391121994e-19,
   "cC3H2": 7.206233518414015e-14,
   "C3H3": 9.479919097195415e-06,
   "CH2CCH": 1.3695119889833295e-12,
   "CH2CCH2": 0.0007386806262877371,
   "CH3CCH": 6.322741098946897e-06,
   "cC3H4": 8.54490665496976e-09,
   "CH2CHCH2": 0.01177991872658725,
   "CH3CHCH": 0.0011639253348068649,
   "CH3CCH2": 2.1160914537661462e-05,
   "cC3H5": 1.5567405729720138e-08,
   "C3H6": 0.30386877033420406,
   "cC3H6": 4.397854696543219e-06,
   "iC3H7": 0.22350948079621252,
   "nC3H7": 0.1353924125959519,
   "C3H8": 0.1914302984216579,
   "CHCC*O": 1.6984508190013095e-10,
   "CH*CCO": 3.4638737271758584e-10,
   "C*CCHO": 5.185725609304248e-17,
   "CH2CCO": 1.1077485258292664e-06,
   "CHCCHO": 3.2652721287266216e-08,
   "C2H3CO": 1.3676955870704272e-06,
   "CHCHCHO": 1.2312079450964077e-08,
   "CH2CCHO": 1.8931374217380384e-07,
   "CH3CCO": 3.402602128769825e-10,
   "C2H3CHO": 0.0004222174153628459,
   "CH3CHCO": 2.9111466336869362e-08,
   "CH2CHCH2O": 1.678431689100647e-05,
   "propen1oxy": 5.256299056541017e-09,
   "propen2oxy": 8.070568082375951e-11,
   "CH2CCH2OH": 3.620970611512834e-06,
   "CH2C(OH)CH2": 1.1452909501174124e-05,
   "CH3C(OH)CH": 2.1841597421388782e-08,
   "CH3CH2CO": 3.7654912589890254e-06,
   "CH3C(O)CH2": 0.00015271017149665403,
   "CH3CHCHO": 0.00015278464332221624,
   "CH2CHCHOH": 5.3235201566910914e-08,
   "CH2CH2CHO": 9.174926368597597e-07,
   "vinoxylmethyl": 2.2870513619796182e-05,
   "CH3CH2CHO": 0.003035806423143771,
   "cC3H6O": 0.0014762670018156402,
   "CH2CHCH2OH": 9.471725000109683e-05,
   "CH3CHCHOH": 0.0002321395039758481,
   "CH3C(O)CH3": 0.0037991110028642305,
   "nC3H7O": 0.010138514081587136,
   "iC3H7O": 5.6536580430833664e-08,
   "CH3CH2CHOH": 7.524591327700284e-07,
   "CH3CHCH2OH": 0.0011630369533053946,
   "CH2CH2CH2OH": 6.696900697395562e-08,
   "OCHCH2CH2O": 4.2334644486781e-12,
   "oxiranylmet": 9.66560883330713e-11,
   "CH3COCH2O": 2.4846818220787777e-14,
   "CH3CH(CHO)O": 2.0108540711303054e-14,
   "CH2CHCH2OO": 2.0466789830256316e-05,
   "CHCHCH2OOH": 6.356138548739982e-10,
   "CH2CHCH2OOH": 8.614312358093215e-06,
   "CH3CHCHOOH": 3.6772573296991443e-13,
   "CH3C(CH2)OOH": 1.8273551197644157e-14,
   "nC3H7OO": 0.00546783006795127,
   "iC3H7OO": 0.020526216090526895,
   "CH2CH2CH2OOH": 3.057985588637048e-05,
   "CH3CHCH2OOH": 5.434335764634371e-06,
   "CH2CH(OOH)CH3": 3.542381978647845e-08,
   "nC3H7OOH": 2.6085595295862323e-06,
   "iC3H7OOH": 7.752714274891901e-06,
   "OCHCH2CH2OOH": 3.478676226974816e-08,
   "cC2H3OCH2OOH": 8.194191863376155e-09,
   "CH3COCH2OOH": 1.6844916979315145e-11,
   "CH3CHOOHCHO": 1.668390574925131e-10,
   "HOOCCCOO*": 6.205880316513314e-07,
   "HOOCC(C)OO*": 1.0712385576716518e-07,
   "HOOC(C)COO*": 1.7876317141178262e-09,
   "HOOCC(C*)OOH": 1.0884933593197012e-12
  }
 },
 {
  "t": 1.0000000000000002e-06,
  "T": 1087.4817403797354,
  "p": 101325.00000000001,
  "sxC": {
   "C": 5.2707555301945243e-11,
   "CH": 9.587464370562393e-09,
   "CH2": 4.608411182549632e-06,
   "CH2(S)": 8.826757509130484e-07,
   "CH3": 0.02182248804600867,
   "CH4": 0.0077503057214379,
   "CO": 0.007763110346014666,
   "HCO": 0.00019471529701899684,
   "CH2O": 0.06059718058134247,
   "HCOH": 1.5337485370202344e-06,
   "CH3O": 0.0010722879019825883,
   "CH2OH": 4.061977819551949e-05,
   "CH3OH": 0.006250167040591572,
   "CO2": 0.0005266349945864088,
   "HOCO": 1.217486330408481e-08,
   "OCHO": 1.2043600379850192e-12,
   "HOCHO": 2.4012758668650292e-05,
   "CH3OO": 0.0005783930300631612,
   "CH2OOH": 1.5814083325618013e-11,
   "HOCH2O": 5.487793991178981e-11,
   "CH3OOH": 2.5470915901678554e-05,
   "C2": 1.2998136377754567e-15,
   "C2H": 7.87728638070201e-12,
   "C2H2": 0.00027508981997662014,
   "H2CC": 1.0376880538072992e-12,
   "C2H3": 3.442148119307721e-05,
   "C2H4": 0.08759206346108474,
   "C2H5": 0.014611274770886272,
   "C2H6": 0.03356228165245507,
   "C2O": 2.1237491976258896e-10,
   "HCCO": 1.5478117786574979e-06,
   "HCCOH": 1.4492553714791596e-05,
   "CH2CO": 0.00046788385367357654,
   "CHCHO": 1.6294771723400277e-07,
   "CHCHOH": 1.6255608391876617e-06,
   "cC2H3O": 3.4819507580200025e-12,
   "CH3CO": 2.7910777265515024e-05,
   "CH2CHO": 0.00041350093575276707,
   "CH3CHO": 0.12512866207469286,
   "cC2H4O": 4.445916328054869e-05,
   "CH2CHOH": 0.010779861857862902,
   "CH3CH2O": 4.7322906285295037e-07,
   "CH3CHOH": 0.0003640544032928805,
   "CH2CH2OH": 0.0013012623716655894,
   "CH3CH2OH": 0.025271790028179197,
   "OCHCO": 8.098870481154893e-14,
   "OCHCHO": 4.158081036282166e-05,
   "CH2CHOO": 2.3576411981739053e-07,
   "CH3C(O)O": 7.308932775143484e-13,
   "CH2CHOOH": 4.8919276421634805e-09,
   "CH3C(O)OH": 5.861545785419205e-10,
   "CH3CH2OO": 0.001799406901792001,
   "CH3CHOOH": 9.49774066116361e-12,
   "CH2CH2OOH": 3.942194126047121e-09,
   "CH3CH2OOH": 2.7798272086143205e-05,
   "CH3C(O)OO": 6.979429648341311e-07,
   "CH3C(O)OOH": 7.321925544577085e-09,
   "HOCH2CH2OO": 6.806367223244907e-07,
   "C3H2": 9.986509788365e-19,
   "cC3H2": 2.34412841656635e-12,
   "C3H3": 2.7555509977675716e-05,
   "CH2CCH": 2.341267130872702e-10,
   "CH2CCH2": 0.0023807593179450046,
   "CH3CCH": 5.788824117929264e-05,
   "cC3H4": 6.023030005970422e-08,
   "CH2CHCH2": 0.010183359303233105,
   "CH3CHCH": 0.00016400745601962395,
   "CH3CCH2": 1.3585778915721989e-05,
   "cC3H5": 2.327315417871473e-08,
   "C3H6": 0.43971360128186004,
   "cC3H6": 2.5471656340925925e-05,
   "iC3H7": 0.10260835244111226,
   "nC3H7": 0.010809954291179544,
   "C3H8": 0.20556673490303204,
   "CHCC*O": 1.0398720376056401e-09,
   "CH*CCO": 2.3330311807935433e-08,
   "C*CCHO": 1.0606283869894806e-16,
   "CH2CCO": 6.9139707245941744e-06,
   "CHCCHO": 7.631913527361043e-08,
   "C2H3CO": 1.2716289613464102e-05,
   "CHCHCHO": 3.395738015631648e-09,
   "CH2CCHO": 1.428855764098607e-07,
   "CH3CCO": 1.7571360740836818e-08,
   "C2H3CHO": 0.0030632192090385983,
   "CH3CHCO": 1.1687488066929339e-06,
   "CH2CHCH2O": 3.3784398673044783e-06,
   "propen1oxy": 1.8038329809599505e-08,
   "propen2oxy": 3.5342767817254626e-10,
   "CH2CCH2OH": 1.064052311599037e-07,
   "CH2C(OH)CH2": 2.375296711389892e-05,
   "CH3C(OH)CH": 4.483900506027588e-08,
   "CH3CH2CO": 8.660298015767875e-08,
   "CH3C(O)CH2": 0.00015924641107554306,
   "CH3CHCHO": 0.0001638269574026472,
   "CH2CHCHOH": 2.7467745103632096e-06,
   "CH2CH2CHO": 6.260574748196214e-07,
   "vinoxylmethyl": 4.321647601202573e-06,
   "CH3CH2CHO": 0.0009740357961445763,
   "cC3H6O": 0.006881478176099943,
   "CH2CHCH2OH": 0.00015352407771099965,
   "CH3CHCHOH": 0.0003586321694758496,
   "CH3C(O)CH3": 0.003793504932430293,
   "nC3H7O": 0.008048343919707976,
   "iC3H7O": 1.1752700384550379e-07,
   "CH3CH2CHOH": 7.250274364711523e-07,
   "CH3CHCH2OH": 1.196547732017077e-05,
   "CH2CH2CH2OH": 4.529806174202637e-08,
   "OCHCH2CH2O": 2.7671902249854296e-12,
   "oxiranylmet": 1.0388262909216934e-08,
   "CH3COCH2O": 1.529687645309763e-14,
   "CH3CH(CHO)O": 3.872824423445835e-14,
   "CH2CHCH2OO": 7.334349339409781e-06,
   "CHCHCH2OOH": 6.807911382855651e-10,
   "CH2CHCH2OOH": 2.8772337005840235e-05,
   "CH3CHCHOOH": 9.760514763740286e-15,
   "CH3C(CH2)OOH": 1.053982149972635e-15,
   "nC3H7OO": 4.172036608680557e-05,
   "iC3H7OO": 0.0018533538071814053,
   "CH2CH2CH2OOH": 4.4229458395717923e-07,
   "CH3CHCH2OOH": 1.8693458236672542e-07,
   "CH2CH(OOH)CH3": 5.116503511889555e-09,
   "nC3H7OOH": 2.0863878583368022e-07,
   "iC3H7OOH": 2.837561485221154e-06,
   "OCHCH2CH2OOH": 1.757401001867429e-08,
   "cC2H3OCH2OOH": 8.146252655964723e-09,
   "CH3COCH2OOH": 6.75392416270793e-11,
   "CH3CHOOHCHO": 2.634877096401354e-10,
   "HOOCCCOO*": 1.7282497580069528e-09,
   "HOOCC(C)OO*": 8.146206372469926e-10,
   "HOOC(C)COO*": 6.115003788933735e-11,
   "HOOCC(C*)OOH": 5.0621102972416374e-14
  }
 },
 {
  "t": 1.0000000000000011e-05,
  "T": 1124.928413816301,
  "p": 101325.00000000001,
  "sxC": {
   "C": 1.4927087141329494e-15,
   "CH": 4.439238761312384e-12,
   "CH2": 3.876073706766711e-08,
   "CH2(S)": 6.073542093471035e-09,
   "CH3": 0.003747512979898307,
   "CH4": 0.01699969168253486,
   "CO": 0.016030846908772663,
   "HCO": 1.3884381983488358e-05,
   "CH2O": 0.06603342287279552,
   "HCOH": 4.314084603533904e-09,
   "CH3O": 5.526870117566099e-05,
   "CH2OH": 2.5861805274007566e-07,
   "CH3OH": 0.006103857051659531,
   "CO2": 0.000631061812357173,
   "HOCO": 9.74510541577147e-10,
   "OCHO": 5.429635401662142e-14,
   "HOCHO": 3.2045409765858013e-05,
   "CH3OO": 6.726610306201216e-05,
   "CH2OOH": 2.700515366912201e-13,
   "HOCH2O": 1.6213772624030623e-12,
   "CH3OOH": 1.5276021777047624e-05,
   "C2": 3.4737196648180956e-18,
   "C2H": 7.379658687188778e-13,
   "C2H2": 0.0004991139088719407,
   "H2CC": 5.311327616650046e-12,
   "C2H3": 3.917685614925425e-06,
   "C2H4": 0.12157617609395914,
   "C2H5": 0.0002643067027406743,
   "C2H6": 0.054677603243879006,
   "C2O": 3.7181281758152324e-13,
   "HCCO": 9.71632678542343e-08,
   "HCCOH": 1.2924178157322023e-05,
   "CH2CO": 0.0007985716458137624,
   "CHCHO": 1.7330652263945667e-08,
   "CHCHOH": 4.490907545189547e-08,
   "cC2H3O": 2.2893927587395693e-13,
   "CH3CO": 2.8991957139489595e-06,
   "CH2CHO": 5.762550567958258e-05,
   "CH3CHO": 0.132442696244822,
   "cC2H4O": 7.895861770314301e-05,
   "CH2CHOH": 0.010098950684147841,
   "CH3CH2O": 3.421292003243379e-09,
   "CH3CHOH": 1.4171028835332574e-06,
   "CH2CH2OH": 9.353484571427959e-07,
   "CH3CH2OH": 0.022589187880912655,
   "OCHCO": 6.313847247790143e-15,
   "OCHCHO": 7.852826572415904e-05,
   "CH2CHOO": 1.4577460943576775e-08,
   "CH3C(O)O": 6.716371367503573e-15,
   "CH2CHOOH": 5.573712754916639e-10,
   "CH3C(O)OH": 7.022482314000935e-10,
   "CH3CH2OO": 1.772803715292533e-05,
   "CH3CHOOH": 2.466935316709479e-15,
   "CH2CH2OOH": 6.701341663826801e-11,
   "CH3CH2OOH": 2.2471702757170892e-07,
   "CH3C(O)OO": 3.766276665746389e-08,
   "CH3C(O)OOH": 9.797760977393084e-11,
   "HOCH2CH2OO": 2.7538878642714343e-10,
   "C3H2": 8.541165439690169e-18,
   "cC3H2": 2.0086846849514092e-11,
   "C3H3": 5.6932439664436155e-05,
   "CH2CCH": 3.6951301763093317e-09,
   "CH2CCH2": 0.003720170434864633,
   "CH3CCH": 0.00022163227842586362,
   "cC3H4": 6.72318646030586e-08,
   "CH2CHCH2": 0.0034148822956827176,
   "CH3CHCH": 6.324324563072704e-06,
   "CH3CCH2": 5.614191686353771e-06,
   "cC3H5": 8.254494255283405e-09,
   "C3H6": 0.5152185420983224,
   "cC3H6": 5.527172776974312e-05,
   "iC3H7": 0.002277444658384972,
   "nC3H7": 0.0003277294457213192,
   "C3H8": 0.22756290816672525,
   "CHCC*O": 3.998062600585096e-09,
   "CH*CCO": 2.93114091724009e-07,
   "C*CCHO": 6.060187569141136e-16,
   "CH2CCO": 3.6141017845517936e-05,
   "CHCCHO": 1.567817643727337e-07,
   "C2H3CO": 1.4942937617433615e-05,
   "CHCHCHO": 3.997671113716568e-10,
   "CH2CCHO": 2.4401322936283828e-08,
   "CH3CCO": 5.8204864992933314e-08,
   "C2H3CHO": 0.008628841650827319,
   "CH3CHCO": 1.064467956306887e-05,
   "CH2CHCH2O": 4.2205762380055425e-07,
   "propen1oxy": 1.9199400440452875e-08,
   "propen2oxy": 4.168638166404763e-10,
   "CH2CCH2OH": 3.0943944671176986e-09,
   "CH2C(OH)CH2": 3.342579515352214e-05,
   "CH3C(OH)CH": 2.4114620840078535e-09,
   "CH3CH2CO": 1.357004182559618e-09,
   "CH3C(O)CH2": 1.727054323096693e-05,
   "CH3CHCHO": 3.191841977054485e-05,
   "CH2CHCHOH": 8.850248233518464e-06,
   "CH2CH2CHO": 7.437984394949574e-08,
   "vinoxylmethyl": 4.973762154969348e-07,
   "CH3CH2CHO": 0.0002076679500292855,
   "cC3H6O": 0.008582392005955172,
   "CH2CHCH2OH": 0.00015625502238301973,
   "CH3CHCHOH": 0.00038490350991032325,
   "CH3C(O)CH3": 0.0034673438458866076,
   "nC3H7O": 0.00015345635155718116,
   "iC3H7O": 9.68324533360745e-10,
   "CH3CH2CHOH": 2.402432871409995e-08,
   "CH3CHCH2OH": 2.3836205242643525e-07,
   "CH2CH2CH2OH": 8.134643113746772e-10,
   "OCHCH2CH2O": 4.490682644939034e-13,
   "oxiranylmet": 1.802385231004083e-08,
   "CH3COCH2O": 1.9157852105760795e-15,
   "CH3CH(CHO)O": 1.0563005028477367e-14,
   "CH2CHCH2OO": 1.7185493830593247e-06,
   "CHCHCH2OOH": 2.4057548869652396e-10,
   "CH2CHCH2OOH": 1.23484335917759e-06,
   "CH3CHCHOOH": 2.084279943098855e-16,
   "CH3C(CH2)OOH": 3.060398752988305e-17,
   "nC3H7OO": 5.40005315546119e-07,
   "iC3H7OO": 2.354047488587999e-05,
   "CH2CH2CH2OOH": 7.414622947576657e-09,
   "CH3CHCH2OOH": 4.4192840714242576e-09,
   "CH2CH(OOH)CH3": 2.1218447260454783e-10,
   "nC3H7OOH": 2.864187913326718e-10,
   "iC3H7OOH": 1.2540804848242262e-08,
   "OCHCH2CH2OOH": 8.144218341352634e-12,
   "cC2H3OCH2OOH": 1.1847733649635928e-11,
   "CH3COCH2OOH": 2.835152862348831e-13,
   "CH3CHOOHCHO": 4.874398836785357e-13,
   "HOOCCCOO*": 1.6689360424264275e-11,
   "HOOCC(C)OO*": 1.1209922042947307e-11,
   "HOOC(C)COO*": 1.1740833063364053e-12,
   "HOOCC(C*)OOH": 1.0846106918790528e-15
  }
 },
 {
  "t": 9.999999999999983e-05,
  "T": 1131.5058628806312,
  "p": 101325.0,
  "sxC": {
   "C": 9.50105720472653e-19,
   "CH": 2.2198674715055267e-14,
   "CH2": 1.656817393651608e-09,
   "CH2(S)": 1.6966630619033405e-10,
   "CH3": 0.0006587440201189835,
   "CH4": 0.02423869163095741,
   "CO": 0.022170596308637134,
   "HCO": 2.172121324160025e-06,
   "CH2O": 0.06307901139720651,
   "HCOH": 1.792790424251956e-10,
   "CH3O": 4.102432294019806e-06,
   "CH2OH": 7.188104992047383e-08,
   "CH3OH": 0.005816748525599831,
   "CO2": 0.0006368392258706875,
   "HOCO": 4.732801261106868e-10,
   "OCHO": 8.797872121879219e-15,
   "HOCHO": 3.482132078129314e-05,
   "CH3OO": 1.0535998241953067e-05,
   "CH2OOH": 2.6223430063564418e-15,
   "HOCH2O": 2.260098436869306e-13,
   "CH3OOH": 9.927568957220063e-07,
   "C2": 9.514360717498445e-20,
   "C2H": 1.3669192063015727e-13,
   "C2H2": 0.0006269747557502339,
   "H2CC": 7.523954559763166e-12,
   "C2H3": 6.13611212525667e-07,
   "C2H4": 0.13283274237921144,
   "C2H5": 2.2913885107169346e-05,
   "C2H6": 0.0543470285687429,
   "C2O": 9.603585921580078e-15,
   "HCCO": 1.674138735861449e-08,
   "HCCOH": 1.1506474987892862e-05,
   "CH2CO": 0.0010897119291749544,
   "CHCHO": 2.8195694022379304e-09,
   "CHCHOH": 6.268790849695067e-09,
   "cC2H3O": 5.750495662306044e-14,
   "CH3CO": 4.6953538949727193e-07,
   "CH2CHO": 1.946537129268726e-05,
   "CH3CHO": 0.11999429022153522,
   "cC2H4O": 0.00011905569527116543,
   "CH2CHOH": 0.009565366438289634,
   "CH3CH2O": 2.681824183033404e-10,
   "CH3CHOH": 2.1669683797766344e-07,
   "CH2CH2OH": 1.377631751346101e-07,
   "CH3CH2OH": 0.020773049382205765,
   "OCHCO": 1.6519659542151554e-15,
   "OCHCHO": 9.620736914202307e-05,
   "CH2CHOO": 2.0361656348909785e-09,
   "CH3C(O)O": 7.971838707156636e-16,
   "CH2CHOOH": 2.272974903899164e-11,
   "CH3C(O)OH": 1.2937726058997108e-09,
   "CH3CH2OO": 1.2802854222606235e-06,
   "CH3CHOOH": 1.917170649501564e-17,
   "CH2CH2OOH": 1.1230706421387374e-11,
   "CH3CH2OOH": 1.1860703080061026e-08,
   "CH3C(O)OO": 5.410311305847728e-09,
   "CH3C(O)OOH": 1.2705333410577535e-11,
   "HOCH2CH2OO": 3.633317344590346e-11,
   "C3H2": 2.767595813353562e-18,
   "cC3H2": 3.1881496452291e-11,
   "C3H3": 2.1295984824902582e-05,
   "CH2CCH": 2.0352304958004746e-08,
   "CH2CCH2": 0.0037210729654965097,
   "CH3CCH": 0.0003405510463833174,
   "cC3H4": 1.2432882274399933e-08,
   "CH2CHCH2": 0.0004839649829787353,
   "CH3CHCH": 9.93681274241501e-07,
   "CH3CCH2": 8.311113998855865e-07,
   "cC3H5": 1.3000792440170997e-09,
   "C3H6": 0.5107155451514157,
   "cC3H6": 5.882595788613716e-05,
   "iC3H7": 0.0002755075922612491,
   "nC3H7": 4.495751122787086e-05,
   "C3H8": 0.2434338531676232,
   "CHCC*O": 1.8293223428049504e-09,
   "CH*CCO": 1.9407320059740909e-07,
   "C*CCHO": 3.0324954390078867e-16,
   "CH2CCO": 8.892649054680195e-05,
   "CHCCHO": 1.7947886880660972e-07,
   "C2H3CO": 9.720470790090286e-06,
   "CHCHCHO": 1.0102206742873328e-10,
   "CH2CCHO": 6.5665554456090175e-09,
   "CH3CCO": 1.1179321061216949e-08,
   "C2H3CHO": 0.014747511959172526,
   "CH3CHCO": 1.8999946367965966e-05,
   "CH2CHCH2O": 2.655065318918859e-08,
   "propen1oxy": 1.9245680544872316e-08,
   "propen2oxy": 4.875559111590292e-10,
   "CH2CCH2OH": 4.2828855638319276e-10,
   "CH2C(OH)CH2": 3.196330583982168e-05,
   "CH3C(OH)CH": 4.739531184022256e-10,
   "CH3CH2CO": 1.558271675997477e-10,
   "CH3C(O)CH2": 7.066189669789392e-07,
   "CH3CHCHO": 1.0108540723067777e-06,
   "CH2CHCHOH": 1.7208904389384046e-07,
   "CH2CH2CHO": 4.068234514939124e-09,
   "vinoxylmethyl": 3.086790629271573e-08,
   "CH3CH2CHO": 0.00013405022191956598,
   "cC3H6O": 0.00933837397319733,
   "CH2CHCH2OH": 0.00015877603633505884,
   "CH3CHCHOH": 0.0003932879712697039,
   "CH3C(O)CH3": 0.003241830363571727,
   "nC3H7O": 1.3238178165849372e-05,
   "iC3H7O": 1.0238858031083996e-10,
   "CH3CH2CHOH": 2.9276670009987523e-09,
   "CH3CHCH2OH": 3.25539102854057e-08,
   "CH2CH2CH2OH": 6.946716380307546e-11,
   "OCHCH2CH2O": 1.5389918794789196e-13,
   "oxiranylmet": 1.7318453897631197e-08,
   "CH3COCH2O": 3.160148651505279e-16,
   "CH3CH(CHO)O": 2.3393603699435603e-15,
   "CH2CHCH2OO": 2.2578416770263694e-07,
   "CHCHCH2OOH": 3.38771644981358e-11,
   "CH2CHCH2OOH": 6.723905211186469e-08,
   "CH3CHCHOOH": 3.0851715153947245e-17,
   "CH3C(CH2)OOH": 9.75214091014654e-18,
   "nC3H7OO": 6.558114953791203e-08,
   "iC3H7OO": 2.5541199704320165e-06,
   "CH2CH2CH2OOH": 9.598457589333207e-10,
   "CH3CHCH2OOH": 6.760453816315321e-10,
   "CH2CH(OOH)CH3": 7.550186341810748e-11,
   "nC3H7OOH": 3.0290097552726445e-11,
   "iC3H7OOH": 1.1832522395346798e-09,
   "OCHCH2CH2OOH": 8.681261163291175e-13,
   "cC2H3OCH2OOH": 1.3707108381883884e-12,
   "CH3COCH2OOH": 7.815343246475229e-14,
   "CH3CHOOHCHO": 6.036442984503929e-14,
   "HOOCCCOO*": 1.941985382224772e-12,
   "HOOCC(C)OO*": 1.545541617164976e-12,
   "HOOC(C)COO*": 3.5235873495520823e-13,
   "HOOCC(C*)OOH": 3.0839827026497493e-16
  }
 },
 {
  "t": 0.0010000000000000018,
  "T": 1162.7673365370983,
  "p": 101325.00000000001,
  "sxC": {
   "C": 1.0089839362574711e-17,
   "CH": 1.0523682356032772e-13,
   "CH2": 4.886277623225449e-09,
   "CH2(S)": 2.75705544332966e-10,
   "CH3": 0.0006707506534701482,
   "CH4": 0.060251297231174485,
   "CO": 0.05448727595781872,
   "HCO": 3.0224781515239863e-06,
   "CH2O": 0.04048358673717194,
   "HCOH": 3.2588250204802655e-10,
   "CH3O": 2.8135295742088285e-06,
   "CH2OH": 7.617038039457996e-08,
   "CH3OH": 0.003977419074051499,
   "CO2": 0.0007027177320749734,
   "HOCO": 1.7170325569283521e-09,
   "OCHO": 2.3493933219030816e-14,
   "HOCHO": 5.086221157942516e-05,
   "CH3OO": 5.937830142104801e-06,
   "CH2OOH": 1.919492752976716e-15,
   "HOCH2O": 2.3520969980112117e-13,
   "CH3OOH": 4.134632748041989e-07,
   "C2": 1.3255380316932495e-18,
   "C2H": 1.0280539349813139e-12,
   "C2H2": 0.0019229958604790242,
   "H2CC": 4.080300197436149e-11,
   "C2H3": 2.2985745764691063e-06,
   "C2H4": 0.1947904909550011,
   "C2H5": 2.7820090572791537e-05,
   "C2H6": 0.043577576019375744,
   "C2O": 1.0953257665532184e-13,
   "HCCO": 8.45939607964114e-08,
   "HCCOH": 5.1235114765291185e-06,
   "CH2CO": 0.002649399235853702,
   "CHCHO": 1.0036944066625556e-08,
   "CHCHOH": 8.266825985987352e-09,
   "cC2H3O": 1.8052158862679857e-13,
   "CH3CO": 3.358703242982125e-07,
   "CH2CHO": 2.052801328806162e-05,
   "CH3CHO": 0.05706658485822355,
   "cC2H4O": 0.00027060574549276175,
   "CH2CHOH": 0.007248185724209926,
   "CH3CH2O": 2.2046522534885716e-10,
   "CH3CHOH": 2.1957229147229895e-07,
   "CH2CH2OH": 1.5372129442841755e-07,
   "CH3CH2OH": 0.011807621440002879,
   "OCHCO": 5.480508875377984e-15,
   "OCHCHO": 0.00020844397507855912,
   "CH2CHOO": 4.252251781651853e-09,
   "CH3C(O)O": 6.731773874298531e-16,
   "CH2CHOOH": 3.2327044826221225e-11,
   "CH3C(O)OH": 1.4014279742501008e-08,
   "CH3CH2OO": 8.493087848375075e-07,
   "CH3CHOOH": 1.523292740008582e-17,
   "CH2CH2OOH": 1.2635000292255427e-11,
   "CH3CH2OOH": 5.3074768302409355e-09,
   "CH3C(O)OO": 2.093778184807707e-09,
   "CH3C(O)OOH": 3.2997930205860727e-12,
   "HOCH2CH2OO": 2.2375245527093415e-11,
   "C3H2": 8.756011581202761e-18,
   "cC3H2": 9.883983193545813e-11,
   "C3H3": 2.914290575428349e-05,
   "CH2CCH": 2.3120263398006477e-07,
   "CH2CCH2": 0.0028776713379863625,
   "CH3CCH": 0.0008993551843552183,
   "cC3H4": 2.4286351862684018e-08,
   "CH2CHCH2": 0.0007955882902477019,
   "CH3CHCH": 1.7312612807241774e-06,
   "CH3CCH2": 1.6670884552871332e-06,
   "cC3H5": 3.159488297884017e-09,
   "C3H6": 0.45714111131148155,
   "cC3H6": 9.885013542649267e-05,
   "iC3H7": 0.00024437644560163104,
   "nC3H7": 4.0996823716840016e-05,
   "C3H8": 0.3693679429823322,
   "CHCC*O": 1.3897869323409588e-08,
   "CH*CCO": 2.562662664503421e-06,
   "C*CCHO": 3.5019275274461797e-15,
   "CH2CCO": 0.0007102693252813827,
   "CHCCHO": 8.274950607248079e-07,
   "C2H3CO": 3.934103533403814e-05,
   "CHCHCHO": 3.9117932341932654e-10,
   "CH2CCHO": 5.894306072764701e-08,
   "CH3CCO": 9.343737200829555e-08,
   "C2H3CHO": 0.04095898464300205,
   "CH3CHCO": 0.0001753334062165555,
   "CH2CHCH2O": 3.299921054284749e-08,
   "propen1oxy": 1.7716589719786642e-08,
   "propen2oxy": 8.222504137967344e-10,
   "CH2CCH2OH": 4.1067209305755717e-10,
   "CH2C(OH)CH2": 1.6555866528907917e-05,
   "CH3C(OH)CH": 1.412479232810527e-09,
   "CH3CH2CO": 1.6989962074217557e-10,
   "CH3C(O)CH2": 1.2103622331204682e-06,
   "CH3CHCHO": 1.7789213754009078e-06,
   "CH2CHCHOH": 3.1520346068409803e-07,
   "CH2CH2CHO": 5.2421746923278355e-09,
   "vinoxylmethyl": 3.620935439624875e-08,
   "CH3CH2CHO": 9.09462403671595e-05,
   "cC3H6O": 0.012795767331279212,
   "CH2CHCH2OH": 0.00019524335041620454,
   "CH3CHCHOH": 0.00049063618840448,
   "CH3C(O)CH3": 0.0021383494645790774,
   "nC3H7O": 1.3687530537954385e-05,
   "iC3H7O": 5.1403789617722547e-11,
   "CH3CH2CHOH": 3.736610297516839e-09,
   "CH3CHCH2OH": 3.648620776423003e-08,
   "CH2CH2CH2OH": 6.853091625625398e-11,
   "OCHCH2CH2O": 1.5026355340133627e-13,
   "oxiranylmet": 1.300846012504328e-08,
   "CH3COCH2O": 2.1273077739138156e-16,
   "CH3CH(CHO)O": 7.16719662048852e-15,
   "CH2CHCH2OO": 2.406931132750593e-07,
   "CHCHCH2OOH": 4.9681302376387e-11,
   "CH2CHCH2OOH": 5.473869428255018e-08,
   "CH3CHCHOOH": 1.6183976401827985e-17,
   "CH3C(CH2)OOH": 5.669767893241948e-18,
   "nC3H7OO": 2.701108620532092e-08,
   "iC3H7OO": 1.2609428174572462e-06,
   "CH2CH2CH2OOH": 4.932362190586157e-10,
   "CH3CHCH2OOH": 4.286169433443865e-10,
   "CH2CH(OOH)CH3": 6.087968066378272e-11,
   "nC3H7OOH": 7.683958585263988e-12,
   "iC3H7OOH": 3.611359908706695e-10,
   "OCHCH2CH2OOH": 2.1492074625916998e-13,
   "cC2H3OCH2OOH": 4.63863095096996e-13,
   "CH3COCH2OOH": 3.074228295268178e-14,
   "CH3CHOOHCHO": 1.8985211911433245e-14,
   "HOOCCCOO*": 5.6002553811348e-13,
   "HOOCC(C)OO*": 5.57477461730554e-13,
   "HOOC(C)COO*": 1.5976960269870548e-13,
   "HOOCC(C*)OOH": 1.514782742780772e-16
  }
 },
 {
  "t": 0.0010400000000000019,
  "T": 1164.5339076904158,
  "p": 101325.0,
  "sxC": {
   "C": 1.1079290152973965e-17,
   "CH": 1.1186365730642928e-13,
   "CH2": 5.1080139245954475e-09,
   "CH2(S)": 2.785266567446667e-10,
   "CH3": 0.0006684000256804848,
   "CH4": 0.061663222603611165,
   "CO": 0.055756112589266056,
   "HCO": 3.05420187512335e-06,
   "CH2O": 0.03960287549935342,
   "HCOH": 3.3211762874700095e-10,
   "CH3O": 2.7281871744530045e-06,
   "CH2OH": 7.615864986973241e-08,
   "CH3OH": 0.0039053672963217825,
   "CO2": 0.0007099805470158087,
   "HOCO": 1.7673575877869695e-09,
   "OCHO": 2.4204255890869378e-14,
   "HOCHO": 5.148636129942233e-05,
   "CH3OO": 5.72527947377882e-06,
   "CH2OOH": 1.848883411953459e-15,
   "HOCH2O": 2.3259663167899807e-13,
   "CH3OOH": 3.9225447312328047e-07,
   "C2": 1.4598843157244823e-18,
   "C2H": 1.113919469389123e-12,
   "C2H2": 0.0020100776614851205,
   "H2CC": 4.427937932608381e-11,
   "C2H3": 2.4072649192588733e-06,
   "C2H4": 0.19751861495794862,
   "C2H5": 2.7848510359022548e-05,
   "C2H6": 0.04323817015310718,
   "C2O": 1.1922357551937096e-13,
   "HCCO": 8.944821810089973e-08,
   "HCCOH": 4.9233225697626515e-06,
   "CH2CO": 0.0027218822343605246,
   "CHCHO": 1.0484803688322858e-08,
   "CHCHOH": 8.300539927170387e-09,
   "cC2H3O": 1.814510288693512e-13,
   "CH3CO": 3.280514944409037e-07,
   "CH2CHO": 2.0482972628298327e-05,
   "CH3CHO": 0.054987478150956406,
   "cC2H4O": 0.0002703269100217797,
   "CH2CHOH": 0.007179729552940813,
   "CH3CH2O": 2.160211462044365e-10,
   "CH3CHOH": 2.1791464730438753e-07,
   "CH2CH2OH": 1.5295117874136634e-07,
   "CH3CH2OH": 0.01149480448403464,
   "OCHCO": 5.684813012056638e-15,
   "OCHCHO": 0.0002138089858358159,
   "CH2CHOO": 4.31042405609213e-09,
   "CH3C(O)O": 6.742502515172622e-16,
   "CH2CHOOH": 3.2005052237966415e-11,
   "CH3C(O)OH": 1.4947816479191622e-08,
   "CH3CH2OO": 8.220825113388762e-07,
   "CH3CHOOH": 1.4646657701985443e-17,
   "CH2CH2OOH": 1.257693740744859e-11,
   "CH3CH2OOH": 5.023796361705156e-09,
   "CH3C(O)OO": 1.9761931914340598e-09,
   "CH3C(O)OOH": 3.0320154487981236e-12,
   "HOCH2CH2OO": 2.153730417437868e-11,
   "C3H2": 9.495833055097083e-18,
   "cC3H2": 1.0532643416955404e-10,
   "C3H3": 3.0185421469652818e-05,
   "CH2CCH": 2.4974952442934056e-07,
   "CH2CCH2": 0.0028811267797758935,
   "CH3CCH": 0.0009270014996314607,
   "cC3H4": 2.5132999493324006e-08,
   "CH2CHCH2": 0.0008099490887980884,
   "CH3CHCH": 1.7567793343166229e-06,
   "CH3CCH2": 1.7158158521695898e-06,
   "cC3H5": 3.2827893089726773e-09,
   "C3H6": 0.4541017500425903,
   "cC3H6": 0.0001014252038572194,
   "iC3H7": 0.00024041490350955872,
   "nC3H7": 4.040943995993792e-05,
   "C3H8": 0.37616987237325794,
   "CHCC*O": 1.525069736309959e-08,
   "CH*CCO": 2.7541282680871534e-06,
   "C*CCHO": 3.932161876161203e-15,
   "CH2CCO": 0.0007480043568650081,
   "CHCCHO": 8.827183793425071e-07,
   "C2H3CO": 4.11965947277478e-05,
   "CHCHCHO": 4.0401907144333676e-10,
   "CH2CCHO": 6.173181499747573e-08,
   "CH3CCO": 9.853066908852097e-08,
   "C2H3CHO": 0.04203183256736591,
   "CH3CHCO": 0.0001879957458926017,
   "CH2CHCH2O": 3.2892388385946604e-08,
   "propen1oxy": 1.758076244053293e-08,
   "propen2oxy": 8.279519467674445e-10,
   "CH2CCH2OH": 4.093072816081976e-10,
   "CH2C(OH)CH2": 1.6250983051581932e-05,
   "CH3C(OH)CH": 1.4417963025148042e-09,
   "CH3CH2CO": 1.693179015949136e-10,
   "CH3C(O)CH2": 1.2243692891164674e-06,
   "CH3CHCHO": 1.799172219871179e-06,
   "CH2CHCHOH": 3.1923290539907347e-07,
   "CH2CH2CHO": 5.2416979980938065e-09,
   "vinoxylmethyl": 3.597780339415846e-08,
   "CH3CH2CHO": 8.91618175973835e-05,
   "cC3H6O": 0.012874464926068903,
   "CH2CHCH2OH": 0.00019642813158172879,
   "CH3CHCHOH": 0.0004948251223275606,
   "CH3C(O)CH3": 0.002099814014014424,
   "nC3H7O": 1.3550255491052823e-05,
   "iC3H7O": 4.8973026964828386e-11,
   "CH3CH2CHOH": 3.744133394314966e-09,
   "CH3CHCH2OH": 3.6100239975300006e-08,
   "CH2CH2CH2OH": 6.766821670361953e-11,
   "OCHCH2CH2O": 1.48959667421644e-13,
   "oxiranylmet": 1.2826364907132091e-08,
   "CH3COCH2O": 2.066162153035225e-16,
   "CH3CH(CHO)O": 7.437197705641946e-15,
   "CH2CHCH2OO": 2.3915010339655163e-07,
   "CHCHCH2OOH": 5.0234858680201026e-11,
   "CH2CHCH2OOH": 5.330687752766395e-08,
   "CH3CHCHOOH": 1.548813748692805e-17,
   "CH3C(CH2)OOH": 5.466673517749392e-18,
   "nC3H7OO": 2.5500232588840435e-08,
   "iC3H7OO": 1.2006017415412734e-06,
   "CH2CH2CH2OOH": 4.715995515520321e-10,
   "CH3CHCH2OOH": 4.1438271341938236e-10,
   "CH2CH(OOH)CH3": 5.977841852249311e-11,
   "nC3H7OOH": 7.057982751161545e-12,
   "iC3H7OOH": 3.3464592375443745e-10,
   "OCHCH2CH2OOH": 1.9735553887171322e-13,
   "cC2H3OCH2OOH": 4.3398965303587336e-13,
   "CH3COCH2OOH": 2.90097995744531e-14,
   "CH3CHOOHCHO": 1.765495744808496e-14,
   "HOOCCCOO*": 5.184701849140913e-13,
   "HOOCC(C)OO*": 5.222615171691456e-13,
   "HOOC(C)COO*": 1.5192346189951605e-13,
   "HOOCC(C*)OOH": 1.4464691328049324e-16
  }
 },
 {
  "t": 0.001100000000000002,
  "T": 1167.2258847539263,
  "p": 101325.0,
  "sxC": {
   "C": 1.2704939595229841e-17,
   "CH": 1.2230790448951509e-13,
   "CH2": 5.453052845079003e-09,
   "CH2(S)": 2.8215522814760014e-10,
   "CH3": 0.0006642698426069986,
   "CH4": 0.06375309402449596,
   "CO": 0.05763332068187022,
   "HCO": 3.0987196449338176e-06,
   "CH2O": 0.038303524514324575,
   "HCOH": 3.4109231760685053e-10,
   "CH3O": 2.5983212783607552e-06,
   "CH2OH": 7.60735039104869e-08,
   "CH3OH": 0.0037994578687048364,
   "CO2": 0.0007214844351027793,
   "HOCO": 1.8384102363634068e-09,
   "OCHO": 2.5238631252371938e-14,
   "HOCHO": 5.239423429213692e-05,
   "CH3OO": 5.41143365090784e-06,
   "CH2OOH": 1.7406894549536089e-15,
   "HOCH2O": 2.281722307260596e-13,
   "CH3OOH": 3.61732304927318e-07,
   "C2": 1.6790269548460538e-18,
   "C2H": 1.25310220436364e-12,
   "C2H2": 0.0021460734663956214,
   "H2CC": 5.0074927501761383e-11,
   "C2H3": 2.574509969378013e-06,
   "C2H4": 0.20158859274947305,
   "C2H5": 2.7848079186410126e-05,
   "C2H6": 0.042747289525640726,
   "C2O": 1.3481525637979878e-13,
   "HCCO": 9.701093146831752e-08,
   "HCCOH": 4.637334794554567e-06,
   "CH2CO": 0.00283142012890145,
   "CHCHO": 1.1170100344748951e-08,
   "CHCHOH": 8.337347254714739e-09,
   "cC2H3O": 1.816979998100816e-13,
   "CH3CO": 3.1614553513808827e-07,
   "CH2CHO": 2.0400131736943814e-05,
   "CH3CHO": 0.0519851442367302,
   "cC2H4O": 0.00026866849391176696,
   "CH2CHOH": 0.0070825755198451286,
   "CH3CH2O": 2.090642566413791e-10,
   "CH3CHOH": 2.1506946211687325e-07,
   "CH2CH2OH": 1.5150015660758484e-07,
   "CH3CH2OH": 0.011040696427079232,
   "OCHCO": 5.9843900013642775e-15,
   "OCHCHO": 0.00022155940728069812,
   "CH2CHOO": 4.386409164983582e-09,
   "CH3C(O)O": 6.774431389560006e-16,
   "CH2CHOOH": 3.140551195426968e-11,
   "CH3C(O)OH": 1.6430478936988064e-08,
   "CH3CH2OO": 7.810577184408368e-07,
   "CH3CHOOH": 1.3739698872085002e-17,
   "CH2CH2OOH": 1.2468028349973772e-11,
   "CH3CH2OOH": 4.612617680666617e-09,
   "CH3C(O)OO": 1.8076796970629823e-09,
   "CH3C(O)OOH": 2.6619949899313214e-12,
   "HOCH2CH2OO": 2.0282556034175964e-11,
   "C3H2": 1.0746419787660881e-17,
   "cC3H2": 1.1616992273560885e-10,
   "C3H3": 3.186134287181022e-05,
   "CH2CCH": 2.8040814758904874e-07,
   "CH2CCH2": 0.0028923479974548214,
   "CH3CCH": 0.0009695798412989512,
   "cC3H4": 2.6476240166260992e-08,
   "CH2CHCH2": 0.0008309615411924082,
   "CH3CHCH": 1.7918091405387848e-06,
   "CH3CCH2": 1.7897570193654473e-06,
   "cC3H5": 3.473495386513507e-09,
   "C3H6": 0.4494630381009935,
   "cC3H6": 0.00010546035763813107,
   "iC3H7": 0.0002341184749251149,
   "nC3H7": 3.9470739519920805e-05,
   "C3H8": 0.3864970441564605,
   "CHCC*O": 1.7445143544402277e-08,
   "CH*CCO": 3.0561144709712377e-06,
   "C*CCHO": 4.657691372790125e-15,
   "CH2CCO": 0.0008056748607675876,
   "CHCCHO": 9.68469256112532e-07,
   "C2H3CO": 4.4071125118338344e-05,
   "CHCHCHO": 4.225873252355772e-10,
   "CH2CCHO": 6.581332155427533e-08,
   "CH3CCO": 1.0626247259453818e-07,
   "C2H3CHO": 0.04361402944057052,
   "CH3CHCO": 0.00020816420026186492,
   "CH2CHCH2O": 3.2641784303581875e-08,
   "propen1oxy": 1.737132294373012e-08,
   "propen2oxy": 8.35297045399784e-10,
   "CH2CCH2OH": 4.0708813060660544e-10,
   "CH2C(OH)CH2": 1.5811030301494456e-05,
   "CH3C(OH)CH": 1.4822523479085477e-09,
   "CH3CH2CO": 1.6813047181941606e-10,
   "CH3C(O)CH2": 1.2426755553321385e-06,
   "CH3CHCHO": 1.82525019054939e-06,
   "CH2CHCHOH": 3.2450750448370217e-07,
   "CH2CH2CHO": 5.2287969565809636e-09,
   "vinoxylmethyl": 3.553215325850949e-08,
   "CH3CH2CHO": 8.649150976624726e-05,
   "cC3H6O": 0.012981585953287439,
   "CH2CHCH2OH": 0.00019803177366252723,
   "CH3CHCHOH": 0.0005008241630651239,
   "CH3C(O)CH3": 0.0020439052577153646,
   "nC3H7O": 1.3315698078900744e-05,
   "iC3H7O": 4.540909285382482e-11,
   "CH3CH2CHOH": 3.747442285502886e-09,
   "CH3CHCH2OH": 3.5430345143489606e-08,
   "CH2CH2CH2OH": 6.623594120004347e-11,
   "OCHCH2CH2O": 1.4680885899817652e-13,
   "oxiranylmet": 1.2557829825283413e-08,
   "CH3COCH2O": 1.9731196579827107e-16,
   "CH3CH(CHO)O": 7.832732292949023e-15,
   "CH2CHCH2OO": 2.3641802298443455e-07,
   "CHCHCH2OOH": 5.0998823261787384e-11,
   "CH2CHCH2OOH": 5.106423554065339e-08,
   "CH3CHCHOOH": 1.4466227651154256e-17,
   "CH3C(CH2)OOH": 5.1647973605662004e-18,
   "nC3H7OO": 2.333136960947597e-08,
   "iC3H7OO": 1.1123517202002764e-06,
   "CH2CH2CH2OOH": 4.3993891740040406e-10,
   "CH3CHCH2OOH": 3.9306365705009144e-10,
   "CH2CH(OOH)CH3": 5.806826132196969e-11,
   "nC3H7OOH": 6.193088519308475e-12,
   "iC3H7OOH": 2.9747154516926107e-10,
   "OCHCH2CH2OOH": 1.731292286301727e-13,
   "cC2H3OCH2OOH": 3.9180452118931745e-13,
   "CH3COCH2OOH": 2.6526104620071716e-14,
   "CH3CHOOHCHO": 1.5784627064322715e-14,
   "HOOCCCOO*": 4.604782162087839e-13,
   "HOOCC(C)OO*": 4.721921179959298e-13,
   "HOOC(C)COO*": 1.4053530596662109e-13,
   "HOOCC(C*)OOH": 1.3465694681927986e-16
  }
 },
 {
  "t": 0.0011500000000000021,
  "T": 1169.5038066052064,
  "p": 101324.99999999999,
  "sxC": {
   "C": 1.4195385166784175e-17,
   "CH": 1.314666969393427e-13,
   "CH2": 5.751819200299293e-09,
   "CH2(S)": 2.846179283551764e-10,
   "CH3": 0.0006602906030860152,
   "CH4": 0.06546958595809578,
   "CO": 0.05917403993467394,
   "HCO": 3.132819465695589e-06,
   "CH2O": 0.03724080978868868,
   "HCOH": 3.48191452550806e-10,
   "CH3O": 2.4891332383757083e-06,
   "CH2OH": 7.593960180269764e-08,
   "CH3OH": 0.0037132475310408105,
   "CO2": 0.0007316055730188996,
   "HOCO": 1.893077130485595e-09,
   "OCHO": 2.6065876364348634e-14,
   "HOCHO": 5.3122993104448914e-05,
   "CH3OO": 5.155432444026876e-06,
   "CH2OOH": 1.649368488648856e-15,
   "HOCH2O": 2.2404877989407394e-13,
   "CH3OOH": 3.3753242285983207e-07,
   "C2": 1.877820807047288e-18,
   "C2H": 1.3788817281528864e-12,
   "C2H2": 0.002264345112289691,
   "H2CC": 5.5490460308866534e-11,
   "C2H3": 2.717412754059099e-06,
   "C2H4": 0.20495737347525353,
   "C2H5": 2.780907462844741e-05,
   "C2H6": 0.042353972401139674,
   "C2O": 1.4876838756365235e-13,
   "HCCO": 1.035594231764168e-07,
   "HCCOH": 4.411970592276277e-06,
   "CH2CO": 0.002923469457617985,
   "CHCHO": 1.1752007094069028e-08,
   "CHCHOH": 8.35519342037541e-09,
   "cC2H3O": 1.8085545843412802e-13,
   "CH3CO": 3.061033433155161e-07,
   "CH2CHO": 2.0317574083623733e-05,
   "CH3CHO": 0.04958864049997483,
   "cC2H4O": 0.00026617310284825387,
   "CH2CHOH": 0.007006549487821561,
   "CH3CH2O": 2.0303943430475826e-10,
   "CH3CHOH": 2.1237956523850826e-07,
   "CH2CH2OH": 1.5002728962194904e-07,
   "CH3CH2OH": 0.010676073404305646,
   "OCHCO": 6.225851532511399e-15,
   "OCHCHO": 0.00022769831015394092,
   "CH2CHOO": 4.439208292904948e-09,
   "CH3C(O)O": 6.815658396884905e-16,
   "CH2CHOOH": 3.080789709518217e-11,
   "CH3C(O)OH": 1.7745918294932213e-08,
   "CH3CH2OO": 7.469203413271114e-07,
   "CH3CHOOH": 1.2968304610255923e-17,
   "CH2CH2OOH": 1.2358122167724049e-11,
   "CH3CH2OOH": 4.2845735121825735e-09,
   "CH3C(O)OO": 1.674701616863174e-09,
   "CH3C(O)OOH": 2.3819551119668398e-12,
   "HOCH2CH2OO": 1.9245346051832426e-11,
   "C3H2": 1.1932802564343016e-17,
   "cC3H2": 1.2635535777321418e-10,
   "C3H3": 3.33643820720548e-05,
   "CH2CCH": 3.088050951771001e-07,
   "CH2CCH2": 0.0029069772422679607,
   "CH3CCH": 0.0010061775015922085,
   "cC3H4": 2.766647597662647e-08,
   "CH2CHCH2": 0.0008479203463438081,
   "CH3CHCH": 1.8178150647144388e-06,
   "CH3CCH2": 1.8519777353584368e-06,
   "cC3H5": 3.6374143216808413e-09,
   "C3H6": 0.4455298044735909,
   "cC3H6": 0.00010898448628669436,
   "iC3H7": 0.0002285813594365844,
   "nC3H7": 3.864081698105413e-05,
   "C3H8": 0.395203054921431,
   "CHCC*O": 1.9425210341746276e-08,
   "CH*CCO": 3.32120603797183e-06,
   "C*CCHO": 5.3411081355504435e-15,
   "CH2CCO": 0.0008546156000538399,
   "CHCCHO": 1.042231145723222e-06,
   "C2H3CO": 4.654828460712475e-05,
   "CHCHCHO": 4.373439097466318e-10,
   "CH2CCHO": 6.909832305999848e-08,
   "CH3CCO": 1.1276631940282927e-07,
   "C2H3CHO": 0.04490600084499725,
   "CH3CHCO": 0.00022607865104646465,
   "CH2CHCH2O": 3.2352296766155594e-08,
   "propen1oxy": 1.7192412393494643e-08,
   "propen2oxy": 8.403667875545489e-10,
   "CH2CCH2OH": 4.050524481915199e-10,
   "CH2C(OH)CH2": 1.545707700914142e-05,
   "CH3C(OH)CH": 1.5126765268674377e-09,
   "CH3CH2CO": 1.6685476609180955e-10,
   "CH3C(O)CH2": 1.2553811346838688e-06,
   "CH3CHCHO": 1.842954133004979e-06,
   "CH2CHCHOH": 3.2817910479806046e-07,
   "CH2CH2CHO": 5.20716980906449e-09,
   "vinoxylmethyl": 3.50744304451931e-08,
   "CH3CH2CHO": 8.42740589526972e-05,
   "cC3H6O": 0.01306119565367962,
   "CH2CHCH2OH": 0.00019919738007106254,
   "CH3CHCHOH": 0.0005055259258205345,
   "CH3C(O)CH3": 0.001999047785639959,
   "nC3H7O": 1.3095406567528993e-05,
   "iC3H7O": 4.2528867141745004e-11,
   "CH3CH2CHOH": 3.7428173284580104e-09,
   "CH3CHCH2OH": 3.479412850034451e-08,
   "CH2CH2CH2OH": 6.492458442323724e-11,
   "OCHCH2CH2O": 1.4484362669964446e-13,
   "oxiranylmet": 1.2338613825039731e-08,
   "CH3COCH2O": 1.894740543644942e-16,
   "CH3CH(CHO)O": 8.150512541704256e-15,
   "CH2CHCH2OO": 2.3377518362894657e-07,
   "CHCHCH2OOH": 5.157100895863933e-11,
   "CH2CHCH2OOH": 4.912593289721995e-08,
   "CH3CHCHOOH": 1.363843087409162e-17,
   "CH3C(CH2)OOH": 4.916848139111145e-18,
   "nC3H7OO": 2.1618175200624794e-08,
   "iC3H7OO": 1.0412214213842753e-06,
   "CH2CH2CH2OOH": 4.143947578095277e-10,
   "CH3CHCH2OOH": 3.7542439158203394e-10,
   "CH2CH(OOH)CH3": 5.6596489137144064e-11,
   "nC3H7OOH": 5.538394954855285e-12,
   "iC3H7OOH": 2.688489738818191e-10,
   "OCHCH2CH2OOH": 1.548227937911669e-13,
   "cC2H3OCH2OOH": 3.590692051093552e-13,
   "CH3COCH2OOH": 2.45658892157433e-14,
   "CH3CHOOHCHO": 1.4340885156117994e-14,
   "HOOCCCOO*": 4.160804842798364e-13,
   "HOOCC(C)OO*": 4.3306137624595555e-13,
   "HOOC(C)COO*": 1.3142371459446403e-13,
   "HOOCC(C*)OOH": 1.2659803197337346e-16
  }
 },
 {
  "t": 0.0012100000000000023,
  "T": 1172.273131748169,
  "p": 101324.99999999999,
  "sxC": {
   "C": 1.6154673259216272e-17,
   "CH": 1.4299236821821511e-13,
   "CH2": 6.1235764953087814e-09,
   "CH2(S)": 2.869011169706382e-10,
   "CH3": 0.0006549009552791131,
   "CH4": 0.06750015761798066,
   "CO": 0.06099490767122237,
   "HCO": 3.1699319112225246e-06,
   "CH2O": 0.035989863518236256,
   "HCOH": 3.5621319692079064e-10,
   "CH3O": 2.357925978801548e-06,
   "CH2OH": 7.570304607547096e-08,
   "CH3OH": 0.003612322732239298,
   "CO2": 0.0007443566716354461,
   "HOCO": 1.9526494200085623e-09,
   "OCHO": 2.700894586856123e-14,
   "HOCHO": 5.396181326192296e-05,
   "CH3OO": 4.856085270529817e-06,
   "CH2OOH": 1.5396180273685386e-15,
   "HOCH2O": 2.1861997009758515e-13,
   "CH3OOH": 3.100256349703979e-07,
   "C2": 2.1354899370925642e-18,
   "C2H": 1.5418636023675483e-12,
   "C2H2": 0.0024121961059349857,
   "H2CC": 6.27699910312481e-11,
   "C2H3": 2.8926656689612543e-06,
   "C2H4": 0.20896916869247556,
   "C2H5": 2.771771026423322e-05,
   "C2H6": 0.04189955284365706,
   "C2O": 1.6664025168492185e-13,
   "HCCO": 1.116949118179508e-07,
   "HCCOH": 4.1568164200540945e-06,
   "CH2CO": 0.0030348697653642047,
   "CHCHO": 1.2461106985278712e-08,
   "CHCHOH": 8.36111980653228e-09,
   "cC2H3O": 1.7861762572371992e-13,
   "CH3CO": 2.939676922440116e-07,
   "CH2CHO": 2.0203070807272307e-05,
   "CH3CHO": 0.0468374094302104,
   "cC2H4O": 0.0002618919723261376,
   "CH2CHOH": 0.006921025914986134,
   "CH3CH2O": 1.9559264873182752e-10,
   "CH3CHOH": 2.087878929924725e-07,
   "CH2CH2OH": 1.4795812777668537e-07,
   "CH3CH2OH": 0.010254941410316725,
   "OCHCO": 6.503393573390186e-15,
   "OCHCHO": 0.0002346201400822445,
   "CH2CHOO": 4.489863020600527e-09,
   "CH3C(O)O": 6.882562442122297e-16,
   "CH2CHOOH": 2.9986519740155995e-11,
   "CH3C(O)OH": 1.942654583044996e-08,
   "CH3CH2OO": 7.06301881646679e-07,
   "CH3CHOOH": 1.203670761592075e-17,
   "CH2CH2OOH": 1.2204637467799948e-11,
   "CH3CH2OOH": 3.9100600392888466e-09,
   "CH3C(O)OO": 1.5242876171572812e-09,
   "CH3C(O)OOH": 2.078530863230414e-12,
   "HOCH2CH2OO": 1.8019089638112312e-11,
   "C3H2": 1.3551875865428789e-17,
   "cC3H2": 1.401524245024977e-10,
   "C3H3": 3.5300083239614614e-05,
   "CH2CCH": 3.466531856121036e-07,
   "CH2CCH2": 0.0029304750823433124,
   "CH3CCH": 0.0010515637228733752,
   "cC3H4": 2.9184836484797475e-08,
   "CH2CHCH2": 0.0008675273275028417,
   "CH3CHCH": 1.8449693200562176e-06,
   "CH3CCH2": 1.9271235656222465e-06,
   "cC3H5": 3.8396873259646746e-09,
   "C3H6": 0.44073638319159003,
   "cC3H6": 0.0001134102313041594,
   "iC3H7": 0.00022163988146147717,
   "nC3H7": 3.7595362362224734e-05,
   "C3H8": 0.405750809235559,
   "CHCC*O": 2.1980860285882945e-08,
   "CH*CCO": 3.655221376327909e-06,
   "C*CCHO": 6.262795002920621e-15,
   "CH2CCO": 0.0009142663757199737,
   "CHCCHO": 1.132983097348636e-06,
   "C2H3CO": 4.9615406396197136e-05,
   "CHCHCHO": 4.540923326836576e-10,
   "CH2CCHO": 7.287287207135631e-08,
   "CH3CCO": 1.206124464598227e-07,
   "C2H3CHO": 0.046422296671800166,
   "CH3CHCO": 0.00024894123015960294,
   "CH2CHCH2O": 3.1912549039963955e-08,
   "propen1oxy": 1.697359726437816e-08,
   "propen2oxy": 8.452666994601363e-10,
   "CH2CCH2OH": 4.0234621622185237e-10,
   "CH2C(OH)CH2": 1.5043525691901691e-05,
   "CH3C(OH)CH": 1.5452029809832907e-09,
   "CH3CH2CO": 1.6498877685860914e-10,
   "CH3C(O)CH2": 1.267517691136466e-06,
   "CH3CHCHO": 1.8593199301815812e-06,
   "CH2CHCHOH": 3.3170464543968787e-07,
   "CH2CH2CHO": 5.1687528644457826e-09,
   "vinoxylmethyl": 3.442819841044505e-08,
   "CH3CH2CHO": 8.16254897205822e-05,
   "cC3H6O": 0.01314565987340161,
   "CH2CHCH2OH": 0.00020037674549784395,
   "CH3CHCHOH": 0.0005107632585299778,
   "CH3C(O)CH3": 0.0019472850448497157,
   "nC3H7O": 1.2803641440887182e-05,
   "iC3H7O": 3.9197467431287786e-11,
   "CH3CH2CHOH": 3.728454458072644e-09,
   "CH3CHCH2OH": 3.394568008561235e-08,
   "CH2CH2CH2OH": 6.322371684708343e-11,
   "OCHCH2CH2O": 1.422879448654893e-13,
   "oxiranylmet": 1.2081443739395716e-08,
   "CH3COCH2O": 1.8001955472794521e-16,
   "CH3CH(CHO)O": 8.513487724782592e-15,
   "CH2CHCH2OO": 2.301923296448653e-07,
   "CHCHCH2OOH": 5.2176291775157e-11,
   "CH2CHCH2OOH": 4.674091804977856e-08,
   "CH3CHCHOOH": 1.267813898395207e-17,
   "CH3C(CH2)OOH": 4.625013184510262e-18,
   "nC3H7OO": 1.968008539136556e-08,
   "iC3H7OO": 9.591581124363176e-07,
   "CH2CH2CH2OOH": 3.8487978935754145e-10,
   "CH3CHCH2OOH": 3.545340584123744e-10,
   "CH2CH(OOH)CH3": 5.478401626147213e-11,
   "nC3H7OOH": 4.828682028930825e-12,
   "iC3H7OOH": 2.37301474386292e-10,
   "OCHCH2CH2OOH": 1.3500723661335616e-13,
   "cC2H3OCH2OOH": 3.226688423043446e-13,
   "CH3COCH2OOH": 2.2348746380207003e-14,
   "CH3CHOOHCHO": 1.2744723557326987e-14,
   "HOOCCCOO*": 3.6739344741847683e-13,
   "HOOCC(C)OO*": 3.892631057503268e-13,
   "HOOC(C)COO*": 1.2097647954345596e-13,
   "HOOCC(C*)OOH": 1.172823316708453e-16
  }
 },
 {
  "t": 0.0012700000000000025,
  "T": 1175.075071567845,
  "p": 101325.0,
  "sxC": {
   "C": 1.830867968721002e-17,
   "CH": 1.5508932239233343e-13,
   "CH2": 6.509526503925719e-09,
   "CH2(S)": 2.88468720662983e-10,
   "CH3": 0.0006488841123874787,
   "CH4": 0.06949981499041077,
   "CO": 0.06278561643310726,
   "HCO": 3.2027268739431862e-06,
   "CH2O": 0.03476565417094699,
   "HCOH": 3.6365235017108717e-10,
   "CH3O": 2.227550508522088e-06,
   "CH2OH": 7.53848095159344e-08,
   "CH3OH": 0.0035142178705507452,
   "CO2": 0.0007577269063626505,
   "HOCO": 2.0051317234945973e-09,
   "OCHO": 2.789015236260241e-14,
   "HOCHO": 5.475936223751869e-05,
   "CH3OO": 4.566480361622042e-06,
   "CH2OOH": 1.4309469680974987e-15,
   "HOCH2O": 2.127220256233637e-13,
   "CH3OOH": 2.8422393323835757e-07,
   "C2": 2.413318218705548e-18,
   "C2H": 1.7182116053037423e-12,
   "C2H2": 0.002566473027216669,
   "H2CC": 7.099252490895825e-11,
   "C2H3": 3.071512856651854e-06,
   "C2H4": 0.2129440258539633,
   "C2H5": 2.7580541894083473e-05,
   "C2H6": 0.04146281492643174,
   "C2O": 1.8570171565541374e-13,
   "HCCO": 1.2011121844603604e-07,
   "HCCOH": 3.917963482889938e-06,
   "CH2CO": 0.003147305138176517,
   "CHCHO": 1.3179642710585835e-08,
   "CHCHOH": 8.350299838361692e-09,
   "cC2H3O": 1.7510795258512188e-13,
   "CH3CO": 2.818060084037541e-07,
   "CH2CHO": 2.007278218212236e-05,
   "CH3CHO": 0.044219555273713164,
   "cC2H4O": 0.00025628281160561684,
   "CH2CHOH": 0.0068414576811917345,
   "CH3CH2O": 1.879721959838769e-10,
   "CH3CHOH": 2.0482647860229882e-07,
   "CH2CH2OH": 1.4558120248163157e-07,
   "CH3CH2OH": 0.009851481796217984,
   "OCHCO": 6.76530007750156e-15,
   "OCHCHO": 0.00024099529620738268,
   "CH2CHOO": 4.526795296344067e-09,
   "CH3C(O)O": 6.968096659025961e-16,
   "CH2CHOOH": 2.9067215894153344e-11,
   "CH3C(O)OH": 2.122562867661929e-08,
   "CH3CH2OO": 6.663531934240659e-07,
   "CH3CHOOH": 1.1111787499571071e-17,
   "CH2CH2OOH": 1.2029351258771819e-11,
   "CH3CH2OOH": 3.5577389891208183e-09,
   "CH3C(O)OO": 1.3839807218493816e-09,
   "CH3C(O)OOH": 1.8088407043461602e-12,
   "HOCH2CH2OO": 1.682127213181052e-11,
   "C3H2": 1.541067488175346e-17,
   "cC3H2": 1.5590767611589406e-10,
   "C3H3": 3.738383503860999e-05,
   "CH2CCH": 3.890248265031204e-07,
   "CH2CCH2": 0.0029599870326614606,
   "CH3CCH": 0.0010986867293968328,
   "cC3H4": 3.0806907591479215e-08,
   "CH2CHCH2": 0.0008862489453201655,
   "CH3CHCH": 1.8675278205408621e-06,
   "CH3CCH2": 2.0025357534334614e-06,
   "cC3H5": 4.047532598810231e-09,
   "C3H6": 0.435871286153323,
   "cC3H6": 0.0001180518502705858,
   "iC3H7": 0.00021443450146188948,
   "nC3H7": 3.650488558534531e-05,
   "C3H8": 0.41638658487580776,
   "CHCC*O": 2.4727945245532114e-08,
   "CH*CCO": 4.006308113768004e-06,
   "C*CCHO": 7.302607120992043e-15,
   "CH2CCO": 0.000974769576391371,
   "CHCCHO": 1.2255895890694321e-06,
   "C2H3CO": 5.278067771810835e-05,
   "CHCHCHO": 4.697065060110573e-10,
   "CH2CCHO": 7.643931671682632e-08,
   "CH3CCO": 1.2847154862092755e-07,
   "C2H3CHO": 0.04789911361773286,
   "CH3CHCO": 0.00027332584479730626,
   "CH2CHCH2O": 3.1378538259036444e-08,
   "propen1oxy": 1.675147668328884e-08,
   "propen2oxy": 8.489614274505132e-10,
   "CH2CCH2OH": 3.9931256948877877e-10,
   "CH2C(OH)CH2": 1.4638298297986434e-05,
   "CH3C(OH)CH": 1.573408804988497e-09,
   "CH3CH2CO": 1.6277220238877537e-10,
   "CH3C(O)CH2": 1.2762643000238711e-06,
   "CH3CHCHO": 1.8704053863759087e-06,
   "CH2CHCHOH": 3.3427388397300474e-07,
   "CH2CH2CHO": 5.117597084037651e-09,
   "vinoxylmethyl": 3.368513703965159e-08,
   "CH3CH2CHO": 7.899391785624681e-05,
   "cC3H6O": 0.013218653592691233,
   "CH2CHCH2OH": 0.00020130297695056333,
   "CH3CHCHOH": 0.0005155101352711905,
   "CH3C(O)CH3": 0.0018977511337369124,
   "nC3H7O": 1.2485028374201517e-05,
   "iC3H7O": 3.601807079218602e-11,
   "CH3CH2CHOH": 3.7047044965242624e-09,
   "CH3CHCH2OH": 3.301519259748293e-08,
   "CH2CH2CH2OH": 6.140150518211676e-11,
   "OCHCH2CH2O": 1.3953050388907767e-13,
   "oxiranylmet": 1.1831085506704384e-08,
   "CH3COCH2O": 1.7056987119944859e-16,
   "CH3CH(CHO)O": 8.852185836731337e-15,
   "CH2CHCH2OO": 2.2619694606437446e-07,
   "CHCHCH2OOH": 5.2689773877588055e-11,
   "CH2CHCH2OOH": 4.4317832736512836e-08,
   "CH3CHCHOOH": 1.1758064688385693e-17,
   "CH3C(CH2)OOH": 4.340754665394717e-18,
   "nC3H7OO": 1.7873370523222353e-08,
   "iC3H7OO": 8.810463305988024e-07,
   "CH2CH2CH2OOH": 3.5672232926274925e-10,
   "CH3CHCH2OOH": 3.340714613935062e-10,
   "CH2CH(OOH)CH3": 5.293185463647986e-11,
   "nC3H7OOH": 4.197351765574529e-12,
   "iC3H7OOH": 2.087358649179061e-10,
   "OCHCH2CH2OOH": 1.1740362279440378e-13,
   "cC2H3OCH2OOH": 2.893498661279047e-13,
   "CH3COCH2OOH": 2.0280884279358437e-14,
   "CH3CHOOHCHO": 1.1293705847370143e-14,
   "HOOCCCOO*": 3.235218378383374e-13,
   "HOOCC(C)OO*": 3.4890840697494875e-13,
   "HOOC(C)COO*": 1.1108677095128484e-13,
   "HOOCC(C*)OOH": 1.0838591018698798e-16
  }
 },
 {
  "t": 0.0013200000000000026,
  "T": 1177.4299062854009,
  "p": 101324.99999999997,
  "sxC": {
   "C": 2.0259131953345127e-17,
   "CH": 1.6559875125165324e-13,
   "CH2": 6.841851260563574e-09,
   "CH2(S)": 2.892541270891351e-10,
   "CH3": 0.0006434316085712259,
   "CH4": 0.07114332241043646,
   "CO": 0.06425512767885333,
   "HCO": 3.2266874783388035e-06,
   "CH2O": 0.033766047434507056,
   "HCOH": 3.6938007276720796e-10,
   "CH3O": 2.1202860880416005e-06,
   "CH2OH": 7.505922831308955e-08,
   "CH3OH": 0.0034346542367794898,
   "CO2": 0.0007693084378628845,
   "HOCO": 2.043158245044112e-09,
   "OCHO": 2.857225502648867e-14,
   "HOCHO": 5.539085260259182e-05,
   "CH3OO": 4.333366927488715e-06,
   "CH2OOH": 1.342096934626161e-15,
   "HOCH2O": 2.0749625427883462e-13,
   "CH3OOH": 2.640342054584988e-07,
   "C2": 2.659464335574231e-18,
   "C2H": 1.875485261767583e-12,
   "C2H2": 0.0026998951332165137,
   "H2CC": 7.86391087990161e-11,
   "C2H3": 3.222916707348088e-06,
   "C2H4": 0.21622578967325062,
   "C2H5": 2.7433968265550055e-05,
   "C2H6": 0.04111125466068499,
   "C2O": 2.0245540048890443e-13,
   "HCCO": 1.2732227750876304e-07,
   "HCCOH": 3.7310354334464254e-06,
   "CH2CO": 0.003241788280890615,
   "CHCHO": 1.3783923501617492e-08,
   "CHCHOH": 8.328811521764185e-09,
   "cC2H3O": 1.7128524272477052e-13,
   "CH3CO": 2.717027868034392e-07,
   "CH2CHO": 1.9953100338657864e-05,
   "CH3CHO": 0.04213769785179421,
   "cC2H4O": 0.0002506676944986692,
   "CH2CHOH": 0.006779469134141462,
   "CH3CH2O": 1.815378885373174e-10,
   "CH3CHOH": 2.012681671003485e-07,
   "CH2CH2OH": 1.433854276153215e-07,
   "CH3CH2OH": 0.009528530797495506,
   "OCHCO": 6.970123443164462e-15,
   "OCHCHO": 0.00024584826186143077,
   "CH2CHOO": 4.5473584346541455e-09,
   "CH3C(O)O": 7.05315464479176e-16,
   "CH2CHOOH": 2.8238961021095822e-11,
   "CH3C(O)OH": 2.2820914827960467e-08,
   "CH3CH2OO": 6.337783139728668e-07,
   "CH3CHOOH": 1.035529613839931e-17,
   "CH2CH2OOH": 1.1868132900378971e-11,
   "CH3CH2OOH": 3.2817701126795455e-09,
   "CH3C(O)OO": 1.2747796139350598e-09,
   "CH3C(O)OOH": 1.608240816044851e-12,
   "HOCH2CH2OO": 1.585060638094913e-11,
   "C3H2": 1.71646935744423e-17,
   "cC3H2": 1.707383008273345e-10,
   "C3H3": 3.9235952030844065e-05,
   "CH2CCH": 4.2811857465757885e-07,
   "CH2CCH2": 0.002988792639646493,
   "CH3CCH": 0.0011393781240551016,
   "cC3H4": 3.224195064109482e-08,
   "CH2CHCH2": 0.000901131015670753,
   "CH3CHCH": 1.8827461358134398e-06,
   "CH3CCH2": 2.065398525761627e-06,
   "cC3H5": 4.224597081811261e-09,
   "C3H6": 0.43176888138381,
   "cC3H6": 0.00012208400383250469,
   "iC3H7": 0.00020827654512527464,
   "nC3H7": 3.556904527683346e-05,
   "C3H8": 0.42530042672292007,
   "CHCC*O": 2.7158594194677634e-08,
   "CH*CCO": 4.311701290630458e-06,
   "C*CCHO": 8.264619602404332e-15,
   "CH2CCO": 0.0010257209422328952,
   "CHCCHO": 1.3037312201567702e-06,
   "C2H3CO": 5.5488837246977736e-05,
   "CHCHCHO": 4.818025529231697e-10,
   "CH2CCHO": 7.923724419441896e-08,
   "CH3CCO": 1.3500817518593174e-07,
   "C2H3CHO": 0.049097989310108406,
   "CH3CHCO": 0.0002948281809677664,
   "CH2CHCH2O": 3.086762555704165e-08,
   "propen1oxy": 1.656471848782914e-08,
   "propen2oxy": 8.511858406781719e-10,
   "CH2CCH2OH": 3.96509180098857e-10,
   "CH2C(OH)CH2": 1.4304388666574223e-05,
   "CH3C(OH)CH": 1.5936789283861187e-09,
   "CH3CH2CO": 1.6067298138424885e-10,
   "CH3C(O)CH2": 1.2810096070634967e-06,
   "CH3CHCHO": 1.8757099419241416e-06,
   "CH2CHCHOH": 3.3570010417851466e-07,
   "CH2CH2CHO": 5.06604131195093e-09,
   "vinoxylmethyl": 3.299989157900371e-08,
   "CH3CH2CHO": 7.681667799654497e-05,
   "cC3H6O": 0.013271197041335496,
   "CH2CHCH2OH": 0.00020187244755514555,
   "CH3CHCHOH": 0.0005190568512813893,
   "CH3C(O)CH3": 0.0018581488155257025,
   "nC3H7O": 1.2201634290337514e-05,
   "iC3H7O": 3.349444153039008e-11,
   "CH3CH2CHOH": 3.6780442912538653e-09,
   "CH3CHCH2OH": 3.218607121190117e-08,
   "CH2CH2CH2OH": 5.980484420147466e-11,
   "OCHCH2CH2O": 1.370907726452831e-13,
   "oxiranylmet": 1.1627903332704068e-08,
   "CH3COCH2O": 1.627434013734603e-16,
   "CH3CH(CHO)O": 9.11296941368474e-15,
   "CH2CHCH2OO": 2.2258398194976742e-07,
   "CHCHCH2OOH": 5.3046283135491125e-11,
   "CH2CHCH2OOH": 4.228911403247392e-08,
   "CH3CHCHOOH": 1.1024641820710549e-17,
   "CH3C(CH2)OOH": 4.110582472691798e-18,
   "nC3H7OO": 1.6468855718893125e-08,
   "iC3H7OO": 8.191882233391574e-07,
   "CH2CH2CH2OOH": 3.3436406878415917e-10,
   "CH3CHCH2OOH": 3.174331870568198e-10,
   "CH2CH(OOH)CH3": 5.136653102247723e-11,
   "nC3H7OOH": 3.7273001647858455e-12,
   "iC3H7OOH": 1.8712765785188345e-10,
   "OCHCH2CH2OOH": 1.0430955968419257e-13,
   "cC2H3OCH2OOH": 2.6386512538521563e-13,
   "CH3COCH2OOH": 1.8671691058500738e-14,
   "CH3CHOOHCHO": 1.0191467566319971e-14,
   "HOOCCCOO*": 2.9046076674527305e-13,
   "HOOCC(C)OO*": 3.178737703770243e-13,
   "HOOC(C)COO*": 1.0328527817752166e-13,
   "HOOCC(C*)OOH": 1.0131178120148206e-16
  }
 },
 {
  "t": 0.0013800000000000028,
  "T": 1180.2735195289877,
  "p": 101325.00000000003,
  "sxC": {
   "C": 2.279521435153987e-17,
   "CH": 1.787202231478961e-13,
   "CH2": 7.253420045903487e-09,
   "CH2(S)": 2.8961764707406836e-10,
   "CH3": 0.000636420595284298,
   "CH4": 0.073088976708726,
   "CO": 0.06599160120852861,
   "HCO": 3.2513894832762797e-06,
   "CH2O": 0.03259134046624067,
   "HCOH": 3.756613172327154e-10,
   "CH3O": 1.9940560479493537e-06,
   "CH2OH": 7.460004821444067e-08,
   "CH3OH": 0.003341834589229719,
   "CO2": 0.000783692817043831,
   "HOCO": 2.0817302371788077e-09,
   "OCHO": 2.932354116047022e-14,
   "HOCHO": 5.6107207597079165e-05,
   "CH3OO": 4.064285809639073e-06,
   "CH2OOH": 1.23846961295597e-15,
   "HOCH2O": 2.009149332298894e-13,
   "CH3OOH": 2.413732371282991e-07,
   "C2": 2.971211739245325e-18,
   "C2H": 2.0766555147915896e-12,
   "C2H2": 0.0028657463567537097,
   "H2CC": 8.886291304573103e-11,
   "C2H3": 3.4070263767650106e-06,
   "C2H4": 0.22012460057852387,
   "C2H5": 2.7223290548018157e-05,
   "C2H6": 0.04070293890901699,
   "C2O": 2.2354976216110584e-13,
   "HCCO": 1.361927700446176e-07,
   "HCCOH": 3.520798157888093e-06,
   "CH2CO": 0.0033560952281844686,
   "CHCHO": 1.4513840455356547e-08,
   "CHCHOH": 8.288714336694206e-09,
   "cC2H3O": 1.6573459693152606e-13,
   "CH3CO": 2.596778474667322e-07,
   "CH2CHO": 1.9797482739678567e-05,
   "CH3CHO": 0.039756134294334285,
   "cC2H4O": 0.00024290806258088767,
   "CH2CHOH": 0.006709962312673002,
   "CH3CH2O": 1.7377390656052687e-10,
   "CH3CHOH": 1.967252488837088e-07,
   "CH2CH2OH": 1.4052089825023838e-07,
   "CH3CH2OH": 0.009156562124880153,
   "OCHCO": 7.198428887949658e-15,
   "OCHCHO": 0.0002510769759681736,
   "CH2CHOO": 4.5603009337665275e-09,
   "CH3C(O)O": 7.171073605779161e-16,
   "CH2CHOOH": 2.718592431260719e-11,
   "CH3C(O)OH": 2.485734258507789e-08,
   "CH3CH2OO": 5.957643148684323e-07,
   "CH3CHOOH": 9.474290732978904e-18,
   "CH2CH2OOH": 1.165847489655404e-11,
   "CH3CH2OOH": 2.972191220396719e-09,
   "CH3C(O)OO": 1.1529028344965096e-09,
   "CH3C(O)OOH": 1.394359707052117e-12,
   "HOCH2CH2OO": 1.4724907636619255e-11,
   "C3H2": 1.954389722168791e-17,
   "cC3H2": 1.9085268737542763e-10,
   "C3H3": 4.159986885256609e-05,
   "CH2CCH": 4.799856119456064e-07,
   "CH2CCH2": 0.003027936572545211,
   "CH3CCH": 0.0011900191017937,
   "cC3H4": 3.4068785658507474e-08,
   "CH2CHCH2": 0.0009180950696145997,
   "CH3CHCH": 1.896713761567363e-06,
   "CH3CCH2": 2.1406634437689634e-06,
   "cC3H5": 4.441242164663385e-09,
   "C3H6": 0.42679605955089933,
   "cC3H6": 0.0001271163429198357,
   "iC3H7": 0.000200762189679759,
   "nC3H7": 3.442255806642692e-05,
   "C3H8": 0.43603840193539684,
   "CHCC*O": 3.023786675679162e-08,
   "CH*CCO": 4.693325274612028e-06,
   "C*CCHO": 9.539539842101745e-15,
   "CH2CCO": 0.0010873573370767877,
   "CHCCHO": 1.3981421476369835e-06,
   "C2H3CO": 5.8816922218670286e-05,
   "CHCHCHO": 4.951841016552832e-10,
   "CH2CCHO": 8.237356921581558e-08,
   "CH3CCO": 1.428136204565027e-07,
   "C2H3CHO": 0.05049667198670541,
   "CH3CHCO": 0.0003220641340437318,
   "CH2CHCH2O": 3.0184027153535944e-08,
   "propen1oxy": 1.633959193945711e-08,
   "propen2oxy": 8.529082828647261e-10,
   "CH2CCH2OH": 3.9279437797210993e-10,
   "CH2C(OH)CH2": 1.390568071852634e-05,
   "CH3C(OH)CH": 1.6142605694243268e-09,
   "CH3CH2CO": 1.5787524036374086e-10,
   "CH3C(O)CH2": 1.2837613191022884e-06,
   "CH3CHCHO": 1.8775588245071813e-06,
   "CH2CHCHOH": 3.3658803099600203e-07,
   "CH2CH2CHO": 4.994595464552971e-09,
   "vinoxylmethyl": 3.2109038780733077e-08,
   "CH3CH2CHO": 7.422616966852834e-05,
   "cC3H6O": 0.013324892019469068,
   "CH2CHCH2OH": 0.00020230418852365762,
   "CH3CHCHOH": 0.000522785194788478,
   "CH3C(O)CH3": 0.001812596411462562,
   "nC3H7O": 1.184353008067731e-05,
   "iC3H7O": 3.062588282557685e-11,
   "CH3CH2CHOH": 3.6383255931800175e-09,
   "CH3CHCH2OH": 3.113815752471084e-08,
   "CH2CH2CH2OH": 5.78135653040081e-11,
   "OCHCH2CH2O": 1.340097725550033e-13,
   "oxiranylmet": 1.139085451624246e-08,
   "CH3COCH2O": 1.5346195361488511e-16,
   "CH3CH(CHO)O": 9.397183320831345e-15,
   "CH2CHCH2OO": 2.1795039595510392e-07,
   "CHCHCH2OOH": 5.338836608060889e-11,
   "CH2CHCH2OOH": 3.9865605916081363e-08,
   "CH3CHCHOOH": 1.0186861419212019e-17,
   "CH3C(CH2)OOH": 3.843382904454093e-18,
   "nC3H7OO": 1.4903877833642213e-08,
   "iC3H7OO": 7.490273789748043e-07,
   "CH2CH2CH2OOH": 3.0892091572829086e-10,
   "CH3CHCH2OOH": 2.980558517519042e-10,
   "CH2CH(OOH)CH3": 4.947210646231834e-11,
   "nC3H7OOH": 3.2255655181133476e-12,
   "iC3H7OOH": 1.6370898139581887e-10,
   "OCHCH2CH2OOH": 9.034252301361969e-14,
   "cC2H3OCH2OOH": 2.3590769207892374e-13,
   "CH3COCH2OOH": 1.6875834407025872e-14,
   "CH3CHOOHCHO": 8.991171911628095e-15,
   "HOOCCCOO*": 2.5473845207827144e-13,
   "HOOCC(C)OO*": 2.836639653868172e-13,
   "HOOC(C)COO*": 9.446068779895271e-14,
   "HOOCC(C*)OOH": 9.324695861239801e-17
  }
 },
 {
  "t": 0.0014300000000000029,
  "T": 1182.65336396349,
  "p": 101325.0,
  "sxC": {
   "C": 2.5079959609401908e-17,
   "CH": 1.9008279675125085e-13,
   "CH2": 7.607116913514686e-09,
   "CH2(S)": 2.8948517475477617e-10,
   "CH3": 0.0006302402575328532,
   "CH4": 0.07468892914673421,
   "CO": 0.06741649968549608,
   "HCO": 3.2686523467398937e-06,
   "CH2O": 0.031633182583838404,
   "HCOH": 3.8038646093298706e-10,
   "CH3O": 1.891526324413662e-06,
   "CH2OH": 7.416463897455148e-08,
   "CH3OH": 0.003266708925946179,
   "CO2": 0.0007960527734517279,
   "HOCO": 2.107940971778024e-09,
   "OCHO": 2.989123425914956e-14,
   "HOCHO": 5.666854328034828e-05,
   "CH3OO": 3.849428946613963e-06,
   "CH2OOH": 1.1552428870494994e-15,
   "HOCH2O": 1.952239372537857e-13,
   "CH3OOH": 2.2377641304728423e-07,
   "C2": 3.243610093980289e-18,
   "C2H": 2.2546806889799156e-12,
   "C2H2": 0.0030086617643548894,
   "H2CC": 9.833429954786667e-11,
   "C2H3": 3.56220266233984e-06,
   "C2H4": 0.22333912844209036,
   "C2H5": 2.7022244241219212e-05,
   "C2H6": 0.0403729867260631,
   "C2O": 2.4191214976148113e-13,
   "HCCO": 1.4375198388905432e-07,
   "HCCOH": 3.3569291038412327e-06,
   "CH2CO": 0.0034521007227730598,
   "CHCHO": 1.5124910273269927e-08,
   "CHCHOH": 8.24409004104739e-09,
   "cC2H3O": 1.6041211435736392e-13,
   "CH3CO": 2.497860821729158e-07,
   "CH2CHO": 1.965898467132636e-05,
   "CH3CHO": 0.037866171293989795,
   "cC2H4O": 0.00023568776659942573,
   "CH2CHOH": 0.00665585339000721,
   "CH3CH2O": 1.6731224937695447e-10,
   "CH3CHOH": 1.9274330150330491e-07,
   "CH2CH2OH": 1.3796748243039548e-07,
   "CH3CH2OH": 0.008859248957102788,
   "OCHCO": 7.373402900062046e-15,
   "OCHCHO": 0.00025491087633371405,
   "CH2CHOO": 4.5618597201145564e-09,
   "CH3C(O)O": 7.281944916807985e-16,
   "CH2CHOOH": 2.6271170241605534e-11,
   "CH3C(O)OH": 2.6661519873311926e-08,
   "CH3CH2OO": 5.651293959216486e-07,
   "CH3CHOOH": 8.768842029669102e-18,
   "CH2CH2OOH": 1.1471913272777898e-11,
   "CH3CH2OOH": 2.732255729225838e-09,
   "CH3C(O)OO": 1.0588272606520966e-09,
   "CH3C(O)OOH": 1.236743606439253e-12,
   "HOCH2CH2OO": 1.3823461987467311e-11,
   "C3H2": 2.1779092633524627e-17,
   "cC3H2": 2.0978681768577302e-10,
   "C3H3": 4.368941499730919e-05,
   "CH2CCH": 5.276750136017763e-07,
   "CH2CCH2": 0.0030639899429720533,
   "CH3CCH": 0.0012338034202347813,
   "cC3H4": 3.568213954037568e-08,
   "CH2CHCH2": 0.0009314788627971265,
   "CH3CHCH": 1.904842884842882e-06,
   "CH3CCH2": 2.2031189920184903e-06,
   "cC3H5": 4.624917716204506e-09,
   "C3H6": 0.4226164319781582,
   "cC3H6": 0.0001314670653761008,
   "iC3H7": 0.00019444296835784223,
   "nC3H7": 3.3454776447581254e-05,
   "C3H8": 0.44500648755730915,
   "CHCC*O": 3.293298597448541e-08,
   "CH*CCO": 5.02384543330461e-06,
   "C*CCHO": 1.0706724259410546e-14,
   "CH2CCO": 0.00113902170167227,
   "CHCCHO": 1.4769617216166014e-06,
   "C2H3CO": 6.165025873648088e-05,
   "CHCHCHO": 5.053827180937411e-10,
   "CH2CCHO": 8.479790514179558e-08,
   "CH3CCO": 1.4927121195394882e-07,
   "C2H3CHO": 0.051627669399513916,
   "CH3CHCO": 0.0003459603573606938,
   "CH2CHCH2O": 2.956310855040161e-08,
   "propen1oxy": 1.6151841850163224e-08,
   "propen2oxy": 8.536149480396682e-10,
   "CH2CCH2OH": 3.8939990096320766e-10,
   "CH2C(OH)CH2": 1.357352646474966e-05,
   "CH3C(OH)CH": 1.6284469190822282e-09,
   "CH3CH2CO": 1.5533346636083249e-10,
   "CH3C(O)CH2": 1.2837268251582422e-06,
   "CH3CHCHO": 1.8755532593193732e-06,
   "CH2CHCHOH": 3.366793525275588e-07,
   "CH2CH2CHO": 4.928065965017199e-09,
   "vinoxylmethyl": 3.131854523138489e-08,
   "CH3CH2CHO": 7.20883996523012e-05,
   "cC3H6O": 0.013362299887629445,
   "CH2CHCH2OH": 0.0002024490495035115,
   "CH3CHCHOH": 0.0005254270773828957,
   "CH3C(O)CH3": 0.0017762399303784225,
   "nC3H7O": 1.1532907765838451e-05,
   "iC3H7O": 2.8373243904399017e-11,
   "CH3CH2CHOH": 3.5992959529743985e-09,
   "CH3CHCH2OH": 3.0230107129101974e-08,
   "CH2CH2CH2OH": 5.610633069695113e-11,
   "OCHCH2CH2O": 1.3132922528498565e-13,
   "oxiranylmet": 1.1199085824283674e-08,
   "CH3COCH2O": 1.4585868174034655e-16,
   "CH3CH(CHO)O": 9.608246673432666e-15,
   "CH2CHCH2OO": 2.1387620425925455e-07,
   "CHCHCH2OOH": 5.3603090253551474e-11,
   "CH2CHCH2OOH": 3.7871402453169864e-08,
   "CH3CHCHOOH": 9.525286124204634e-18,
   "CH3C(CH2)OOH": 3.6288516595088134e-18,
   "nC3H7OO": 1.3698274243469126e-08,
   "iC3H7OO": 6.940435413393729e-07,
   "CH2CH2CH2OOH": 2.8890299039634725e-10,
   "CH3CHCH2OOH": 2.824603275889779e-10,
   "CH2CH(OOH)CH3": 4.788794316551228e-11,
   "nC3H7OOH": 2.855371087158212e-12,
   "iC3H7OOH": 1.46172646561771e-10,
   "OCHCH2CH2OOH": 8.004181720343529e-14,
   "cC2H3OCH2OOH": 2.1469289688540317e-13,
   "CH3COCH2OOH": 1.5489545669027524e-14,
   "CH3CHOOHCHO": 8.087546960542388e-15,
   "HOOCCCOO*": 2.280518344421058e-13,
   "HOOCC(C)OO*": 2.5759440703629135e-13,
   "HOOC(C)COO*": 8.755647775141449e-14,
   "HOOCC(C*)OOH": 8.688806748038663e-17
  }
 },
 {
  "t": 0.001490000000000003,
  "T": 1185.5156062221254,
  "p": 101325.0,
  "sxC": {
   "C": 2.804060056747158e-17,
   "CH": 2.042460880551838e-13,
   "CH2": 8.04471762380261e-09,
   "CH2(S)": 2.888760995946086e-10,
   "CH3": 0.0006224922914749959,
   "CH4": 0.07658405952697332,
   "CO": 0.06910016748325987,
   "HCO": 3.2855261943635127e-06,
   "CH2O": 0.03050836985447468,
   "HCOH": 3.8543160064670224e-10,
   "CH3O": 1.7723463952872132e-06,
   "CH2OH": 7.358579520925685e-08,
   "CH3OH": 0.0031792242677362915,
   "CO2": 0.0008112912912757618,
   "HOCO": 2.1323619534071574e-09,
   "OCHO": 3.050110627544999e-14,
   "HOCHO": 5.7298285203757223e-05,
   "CH3OO": 3.603335243402764e-06,
   "CH2OOH": 1.0597934507447363e-15,
   "HOCH2O": 1.8821545318967877e-13,
   "CH3OOH": 2.0416753081643324e-07,
   "C2": 3.58426461657184e-18,
   "C2H": 2.4807761504954437e-12,
   "C2H2": 0.003185690926183137,
   "H2CC": 1.1094694138726358e-10,
   "C2H3": 3.7502664853532917e-06,
   "C2H4": 0.2271534024235205,
   "C2H5": 2.675531101666501e-05,
   "C2H6": 0.03998822796378358,
   "C2O": 2.6484208745798747e-13,
   "HCCO": 1.5300934194319997e-07,
   "HCCOH": 3.173327756398687e-06,
   "CH2CO": 0.0035681662858079097,
   "CHCHO": 1.5860473443890438e-08,
   "CHCHOH": 8.17824634536816e-09,
   "cC2H3O": 1.5333941339948674e-13,
   "CH3CO": 2.3812723469245896e-07,
   "CH2CHO": 1.9483878166729133e-05,
   "CH3CHO": 0.03570831153204303,
   "cC2H4O": 0.00022625669745756656,
   "CH2CHOH": 0.006595161781837591,
   "CH3CH2O": 1.5962135911987502e-10,
   "CH3CHOH": 1.8777266122075567e-07,
   "CH2CH2OH": 1.3473842627728474e-07,
   "CH3CH2OH": 0.008517210365754046,
   "OCHCO": 7.564617117166533e-15,
   "OCHCHO": 0.0002588571752363083,
   "CH2CHOO": 4.553519819105351e-09,
   "CH3C(O)O": 7.429324032227195e-16,
   "CH2CHOOH": 2.5143677691067335e-11,
   "CH3C(O)OH": 2.8962044910631436e-08,
   "CH3CH2OO": 5.297749380893112e-07,
   "CH3CHOOH": 7.963328630998313e-18,
   "CH2CH2OOH": 1.1236005784658496e-11,
   "CH3CH2OOH": 2.4657513785526006e-09,
   "CH3C(O)OO": 9.546545859713554e-10,
   "CH3C(O)OOH": 1.0700877626564125e-12,
   "HOCH2CH2OO": 1.2789889537674813e-11,
   "C3H2": 2.4797032996901683e-17,
   "cC3H2": 2.354549291856351e-10,
   "C3H3": 4.6342647214571424e-05,
   "CH2CCH": 5.90709571163265e-07,
   "CH2CCH2": 0.003110891111598345,
   "CH3CCH": 0.0012883289983551386,
   "cC3H4": 3.773191140096354e-08,
   "CH2CHCH2": 0.0009466493345850049,
   "CH3CHCH": 1.910554821861929e-06,
   "CH3CCH2": 2.2776358359484707e-06,
   "cC3H5": 4.848730223703566e-09,
   "C3H6": 0.4175654690173874,
   "cC3H6": 0.00013686844760316436,
   "iC3H7": 0.00018684966017084177,
   "nC3H7": 3.228766671521309e-05,
   "C3H8": 0.4557742570748983,
   "CHCC*O": 3.631353060568048e-08,
   "CH*CCO": 5.435425614771747e-06,
   "C*CCHO": 1.2238257802050417e-14,
   "CH2CCO": 0.0012012412987567282,
   "CHCCHO": 1.5712548830766103e-06,
   "C2H3CO": 6.511509820111918e-05,
   "CHCHCHO": 5.164927035180136e-10,
   "CH2CCHO": 8.747967504549857e-08,
   "CH3CCO": 1.5695020194637448e-07,
   "C2H3CHO": 0.05294197480822157,
   "CH3CHCO": 0.0003760736182990529,
   "CH2CHCH2O": 2.876677141652066e-08,
   "propen1oxy": 1.5927178419742553e-08,
   "propen2oxy": 8.536629580728519e-10,
   "CH2CCH2OH": 3.849731567859256e-10,
   "CH2C(OH)CH2": 1.3173712734023577e-05,
   "CH3C(OH)CH": 1.6421626449098933e-09,
   "CH3CH2CO": 1.5206218989852438e-10,
   "CH3C(O)CH2": 1.281095611012426e-06,
   "CH3CHCHO": 1.8692334543696692e-06,
   "CH2CHCHOH": 3.360708425607111e-07,
   "CH2CH2CHO": 4.841202305924668e-09,
   "vinoxylmethyl": 3.0324208199084726e-08,
   "CH3CH2CHO": 6.955126585542724e-05,
   "cC3H6O": 0.013398962852365887,
   "CH2CHCH2OH": 0.0002023604426195615,
   "CH3CHCHOH": 0.0005280119857847461,
   "CH3C(O)CH3": 0.0017344809836856102,
   "nC3H7O": 1.1149188728503458e-05,
   "iC3H7O": 2.583869475922363e-11,
   "CH3CH2CHOH": 3.546101717410337e-09,
   "CH3CHCH2OH": 2.9110749579955377e-08,
   "CH2CH2CH2OH": 5.401923170235324e-11,
   "OCHCH2CH2O": 1.279971782760895e-13,
   "oxiranylmet": 1.0975992539690956e-08,
   "CH3COCH2O": 1.3693904468551548e-16,
   "CH3CH(CHO)O": 9.828935778837377e-15,
   "CH2CHCH2OO": 2.0877903938306644e-07,
   "CHCHCH2OOH": 5.3779183194426115e-11,
   "CH2CHCH2OOH": 3.5527546834456936e-08,
   "CH3CHCHOOH": 8.7762719648955e-18,
   "CH3C(CH2)OOH": 3.3818209812816736e-18,
   "nC3H7OO": 1.2366219922014717e-08,
   "iC3H7OO": 6.322960203713479e-07,
   "CH2CH2CH2OOH": 2.663192602608057e-10,
   "CH3CHCH2OOH": 2.644732357233163e-10,
   "CH2CH(OOH)CH3": 4.599012277174844e-11,
   "nC3H7OOH": 2.4634633756442707e-12,
   "iC3H7OOH": 1.2734514571031694e-10,
   "OCHCH2CH2OOH": 6.913894585456463e-14,
   "cC2H3OCH2OOH": 1.915881902279135e-13,
   "CH3COCH2OOH": 1.395407539506455e-14,
   "CH3CHOOHCHO": 7.111646494316126e-15,
   "HOOCCCOO*": 1.9944529434076797e-13,
   "HOOCC(C)OO*": 2.291004458353072e-13,
   "HOOC(C)COO*": 7.980720855976858e-14,
   "HOOCC(C*)OOH": 7.969647141315513e-17
  }
 },
 {
  "t": 0.0015500000000000032,
  "T": 1188.3788964794394,
  "p": 101325.0,
  "sxC": {
   "C": 3.125884157283466e-17,
   "CH": 2.1901721794107001e-13,
   "CH2": 8.497285295122233e-09,
   "CH2(S)": 2.8786661212325316e-10,
   "CH3": 0.0006144697393257143,
   "CH4": 0.07845310900250842,
   "CO": 0.07075569379763247,
   "HCO": 3.2984505799258166e-06,
   "CH2O": 0.029410814579812174,
   "HCOH": 3.8978717455101565e-10,
   "CH3O": 1.6579808050983035e-06,
   "CH2OH": 7.295458846859768e-08,
   "CH3OH": 0.0030946274583554157,
   "CO2": 0.0008269299427949861,
   "HOCO": 2.1493739686256763e-09,
   "OCHO": 3.1033679076529436e-14,
   "HOCHO": 5.787931735883293e-05,
   "CH3OO": 3.3703935852342324e-06,
   "CH2OOH": 9.697278401514383e-16,
   "HOCH2O": 1.8108656348867192e-13,
   "CH3OOH": 1.8614815646116973e-07,
   "C2": 3.938568341532665e-18,
   "C2H": 2.720498188170768e-12,
   "C2H2": 0.0033686187606530417,
   "H2CC": 1.2504073633848655e-10,
   "C2H3": 3.940210169280367e-06,
   "C2H4": 0.23091917891873065,
   "C2H5": 2.6466035868928986e-05,
   "C2H6": 0.03961446477721721,
   "C2O": 2.887149155501064e-13,
   "HCCO": 1.6245978911697752e-07,
   "HCCOH": 3.0033141092536368e-06,
   "CH2CO": 0.003685112576077224,
   "CHCHO": 1.6597898460865036e-08,
   "CHCHOH": 8.100500491614967e-09,
   "cC2H3O": 1.4569379709986762e-13,
   "CH3CO": 2.2675573785451402e-07,
   "CH2CHO": 1.9301032886622665e-05,
   "CH3CHO": 0.03366645846081671,
   "cC2H4O": 0.00021615167385732949,
   "CH2CHOH": 0.0065387161403361585,
   "CH3CH2O": 1.5205255559053956e-10,
   "CH3CHOH": 1.8264158624693163e-07,
   "CH2CH2OH": 1.3136917673536848e-07,
   "CH3CH2OH": 0.008190698981404647,
   "OCHCO": 7.735483803231762e-15,
   "OCHCHO": 0.00026207185836320165,
   "CH2CHOO": 4.535130761740837e-09,
   "CH3C(O)O": 7.59150780116237e-16,
   "CH2CHOOH": 2.3998973480487905e-11,
   "CH3C(O)OH": 3.141790706208458e-08,
   "CH3CH2OO": 4.960877398144309e-07,
   "CH3CHOOH": 7.207856469382874e-18,
   "CH2CH2OOH": 1.0989385104212394e-11,
   "CH3CH2OOH": 2.2220384304564376e-09,
   "CH3C(O)OO": 8.596233488874217e-10,
   "CH3C(O)OOH": 9.255254422109947e-13,
   "HOCH2CH2OO": 1.1812303320746313e-11,
   "C3H2": 2.821966463073134e-17,
   "cC3H2": 2.6475147367410547e-10,
   "C3H3": 4.915759815277451e-05,
   "CH2CCH": 6.605835396340489e-07,
   "CH2CCH2": 0.003161248203675114,
   "CH3CCH": 0.001345100048288348,
   "cC3H4": 3.991061463917001e-08,
   "CH2CHCH2": 0.0009608901311671003,
   "CH3CHCH": 1.912128946359702e-06,
   "CH3CCH2": 2.351622231932651e-06,
   "cC3H5": 5.0759572613187415e-09,
   "C3H6": 0.4124833380520722,
   "cC3H6": 0.00014245512646552226,
   "iC3H7": 0.0001793060876906628,
   "nC3H7": 3.112382454546907e-05,
   "C3H8": 0.466530969444819,
   "CHCC*O": 3.984478517487255e-08,
   "CH*CCO": 5.863460657684602e-06,
   "C*CCHO": 1.391808214417451e-14,
   "CH2CCO": 0.0012635596976317439,
   "CHCCHO": 1.6647753493522168e-06,
   "C2H3CO": 6.864288495440636e-05,
   "CHCHCHO": 5.264153511244002e-10,
   "CH2CCHO": 8.991957900265069e-08,
   "CH3CCO": 1.6454415594799435e-07,
   "C2H3CHO": 0.05420820467168856,
   "CH3CHCO": 0.00040774378649820377,
   "CH2CHCH2O": 2.7926198982668897e-08,
   "propen1oxy": 1.5703988809238584e-08,
   "propen2oxy": 8.529158354576293e-10,
   "CH2CCH2OH": 3.8018255310606776e-10,
   "CH2C(OH)CH2": 1.2771834352112523e-05,
   "CH3C(OH)CH": 1.6525987090985645e-09,
   "CH3CH2CO": 1.485864142460865e-10,
   "CH3C(O)CH2": 1.2759035521263141e-06,
   "CH3CHCHO": 1.8590791733877766e-06,
   "CH2CHCHOH": 3.3475621253014277e-07,
   "CH2CH2CHO": 4.748223564507733e-09,
   "vinoxylmethyl": 2.9293228741930432e-08,
   "CH3CH2CHO": 6.704787546697109e-05,
   "cC3H6O": 0.013427266101846221,
   "CH2CHCH2OH": 0.0002019830671906875,
   "CH3CHCHOH": 0.0005299345570712219,
   "CH3C(O)CH3": 0.0016946926088989695,
   "nC3H7O": 1.0757464047734558e-05,
   "iC3H7O": 2.348869383047531e-11,
   "CH3CH2CHOH": 3.4868934582918483e-09,
   "CH3CHCH2OH": 2.7971927660207513e-08,
   "CH2CH2CH2OH": 5.1910327920213306e-11,
   "OCHCH2CH2O": 1.2456254901342554e-13,
   "oxiranylmet": 1.0760608926606356e-08,
   "CH3COCH2O": 1.2828823312262004e-16,
   "CH3CH(CHO)O": 1.0013132275817367e-14,
   "CH2CHCH2OO": 2.0350746605444095e-07,
   "CHCHCH2OOH": 5.3870929232787e-11,
   "CH2CHCH2OOH": 3.325512727642979e-08,
   "CH3CHCHOOH": 8.076565549542753e-18,
   "CH3C(CH2)OOH": 3.146666028192571e-18,
   "nC3H7OO": 1.1154158534543232e-08,
   "iC3H7OO": 5.75154685016785e-07,
   "CH2CH2CH2OOH": 2.4529961709748143e-10,
   "CH3CHCH2OOH": 2.4733428127925545e-10,
   "CH2CH(OOH)CH3": 4.4105847842384635e-11,
   "nC3H7OOH": 2.1230709499216916e-12,
   "iC3H7OOH": 1.1075146967226567e-10,
   "OCHCH2CH2OOH": 5.966856083299136e-14,
   "cC2H3OCH2OOH": 1.708795931433652e-13,
   "CH3COCH2OOH": 1.2552584956871754e-14,
   "CH3CHOOHCHO": 6.2454108867000975e-15,
   "HOOCCCOO*": 1.7425456786659771e-13,
   "HOOCC(C)OO*": 2.0347864647111822e-13,
   "HOOC(C)COO*": 7.263197114117238e-14,
   "HOOCC(C*)OOH": 7.298316234266755e-17
  }
 },
 {
  "t": 0.0016000000000000033,
  "T": 1190.7615315353657,
  "p": 101325.0,
  "sxC": {
   "C": 3.415581381790655e-17,
   "CH": 2.31828511243765e-13,
   "CH2": 8.88655655913016e-09,
   "CH2(S)": 2.8679501962537913e-10,
   "CH3": 0.0006076442639613965,
   "CH4": 0.07999149025018905,
   "CO": 0.07211417772768333,
   "HCO": 3.3064426115732197e-06,
   "CH2O": 0.028516972358131224,
   "HCOH": 3.9288985538263964e-10,
   "CH3O": 1.5667300281706996e-06,
   "CH2OH": 7.239648998792954e-08,
   "CH3OH": 0.003026307793967934,
   "CO2": 0.0008402362277409327,
   "HOCO": 2.1582040754142747e-09,
   "OCHO": 3.142025811944097e-14,
   "HOCHO": 5.8325901478650376e-05,
   "CH3OO": 3.1864654227760393e-06,
   "CH2OOH": 8.990899273260203e-16,
   "HOCH2O": 1.7510997197756124e-13,
   "CH3OOH": 1.7229584263337117e-07,
   "C2": 4.243366294358814e-18,
   "C2H": 2.9307437264421605e-12,
   "C2H2": 0.003525461835021333,
   "H2CC": 1.380139578807629e-10,
   "C2H3": 4.099934830396693e-06,
   "C2H4": 0.23401961204801663,
   "C2H5": 2.6212345276492262e-05,
   "C2H6": 0.0393105494462796,
   "C2O": 3.0932086029905397e-13,
   "HCCO": 1.7047979081238346e-07,
   "HCCOH": 2.8715084239480566e-06,
   "CH2CO": 0.003783189844444068,
   "CHCHO": 1.7213821182479167e-08,
   "CHCHOH": 8.027921102995954e-09,
   "cC2H3O": 1.3902106458340152e-13,
   "CH3CO": 2.1753808618888352e-07,
   "CH2CHO": 1.914434687963484e-05,
   "CH3CHO": 0.032050234595511276,
   "cC2H4O": 0.00020734529180015834,
   "CH2CHOH": 0.006494628873022917,
   "CH3CH2O": 1.4587494932220434e-10,
   "CH3CHOH": 1.7828140904791444e-07,
   "CH2CH2OH": 1.2848533281704167e-07,
   "CH3CH2OH": 0.007930014542140046,
   "OCHCO": 7.862816335650753e-15,
   "OCHCHO": 0.0002641867593473852,
   "CH2CHOO": 4.513044027388382e-09,
   "CH3C(O)O": 7.737398954112494e-16,
   "CH2CHOOH": 2.3042639887050928e-11,
   "CH3C(O)OH": 3.358875957662444e-08,
   "CH3CH2OO": 4.693619205687431e-07,
   "CH3CHOOH": 6.6192306891025106e-18,
   "CH2CH2OOH": 1.07775104234693e-11,
   "CH3CH2OOH": 2.035722880506785e-09,
   "CH3C(O)OO": 7.870856530513659e-10,
   "CH3C(O)OOH": 8.201346731394187e-13,
   "HOCH2CH2OO": 1.1042222500756187e-11,
   "C3H2": 3.141272841811694e-17,
   "cC3H2": 2.9228616955107216e-10,
   "C3H3": 5.162941385900806e-05,
   "CH2CCH": 7.244324897839324e-07,
   "CH2CCH2": 0.003205480547027388,
   "CH3CCH": 0.001394178824448559,
   "cC3H4": 4.182831759965507e-08,
   "CH2CHCH2": 0.0009720976681147652,
   "CH3CHCH": 1.910543933091841e-06,
   "CH3CCH2": 2.412873157941603e-06,
   "cC3H5": 5.2677850144253554e-09,
   "C3H6": 0.40822964126772515,
   "cC3H6": 0.00014724122207563137,
   "iC3H7": 0.00017310110585165618,
   "nC3H7": 3.0163338114936493e-05,
   "C3H8": 0.47547433283050006,
   "CHCC*O": 4.289640897959811e-08,
   "CH*CCO": 6.233007519938089e-06,
   "C*CCHO": 1.5435393236100463e-14,
   "CH2CCO": 0.0013154648996472444,
   "CHCCHO": 1.7418114002043952e-06,
   "C2H3CO": 7.162502875354867e-05,
   "CHCHCHO": 5.338288074675119e-10,
   "CH2CCHO": 9.177726087225725e-08,
   "CH3CCO": 1.7080594592750747e-07,
   "C2H3CHO": 0.05522587604885571,
   "CH3CHCO": 0.0004353091220556209,
   "CH2CHCH2O": 2.720089573108789e-08,
   "propen1oxy": 1.5519639403998016e-08,
   "propen2oxy": 8.51741960466187e-10,
   "CH2CCH2OH": 3.759401351713343e-10,
   "CH2C(OH)CH2": 1.2435356730516653e-05,
   "CH3C(OH)CH": 1.6590764179795353e-09,
   "CH3CH2CO": 1.455628606447099e-10,
   "CH3C(O)CH2": 1.2698465689258691e-06,
   "CH3CHCHO": 1.848052731706864e-06,
   "CH2CHCHOH": 3.3318661794991695e-07,
   "CH2CH2CHO": 4.667270021157901e-09,
   "vinoxylmethyl": 2.841605416607125e-08,
   "CH3CH2CHO": 6.498952863494553e-05,
   "cC3H6O": 0.013444917516778373,
   "CH2CHCH2OH": 0.00020144790779099954,
   "CH3CHCHOH": 0.0005310170340805694,
   "CH3C(O)CH3": 0.0016629843045760358,
   "nC3H7O": 1.042782614560282e-05,
   "iC3H7O": 2.1669848709540104e-11,
   "CH3CH2CHOH": 3.433708524775408e-09,
   "CH3CHCH2OH": 2.7017509808327535e-08,
   "CH2CH2CH2OH": 5.0150765806074555e-11,
   "OCHCH2CH2O": 1.2164022670727198e-13,
   "oxiranylmet": 1.0586994710525019e-08,
   "CH3COCH2O": 1.2131526057264082e-16,
   "CH3CH(CHO)O": 1.0138669178866782e-14,
   "CH2CHCH2OO": 1.9902122633920365e-07,
   "CHCHCH2OOH": 5.388750663144788e-11,
   "CH2CHCH2OOH": 3.1427465944670005e-08,
   "CH3CHCHOOH": 7.530926065143977e-18,
   "CH3C(CH2)OOH": 2.9600451112963045e-18,
   "nC3H7OO": 1.0231181960050127e-08,
   "iC3H7OO": 5.310008426087895e-07,
   "CH2CH2CH2OOH": 2.2896022849031116e-10,
   "CH3CHCH2OOH": 2.33729453757421e-10,
   "CH2CH(OOH)CH3": 4.255312579106109e-11,
   "nC3H7OOH": 1.8746478976702873e-12,
   "iC3H7OOH": 9.84859598218541e-11,
   "OCHCH2CH2OOH": 5.2754823778986864e-14,
   "cC2H3OCH2OOH": 1.5531789433137548e-13,
   "CH3COCH2OOH": 1.1481991801101213e-14,
   "CH3CHOOHCHO": 5.600558105595347e-15,
   "HOOCCCOO*": 1.5563432519883252e-13,
   "HOOCC(C)OO*": 1.8417941275818074e-13,
   "HOOC(C)COO*": 6.707907567893969e-14,
   "HOOCC(C*)OOH": 6.774954196921353e-17
  }
 },
 {
  "t": 0.0016600000000000035,
  "T": 1193.611952787179,
  "p": 101325.0,
  "sxC": {
   "C": 3.791851900485205e-17,
   "CH": 2.478687159821424e-13,
   "CH2": 9.369399390038227e-09,
   "CH2(S)": 2.853280415967238e-10,
   "CH3": 0.0005993710068878715,
   "CH4": 0.0818154875950345,
   "CO": 0.07371951050577073,
   "HCO": 3.31304152821408e-06,
   "CH2O": 0.027469211196098107,
   "HCOH": 3.959876893939853e-10,
   "CH3O": 1.4624314772755166e-06,
   "CH2OH": 7.169865983796528e-08,
   "CH3OH": 0.002946888634881888,
   "CO2": 0.0008564974033902738,
   "HOCO": 2.1628823252816755e-09,
   "OCHO": 3.181925684939299e-14,
   "HOCHO": 5.881650823104711e-05,
   "CH3OO": 2.9780017687430382e-06,
   "CH2OOH": 8.198415770891154e-16,
   "HOCH2O": 1.6795886216877048e-13,
   "CH3OOH": 1.57000714426312e-07,
   "C2": 4.619851155781213e-18,
   "C2H": 3.195788628386366e-12,
   "C2H2": 0.0037188418883566834,
   "H2CC": 1.5517849647815823e-10,
   "C2H3": 4.293481033392079e-06,
   "C2H4": 0.2376946085058711,
   "C2H5": 2.5898055611711245e-05,
   "C2H6": 0.03895400084936898,
   "C2O": 3.3492012709833716e-13,
   "HCCO": 1.8028087887080072e-07,
   "HCCOH": 2.724566223572747e-06,
   "CH2CO": 0.0039015598937235958,
   "CHCHO": 1.7955187928747094e-08,
   "CHCHOH": 7.933168359131057e-09,
   "cC2H3O": 1.308119244595382e-13,
   "CH3CO": 2.068276956520766e-07,
   "CH2CHO": 1.8953119058764664e-05,
   "CH3CHO": 0.030209029137563466,
   "cC2H4O": 0.00019647176456866802,
   "CH2CHOH": 0.006444914756769603,
   "CH3CH2O": 1.3865520548304482e-10,
   "CH3CHOH": 1.7299325268795254e-07,
   "CH2CH2OH": 1.2497008937268694e-07,
   "CH3CH2OH": 0.00763030692852384,
   "OCHCO": 7.998591818158928e-15,
   "OCHCHO": 0.00026605241168715856,
   "CH2CHOO": 4.4795851035076126e-09,
   "CH3C(O)O": 7.924789741177279e-16,
   "CH2CHOOH": 2.1903600493002428e-11,
   "CH3C(O)OH": 3.634952753703366e-08,
   "CH3CH2OO": 4.3896164755613573e-07,
   "CH3CHOOH": 5.963695410814429e-18,
   "CH2CH2OOH": 1.051774809810319e-11,
   "CH3CH2OOH": 1.8313264718968063e-09,
   "CH3C(O)OO": 7.075878004276505e-10,
   "CH3C(O)OOH": 7.097124749557491e-13,
   "HOCH2CH2OO": 1.0172785047810013e-11,
   "C3H2": 3.5694959221480575e-17,
   "cC3H2": 3.2953801735747594e-10,
   "C3H3": 5.475067509472601e-05,
   "CH2CCH": 8.082839118757508e-07,
   "CH2CCH2": 0.0032608678565668237,
   "CH3CCH": 0.0014552542194700337,
   "cC3H4": 4.425640546155126e-08,
   "CH2CHCH2": 0.000984836881124655,
   "CH3CHCH": 1.9055383342746874e-06,
   "CH3CCH2": 2.48595151914282e-06,
   "cC3H5": 5.500908565251253e-09,
   "C3H6": 0.40310847028612495,
   "cC3H6": 0.00015312530333724334,
   "iC3H7": 0.0001657995052454682,
   "nC3H7": 2.9029551267648578e-05,
   "C3H8": 0.48616910111667977,
   "CHCC*O": 4.668300035983623e-08,
   "CH*CCO": 6.692484642272146e-06,
   "C*CCHO": 1.7402353161747475e-14,
   "CH2CCO": 0.0013776084222080413,
   "CHCCHO": 1.8328638942731111e-06,
   "C2H3CO": 7.524795917966455e-05,
   "CHCHCHO": 5.417799701475642e-10,
   "CH2CCHO": 9.381163191987613e-08,
   "CH3CCO": 1.7824464593494216e-07,
   "C2H3CHO": 0.056401333117488676,
   "CH3CHCO": 0.0004697686282449648,
   "CH2CHCH2O": 2.6311232394221592e-08,
   "propen1oxy": 1.5300910112699004e-08,
   "propen2oxy": 8.497347379234041e-10,
   "CH2CCH2OH": 3.7059449183720216e-10,
   "CH2C(OH)CH2": 1.2030345756990555e-05,
   "CH3C(OH)CH": 1.664564535233263e-09,
   "CH3CH2CO": 1.4181726357540773e-10,
   "CH3C(O)CH2": 1.2607926875214164e-06,
   "CH3CHCHO": 1.8322058256664627e-06,
   "CH2CHCHOH": 3.308175630771329e-07,
   "CH2CH2CHO": 4.56737415553532e-09,
   "vinoxylmethyl": 2.7353215657519026e-08,
   "CH3CH2CHO": 6.255499558922147e-05,
   "cC3H6O": 0.013459490404092927,
   "CH2CHCH2OH": 0.00020054297840492298,
   "CH3CHCHOH": 0.0005316814819992346,
   "CH3C(O)CH3": 0.0016266001325422772,
   "nC3H7O": 1.0031679869683056e-05,
   "iC3H7O": 1.9650686042578405e-11,
   "CH3CH2CHOH": 3.36619416438164e-09,
   "CH3CHCH2OH": 2.587628468976868e-08,
   "CH2CH2CH2OH": 4.8052640918804104e-11,
   "OCHCH2CH2O": 1.1808311038098058e-13,
   "oxiranylmet": 1.0385626980971881e-08,
   "CH3COCH2O": 1.1326151402841962e-16,
   "CH3CH(CHO)O": 1.0256433077487903e-14,
   "CH2CHCH2OO": 1.9357220727422775e-07,
   "CHCHCH2OOH": 5.3842046628806446e-11,
   "CH2CHCH2OOH": 2.9324444034844862e-08,
   "CH3CHCHOOH": 6.9202950886405384e-18,
   "CH3C(CH2)OOH": 2.747477769168881e-18,
   "nC3H7OO": 9.221952747691066e-09,
   "iC3H7OO": 4.820573267622386e-07,
   "CH2CH2CH2OOH": 2.107281627306352e-10,
   "CH3CHCH2OOH": 2.182381103766976e-10,
   "CH2CH(OOH)CH3": 4.071862635673525e-11,
   "nC3H7OOH": 1.6141385072537974e-12,
   "iC3H7OOH": 8.546989268968169e-11,
   "OCHCH2CH2OOH": 4.550086880179813e-14,
   "cC2H3OCH2OOH": 1.3851497695993126e-13,
   "CH3COCH2OOH": 1.0307423859891307e-14,
   "CH3CHOOHCHO": 4.911033243631997e-15,
   "HOOCCCOO*": 1.3585901466416113e-13,
   "HOOCC(C)OO*": 1.633043992959283e-13,
   "HOOC(C)COO*": 6.090867849951904e-14,
   "HOOCC(C*)OOH": 6.18922591573452e-17
  }
 },
 {
  "t": 0.0017100000000000036,
  "T": 1195.976805815961,
  "p": 101325.0,
  "sxC": {
   "C": 4.132039809025683e-17,
   "CH": 2.6185668647370667e-13,
   "CH2": 9.786025348005507e-09,
   "CH2(S)": 2.840305127758593e-10,
   "CH3": 0.0005924739640174775,
   "CH4": 0.08331784876631128,
   "CO": 0.07503701177631211,
   "HCO": 3.3163468854032627e-06,
   "CH2O": 0.026616671201228747,
   "HCOH": 3.9805891751836905e-10,
   "CH3O": 1.3800312994277007e-06,
   "CH2OH": 7.110230578239222e-08,
   "CH3OH": 0.0028827946736815695,
   "CO2": 0.0008702678343225316,
   "HOCO": 2.162312799358467e-09,
   "OCHO": 3.2101665572201223e-14,
   "HOCHO": 5.918770138737832e-05,
   "CH3OO": 2.8144032834180703e-06,
   "CH2OOH": 7.58466649895745e-16,
   "HOCH2O": 1.6206305979575103e-13,
   "CH3OOH": 1.4530229031322723e-07,
   "C2": 4.942276703470177e-18,
   "C2H": 3.4275218424524117e-12,
   "C2H2": 0.0038842195856763875,
   "H2CC": 1.7091412872260103e-10,
   "C2H3": 4.456564354987284e-06,
   "C2H4": 0.24071935919881113,
   "C2H5": 2.5631931822653132e-05,
   "C2H6": 0.0386630266022188,
   "C2O": 3.5701807774289524e-13,
   "HCCO": 1.8860436662001305e-07,
   "HCCOH": 2.610977188018304e-06,
   "CH2CO": 0.004000706878011579,
   "CHCHO": 1.8575777609213474e-08,
   "CHCHOH": 7.849205517112187e-09,
   "cC2H3O": 1.2392060830315643e-13,
   "CH3CO": 1.982210569849856e-07,
   "CH2CHO": 1.8792640848028082e-05,
   "CH3CHO": 0.028753254211310596,
   "cC2H4O": 0.0001872759301323171,
   "CH2CHOH": 0.00640587483241257,
   "CH3CH2O": 1.3282453870119013e-10,
   "CH3CHOH": 1.685736712639063e-07,
   "CH2CH2OH": 1.2202284820663256e-07,
   "CH3CH2OH": 0.007391008135424404,
   "OCHCO": 8.098665738094453e-15,
   "OCHCHO": 0.00026705841047162417,
   "CH2CHOO": 4.446833881576183e-09,
   "CH3C(O)O": 8.090885900693602e-16,
   "CH2CHOOH": 2.0969323958278012e-11,
   "CH3C(O)OH": 3.878493260794519e-08,
   "CH3CH2OO": 4.1503955911988436e-07,
   "CH3CHOOH": 5.460048800532963e-18,
   "CH2CH2OOH": 1.0298251802227515e-11,
   "CH3CH2OOH": 1.6761249882680812e-09,
   "CH3C(O)OO": 6.472608818325253e-10,
   "CH3C(O)OOH": 6.295652539345777e-13,
   "HOCH2CH2OO": 9.494020838402019e-12,
   "C3H2": 3.967454057709947e-17,
   "cC3H2": 3.644927027736172e-10,
   "C3H3": 5.7484867997287565e-05,
   "CH2CCH": 8.845789631107021e-07,
   "CH2CCH2": 0.003308653838650975,
   "CH3CCH": 0.001508008308834197,
   "cC3H4": 4.638889416204629e-08,
   "CH2CHCH2": 0.0009949392569268034,
   "CH3CHCH": 1.899102017564334e-06,
   "CH3CCH2": 2.5465916460129836e-06,
   "cC3H5": 5.697692607364366e-09,
   "C3H6": 0.3988306777254951,
   "cC3H6": 0.00015813163531267326,
   "iC3H7": 0.00015986718062604776,
   "nC3H7": 2.8105633765765277e-05,
   "C3H8": 0.4950420398022528,
   "CHCC*O": 4.9939044180643853e-08,
   "CH*CCO": 7.089426028039937e-06,
   "C*CCHO": 1.916777351729994e-14,
   "CH2CCO": 0.0014291999630770776,
   "CHCCHO": 1.907378890649308e-06,
   "C2H3CO": 7.829952019179748e-05,
   "CHCHCHO": 5.476939501858917e-10,
   "CH2CCHO": 9.535991554377614e-08,
   "CH3CCO": 1.8438849943829048e-07,
   "C2H3CHO": 0.05734235470402129,
   "CH3CHCO": 0.000499608889990723,
   "CH2CHCH2O": 2.5561553598312953e-08,
   "propen1oxy": 1.5121045401369594e-08,
   "propen2oxy": 8.476091102990669e-10,
   "CH2CCH2OH": 3.6597054049391896e-10,
   "CH2C(OH)CH2": 1.1692761256113389e-05,
   "CH3C(OH)CH": 1.6675467781545582e-09,
   "CH3CH2CO": 1.386250324239593e-10,
   "CH3C(O)CH2": 1.251994479839638e-06,
   "CH3CHCHO": 1.8171892038795826e-06,
   "CH2CHCHOH": 3.2850548234552834e-07,
   "CH2CH2CHO": 4.482892284532863e-09,
   "vinoxylmethyl": 2.6467278368249967e-08,
   "CH3CH2CHO": 6.055719400142191e-05,
   "cC3H6O": 0.013466504338672724,
   "CH2CHCH2OH": 0.0001995731155201462,
   "CH3CHCHOH": 0.0005317018596322531,
   "CH3C(O)CH3": 0.0015976085405907388,
   "nC3H7O": 9.703392289124557e-06,
   "iC3H7O": 1.8099801804759054e-11,
   "CH3CH2CHOH": 3.3075690010830947e-09,
   "CH3CHCH2OH": 2.493614558767499e-08,
   "CH2CH2CH2OH": 4.6326428588592704e-11,
   "OCHCH2CH2O": 1.1509353882667173e-13,
   "oxiranylmet": 1.0223529795609325e-08,
   "CH3COCH2O": 1.0683054894290539e-16,
   "CH3CH(CHO)O": 1.0328227724562543e-14,
   "CH2CHCH2OO": 1.8901104642720123e-07,
   "CHCHCH2OOH": 5.3755367565783446e-11,
   "CH2CHCH2OOH": 2.7653537590521426e-08,
   "CH3CHCHOOH": 6.4472348099975236e-18,
   "CH3C(CH2)OOH": 2.57984211820716e-18,
   "nC3H7OO": 8.45773557273319e-09,
   "iC3H7OO": 4.4451648375807867e-07,
   "CH2CH2CH2OOH": 1.9664162444505945e-10,
   "CH3CHCH2OOH": 2.0603053249002858e-10,
   "CH2CH(OOH)CH3": 3.921921324247399e-11,
   "nC3H7OOH": 1.424934593119432e-12,
   "iC3H7OOH": 7.590954640698161e-11,
   "OCHCH2CH2OOH": 4.022855201944787e-14,
   "cC2H3OCH2OOH": 1.2594498251018966e-13,
   "CH3COCH2OOH": 9.41490096069141e-15,
   "CH3CHOOHCHO": 4.4004406111383145e-15,
   "HOOCCCOO*": 1.213116678042174e-13,
   "HOOCC(C)OO*": 1.4766910383082087e-13,
   "HOOC(C)COO*": 5.616035730997384e-14,
   "HOOCC(C*)OOH": 5.735313800184448e-17
  }
 },
 {
  "t": 0.0017700000000000038,
  "T": 1198.7984878655386,
  "p": 101324.99999999999,
  "sxC": {
   "C": 4.576563293171915e-17,
   "CH": 2.7949108201588834e-13,
   "CH2": 1.030487729585688e-08,
   "CH2(S)": 2.8247832269134576e-10,
   "CH3": 0.0005842754124956466,
   "CH4": 0.0851004943852918,
   "CO": 0.07659428638660877,
   "HCO": 3.318084634405678e-06,
   "CH2O": 0.025618145846905385,
   "HCOH": 3.999524869712632e-10,
   "CH3O": 1.2866947165605473e-06,
   "CH2OH": 7.038007383359081e-08,
   "CH3OH": 0.0028083153765702017,
   "CO2": 0.0008870269922142468,
   "HOCO": 2.156923299772532e-09,
   "OCHO": 3.238654536740137e-14,
   "HOCHO": 5.958835223056043e-05,
   "CH3OO": 2.6299981285012845e-06,
   "CH2OOH": 6.903855449677991e-16,
   "HOCH2O": 1.5511668056091324e-13,
   "CH3OOH": 1.324420130899634e-07,
   "C2": 5.339757828154251e-18,
   "C2H": 3.719090816418574e-12,
   "C2H2": 0.004087665554168059,
   "H2CC": 1.916515454208861e-10,
   "C2H3": 4.654850480494255e-06,
   "C2H4": 0.24430449384721487,
   "C2H5": 2.531229109524482e-05,
   "C2H6": 0.03832051305891582,
   "C2O": 3.8453694197841147e-13,
   "HCCO": 1.987973848825281e-07,
   "HCCOH": 2.484684316735487e-06,
   "CH2CO": 0.004120209342166466,
   "CHCHO": 1.932551051156032e-08,
   "CHCHOH": 7.744208955343267e-09,
   "cC2H3O": 1.1572627074616016e-13,
   "CH3CO": 1.8830181045477272e-07,
   "CH2CHO": 1.8600639173423558e-05,
   "CH3CHO": 0.027096293315094337,
   "cC2H4O": 0.00017622477637083868,
   "CH2CHOH": 0.0063615583764383,
   "CH3CH2O": 1.2607553957200362e-10,
   "CH3CHOH": 1.632946922674349e-07,
   "CH2CH2OH": 1.1849750921999678e-07,
   "CH3CH2OH": 0.007115783480330581,
   "OCHCO": 8.204782758723133e-15,
   "OCHCHO": 0.00026763128320078086,
   "CH2CHOO": 4.4028546945067215e-09,
   "CH3C(O)O": 8.301860110952643e-16,
   "CH2CHOOH": 1.987441488501431e-11,
   "CH3C(O)OH": 4.187519058041033e-08,
   "CH3CH2OO": 3.8802406197837786e-07,
   "CH3CHOOH": 4.9060628549470655e-18,
   "CH2CH2OOH": 1.0033059017803455e-11,
   "CH3CH2OOH": 1.506850222480004e-09,
   "CH3C(O)OO": 5.814855682150948e-10,
   "CH3C(O)OOH": 5.458694530637961e-13,
   "HOCH2CH2OO": 8.733893243832322e-12,
   "C3H2": 4.4993275423027185e-17,
   "cC3H2": 4.1169983983489045e-10,
   "C3H3": 6.0932034282878056e-05,
   "CH2CCH": 9.843463779007874e-07,
   "CH2CCH2": 0.0033676218763539403,
   "CH3CCH": 0.001573590630334096,
   "cC3H4": 4.9083149454733206e-08,
   "CH2CHCH2": 0.0010065583239058096,
   "CH3CHCH": 1.8890896298869367e-06,
   "CH3CCH2": 2.619220854534333e-06,
   "cC3H5": 5.937069277499383e-09,
   "C3H6": 0.3936892183013912,
   "cC3H6": 0.00016424209511552984,
   "iC3H7": 0.00015296539933077363,
   "nC3H7": 2.7027717409215656e-05,
   "C3H8": 0.50563376978044,
   "CHCC*O": 5.396491199408479e-08,
   "CH*CCO": 7.58379858753839e-06,
   "C*CCHO": 2.144422085064745e-14,
   "CH2CCO": 0.0014907952533963625,
   "CHCCHO": 1.9949575555227805e-06,
   "C2H3CO": 8.199540035449965e-05,
   "CHCHCHO": 5.540427042131787e-10,
   "CH2CCHO": 9.706372075557348e-08,
   "CH3CCO": 1.917099465663679e-07,
   "C2H3CHO": 0.0584250330589458,
   "CH3CHCO": 0.0005367253326427016,
   "CH2CHCH2O": 2.466109412823778e-08,
   "propen1oxy": 1.4908438103748054e-08,
   "propen2oxy": 8.445687151110044e-10,
   "CH2CCH2OH": 3.602798052852344e-10,
   "CH2C(OH)CH2": 1.1289246955477965e-05,
   "CH3C(OH)CH": 1.6696243100994811e-09,
   "CH3CH2CO": 1.3474168969095948e-10,
   "CH3C(O)CH2": 1.240229555150209e-06,
   "CH3CHCHO": 1.797457594742774e-06,
   "CH2CHCHOH": 3.254094862794346e-07,
   "CH2CH2CHO": 4.381278631911588e-09,
   "vinoxylmethyl": 2.5413342921400515e-08,
   "CH3CH2CHO": 5.8198508645301e-05,
   "cC3H6O": 0.013469211219236183,
   "CH2CHCH2OH": 0.000198156299720021,
   "CH3CHCHOH": 0.0005310853207241868,
   "CH3C(O)CH3": 0.0015643346248417544,
   "nC3H7O": 9.314242094583307e-06,
   "iC3H7O": 1.638974039190059e-11,
   "CH3CH2CHOH": 3.2352520735996384e-09,
   "CH3CHCH2OH": 2.3829379957640885e-08,
   "CH2CH2CH2OH": 4.4293794131406515e-11,
   "OCHCH2CH2O": 1.1149572418200574e-13,
   "oxiranylmet": 1.0035696944717237e-08,
   "CH3COCH2O": 9.946764663190842e-17,
   "CH3CH(CHO)O": 1.0384704214187439e-14,
   "CH2CHCH2OO": 1.8355333864863455e-07,
   "CHCHCH2OOH": 5.360043897006745e-11,
   "CH2CHCH2OOH": 2.5752010314790416e-08,
   "CH3CHCHOOH": 5.920896364132221e-18,
   "CH3C(CH2)OOH": 2.389985553216141e-18,
   "nC3H7OO": 7.626055317649577e-09,
   "iC3H7OO": 4.0317417831640714e-07,
   "CH2CH2CH2OOH": 1.8100579760734666e-10,
   "CH3CHCH2OOH": 1.9222008241373844e-10,
   "CH2CH(OOH)CH3": 3.746095072317076e-11,
   "nC3H7OOH": 1.2272926204839463e-12,
   "iC3H7OOH": 6.581855606551836e-11,
   "OCHCH2CH2OOH": 3.471599538296867e-14,
   "cC2H3OCH2OOH": 1.1242257950912228e-13,
   "CH3COCH2OOH": 8.440191955560608e-15,
   "CH3CHOOHCHO": 3.856881720905646e-15,
   "HOOCCCOO*": 1.0592179005419435e-13,
   "HOOCC(C)OO*": 1.30837919221105e-13,
   "HOOC(C)COO*": 5.091034252666642e-14,
   "HOOCC(C*)OOH": 5.230005161884252e-17
  }
 },
 {
  "t": 0.001830000000000004,
  "T": 1201.5993463494801,
  "p": 101324.99999999999,
  "sxC": {
   "C": 5.066464642602787e-17,
   "CH": 2.9818661225496766e-13,
   "CH2": 1.0846640851201463e-08,
   "CH2(S)": 2.8102960475734616e-10,
   "CH3": 0.0005762437540342078,
   "CH4": 0.08686221076832329,
   "CO": 0.07812640079290521,
   "HCO": 3.3178368989138114e-06,
   "CH2O": 0.024646119780141796,
   "HCOH": 4.012296772699407e-10,
   "CH3O": 1.199431970930487e-06,
   "CH2OH": 6.966270663593264e-08,
   "CH3OH": 0.002736400421060065,
   "CO2": 0.0009040150884881363,
   "HOCO": 2.147154212065614e-09,
   "OCHO": 3.2619922630621774e-14,
   "HOCHO": 5.994085281982994e-05,
   "CH3OO": 2.4582137248074137e-06,
   "CH2OOH": 6.282345779242388e-16,
   "HOCH2O": 1.4835937449005298e-13,
   "CH3OOH": 1.2077760341222032e-07,
   "C2": 5.749485673145455e-18,
   "C2H": 4.02606450458288e-12,
   "C2H2": 0.004296500055026862,
   "H2CC": 2.145704534708271e-10,
   "C2H3": 4.8565710637970825e-06,
   "C2H4": 0.2478423188040004,
   "C2H5": 2.499700781147221e-05,
   "C2H6": 0.03798457256489623,
   "C2O": 4.1327856259687895e-13,
   "HCCO": 2.0924077646203013e-07,
   "HCCOH": 2.368652124346332e-06,
   "CH2CO": 0.0042401942675528255,
   "CHCHO": 2.0083098041772796e-08,
   "CHCHOH": 7.636439770842152e-09,
   "cC2H3O": 1.077411125603492e-13,
   "CH3CO": 1.788486058624585e-07,
   "CH2CHO": 1.8411222853995112e-05,
   "CH3CHO": 0.02553275640968595,
   "cC2H4O": 0.00016530042680771933,
   "CH2CHOH": 0.0063196537650657214,
   "CH3CH2O": 1.196165253935904e-10,
   "CH3CHOH": 1.5808103791189516e-07,
   "CH2CH2OH": 1.1501656289043038e-07,
   "CH3CH2OH": 0.006852898749666289,
   "OCHCO": 8.297759047650676e-15,
   "OCHCHO": 0.0002675482461499394,
   "CH2CHOO": 4.354982971252055e-09,
   "CH3C(O)O": 8.525440165230345e-16,
   "CH2CHOOH": 1.881532200486809e-11,
   "CH3C(O)OH": 4.515468869072703e-08,
   "CH3CH2OO": 3.628230211640962e-07,
   "CH3CHOOH": 4.405158144321743e-18,
   "CH2CH2OOH": 9.76768640986829e-12,
   "CH3CH2OOH": 1.3547263656152828e-09,
   "CH3C(O)OO": 5.22386417585068e-10,
   "CH3C(O)OOH": 4.740434084358048e-13,
   "HOCH2CH2OO": 8.031716098258015e-12,
   "C3H2": 5.0965320771232136e-17,
   "cC3H2": 4.653346724732574e-10,
   "C3H3": 6.456918711334809e-05,
   "CH2CCH": 1.0936446831749834e-06,
   "CH2CCH2": 0.003428054656992741,
   "CH3CCH": 0.0016417075577747642,
   "cC3H4": 5.192988154487647e-08,
   "CH2CHCH2": 0.0010177602396009924,
   "CH3CHCH": 1.8770503097070746e-06,
   "CH3CCH2": 2.6919345374557218e-06,
   "cC3H5": 6.1803449360921885e-09,
   "C3H6": 0.38854247269260017,
   "cC3H6": 0.000170439785224165,
   "iC3H7": 0.0001463296391211005,
   "nC3H7": 2.5988384217516448e-05,
   "C3H8": 0.5161575917916637,
   "CHCC*O": 5.812069367421583e-08,
   "CH*CCO": 8.099514682942412e-06,
   "C*CCHO": 2.390102565692398e-14,
   "CH2CCO": 0.0015519784812462107,
   "CHCCHO": 2.0803652962073214e-06,
   "C2H3CO": 8.572399674441948e-05,
   "CHCHCHO": 5.596973633923814e-10,
   "CH2CCHO": 9.862560442268105e-08,
   "CH3CCO": 1.989963861640022e-07,
   "C2H3CHO": 0.059456787533173606,
   "CH3CHCO": 0.0005752182256552836,
   "CH2CHCH2O": 2.3768462458422685e-08,
   "propen1oxy": 1.4699631918475237e-08,
   "propen2oxy": 8.410477387500568e-10,
   "CH2CCH2OH": 3.5450406623560035e-10,
   "CH2C(OH)CH2": 1.0889666605256792e-05,
   "CH3C(OH)CH": 1.6705051446133094e-09,
   "CH3CH2CO": 1.3083322238117908e-10,
   "CH3C(O)CH2": 1.2274578496774125e-06,
   "CH3CHCHO": 1.7763357982729376e-06,
   "CH2CHCHOH": 3.2204992504888147e-07,
   "CH2CH2CHO": 4.280618317225219e-09,
   "vinoxylmethyl": 2.4378313806292905e-08,
   "CH3CH2CHO": 5.588338310746259e-05,
   "cC3H6O": 0.013466135071778811,
   "CH2CHCH2OH": 0.00019647188577244824,
   "CH3CHCHOH": 0.0005297734666388534,
   "CH3C(O)CH3": 0.0015326278397797444,
   "nC3H7O": 8.932697254978632e-06,
   "iC3H7O": 1.4835425135676186e-11,
   "CH3CH2CHOH": 3.1616613398085356e-09,
   "CH3CHCH2OH": 2.2753550109814555e-08,
   "CH2CH2CH2OH": 4.231433460206887e-11,
   "OCHCH2CH2O": 1.0790662401033993e-13,
   "oxiranylmet": 9.854933662307833e-09,
   "CH3COCH2O": 9.250318672891879e-17,
   "CH3CH(CHO)O": 1.0411445175680173e-14,
   "CH2CHCH2OO": 1.7815130409558156e-07,
   "CHCHCH2OOH": 5.339841565629727e-11,
   "CH2CHCH2OOH": 2.3966793947791135e-08,
   "CH3CHCHOOH": 5.437539076705292e-18,
   "CH3C(CH2)OOH": 2.2122282080135537e-18,
   "nC3H7OO": 6.880038596261329e-09,
   "iC3H7OO": 3.656433475622232e-07,
   "CH2CH2CH2OOH": 1.666786520462757e-10,
   "CH3CHCH2OOH": 1.7930857094606915e-10,
   "CH2CH(OOH)CH3": 3.575260069447526e-11,
   "nC3H7OOH": 1.0576929218337768e-12,
   "iC3H7OOH": 5.706763326440748e-11,
   "OCHCH2CH2OOH": 2.997985521233653e-14,
   "cC2H3OCH2OOH": 1.0043946349870431e-13,
   "CH3COCH2OOH": 7.562622172654395e-15,
   "CH3CHOOHCHO": 3.3808489415562726e-15,
   "HOOCCCOO*": 9.253155200563525e-14,
   "HOOCC(C)OO*": 1.1592011232332074e-13,
   "HOOC(C)COO*": 4.612038850938838e-14,
   "HOOCC(C*)OOH": 4.765603361978512e-17
  }
 },
 {
  "t": 0.001890000000000004,
  "T": 1204.376662104682,
  "p": 101324.99999999999,
  "sxC": {
   "C": 5.609082386205687e-17,
   "CH": 3.181086449029762e-13,
   "CH2": 1.141405970352725e-08,
   "CH2(S)": 2.797795926167308e-10,
   "CH3": 0.0005684561404647816,
   "CH4": 0.08860418507383475,
   "CO": 0.07963418694885649,
   "HCO": 3.316059506936972e-06,
   "CH2O": 0.023700288320456817,
   "HCOH": 4.0192810122411366e-10,
   "CH3O": 1.1181664249074043e-06,
   "CH2OH": 6.896244407485048e-08,
   "CH3OH": 0.002666945308026133,
   "CO2": 0.0009212081625108056,
   "HOCO": 2.1338078594860934e-09,
   "OCHO": 3.281001908259833e-14,
   "HOCHO": 6.024619178778621e-05,
   "CH3OO": 2.298544165108361e-06,
   "CH2OOH": 5.717643869473454e-16,
   "HOCH2O": 1.4183316684957024e-13,
   "CH3OOH": 1.1021403467741852e-07,
   "C2": 6.1727927525092395e-18,
   "C2H": 4.349388471499874e-12,
   "C2H2": 0.004510698146007425,
   "H2CC": 2.3984970061805344e-10,
   "C2H3": 5.062499710243067e-06,
   "C2H4": 0.2513346940351601,
   "C2H5": 2.4690358412103733e-05,
   "C2H6": 0.037654576570525504,
   "C2O": 4.4342181795947563e-13,
   "HCCO": 2.199699586183925e-07,
   "HCCOH": 2.2622013568985067e-06,
   "CH2CO": 0.004360562164970368,
   "CHCHO": 2.0851504719605077e-08,
   "CHCHOH": 7.52771755819934e-09,
   "cC2H3O": 1.0007466338923629e-13,
   "CH3CO": 1.698739423451838e-07,
   "CH2CHO": 1.8226259987852513e-05,
   "CH3CHO": 0.024057671637252965,
   "cC2H4O": 0.00015463650286915958,
   "CH2CHOH": 0.006279810634795935,
   "CH3CH2O": 1.1346072411339493e-10,
   "CH3CHOH": 1.5296740806469888e-07,
   "CH2CH2OH": 1.1160910576436838e-07,
   "CH3CH2OH": 0.0066016370860090485,
   "OCHCO": 8.37994101645844e-15,
   "OCHCHO": 0.00026685626413730816,
   "CH2CHOO": 4.304397719437379e-09,
   "CH3C(O)O": 8.761677598763856e-16,
   "CH2CHOOH": 1.7797769640600846e-11,
   "CH3C(O)OH": 4.862955049642267e-08,
   "CH3CH2OO": 3.3938017215536575e-07,
   "CH3CHOOH": 3.954492554932854e-18,
   "CH2CH2OOH": 9.50375401749184e-12,
   "CH3CH2OOH": 1.2182930819150538e-09,
   "CH3C(O)OO": 4.693914090842664e-10,
   "CH3C(O)OOH": 4.124305612447594e-13,
   "HOCH2CH2OO": 7.385316397333334e-12,
   "C3H2": 5.766261394017263e-17,
   "cC3H2": 5.262068447275328e-10,
   "C3H3": 6.840766017012188e-05,
   "CH2CCH": 1.213094572611402e-06,
   "CH2CCH2": 0.003489683879616609,
   "CH3CCH": 0.0017124122679793,
   "cC3H4": 5.493451968969659e-08,
   "CH2CHCH2": 0.0010286888970678521,
   "CH3CHCH": 1.863462354118424e-06,
   "CH3CCH2": 2.765020840477404e-06,
   "cC3H5": 6.4280238774200545e-09,
   "C3H6": 0.3833933045894422,
   "cC3H6": 0.00017669594607239234,
   "iC3H7": 0.00013998230192111487,
   "nC3H7": 2.4991593050362598e-05,
   "C3H8": 0.5266083454430673,
   "CHCC*O": 6.240993367287282e-08,
   "CH*CCO": 8.638712230941275e-06,
   "C*CCHO": 2.6548114411434072e-14,
   "CH2CCO": 0.001612697703451978,
   "CHCCHO": 2.1634857724380047e-06,
   "C2H3CO": 8.948169215602712e-05,
   "CHCHCHO": 5.647871598156421e-10,
   "CH2CCHO": 1.0007403942756664e-07,
   "CH3CCO": 2.062732700702423e-07,
   "C2H3CHO": 0.06043764619800241,
   "CH3CHCO": 0.0006150285712903758,
   "CH2CHCH2O": 2.2891483149590487e-08,
   "propen1oxy": 1.4494833105116152e-08,
   "propen2oxy": 8.370975705479599e-10,
   "CH2CCH2OH": 3.487165224252946e-10,
   "CH2C(OH)CH2": 1.0496561146400628e-05,
   "CH3C(OH)CH": 1.6706355696681594e-09,
   "CH3CH2CO": 1.2692989254887576e-10,
   "CH3C(O)CH2": 1.2139820972035347e-06,
   "CH3CHCHO": 1.754285523741399e-06,
   "CH2CHCHOH": 3.1851149670857026e-07,
   "CH2CH2CHO": 4.182005581537075e-09,
   "vinoxylmethyl": 2.3369909883516196e-08,
   "CH3CH2CHO": 5.3613049237219977e-05,
   "cC3H6O": 0.013457704606214147,
   "CH2CHCH2OH": 0.0001945305225991729,
   "CH3CHCHOH": 0.0005277752219442209,
   "CH3C(O)CH3": 0.0015023963959752758,
   "nC3H7O": 8.560771365546474e-06,
   "iC3H7O": 1.3426449769970156e-11,
   "CH3CH2CHOH": 3.087613240997976e-09,
   "CH3CHCH2OH": 2.1715013362210985e-08,
   "CH2CH2CH2OH": 4.0396913758590705e-11,
   "OCHCH2CH2O": 1.0434492211530439e-13,
   "oxiranylmet": 9.680972996206906e-09,
   "CH3COCH2O": 8.594260151648504e-17,
   "CH3CH(CHO)O": 1.0411639662367704e-14,
   "CH2CHCH2OO": 1.7283956825795544e-07,
   "CHCHCH2OOH": 5.3157967472353013e-11,
   "CH2CHCH2OOH": 2.229874951307032e-08,
   "CH3CHCHOOH": 4.994665690748582e-18,
   "CH3C(CH2)OOH": 2.0462072686897005e-18,
   "nC3H7OO": 6.21186505195126e-09,
   "iC3H7OO": 3.316588843422751e-07,
   "CH2CH2CH2OOH": 1.5357466637782238e-10,
   "CH3CHCH2OOH": 1.6726833335512683e-10,
   "CH2CH(OOH)CH3": 3.409831906183453e-11,
   "nC3H7OOH": 9.122923032388484e-13,
   "iC3H7OOH": 4.949256047959799e-11,
   "OCHCH2CH2OOH": 2.591381535014078e-14,
   "cC2H3OCH2OOH": 8.983146043822312e-14,
   "CH3COCH2OOH": 6.773896921076104e-15,
   "CH3CHOOHCHO": 2.964523561528505e-15,
   "HOOCCCOO*": 8.089281121129998e-14,
   "HOOCC(C)OO*": 1.0271929796769592e-13,
   "HOOC(C)COO*": 4.1758966731015704e-14,
   "HOOCC(C*)OOH": 4.339730799176509e-17
  }
 },
 {
  "t": 0.0019400000000000042,
  "T": 1206.671618358526,
  "p": 101325.0,
  "sxC": {
   "C": 6.107781514436832e-17,
   "CH": 3.357812328307796e-13,
   "CH2": 1.1908676254343611e-08,
   "CH2(S)": 2.789504527900598e-10,
   "CH3": 0.0005622001561824257,
   "CH4": 0.09004162326618523,
   "CO": 0.080872734474362,
   "HCO": 3.3137131451183697e-06,
   "CH2O": 0.022931867001619147,
   "HCOH": 4.0209905393365466e-10,
   "CH3O": 1.05490619523289e-06,
   "CH2OH": 6.840015184952355e-08,
   "CH3OH": 0.0026108651624315708,
   "CO2": 0.0009356783412789461,
   "HOCO": 2.1205104548421332e-09,
   "OCHO": 3.2941267131043045e-14,
   "HOCHO": 6.0465473535598325e-05,
   "CH3OO": 2.1743123942928345e-06,
   "CH2OOH": 5.288127080347767e-16,
   "HOCH2O": 1.3659439153332773e-13,
   "CH3OOH": 1.0218414614346285e-07,
   "C2": 6.5372589183640435e-18,
   "C2H": 4.6321509719839795e-12,
   "C2H2": 0.004693304466160789,
   "H2CC": 2.6285703309867727e-10,
   "C2H3": 5.237947055241321e-06,
   "C2H4": 0.2542119152510902,
   "C2H5": 2.4443954941176698e-05,
   "C2H6": 0.037383731785611184,
   "C2O": 4.697679181488925e-13,
   "HCCO": 2.291587246335557e-07,
   "HCCOH": 2.180343156800459e-06,
   "CH2CO": 0.004461088364286105,
   "CHCHO": 2.1502478954909558e-08,
   "CHCHOH": 7.437554350297639e-09,
   "cC2H3O": 9.398962222133468e-14,
   "CH3CO": 1.627635944715174e-07,
   "CH2CHO": 1.8076681637121683e-05,
   "CH3CHO": 0.02289247449617526,
   "cC2H4O": 0.0001460291567708079,
   "CH2CHOH": 0.006247946204105652,
   "CH3CH2O": 1.0856698611826708e-10,
   "CH3CHOH": 1.4880265277111528e-07,
   "CH2CH2OH": 1.0884285969626551e-07,
   "CH3CH2OH": 0.006400621974390737,
   "OCHCO": 8.441878181598647e-15,
   "OCHCHO": 0.0002658533233995107,
   "CH2CHOO": 4.26092562899202e-09,
   "CH3C(O)O": 8.96835101438839e-16,
   "CH2CHOOH": 1.6984386005558564e-11,
   "CH3C(O)OH": 5.167856732964838e-08,
   "CH3CH2OO": 3.2113289502839655e-07,
   "CH3CHOOH": 3.614837612120148e-18,
   "CH2CH2OOH": 9.285875869213874e-12,
   "CH3CH2OOH": 1.1155416951643406e-09,
   "CH3C(O)OO": 4.2948806702696566e-10,
   "CH3C(O)OOH": 3.6782839704489014e-13,
   "HOCH2CH2OO": 6.887284079106076e-12,
   "C3H2": 6.385598471538442e-17,
   "cC3H2": 5.831119272068844e-10,
   "C3H3": 7.176988606688272e-05,
   "CH2CCH": 1.3208521347509713e-06,
   "CH2CCH2": 0.0035418026932323493,
   "CH3CCH": 0.0017733494600099989,
   "cC3H4": 5.756313998805298e-08,
   "CH2CHCH2": 0.0010376892850711673,
   "CH3CHCH": 1.8512743238798395e-06,
   "CH3CCH2": 2.8264349899678566e-06,
   "cC3H5": 6.63820931217938e-09,
   "C3H6": 0.37910193807170695,
   "cC3H6": 0.000181931898773962,
   "iC3H7": 0.00013492330682473756,
   "nC3H7": 2.419533207445993e-05,
   "C3H8": 0.535259270031758,
   "CHCC*O": 6.609089825395572e-08,
   "CH*CCO": 9.107783843159123e-06,
   "C*CCHO": 2.890768356580496e-14,
   "CH2CCO": 0.001662919959739762,
   "CHCCHO": 2.2309589527744635e-06,
   "C2H3CO": 9.263335469314912e-05,
   "CHCHCHO": 5.686865548501224e-10,
   "CH2CCHO": 1.0121460660724951e-07,
   "CH3CCO": 2.1234974928545173e-07,
   "C2H3CHO": 0.061216276998836215,
   "CH3CHCO": 0.0006491645422566042,
   "CH2CHCH2O": 2.2177161011788855e-08,
   "propen1oxy": 1.4327322963017883e-08,
   "propen2oxy": 8.335113533805314e-10,
   "CH2CCH2OH": 3.439340719640293e-10,
   "CH2C(OH)CH2": 1.017577076402042e-05,
   "CH3C(OH)CH": 1.6704680664970336e-09,
   "CH3CH2CO": 1.236996802686337e-10,
   "CH3C(O)CH2": 1.202408375373415e-06,
   "CH3CHCHO": 1.7354942653687441e-06,
   "CH2CHCHOH": 3.15480194513947e-07,
   "CH2CH2CHO": 4.1020347447324465e-09,
   "vinoxylmethyl": 2.255422849031959e-08,
   "CH3CH2CHO": 5.1756111166205754e-05,
   "cC3H6O": 0.013446868148599297,
   "CH2CHCH2OH": 0.00019272520889078524,
   "CH3CHCHOH": 0.0005255951029986381,
   "CH3C(O)CH3": 0.0014782651875552759,
   "nC3H7O": 8.259277162159702e-06,
   "iC3H7O": 1.2355437680845649e-11,
   "CH3CH2CHOH": 3.026056865264559e-09,
   "CH3CHCH2OH": 2.0881432122646135e-08,
   "CH2CH2CH2OH": 3.8851040236257956e-11,
   "OCHCH2CH2O": 1.0140922853355411e-13,
   "oxiranylmet": 9.540993077297506e-09,
   "CH3COCH2O": 8.078315003273832e-17,
   "CH3CH(CHO)O": 1.03939874287346e-14,
   "CH2CHCH2OO": 1.6850228969247572e-07,
   "CHCHCH2OOH": 5.293404844432751e-11,
   "CH2CHCH2OOH": 2.099716508778125e-08,
   "CH3CHCHOOH": 4.654601528355137e-18,
   "CH3C(CH2)OOH": 1.916493094486608e-18,
   "nC3H7OO": 5.709047205481641e-09,
   "iC3H7OO": 3.058486264235407e-07,
   "CH2CH2CH2OOH": 1.4352454569455584e-10,
   "CH3CHCH2OOH": 1.57874064057386e-10,
   "CH2CH(OOH)CH3": 3.2763141846152325e-11,
   "nC3H7OOH": 8.071409442498408e-13,
   "iC3H7OOH": 4.396961087928371e-11,
   "OCHCH2CH2OOH": 2.296912527767589e-14,
   "cC2H3OCH2OOH": 8.193142598176e-14,
   "CH3COCH2OOH": 6.178683636570959e-15,
   "CH3CHOOHCHO": 2.657997078920517e-15,
   "HOOCCCOO*": 7.236923896844139e-14,
   "HOOCC(C)OO*": 9.289635635432877e-14,
   "HOOC(C)COO*": 3.8428731221538914e-14,
   "HOOCC(C*)OOH": 4.012464463398163e-17
  }
 },
 {
  "t": 0.0020000000000000044,
  "T": 1209.4009307217625,
  "p": 101325.00000000001,
  "sxC": {
   "C": 6.770773527277122e-17,
   "CH": 3.5844963160570634e-13,
   "CH2": 1.2531113969301967e-08,
   "CH2(S)": 2.782724864830052e-10,
   "CH3": 0.0005550187782773214,
   "CH4": 0.09175056189811812,
   "CO": 0.08233827716019429,
   "HCO": 3.3101780498218926e-06,
   "CH2O": 0.02203319059071374,
   "HCOH": 4.018516231561815e-10,
   "CH3O": 9.841396308122163e-07,
   "CH2OH": 6.775974026256545e-08,
   "CH3OH": 0.0025456288351376442,
   "CO2": 0.000953200723812609,
   "HOCO": 2.10255997914844e-09,
   "OCHO": 3.307286360240757e-14,
   "HOCHO": 6.06875763256396e-05,
   "CH3OO": 2.0352552341179094e-06,
   "CH2OOH": 4.818759038201694e-16,
   "HOCH2O": 1.3056704673032165e-13,
   "CH3OOH": 9.339678272126715e-08,
   "C2": 6.990649414207002e-18,
   "C2H": 4.988632397617883e-12,
   "C2H2": 0.004917410197706358,
   "H2CC": 2.9297377129685233e-10,
   "C2H3": 5.453893209419278e-06,
   "C2H4": 0.2576270850346536,
   "C2H5": 2.4161601739154965e-05,
   "C2H6": 0.03706330081598032,
   "C2O": 5.030703304601782e-13,
   "HCCO": 2.4052104672198454e-07,
   "HCCOH": 2.089802703326756e-06,
   "CH2CO": 0.0045818950258185685,
   "CHCHO": 2.2299407155986945e-08,
   "CHCHOH": 7.3310693740990214e-09,
   "cC2H3O": 8.710216808264447e-14,
   "CH3CO": 1.5467046470625293e-07,
   "CH2CHO": 1.7903771653756316e-05,
   "CH3CHO": 0.021566967043953274,
   "cC2H4O": 0.0001361110967661726,
   "CH2CHOH": 0.006211051661932617,
   "CH3CH2O": 1.0297779220789592e-10,
   "CH3CHOH": 1.439391244787338e-07,
   "CH2CH2OH": 1.0562712830451988e-07,
   "CH3CH2OH": 0.006168853528002899,
   "OCHCO": 8.510295528261726e-15,
   "OCHCHO": 0.0002641890536049462,
   "CH2CHOO": 4.207950866010045e-09,
   "CH3C(O)O": 9.228387861647366e-16,
   "CH2CHOOH": 1.605184960253791e-11,
   "CH3C(O)OH": 5.552577452305478e-08,
   "CH3CH2OO": 3.0070411249509036e-07,
   "CH3CHOOH": 3.247048299912744e-18,
   "CH2CH2OOH": 9.02781203490211e-12,
   "CH3CH2OOH": 1.004159779756237e-09,
   "CH3C(O)OO": 3.8624888122615155e-10,
   "CH3C(O)OOH": 3.2127843213400997e-13,
   "HOCH2CH2OO": 6.335680747606446e-12,
   "C3H2": 7.210146273672985e-17,
   "cC3H2": 6.596801601915987e-10,
   "C3H3": 7.601421886340762e-05,
   "CH2CCH": 1.4605930190873287e-06,
   "CH2CCH2": 0.003605121235512694,
   "CH3CCH": 0.0018489449448590325,
   "cC3H4": 6.087246030300252e-08,
   "CH2CHCH2": 0.0010484763031722842,
   "CH3CHCH": 1.8359479466293645e-06,
   "CH3CCH2": 2.901016702621876e-06,
   "cC3H5": 6.895519772499234e-09,
   "C3H6": 0.3739529249164434,
   "cC3H6": 0.0001882140173541347,
   "iC3H7": 0.00012913447144148203,
   "nC3H7": 2.328228871591838e-05,
   "C3H8": 0.5455696279486544,
   "CHCC*O": 7.064383014792164e-08,
   "CH*CCO": 9.696805824882841e-06,
   "C*CCHO": 3.193500756124697e-14,
   "CH2CCO": 0.0017227234559191902,
   "CHCCHO": 2.309756590131661e-06,
   "C2H3CO": 9.643780948648953e-05,
   "CHCHCHO": 5.730537614046136e-10,
   "CH2CCHO": 1.0252644333230498e-07,
   "CH3CCO": 2.1968026440353735e-07,
   "C2H3CHO": 0.062104382987674504,
   "CH3CHCO": 0.0006912227561068126,
   "CH2CHCH2O": 2.1343870168528224e-08,
   "propen1oxy": 1.413015630096985e-08,
   "propen2oxy": 8.288907353404521e-10,
   "CH2CCH2OH": 3.3829641213061645e-10,
   "CH2C(OH)CH2": 9.801069168685646e-06,
   "CH3C(OH)CH": 1.670251621079926e-09,
   "CH3CH2CO": 1.1986886705561732e-10,
   "CH3C(O)CH2": 1.1883050090363637e-06,
   "CH3CHCHO": 1.7127422831465114e-06,
   "CH2CHCHOH": 3.1179843802974046e-07,
   "CH2CH2CHO": 4.0093060284529266e-09,
   "vinoxylmethyl": 2.160870411967917e-08,
   "CH3CH2CHO": 4.9570695842953084e-05,
   "cC3H6O": 0.013429592038273593,
   "CH2CHCH2OH": 0.00019034539341174068,
   "CH3CHCHOH": 0.0005223753474660036,
   "CH3C(O)CH3": 0.0014505053922528348,
   "nC3H7O": 7.908529891514735e-06,
   "iC3H7O": 1.118435382669997e-11,
   "CH3CH2CHOH": 2.95285398555983e-09,
   "CH3CHCH2OH": 1.992204371402175e-08,
   "CH2CH2CH2OH": 3.706186953758924e-11,
   "OCHCH2CH2O": 9.79364537293142e-14,
   "oxiranylmet": 9.378738971948289e-09,
   "CH3COCH2O": 7.495518428004108e-17,
   "CH3CH(CHO)O": 1.0354435931182964e-14,
   "CH2CHCH2OO": 1.634229240404551e-07,
   "CHCHCH2OOH": 5.264326043964486e-11,
   "CH2CHCH2OOH": 1.9538481013583467e-08,
   "CH3CHCHOOH": 4.278927221783816e-18,
   "CH3C(CH2)OOH": 1.7707446497528345e-18,
   "nC3H7OO": 5.164198997879526e-09,
   "iC3H7OO": 2.776475109704686e-07,
   "CH2CH2CH2OOH": 1.324296477289962e-10,
   "CH3CHCH2OOH": 1.4733072562873786e-10,
   "CH2CH(OOH)CH3": 3.1214484602148516e-11,
   "nC3H7OOH": 6.975627636651688e-13,
   "iC3H7OOH": 3.8171572085380806e-11,
   "OCHCH2CH2OOH": 1.9895750749383854e-14,
   "cC2H3OCH2OOH": 7.345707269902924e-14,
   "CH3COCH2OOH": 5.532230686703063e-15,
   "CH3CHOOHCHO": 2.3329752079795966e-15,
   "HOOCCCOO*": 6.337603516906381e-14,
   "HOOCC(C)OO*": 8.237245127758973e-14,
   "HOOC(C)COO*": 3.477011467376242e-14,
   "HOOCC(C*)OOH": 3.650684773250808e-17
  }
 },
 {
  "t": 0.0020600000000000045,
  "T": 1212.102486616958,
  "p": 101325.0,
  "sxC": {
   "C": 7.515157189928535e-17,
   "CH": 3.829186243313921e-13,
   "CH2": 1.3188230643189513e-08,
   "CH2(S)": 2.779952521888946e-10,
   "CH3": 0.0005482292240758365,
   "CH4": 0.09344322006154013,
   "CO": 0.08378214627364093,
   "HCO": 3.306144904885091e-06,
   "CH2O": 0.021159749990328273,
   "HCOH": 4.011571058340404e-10,
   "CH3O": 9.187073172352973e-07,
   "CH2OH": 6.71651434187417e-08,
   "CH3OH": 0.0024825304070643195,
   "CO2": 0.0009708852586507178,
   "HOCO": 2.083029885032731e-09,
   "OCHO": 3.3182800059934507e-14,
   "HOCHO": 6.086629064849482e-05,
   "CH3OO": 1.9064665672886337e-06,
   "CH2OOH": 4.395822955286675e-16,
   "HOCH2O": 1.2483529073682772e-13,
   "CH3OOH": 8.545224446647443e-08,
   "C2": 7.463989481437899e-18,
   "C2H": 5.365287539431674e-12,
   "C2H2": 0.005147038483402068,
   "H2CC": 3.26036227364399e-10,
   "C2H3": 5.676635342644832e-06,
   "C2H4": 0.26100395821666245,
   "C2H5": 2.3895627079301016e-05,
   "C2H6": 0.03674749602639931,
   "C2O": 5.384719587840165e-13,
   "HCCO": 2.5229315819981344e-07,
   "HCCOH": 2.00710735363147e-06,
   "CH2CO": 0.004702795809331428,
   "CHCHO": 2.3116825040792817e-08,
   "CHCHOH": 7.227480628124321e-09,
   "cC2H3O": 8.069960158622224e-14,
   "CH3CO": 1.470471732869048e-07,
   "CH2CHO": 1.7738936693795603e-05,
   "CH3CHO": 0.02031647049989049,
   "cC2H4O": 0.00012670087140099503,
   "CH2CHOH": 0.006175358358804428,
   "CH3CH2O": 9.76926286287427e-11,
   "CH3CHOH": 1.3923552444078389e-07,
   "CH2CH2OH": 1.0253665838551968e-07,
   "CH3CH2OH": 0.0059467716211100115,
   "OCHCO": 8.574215717476978e-15,
   "OCHCHO": 0.00026208001099571723,
   "CH2CHOO": 4.154781665100133e-09,
   "CH3C(O)O": 9.50188558706654e-16,
   "CH2CHOOH": 1.5167715542250202e-11,
   "CH3C(O)OH": 5.958282822465606e-08,
   "CH3CH2OO": 2.8178211247191367e-07,
   "CH3CHOOH": 2.9189421764034885e-18,
   "CH2CH2OOH": 8.774180336998434e-12,
   "CH3CH2OOH": 9.045244124400295e-10,
   "CH3C(O)OO": 3.475945636640209e-10,
   "CH3C(O)OOH": 2.812720478783026e-13,
   "HOCH2CH2OO": 5.831070250001521e-12,
   "C3H2": 8.13308627689973e-17,
   "cC3H2": 7.463390349493993e-10,
   "C3H3": 8.050381332232309e-05,
   "CH2CCH": 1.6123631663561543e-06,
   "CH2CCH2": 0.0036691817269692575,
   "CH3CCH": 0.0019272959719318836,
   "cC3H4": 6.435697478844725e-08,
   "CH2CHCH2": 0.001059360659785884,
   "CH3CHCH": 1.8201660186669223e-06,
   "CH3CCH2": 2.9768522966978776e-06,
   "cC3H5": 7.158976210915582e-09,
   "C3H6": 0.36880519196050443,
   "cC3H6": 0.00019446333260062773,
   "iC3H7": 0.00012365258326774059,
   "nC3H7": 2.2415794940800253e-05,
   "C3H8": 0.5558029816604374,
   "CHCC*O": 7.535554051601696e-08,
   "CH*CCO": 1.0317277203477393e-05,
   "C*CCHO": 3.5190114636940884e-14,
   "CH2CCO": 0.0017820255787657905,
   "CHCCHO": 2.3862023757658406e-06,
   "C2H3CO": 0.00010026502070779422,
   "CHCHCHO": 5.77174762858463e-10,
   "CH2CCHO": 1.037990066195072e-07,
   "CH3CCO": 2.2707779892296148e-07,
   "C2H3CHO": 0.06294238117000846,
   "CH3CHCO": 0.0007344100887062217,
   "CH2CHCH2O": 2.0539720849288133e-08,
   "propen1oxy": 1.393720165302475e-08,
   "propen2oxy": 8.239596395857741e-10,
   "CH2CCH2OH": 3.3281711044598037e-10,
   "CH2C(OH)CH2": 9.439540857737364e-06,
   "CH3C(OH)CH": 1.6703103449968197e-09,
   "CH3CH2CO": 1.1610337562011856e-10,
   "CH3C(O)CH2": 1.174141659541146e-06,
   "CH3CHCHO": 1.6900290501849863e-06,
   "CH2CHCHOH": 3.0811682087811883e-07,
   "CH2CH2CHO": 3.9205548679837084e-09,
   "vinoxylmethyl": 2.070204329742912e-08,
   "CH3CH2CHO": 4.743309104394315e-05,
   "cC3H6O": 0.01340794997275876,
   "CH2CHCH2OH": 0.00018774622884501016,
   "CH3CHCHOH": 0.0005185153406894035,
   "CH3C(O)CH3": 0.0014239720382189435,
   "nC3H7O": 7.5704341487010165e-06,
   "iC3H7O": 1.0127368113122161e-11,
   "CH3CH2CHOH": 2.8807775538321447e-09,
   "CH3CHCH2OH": 1.9008816793698653e-08,
   "CH2CH2CH2OH": 3.534646977197036e-11,
   "OCHCH2CH2O": 9.452769559356156e-14,
   "oxiranylmet": 9.222434736318387e-09,
   "CH3COCH2O": 6.95128579860469e-17,
   "CH3CH(CHO)O": 1.0298041755851041e-14,
   "CH2CHCH2OO": 1.5849414479692667e-07,
   "CHCHCH2OOH": 5.233402664591775e-11,
   "CH2CHCH2OOH": 1.818778833697003e-08,
   "CH3CHCHOOH": 3.935972369223319e-18,
   "CH3C(CH2)OOH": 1.6352628936296741e-18,
   "nC3H7OO": 4.676789486461665e-09,
   "iC3H7OO": 2.522105451054479e-07,
   "CH2CH2CH2OOH": 1.2230272302075808e-10,
   "CH3CHCH2OOH": 1.3753843210079565e-10,
   "CH2CH(OOH)CH3": 2.972487729390057e-11,
   "nC3H7OOH": 6.035992928411477e-13,
   "iC3H7OOH": 3.316307462566104e-11,
   "OCHCH2CH2OOH": 1.7255593397552908e-14,
   "cC2H3OCH2OOH": 6.595800101465362e-14,
   "CH3COCH2OOH": 4.952882533370083e-15,
   "CH3CHOOHCHO": 2.049062593424413e-15,
   "HOOCCCOO*": 5.555975108513393e-14,
   "HOOCC(C)OO*": 7.307677756049816e-14,
   "HOOC(C)COO*": 3.145065901662126e-14,
   "HOOCC(C*)OOH": 3.320248336124829e-17
  }
 },
 {
  "t": 0.0021200000000000047,
  "T": 1214.7757981393129,
  "p": 101325.0,
  "sxC": {
   "C": 8.354188002466934e-17,
   "CH": 4.094190456759726e-13,
   "CH2": 1.3883431082385982e-08,
   "CH2(S)": 2.781634522943371e-10,
   "CH3": 0.0005418561679876026,
   "CH4": 0.09512081379439213,
   "CO": 0.08520534286382382,
   "HCO": 3.3018454872810864e-06,
   "CH2O": 0.020311215363810503,
   "HCOH": 4.000654948163694e-10,
   "CH3O": 8.582746231947952e-07,
   "CH2OH": 6.662376175587474e-08,
   "CH3OH": 0.0024214553306504704,
   "CO2": 0.0009887244076084982,
   "HOCO": 2.0624532040022028e-09,
   "OCHO": 3.327707933592671e-14,
   "HOCHO": 6.1003147315148414e-05,
   "CH3OO": 1.7872209917152253e-06,
   "CH2OOH": 4.0151658753612257e-16,
   "HOCH2O": 1.1940480095659805e-13,
   "CH3OOH": 7.826760510914907e-08,
   "C2": 7.960082545869098e-18,
   "C2H": 5.763790664323259e-12,
   "C2H2": 0.005382325746467287,
   "H2CC": 3.622842180933845e-10,
   "C2H3": 5.907109126905145e-06,
   "C2H4": 0.26434540133745255,
   "C2H5": 2.3647224819942267e-05,
   "C2H6": 0.036435977439292944,
   "C2O": 5.762652930584585e-13,
   "HCCO": 2.6452066949442703e-07,
   "HCCOH": 1.9317223185918875e-06,
   "CH2CO": 0.004823687023210836,
   "CHCHO": 2.395812244316004e-08,
   "CHCHOH": 7.12758984612312e-09,
   "cC2H3O": 7.479601307638974e-14,
   "CH3CO": 1.398784517117585e-07,
   "CH2CHO": 1.758276740770418e-05,
   "CH3CHO": 0.01913660664744188,
   "cC2H4O": 0.00011783880333695504,
   "CH2CHOH": 0.006140611704064592,
   "CH3CH2O": 9.270193708938178e-11,
   "CH3CHOH": 1.346999575982979e-07,
   "CH2CH2OH": 9.957906464806716e-08,
   "CH3CH2OH": 0.005733750516028242,
   "OCHCO": 8.635441551655647e-15,
   "OCHCHO": 0.0002595878371894376,
   "CH2CHOO": 4.1019789638205486e-09,
   "CH3C(O)O": 9.789219197269733e-16,
   "CH2CHOOH": 1.4331832145057806e-11,
   "CH3C(O)OH": 6.385378814000639e-08,
   "CH3CH2OO": 2.642610697531009e-07,
   "CH3CHOOH": 2.626571565735804e-18,
   "CH2CH2OOH": 8.525504167695278e-12,
   "CH3CH2OOH": 8.153903319915918e-10,
   "CH3C(O)OO": 3.1304727641079374e-10,
   "CH3C(O)OOH": 2.468346551647746e-13,
   "HOCH2CH2OO": 5.369895826343881e-12,
   "C3H2": 9.165894611475988e-17,
   "cC3H2": 8.443349901163524e-10,
   "C3H3": 8.525794290544464e-05,
   "CH2CCH": 1.7768798746650315e-06,
   "CH2CCH2": 0.003733914981276409,
   "CH3CCH": 0.0020084715149680907,
   "cC3H4": 6.802360182863376e-08,
   "CH2CHCH2": 0.0010704429815536435,
   "CH3CHCH": 1.8041881136731494e-06,
   "CH3CCH2": 3.0542217105306366e-06,
   "cC3H5": 7.429170925126911e-09,
   "C3H6": 0.36365886194541974,
   "cC3H6": 0.00020064552374313672,
   "iC3H7": 0.00011847106274125705,
   "nC3H7": 2.159508756167488e-05,
   "C3H8": 0.5659606366649539,
   "CHCC*O": 8.023901354571809e-08,
   "CH*CCO": 1.0972537888147388e-05,
   "C*CCHO": 3.868968004106046e-14,
   "CH2CCO": 0.0018408437315679724,
   "CHCCHO": 2.460341902071561e-06,
   "C2H3CO": 0.00010411302696950443,
   "CHCHCHO": 5.811328506452971e-10,
   "CH2CCHO": 1.050533697235514e-07,
   "CH3CCO": 2.3456585294612408e-07,
   "C2H3CHO": 0.06373068659067546,
   "CH3CHCO": 0.0007786551520068967,
   "CH2CHCH2O": 1.976661269093885e-08,
   "propen1oxy": 1.3748438940782057e-08,
   "propen2oxy": 8.187520443323769e-10,
   "CH2CCH2OH": 3.2753528185218545e-10,
   "CH2C(OH)CH2": 9.092886141552396e-06,
   "CH3C(OH)CH": 1.6708921056950488e-09,
   "CH3CH2CO": 1.1241565334990492e-10,
   "CH3C(O)CH2": 1.1600584283839692e-06,
   "CH3CHCHO": 1.667561311284197e-06,
   "CH2CHCHOH": 3.04474154140579e-07,
   "CH2CH2CHO": 3.836061371439862e-09,
   "vinoxylmethyl": 1.9835524186156666e-08,
   "CH3CH2CHO": 4.5344422629497444e-05,
   "cC3H6O": 0.013382223026384168,
   "CH2CHCH2OH": 0.00018494263413727837,
   "CH3CHCHOH": 0.0005140365968057751,
   "CH3C(O)CH3": 0.0013985845014143443,
   "nC3H7O": 7.245269495245911e-06,
   "iC3H7O": 9.173800524040071e-12,
   "CH3CH2CHOH": 2.8101237767885835e-09,
   "CH3CHCH2OH": 1.8142099982169126e-08,
   "CH2CH2CH2OH": 3.370515334449777e-11,
   "OCHCH2CH2O": 9.119011707507858e-14,
   "oxiranylmet": 9.071772890269724e-09,
   "CH3COCH2O": 6.444120303585952e-17,
   "CH3CH(CHO)O": 1.0227973756121508e-14,
   "CH2CHCH2OO": 1.5372447016291704e-07,
   "CHCHCH2OOH": 5.2011042483814945e-11,
   "CH2CHCH2OOH": 1.6939115999334776e-08,
   "CH3CHCHOOH": 3.622997208535027e-18,
   "CH3C(CH2)OOH": 1.5094449223050798e-18,
   "nC3H7OO": 4.240517896672988e-09,
   "iC3H7OO": 2.2927309657236395e-07,
   "CH2CH2CH2OOH": 1.1305629354692755e-10,
   "CH3CHCH2OOH": 1.2844674727925772e-10,
   "CH2CH(OOH)CH3": 2.8294082413662052e-11,
   "nC3H7OOH": 5.229507196388541e-13,
   "iC3H7OOH": 2.8835696362048024e-11,
   "OCHCH2CH2OOH": 1.4985257596911016e-14,
   "cC2H3OCH2OOH": 5.93174224358002e-14,
   "CH3COCH2OOH": 4.433863020936341e-15,
   "CH3CHOOHCHO": 1.8009655792755403e-15,
   "HOOCCCOO*": 4.8760868955966094e-14,
   "HOOCC(C)OO*": 6.486446228039646e-14,
   "HOOC(C)COO*": 2.844071130661324e-14,
   "HOOCC(C*)OOH": 3.018659348337438e-17
  }
 },
 {
  "t": 0.002180000000000005,
  "T": 1217.4207482430559,
  "p": 101325.00000000001,
  "sxC": {
   "C": 9.3029611847641e-17,
   "CH": 4.381917422737045e-13,
   "CH2": 1.4620124645041187e-08,
   "CH2(S)": 2.788084402798575e-10,
   "CH3": 0.0005359105216067091,
   "CH4": 0.09678452939629563,
   "CO": 0.08660887626086977,
   "HCO": 3.297434154613257e-06,
   "CH2O": 0.01948728066222371,
   "HCOH": 3.9862563422210885e-10,
   "CH3O": 8.024827913467516e-07,
   "CH2OH": 6.614148536570913e-08,
   "CH3OH": 0.002362292215704422,
   "CO2": 0.0010067136386550598,
   "HOCO": 2.0412544712253064e-09,
   "OCHO": 3.3360540562984153e-14,
   "HOCHO": 6.109971764578701e-05,
   "CH3OO": 1.676788714259502e-06,
   "CH2OOH": 3.6726598469247395e-16,
   "HOCH2O": 1.1427428763155471e-13,
   "CH3OOH": 7.176561855370611e-08,
   "C2": 8.48181090685411e-18,
   "C2H": 6.1859280854919995e-12,
   "C2H2": 0.0056234459948765895,
   "H2CC": 4.0197760857130114e-10,
   "C2H3": 6.146207187092032e-06,
   "C2H4": 0.26765429362893156,
   "C2H5": 2.3416878403358556e-05,
   "C2H6": 0.03612845205345357,
   "C2O": 6.167547902700152e-13,
   "HCCO": 2.7724686211653413e-07,
   "HCCOH": 1.8631553499770493e-06,
   "CH2CO": 0.004944463344574604,
   "CHCHO": 2.482646666311348e-08,
   "CHCHOH": 7.031903945903085e-09,
   "cC2H3O": 6.938795761935672e-14,
   "CH3CO": 1.331447740763762e-07,
   "CH2CHO": 1.7435492567003175e-05,
   "CH3CHO": 0.018023237727325662,
   "cC2H4O": 0.0001095437040300685,
   "CH2CHOH": 0.006106581766289186,
   "CH3CH2O": 8.799282416400551e-11,
   "CH3CHOH": 1.303347857047824e-07,
   "CH2CH2OH": 9.675712829195333e-08,
   "CH3CH2OH": 0.005529203615436473,
   "OCHCO": 8.695459783732622e-15,
   "OCHCHO": 0.0002567724718569663,
   "CH2CHOO": 4.049936962217509e-09,
   "CH3C(O)O": 1.0090738778421449e-15,
   "CH2CHOOH": 1.3543127871594885e-11,
   "CH3C(O)OH": 6.834216839552228e-08,
   "CH3CH2OO": 2.480331397314503e-07,
   "CH3CHOOH": 2.3661209401156784e-18,
   "CH2CH2OOH": 8.282074345702893e-12,
   "CH3CH2OOH": 7.356120793305549e-10,
   "CH3C(O)OO": 2.821665456502244e-10,
   "CH3C(O)OOH": 2.1713292986295994e-13,
   "HOCH2CH2OO": 4.948573422046134e-12,
   "C3H2": 1.0321476418411617e-16,
   "cC3H2": 9.550647180696317e-10,
   "C3H3": 9.02974594088628e-05,
   "CH2CCH": 1.9548960933357624e-06,
   "CH2CCH2": 0.003799287555714331,
   "CH3CCH": 0.0020925462708094875,
   "cC3H4": 7.187971218078998e-08,
   "CH2CHCH2": 0.0010818023778460838,
   "CH3CHCH": 1.788202614296395e-06,
   "CH3CCH2": 3.1333652251803243e-06,
   "cC3H5": 7.706619101110907e-09,
   "C3H6": 0.3585136658586207,
   "cC3H6": 0.00020672591967975162,
   "iC3H7": 0.00011357837508670608,
   "nC3H7": 2.0818546486014508e-05,
   "C3H8": 0.5760446918578066,
   "CHCC*O": 8.530840940756888e-08,
   "CH*CCO": 1.166610776171803e-05,
   "C*CCHO": 4.245203713496795e-14,
   "CH2CCO": 0.0018992050499781095,
   "CHCCHO": 2.5322433639128473e-06,
   "C2H3CO": 0.00010797932418993122,
   "CHCHCHO": 5.849927792051699e-10,
   "CH2CCHO": 1.0630708281220213e-07,
   "CH3CCO": 2.42163929880178e-07,
   "C2H3CHO": 0.06446973417465578,
   "CH3CHCO": 0.0008238847286092679,
   "CH2CHCH2O": 1.902521823191535e-08,
   "propen1oxy": 1.356381995280304e-08,
   "propen2oxy": 8.132986872957746e-10,
   "CH2CCH2OH": 3.224774752754984e-10,
   "CH2C(OH)CH2": 8.762307340888135e-06,
   "CH3C(OH)CH": 1.6721787955353552e-09,
   "CH3CH2CO": 1.0881424140546805e-10,
   "CH3C(O)CH2": 1.1461505016788686e-06,
   "CH3CHCHO": 1.6454780403724424e-06,
   "CH2CHCHOH": 3.0089687323899774e-07,
   "CH2CH2CHO": 3.755925374256085e-09,
   "vinoxylmethyl": 1.9009173328145915e-08,
   "CH3CH2CHO": 4.330591813422844e-05,
   "cC3H6O": 0.013352664759533249,
   "CH2CHCH2OH": 0.00018194991001625892,
   "CH3CHCHOH": 0.00050896237810111,
   "CH3C(O)CH3": 0.0013742671468152294,
   "nC3H7O": 6.933012368232368e-06,
   "iC3H7O": 8.31351512126366e-12,
   "CH3CH2CHOH": 2.7410669301602858e-09,
   "CH3CHCH2OH": 1.7321135518815452e-08,
   "CH2CH2CH2OH": 3.2136819516485626e-11,
   "OCHCH2CH2O": 8.79282661725412e-14,
   "oxiranylmet": 8.926454213787664e-09,
   "CH3COCH2O": 5.972260981216758e-17,
   "CH3CH(CHO)O": 1.014707842046319e-14,
   "CH2CHCH2OO": 1.4911675531462656e-07,
   "CHCHCH2OOH": 5.16776136840126e-11,
   "CH2CHCH2OOH": 1.578575301539988e-08,
   "CH3CHCHOOH": 3.3373604500942183e-18,
   "CH3C(CH2)OOH": 1.3926770751021824e-18,
   "nC3H7OO": 3.849629862187589e-09,
   "iC3H7OO": 2.0858483868135175e-07,
   "CH2CH2CH2OOH": 1.0460701571631987e-10,
   "CH3CHCH2OOH": 1.2000420179926537e-10,
   "CH2CH(OOH)CH3": 2.6921103112790984e-11,
   "nC3H7OOH": 4.53642864455091e-13,
   "iC3H7OOH": 2.5094550473719487e-11,
   "OCHCH2CH2OOH": 1.3030315095353195e-14,
   "cC2H3OCH2OOH": 5.343094632325261e-14,
   "CH3COCH2OOH": 3.968939586973133e-15,
   "CH3CHOOHCHO": 1.5840139778882923e-15,
   "HOOCCCOO*": 4.2840198423539325e-14,
   "HOOCC(C)OO*": 5.760544595301368e-14,
   "HOOC(C)COO*": 2.5712290799445733e-14,
   "HOOCC(C*)OOH": 2.743521199208957e-17
  }
 },
 {
  "t": 0.002240000000000005,
  "T": 1220.037492792947,
  "p": 101325.0,
  "sxC": {
   "C": 1.037856370153995e-16,
   "CH": 4.69485087117328e-13,
   "CH2": 1.5401669875177005e-08,
   "CH2(S)": 2.799494824475112e-10,
   "CH3": 0.0005303907813951232,
   "CH4": 0.0984355057589302,
   "CO": 0.08799374861672687,
   "HCO": 3.292990500654783e-06,
   "CH2O": 0.01868767223704478,
   "HCOH": 3.96883507577417e-10,
   "CH3O": 7.509640945139227e-07,
   "CH2OH": 6.572277736669365e-08,
   "CH3OH": 0.0023049345333534432,
   "CO2": 0.0010248507555193347,
   "HOCO": 2.0197503433950086e-09,
   "OCHO": 3.3436812772997986e-14,
   "HOCHO": 6.115758451345712e-05,
   "CH3OO": 1.5744529943635233e-06,
   "CH2OOH": 3.3643248211022557e-16,
   "HOCH2O": 1.0943695178786416e-13,
   "CH3OOH": 6.587517732741984e-08,
   "C2": 9.032015217368376e-18,
   "C2H": 6.6335604319754575e-12,
   "C2H2": 0.005870606453177258,
   "H2CC": 4.453977951669337e-10,
   "C2H3": 6.39475405418628e-06,
   "C2H4": 0.2709334363401285,
   "C2H5": 2.320445845012287e-05,
   "C2H6": 0.035824664138727404,
   "C2O": 6.602498542456981e-13,
   "HCCO": 2.905110199990059e-07,
   "HCCOH": 1.800955638391149e-06,
   "CH2CO": 0.0050650168562532015,
   "CHCHO": 2.5724711819749848e-08,
   "CHCHOH": 6.9406573472589425e-09,
   "cC2H3O": 6.445858330755508e-14,
   "CH3CO": 1.268236896422926e-07,
   "CH2CHO": 1.7297005093939665e-05,
   "CH3CHO": 0.016972482377026647,
   "cC2H4O": 0.00010181621919888374,
   "CH2CHOH": 0.00607306175181332,
   "CH3CH2O": 8.355015038770181e-11,
   "CH3CHOH": 1.261376052361184e-07,
   "CH2CH2OH": 9.406952496875784e-08,
   "CH3CH2OH": 0.0053325866099075275,
   "OCHCO": 8.755418913332589e-15,
   "OCHCHO": 0.0002536902830496755,
   "CH2CHOO": 3.998898166203205e-09,
   "CH3C(O)O": 1.0406732950428456e-15,
   "CH2CHOOH": 1.2799863946067016e-11,
   "CH3C(O)OH": 7.305094859041442e-08,
   "CH3CH2OO": 2.3299178503177934e-07,
   "CH3CHOOH": 2.1340016977036733e-18,
   "CH2CH2OOH": 8.043989252276722e-12,
   "CH3CH2OOH": 6.641491846927238e-10,
   "CH3C(O)OO": 2.5455084984632176e-10,
   "CH3C(O)OOH": 1.9145806746078231e-13,
   "HOCH2CH2OO": 4.563592628446152e-12,
   "C3H2": 1.1614283827341568e-16,
   "cC3H2": 1.0800929769396319e-09,
   "C3H3": 9.564450031025057e-05,
   "CH2CCH": 2.147204608791317e-06,
   "CH2CCH2": 0.0038652935570388475,
   "CH3CCH": 0.0021796002898722133,
   "cC3H4": 7.593311329802858e-08,
   "CH2CHCH2": 0.0010934951119311986,
   "CH3CHCH": 1.7723302798742153e-06,
   "CH3CCH2": 3.2144738115052474e-06,
   "cC3H5": 7.991727600951142e-09,
   "C3H6": 0.353369084306714,
   "cC3H6": 0.0002126699667864783,
   "iC3H7": 0.00010895929984257358,
   "nC3H7": 2.008389372105079e-05,
   "C3H8": 0.586057674873403,
   "CHCC*O": 9.057844173574246e-08,
   "CH*CCO": 1.2401623981833898e-05,
   "C*CCHO": 4.649698723916972e-14,
   "CH2CCO": 0.001957141854301924,
   "CHCCHO": 2.6019901939937883e-06,
   "C2H3CO": 0.00011186044718039748,
   "CHCHCHO": 5.888006406213785e-10,
   "CH2CCHO": 1.0757401086651442e-07,
   "CH3CCO": 2.498866672642843e-07,
   "C2H3CHO": 0.06515995436105393,
   "CH3CHCO": 0.0008700238545078946,
   "CH2CHCH2O": 1.8315207567256782e-08,
   "propen1oxy": 1.3383278729479029e-08,
   "propen2oxy": 8.0762759929927e-10,
   "CH2CCH2OH": 3.1765806221302067e-10,
   "CH2C(OH)CH2": 8.448486615761821e-06,
   "CH3C(OH)CH": 1.674287930504971e-09,
   "CH3CH2CO": 1.0530441750987958e-10,
   "CH3C(O)CH2": 1.1324719694221517e-06,
   "CH3CHCHO": 1.6238568964934362e-06,
   "CH2CHCHOH": 2.974001599732214e-07,
   "CH2CH2CHO": 3.680093949802504e-09,
   "vinoxylmethyl": 1.8222022040473438e-08,
   "CH3CH2CHO": 4.131891363545632e-05,
   "cC3H6O": 0.013319506338387922,
   "CH2CHCH2OH": 0.00017878348431260243,
   "CH3CHCHOH": 0.0005033172157323422,
   "CH3C(O)CH3": 0.001350949761739213,
   "nC3H7O": 6.633409806619549e-06,
   "iC3H7O": 7.53705786048568e-12,
   "CH3CH2CHOH": 2.6736765519044137e-09,
   "CH3CHCH2OH": 1.6544304269335755e-08,
   "CH2CH2CH2OH": 3.0639328362357185e-11,
   "OCHCH2CH2O": 8.47444937632548e-14,
   "oxiranylmet": 8.786192969903823e-09,
   "CH3COCH2O": 5.533784684379609e-17,
   "CH3CH(CHO)O": 1.0057813203484335e-14,
   "CH2CHCH2OO": 1.4466910086257775e-07,
   "CHCHCH2OOH": 5.1335693505511484e-11,
   "CH2CHCH2OOH": 1.4720613484993341e-08,
   "CH3CHCHOOH": 3.07656089344299e-18,
   "CH3C(CH2)OOH": 1.2843514041525444e-18,
   "nC3H7OO": 3.4989281303812105e-09,
   "iC3H7OO": 1.899128654214762e-07,
   "CH2CH2CH2OOH": 9.687681076394145e-11,
   "CH3CHCH2OOH": 1.1215986517634237e-10,
   "CH2CH(OOH)CH3": 2.560437562060856e-11,
   "nC3H7OOH": 3.939904664478674e-13,
   "iC3H7OOH": 2.185723625811521e-11,
   "OCHCH2CH2OOH": 1.1344282257696089e-14,
   "cC2H3OCH2OOH": 4.8205975058404026e-14,
   "CH3COCH2OOH": 3.5524348659539714e-15,
   "CH3CHOOHCHO": 1.3941175823517033e-15,
   "HOOCCCOO*": 3.767707497576105e-14,
   "HOOCC(C)OO*": 5.118400682089852e-14,
   "HOOC(C)COO*": 2.3239331820396366e-14,
   "HOOCC(C*)OOH": 2.4925682221874965e-17
  }
 },
 {
  "t": 0.002300000000000005,
  "T": 1222.6263679687556,
  "p": 101324.99999999999,
  "sxC": {
   "C": 1.1600251275251337e-16,
   "CH": 5.035529734236989e-13,
   "CH2": 1.6231332153841275e-08,
   "CH2(S)": 2.8159541932049187e-10,
   "CH3": 0.0005252848354349866,
   "CH4": 0.10007481773621195,
   "CO": 0.0893609411467126,
   "HCO": 3.2885264373361395e-06,
   "CH2O": 0.017912154388064018,
   "HCOH": 3.948807953567688e-10,
   "CH3O": 7.033545221317147e-07,
   "CH2OH": 6.537082601696995e-08,
   "CH3OH": 0.002249281892635585,
   "CO2": 0.0010431352333456292,
   "HOCO": 1.9981570475764943e-09,
   "OCHO": 3.350835745519237e-14,
   "HOCHO": 6.11783212450488e-05,
   "CH3OO": 1.4795243367849818e-06,
   "CH2OOH": 3.0864170092901916e-16,
   "HOCH2O": 1.0488194590428731e-13,
   "CH3OOH": 6.05315131964179e-08,
   "C2": 9.613393098178663e-18,
   "C2H": 7.108588399489784e-12,
   "C2H2": 0.006124042644383167,
   "H2CC": 4.928489917068904e-10,
   "C2H3": 6.653488890593301e-06,
   "C2H4": 0.27418547552802325,
   "C2H5": 2.3009334224674307e-05,
   "C2H6": 0.03552438694284655,
   "C2O": 7.070588368105366e-13,
   "HCCO": 3.0434715612139226e-07,
   "HCCOH": 1.7447115522849194e-06,
   "CH2CO": 0.0051852358895360575,
   "CHCHO": 2.665534100908342e-08,
   "CHCHOH": 6.853846609299026e-09,
   "cC2H3O": 5.998161753999808e-14,
   "CH3CO": 1.2089105818674204e-07,
   "CH2CHO": 1.7166902803237145e-05,
   "CH3CHO": 0.015980721906295393,
   "cC2H4O": 9.464264137459579e-05,
   "CH2CHOH": 0.006039866103065101,
   "CH3CH2O": 7.935751656379767e-11,
   "CH3CHOH": 1.2210231375696668e-07,
   "CH2CH2OH": 9.151164386701782e-08,
   "CH3CH2OH": 0.005143399021902366,
   "OCHCO": 8.816130396897932e-15,
   "OCHCHO": 0.00025039260444015857,
   "CH2CHOO": 3.94897388547321e-09,
   "CH3C(O)O": 1.0737401423548783e-15,
   "CH2CHOOH": 1.2099861427677203e-11,
   "CH3C(O)OH": 7.798258649596205e-08,
   "CH3CH2OO": 2.190343752271309e-07,
   "CH3CHOOH": 1.92691204314952e-18,
   "CH2CH2OOH": 7.811198376822954e-12,
   "CH3CH2OOH": 6.000665067333798e-10,
   "CH3C(O)OO": 2.2983769876883117e-10,
   "CH3C(O)OOH": 1.692096719677075e-13,
   "HOCH2CH2OO": 4.211594831716325e-12,
   "C3H2": 1.3060427712157081e-16,
   "cC3H2": 1.2211717522450924e-09,
   "C3H3": 0.0001013221958759787,
   "CH2CCH": 2.3546416215351406e-06,
   "CH2CCH2": 0.003931946570268683,
   "CH3CCH": 0.002269718188718344,
   "cC3H4": 8.019201363590365e-08,
   "CH2CHCH2": 0.0011055547387055582,
   "CH3CHCH": 1.756631338158295e-06,
   "CH3CCH2": 3.297683396971902e-06,
   "cC3H5": 8.284772874563748e-09,
   "C3H6": 0.34822447877549756,
   "cC3H6": 0.00021844368432332595,
   "iC3H7": 0.0001045961501956098,
   "nC3H7": 1.9388390481907274e-05,
   "C3H8": 0.596002213785888,
   "CHCC*O": 9.606378812060765e-08,
   "CH*CCO": 1.3182780269463194e-05,
   "C*CCHO": 5.0845560296139075e-14,
   "CH2CCO": 0.002014687051274713,
   "CHCCHO": 2.6696745199780694e-06,
   "C2H3CO": 0.00011575160407789638,
   "CHCHCHO": 5.925848320031444e-10,
   "CH2CCHO": 1.0886438293352659e-07,
   "CH3CCO": 2.5774332583030216e-07,
   "C2H3CHO": 0.06580175509379813,
   "CH3CHCO": 0.0009169956885473035,
   "CH2CHCH2O": 1.7635485400502054e-08,
   "propen1oxy": 1.3206740173526656e-08,
   "propen2oxy": 8.01764589949243e-10,
   "CH2CCH2OH": 3.1308035974274587e-10,
   "CH2C(OH)CH2": 8.151607955378545e-06,
   "CH3C(OH)CH": 1.6772774306278582e-09,
   "CH3CH2CO": 1.0188889196765804e-10,
   "CH3C(O)CH2": 1.1190412260174557e-06,
   "CH3CHCHO": 1.6027228315054322e-06,
   "CH2CHCHOH": 2.9398946938724825e-07,
   "CH2CH2CHO": 3.6083918580418863e-09,
   "vinoxylmethyl": 1.747236652022377e-08,
   "CH3CH2CHO": 3.938483725368908e-05,
   "cC3H6O": 0.013282961436217957,
   "CH2CHCH2OH": 0.00017545869853358408,
   "CH3CHCHOH": 0.0004971265355568998,
   "CH3C(O)CH3": 0.0013285677771778808,
   "nC3H7O": 6.346049561704603e-06,
   "iC3H7O": 6.835740311807826e-12,
   "CH3CH2CHOH": 2.6079372614944103e-09,
   "CH3CHCH2OH": 1.58093671182351e-08,
   "CH2CH2CH2OH": 2.9209847564360184e-11,
   "OCHCH2CH2O": 8.16394297351603e-14,
   "oxiranylmet": 8.650720697356823e-09,
   "CH3COCH2O": 5.1266938042092656e-17,
   "CH3CH(CHO)O": 9.962213666177025e-15,
   "CH2CHCH2OO": 1.4037585037269113e-07,
   "CHCHCH2OOH": 5.098599653061893e-11,
   "CH2CHCH2OOH": 1.3736542565904329e-08,
   "CH3CHCHOOH": 2.8382662158382607e-18,
   "CH3C(CH2)OOH": 1.1838787449015117e-18,
   "nC3H7OO": 3.183764226094441e-09,
   "iC3H7OO": 1.730435468788909e-07,
   "CH2CH2CH2OOH": 8.979360942122647e-11,
   "CH3CHCH2OOH": 1.0486460453753004e-10,
   "CH2CH(OOH)CH3": 2.434195500699845e-11,
   "nC3H7OOH": 3.4256136428066923e-13,
   "iC3H7OOH": 1.9052655848201762e-11,
   "OCHCH2CH2OOH": 9.887627853770934e-15,
   "cC2H3OCH2OOH": 4.3560916069902674e-14,
   "CH3COCH2OOH": 3.17921940813333e-15,
   "CH3CHOOHCHO": 1.2277157426762104e-15,
   "HOOCCCOO*": 3.316745637950904e-14,
   "HOOCC(C)OO*": 4.54979532971783e-14,
   "HOOC(C)COO*": 2.0997815993880788e-14,
   "HOOCC(C*)OOH": 2.263686598337328e-17
  }
 },
 {
  "t": 0.0023600000000000053,
  "T": 1225.1878077526212,
  "p": 101325.0,
  "sxC": {
   "C": 1.2989654371692376e-16,
   "CH": 5.406533160389474e-13,
   "CH2": 1.7112254892964374e-08,
   "CH2(S)": 2.8374654016830925e-10,
   "CH3": 0.0005205720309849507,
   "CH4": 0.10170346161295624,
   "CO": 0.0907114029170039,
   "HCO": 3.283996535072935e-06,
   "CH2O": 0.01716053165513106,
   "HCOH": 3.926537948041518e-10,
   "CH3O": 6.593037474637114e-07,
   "CH2OH": 6.508774146974015e-08,
   "CH3OH": 0.0021952408963834625,
   "CO2": 0.0010615675982594047,
   "HOCO": 1.976602882550509e-09,
   "OCHO": 3.3576580971007517e-14,
   "HOCHO": 6.116347800480625e-05,
   "CH3OO": 1.3913512334206435e-06,
   "CH2OOH": 2.8354860897434025e-16,
   "HOCH2O": 1.0059573633464345e-13,
   "CH3OOH": 5.567617724339722e-08,
   "C2": 1.0228421327941304e-17,
   "C2H": 7.612924431159805e-12,
   "C2H2": 0.0063840133448336365,
   "H2CC": 5.44659304190533e-10,
   "C2H3": 6.923055923853872e-06,
   "C2H4": 0.27741284020614065,
   "C2H5": 2.2830489190523196e-05,
   "C2H6": 0.035227415789536795,
   "C2O": 7.574843061396365e-13,
   "HCCO": 3.187831651270717e-07,
   "HCCOH": 1.6940475323889915e-06,
   "CH2CO": 0.005305003797821052,
   "CHCHO": 2.7620440085675632e-08,
   "CHCHOH": 6.7712729025432975e-09,
   "cC2H3O": 5.5924937067703575e-14,
   "CH3CO": 1.1532212718186208e-07,
   "CH2CHO": 1.7044538946554568e-05,
   "CH3CHO": 0.015044598048956028,
   "cC2H4O": 8.79987946956191e-05,
   "CH2CHOH": 0.006006828406400331,
   "CH3CH2O": 7.53981066683861e-11,
   "CH3CHOH": 1.1822017463570067e-07,
   "CH2CH2OH": 8.907642750281495e-08,
   "CH3CH2OH": 0.004961184312059897,
   "OCHCO": 8.878089033692149e-15,
   "OCHCHO": 0.00024692473158018227,
   "CH2CHOO": 3.9001677671679705e-09,
   "CH3C(O)O": 1.1082837140247652e-15,
   "CH2CHOOH": 1.1440694373471335e-11,
   "CH3C(O)OH": 8.313902926838645e-08,
   "CH3CH2OO": 2.0606407464421987e-07,
   "CH3CHOOH": 1.7418679232681378e-18,
   "CH2CH2OOH": 7.583545793017442e-12,
   "CH3CH2OOH": 5.425308542802197e-10,
   "CH3C(O)OO": 2.0770250033738325e-10,
   "CH3C(O)OOH": 1.4988073086411828e-13,
   "HOCH2CH2OO": 3.889429050373323e-12,
   "C3H2": 1.4677784355565892e-16,
   "cC3H2": 1.3802607040782949e-09,
   "C3H3": 0.00010735439617075144,
   "CH2CCH": 2.5780894581639504e-06,
   "CH2CCH2": 0.0039992721141911235,
   "CH3CCH": 0.002362988042792818,
   "cC3H4": 8.466496991889013e-08,
   "CH2CHCH2": 0.00111799346851806,
   "CH3CHCH": 1.741114949088175e-06,
   "CH3CCH2": 3.3830728720179394e-06,
   "cC3H5": 8.585888462384115e-09,
   "C3H6": 0.34307920718030316,
   "cC3H6": 0.00022401409931037,
   "iC3H7": 0.00010046987575546996,
   "nC3H7": 1.8729020444516376e-05,
   "C3H8": 0.6058807572308185,
   "CHCC*O": 1.0177856325572807e-07,
   "CH*CCO": 1.4013269818726248e-05,
   "C*CCHO": 5.5519743440456386e-14,
   "CH2CCO": 0.0020718697683948365,
   "CHCCHO": 2.7353915386567242e-06,
   "C2H3CO": 0.0001196463868875186,
   "CHCHCHO": 5.963578429099007e-10,
   "CH2CCHO": 1.1018500390238295e-07,
   "CH3CCO": 2.657376120767923e-07,
   "C2H3CHO": 0.0663955102846092,
   "CH3CHCO": 0.0009647212225900254,
   "CH2CHCH2O": 1.6984422063240523e-08,
   "propen1oxy": 1.3034126819516007e-08,
   "propen2oxy": 7.957336699279312e-10,
   "CH2CCH2OH": 3.0873825802058995e-10,
   "CH2C(OH)CH2": 7.871413654255119e-06,
   "CH3C(OH)CH": 1.681152777327477e-09,
   "CH3CH2CO": 9.856849320706986e-11,
   "CH3C(O)CH2": 1.1058472916003484e-06,
   "CH3CHCHO": 1.5820578651315783e-06,
   "CH2CHCHOH": 2.9066228220862787e-07,
   "CH2CH2CHO": 3.5405524167065305e-09,
   "vinoxylmethyl": 1.675801368637288e-08,
   "CH3CH2CHO": 3.7505174279353774e-05,
   "cC3H6O": 0.01324323070924937,
   "CH2CHCH2OH": 0.00017199064085929525,
   "CH3CHCHOH": 0.0004904163896736071,
   "CH3C(O)CH3": 0.0013070622992376343,
   "nC3H7O": 6.070422568620837e-06,
   "iC3H7O": 6.201676710784927e-12,
   "CH3CH2CHOH": 2.543769313628616e-09,
   "CH3CHCH2OH": 1.5113688207942984e-08,
   "CH2CH2CH2OH": 2.784515465682971e-11,
   "OCHCH2CH2O": 7.861247070641839e-14,
   "oxiranylmet": 8.51978865433398e-09,
   "CH3COCH2O": 4.748987124039744e-17,
   "CH3CH(CHO)O": 9.861890137175123e-15,
   "CH2CHCH2OO": 1.3622859740881314e-07,
   "CHCHCH2OOH": 5.0628168669136247e-11,
   "CH2CHCH2OOH": 1.2826558239309012e-08,
   "CH3CHCHOOH": 2.6203300593030918e-18,
   "CH3C(CH2)OOH": 1.090698308647706e-18,
   "nC3H7OO": 2.900015132964083e-09,
   "iC3H7OO": 1.5778330077807317e-07,
   "CH2CH2CH2OOH": 8.329174907142885e-11,
   "CH3CHCH2OOH": 9.807202215898846e-11,
   "CH2CH(OOH)CH3": 2.313168304394146e-11,
   "nC3H7OOH": 2.9814257683865256e-13,
   "iC3H7OOH": 1.6619778113770988e-11,
   "OCHCH2CH2OOH": 8.626839423586157e-15,
   "cC2H3OCH2OOH": 3.942427627722931e-14,
   "CH3COCH2OOH": 2.8446897083489628e-15,
   "CH3CHOOHCHO": 1.0817236222662162e-15,
   "HOOCCCOO*": 2.922201200104635e-14,
   "HOOCC(C)OO*": 4.0457593266164014e-14,
   "HOOC(C)COO*": 1.896580985350225e-14,
   "HOOCC(C*)OOH": 2.0549255492072073e-17
  }
 },
 {
  "t": 0.0024200000000000055,
  "T": 1227.7222747092153,
  "p": 101325.00000000001,
  "sxC": {
   "C": 1.457101537510531e-16,
   "CH": 5.810470082412551e-13,
   "CH2": 1.8047442971702864e-08,
   "CH2(S)": 2.8639649793543953e-10,
   "CH3": 0.0005162253078178859,
   "CH4": 0.10332234340649812,
   "CO": 0.09204604268196018,
   "HCO": 3.2793103094941515e-06,
   "CH2O": 0.016432647927847027,
   "HCOH": 3.90232753549214e-10,
   "CH3O": 6.184823562108795e-07,
   "CH2OH": 6.487477240527454e-08,
   "CH3OH": 0.002142725609473846,
   "CO2": 0.0010801488789492781,
   "HOCO": 1.9551438342028727e-09,
   "OCHO": 3.3641994292779695e-14,
   "HOCHO": 6.11145747603207e-05,
   "CH3OO": 1.3093274984324818e-06,
   "CH2OOH": 2.6084058410674643e-16,
   "HOCH2O": 9.656329311717306e-14,
   "CH3OOH": 5.1256840944485076e-08,
   "C2": 1.087930265734629e-17,
   "C2H": 8.148471592314943e-12,
   "C2H2": 0.006650795765739808,
   "H2CC": 6.011815972439284e-10,
   "C2H3": 7.204001671486715e-06,
   "C2H4": 0.2806176963277962,
   "C2H5": 2.2666632128615602e-05,
   "C2H6": 0.0349335624571681,
   "C2O": 8.118196430295465e-13,
   "HCCO": 3.338403801657837e-07,
   "HCCOH": 1.6486204530742822e-06,
   "CH2CO": 0.0054241977744447995,
   "CHCHO": 2.8621698630894885e-08,
   "CHCHOH": 6.69258781083446e-09,
   "cC2H3O": 5.2253553426600543e-14,
   "CH3CO": 1.1009241221705096e-07,
   "CH2CHO": 1.6929077272162884e-05,
   "CH3CHO": 0.014161003709974099,
   "cC2H4O": 8.185366252773164e-05,
   "CH2CHOH": 0.005973799273634472,
   "CH3CH2O": 7.165536405126067e-11,
   "CH3CHOH": 1.1448080544425189e-07,
   "CH2CH2OH": 8.675517159846619e-08,
   "CH3CH2OH": 0.004785528773394131,
   "OCHCO": 8.941507420029643e-15,
   "OCHCHO": 0.00024332538435759384,
   "CH2CHOO": 3.852400095374697e-09,
   "CH3C(O)O": 1.1443017209630206e-15,
   "CH2CHOOH": 1.0819844928890472e-11,
   "CH3C(O)OH": 8.85217205941574e-08,
   "CH3CH2OO": 1.9399107368539887e-07,
   "CH3CHOOH": 1.5762112733909096e-18,
   "CH2CH2OOH": 7.360810578673173e-12,
   "CH3CH2OOH": 4.908049571114387e-10,
   "CH3C(O)OO": 1.8785651905921688e-10,
   "CH3C(O)OOH": 1.3304394453213381e-13,
   "HOCH2CH2OO": 3.5941872389990287e-12,
   "C3H2": 1.648609828398863e-16,
   "cC3H2": 1.5595488352616508e-09,
   "C3H3": 0.0001137654303162991,
   "CH2CCH": 2.8184782315254134e-06,
   "CH2CCH2": 0.00406730092058493,
   "CH3CCH": 0.0024595000575225634,
   "cC3H4": 8.936082089604217e-08,
   "CH2CHCH2": 0.0011308044303746034,
   "CH3CHCH": 1.725749866956256e-06,
   "CH3CCH2": 3.470665286825293e-06,
   "cC3H5": 8.895061431862106e-09,
   "C3H6": 0.33793272027743265,
   "cC3H6": 0.00022934965476470725,
   "iC3H7": 9.656100241503149e-05,
   "nC3H7": 1.810265014947576e-05,
   "C3H8": 0.6156953493488254,
   "CHCC*O": 1.0773586968277893e-07,
   "CH*CCO": 1.489673205632239e-05,
   "C*CCHO": 6.054219113289117e-14,
   "CH2CCO": 0.002128711452004537,
   "CHCCHO": 2.799234823021774e-06,
   "C2H3CO": 0.0001235365706588437,
   "CHCHCHO": 6.001185611848173e-10,
   "CH2CCHO": 1.1153957507041979e-07,
   "CH3CCO": 2.73867779467373e-07,
   "C2H3CHO": 0.06694155439773193,
   "CH3CHCO": 0.0010131188929714961,
   "CH2CHCH2O": 1.6360063867939334e-08,
   "propen1oxy": 1.2865363829006296e-08,
   "propen2oxy": 7.895574018002561e-10,
   "CH2CCH2OH": 3.0461811764224836e-10,
   "CH2C(OH)CH2": 7.607283505727995e-06,
   "CH3C(OH)CH": 1.6858756354768531e-09,
   "CH3CH2CO": 9.534279220040816e-11,
   "CH3C(O)CH2": 1.092856425326976e-06,
   "CH3CHCHO": 1.5618111114792095e-06,
   "CH2CHCHOH": 2.874099150471128e-07,
   "CH2CH2CHO": 3.4762466553290603e-09,
   "vinoxylmethyl": 1.607649917642311e-08,
   "CH3CH2CHO": 3.5681420289241357e-05,
   "cC3H6O": 0.013200505708263761,
   "CH2CHCH2OH": 0.0001683940272983813,
   "CH3CHCHOH": 0.00048321328689195027,
   "CH3C(O)CH3": 0.0012863799805142228,
   "nC3H7O": 5.805975167314726e-06,
   "iC3H7O": 5.6277829743776764e-12,
   "CH3CH2CHOH": 2.4810482912860382e-09,
   "CH3CHCH2OH": 1.4454429457969886e-08,
   "CH2CH2CH2OH": 2.654188432755394e-11,
   "OCHCH2CH2O": 7.566223847718571e-14,
   "oxiranylmet": 8.393169062674809e-09,
   "CH3COCH2O": 4.3987130796115196e-17,
   "CH3CH(CHO)O": 9.758047994599e-15,
   "CH2CHCH2OO": 1.3221713375331625e-07,
   "CHCHCH2OOH": 5.0260990824693984e-11,
   "CH2CHCH2OOH": 1.1984029042527143e-08,
   "CH3CHCHOOH": 2.4207989468674917e-18,
   "CH3C(CH2)OOH": 1.0042839600124067e-18,
   "nC3H7OO": 2.6440493176442968e-09,
   "iC3H7OO": 1.4395848139081094e-07,
   "CH2CH2CH2OOH": 7.731207236607051e-11,
   "CH3CHCH2OOH": 9.173908421042181e-11,
   "CH2CH(OOH)CH3": 2.1971330010022836e-11,
   "nC3H7OOH": 2.597091048542778e-13,
   "iC3H7OOH": 1.4506413804340034e-11,
   "OCHCH2CH2OOH": 7.533566277375476e-15,
   "cC2H3OCH2OOH": 3.5733694939814886e-14,
   "CH3COCH2OOH": 2.544735627881854e-15,
   "CH3CHOOHCHO": 9.534780086986126e-16,
   "HOOCCCOO*": 2.576427659996996e-14,
   "HOOCC(C)OO*": 3.5984573957113014e-14,
   "HOOC(C)COO*": 1.7123425999016987e-14,
   "HOOCC(C*)OOH": 1.8645003090839357e-17
  }
 },
 {
  "t": 0.0024800000000000056,
  "T": 1230.2302056824815,
  "p": 101325.0,
  "sxC": {
   "C": 1.6371456906618126e-16,
   "CH": 6.249972086024915e-13,
   "CH2": 1.9039755607085277e-08,
   "CH2(S)": 2.895341177281085e-10,
   "CH3": 0.0005122132268487362,
   "CH4": 0.1049322703742456,
   "CO": 0.09336572392324759,
   "HCO": 3.2743451657794376e-06,
   "CH2O": 0.01572838266894313,
   "HCOH": 3.876416228065229e-10,
   "CH3O": 5.805865082242801e-07,
   "CH2OH": 6.47325199054977e-08,
   "CH3OH": 0.002091657691849019,
   "CO2": 0.001098880147516815,
   "HOCO": 1.933780434296196e-09,
   "OCHO": 3.3704397139820624e-14,
   "HOCHO": 6.103309958986897e-05,
   "CH3OO": 1.2328964536963016e-06,
   "CH2OOH": 2.4023833212794715e-16,
   "HOCH2O": 9.276906169254538e-14,
   "CH3OOH": 4.722696134447783e-08,
   "C2": 1.1567935315861185e-17,
   "C2H": 8.717109701975348e-12,
   "C2H2": 0.0069246812202966995,
   "H2CC": 6.627941683287853e-10,
   "C2H3": 7.496777415435322e-06,
   "C2H4": 0.2838019158685248,
   "C2H5": 2.2516297144618453e-05,
   "C2H6": 0.03464265067885083,
   "C2O": 8.703468537426438e-13,
   "HCCO": 3.495334690961877e-07,
   "HCCOH": 1.60811573670027e-06,
   "CH2CO": 0.005542687806563746,
   "CHCHO": 2.9660431404887894e-08,
   "CHCHOH": 6.617338411436186e-09,
   "cC2H3O": 4.893194184453319e-14,
   "CH3CO": 1.0517836447422315e-07,
   "CH2CHO": 1.6819546614658355e-05,
   "CH3CHO": 0.013327068417363717,
   "cC2H4O": 7.617252237385628e-05,
   "CH2CHOH": 0.0059406443269590554,
   "CH3CH2O": 6.811349419302654e-11,
   "CH3CHOH": 1.1087303569239637e-07,
   "CH2CH2OH": 8.453823842160018e-08,
   "CH3CH2OH": 0.004616059473051316,
   "OCHCO": 9.006359161124763e-15,
   "OCHCHO": 0.00023962660176400256,
   "CH2CHOO": 3.805530942905093e-09,
   "CH3C(O)O": 1.1817800903548932e-15,
   "CH2CHOOH": 1.0234819899762404e-11,
   "CH3C(O)OH": 9.41316019647484e-08,
   "CH3CH2OO": 1.8273324805259556e-07,
   "CH3CHOOH": 1.4276015499918322e-18,
   "CH2CH2OOH": 7.142741922606519e-12,
   "CH3CH2OOH": 4.4423973580135093e-10,
   "CH3C(O)OO": 1.7004421616635878e-10,
   "CH3C(O)OOH": 1.1833953673405253e-13,
   "HOCH2CH2OO": 3.3232217620785328e-12,
   "C3H2": 1.8507082033891618e-16,
   "cC3H2": 1.7614773063635682e-09,
   "C3H3": 0.00012057990195415413,
   "CH2CCH": 3.076786338748756e-06,
   "CH2CCH2": 0.004136063223432485,
   "CH3CCH": 0.0025593451057999376,
   "cC3H4": 9.428861114922796e-08,
   "CH2CHCH2": 0.0011439644720056333,
   "CH3CHCH": 1.7104752336657923e-06,
   "CH3CCH2": 3.5604314415158815e-06,
   "cC3H5": 9.21213620652276e-09,
   "C3H6": 0.33278463760972976,
   "cC3H6": 0.00023442058682550106,
   "iC3H7": 9.285038385247932e-05,
   "nC3H7": 1.7506160878876435e-05,
   "C3H8": 0.6254474607602739,
   "CHCC*O": 1.1394742704363199e-07,
   "CH*CCO": 1.5836702195527682e-05,
   "C*CCHO": 6.593592524291763e-14,
   "CH2CCO": 0.002185222593552882,
   "CHCCHO": 2.8612925180586606e-06,
   "C2H3CO": 0.00012741200383071453,
   "CHCHCHO": 6.038548040245716e-10,
   "CH2CCHO": 1.1292907173802515e-07,
   "CH3CCO": 2.8212693447765913e-07,
   "C2H3CHO": 0.06744018245188979,
   "CH3CHCO": 0.0010621041528058135,
   "CH2CHCH2O": 1.5760312656223007e-08,
   "propen1oxy": 1.2700382379250513e-08,
   "propen2oxy": 7.832571777745824e-10,
   "CH2CCH2OH": 3.007007241998702e-10,
   "CH2C(OH)CH2": 7.358324773219019e-06,
   "CH3C(OH)CH": 1.6913730308741407e-09,
   "CH3CH2CO": 9.221063090032554e-11,
   "CH3C(O)CH2": 1.0800184930505176e-06,
   "CH3CHCHO": 1.5419082908866942e-06,
   "CH2CHCHOH": 2.842192470108474e-07,
   "CH2CH2CHO": 3.41510912939857e-09,
   "vinoxylmethyl": 1.5425268768462522e-08,
   "CH3CH2CHO": 3.391502875589127e-05,
   "cC3H6O": 0.013154972151608914,
   "CH2CHCH2OH": 0.00016468312928360479,
   "CH3CHCHOH": 0.00047554410956814893,
   "CH3C(O)CH3": 0.0012664727655660858,
   "nC3H7O": 5.552149835434937e-06,
   "iC3H7O": 5.107746681369505e-12,
   "CH3CH2CHOH": 2.4196227441892837e-09,
   "CH3CHCH2OH": 1.3828710009014632e-08,
   "CH2CH2CH2OH": 2.5296716924270627e-11,
   "OCHCH2CH2O": 7.278697799942991e-14,
   "oxiranylmet": 8.27065534656906e-09,
   "CH3COCH2O": 4.07400628773823e-17,
   "CH3CH(CHO)O": 9.651525000015467e-15,
   "CH2CHCH2OO": 1.2833028693819298e-07,
   "CHCHCH2OOH": 4.988259439831975e-11,
   "CH2CHCH2OOH": 1.1202792234603011e-08,
   "CH3CHCHOOH": 2.237910866398465e-18,
   "CH3C(CH2)OOH": 9.241475389026282e-19,
   "nC3H7OO": 2.4126855456172945e-09,
   "iC3H7OO": 1.3141459421508173e-07,
   "CH2CH2CH2OOH": 7.180178426912202e-11,
   "CH3CHCH2OOH": 8.582647129418677e-11,
   "CH2CH(OOH)CH3": 2.085870578577273e-11,
   "nC3H7OOH": 2.2639575888403653e-13,
   "iC3H7OOH": 1.266804817014418e-11,
   "OCHCH2CH2OOH": 6.583849261830703e-15,
   "cC2H3OCH2OOH": 3.24349615731294e-14,
   "CH3COCH2OOH": 2.2757009830763194e-15,
   "CH3CHOOHCHO": 8.406848791344207e-16,
   "HOOCCCOO*": 2.2728920332273196e-14,
   "HOOCC(C)OO*": 3.201067149203741e-14,
   "HOOC(C)COO*": 1.54527266810792e-14,
   "HOOCC(C*)OOH": 1.690788567763274e-17
  }
 },
 {
  "t": 0.002540000000000006,
  "T": 1232.711972535917,
  "p": 101325.00000000001,
  "sxC": {
   "C": 1.8421278530299702e-16,
   "CH": 6.727687742137592e-13,
   "CH2": 2.0091904847351238e-08,
   "CH2(S)": 2.931449864727145e-10,
   "CH3": 0.00050850176396447,
   "CH4": 0.10653394575115109,
   "CO": 0.0946712629220094,
   "HCO": 3.2689588780854445e-06,
   "CH2O": 0.015047644708317987,
   "HCOH": 3.848981933721046e-10,
   "CH3O": 5.453403469661291e-07,
   "CH2OH": 6.466113023461493e-08,
   "CH3OH": 0.0020419662605638033,
   "CO2": 0.0011177621560795482,
   "HOCO": 1.9124742467601133e-09,
   "OCHO": 3.376306582186744e-14,
   "HOCHO": 6.09205109303708e-05,
   "CH3OO": 1.1615523869463864e-06,
   "CH2OOH": 2.2149517525649963e-16,
   "HOCH2O": 8.919769887127003e-14,
   "CH3OOH": 4.35453524739694e-08,
   "C2": 1.2295900999340377e-17,
   "C2H": 9.32068774378295e-12,
   "C2H2": 0.007205971429381213,
   "H2CC": 7.299012514822367e-10,
   "C2H3": 7.80174504921871e-06,
   "C2H4": 0.28696705933521616,
   "C2H5": 2.2377928090160645e-05,
   "C2H6": 0.03435451258757621,
   "C2O": 9.333353459697843e-13,
   "HCCO": 3.6587057658412864e-07,
   "HCCOH": 1.572243464650263e-06,
   "CH2CO": 0.005660335830106646,
   "CHCHO": 3.0737612496032806e-08,
   "CHCHOH": 6.545008396328948e-09,
   "cC2H3O": 4.592572035245429e-14,
   "CH3CO": 1.0055782919006622e-07,
   "CH2CHO": 1.671489090316058e-05,
   "CH3CHO": 0.012540140207409376,
   "cC2H4O": 7.091945634523856e-05,
   "CH2CHOH": 0.005907242378343785,
   "CH3CH2O": 6.475780167333177e-11,
   "CH3CHOH": 1.0738560183686678e-07,
   "CH2CH2OH": 8.241565316169111e-08,
   "CH3CH2OH": 0.004452441511100788,
   "OCHCO": 9.072425889971077e-15,
   "OCHCHO": 0.00023585400230405316,
   "CH2CHOO": 3.759380758064357e-09,
   "CH3C(O)O": 1.2206932470819421e-15,
   "CH2CHOOH": 9.683231362701297e-12,
   "CH3C(O)OH": 9.996910714809002e-08,
   "CH3CH2OO": 1.7221634793245265e-07,
   "CH3CHOOH": 1.293995884954189e-18,
   "CH2CH2OOH": 6.929087515344544e-12,
   "CH3CH2OOH": 4.022656741046027e-10,
   "CH3C(O)OO": 1.5404023231688402e-10,
   "CH3C(O)OOH": 1.0546456918398363e-13,
   "HOCH2CH2OO": 3.0741482988951707e-12,
   "C3H2": 2.0764512541515336e-16,
   "cC3H2": 1.9887633197944675e-09,
   "C3H3": 0.0001278225171489845,
   "CH2CCH": 3.3540397633637985e-06,
   "CH2CCH2": 0.004205584138126146,
   "CH3CCH": 0.0026626132028409505,
   "cC3H4": 9.94575080920564e-08,
   "CH2CHCH2": 0.0011574371478430122,
   "CH3CHCH": 1.695210639642663e-06,
   "CH3CCH2": 3.65229496666169e-06,
   "cC3H5": 9.536823706367902e-09,
   "C3H6": 0.32763480350589325,
   "cC3H6": 0.00023919926753577337,
   "iC3H7": 8.931975896890192e-05,
   "nC3H7": 1.6936549690980764e-05,
   "C3H8": 0.635137872448168,
   "CHCC*O": 1.2042326914120692e-07,
   "CH*CCO": 1.6836561547820873e-05,
   "C*CCHO": 7.172402736133328e-14,
   "CH2CCO": 0.0022414001763682427,
   "CHCCHO": 2.9216443385979034e-06,
   "C2H3CO": 0.00013126058454893252,
   "CHCHCHO": 6.075458210054662e-10,
   "CH2CCHO": 1.1435213297695793e-07,
   "CH3CCO": 2.9050346740206774e-07,
   "C2H3CHO": 0.06789165450634159,
   "CH3CHCO": 0.0011115890575539562,
   "CH2CHCH2O": 1.518306903478487e-08,
   "propen1oxy": 1.2539121680984342e-08,
   "propen2oxy": 7.768534282001559e-10,
   "CH2CCH2OH": 2.969631283785609e-10,
   "CH2C(OH)CH2": 7.123462384039463e-06,
   "CH3C(OH)CH": 1.6975462765992593e-09,
   "CH3CH2CO": 8.917053608406443e-11,
   "CH3C(O)CH2": 1.0672726846093387e-06,
   "CH3CHCHO": 1.52226016487483e-06,
   "CH2CHCHOH": 2.8107425804203894e-07,
   "CH2CH2CHO": 3.356759360710058e-09,
   "vinoxylmethyl": 1.4801819261490576e-08,
   "CH3CH2CHO": 3.2207358807065106e-05,
   "cC3H6O": 0.01310681254204297,
   "CH2CHCH2OH": 0.00016087174277579206,
   "CH3CHCHOH": 0.00046743610021100307,
   "CH3C(O)CH3": 0.0012472975458382896,
   "nC3H7O": 5.308414405162745e-06,
   "iC3H7O": 4.635976694261618e-12,
   "CH3CH2CHOH": 2.3593290237307088e-09,
   "CH3CHCH2OH": 1.3233728264520237e-08,
   "CH2CH2CH2OH": 2.4106509868534996e-11,
   "OCHCH2CH2O": 6.998487527698222e-14,
   "oxiranylmet": 8.152061581887708e-09,
   "CH3COCH2O": 3.773109368700651e-17,
   "CH3CH(CHO)O": 9.542839233741662e-15,
   "CH2CHCH2OO": 1.2455661447586472e-07,
   "CHCHCH2OOH": 4.9490669954318945e-11,
   "CH2CHCH2OOH": 1.047721996017309e-08,
   "CH3CHCHOOH": 2.0700874212828026e-18,
   "CH3C(CH2)OOH": 8.498397216971563e-19,
   "nC3H7OO": 2.203148291604244e-09,
   "iC3H7OO": 1.2001503718676966e-07,
   "CH2CH2CH2OOH": 6.671412440764656e-11,
   "CH3CHCH2OOH": 8.02986920333271e-11,
   "CH2CH(OOH)CH3": 1.9791739027549854e-11,
   "nC3H7OOH": 1.9747236527787494e-13,
   "iC3H7OOH": 1.106676242708235e-11,
   "OCHCH2CH2OOH": 5.757440622135399e-15,
   "cC2H3OCH2OOH": 2.948105549088936e-14,
   "CH3COCH2OOH": 2.03434060584239e-15,
   "CH3CHOOHCHO": 7.413702633098097e-16,
   "HOOCCCOO*": 2.0060166492526045e-14,
   "HOOCC(C)OO*": 2.847659110839214e-14,
   "HOOC(C)COO*": 1.3937588026479795e-14,
   "HOOCC(C*)OOH": 1.5323221200017793e-17
  }
 },
 {
  "t": 0.002610000000000006,
  "T": 1235.574668573946,
  "p": 101325.0,
  "sxC": {
   "C": 2.117322251143744e-16,
   "CH": 7.336868196155912e-13,
   "CH2": 2.1398452454209526e-08,
   "CH2(S)": 2.9793392059250116e-10,
   "CH3": 0.0005045047941824637,
   "CH4": 0.10839292837274977,
   "CO": 0.09617754200716148,
   "HCO": 3.261941512066061e-06,
   "CH2O": 0.014283093826804363,
   "HCOH": 3.8152086501917924e-10,
   "CH3O": 5.07240347885293e-07,
   "CH2OH": 6.466719455349607e-08,
   "CH3OH": 0.001985647952790293,
   "CO2": 0.001139981858249497,
   "HOCO": 1.8876051640404967e-09,
   "OCHO": 3.382535040616236e-14,
   "HOCHO": 6.075174494677865e-05,
   "CH3OO": 1.084142034968546e-06,
   "CH2OOH": 2.0169138177245237e-16,
   "HOCH2O": 8.529333302131016e-14,
   "CH3OOH": 3.964212035364629e-08,
   "C2": 1.3196578519170898e-17,
   "C2H": 1.0071441911764936e-11,
   "C2H2": 0.007543914827700342,
   "H2CC": 8.157131378408796e-10,
   "C2H3": 8.173318858851252e-06,
   "C2H4": 0.2906372569911094,
   "C2H5": 2.2229514532176726e-05,
   "C2H6": 0.03402164086651876,
   "C2O": 1.0128015145047735e-12,
   "HCCO": 3.8574671039072253e-07,
   "HCCOH": 1.5358895591248536e-06,
   "CH2CO": 0.005796331412630363,
   "CHCHO": 3.2043800354894e-08,
   "CHCHOH": 6.4635861264954135e-09,
   "cC2H3O": 4.277434751884079e-14,
   "CH3CO": 9.551093234751785e-08,
   "CH2CHO": 1.659748778354713e-05,
   "CH3CHO": 0.01167820581793628,
   "cC2H4O": 6.52849699778864e-05,
   "CH2CHOH": 0.005867815658764909,
   "CH3CH2O": 6.106032422985722e-11,
   "CH3CHOH": 1.0345460605144086e-07,
   "CH2CH2OH": 8.00454356304146e-08,
   "CH3CH2OH": 0.004268550834828453,
   "OCHCO": 9.150548087538571e-15,
   "OCHCHO": 0.00023138537632795905,
   "CH2CHOO": 3.7061774437659245e-09,
   "CH3C(O)O": 1.2678559984028568e-15,
   "CH2CHOOH": 9.07900174394552e-12,
   "CH3C(O)OH": 1.0706707616142173e-07,
   "CH3CH2OO": 1.6079470668465885e-07,
   "CH3CHOOH": 1.154735820917911e-18,
   "CH2CH2OOH": 6.6850945082950725e-12,
   "CH3CH2OOH": 3.584366761293631e-10,
   "CH3C(O)OO": 1.3739119017500234e-10,
   "CH3C(O)OOH": 9.241761802659129e-14,
   "HOCH2CH2OO": 2.8084045469812623e-12,
   "C3H2": 2.373174436378145e-16,
   "cC3H2": 2.2900238023178675e-09,
   "C3H3": 0.00013684624939472575,
   "CH2CCH": 3.702879043076097e-06,
   "CH2CCH2": 0.004287672020252679,
   "CH3CCH": 0.0027875356945469064,
   "cC3H4": 1.0580489528363984e-07,
   "CH2CHCH2": 0.0011734874312297062,
   "CH3CHCH": 1.6772926471303617e-06,
   "CH3CCH2": 3.76196065978254e-06,
   "cC3H5": 9.924693789860767e-09,
   "C3H6": 0.32162460870017184,
   "cC3H6": 0.0002443715690625684,
   "iC3H7": 8.540558729664304e-05,
   "nC3H7": 1.6302229426251933e-05,
   "C3H8": 0.6463653565890164,
   "CHCC*O": 1.2832312512157944e-07,
   "CH*CCO": 1.8082980429196905e-05,
   "C*CCHO": 7.900566802023255e-14,
   "CH2CCO": 0.0023064937473118445,
   "CHCCHO": 2.98999009639767e-06,
   "C2H3CO": 0.00013569787916263345,
   "CHCHCHO": 6.117585207720594e-10,
   "CH2CCHO": 1.1605025682323002e-07,
   "CH3CCO": 3.004030889184749e-07,
   "C2H3CHO": 0.06835908182161665,
   "CH3CHCO": 0.0011698303806745392,
   "CH2CHCH2O": 1.45354129529829e-08,
   "propen1oxy": 1.2355618160664234e-08,
   "propen2oxy": 7.6927767050229e-10,
   "CH2CCH2OH": 2.927963290278319e-10,
   "CH2C(OH)CH2": 6.8657024309003e-06,
   "CH3C(OH)CH": 1.705446698850139e-09,
   "CH3CH2CO": 8.573813666086144e-11,
   "CH3C(O)CH2": 1.0524299151533626e-06,
   "CH3CHCHO": 1.4995294322020265e-06,
   "CH2CHCHOH": 2.7743927136965823e-07,
   "CH2CH2CHO": 3.291703219424329e-09,
   "vinoxylmethyl": 1.4106447705923817e-08,
   "CH3CH2CHO": 3.029090841236636e-05,
   "cC3H6O": 0.013047549131687266,
   "CH2CHCH2OH": 0.00015631586878695486,
   "CH3CHCHOH": 0.0004574590209375632,
   "CH3C(O)CH3": 0.0012258004015115247,
   "nC3H7O": 5.036160546561302e-06,
   "iC3H7O": 4.140034206590242e-12,
   "CH3CH2CHOH": 2.290198262785287e-09,
   "CH3CHCH2OH": 1.2574926268457851e-08,
   "CH2CH2CH2OH": 2.2783565669695367e-11,
   "OCHCH2CH2O": 6.680604332635003e-14,
   "oxiranylmet": 8.01843560083535e-09,
   "CH3COCH2O": 3.449975304618104e-17,
   "CH3CH(CHO)O": 9.413628411185017e-15,
   "CH2CHCH2OO": 1.2028216124488582e-07,
   "CHCHCH2OOH": 4.90129018129877e-11,
   "CH2CHCH2OOH": 9.694340422229286e-09,
   "CH3CHCHOOH": 1.89146499338873e-18,
   "CH3C(CH2)OOH": 7.699669589085816e-19,
   "nC3H7OO": 1.983069718599713e-09,
   "iC3H7OO": 1.0800224987643019e-07,
   "CH2CH2CH2OOH": 6.125802445008794e-11,
   "CH3CHCH2OOH": 7.429386290578574e-11,
   "CH2CH(OOH)CH3": 1.8602121373526752e-11,
   "nC3H7OOH": 1.6845939317363545e-13,
   "iC3H7OOH": 9.45542620076089e-12,
   "OCHCH2CH2OOH": 4.926445136323368e-15,
   "cC2H3OCH2OOH": 2.6416611466940825e-14,
   "CH3COCH2OOH": 1.7839097222631582e-15,
   "CH3CHOOHCHO": 6.402856674426148e-16,
   "HOOCCCOO*": 1.7346803515629983e-14,
   "HOOCC(C)OO*": 2.4841050386813873e-14,
   "HOOC(C)COO*": 1.2347319136154917e-14,
   "HOOCC(C*)OOH": 1.3649517895963027e-17
  }
 },
 {
  "t": 0.002670000000000006,
  "T": 1238.0005737013473,
  "p": 101325.00000000001,
  "sxC": {
   "C": 2.3884431683251916e-16,
   "CH": 7.906502797882857e-13,
   "CH2": 2.2588845278647997e-08,
   "CH2(S)": 3.025127927496022e-10,
   "CH3": 0.0005013242158548211,
   "CH4": 0.10997863164148299,
   "CO": 0.09745502196823504,
   "HCO": 3.255127211714756e-06,
   "CH2O": 0.013653107231492002,
   "HCOH": 3.784822159913479e-10,
   "CH3O": 4.769236040256065e-07,
   "CH2OH": 6.474859422710003e-08,
   "CH3OH": 0.0019387289811571438,
   "CO2": 0.0011591899786346721,
   "HOCO": 1.866193406785508e-09,
   "OCHO": 3.3871992762109565e-14,
   "HOCHO": 6.0576636978557754e-05,
   "CH3OO": 1.0223208104658775e-06,
   "CH2OOH": 1.8627296684218595e-16,
   "HOCH2O": 8.215604542029225e-14,
   "CH3OOH": 3.659632559494267e-08,
   "C2": 1.4013697416371578e-17,
   "C2H": 1.075690368339368e-11,
   "C2H2": 0.007842315761301837,
   "H2CC": 8.962372997209213e-10,
   "C2H3": 8.505562217525154e-06,
   "C2H4": 0.29376491175903424,
   "C2H5": 2.2111687081388274e-05,
   "C2H6": 0.033738960349553086,
   "C2O": 1.0863167484978379e-12,
   "HCCO": 4.0347783446683643e-07,
   "HCCOH": 1.5091548447150838e-06,
   "CH2CO": 0.005911639727348119,
   "CHCHO": 3.320624226183512e-08,
   "CHCHOH": 6.395712570091559e-09,
   "cC2H3O": 4.0344991021210645e-14,
   "CH3CO": 9.145840928654514e-08,
   "CH2CHO": 1.649961580864167e-05,
   "CH3CHO": 0.010984945278907615,
   "cC2H4O": 6.0840985869149826e-05,
   "CH2CHOH": 0.00583351634064122,
   "CH3CH2O": 5.806383373288901e-11,
   "CH3CHOH": 1.0019178619482608e-07,
   "CH2CH2OH": 7.809411952222977e-08,
   "CH3CH2OH": 0.004116623318260091,
   "OCHCO": 9.217865324448997e-15,
   "OCHCHO": 0.00022751370732495874,
   "CH2CHOO": 3.6608804012294026e-09,
   "CH3C(O)O": 1.309738619287334e-15,
   "CH2CHOOH": 8.5924358914962e-12,
   "CH3C(O)OH": 1.1339675028205703e-07,
   "CH3CH2OO": 1.5166452295063608e-07,
   "CH3CHOOH": 1.0478799834351896e-18,
   "CH2CH2OOH": 6.480251405578441e-12,
   "CH3CH2OOH": 3.247811301583633e-10,
   "CH3C(O)OO": 1.2465656180472983e-10,
   "CH3C(O)OOH": 8.268313972270442e-14,
   "HOCH2CH2OO": 2.599777308177993e-12,
   "C3H2": 2.6593429054812223e-16,
   "cC3H2": 2.583041958185583e-09,
   "C3H3": 0.00014510084510989846,
   "CH2CCH": 4.024914017709161e-06,
   "CH2CCH2": 0.004358877991070185,
   "CH3CCH": 0.0028985156847756923,
   "cC3H4": 1.1152768258091979e-07,
   "CH2CHCH2": 0.001187466360329063,
   "CH3CHCH": 1.6617320587361427e-06,
   "CH3CCH2": 3.857916577784163e-06,
   "cC3H5": 1.0264324040945282e-08,
   "C3H6": 0.31647172877678226,
   "cC3H6": 0.0002484342617006508,
   "iC3H7": 8.220859421786551e-05,
   "nC3H7": 1.578150066935834e-05,
   "C3H8": 0.6559211068380957,
   "CHCC*O": 1.3539645031258175e-07,
   "CH*CCO": 1.9223142552372252e-05,
   "C*CCHO": 8.572571001468555e-14,
   "CH2CCO": 0.002361863825468424,
   "CHCCHO": 3.04686573897515e-06,
   "C2H3CO": 0.00013943788478137118,
   "CHCHCHO": 6.152530874849045e-10,
   "CH2CCHO": 1.1753243853862796e-07,
   "CH3CCO": 3.0897458061124654e-07,
   "C2H3CHO": 0.06870916041721946,
   "CH3CHCO": 0.001220077874505022,
   "CH2CHCH2O": 1.4000327094762181e-08,
   "propen1oxy": 1.2202253274796666e-08,
   "propen2oxy": 7.627159497231194e-10,
   "CH2CCH2OH": 2.893612067062555e-10,
   "CH2C(OH)CH2": 6.657312331948114e-06,
   "CH3C(OH)CH": 1.7126708117587534e-09,
   "CH3CH2CO": 8.289262194807988e-11,
   "CH3C(O)CH2": 1.0396523876613944e-06,
   "CH3CHCHO": 1.480096713941415e-06,
   "CH2CHCHOH": 2.74331996537747e-07,
   "CH2CH2CHO": 3.2381121166923525e-09,
   "vinoxylmethyl": 1.3535411759000564e-08,
   "CH3CH2CHO": 2.871439717419268e-05,
   "cC3H6O": 0.012994321919043846,
   "CH2CHCH2OH": 0.0001523318731356851,
   "CH3CHCHOH": 0.0004484956559103877,
   "CH3C(O)CH3": 0.0012080843426367476,
   "nC3H7O": 4.812683387366077e-06,
   "iC3H7O": 3.756701625678849e-12,
   "CH3CH2CHOH": 2.2318049244479128e-09,
   "CH3CHCH2OH": 1.2037790630205436e-08,
   "CH2CH2CH2OH": 2.17029346893754e-11,
   "OCHCH2CH2O": 6.41572367388431e-14,
   "oxiranylmet": 7.907788196448052e-09,
   "CH3COCH2O": 3.1951999267042935e-17,
   "CH3CH(CHO)O": 9.300835728956433e-15,
   "CH2CHCH2OO": 1.1671624684555289e-07,
   "CHCHCH2OOH": 4.858275732401224e-11,
   "CH2CHCH2OOH": 9.07271518446205e-09,
   "CH3CHCHOOH": 1.751661720427857e-18,
   "CH3C(CH2)OOH": 7.0692313547249545e-19,
   "nC3H7OO": 1.8129547974674278e-09,
   "iC3H7OO": 9.868896362683369e-08,
   "CH2CH2CH2OOH": 5.6951498474337274e-11,
   "CH3CHCH2OOH": 6.949572886032487e-11,
   "CH2CH(OOH)CH3": 1.762780307214204e-11,
   "nC3H7OOH": 1.4705735255467948e-13,
   "iC3H7OOH": 8.263342696867273e-12,
   "OCHCH2CH2OOH": 4.311911065292574e-15,
   "cC2H3OCH2OOH": 2.4077277842270917e-14,
   "CH3COCH2OOH": 1.5930686150627844e-15,
   "CH3CHOOHCHO": 5.64658691805051e-16,
   "HOOCCCOO*": 1.5318063850042297e-14,
   "HOOCC(C)OO*": 2.2092147550888668e-14,
   "HOOC(C)COO*": 1.1121567920916329e-14,
   "HOOCC(C*)OOH": 1.2351411594251241e-17
  }
 },
 {
  "t": 0.0027300000000000063,
  "T": 1240.4008453881358,
  "p": 101325.0,
  "sxC": {
   "C": 2.6965616757520036e-16,
   "CH": 8.52275413196299e-13,
   "CH2": 2.3846668121685566e-08,
   "CH2(S)": 3.075106065176731e-10,
   "CH3": 0.0004983340872233912,
   "CH4": 0.11155761259044385,
   "CO": 0.09872065242428121,
   "HCO": 3.247426619280727e-06,
   "CH2O": 0.013046453893585254,
   "HCOH": 3.7531330591057495e-10,
   "CH3O": 4.485659143478591e-07,
   "CH2OH": 6.489986934940499e-08,
   "CH3OH": 0.0018930066019512558,
   "CO2": 0.001178546522183663,
   "HOCO": 1.8446134750047112e-09,
   "OCHO": 3.39109834878732e-14,
   "HOCHO": 6.0374899000671684e-05,
   "CH3OO": 9.64303643378751e-07,
   "CH2OOH": 1.7212261551300226e-16,
   "HOCH2O": 7.91989717095304e-14,
   "CH3OOH": 3.379813229355387e-08,
   "C2": 1.4873109490884255e-17,
   "C2H": 1.148293338527653e-11,
   "C2H2": 0.00814911525517881,
   "H2CC": 9.83710314953205e-10,
   "C2H3": 8.85063278542053e-06,
   "C2H4": 0.2968763551387179,
   "C2H5": 2.2000949803591015e-05,
   "C2H6": 0.03345854940820583,
   "C2O": 1.1650567827306018e-12,
   "HCCO": 4.2183903502963474e-07,
   "HCCOH": 1.486257215692679e-06,
   "CH2CO": 0.006025610401791171,
   "CHCHO": 3.4408394821544786e-08,
   "CHCHOH": 6.329056427170471e-09,
   "cC2H3O": 3.8139245513830476e-14,
   "CH3CO": 8.764056929725136e-08,
   "CH2CHO": 1.6403141856947767e-05,
   "CH3CHO": 0.010331505132359132,
   "cC2H4O": 5.672079518051033e-05,
   "CH2CHOH": 0.005798657021734429,
   "CH3CH2O": 5.521568504170203e-11,
   "CH3CHOH": 9.701794674402999e-08,
   "CH2CH2OH": 7.620783255760605e-08,
   "CH3CH2OH": 0.00396970057627669,
   "OCHCO": 9.284944603938934e-15,
   "OCHCHO": 0.00022361409961436988,
   "CH2CHOO": 3.6156441377006414e-09,
   "CH3C(O)O": 1.352905163080888e-15,
   "CH2CHOOH": 8.132852199555317e-12,
   "CH3C(O)OH": 1.1995189574103808e-07,
   "CH3CH2OO": 1.4308869611041734e-07,
   "CH3CHOOH": 9.512028357503489e-19,
   "CH2CH2OOH": 6.2792110282417015e-12,
   "CH3CH2OOH": 2.9433910341736643e-10,
   "CH3C(O)OO": 1.1318027875761728e-10,
   "CH3C(O)OOH": 7.409706229086331e-14,
   "HOCH2CH2OO": 2.4070921706939126e-12,
   "C3H2": 2.9781448270024656e-16,
   "cC3H2": 2.9121302097633956e-09,
   "C3H3": 0.000153860832094205,
   "CH2CCH": 4.369429346556102e-06,
   "CH2CCH2": 0.004430854030827118,
   "CH3CCH": 0.00301318079637508,
   "cC3H4": 1.1752040696403554e-07,
   "CH2CHCH2": 0.001201585334424041,
   "CH3CHCH": 1.645886537152793e-06,
   "CH3CCH2": 3.9554799451169906e-06,
   "cC3H5": 1.0609912749494884e-08,
   "C3H6": 0.3113184298944889,
   "cC3H6": 0.000252134534579869,
   "iC3H7": 7.914291549588793e-05,
   "nC3H7": 1.5279547450888035e-05,
   "C3H8": 0.6654125176863245,
   "CHCC*O": 1.427519657810287e-07,
   "CH*CCO": 2.0432269508049955e-05,
   "C*CCHO": 9.290984579455426e-14,
   "CH2CCO": 0.0024167854935675443,
   "CHCCHO": 3.102209379195806e-06,
   "C2H3CO": 0.00014310082282902132,
   "CHCHCHO": 6.186039272144354e-10,
   "CH2CCHO": 1.1903234794182305e-07,
   "CH3CCO": 3.1760090099256085e-07,
   "C2H3CHO": 0.0690127796936362,
   "CH3CHCO": 0.0012705205751995085,
   "CH2CHCH2O": 1.348208100527552e-08,
   "propen1oxy": 1.2052475279656643e-08,
   "propen2oxy": 7.561104186269878e-10,
   "CH2CCH2OH": 2.8602489697437843e-10,
   "CH2C(OH)CH2": 6.45926069860107e-06,
   "CH3C(OH)CH": 1.7201716271742934e-09,
   "CH3CH2CO": 8.013512401180773e-11,
   "CH3C(O)CH2": 1.026752452733148e-06,
   "CH3CHCHO": 1.4606077476605822e-06,
   "CH2CHCHOH": 2.7121345466587387e-07,
   "CH2CH2CHO": 3.1861648115087723e-09,
   "vinoxylmethyl": 1.2985489572340357e-08,
   "CH3CH2CHO": 2.7199790010593905e-05,
   "cC3H6O": 0.012939044538286402,
   "CH2CHCH2OH": 0.00014828811050179028,
   "CH3CHCHOH": 0.0004391826921698752,
   "CH3C(O)CH3": 0.001190991702265967,
   "nC3H7O": 4.597936719997343e-06,
   "iC3H7O": 3.40794443923407e-12,
   "CH3CH2CHOH": 2.174059141079934e-09,
   "CH3CHCH2OH": 1.1523825402881234e-08,
   "CH2CH2CH2OH": 2.0669142513653127e-11,
   "OCHCH2CH2O": 6.157755150680198e-14,
   "oxiranylmet": 7.800593412669986e-09,
   "CH3COCH2O": 2.9594422041501096e-17,
   "CH3CH(CHO)O": 9.186007717014907e-15,
   "CH2CHCH2OO": 1.1323067541153382e-07,
   "CHCHCH2OOH": 4.813081198913721e-11,
   "CH2CHCH2OOH": 8.49254312895971e-09,
   "CH3CHCHOOH": 1.6229808127575579e-18,
   "CH3C(CH2)OOH": 6.48522074358069e-19,
   "nC3H7OO": 1.658043330285812e-09,
   "iC3H7OO": 9.018716652798423e-08,
   "CH2CH2CH2OOH": 5.295378077297014e-11,
   "CH3CHCH2OOH": 6.499368843013782e-11,
   "CH2CH(OOH)CH3": 1.6693768734246186e-11,
   "nC3H7OOH": 1.2839688935633065e-13,
   "iC3H7OOH": 7.221441816814027e-12,
   "OCHCH2CH2OOH": 3.7748472497913304e-15,
   "cC2H3OCH2OOH": 2.1971404243082846e-14,
   "CH3COCH2OOH": 1.4218500889132778e-15,
   "CH3CHOOHCHO": 4.978913901553962e-16,
   "HOOCCCOO*": 1.3527296669214127e-14,
   "HOOCC(C)OO*": 1.9641801692653316e-14,
   "HOOC(C)COO*": 1.0010441147807453e-14,
   "HOOCC(C*)OOH": 1.1168037637177028e-17
  }
 },
 {
  "t": 0.0028000000000000065,
  "T": 1243.1686893420572,
  "p": 101325.0,
  "sxC": {
   "C": 3.109095627635416e-16,
   "CH": 9.304096972995113e-13,
   "CH2": 2.540206888364357e-08,
   "CH2(S)": 3.138473089034859e-10,
   "CH3": 0.0004950426389333904,
   "CH4": 0.11339161591523719,
   "CO": 0.10018310468783814,
   "HCO": 3.2371543594819895e-06,
   "CH2O": 0.012368091513488954,
   "HCOH": 3.714500276606296e-10,
   "CH3O": 4.1773676742637394e-07,
   "CH2OH": 6.516398867567556e-08,
   "CH3OH": 0.0018411168439855267,
   "CO2": 0.0012013131537935492,
   "HOCO": 1.8191310114540165e-09,
   "OCHO": 3.394502690504121e-14,
   "HOCHO": 6.010774106851205e-05,
   "CH3OO": 9.010044054835346e-07,
   "CH2OOH": 1.5703493824931317e-16,
   "HOCH2O": 7.596204061855444e-14,
   "CH3OOH": 3.081444843322495e-08,
   "C2": 1.5929604750931647e-17,
   "C2H": 1.2383507214020623e-11,
   "C2H2": 0.008518089001228546,
   "H2CC": 1.0952325809203287e-09,
   "C2H3": 9.269499269993838e-06,
   "C2H4": 0.30048623859544127,
   "C2H5": 2.187884044379095e-05,
   "C2H6": 0.03313406303351515,
   "C2O": 1.2638026356056444e-12,
   "HCCO": 4.4403500789550355e-07,
   "HCCOH": 1.4640960914929787e-06,
   "CH2CO": 0.006156651261343401,
   "CHCHO": 3.5860984211981014e-08,
   "CHCHOH": 6.252180001635612e-09,
   "cC2H3O": 3.581831083695665e-14,
   "CH3CO": 8.346305901046334e-08,
   "CH2CHO": 1.6290951064778447e-05,
   "CH3CHO": 0.009616880942426829,
   "cC2H4O": 5.2286728871053086e-05,
   "CH2CHOH": 0.005757173441781449,
   "CH3CH2O": 5.206801551672433e-11,
   "CH3CHOH": 9.3417249758207e-08,
   "CH2CH2OH": 7.407901215659307e-08,
   "CH3CH2OH": 0.0038043349382843503,
   "OCHCO": 9.362144495757954e-15,
   "OCHCHO": 0.00021903735071433344,
   "CH2CHOO": 3.56267667624431e-09,
   "CH3C(O)O": 1.4047972169116829e-15,
   "CH2CHOOH": 7.628555763726916e-12,
   "CH3C(O)OH": 1.2788199881668717e-07,
   "CH3CH2OO": 1.3372362796345663e-07,
   "CH3CHOOH": 8.498022759455249e-19,
   "CH2CH2OOH": 6.049329982587086e-12,
   "CH3CH2OOH": 2.624479713973054e-10,
   "CH3C(O)OO": 1.0120588431062158e-10,
   "CH3C(O)OOH": 6.53314463394534e-14,
   "HOCH2CH2OO": 2.2005224888996973e-12,
   "C3H2": 3.3957713010929886e-16,
   "cC3H2": 3.347204471137925e-09,
   "C3H3": 0.00016475093590354097,
   "CH2CCH": 4.8013686512245105e-06,
   "CH2CCH2": 0.004515766721897632,
   "CH3CCH": 0.0031517075350423014,
   "cC3H4": 1.2486468763325994e-07,
   "CH2CHCH2": 0.0012181472754007308,
   "CH3CHCH": 1.6269238626047102e-06,
   "CH3CCH2": 4.07104579598934e-06,
   "cC3H5": 1.1019674747017447e-08,
   "C3H6": 0.30530711782883263,
   "cC3H6": 0.0002559724309200591,
   "iC3H7": 7.571609223496845e-05,
   "nC3H7": 1.4714957896222715e-05,
   "C3H8": 0.6764011993353399,
   "CHCC*O": 1.5169050797632841e-07,
   "CH*CCO": 2.193288447205568e-05,
   "C*CCHO": 1.0190395423124007e-13,
   "CH2CCO": 0.002480198438497956,
   "CHCCHO": 3.164873746088093e-06,
   "C2H3CO": 0.00014725143350754485,
   "CHCHCHO": 6.222834408257432e-10,
   "CH2CCHO": 1.2079431927144072e-07,
   "CH3CCO": 3.276988003070082e-07,
   "C2H3CHO": 0.06930857996226476,
   "CH3CHCO": 0.0013294769262281393,
   "CH2CHCH2O": 1.2896968159633751e-08,
   "propen1oxy": 1.1882234170002327e-08,
   "propen2oxy": 7.483718785162448e-10,
   "CH2CCH2OH": 2.8222443743758323e-10,
   "CH2C(OH)CH2": 6.239787758323688e-06,
   "CH3C(OH)CH": 1.729091994324964e-09,
   "CH3CH2CO": 7.702827776685106e-11,
   "CH3C(O)CH2": 1.011461628067324e-06,
   "CH3CHCHO": 1.4376757401733232e-06,
   "CH2CHCHOH": 2.6753784115365265e-07,
   "CH2CH2CHO": 3.127218018278365e-09,
   "vinoxylmethyl": 1.2368488885638426e-08,
   "CH3CH2CHO": 2.5511689270073648e-05,
   "cC3H6O": 0.012872209291004893,
   "CH2CHCH2OH": 0.00014351092625846052,
   "CH3CHCHOH": 0.0004279149547618906,
   "CH3C(O)CH3": 0.001171802366197795,
   "nC3H7O": 4.358012619393036e-06,
   "iC3H7O": 3.0403786374303618e-12,
   "CH3CH2CHOH": 2.1073464791365754e-09,
   "CH3CHCH2OH": 1.0950983772116343e-08,
   "CH2CH2CH2OH": 1.9519638911154633e-11,
   "OCHCH2CH2O": 5.865463853584419e-14,
   "oxiranylmet": 7.67974358524856e-09,
   "CH3COCH2O": 2.7067160484021156e-17,
   "CH3CH(CHO)O": 9.049113424025307e-15,
   "CH2CHCH2OO": 1.092545501755912e-07,
   "CHCHCH2OOH": 4.75726996837958e-11,
   "CH2CHCH2OOH": 7.863479635964883e-09,
   "CH3CHCHOOH": 1.485623430138441e-18,
   "CH3C(CH2)OOH": 5.858423998555909e-19,
   "nC3H7OO": 1.4944648329798566e-09,
   "iC3H7OO": 8.118834653723762e-08,
   "CH2CH2CH2OOH": 4.864411309708036e-11,
   "CH3CHCH2OOH": 6.008686537676305e-11,
   "CH2CH(OOH)CH3": 1.56532302061677e-11,
   "nC3H7OOH": 1.0960528214114368e-13,
   "iC3H7OOH": 6.169710927520891e-12,
   "OCHCH2CH2OOH": 3.232622780769546e-15,
   "cC2H3OCH2OOH": 1.9775106440562975e-14,
   "CH3COCH2OOH": 1.2442658982882268e-15,
   "CH3CHOOHCHO": 4.297776189150405e-16,
   "HOOCCCOO*": 1.169999989642265e-14,
   "HOOCC(C)OO*": 1.711624104279673e-14,
   "HOOC(C)COO*": 8.845293370574414e-15,
   "HOOCC(C*)OOH": 9.919655128062929e-18
  }
 },
 {
  "t": 0.0028600000000000066,
  "T": 1245.5131131658027,
  "p": 101325.0,
  "sxC": {
   "C": 3.514152592754512e-16,
   "CH": 1.0030166988686948e-12,
   "CH2": 2.6812719234987748e-08,
   "CH2(S)": 3.1969224251208187e-10,
   "CH3": 0.0004923546775876145,
   "CH4": 0.11495683204386278,
   "CO": 0.10142523744065299,
   "HCO": 3.227120731034793e-06,
   "CH2O": 0.011811734956382654,
   "HCOH": 3.679919551069725e-10,
   "CH3O": 3.9307883350366625e-07,
   "CH2OH": 6.546481870020524e-08,
   "CH3OH": 0.0017978401907524225,
   "CO2": 0.0012209808358844834,
   "HOCO": 1.7969579457663562e-09,
   "OCHO": 3.3962962288896285e-14,
   "HOCHO": 5.985308663323026e-05,
   "CH3OO": 8.501899661027097e-07,
   "CH2OOH": 1.4518714064348244e-16,
   "HOCH2O": 7.335864683326338e-14,
   "CH3OOH": 2.8473682670575813e-08,
   "C2": 1.6881298319618383e-17,
   "C2H": 1.3203204519446882e-11,
   "C2H2": 0.008844181649477395,
   "H2CC": 1.199561237490824e-09,
   "C2H3": 9.642466415867337e-06,
   "C2H4": 0.30356314265904644,
   "C2H5": 2.1778735636184516e-05,
   "C2H6": 0.032858031996847,
   "C2O": 1.354558121703738e-12,
   "HCCO": 4.636987978851418e-07,
   "HCCOH": 1.4487600831633352e-06,
   "CH2CO": 0.006267111118992353,
   "CHCHO": 3.7148642871535654e-08,
   "CHCHOH": 6.186538412730869e-09,
   "cC2H3O": 3.402269969911132e-14,
   "CH3CO": 8.010407105719875e-08,
   "CH2CHO": 1.619394243627831e-05,
   "CH3CHO": 0.009043157490314384,
   "cC2H4O": 4.877784866369563e-05,
   "CH2CHOH": 0.005720835836713757,
   "CH3CH2O": 4.951088950482683e-11,
   "CH3CHOH": 9.041087320090805e-08,
   "CH2CH2OH": 7.230800368029512e-08,
   "CH3CH2OH": 0.003667557851995558,
   "OCHCO": 9.426750619748183e-15,
   "OCHCHO": 0.0002150949726567163,
   "CH2CHOO": 3.5168950249230195e-09,
   "CH3C(O)O": 1.4504981993438743e-15,
   "CH2CHOOH": 7.221913466698799e-12,
   "CH3C(O)OH": 1.3491839883649602e-07,
   "CH3CH2OO": 1.2619928981184635e-07,
   "CH3CHOOH": 7.715620638762009e-19,
   "CH2CH2OOH": 5.856217510431155e-12,
   "CH3CH2OOH": 2.3789105544383745e-10,
   "CH3C(O)OO": 9.202217096948281e-11,
   "CH3C(O)OOH": 5.874553775826883e-14,
   "HOCH2CH2OO": 2.0376418012564926e-12,
   "C3H2": 3.796993375631401e-16,
   "cC3H2": 3.769205406078793e-09,
   "C3H3": 0.00017468568381170843,
   "CH2CCH": 5.198716994943375e-06,
   "CH2CCH2": 0.004589310273442277,
   "CH3CCH": 0.0032745864860805928,
   "cC3H4": 1.3147166580574777e-07,
   "CH2CHCH2": 0.0012323420493334173,
   "CH3CHCH": 1.6101714954092684e-06,
   "CH3CCH2": 4.171318571378838e-06,
   "cC3H5": 1.1375625507530697e-08,
   "C3H6": 0.3001568587533201,
   "cC3H6": 0.0002588372767163778,
   "iC3H7": 7.289507525286928e-05,
   "nC3H7": 1.4247009999312348e-05,
   "C3H8": 0.6857438266983504,
   "CHCC*O": 1.596550822290348e-07,
   "CH*CCO": 2.3298051807427014e-05,
   "C*CCHO": 1.1015828309992995e-13,
   "CH2CCO": 0.0025338838544666743,
   "CHCCHO": 3.2169645004488756e-06,
   "C2H3CO": 0.00015068075737822599,
   "CHCHCHO": 6.251982027027803e-10,
   "CH2CCHO": 1.2230491663698e-07,
   "CH3CCO": 3.363495749819276e-07,
   "C2H3CHO": 0.06951232947220723,
   "CH3CHCO": 0.0013799771210040337,
   "CH2CHCH2O": 1.2410904154547387e-08,
   "propen1oxy": 1.1740149073657968e-08,
   "propen2oxy": 7.417305324561914e-10,
   "CH2CCH2OH": 2.7901890845321944e-10,
   "CH2C(OH)CH2": 6.0604337971802e-06,
   "CH3C(OH)CH": 1.7367294066418824e-09,
   "CH3CH2CO": 7.445914193659106e-11,
   "CH3C(O)CH2": 9.980796700823396e-07,
   "CH3CHCHO": 1.417753844533083e-06,
   "CH2CHCHOH": 2.643367301289564e-07,
   "CH2CH2CHO": 3.0777854112698153e-09,
   "vinoxylmethyl": 1.1859173432949275e-08,
   "CH3CH2CHO": 2.413270123549197e-05,
   "cC3H6O": 0.012813125124991947,
   "CH2CHCH2OH": 0.00013937864630098688,
   "CH3CHCHOH": 0.0004179462507787007,
   "CH3C(O)CH3": 0.0011559715925340166,
   "nC3H7O": 4.1611539367635e-06,
   "iC3H7O": 2.755718186160519e-12,
   "CH3CH2CHOH": 2.050612735758464e-09,
   "CH3CHCH2OH": 1.0481072037798084e-08,
   "CH2CH2CH2OH": 1.8580896989918907e-11,
   "OCHCH2CH2O": 5.622346284168411e-14,
   "oxiranylmet": 7.579650949324405e-09,
   "CH3COCH2O": 2.507870292286047e-17,
   "CH3CH(CHO)O": 8.928871411416049e-15,
   "CH2CHCH2OO": 1.0591561643587804e-07,
   "CHCHCH2OOH": 4.70653026654639e-11,
   "CH2CHCH2OOH": 7.361808487704623e-09,
   "CH3CHCHOOH": 1.3778550039498404e-18,
   "CH3C(CH2)OOH": 5.364675882290269e-19,
   "nC3H7OO": 1.3674183266181004e-09,
   "iC3H7OO": 7.418428403423823e-08,
   "CH2CH2CH2OOH": 4.522692411859958e-11,
   "CH3CHCH2OOH": 5.6155559965036903e-11,
   "CH2CH(OOH)CH3": 1.4802163394159958e-11,
   "nC3H7OOH": 9.569795680199322e-14,
   "iC3H7OOH": 5.3896319600725576e-12,
   "OCHCH2CH2OOH": 2.8302766655276435e-15,
   "cC2H3OCH2OOH": 1.8090240189400912e-14,
   "CH3COCH2OOH": 1.109050835507438e-15,
   "CH3CHOOHCHO": 3.7873011450942527e-16,
   "HOOCCCOO*": 1.0329695764309757e-14,
   "HOOCC(C)OO*": 1.5204059853587052e-14,
   "HOOC(C)COO*": 7.948456656943974e-15,
   "HOOCC(C*)OOH": 8.953022729455143e-18
  }
 },
 {
  "t": 0.002920000000000007,
  "T": 1247.8314150439157,
  "p": 101325.0,
  "sxC": {
   "C": 3.9727742159051693e-16,
   "CH": 1.0810768003034532e-12,
   "CH2": 2.8296488025417478e-08,
   "CH2(S)": 3.2590005087818446e-10,
   "CH3": 0.0004897585860628383,
   "CH4": 0.11651586130458272,
   "CO": 0.10265746980286429,
   "HCO": 3.215856773316672e-06,
   "CH2O": 0.011278415787898994,
   "HCOH": 3.643927406909908e-10,
   "CH3O": 3.699181425569136e-07,
   "CH2OH": 6.583363068591859e-08,
   "CH3OH": 0.0017556344547118119,
   "CO2": 0.00124078505217217,
   "HOCO": 1.7744279529367902e-09,
   "OCHO": 3.3969303122195493e-14,
   "HOCHO": 5.957621534287479e-05,
   "CH3OO": 8.022925590157254e-07,
   "CH2OOH": 1.3423453803135103e-16,
   "HOCH2O": 7.090360949995012e-14,
   "CH3OOH": 2.631342693808631e-08,
   "C2": 1.7875181126706152e-17,
   "C2H": 1.4068678089124442e-11,
   "C2H2": 0.009179684339171787,
   "H2CC": 1.3125567269599305e-09,
   "C2H3": 1.0028203296902344e-05,
   "C2H4": 0.3066237860535658,
   "C2H5": 2.168153205594552e-05,
   "C2H6": 0.03258377247196914,
   "C2O": 1.4511348096210864e-12,
   "HCCO": 4.839225224445076e-07,
   "HCCOH": 1.4365860001638473e-06,
   "CH2CO": 0.006375649875982459,
   "CHCHO": 3.847505755723646e-08,
   "CHCHOH": 6.120704628108568e-09,
   "cC2H3O": 3.238772218321525e-14,
   "CH3CO": 7.693695919445569e-08,
   "CH2CHO": 1.6095134674888592e-05,
   "CH3CHO": 0.008503440083577531,
   "cC2H4O": 4.5515498342893055e-05,
   "CH2CHOH": 0.005683710038606959,
   "CH3CH2O": 4.7076266333550743e-11,
   "CH3CHOH": 8.747237430804685e-08,
   "CH2CH2OH": 7.058014091847424e-08,
   "CH3CH2OH": 0.003535184664038756,
   "OCHCO": 9.489316478600207e-15,
   "OCHCHO": 0.0002111361237880633,
   "CH2CHOO": 3.4705762923429713e-09,
   "CH3C(O)O": 1.4972327051667287e-15,
   "CH2CHOOH": 6.837472896050515e-12,
   "CH3C(O)OH": 1.4217216156193422e-07,
   "CH3CH2OO": 1.1910184686866811e-07,
   "CH3CHOOH": 7.0046203262807495e-19,
   "CH2CH2OOH": 5.666705368574152e-12,
   "CH3CH2OOH": 2.1563199939210047e-10,
   "CH3C(O)OO": 8.372765623921793e-11,
   "CH3C(O)OOH": 5.29017766595899e-14,
   "HOCH2CH2OO": 1.886673170649357e-12,
   "C3H2": 4.2421791934450505e-16,
   "cC3H2": 4.241837693009773e-09,
   "C3H3": 0.0001851974992961603,
   "CH2CCH": 5.622404496684062e-06,
   "CH2CCH2": 0.0046634992955813985,
   "CH3CCH": 0.0034013418636914894,
   "cC3H4": 1.383747901734347e-07,
   "CH2CHCH2": 0.0012464611671634705,
   "CH3CHCH": 1.5928847148655858e-06,
   "CH3CCH2": 4.272434198001271e-06,
   "cC3H5": 1.1735021021723e-08,
   "C3H6": 0.2950104594954263,
   "cC3H6": 0.000261300647194541,
   "iC3H7": 7.017161106434991e-05,
   "nC3H7": 1.3792186775235768e-05,
   "C3H8": 0.6950119164968617,
   "CHCC*O": 1.6789285141221094e-07,
   "CH*CCO": 2.47370975630415e-05,
   "C*CCHO": 1.1893145145540031e-13,
   "CH2CCO": 0.0025868429230088497,
   "CHCCHO": 3.2675497173180578e-06,
   "C2H3CO": 0.00015396945905136723,
   "CHCHCHO": 6.278530883190298e-10,
   "CH2CCHO": 1.2380563922233324e-07,
   "CH3CCO": 3.4496237293637286e-07,
   "C2H3CHO": 0.06967041614930788,
   "CH3CHCO": 0.0014303262113335722,
   "CH2CHCH2O": 1.1938170517077518e-08,
   "propen1oxy": 1.160159090171299e-08,
   "propen2oxy": 7.35098505434693e-10,
   "CH2CCH2OH": 2.758382435229718e-10,
   "CH2C(OH)CH2": 5.888198328543306e-06,
   "CH3C(OH)CH": 1.744218595641285e-09,
   "CH3CH2CO": 7.197623909566313e-11,
   "CH3C(O)CH2": 9.843847515925996e-07,
   "CH3CHCHO": 1.3975028053338778e-06,
   "CH2CHCHOH": 2.610730037953443e-07,
   "CH2CH2CHO": 3.0290864051354015e-09,
   "vinoxylmethyl": 1.136672975146863e-08,
   "CH3CH2CHO": 2.2816415860954938e-05,
   "cC3H6O": 0.01275258091569306,
   "CH2CHCH2OH": 0.00013522378242870984,
   "CH3CHCHOH": 0.0004077233765671888,
   "CH3C(O)CH3": 0.001140687940367809,
   "nC3H7O": 3.9721663880585955e-06,
   "iC3H7O": 2.496421249623436e-12,
   "CH3CH2CHOH": 1.99420842944984e-09,
   "CH3CHCH2OH": 1.0029148999695663e-08,
   "CH2CH2CH2OH": 1.7683527947788852e-11,
   "OCHCH2CH2O": 5.3860899497015805e-14,
   "oxiranylmet": 7.482687092795013e-09,
   "CH3COCH2O": 2.324267639755467e-17,
   "CH3CH(CHO)O": 8.805536064564245e-15,
   "CH2CHCH2OO": 1.0263404099293297e-07,
   "CHCHCH2OOH": 4.652900893075248e-11,
   "CH2CHCH2OOH": 6.89197932841731e-09,
   "CH3CHCHOOH": 1.2784803496061468e-18,
   "CH3C(CH2)OOH": 4.908318281760098e-19,
   "nC3H7OO": 1.251284671918723e-09,
   "iC3H7OO": 6.777059542875033e-08,
   "CH2CH2CH2OOH": 4.2043504409133125e-11,
   "CH3CHCH2OOH": 5.246000581991289e-11,
   "CH2CH(OOH)CH3": 1.3987689020872603e-11,
   "nC3H7OOH": 8.354322740710203e-14,
   "iC3H7OOH": 4.70659811424124e-12,
   "OCHCH2CH2OOH": 2.477765913567519e-15,
   "cC2H3OCH2OOH": 1.6567230573953904e-14,
   "CH3COCH2OOH": 9.878796793945505e-16,
   "CH3CHOOHCHO": 3.3361562135117066e-16,
   "HOOCCCOO*": 9.117564969611875e-15,
   "HOOCC(C)OO*": 1.349839650488503e-14,
   "HOOC(C)COO*": 7.136842559040896e-15,
   "HOOCC(C*)OOH": 8.07352435577533e-18
  }
 },
 {
  "t": 0.002990000000000007,
  "T": 1250.5026375771065,
  "p": 101325.0,
  "sxC": {
   "C": 4.583939814838574e-16,
   "CH": 1.179330444313554e-12,
   "CH2": 3.0121560544549066e-08,
   "CH2(S)": 3.335766466272298e-10,
   "CH3": 0.0004868086715372973,
   "CH4": 0.11832688509262912,
   "CO": 0.10408331397521287,
   "HCO": 3.201063621513802e-06,
   "CH2O": 0.01068510598396976,
   "HCOH": 3.6000652049479487e-10,
   "CH3O": 3.446416219829135e-07,
   "CH2OH": 6.634867941850214e-08,
   "CH3OH": 0.00170770650090856,
   "CO2": 0.0012640545855128987,
   "HOCO": 1.7476425256682872e-09,
   "OCHO": 3.3960662720707844e-14,
   "HOCHO": 5.922698088860817e-05,
   "CH3OO": 7.498088481078632e-07,
   "CH2OOH": 1.2247340295615618e-16,
   "HOCH2O": 6.821578251181809e-14,
   "CH3OOH": 2.399969861670739e-08,
   "C2": 1.9087015221254176e-17,
   "C2H": 1.5138252511008667e-11,
   "C2H2": 0.00958341988319093,
   "H2CC": 1.456133272546755e-09,
   "C2H3": 1.0494132540301156e-05,
   "C2H4": 0.3101732433728882,
   "C2H5": 2.157024593914394e-05,
   "C2H6": 0.03226582872807876,
   "C2O": 1.5713462777050727e-12,
   "HCCO": 5.081783372383185e-07,
   "HCCOH": 1.4261157660749444e-06,
   "CH2CO": 0.0064995831806759965,
   "CHCHO": 4.0070494289238266e-08,
   "CHCHOH": 6.04317486475276e-09,
   "cC2H3O": 3.06631990982452e-14,
   "CH3CO": 7.346986942741593e-08,
   "CH2CHO": 1.5976358659602862e-05,
   "CH3CHO": 0.007914577665944496,
   "cC2H4O": 4.1995583210130736e-05,
   "CH2CHOH": 0.005639324395293874,
   "CH3CH2O": 4.438228960691701e-11,
   "CH3CHOH": 8.412374498218049e-08,
   "CH2CH2OH": 6.861175751836082e-08,
   "CH3CH2OH": 0.0033861118505440746,
   "OCHCO": 9.55900886575374e-15,
   "OCHCHO": 0.00020649662489377108,
   "CH2CHOO": 3.4156444128345143e-09,
   "CH3C(O)O": 1.5529275019104409e-15,
   "CH2CHOOH": 6.415359190858346e-12,
   "CH3C(O)OH": 1.5090431963205525e-07,
   "CH3CH2OO": 1.1131953382062633e-07,
   "CH3CHOOH": 6.255905967374302e-19,
   "CH2CH2OOH": 5.4501677210694545e-12,
   "CH3CH2OOH": 1.9227097820338744e-10,
   "CH3C(O)OO": 7.50547253371427e-11,
   "CH3C(O)OOH": 4.689980945397605e-14,
   "HOCH2CH2OO": 1.7242905391292502e-12,
   "C3H2": 4.822550533059851e-16,
   "cC3H2": 4.864639067699857e-09,
   "C3H3": 0.00019821763124134177,
   "CH2CCH": 6.151668219213146e-06,
   "CH2CCH2": 0.004750776598407521,
   "CH3CCH": 0.0035541732333997334,
   "cC3H4": 1.4681231389772252e-07,
   "CH2CHCH2": 0.0012627409417266902,
   "CH3CHCH": 1.5719602136113095e-06,
   "CH3CCH2": 4.3910829711013055e-06,
   "cC3H5": 1.2157410597412625e-08,
   "C3H6": 0.28901380336978383,
   "cC3H6": 0.00026366016793253553,
   "iC3H7": 6.710688252418664e-05,
   "nC3H7": 1.3276376314022528e-05,
   "C3H8": 0.7057243258547249,
   "CHCC*O": 1.778354824129147e-07,
   "CH*CCO": 2.6509651072288754e-05,
   "C*CCHO": 1.2983778069902697e-13,
   "CH2CCO": 0.0026475533772451613,
   "CHCCHO": 3.324628065543002e-06,
   "C2H3CO": 0.00015759992523052264,
   "CHCHCHO": 6.305726120245158e-10,
   "CH2CCHO": 1.2553004226363718e-07,
   "CH3CCO": 3.5491658094414494e-07,
   "C2H3CHO": 0.06979758733819923,
   "CH3CHCO": 0.0014887190224954553,
   "CH2CHCH2O": 1.14025574685925e-08,
   "propen1oxy": 1.1444385598236205e-08,
   "propen2oxy": 7.273934088395955e-10,
   "CH2CCH2OH": 2.721317193723917e-10,
   "CH2C(OH)CH2": 5.695160728432571e-06,
   "CH3C(OH)CH": 1.7525938684565276e-09,
   "CH3CH2CO": 6.918802138169534e-11,
   "CH3C(O)CH2": 9.67944873500427e-07,
   "CH3CHCHO": 1.3733651734636978e-06,
   "CH2CHCHOH": 2.5716779989414844e-07,
   "CH2CH2CHO": 2.972882953974934e-09,
   "vinoxylmethyl": 1.0812329134357628e-08,
   "CH3CH2CHO": 2.135957554143699e-05,
   "cC3H6O": 0.012680353414176474,
   "CH2CHCH2OH": 0.00013036277562171247,
   "CH3CHCHOH": 0.0003955175994601573,
   "CH3C(O)CH3": 0.0011235229525602456,
   "nC3H7O": 3.761360852281427e-06,
   "iC3H7O": 2.222957968702024e-12,
   "CH3CH2CHOH": 1.9287403196285093e-09,
   "CH3CHCH2OH": 9.52303756590876e-09,
   "CH2CH2CH2OH": 1.6687087091147728e-11,
   "OCHCH2CH2O": 5.119170407977997e-14,
   "oxiranylmet": 7.3734097428104505e-09,
   "CH3COCH2O": 2.127956994106383e-17,
   "CH3CH(CHO)O": 8.657185004040714e-15,
   "CH2CHCH2OO": 9.887126066965905e-08,
   "CHCHCH2OOH": 4.5864526440099234e-11,
   "CH2CHCH2OOH": 6.380983709944546e-09,
   "CH3CHCHOOH": 1.1722432298773253e-18,
   "CH3C(CH2)OOH": 4.419918303026052e-19,
   "nC3H7OO": 1.1282240362432075e-09,
   "iC3H7OO": 6.096287590246896e-08,
   "CH2CH2CH2OOH": 3.860090678198527e-11,
   "CH3CHCH2OOH": 4.842670808002615e-11,
   "CH2CH(OOH)CH3": 1.3082461145352194e-11,
   "nC3H7OOH": 7.127936114986899e-14,
   "iC3H7OOH": 4.016175398905894e-12,
   "OCHCH2CH2OOH": 2.121120995036099e-15,
   "cC2H3OCH2OOH": 1.497231345955445e-14,
   "CH3COCH2OOH": 8.624092225611155e-16,
   "CH3CHOOHCHO": 2.8756446269853466e-16,
   "HOOCCCOO*": 7.878659629405983e-15,
   "HOOCC(C)OO*": 1.174006572722363e-14,
   "HOOC(C)COO*": 6.287634681892262e-15,
   "HOOCC(C*)OOH": 7.148013038937753e-18
  }
 },
 {
  "t": 0.003060000000000007,
  "T": 1253.137195754783,
  "p": 101325.0,
  "sxC": {
   "C": 5.287428609308452e-16,
   "CH": 1.285607811600724e-12,
   "CH2": 3.2049043428517245e-08,
   "CH2(S)": 3.4169148865416345e-10,
   "CH3": 0.0004839036416817782,
   "CH4": 0.12012930391377233,
   "CO": 0.10549731346191397,
   "HCO": 3.1844071649010894e-06,
   "CH2O": 0.010122585840485863,
   "HCOH": 3.554080075990456e-10,
   "CH3O": 3.210956790969538e-07,
   "CH2OH": 6.695334732108063e-08,
   "CH3OH": 0.0016611498531863827,
   "CO2": 0.0012874906226298828,
   "HOCO": 1.72027796117727e-09,
   "OCHO": 3.393334050335163e-14,
   "HOCHO": 5.8851623065321236e-05,
   "CH3OO": 7.006919345034093e-07,
   "CH2OOH": 1.1169587451453192e-16,
   "HOCH2O": 6.570615179590417e-14,
   "CH3OOH": 2.188695253294069e-08,
   "C2": 2.0353344182488267e-17,
   "C2H": 1.6274373135829668e-11,
   "C2H2": 0.010000891273197176,
   "H2CC": 1.6132997792468453e-09,
   "C2H3": 1.0976774393274441e-05,
   "C2H4": 0.31369855671173863,
   "C2H5": 2.1459590093846185e-05,
   "C2H6": 0.03194982232759939,
   "C2O": 1.699824058537762e-12,
   "HCCO": 5.330833229494396e-07,
   "HCCOH": 1.4193756907537592e-06,
   "CH2CO": 0.0066203012554811634,
   "CHCHO": 4.17159806063478e-08,
   "CHCHOH": 5.9643790639793264e-09,
   "cC2H3O": 2.911572160354787e-14,
   "CH3CO": 7.023302580848772e-08,
   "CH2CHO": 1.5852489380695232e-05,
   "CH3CHO": 0.007367326344083342,
   "cC2H4O": 3.8758265154754724e-05,
   "CH2CHOH": 0.005593708541251982,
   "CH3CH2O": 4.1837472141176417e-11,
   "CH3CHOH": 8.085514722802455e-08,
   "CH2CH2OH": 6.668750011155859e-08,
   "CH3CH2OH": 0.0032426056367108806,
   "OCHCO": 9.624370934127326e-15,
   "OCHCHO": 0.0002018332819592824,
   "CH2CHOO": 3.359529672273369e-09,
   "CH3C(O)O": 1.609711767378513e-15,
   "CH2CHOOH": 6.019941796728667e-12,
   "CH3C(O)OH": 1.5991949606826158e-07,
   "CH3CH2OO": 1.040319619644997e-07,
   "CH3CHOOH": 5.584881657931298e-19,
   "CH2CH2OOH": 5.238586419966355e-12,
   "CH3CH2OOH": 1.714218614060348e-10,
   "CH3C(O)OO": 6.73430849157789e-11,
   "CH3C(O)OOH": 4.165822897204582e-14,
   "HOCH2CH2OO": 1.575401940301602e-12,
   "C3H2": 5.475085447171545e-16,
   "cC3H2": 5.573526122044097e-09,
   "C3H3": 0.00021208010496086944,
   "CH2CCH": 6.720479778290759e-06,
   "CH2CCH2": 0.004838706568050852,
   "CH3CCH": 0.0037123716769002437,
   "cC3H4": 1.5567292983878613e-07,
   "CH2CHCH2": 0.001278700844767636,
   "CH3CHCH": 1.5501426630101018e-06,
   "CH3CCH2": 4.509994005550988e-06,
   "cC3H5": 1.2581595666141082e-08,
   "C3H6": 0.2830285735994382,
   "cC3H6": 0.0002654632069966114,
   "iC3H7": 6.415307785437211e-05,
   "nC3H7": 1.2774806905693187e-05,
   "C3H8": 0.7163207552372383,
   "CHCC*O": 1.881138308982029e-07,
   "CH*CCO": 2.8382095506555223e-05,
   "C*CCHO": 1.4147747519794217e-13,
   "CH2CCO": 0.0027069094076478915,
   "CHCCHO": 3.37955246870268e-06,
   "C2H3CO": 0.00016097565348944447,
   "CHCHCHO": 6.328297478494902e-10,
   "CH2CCHO": 1.2720908150082053e-07,
   "CH3CCO": 3.647137109942322e-07,
   "C2H3CHO": 0.0698636978991089,
   "CH3CHCO": 0.001546554245018202,
   "CH2CHCH2O": 1.08832493720101e-08,
   "propen1oxy": 1.1291959562530635e-08,
   "propen2oxy": 7.197451288721249e-10,
   "CH2CCH2OH": 2.6840121408278244e-10,
   "CH2C(OH)CH2": 5.5095411054146115e-06,
   "CH3C(OH)CH": 1.7603833500294475e-09,
   "CH3CH2CO": 6.651598527891098e-11,
   "CH3C(O)CH2": 9.509394501870111e-07,
   "CH3CHCHO": 1.3485805761191792e-06,
   "CH2CHCHOH": 2.531387484632979e-07,
   "CH2CH2CHO": 2.9170148128841974e-09,
   "vinoxylmethyl": 1.027847484908903e-08,
   "CH3CH2CHO": 1.9986706931761415e-05,
   "cC3H6O": 0.012606698413687162,
   "CH2CHCH2OH": 0.00012550345983260348,
   "CH3CHCHOH": 0.0003830600254891271,
   "CH3C(O)CH3": 0.0011070491121374989,
   "nC3H7O": 3.5607049508915628e-06,
   "iC3H7O": 1.977753464409208e-12,
   "CH3CH2CHOH": 1.8635744216120074e-09,
   "CH3CHCH2OH": 9.038129698077935e-09,
   "CH2CH2CH2OH": 1.5743147229092478e-11,
   "OCHCH2CH2O": 4.861690482718069e-14,
   "oxiranylmet": 7.268166698267633e-09,
   "CH3COCH2O": 1.9494579242161994e-17,
   "CH3CH(CHO)O": 8.50340734302054e-15,
   "CH2CHCH2OO": 9.517309258328373e-08,
   "CHCHCH2OOH": 4.515612849772967e-11,
   "CH2CHCH2OOH": 5.906868015745447e-09,
   "CH3CHCHOOH": 1.0755277004000362e-18,
   "CH3C(CH2)OOH": 3.975499829814594e-19,
   "nC3H7OO": 1.0171933007265294e-09,
   "iC3H7OO": 5.481083929513435e-08,
   "CH2CH2CH2OOH": 3.5426543034589244e-11,
   "CH3CHCH2OOH": 4.467297204242202e-11,
   "CH2CH(OOH)CH3": 1.2224349012853559e-11,
   "nC3H7OOH": 6.079097357796935e-14,
   "iC3H7OOH": 3.4246536408315822e-12,
   "OCHCH2CH2OOH": 1.8151878318965346e-15,
   "cC2H3OCH2OOH": 1.3550909973309259e-14,
   "CH3COCH2OOH": 7.521813423257226e-16,
   "CH3CHOOHCHO": 2.4770054777288785e-16,
   "HOOCCCOO*": 6.80433928760865e-15,
   "HOOCC(C)OO*": 1.0201924780909172e-14,
   "HOOC(C)COO*": 5.53331612002597e-15,
   "HOOCC(C*)OOH": 6.320922768503106e-18
  }
 },
 {
  "t": 0.0031200000000000073,
  "T": 1255.365617266509,
  "p": 101325.00000000001,
  "sxC": {
   "C": 5.972778935027964e-16,
   "CH": 1.383272848362414e-12,
   "CH2": 3.378300360662797e-08,
   "CH2(S)": 3.489707190440904e-10,
   "CH3": 0.0004814190526853077,
   "CH4": 0.12166716191419151,
   "CO": 0.10670051196341844,
   "HCO": 3.1685975995738355e-06,
   "CH2O": 0.009664599066197484,
   "HCOH": 3.512887425008923e-10,
   "CH3O": 3.0218638725489477e-07,
   "CH2OH": 6.754126240986375e-08,
   "CH3OH": 0.0016223060979806668,
   "CO2": 0.0013077011523952376,
   "HOCO": 1.696339819783041e-09,
   "OCHO": 3.3894036741682076e-14,
   "HOCHO": 5.8510773346034584e-05,
   "CH3OO": 6.610659496985809e-07,
   "CH2OOH": 1.0316438514750344e-16,
   "HOCH2O": 6.36879974139335e-14,
   "CH3OOH": 2.0220942308801376e-08,
   "C2": 2.148006897856201e-17,
   "C2H": 1.730262955451127e-11,
   "C2H2": 0.010370025277670879,
   "H2CC": 1.7596032241271543e-09,
   "C2H3": 1.140331064406143e-05,
   "C2H4": 0.31669979608318294,
   "C2H5": 2.1364003777420465e-05,
   "C2H6": 0.03168030584825135,
   "C2O": 1.8165878242137606e-12,
   "HCCO": 5.548875927626373e-07,
   "HCCOH": 1.4163426695985725e-06,
   "CH2CO": 0.006720959772810656,
   "CHCHO": 4.316458712695327e-08,
   "CHCHOH": 5.895485878845356e-09,
   "cC2H3O": 2.7916141209321568e-14,
   "CH3CO": 6.763070809464641e-08,
   "CH2CHO": 1.574125913213508e-05,
   "CH3CHO": 0.006929601928234596,
   "cC2H4O": 3.619016736850002e-05,
   "CH2CHOH": 0.005553578104996863,
   "CH3CH2O": 3.9768781118348966e-11,
   "CH3CHOH": 7.811352723318793e-08,
   "CH2CH2OH": 6.506842335734597e-08,
   "CH3CH2OH": 0.0031238800744268214,
   "OCHCO": 9.676369219881554e-15,
   "OCHCHO": 0.00019781541308600751,
   "CH2CHOO": 3.3103319065643075e-09,
   "CH3C(O)O": 1.6590986235514695e-15,
   "CH2CHOOH": 5.7009752817616234e-12,
   "CH3C(O)OH": 1.6786542790585273e-07,
   "CH3CH2OO": 9.814987084441636e-08,
   "CH3CHOOH": 5.065083133086311e-19,
   "CH2CH2OOH": 5.061230433327386e-12,
   "CH3CH2OOH": 1.5534136107159805e-10,
   "CH3C(O)OO": 6.141371430714148e-11,
   "CH3C(O)OOH": 3.769024080395323e-14,
   "HOCH2CH2OO": 1.4575968486348163e-12,
   "C3H2": 6.097232549196066e-16,
   "cC3H2": 6.257646055813133e-09,
   "C3H3": 0.0002246520423680772,
   "CH2CCH": 7.241005932800414e-06,
   "CH2CCH2": 0.004914477646074875,
   "CH3CCH": 0.003852252074770617,
   "cC3H4": 1.6361108592857206e-07,
   "CH2CHCH2": 0.0012920346716004478,
   "CH3CHCH": 1.530679184068001e-06,
   "CH3CCH2": 4.611724727310086e-06,
   "cC3H5": 1.2945301222156055e-08,
   "C3H6": 0.2779104840265896,
   "cC3H6": 0.0002665679470593971,
   "iC3H7": 6.170244472250567e-05,
   "nC3H7": 1.2355067283983855e-05,
   "C3H8": 0.7253041566874597,
   "CHCC*O": 1.9716807882208918e-07,
   "CH*CCO": 3.006459428564899e-05,
   "C*CCHO": 1.5204046003470849e-13,
   "CH2CCO": 0.002756539481688432,
   "CHCCHO": 3.424840549519359e-06,
   "C2H3CO": 0.00016364098245016793,
   "CHCHCHO": 6.343529375199325e-10,
   "CH2CCHO": 1.285980010790365e-07,
   "CH3CCO": 3.7293922724438674e-07,
   "C2H3CHO": 0.06987233947223417,
   "CH3CHCO": 0.001595534309562994,
   "CH2CHCH2O": 1.0450596696551286e-08,
   "propen1oxy": 1.1165108142300257e-08,
   "propen2oxy": 7.132512854560617e-10,
   "CH2CCH2OH": 2.651634906852877e-10,
   "CH2C(OH)CH2": 5.355577237880864e-06,
   "CH3C(OH)CH": 1.7664391668586828e-09,
   "CH3CH2CO": 6.431740193741685e-11,
   "CH3C(O)CH2": 9.358663569938317e-07,
   "CH3CHCHO": 1.3267547781858592e-06,
   "CH2CHCHOH": 2.495733603817054e-07,
   "CH2CH2CHO": 2.8691606521973857e-09,
   "vinoxylmethyl": 9.836508514493498e-09,
   "CH3CH2CHO": 1.8875728545960564e-05,
   "cC3H6O": 0.012542658244831256,
   "CH2CHCH2OH": 0.00012135233253183087,
   "CH3CHCHOH": 0.0003722211185104385,
   "CH3C(O)CH3": 0.0010934600921522271,
   "nC3H7O": 3.3965866118627078e-06,
   "iC3H7O": 1.7879224350662482e-12,
   "CH3CH2CHOH": 1.8079321562497652e-09,
   "CH3CHCH2OH": 8.63831199946717e-09,
   "CH2CH2CH2OH": 1.4974438154652522e-11,
   "OCHCH2CH2O": 4.648547825131833e-14,
   "oxiranylmet": 7.181091401661477e-09,
   "CH3COCH2O": 1.80954542178384e-17,
   "CH3CH(CHO)O": 8.366802140567268e-15,
   "CH2CHCH2OO": 9.205085474528106e-08,
   "CHCHCH2OOH": 4.451267197964025e-11,
   "CH2CHCH2OOH": 5.527627086312273e-09,
   "CH3CHCHOOH": 9.995432020392107e-19,
   "CH3C(CH2)OOH": 3.6270257869856666e-19,
   "nC3H7OO": 9.306498478586695e-10,
   "iC3H7OO": 5.0009455245508024e-08,
   "CH2CH2CH2OOH": 3.290219787357304e-11,
   "CH3CHCH2OOH": 4.16636519162252e-11,
   "CH2CH(OOH)CH3": 1.1525295241422503e-11,
   "nC3H7OOH": 5.3017511440601634e-14,
   "iC3H7OOH": 2.985592337503847e-12,
   "OCHCH2CH2OOH": 1.5877906806130625e-15,
   "cC2H3OCH2OOH": 1.2455038499527417e-14,
   "CH3COCH2OOH": 6.684965062342813e-16,
   "CH3CHOOHCHO": 2.1783151668908134e-16,
   "HOOCCCOO*": 5.99784248512211e-15,
   "HOOCC(C)OO*": 9.038298532503897e-15,
   "HOOC(C)COO*": 4.9548417894854145e-15,
   "HOOCC(C*)OOH": 5.6831234380903374e-18
  }
 },
 {
  "t": 0.0031900000000000075,
  "T": 1257.929914581367,
  "p": 101325.00000000003,
  "sxC": {
   "C": 6.879487339449577e-16,
   "CH": 1.5050253543698607e-12,
   "CH2": 3.590092876912366e-08,
   "CH2(S)": 3.578084524257113e-10,
   "CH3": 0.000478493142822048,
   "CH4": 0.12345270600143345,
   "CO": 0.10809467126907539,
   "HCO": 3.14832462430566e-06,
   "CH2O": 0.009158001829896165,
   "HCOH": 3.4626580369510507e-10,
   "CH3O": 2.8150210825593095e-07,
   "CH2OH": 6.830586131391123e-08,
   "CH3OH": 0.0015781967687772667,
   "CO2": 0.001331409481782335,
   "HOCO": 1.6678323553180016e-09,
   "OCHO": 3.38285676639372e-14,
   "HOCHO": 5.809276222088047e-05,
   "CH3OO": 6.175100755380266e-07,
   "CH2OOH": 9.395839774946577e-17,
   "HOCH2O": 6.147864126258185e-14,
   "CH3OOH": 1.8430904672856623e-08,
   "C2": 2.2839497789782713e-17,
   "C2H": 1.8567200713467854e-11,
   "C2H2": 0.01081428385512529,
   "H2CC": 1.94473983337358e-09,
   "C2H3": 1.1915210271410796e-05,
   "C2H4": 0.3201756171796598,
   "C2H5": 2.1250258557969826e-05,
   "C2H6": 0.03136721133326532,
   "C2O": 1.960545088528828e-12,
   "HCCO": 5.80777718633155e-07,
   "HCCOH": 1.415749800235843e-06,
   "CH2CO": 0.00683480872364194,
   "CHCHO": 4.489674978890859e-08,
   "CHCHOH": 5.813170685303241e-09,
   "cC2H3O": 2.664995527918284e-14,
   "CH3CO": 6.478337693219873e-08,
   "CH2CHO": 1.560448244761809e-05,
   "CH3CHO": 0.006453524648431762,
   "cC2H4O": 3.341624696347528e-05,
   "CH2CHOH": 0.00550550504204091,
   "CH3CH2O": 3.74801010683565e-11,
   "CH3CHOH": 7.498165893575023e-08,
   "CH2CH2OH": 6.320995600787408e-08,
   "CH3CH2OH": 0.0029901996699388776,
   "OCHCO": 9.731704221595922e-15,
   "OCHCHO": 0.00019310138377090055,
   "CH2CHOO": 3.2514894180913397e-09,
   "CH3C(O)O": 1.717352563301073e-15,
   "CH2CHOOH": 5.350731848317149e-12,
   "CH3C(O)OH": 1.7738187858351735e-07,
   "CH3CH2OO": 9.168220155586793e-08,
   "CH3CHOOH": 4.5166506684073485e-19,
   "CH2CH2OOH": 4.859055607023711e-12,
   "CH3CH2OOH": 1.384534757847367e-10,
   "CH3C(O)OO": 5.520307888961409e-11,
   "CH3C(O)OOH": 3.359313464717109e-14,
   "HOCH2CH2OO": 1.330646997984052e-12,
   "C3H2": 6.902892662968394e-16,
   "cC3H2": 7.1551871867846485e-09,
   "C3H3": 0.0002401426407946574,
   "CH2CCH": 7.888464719472757e-06,
   "CH2CCH2": 0.005003192133069171,
   "CH3CCH": 0.004020427755912248,
   "cC3H4": 1.7327895041043175e-07,
   "CH2CHCH2": 0.0013070782709792856,
   "CH3CHCH": 1.5070332732166168e-06,
   "CH3CCH2": 4.729684425518007e-06,
   "cC3H5": 1.3368129066119489e-08,
   "C3H6": 0.27195739565023075,
   "cC3H6": 0.0002673499969523389,
   "iC3H7": 5.893109863760124e-05,
   "nC3H7": 1.1876118159147764e-05,
   "C3H8": 0.7356602033898978,
   "CHCC*O": 2.0798205825410058e-07,
   "CH*CCO": 3.211411861840088e-05,
   "C*CCHO": 1.6504167140963457e-13,
   "CH2CCO": 0.00281277944922618,
   "CHCCHO": 3.475473248661802e-06,
   "C2H3CO": 0.00016645598402273377,
   "CHCHCHO": 6.356004368530405e-10,
   "CH2CCHO": 1.3014261375833595e-07,
   "CH3CCO": 3.8227738196309164e-07,
   "C2H3CHO": 0.06982718789859617,
   "CH3CHCO": 0.001651808639189586,
   "CH2CHCH2O": 9.959928898688333e-09,
   "propen1oxy": 1.102154380231886e-08,
   "propen2oxy": 7.057654319455966e-10,
   "CH2CCH2OH": 2.613166452845039e-10,
   "CH2C(OH)CH2": 5.181167992836099e-06,
   "CH3C(OH)CH": 1.7726003992451238e-09,
   "CH3CH2CO": 6.185818257380241e-11,
   "CH3C(O)CH2": 9.176551255830846e-07,
   "CH3CHCHO": 1.3005464358707034e-06,
   "CH2CHCHOH": 2.452696611472796e-07,
   "CH2CH2CHO": 2.8131219084551624e-09,
   "vinoxylmethyl": 9.338406421080451e-09,
   "CH3CH2CHO": 1.7654678652310937e-05,
   "cC3H6O": 0.012467151816783076,
   "CH2CHCH2OH": 0.00011653988082303885,
   "CH3CHCHOH": 0.0003594343634043598,
   "CH3C(O)CH3": 0.0010782065202195397,
   "nC3H7O": 3.214064544986962e-06,
   "iC3H7O": 1.5879529515740134e-12,
   "CH3CH2CHOH": 1.7432600382243253e-09,
   "CH3CHCH2OH": 8.189258515172202e-09,
   "CH2CH2CH2OH": 1.4123139748808361e-11,
   "OCHCH2CH2O": 4.408725793583493e-14,
   "oxiranylmet": 7.08307651273062e-09,
   "CH3COCH2O": 1.6603865115786167e-17,
   "CH3CH(CHO)O": 8.201322657477815e-15,
   "CH2CHCH2OO": 8.846058986529971e-08,
   "CHCHCH2OOH": 4.371863213589544e-11,
   "CH2CHCH2OOH": 5.114541746058188e-09,
   "CH3CHCHOOH": 9.18261798607347e-19,
   "CH3C(CH2)OOH": 3.2555486230758544e-19,
   "nC3H7OO": 8.387713111099962e-10,
   "iC3H7OO": 4.4906624350601104e-08,
   "CH2CH2CH2OOH": 3.016885422948883e-11,
   "CH3CHCH2OOH": 3.8380508411367604e-11,
   "CH2CH(OOH)CH3": 1.0751089147255741e-11,
   "nC3H7OOH": 4.5172166034590446e-14,
   "iC3H7OOH": 2.5418876529567127e-12,
   "OCHCH2CH2OOH": 1.3576142097373663e-15,
   "cC2H3OCH2OOH": 1.1303452237161487e-14,
   "CH3COCH2OOH": 5.820693878659721e-16,
   "CH3CHOOHCHO": 1.8736853232183425e-16,
   "HOOCCCOO*": 5.173546067183942e-15,
   "HOOCC(C)OO*": 7.840335230724079e-15,
   "HOOC(C)COO*": 4.351521765633013e-15,
   "HOOCC(C*)OOH": 5.014335316737019e-18
  }
 },
 {
  "t": 0.0032600000000000077,
  "T": 1260.4549779802658,
  "p": 101325.0,
  "sxC": {
   "C": 7.914071972885603e-16,
   "CH": 1.6352511493444848e-12,
   "CH2": 3.8119496484657136e-08,
   "CH2(S)": 3.669793784760885e-10,
   "CH3": 0.00047550361182278585,
   "CH4": 0.12522844913194753,
   "CO": 0.10947922670704423,
   "HCO": 3.126053049248452e-06,
   "CH2O": 0.008680633317903117,
   "HCOH": 3.409992771140223e-10,
   "CH3O": 2.621952926005503e-07,
   "CH2OH": 6.91517947596967e-08,
   "CH3OH": 0.001535359478942082,
   "CO2": 0.0013552404732884117,
   "HOCO": 1.6386896795343197e-09,
   "OCHO": 3.374089309170005e-14,
   "HOCHO": 5.765490875318825e-05,
   "CH3OO": 5.766316668866252e-07,
   "CH2OOH": 8.548604845428766e-17,
   "HOCH2O": 5.941514666636419e-14,
   "CH3OOH": 1.6791688337890918e-08,
   "C2": 2.4242751818610492e-17,
   "C2H": 1.9902846941728495e-11,
   "C2H2": 0.011273621369969879,
   "H2CC": 2.1464583104529283e-09,
   "C2H3": 1.2441510608147105e-05,
   "C2H4": 0.32362164432575813,
   "C2H5": 2.1132724529640002e-05,
   "C2H6": 0.03105531577398898,
   "C2O": 2.1127057233633248e-12,
   "HCCO": 6.070528867918987e-07,
   "HCCOH": 1.418059554821581e-06,
   "CH2CO": 0.006944466799811209,
   "CHCHO": 4.667104410613064e-08,
   "CHCHOH": 5.7284206059765075e-09,
   "cC2H3O": 2.5513144334223555e-14,
   "CH3CO": 6.212699292648012e-08,
   "CH2CHO": 1.5459033750655366e-05,
   "CH3CHO": 0.006012677373546047,
   "cC2H4O": 3.0863103131386154e-05,
   "CH2CHOH": 0.005456035793312822,
   "CH3CH2O": 3.5319260560404473e-11,
   "CH3CHOH": 7.191885626373263e-08,
   "CH2CH2OH": 6.137975146842803e-08,
   "CH3CH2OH": 0.0028615653389545814,
   "OCHCO": 9.780662016859969e-15,
   "OCHCHO": 0.00018835631496196266,
   "CH2CHOO": 3.190940321197042e-09,
   "CH3C(O)O": 1.7760564798805992e-15,
   "CH2CHOOH": 5.022626007422291e-12,
   "CH3C(O)OH": 1.871526454716251e-07,
   "CH3CH2OO": 8.561060822232928e-08,
   "CH3CHOOH": 4.02444120650716e-19,
   "CH2CH2OOH": 4.662067163810713e-12,
   "CH3CH2OOH": 1.2337601728042825e-10,
   "CH3C(O)OO": 4.9670765711164994e-11,
   "CH3C(O)OOH": 2.999535835692042e-14,
   "HOCH2CH2OO": 1.2140710590420243e-12,
   "C3H2": 7.801688630353195e-16,
   "cC3H2": 8.171618333598142e-09,
   "C3H3": 0.0002565346800581836,
   "CH2CCH": 8.580967618629867e-06,
   "CH2CCH2": 0.005092061306634626,
   "CH3CCH": 0.004193924558820195,
   "cC3H4": 1.8338939902188677e-07,
   "CH2CHCH2": 0.0013214512019645583,
   "CH3CHCH": 1.482336603014165e-06,
   "CH3CCH2": 4.846289585778909e-06,
   "cC3H5": 1.3787478828739057e-08,
   "C3H6": 0.266028279872151,
   "cC3H6": 0.00026759896700747775,
   "iC3H7": 5.624788610060534e-05,
   "nC3H7": 1.1407748032362072e-05,
   "C3H8": 0.7458719737146005,
   "CHCC*O": 2.1902057051464013e-07,
   "CH*CCO": 3.425092363434747e-05,
   "C*CCHO": 1.787551077073443e-13,
   "CH2CCO": 0.0028669989381497106,
   "CHCCHO": 3.5235805620704367e-06,
   "C2H3CO": 0.00016892536090661584,
   "CHCHCHO": 6.362263120265611e-10,
   "CH2CCHO": 1.3158669696032996e-07,
   "CH3CCO": 3.9127300013132765e-07,
   "C2H3CHO": 0.06972355895444232,
   "CH3CHCO": 0.0017069539984370748,
   "CH2CHCH2O": 9.484063460649421e-09,
   "propen1oxy": 1.0882745191792878e-08,
   "propen2oxy": 6.983950497844676e-10,
   "CH2CCH2OH": 2.5737254901302825e-10,
   "CH2C(OH)CH2": 5.0116429952539225e-06,
   "CH3C(OH)CH": 1.7775957313294283e-09,
   "CH3CH2CO": 5.951108648009425e-11,
   "CH3C(O)CH2": 8.987299306926252e-07,
   "CH3CHCHO": 1.2734782562505007e-06,
   "CH2CHCHOH": 2.4079858878470535e-07,
   "CH2CH2CHO": 2.7566180536568767e-09,
   "vinoxylmethyl": 8.858543770687863e-09,
   "CH3CH2CHO": 1.6512346466969837e-05,
   "cC3H6O": 0.012391074456796906,
   "CH2CHCH2OH": 0.0001117748780203141,
   "CH3CHCHOH": 0.0003465455072834731,
   "CH3C(O)CH3": 0.001063580103818492,
   "nC3H7O": 3.0409230147202616e-06,
   "iC3H7O": 1.4089802138107485e-12,
   "CH3CH2CHOH": 1.6788684466946063e-09,
   "CH3CHCH2OH": 7.757974192815618e-09,
   "CH2CH2CH2OH": 1.3319183031865599e-11,
   "OCHCH2CH2O": 4.178432035325928e-14,
   "oxiranylmet": 6.988828501958309e-09,
   "CH3COCH2O": 1.5251697913267617e-17,
   "CH3CH(CHO)O": 8.028783357859037e-15,
   "CH2CHCH2OO": 8.492445832027005e-08,
   "CHCHCH2OOH": 4.287733883644904e-11,
   "CH2CHCH2OOH": 4.7308385037727e-09,
   "CH3CHCHOOH": 8.442300504117471e-19,
   "CH3C(CH2)OOH": 2.919019604286438e-19,
   "nC3H7OO": 7.557524084217962e-10,
   "iC3H7OO": 4.029159063486818e-08,
   "CH2CH2CH2OOH": 2.7646598277696707e-11,
   "CH3CHCH2OOH": 3.532773786175982e-11,
   "CH2CH(OOH)CH3": 1.0020117062281071e-11,
   "nC3H7OOH": 3.846429843743425e-14,
   "iC3H7OOH": 2.1620463486203572e-12,
   "OCHCH2CH2OOH": 1.1601651114410323e-15,
   "cC2H3OCH2OOH": 1.0273467925968319e-14,
   "CH3COCH2OOH": 5.063714907352079e-16,
   "CH3CHOOHCHO": 1.6103415124838305e-16,
   "HOOCCCOO*": 4.459150365146496e-15,
   "HOOCC(C)OO*": 6.794353197315352e-15,
   "HOOC(C)COO*": 3.8175859438192556e-15,
   "HOOCC(C*)OOH": 4.419075932157222e-18
  }
 },
 {
  "t": 0.003330000000000008,
  "T": 1262.9396567990752,
  "p": 101325.00000000001,
  "sxC": {
   "C": 9.090091126787714e-16,
   "CH": 1.7738980812338147e-12,
   "CH2": 4.043567701845324e-08,
   "CH2(S)": 3.764382064593245e-10,
   "CH3": 0.00047241641940653443,
   "CH4": 0.1269937402194557,
   "CO": 0.1108548616459834,
   "HCO": 3.101761971396535e-06,
   "CH2O": 0.008231725429613401,
   "HCOH": 3.354802353100251e-10,
   "CH3O": 2.4416617827105605e-07,
   "CH2OH": 7.007467708394364e-08,
   "CH3OH": 0.0014937667074246366,
   "CO2": 0.0013791743086630417,
   "HOCO": 1.6089045681582764e-09,
   "OCHO": 3.3629946113859805e-14,
   "HOCHO": 5.719936024785619e-05,
   "CH3OO": 5.382415012876184e-07,
   "CH2OOH": 7.768255659377727e-17,
   "HOCH2O": 5.748670519906571e-14,
   "CH3OOH": 1.5289711749179946e-08,
   "C2": 2.56838652985024e-17,
   "C2H": 2.1310259840764585e-11,
   "C2H2": 0.011748463606679858,
   "H2CC": 2.365843037440275e-09,
   "C2H3": 1.2980957506788292e-05,
   "C2H4": 0.3270352795591163,
   "C2H5": 2.1010029225233785e-05,
   "C2H6": 0.03074436516782556,
   "C2O": 2.27280416865045e-12,
   "HCCO": 6.335915653908037e-07,
   "HCCOH": 1.422994489065804e-06,
   "CH2CO": 0.0070495886999304,
   "CHCHO": 4.848338509869344e-08,
   "CHCHOH": 5.6409137097523226e-09,
   "cC2H3O": 2.4492139775368675e-14,
   "CH3CO": 5.964929125268757e-08,
   "CH2CHO": 1.5303812274779955e-05,
   "CH3CHO": 0.005605011304479535,
   "cC2H4O": 2.8513029898368886e-05,
   "CH2CHOH": 0.005405132305745563,
   "CH3CH2O": 3.327978492126386e-11,
   "CH3CHOH": 6.892302059401789e-08,
   "CH2CH2OH": 5.957372786228859e-08,
   "CH3CH2OH": 0.0027378232663712323,
   "OCHCO": 9.822612514113341e-15,
   "OCHCHO": 0.00018357796079074924,
   "CH2CHOO": 3.128554463649471e-09,
   "CH3C(O)O": 1.8349409059303506e-15,
   "CH2CHOOH": 4.715231924931193e-12,
   "CH3C(O)OH": 1.9716505046856235e-07,
   "CH3CH2OO": 7.990789491685455e-08,
   "CH3CHOOH": 3.582672698603223e-19,
   "CH2CH2OOH": 4.4703423941100216e-12,
   "CH3CH2OOH": 1.0991613686749805e-10,
   "CH3C(O)OO": 4.473945449097923e-11,
   "CH3C(O)OOH": 2.6830318383930225e-14,
   "HOCH2CH2OO": 1.1070012004993228e-12,
   "C3H2": 8.801198353240551e-16,
   "cC3H2": 9.320336533051948e-09,
   "C3H3": 0.0002738373127149315,
   "CH2CCH": 9.320278649512019e-06,
   "CH2CCH2": 0.005180875145518964,
   "CH3CCH": 0.004372662992428713,
   "cC3H4": 1.9394492489976278e-07,
   "CH2CHCH2": 0.0013350280729136528,
   "CH3CHCH": 1.4565600262836872e-06,
   "CH3CCH2": 4.960907419978208e-06,
   "cC3H5": 1.4201282446438348e-08,
   "C3H6": 0.2601283066767205,
   "cC3H6": 0.00026733275593678665,
   "iC3H7": 5.364728614281645e-05,
   "nC3H7": 1.0949121516811319e-05,
   "C3H8": 0.7559283201428063,
   "CHCC*O": 2.3022652696440889e-07,
   "CH*CCO": 3.646670448495302e-05,
   "C*CCHO": 1.9314896629022196e-13,
   "CH2CCO": 0.0029189525593498523,
   "CHCCHO": 3.5689733164553156e-06,
   "C2H3CO": 0.0001710223072305085,
   "CHCHCHO": 6.361795027097809e-10,
   "CH2CCHO": 1.3291029418427307e-07,
   "CH3CCO": 3.998567798995042e-07,
   "C2H3CHO": 0.06956267521229643,
   "CH3CHCO": 0.0017607670198626242,
   "CH2CHCH2O": 9.022691286448821e-09,
   "propen1oxy": 1.0748706811998835e-08,
   "propen2oxy": 6.911578368993405e-10,
   "CH2CCH2OH": 2.5330983359175997e-10,
   "CH2C(OH)CH2": 4.8463345289267984e-06,
   "CH3C(OH)CH": 1.7812246547800115e-09,
   "CH3CH2CO": 5.727364701864113e-11,
   "CH3C(O)CH2": 8.79059945537767e-07,
   "CH3CHCHO": 1.245504848014746e-06,
   "CH2CHCHOH": 2.3614996637186543e-07,
   "CH2CH2CHO": 2.6994237044884674e-09,
   "vinoxylmethyl": 8.396349108295065e-09,
   "CH3CH2CHO": 1.5446105289973176e-05,
   "cC3H6O": 0.012314718162741491,
   "CH2CHCH2OH": 0.00010707174630988481,
   "CH3CHCHOH": 0.0003336068434937824,
   "CH3C(O)CH3": 0.0010495622541081746,
   "nC3H7O": 2.876880805343677e-06,
   "iC3H7O": 1.2489655430710894e-12,
   "CH3CH2CHOH": 1.6147996775329293e-09,
   "CH3CHCH2OH": 7.343587634472604e-09,
   "CH2CH2CH2OH": 1.2560779440561303e-11,
   "OCHCH2CH2O": 3.95763056528218e-14,
   "oxiranylmet": 6.8982688122767645e-09,
   "CH3COCH2O": 1.402695315776297e-17,
   "CH3CH(CHO)O": 7.848767154404436e-15,
   "CH2CHCH2OO": 8.144129538733298e-08,
   "CHCHCH2OOH": 4.198877322773961e-11,
   "CH2CHCH2OOH": 4.3743818588184006e-09,
   "CH3CHCHOOH": 7.767930244601051e-19,
   "CH3C(CH2)OOH": 2.6146429324678544e-19,
   "nC3H7OO": 6.807269296095542e-10,
   "iC3H7OO": 3.611818103868233e-08,
   "CH2CH2CH2OOH": 2.53194247819391e-11,
   "CH3CHCH2OOH": 3.2490964658699984e-11,
   "CH2CH(OOH)CH3": 9.330970185765103e-12,
   "nC3H7OOH": 3.2731383006166425e-14,
   "iC3H7OOH": 1.837081755165014e-12,
   "OCHCH2CH2OOH": 9.908435673013754e-16,
   "cC2H3OCH2OOH": 9.351124950367245e-15,
   "CH3COCH2OOH": 4.401465819131271e-16,
   "CH3CHOOHCHO": 1.3828538055760544e-16,
   "HOOCCCOO*": 3.8403253126179926e-15,
   "HOOCC(C)OO*": 5.881908746015842e-15,
   "HOOC(C)COO*": 3.3457018334281366e-15,
   "HOOCC(C*)OOH": 3.890052747384234e-18
  }
 },
 {
  "t": 0.003400000000000008,
  "T": 1265.3826595247817,
  "p": 101325.0,
  "sxC": {
   "C": 1.0421264455185186e-15,
   "CH": 1.9207714129566955e-12,
   "CH2": 4.2844920987633917e-08,
   "CH2(S)": 3.8613432477758217e-10,
   "CH3": 0.00046919972706925024,
   "CH4": 0.1287478200691622,
   "CO": 0.1122221877495505,
   "HCO": 3.0754363807012697e-06,
   "CH2O": 0.007810395541607125,
   "HCOH": 3.2970155264750636e-10,
   "CH3O": 2.2732423118475937e-07,
   "CH2OH": 7.106924378005942e-08,
   "CH3OH": 0.0014533937900875174,
   "CO2": 0.0014031886496676871,
   "HOCO": 1.5784724606221337e-09,
   "OCHO": 3.349472354024364e-14,
   "HOCHO": 5.672821712529073e-05,
   "CH3OO": 5.021717887012915e-07,
   "CH2OOH": 7.04919749954802e-17,
   "HOCH2O": 5.568264389601273e-14,
   "CH3OOH": 1.3912995218368517e-08,
   "C2": 2.7155541343486176e-17,
   "C2H": 2.278950763657481e-11,
   "C2H2": 0.012239202170313225,
   "H2CC": 2.603977975074036e-09,
   "C2H3": 1.3532040516368555e-05,
   "C2H4": 0.33041365788132854,
   "C2H5": 2.0880895977728083e-05,
   "C2H6": 0.030434112993442987,
   "C2O": 2.4404147740900985e-12,
   "HCCO": 6.602566259649982e-07,
   "HCCOH": 1.4302826000440881e-06,
   "CH2CO": 0.007149832983798097,
   "CHCHO": 5.032892750333199e-08,
   "CHCHOH": 5.550370205218123e-09,
   "cC2H3O": 2.3574539577004743e-14,
   "CH3CO": 5.733851996663421e-08,
   "CH2CHO": 1.5137812788511204e-05,
   "CH3CHO": 0.005228558966619881,
   "cC2H4O": 2.634984722191146e-05,
   "CH2CHOH": 0.005352766138540591,
   "CH3CH2O": 3.135552662746823e-11,
   "CH3CHOH": 6.599278678664236e-08,
   "CH2CH2OH": 5.7788460648618724e-08,
   "CH3CH2OH": 0.0026188304688158585,
   "OCHCO": 9.85695951714553e-15,
   "OCHCHO": 0.0001787647309986727,
   "CH2CHOO": 3.0642330270203705e-09,
   "CH3C(O)O": 1.893713586288363e-15,
   "CH2CHOOH": 4.4271944831172716e-12,
   "CH3C(O)OH": 2.0740506000994308e-07,
   "CH3CH2OO": 7.45498700089473e-08,
   "CH3CHOOH": 3.186242365595185e-19,
   "CH2CH2OOH": 4.283943247016812e-12,
   "CH3CH2OOH": 9.790251684429847e-11,
   "CH3C(O)OO": 4.034079100787177e-11,
   "CH3C(O)OOH": 2.4040982805144008e-14,
   "HOCH2CH2OO": 1.0086600995607666e-12,
   "C3H2": 9.90889937156266e-16,
   "cC3H2": 1.0615720880177092e-08,
   "C3H3": 0.00029205221354009994,
   "CH2CCH": 1.0108022276618554e-05,
   "CH2CCH2": 0.0052694094439785745,
   "CH3CCH": 0.004556526877003542,
   "cC3H4": 2.049452762745894e-07,
   "CH2CHCH2": 0.0013476840098028678,
   "CH3CHCH": 1.4296880420666468e-06,
   "CH3CCH2": 5.0728771523728185e-06,
   "cC3H5": 1.4607373093905776e-08,
   "C3H6": 0.2542629962940339,
   "cC3H6": 0.0002665734022050504,
   "iC3H7": 5.1124846868617e-05,
   "nC3H7": 1.0499603964899362e-05,
   "C3H8": 0.7658176785377563,
   "CHCC*O": 2.415329417887146e-07,
   "CH*CCO": 3.875103786688919e-05,
   "C*CCHO": 2.0817611140911145e-13,
   "CH2CCO": 0.002968396889427437,
   "CHCCHO": 3.6114338850556393e-06,
   "C2H3CO": 0.0001727239237088469,
   "CHCHCHO": 6.354128690714955e-10,
   "CH2CCHO": 1.3409373966466177e-07,
   "CH3CCO": 4.0795866997228694e-07,
   "C2H3CHO": 0.06934594256079352,
   "CH3CHCO": 0.001813045439464322,
   "CH2CHCH2O": 8.57556543965671e-09,
   "propen1oxy": 1.0619420391220167e-08,
   "propen2oxy": 6.840699631859249e-10,
   "CH2CCH2OH": 2.4910952951741255e-10,
   "CH2C(OH)CH2": 4.684670802958898e-06,
   "CH3C(OH)CH": 1.7832899887095504e-09,
   "CH3CH2CO": 5.5142793382430574e-11,
   "CH3C(O)CH2": 8.586266591761592e-07,
   "CH3CHCHO": 1.2165976016266606e-06,
   "CH2CHCHOH": 2.3131658724614456e-07,
   "CH2CH2CHO": 2.6413419427112853e-09,
   "vinoxylmethyl": 7.951322279983225e-09,
   "CH3CH2CHO": 1.4452992763656249e-05,
   "cC3H6O": 0.01223836762882213,
   "CH2CHCH2OH": 0.00010244387325675759,
   "CH3CHCHOH": 0.00032066978002388445,
   "CH3C(O)CH3": 0.001036135826151893,
   "nC3H7O": 2.7216404723671276e-06,
   "iC3H7O": 1.1060742296104894e-12,
   "CH3CH2CHOH": 1.5511180810406871e-09,
   "CH3CHCH2OH": 6.945358832685282e-09,
   "CH2CH2CH2OH": 1.1846104311377373e-11,
   "OCHCH2CH2O": 3.74623890308804e-14,
   "oxiranylmet": 6.81132401992803e-09,
   "CH3COCH2O": 1.2918355015433487e-17,
   "CH3CH(CHO)O": 7.660969772937443e-15,
   "CH2CHCH2OO": 7.801107853376213e-08,
   "CHCHCH2OOH": 4.1053549401670327e-11,
   "CH2CHCH2OOH": 4.043226741006723e-09,
   "CH3CHCHOOH": 7.1535392511232405e-19,
   "CH3C(CH2)OOH": 2.339789153352724e-19,
   "nC3H7OO": 6.12925303671689e-10,
   "iC3H7OO": 3.23452830354215e-08,
   "CH2CH2CH2OOH": 2.3172880702913648e-11,
   "CH3CHCH2OOH": 2.9856896364100096e-11,
   "CH2CH(OOH)CH3": 8.682188139303025e-12,
   "nC3H7OOH": 2.7834447054226795e-14,
   "iC3H7OOH": 1.5592865641928055e-12,
   "OCHCH2CH2OOH": 8.457081852228732e-16,
   "cC2H3OCH2OOH": 8.524154826901188e-15,
   "CH3COCH2OOH": 3.822759086819052e-16,
   "CH3CHOOHCHO": 1.1865030071688276e-16,
   "HOOCCCOO*": 3.3046395553985993e-15,
   "HOOCC(C)OO*": 5.086767220005316e-15,
   "HOOC(C)COO*": 2.9292324038941164e-15,
   "HOOCC(C*)OOH": 3.420601342442126e-18
  }
 },
 {
  "t": 0.0034700000000000082,
  "T": 1267.7825467813516,
  "p": 101325.0,
  "sxC": {
   "C": 1.192109950753838e-15,
   "CH": 2.075514045994642e-12,
   "CH2": 4.5341015697846097e-08,
   "CH2(S)": 3.9601153071268093e-10,
   "CH3": 0.0004658241336711046,
   "CH4": 0.1304898290918372,
   "CO": 0.11358172967400956,
   "HCO": 3.0470632426195096e-06,
   "CH2O": 0.00741565272003789,
   "HCOH": 3.236583520305684e-10,
   "CH3O": 2.1158684260043792e-07,
   "CH2OH": 7.21293286135556e-08,
   "CH3OH": 0.0014142184397626404,
   "CO2": 0.0014272585453277639,
   "HOCO": 1.5473905957664215e-09,
   "OCHO": 3.3334289891767324e-14,
   "HOCHO": 5.624351957522191e-05,
   "CH3OO": 4.68273423392112e-07,
   "CH2OOH": 6.386579744771416e-17,
   "HOCH2O": 5.399242565333231e-14,
   "CH3OOH": 1.2650935598986033e-08,
   "C2": 2.864908834615458e-17,
   "C2H": 2.4339934834250384e-11,
   "C2H2": 0.012746186555774572,
   "H2CC": 2.8619304753416e-09,
   "C2H3": 1.4092984905735507e-05,
   "C2H4": 0.3337536848861054,
   "C2H5": 2.0744154388921125e-05,
   "C2H6": 0.030124324376654518,
   "C2O": 2.614933174988436e-12,
   "HCCO": 6.868957574627307e-07,
   "HCCOH": 1.439657065178244e-06,
   "CH2CO": 0.007244866114747879,
   "CHCHO": 5.220204094536136e-08,
   "CHCHOH": 5.45655407016487e-09,
   "cC2H3O": 2.2748933304976905e-14,
   "CH3CO": 5.5183339290422515e-08,
   "CH2CHO": 1.496014160547312e-05,
   "CH3CHO": 0.004881428315259319,
   "cC2H4O": 2.4358692379790196e-05,
   "CH2CHOH": 0.00529891803814351,
   "CH3CH2O": 2.9540597797099244e-11,
   "CH3CHOH": 6.31274510115862e-08,
   "CH2CH2OH": 5.60211567446437e-08,
   "CH3CH2OH": 0.0025044528285665347,
   "OCHCO": 9.883134105994335e-15,
   "OCHCHO": 0.00017391594390098558,
   "CH2CHOO": 2.9979115051568364e-09,
   "CH3C(O)O": 1.952061267545144e-15,
   "CH2CHOOH": 4.157225314340855e-12,
   "CH3C(O)OH": 2.1785730921079092e-07,
   "CH3CH2OO": 6.951495749683693e-08,
   "CH3CHOOH": 2.8306282694226247e-19,
   "CH2CH2OOH": 4.102911487593683e-12,
   "CH3CH2OOH": 8.718263885668175e-11,
   "CH3C(O)OO": 3.6414292013116315e-11,
   "CH3C(O)OOH": 2.1578387137782605e-14,
   "HOCH2CH2OO": 9.18348972915288e-13,
   "C3H2": 1.1131989746760738e-15,
   "cC3H2": 1.207309292701862e-08,
   "C3H3": 0.00031117273565273905,
   "CH2CCH": 1.0945642997457302e-05,
   "CH2CCH2": 0.00535742908217986,
   "CH3CCH": 0.004745361547521308,
   "cC3H4": 2.1638715510665e-07,
   "CH2CHCH2": 0.0013592963040242121,
   "CH3CHCH": 1.401719337387451e-06,
   "CH3CCH2": 5.1815167034799886e-06,
   "cC3H5": 1.5003502941916638e-08,
   "C3H6": 0.2484381780402246,
   "cC3H6": 0.00026534644971991725,
   "iC3H7": 4.867708813901301e-05,
   "nC3H7": 1.0058747442477168e-05,
   "C3H8": 0.775528223538927,
   "CHCC*O": 2.5286304858766304e-07,
   "CH*CCO": 4.1091430816690905e-05,
   "C*CCHO": 2.237726961279724e-13,
   "CH2CCO": 0.0030150956514734023,
   "CHCCHO": 3.650718757952881e-06,
   "C2H3CO": 0.00017401190042766102,
   "CHCHCHO": 6.338842986057819e-10,
   "CH2CCHO": 1.3511810392467274e-07,
   "CH3CCO": 4.1550907568874533e-07,
   "C2H3CHO": 0.06907495698508528,
   "CH3CHCO": 0.0018635901222412619,
   "CH2CHCH2O": 8.14248166749936e-09,
   "propen1oxy": 1.0494873580797692e-08,
   "propen2oxy": 6.771460437558231e-10,
   "CH2CCH2OH": 2.4475532987458905e-10,
   "CH2C(OH)CH2": 4.526169948906447e-06,
   "CH3C(OH)CH": 1.7836005403602256e-09,
   "CH3CH2CO": 5.311487200345855e-11,
   "CH3C(O)CH2": 8.374248014140981e-07,
   "CH3CHCHO": 1.1867458555681647e-06,
   "CH2CHCHOH": 2.2629445979766112e-07,
   "CH2CH2CHO": 2.5822060625231616e-09,
   "vinoxylmethyl": 7.523014751256019e-09,
   "CH3CH2CHO": 1.3529764825329702e-05,
   "cC3H6O": 0.012162298136401541,
   "CH2CHCH2OH": 9.790349642544261e-05,
   "CH3CHCHOH": 0.00030778428584615335,
   "CH3C(O)CH3": 0.0010232848409458164,
   "nC3H7O": 2.5748859507085958e-06,
   "iC3H7O": 9.786491528665395e-13,
   "CH3CH2CHOH": 1.4879075351786941e-09,
   "CH3CHCH2OH": 6.562662093461529e-09,
   "CH2CH2CH2OH": 1.1173286258719455e-11,
   "OCHCH2CH2O": 3.544125926862218e-14,
   "oxiranylmet": 6.727924413927384e-09,
   "CH3COCH2O": 1.1915325655545405e-17,
   "CH3CH(CHO)O": 7.465218291345137e-15,
   "CH2CHCH2OO": 7.463483737088787e-08,
   "CHCHCH2OOH": 4.007293289207286e-11,
   "CH2CHCH2OOH": 3.735592127128832e-09,
   "CH3CHCHOOH": 6.59367730719102e-19,
   "CH3C(CH2)OOH": 2.0919870890718018e-19,
   "nC3H7OO": 5.51660926914679e-10,
   "iC3H7OO": 2.8936149915554346e-08,
   "CH2CH2CH2OOH": 2.1193830731506668e-11,
   "CH3CHCH2OOH": 2.7413156680136798e-11,
   "CH2CH(OOH)CH3": 8.072256733511709e-12,
   "nC3H7OOH": 2.3654421913656824e-14,
   "iC3H7OOH": 1.3220385847474641e-12,
   "OCHCH2CH2OOH": 7.213750142123637e-16,
   "cC2H3OCH2OOH": 7.781755552606238e-15,
   "CH3COCH2OOH": 3.3176349429681935e-16,
   "CH3CHOOHCHO": 1.0171822947248122e-16,
   "HOOCCCOO*": 2.8412859705701153e-15,
   "HOOCC(C)OO*": 4.394618218163093e-15,
   "HOOC(C)COO*": 2.562173281132384e-15,
   "HOOCC(C*)OOH": 3.004635122536085e-18
  }
 },
 {
  "t": 0.0035400000000000084,
  "T": 1270.137727018995,
  "p": 101324.99999999999,
  "sxC": {
   "C": 1.3602435911365184e-15,
   "CH": 2.2375891686853e-12,
   "CH2": 4.791596934282567e-08,
   "CH2(S)": 4.060079754391775e-10,
   "CH3": 0.00046226296457431914,
   "CH4": 0.13221881539146893,
   "CO": 0.11493390876047122,
   "HCO": 3.016628586541849e-06,
   "CH2O": 0.007046407672178951,
   "HCOH": 3.173484481932086e-10,
   "CH3O": 1.9687832978924262e-07,
   "CH2OH": 7.324787217411757e-08,
   "CH3OH": 0.0013762202993377025,
   "CO2": 0.0014513563872641617,
   "HOCO": 1.5156581012133002e-09,
   "OCHO": 3.314779283733826e-14,
   "HOCHO": 5.574723460346904e-05,
   "CH3OO": 4.364135394089769e-07,
   "CH2OOH": 5.776175850173364e-17,
   "HOCH2O": 5.240568887296992e-14,
   "CH3OOH": 1.1494110101443679e-08,
   "C2": 3.0154403253562384e-17,
   "C2H": 2.59600669654306e-11,
   "C2H2": 0.013269715773685563,
   "H2CC": 3.140732276470648e-09,
   "C2H3": 1.4661750665949184e-05,
   "C2H4": 0.33705207765016715,
   "C2H5": 2.0598753717296907e-05,
   "C2H6": 0.029814780735719828,
   "C2O": 2.7955613051045447e-12,
   "HCCO": 7.13342495960972e-07,
   "HCCOH": 1.4508561521888652e-06,
   "CH2CO": 0.007334366733090786,
   "CHCHO": 5.4096306595472654e-08,
   "CHCHOH": 5.359276478264646e-09,
   "cC2H3O": 2.2004776594553397e-14,
   "CH3CO": 5.3172753301991485e-08,
   "CH2CHO": 1.4770034907235355e-05,
   "CH3CHO": 0.004561798439540846,
   "cC2H4O": 2.252586333520072e-05,
   "CH2CHOH": 0.005243577577247479,
   "CH3CH2O": 2.782932669200736e-11,
   "CH3CHOH": 6.032690796048867e-08,
   "CH2CH2OH": 5.426964540445173e-08,
   "CH3CH2OH": 0.0023945633604336874,
   "OCHCO": 9.900589456728443e-15,
   "OCHCHO": 0.00016903204970777222,
   "CH2CHOO": 2.929562620453566e-09,
   "CH3C(O)O": 2.009652404368087e-15,
   "CH2CHOOH": 3.9041017411995666e-12,
   "CH3C(O)OH": 2.2850513857639723e-07,
   "CH3CH2OO": 6.478385407419394e-08,
   "CH3CHOOH": 2.5118079341346123e-19,
   "CH2CH2OOH": 3.927266164659043e-12,
   "CH3CH2OOH": 7.762046699247104e-11,
   "CH3C(O)OO": 3.290641070987128e-11,
   "CH3C(O)OOH": 1.940040245762968e-14,
   "HOCH2CH2OO": 8.354374447943309e-13,
   "C3H2": 1.2477182363604528e-15,
   "cC3H2": 1.3708649880205334e-08,
   "C3H3": 0.0003311831768169698,
   "CH2CCH": 1.183436212195487e-05,
   "CH2CCH2": 0.0054446916844892255,
   "CH3CCH": 0.004938972594649935,
   "cC3H4": 2.2826393681357434e-07,
   "CH2CHCH2": 0.0013697463233293596,
   "CH3CHCH": 1.3726674558766376e-06,
   "CH3CCH2": 5.286131080788566e-06,
   "cC3H5": 1.538736645332633e-08,
   "C3H6": 0.24265994246002226,
   "cC3H6": 0.0002636802912316999,
   "iC3H7": 4.630141160169835e-05,
   "nC3H7": 9.626277734368041e-06,
   "C3H8": 0.7850480338805834,
   "CHCC*O": 2.641307705260394e-07,
   "CH*CCO": 4.347345735034084e-05,
   "C*CCHO": 2.398571300386298e-13,
   "CH2CCO": 0.003058824724238906,
   "CHCCHO": 3.686562085640746e-06,
   "C2H3CO": 0.0001748730600105991,
   "CHCHCHO": 6.315578507303868e-10,
   "CH2CCHO": 1.3596565421390645e-07,
   "CH3CCO": 4.22440201231572e-07,
   "C2H3CHO": 0.06875150804779483,
   "CH3CHCO": 0.0019122072370401967,
   "CH2CHCH2O": 7.723265314311847e-09,
   "propen1oxy": 1.0375048750619418e-08,
   "propen2oxy": 6.703991200867972e-10,
   "CH2CCH2OH": 2.4023392088672815e-10,
   "CH2C(OH)CH2": 4.370436426214979e-06,
   "CH3C(OH)CH": 1.7819746119588469e-09,
   "CH3CH2CO": 5.118570156426382e-11,
   "CH3C(O)CH2": 8.154631605959771e-07,
   "CH3CHCHO": 1.155957920849351e-06,
   "CH2CHCHOH": 2.210830308363865e-07,
   "CH2CH2CHO": 2.5218820127478494e-09,
   "vinoxylmethyl": 7.111016268601353e-09,
   "CH3CH2CHO": 1.2672953695544974e-05,
   "cC3H6O": 0.012086773457830524,
   "CH2CHCH2OH": 9.346161201634296e-05,
   "CH3CHCHOH": 0.0002949983458482941,
   "CH3C(O)CH3": 0.0010109942343660848,
   "nC3H7O": 2.4362823052067836e-06,
   "iC3H7O": 8.651887668820008e-13,
   "CH3CH2CHOH": 1.4252686872615315e-09,
   "CH3CHCH2OH": 6.1949720779429366e-09,
   "CH2CH2CH2OH": 1.054040596557666e-11,
   "OCHCH2CH2O": 3.3511128321292286e-14,
   "oxiranylmet": 6.648002700442449e-09,
   "CH3COCH2O": 1.1007967695644079e-17,
   "CH3CH(CHO)O": 7.261487825576175e-15,
   "CH2CHCH2OO": 7.131455642168301e-08,
   "CHCHCH2OOH": 3.904885077115875e-11,
   "CH2CHCH2OOH": 3.4498406101145043e-09,
   "CH3CHCHOOH": 6.083360746294682e-19,
   "CH3C(CH2)OOH": 1.8689182480042748e-19,
   "nC3H7OO": 4.963188592300519e-10,
   "iC3H7OO": 2.585781068476848e-08,
   "CH2CH2CH2OOH": 1.937026569778231e-11,
   "CH3CHCH2OOH": 2.51481544018549e-11,
   "CH2CH(OOH)CH3": 7.499612773648132e-12,
   "nC3H7OOH": 2.0089132944053266e-14,
   "iC3H7OOH": 1.119639061584587e-12,
   "OCHCH2CH2OOH": 6.149339308345746e-16,
   "cC2H3OCH2OOH": 7.114403472044283e-15,
   "CH3COCH2OOH": 2.8772335637093825e-16,
   "CH3CHOOHCHO": 8.71314441242123e-17,
   "HOOCCCOO*": 2.4408531473037894e-15,
   "HOOCC(C)OO*": 3.792835052696408e-15,
   "HOOC(C)COO*": 2.239098220614126e-15,
   "HOOCC(C*)OOH": 2.636602108543388e-18
  }
 },
 {
  "t": 0.0036200000000000086,
  "T": 1272.77237524725,
  "p": 101325.00000000001,
  "sxC": {
   "C": 1.5761061318293284e-15,
   "CH": 2.430850585584468e-12,
   "CH2": 5.094261347456572e-08,
   "CH2(S)": 4.1749188374957484e-10,
   "CH3": 0.00045793565044304196,
   "CH4": 0.13417752170793198,
   "CO": 0.11647062166593458,
   "HCO": 2.979300378247609e-06,
   "CH2O": 0.006654125250659954,
   "HCOH": 3.0981190481005446e-10,
   "CH3O": 1.8123951816812164e-07,
   "CH2OH": 7.458760203664998e-08,
   "CH3OH": 0.0013342112135729378,
   "CO2": 0.0014788920829760556,
   "HOCO": 1.4785983331608298e-09,
   "OCHO": 3.2901790156664554e-14,
   "HOCHO": 5.5168272780524146e-05,
   "CH3OO": 4.023464597793545e-07,
   "CH2OOH": 5.137770838807786e-17,
   "HOCH2O": 5.0706021916787773e-14,
   "CH3OOH": 1.0290128570953089e-08,
   "C2": 3.18743953634791e-17,
   "C2H": 2.789390397701744e-11,
   "C2H2": 0.013888598608654622,
   "H2CC": 3.48613915325838e-09,
   "C2H3": 1.5318386101295793e-05,
   "C2H4": 0.3407662873662094,
   "C2H5": 2.0420809757771705e-05,
   "C2H6": 0.029461064537068708,
   "C2O": 3.0081805558080803e-12,
   "HCCO": 7.431017442206018e-07,
   "HCCOH": 1.4655604720813416e-06,
   "CH2CO": 0.007429488650601271,
   "CHCHO": 5.6277829766209994e-08,
   "CHCHOH": 5.243690322722112e-09,
   "cC2H3O": 2.1241551078332154e-14,
   "CH3CO": 5.103829178855522e-08,
   "CH2CHO": 1.4536761919702104e-05,
   "CH3CHO": 0.004227936216234108,
   "cC2H4O": 2.0608874789139974e-05,
   "CH2CHOH": 0.005178501927067843,
   "CH3CH2O": 2.5993494582411216e-11,
   "CH3CHOH": 5.720620188349911e-08,
   "CH2CH2OH": 5.228529795497666e-08,
   "CH3CH2OH": 0.0022743156177770364,
   "OCHCO": 9.909185795558843e-15,
   "OCHCHO": 0.00016340980839368125,
   "CH2CHOO": 2.848984943906954e-09,
   "CH3C(O)O": 2.0740998193150514e-15,
   "CH2CHOOH": 3.6339648619782687e-12,
   "CH3C(O)OH": 2.4089054981186797e-07,
   "CH3CH2OO": 5.972672545953567e-08,
   "CH3CHOOH": 2.1879062392055497e-19,
   "CH2CH2OOH": 3.73311796869555e-12,
   "CH3CH2OOH": 6.795456445540045e-11,
   "CH3C(O)OO": 2.934942656273108e-11,
   "CH3C(O)OOH": 1.7213428078820998e-14,
   "HOCH2CH2OO": 7.490125126468984e-13,
   "C3H2": 1.4171711455832326e-15,
   "cC3H2": 1.5817850864743005e-08,
   "C3H3": 0.0003551089791860978,
   "CH2CCH": 1.2913819368894484e-05,
   "CH2CCH2": 0.005543178281433876,
   "CH3CCH": 0.005165787986098978,
   "cC3H4": 2.423566841080745e-07,
   "CH2CHCH2": 0.0013801220969559837,
   "CH3CHCH": 1.3381769389363267e-06,
   "CH3CCH2": 5.3998664748812e-06,
   "cC3H5": 1.5808052633659698e-08,
   "C3H6": 0.236121369554884,
   "cC3H6": 0.00026127761960508976,
   "iC3H7": 4.3672332806488176e-05,
   "nC3H7": 9.142156990775385e-06,
   "C3H8": 0.7956790820616041,
   "CHCC*O": 2.7681017794134753e-07,
   "CH*CCO": 4.622599076667392e-05,
   "C*CCHO": 2.5870771273732617e-13,
   "CH2CCO": 0.00310489949225573,
   "CHCCHO": 3.7229473277289017e-06,
   "C2H3CO": 0.00017532502978098252,
   "CHCHCHO": 6.278856652080294e-10,
   "CH2CCHO": 1.3669723631762402e-07,
   "CH3CCO": 4.2952056008996254e-07,
   "C2H3CHO": 0.06832016397960292,
   "CH3CHCO": 0.001965170902133722,
   "CH2CHCH2O": 7.260945925367968e-09,
   "propen1oxy": 1.0243856971453398e-08,
   "propen2oxy": 6.629197049338407e-10,
   "CH2CCH2OH": 2.348492383497745e-10,
   "CH2C(OH)CH2": 4.195448139266409e-06,
   "CH3C(OH)CH": 1.7775304371940953e-09,
   "CH3CH2CO": 4.909590279551195e-11,
   "CH3C(O)CH2": 7.894645448239789e-07,
   "CH3CHCHO": 1.1196621928113099e-06,
   "CH2CHCHOH": 2.1489940441294863e-07,
   "CH2CH2CHO": 2.4513605113288682e-09,
   "vinoxylmethyl": 6.6596444152681135e-09,
   "CH3CH2CHO": 1.1770404237644454e-05,
   "cC3H6O": 0.012001446976402886,
   "CH2CHCH2OH": 8.851815069794929e-05,
   "CH3CHCHOH": 0.00028056596622117873,
   "CH3C(O)CH3": 0.0009976155869329667,
   "nC3H7O": 2.2874062450193623e-06,
   "iC3H7O": 7.508747894838749e-13,
   "CH3CH2CHOH": 1.3545287240770318e-09,
   "CH3CHCH2OH": 5.792573335153136e-09,
   "CH2CH2CH2OH": 9.8635008897959e-12,
   "OCHCH2CH2O": 3.1413814822666356e-14,
   "oxiranylmet": 6.56083752356403e-09,
   "CH3COCH2O": 1.0076325691190377e-17,
   "CH3CH(CHO)O": 7.0190661698380735e-15,
   "CH2CHCH2OO": 6.759213538230548e-08,
   "CHCHCH2OOH": 3.782859540495033e-11,
   "CH2CHCH2OOH": 3.1481317030465046e-09,
   "CH3CHCHOOH": 5.554979657181283e-19,
   "CH3C(CH2)OOH": 1.6414910456807324e-19,
   "nC3H7OO": 4.3961607531735877e-10,
   "iC3H7OO": 2.2706797091313322e-08,
   "CH2CH2CH2OOH": 1.746245850001099e-11,
   "CH3CHCH2OOH": 2.2764476914154227e-11,
   "CH2CH(OOH)CH3": 6.8887641612074756e-12,
   "nC3H7OOH": 1.665522124156985e-14,
   "iC3H7OOH": 9.247294284635853e-13,
   "OCHCH2CH2OOH": 5.119972974377329e-16,
   "cC2H3OCH2OOH": 6.4328755434271555e-15,
   "CH3COCH2OOH": 2.4431126864501473e-16,
   "CH3CHOOHCHO": 7.29345356133908e-17,
   "HOOCCCOO*": 2.049782290689318e-15,
   "HOOCC(C)OO*": 3.2014955075057903e-15,
   "HOOC(C)COO*": 1.9174690134054937e-15,
   "HOOCC(C*)OOH": 2.268222745275587e-18
  }
 },
 {
  "t": 0.003700000000000009,
  "T": 1275.3435162886535,
  "p": 101325.00000000001,
  "sxC": {
   "C": 1.8186305933686305e-15,
   "CH": 2.631315514709681e-12,
   "CH2": 5.404160249307199e-08,
   "CH2(S)": 4.289348462324099e-10,
   "CH3": 0.00045330528077073987,
   "CH4": 0.13611620064435717,
   "CO": 0.11799834136515423,
   "HCO": 2.939228360074259e-06,
   "CH2O": 0.006291748069874469,
   "HCOH": 3.0193535619838963e-10,
   "CH3O": 1.667589606143326e-07,
   "CH2OH": 7.598026693632142e-08,
   "CH3OH": 0.001293688747152157,
   "CO2": 0.0015063755131900685,
   "HOCO": 1.4407012875981119e-09,
   "OCHO": 3.261989335553728e-14,
   "HOCHO": 5.457928585416304e-05,
   "CH3OO": 3.7062864856344234e-07,
   "CH2OOH": 4.557872726878911e-17,
   "HOCH2O": 4.9113742080194956e-14,
   "CH3OOH": 9.201431439776251e-09,
   "C2": 3.357560093401383e-17,
   "C2H": 2.991052989006602e-11,
   "C2H2": 0.01452965114810045,
   "H2CC": 3.861369395621898e-09,
   "C2H3": 1.5978409696488546e-05,
   "C2H4": 0.34441637242382545,
   "C2H5": 2.0229235805920043e-05,
   "C2H6": 0.029107159285838565,
   "C2O": 3.2256403635508083e-12,
   "HCCO": 7.720927505782814e-07,
   "HCCOH": 1.4819388340037068e-06,
   "CH2CO": 0.007516566485051093,
   "CHCHO": 5.846569623430536e-08,
   "CHCHOH": 5.12329280644643e-09,
   "cC2H3O": 2.055854249681156e-14,
   "CH3CO": 4.906322764392388e-08,
   "CH2CHO": 1.4285801893206621e-05,
   "CH3CHO": 0.0039251959395125305,
   "cC2H4O": 1.8864795016740802e-05,
   "CH2CHOH": 0.005111485440631212,
   "CH3CH2O": 2.427801080221317e-11,
   "CH3CHOH": 5.4172095669980725e-08,
   "CH2CH2OH": 5.0318260740808244e-08,
   "CH3CH2OH": 0.002159597091390856,
   "OCHCO": 9.904948522579231e-15,
   "OCHCHO": 0.00015774908770173156,
   "CH2CHOO": 2.765861689783632e-09,
   "CH3C(O)O": 2.13657396414676e-15,
   "CH2CHOOH": 3.382706017827568e-12,
   "CH3C(O)OH": 2.534793804600519e-07,
   "CH3CH2OO": 5.502059148667629e-08,
   "CH3CHOOH": 1.9026152007449605e-19,
   "CH2CH2OOH": 3.5459580924933098e-12,
   "CH3CH2OOH": 5.948133716414752e-11,
   "CH3C(O)OO": 2.621530113364983e-11,
   "CH3C(O)OOH": 1.5304564521375755e-14,
   "HOCH2CH2OO": 6.707393872865722e-13,
   "C3H2": 1.604091209324087e-15,
   "cC3H2": 1.8208336647954064e-08,
   "C3H3": 0.00038010975570505203,
   "CH2CCH": 1.4062168842611078e-05,
   "CH2CCH2": 0.005639990578118461,
   "CH3CCH": 0.005398119292578643,
   "cC3H4": 2.569827604199126e-07,
   "CH2CHCH2": 0.0013886788463696885,
   "CH3CHCH": 1.3023789563396605e-06,
   "CH3CCH2": 5.506405564974979e-06,
   "cC3H5": 1.6206194284309526e-08,
   "C3H6": 0.2296614924266597,
   "cC3H6": 0.00025838937926635875,
   "iC3H7": 4.113347833501228e-05,
   "nC3H7": 8.668907954760915e-06,
   "C3H8": 0.8060283002086707,
   "CHCC*O": 2.891320043797724e-07,
   "CH*CCO": 4.898550942719866e-05,
   "C*CCHO": 2.7788607909582337e-13,
   "CH2CCO": 0.0031465501694539874,
   "CHCCHO": 3.7540246033511006e-06,
   "C2H3CO": 0.00017520735435555882,
   "CHCHCHO": 6.2310474054725e-10,
   "CH2CCHO": 1.3715628789701736e-07,
   "CH3CCO": 4.3561915710067933e-07,
   "C2H3CHO": 0.06782615607730436,
   "CH3CHCO": 0.0020151122276735123,
   "CH2CHCH2O": 6.816339053130646e-09,
   "propen1oxy": 1.0118753348056737e-08,
   "propen2oxy": 6.557009500740202e-10,
   "CH2CCH2OH": 2.292243519920541e-10,
   "CH2C(OH)CH2": 4.023336941000975e-06,
   "CH3C(OH)CH": 1.770116916353102e-09,
   "CH3CH2CO": 4.7121587010607673e-11,
   "CH3C(O)CH2": 7.625634907766256e-07,
   "CH3CHCHO": 1.0822546364307897e-06,
   "CH2CHCHOH": 2.0848312692679818e-07,
   "CH2CH2CHO": 2.379073384266517e-09,
   "vinoxylmethyl": 6.228550633618339e-09,
   "CH3CH2CHO": 1.0944278169284596e-05,
   "cC3H6O": 0.011917507110148922,
   "CH2CHCH2OH": 8.372829708622348e-05,
   "CH3CHCHOH": 0.0002663860588885237,
   "CH3C(O)CH3": 0.0009849293966256545,
   "nC3H7O": 2.1481673920971825e-06,
   "iC3H7O": 6.51178761696381e-13,
   "CH3CH2CHOH": 1.2848723633187558e-09,
   "CH3CHCH2OH": 5.408675831809672e-09,
   "CH2CH2CH2OH": 9.2332263187154e-12,
   "OCHCH2CH2O": 2.942850446751387e-14,
   "oxiranylmet": 6.47803020276786e-09,
   "CH3COCH2O": 9.24487866520713e-18,
   "CH3CH(CHO)O": 6.7668860277120625e-15,
   "CH2CHCH2OO": 6.395187888524204e-08,
   "CHCHCH2OOH": 3.655985101470591e-11,
   "CH2CHCH2OOH": 2.870965627616127e-09,
   "CH3CHCHOOH": 5.079184881744689e-19,
   "CH3C(CH2)OOH": 1.4405313750932016e-19,
   "nC3H7OO": 3.891893277926515e-10,
   "iC3H7OO": 1.990931002244058e-08,
   "CH2CH2CH2OOH": 1.5728194669500605e-11,
   "CH3CHCH2OOH": 2.0584696244819025e-11,
   "CH2CH(OOH)CH3": 6.322093913417421e-12,
   "nC3H7OOH": 1.37983985413628e-14,
   "iC3H7OOH": 7.626830962009108e-13,
   "OCHCH2CH2OOH": 4.2597519978182553e-16,
   "cC2H3OCH2OOH": 5.827441795942478e-15,
   "CH3COCH2OOH": 2.072931949102815e-16,
   "CH3CHOOHCHO": 6.099289305571002e-17,
   "HOOCCCOO*": 1.7196101162123123e-15,
   "HOOCC(C)OO*": 2.699094057337499e-15,
   "HOOC(C)COO*": 1.6403728350803121e-15,
   "HOOCC(C*)OOH": 1.9490499908070287e-18
  }
 },
 {
  "t": 0.003780000000000009,
  "T": 1277.8481001988807,
  "p": 101325.00000000001,
  "sxC": {
   "C": 2.088823949238492e-15,
   "CH": 2.8372234969880414e-12,
   "CH2": 5.719203611755116e-08,
   "CH2(S)": 4.4022084363324084e-10,
   "CH3": 0.0004483481621228048,
   "CH4": 0.13803308314655638,
   "CO": 0.11951704826936808,
   "HCO": 2.8963803873566225e-06,
   "CH2O": 0.0059573313866895,
   "HCOH": 2.9373233284306466e-10,
   "CH3O": 1.5335024988828243e-07,
   "CH2OH": 7.741166237989936e-08,
   "CH3OH": 0.0012546277208708148,
   "CO2": 0.0015337535710880418,
   "HOCO": 1.4019878043557285e-09,
   "OCHO": 3.230152366995965e-14,
   "HOCHO": 5.398274848278291e-05,
   "CH3OO": 3.411185729668132e-07,
   "CH2OOH": 4.032188524208359e-17,
   "HOCH2O": 4.76150255594754e-14,
   "CH3OOH": 8.218028430168506e-09,
   "C2": 3.523709849228515e-17,
   "C2H": 3.2003076031085083e-11,
   "C2H2": 0.01519299097421901,
   "H2CC": 4.267555282684634e-09,
   "C2H3": 1.663763769127432e-05,
   "C2H4": 0.34799699878321,
   "C2H5": 2.0023182295956174e-05,
   "C2H6": 0.028752866838867686,
   "C2O": 3.4457764761473454e-12,
   "HCCO": 8.00021333375307e-07,
   "HCCOH": 1.4996272359195887e-06,
   "CH2CO": 0.007595224355760659,
   "CHCHO": 6.064694947175016e-08,
   "CHCHOH": 4.9980768651760254e-09,
   "cC2H3O": 1.9943468728669678e-14,
   "CH3CO": 4.723255319584481e-08,
   "CH2CHO": 1.401682526075374e-05,
   "CH3CHO": 0.0036511787231105256,
   "cC2H4O": 1.7277733855592895e-05,
   "CH2CHOH": 0.0050425527588280165,
   "CH3CH2O": 2.267529849909724e-11,
   "CH3CHOH": 5.122664481233906e-08,
   "CH2CH2OH": 4.836827398443227e-08,
   "CH3CH2OH": 0.0020502383516324257,
   "OCHCO": 9.887160997099863e-15,
   "OCHCHO": 0.00015205758142211522,
   "CH2CHOO": 2.680349192581927e-09,
   "CH3C(O)O": 2.196535148103247e-15,
   "CH2CHOOH": 3.148828837477372e-12,
   "CH3C(O)OH": 2.6624116249544287e-07,
   "CH3CH2OO": 5.0644592797867426e-08,
   "CH3CHOOH": 1.651710214198822e-19,
   "CH2CH2OOH": 3.365713673672599e-12,
   "CH3CH2OOH": 5.2058674908251256e-11,
   "CH3C(O)OO": 2.3449971144969677e-11,
   "CH3C(O)OOH": 1.3634546540150549e-14,
   "HOCH2CH2OO": 5.999247987466186e-13,
   "C3H2": 1.8090030414800445e-15,
   "cC3H2": 2.0907245914133536e-08,
   "C3H3": 0.00040611408831692984,
   "CH2CCH": 1.527970890188944e-05,
   "CH2CCH2": 0.005734773810976313,
   "CH3CCH": 0.005635485360361975,
   "cC3H4": 2.7211423195845755e-07,
   "CH2CHCH2": 0.001395280568562249,
   "CH3CHCH": 1.2653696844608763e-06,
   "CH3CCH2": 5.604758228669918e-06,
   "cC3H5": 1.6578397814423044e-08,
   "C3H6": 0.22329004919309595,
   "cC3H6": 0.0002550651788208202,
   "iC3H7": 3.868425827222986e-05,
   "nC3H7": 8.206807878174318e-06,
   "C3H8": 0.8160792336383799,
   "CHCC*O": 3.0093496921873626e-07,
   "CH*CCO": 5.172411122380233e-05,
   "C*CCHO": 2.971842309848824e-13,
   "CH2CCO": 0.003183544355488451,
   "CHCCHO": 3.779344159220788e-06,
   "C2H3CO": 0.0001745273543995424,
   "CHCHCHO": 6.172012846647725e-10,
   "CH2CCHO": 1.3732639529069062e-07,
   "CH3CCO": 4.4065800722493256e-07,
   "C2H3CHO": 0.06727305619054444,
   "CH3CHCO": 0.0020617910837138656,
   "CH2CHCH2O": 6.389271002097567e-09,
   "propen1oxy": 9.99967597669707e-09,
   "propen2oxy": 6.487547435111057e-10,
   "CH2CCH2OH": 2.2335720382359317e-10,
   "CH2C(OH)CH2": 3.853905310951486e-06,
   "CH3C(OH)CH": 1.7595529947531091e-09,
   "CH3CH2CO": 4.525495084558665e-11,
   "CH3C(O)CH2": 7.34843868048366e-07,
   "CH3CHCHO": 1.0438423545236772e-06,
   "CH2CHCHOH": 2.0185096210750952e-07,
   "CH2CH2CHO": 2.305003521653392e-09,
   "vinoxylmethyl": 5.817246354284498e-09,
   "CH3CH2CHO": 1.0188934397924128e-05,
   "cC3H6O": 0.011835273006355063,
   "CH2CHCH2OH": 7.910215386290163e-05,
   "CH3CHCHOH": 0.0002525159668836388,
   "CH3C(O)CH3": 0.0009729154375961355,
   "nC3H7O": 2.018001176734994e-06,
   "iC3H7O": 5.64439851019439e-13,
   "CH3CH2CHOH": 1.2164978701982916e-09,
   "CH3CHCH2OH": 5.042857542062015e-09,
   "CH2CH2CH2OH": 8.646595430940668e-12,
   "OCHCH2CH2O": 2.7550764232741623e-14,
   "oxiranylmet": 6.39948081077394e-09,
   "CH3COCH2O": 8.501993044393943e-18,
   "CH3CH(CHO)O": 6.505724417254269e-15,
   "CH2CHCH2OO": 6.04000829026247e-08,
   "CHCHCH2OOH": 3.524852171090398e-11,
   "CH2CHCH2OOH": 2.6164474515263856e-09,
   "CH3CHCHOOH": 4.650400536508112e-19,
   "CH3C(CH2)OOH": 1.2632719178856046e-19,
   "nC3H7OO": 3.443793068481206e-10,
   "iC3H7OO": 1.7429653200728342e-08,
   "CH2CH2CH2OOH": 1.4153558975529151e-11,
   "CH3CHCH2OOH": 1.8594391993095843e-11,
   "CH2CH(OOH)CH3": 5.7971590098828326e-12,
   "nC3H7OOH": 1.1424690548753544e-14,
   "iC3H7OOH": 6.28206833528771e-13,
   "OCHCH2CH2OOH": 3.5417068209815994e-16,
   "cC2H3OCH2OOH": 5.288576234444721e-15,
   "CH3COCH2OOH": 1.757688097505402e-16,
   "CH3CHOOHCHO": 5.096279190812957e-17,
   "HOOCCCOO*": 1.4412553062197089e-15,
   "HOOCC(C)OO*": 2.2729888966390992e-15,
   "HOOC(C)COO*": 1.4020247564488314e-15,
   "HOOCC(C*)OOH": 1.6729960704226932e-18
  }
 },
 {
  "t": 0.0038600000000000093,
  "T": 1280.2829068487215,
  "p": 101325.00000000001,
  "sxC": {
   "C": 2.3871282419368008e-15,
   "CH": 3.046480211433164e-12,
   "CH2": 6.037002246565496e-08,
   "CH2(S)": 4.512281128978183e-10,
   "CH3": 0.0004430472168588471,
   "CH4": 0.1399263170266471,
   "CO": 0.12102645292354738,
   "HCO": 2.8507266868735333e-06,
   "CH2O": 0.005648884548278307,
   "HCOH": 2.8522320769984776e-10,
   "CH3O": 1.409347612310598e-07,
   "CH2OH": 7.886667959711328e-08,
   "CH3OH": 0.0012170035177372363,
   "CO2": 0.0015609698196682787,
   "HOCO": 1.3624935053111272e-09,
   "OCHO": 3.1946475503829086e-14,
   "HOCHO": 5.338094280884195e-05,
   "CH3OO": 3.1368835350010986e-07,
   "CH2OOH": 3.556859233259688e-17,
   "HOCH2O": 4.619697251180869e-14,
   "CH3OOH": 7.3309287154322265e-09,
   "C2": 3.683668852820492e-17,
   "C2H": 3.416288355340319e-11,
   "C2H2": 0.015878589576894066,
   "H2CC": 4.705587358958044e-09,
   "C2H3": 1.7291586479055527e-05,
   "C2H4": 0.3515028643480971,
   "C2H5": 1.9802096949995644e-05,
   "C2H6": 0.028398051243493268,
   "C2O": 3.66611711181773e-12,
   "HCCO": 8.265891825801678e-07,
   "HCCOH": 1.518273267217724e-06,
   "CH2CO": 0.00766513943571084,
   "CHCHO": 6.280775228142678e-08,
   "CHCHOH": 4.8681486275162875e-09,
   "cC2H3O": 1.9385155295583216e-14,
   "CH3CO": 4.5531801021839983e-08,
   "CH2CHO": 1.3729844460062263e-05,
   "CH3CHO": 0.0034035968692885184,
   "cC2H4O": 1.5833183652974612e-05,
   "CH2CHOH": 0.004971742623833368,
   "CH3CH2O": 2.1178110385874624e-11,
   "CH3CHOH": 4.8372406979970866e-08,
   "CH2CH2OH": 4.643610252378632e-08,
   "CH3CH2OH": 0.0019460731747891948,
   "OCHCO": 9.855161478743318e-15,
   "OCHCHO": 0.00014634570519324734,
   "CH2CHOO": 2.592673585751546e-09,
   "CH3C(O)O": 2.253448152805497e-15,
   "CH2CHOOH": 2.930959845733348e-12,
   "CH3C(O)OH": 2.791437562839565e-07,
   "CH3CH2OO": 4.6579782323546e-08,
   "CH3CHOOH": 1.43143188871353e-19,
   "CH2CH2OOH": 3.192287102592413e-12,
   "CH3CH2OOH": 4.5561057929628785e-11,
   "CH3C(O)OO": 2.100644629270983e-11,
   "CH3C(O)OOH": 1.2170065234300505e-14,
   "HOCH2CH2OO": 5.359404031118375e-13,
   "C3H2": 2.0321670989250896e-15,
   "cC3H2": 2.3942096043024894e-08,
   "C3H3": 0.00043303321606740175,
   "CH2CCH": 1.6566043700650903e-05,
   "CH2CCH2": 0.005827191280681404,
   "CH3CCH": 0.005877342517820411,
   "cC3H4": 2.877164223733886e-07,
   "CH2CHCH2": 0.0013998133964966011,
   "CH3CHCH": 1.2272718655359292e-06,
   "CH3CCH2": 5.6939960805662316e-06,
   "cC3H5": 1.6921428587400647e-08,
   "C3H6": 0.21701675003816295,
   "cC3H6": 0.00025135512530923503,
   "iC3H7": 3.6324874166519926e-05,
   "nC3H7": 7.756312931361535e-06,
   "C3H8": 0.8258165659098046,
   "CHCC*O": 3.120530657753211e-07,
   "CH*CCO": 5.441313038497231e-05,
   "C*CCHO": 3.1636764979203435e-13,
   "CH2CCO": 0.003215697994253261,
   "CHCCHO": 3.7984632624020256e-06,
   "C2H3CO": 0.00017330157286382902,
   "CHCHCHO": 6.101782092375775e-10,
   "CH2CCHO": 1.3719593232995888e-07,
   "CH3CCO": 4.4457239123761747e-07,
   "C2H3CHO": 0.06666472141179852,
   "CH3CHCO": 0.00210499354632663,
   "CH2CHCH2O": 5.9795948941005325e-09,
   "propen1oxy": 9.886547490108067e-09,
   "propen2oxy": 6.420903361821098e-10,
   "CH2CCH2OH": 2.1725294847940899e-10,
   "CH2C(OH)CH2": 3.6870844390415993e-06,
   "CH3C(OH)CH": 1.7457062711548844e-09,
   "CH3CH2CO": 4.348806508466912e-11,
   "CH3C(O)CH2": 7.064132313703054e-07,
   "CH3CHCHO": 1.0045638832117259e-06,
   "CH2CHCHOH": 1.9502567874678264e-07,
   "CH2CH2CHO": 2.2292052256895313e-09,
   "vinoxylmethyl": 5.425280520274332e-09,
   "CH3CH2CHO": 9.49877470112577e-06,
   "cC3H6O": 0.011755031565145532,
   "CH2CHCH2OH": 7.464766477497883e-05,
   "CH3CHCHOH": 0.00023900668174379994,
   "CH3C(O)CH3": 0.0009615536662205296,
   "nC3H7O": 1.8963362391919303e-06,
   "iC3H7O": 4.891596082151526e-13,
   "CH3CH2CHOH": 1.1496077560582367e-09,
   "CH3CHCH2OH": 4.694782609343883e-09,
   "CH2CH2CH2OH": 8.100644551654538e-12,
   "OCHCH2CH2O": 2.5775824253720032e-14,
   "oxiranylmet": 6.325086397569082e-09,
   "CH3COCH2O": 7.837105055578545e-18,
   "CH3CH(CHO)O": 6.236649562339533e-15,
   "CH2CHCH2OO": 5.694367272587996e-08,
   "CHCHCH2OOH": 3.3901420687226344e-11,
   "CH2CHCH2OOH": 2.382841587984309e-09,
   "CH3CHCHOOH": 4.2636100530246187e-19,
   "CH3C(CH2)OOH": 1.1071778338027716e-19,
   "nC3H7OO": 3.045958689882804e-10,
   "iC3H7OO": 1.5235677489091406e-08,
   "CH2CH2CH2OOH": 1.272570626593732e-11,
   "CH3CHCH2OOH": 1.6779959724943274e-11,
   "CH2CH(OOH)CH3": 5.311534280618593e-12,
   "nC3H7OOH": 9.454934985529137e-15,
   "iC3H7OOH": 5.168241096023455e-13,
   "OCHCH2CH2OOH": 2.9430486985199843e-16,
   "cC2H3OCH2OOH": 4.808018150902843e-15,
   "CH3COCH2OOH": 1.4895615076566316e-16,
   "CH3CHOOHCHO": 4.2550504037260473e-17,
   "HOOCCCOO*": 1.2069340186780458e-15,
   "HOOCC(C)OO*": 1.9122200974821924e-15,
   "HOOC(C)COO*": 1.1973192896295208e-15,
   "HOOCC(C*)OOH": 1.4346379330274248e-18
  }
 },
 {
  "t": 0.003940000000000008,
  "T": 1282.6446106749474,
  "p": 101325.0,
  "sxC": {
   "C": 2.713295680360937e-15,
   "CH": 3.2566894616826345e-12,
   "CH2": 6.354900444616239e-08,
   "CH2(S)": 4.6183128970310167e-10,
   "CH3": 0.00043739223106179826,
   "CH4": 0.14179399214108626,
   "CO": 0.12252598929382755,
   "HCO": 2.8022472357360093e-06,
   "CH2O": 0.005364408174015005,
   "HCOH": 2.7643521570498837e-10,
   "CH3O": 1.2944097621234464e-07,
   "CH2OH": 8.032959230166699e-08,
   "CH3OH": 0.001180791513540614,
   "CO2": 0.0015879652909182142,
   "HOCO": 1.322272242968268e-09,
   "OCHO": 3.155497591514941e-14,
   "HOCHO": 5.277595087911401e-05,
   "CH3OO": 2.88220918366825e-07,
   "CH2OOH": 3.1283472854324164e-17,
   "HOCH2O": 4.484776852032372e-14,
   "CH3OOH": 6.531965311787171e-09,
   "C2": 3.835155226457121e-17,
   "C2H": 3.637953394687869e-11,
   "C2H2": 0.016586259773674436,
   "H2CC": 5.176062540133994e-09,
   "C2H3": 1.7935556648111706e-05,
   "C2H4": 0.35492880018552087,
   "C2H5": 1.956573519417664e-05,
   "C2H6": 0.028042645300281666,
   "C2O": 3.883936763374215e-12,
   "HCCO": 8.515019211981957e-07,
   "HCCOH": 1.537537924018026e-06,
   "CH2CO": 0.007726049567702777,
   "CHCHO": 6.493364184597364e-08,
   "CHCHOH": 4.733731078897327e-09,
   "cC2H3O": 1.8873509721155733e-14,
   "CH3CO": 4.394711535128519e-08,
   "CH2CHO": 1.3425227703194226e-05,
   "CH3CHO": 0.003180274576883256,
   "cC2H4O": 1.4517926339831331e-05,
   "CH2CHOH": 0.00489910801633844,
   "CH3CH2O": 1.9779552421313328e-11,
   "CH3CHOH": 4.561226506878351e-08,
   "CH2CH2OH": 4.452347502249917e-08,
   "CH3CH2OH": 0.0018469370517304648,
   "OCHCO": 9.808365224170986e-15,
   "OCHCHO": 0.00014062648235715116,
   "CH2CHOO": 2.503126150406619e-09,
   "CH3C(O)O": 2.3067947207436987e-15,
   "CH2CHOOH": 2.7278491870038947e-12,
   "CH3C(O)OH": 2.921535767449415e-07,
   "CH3CH2OO": 4.2808724016917214e-08,
   "CH3CHOOH": 1.238420785790937e-19,
   "CH2CH2OOH": 3.025564081641626e-12,
   "CH3CH2OOH": 3.9877497094210086e-11,
   "CH3C(O)OO": 1.884391876963479e-11,
   "CH3C(O)OOH": 1.0882826414179329e-14,
   "HOCH2CH2OO": 4.782132501967816e-13,
   "C3H2": 2.2735328465383343e-15,
   "cC3H2": 2.7340310336567693e-08,
   "C3H3": 0.00046076170963965933,
   "CH2CCH": 1.792002142317179e-05,
   "CH2CCH2": 0.005916931844495791,
   "CH3CCH": 0.006123090553639997,
   "cC3H4": 3.037480417981526e-07,
   "CH2CHCH2": 0.0014021888629769936,
   "CH3CHCH": 1.1882329648515612e-06,
   "CH3CCH2": 5.773276515249868e-06,
   "cC3H5": 1.7232291714612477e-08,
   "C3H6": 0.2108511286437816,
   "cC3H6": 0.00024730894096404655,
   "iC3H7": 3.405610312275195e-05,
   "nC3H7": 7.318017244562882e-06,
   "C3H8": 0.835226445619672,
   "CHCC*O": 3.223204109504212e-07,
   "CH*CCO": 5.702405758900938e-05,
   "C*CCHO": 3.351802341280747e-13,
   "CH2CCO": 0.003242879150980306,
   "CHCCHO": 3.810962163201382e-06,
   "C2H3CO": 0.0001715549830871678,
   "CHCHCHO": 6.020555688559543e-10,
   "CH2CCHO": 1.3675841750458413e-07,
   "CH3CCO": 4.473130024732918e-07,
   "C2H3CHO": 0.06600526246560608,
   "CH3CHCO": 0.002144536163936255,
   "CH2CHCH2O": 5.587190671861863e-09,
   "propen1oxy": 9.77927417313896e-09,
   "propen2oxy": 6.357144121900012e-10,
   "CH2CCH2OH": 2.1092402777209164e-10,
   "CH2C(OH)CH2": 3.522923499856895e-06,
   "CH3C(OH)CH": 1.7285002273680734e-09,
   "CH3CH2CO": 4.181310205835329e-11,
   "CH3C(O)CH2": 6.774004311920995e-07,
   "CH3CHCHO": 9.645858801313927e-07,
   "CH2CHCHOH": 1.8803552442021333e-07,
   "CH2CH2CHO": 2.151804201398019e-09,
   "vinoxylmethyl": 5.052238405489979e-09,
   "CH3CH2CHO": 8.868336655782025e-06,
   "cC3H6O": 0.011677035384315974,
   "CH2CHCH2OH": 7.037075178639824e-05,
   "CH3CHCHOH": 0.00022590247010973445,
   "CH3C(O)CH3": 0.0009508239771754553,
   "nC3H7O": 1.7826044998233486e-06,
   "iC3H7O": 4.2398535830229396e-13,
   "CH3CH2CHOH": 1.0844020233494489e-09,
   "CH3CHCH2OH": 4.364177722678935e-09,
   "CH2CH2CH2OH": 7.592473596290644e-12,
   "OCHCH2CH2O": 2.409874997888961e-14,
   "oxiranylmet": 6.254739778548004e-09,
   "CH3COCH2O": 7.240688405113834e-18,
   "CH3CH(CHO)O": 5.960998688773723e-15,
   "CH2CHCH2OO": 5.358987264517121e-08,
   "CHCHCH2OOH": 3.252611971147135e-11,
   "CH2CHCH2OOH": 2.168557065187773e-09,
   "CH3CHCHOOH": 3.914311984252072e-19,
   "CH3C(CH2)OOH": 9.699374829549754e-20,
   "nC3H7OO": 2.693092712389883e-10,
   "iC3H7OO": 1.3298296577519785e-08,
   "CH2CH2CH2OOH": 1.1432732664233523e-11,
   "CH3CHCH2OOH": 1.5128541592792318e-11,
   "CH2CH(OOH)CH3": 4.862840568450271e-12,
   "nC3H7OOH": 7.822460192758406e-15,
   "iC3H7OOH": 4.2474933184157333e-13,
   "OCHCH2CH2OOH": 2.444521224099394e-16,
   "cC2H3OCH2OOH": 4.3786066968444185e-15,
   "CH3COCH2OOH": 1.2617761377836292e-16,
   "CH3CHOOHCHO": 3.550521486795044e-17,
   "HOOCCCOO*": 1.0099754161246294e-15,
   "HOOCC(C)OO*": 1.6072949546279653e-15,
   "HOOC(C)COO*": 1.0217634653083056e-15,
   "HOOCC(C*)OOH": 1.2291602341014954e-18
  }
 },
 {
  "t": 0.004030000000000004,
  "T": 1285.2099761838922,
  "p": 101324.99999999999,
  "sxC": {
   "C": 3.112202601059531e-15,
   "CH": 3.4910102095236808e-12,
   "CH2": 6.709068490048722e-08,
   "CH2(S)": 4.731194680755612e-10,
   "CH3": 0.00043060337600926024,
   "CH4": 0.14386215929058863,
   "CO": 0.12420011801053926,
   "HCO": 2.7443293972877336e-06,
   "CH2O": 0.005070570117517101,
   "HCOH": 2.6625769180378827e-10,
   "CH3O": 1.1753143126510966e-07,
   "CH2OH": 8.19648541301588e-08,
   "CH3OH": 0.0011417097156319782,
   "CO2": 0.001617995913212399,
   "HOCO": 1.2762481639449762e-09,
   "OCHO": 3.107186482830035e-14,
   "HOCHO": 5.209385825536886e-05,
   "CH3OO": 2.617811076011181e-07,
   "CH2OOH": 2.6981233254694797e-17,
   "HOCH2O": 4.339906317380013e-14,
   "CH3OOH": 5.7291863979036665e-09,
   "C2": 3.992631161274441e-17,
   "C2H": 3.892611803444508e-11,
   "C2H2": 0.017408321607330645,
   "H2CC": 5.744429441908714e-09,
   "C2H3": 1.8642097564355448e-05,
   "C2H4": 0.3586813024340926,
   "C2H5": 1.9281659864610012e-05,
   "C2H6": 0.027642118340919238,
   "C2O": 4.122349666813495e-12,
   "HCCO": 8.77200194096281e-07,
   "HCCOH": 1.5595481525211443e-06,
   "CH2CO": 0.007783569831520457,
   "CHCHO": 6.726511923795377e-08,
   "CHCHOH": 4.577571819910463e-09,
   "cC2H3O": 1.8342492664600753e-14,
   "CH3CO": 4.228673183402507e-08,
   "CH2CHO": 1.3062370300841026e-05,
   "CH3CHO": 0.0029554709343278507,
   "cC2H4O": 1.3177892623260908e-05,
   "CH2CHOH": 0.00481529776578959,
   "CH3CH2O": 1.8315969850601088e-11,
   "CH3CHOH": 4.262334089420908e-08,
   "CH2CH2OH": 4.239839466822171e-08,
   "CH3CH2OH": 0.0017412160784572369,
   "OCHCO": 9.737440036216536e-15,
   "OCHCHO": 0.00013420278552671598,
   "CH2CHOO": 2.4005843232568936e-09,
   "CH3C(O)O": 2.361940017106078e-15,
   "CH2CHOOH": 2.515590414065579e-12,
   "CH3C(O)OH": 3.068744696439953e-07,
   "CH3CH2OO": 3.889718706089318e-08,
   "CH3CHOOH": 1.0501362599252301e-19,
   "CH2CH2OOH": 2.8458601037724188e-12,
   "CH3CH2OOH": 3.433469707897976e-11,
   "CH3C(O)OO": 1.6703057762794203e-11,
   "CH3C(O)OOH": 9.616724055845973e-15,
   "HOCH2CH2OO": 4.200967503467689e-13,
   "C3H2": 2.5663108867441055e-15,
   "cC3H2": 3.1630952997342794e-08,
   "C3H3": 0.0004927726355740044,
   "CH2CCH": 1.9521640177930718e-05,
   "CH2CCH2": 0.006014344132988293,
   "CH3CCH": 0.006403398382731018,
   "cC3H4": 3.222374758601099e-07,
   "CH2CHCH2": 0.0014022083115773029,
   "CH3CHCH": 1.1434007880622877e-06,
   "CH3CCH2": 5.849655420725119e-06,
   "cC3H5": 1.7540245216068975e-08,
   "C3H6": 0.2040549597505864,
   "cC3H6": 0.00024241565308339647,
   "iC3H7": 3.161346701844229e-05,
   "nC3H7": 6.840375996295837e-06,
   "C3H8": 0.8454061736452537,
   "CHCC*O": 3.326548917396028e-07,
   "CH*CCO": 5.983391168555847e-05,
   "C*CCHO": 3.555633347715626e-13,
   "CH2CCO": 0.0032674195811019592,
   "CHCCHO": 3.816638775878864e-06,
   "C2H3CO": 0.00016900804703756466,
   "CHCHCHO": 5.916499789427517e-10,
   "CH2CCHO": 1.358979168315316e-07,
   "CH3CCO": 4.48953717109158e-07,
   "C2H3CHO": 0.06520765400093402,
   "CH3CHCO": 0.002184462630411089,
   "CH2CHCH2O": 5.166263735214819e-09,
   "propen1oxy": 9.665452186450002e-09,
   "propen2oxy": 6.288914789439886e-10,
   "CH2CCH2OH": 2.0355996738811835e-10,
   "CH2C(OH)CH2": 3.3416153309408667e-06,
   "CH3C(OH)CH": 1.7051113282451213e-09,
   "CH3CH2CO": 4.002929830293911e-11,
   "CH3C(O)CH2": 6.442485275137362e-07,
   "CH3CHCHO": 9.190120776089012e-07,
   "CH2CHCHOH": 1.8001572877596753e-07,
   "CH2CH2CHO": 2.0630567744456226e-09,
   "vinoxylmethyl": 4.654712575353432e-09,
   "CH3CH2CHO": 8.223954891502364e-06,
   "cC3H6O": 0.01159224218908762,
   "CH2CHCH2OH": 6.577648685573281e-05,
   "CH3CHCHOH": 0.00021169066884594353,
   "CH3C(O)CH3": 0.0009394832520571596,
   "nC3H7O": 1.6634486667696041e-06,
   "iC3H7O": 3.6122927644310206e-13,
   "CH3CH2CHOH": 1.01329643085011e-09,
   "CH3CHCH2OH": 4.0128377792647365e-09,
   "CH2CH2CH2OH": 7.062461350121933e-12,
   "OCHCH2CH2O": 2.2322879371146837e-14,
   "oxiranylmet": 6.180298158802658e-09,
   "CH3COCH2O": 6.640983331296992e-18,
   "CH3CH(CHO)O": 5.644992959465722e-15,
   "CH2CHCH2OO": 4.994843996234289e-08,
   "CHCHCH2OOH": 3.095535847213796e-11,
   "CH2CHCH2OOH": 1.9487689742898966e-09,
   "CH3CHCHOOH": 3.5611696458391816e-19,
   "CH3C(CH2)OOH": 8.354722935906804e-20,
   "nC3H7OO": 2.343954606637654e-10,
   "iC3H7OO": 1.1392657499209455e-08,
   "CH2CH2CH2OOH": 1.0125613498162e-11,
   "CH3CHCH2OOH": 1.3450429057823676e-11,
   "CH2CH(OOH)CH3": 4.399331787052988e-12,
   "nC3H7OOH": 6.319573551904505e-15,
   "iC3H7OOH": 3.4028073944051403e-13,
   "OCHCH2CH2OOH": 1.9832147255641267e-16,
   "cC2H3OCH2OOH": 3.948962064168049e-15,
   "CH3COCH2OOH": 1.0464755327028632e-16,
   "CH3CHOOHCHO": 2.894814343423277e-17,
   "HOOCCCOO*": 8.259759409724149e-16,
   "HOOCC(C)OO*": 1.320825775414424e-15,
   "HOOC(C)COO*": 8.542162793008456e-16,
   "HOOCC(C*)OOH": 1.032012957789121e-18
  }
 },
 {
  "t": 0.00412,
  "T": 1287.67391876511,
  "p": 101325.0,
  "sxC": {
   "C": 3.542200092622969e-15,
   "CH": 3.7191468268403086e-12,
   "CH2": 7.055392627829082e-08,
   "CH2(S)": 4.835591779394226e-10,
   "CH3": 0.0004233681570281652,
   "CH4": 0.14589276013431005,
   "CO": 0.12585910917434362,
   "HCO": 2.682874871720306e-06,
   "CH2O": 0.004801856221151566,
   "HCOH": 2.558270975246044e-10,
   "CH3O": 1.0662241945635021e-07,
   "CH2OH": 8.356711098237243e-08,
   "CH3OH": 0.0011043462453547955,
   "CO2": 0.0016475837612214593,
   "HOCO": 1.2295387554674836e-09,
   "OCHO": 3.0545290104158646e-14,
   "HOCHO": 5.141247713428602e-05,
   "CH3OO": 2.3754273753815846e-07,
   "CH2OOH": 2.3185105804798596e-17,
   "HOCH2O": 4.201100326371273e-14,
   "CH3OOH": 5.01870295290178e-09,
   "C2": 4.133449852083272e-17,
   "C2H": 4.1509920868388695e-11,
   "C2H2": 0.018257091686649313,
   "H2CC": 6.353948160861528e-09,
   "C2H3": 1.9323056269454443e-05,
   "C2H4": 0.36231987805491683,
   "C2H5": 1.89788839714775e-05,
   "C2H6": 0.027240976099725665,
   "C2O": 4.3496353537137325e-12,
   "HCCO": 9.000790450043227e-07,
   "HCCOH": 1.5814998274080195e-06,
   "CH2CO": 0.007829280946660003,
   "CHCHO": 6.951267794590406e-08,
   "CHCHOH": 4.416812228365598e-09,
   "cC2H3O": 1.784788041767957e-14,
   "CH3CO": 4.073911094537992e-08,
   "CH2CHO": 1.2679673978543204e-05,
   "CH3CHO": 0.002755999833079848,
   "cC2H4O": 1.1970903430813412e-05,
   "CH2CHOH": 0.004729382169314738,
   "CH3CH2O": 1.696030224277659e-11,
   "CH3CHOH": 3.976154042814209e-08,
   "CH2CH2OH": 4.030616416654273e-08,
   "CH3CH2OH": 0.0016414186800302617,
   "OCHCO": 9.64670822114838e-15,
   "OCHCHO": 0.00012781405666482612,
   "CH2CHOO": 2.2966846046226325e-09,
   "CH3C(O)O": 2.4113245128218094e-15,
   "CH2CHOOH": 2.3191554568508675e-12,
   "CH3C(O)OH": 3.2163624491877557e-07,
   "CH3CH2OO": 3.531500855997645e-08,
   "CH3CHOOH": 8.88719788025612e-20,
   "CH2CH2OOH": 2.6743065943896222e-12,
   "CH3CH2OOH": 2.957526399450984e-11,
   "CH3C(O)OO": 1.4829814518535345e-11,
   "CH3C(O)OOH": 8.515680451335189e-15,
   "HOCH2CH2OO": 3.6854818440929376e-13,
   "C3H2": 2.8804541985091165e-15,
   "cC3H2": 3.645160904861712e-08,
   "C3H3": 0.0005254617891757938,
   "CH2CCH": 2.120236223636268e-05,
   "CH2CCH2": 0.006107675464033665,
   "CH3CCH": 0.0066868261993346684,
   "cC3H4": 3.411337985221121e-07,
   "CH2CHCH2": 0.001399380218821133,
   "CH3CHCH": 1.0978598738399851e-06,
   "CH3CCH2": 5.911656534495787e-06,
   "cC3H5": 1.780090023362589e-08,
   "C3H6": 0.19741909121292975,
   "cC3H6": 0.00023722497351926424,
   "iC3H7": 2.9288773992813293e-05,
   "nC3H7": 6.3800986637149e-06,
   "C3H8": 0.8551420687827802,
   "CHCC*O": 3.4149859606869567e-07,
   "CH*CCO": 6.247416599595224e-05,
   "C*CCHO": 3.747385798162123e-13,
   "CH2CCO": 0.0032855414882187713,
   "CHCCHO": 3.8130011037208365e-06,
   "C2H3CO": 0.00016589819127119687,
   "CHCHCHO": 5.799769758886589e-10,
   "CH2CCHO": 1.3465365475675292e-07,
   "CH3CCO": 4.4905012718766634e-07,
   "C2H3CHO": 0.06435722872122397,
   "CH3CHCO": 0.002219413706910966,
   "CH2CHCH2O": 4.7669712509454796e-09,
   "propen1oxy": 9.558717558380744e-09,
   "propen2oxy": 6.224413808788518e-10,
   "CH2CCH2OH": 1.9597387554196294e-10,
   "CH2C(OH)CH2": 3.1642134984594258e-06,
   "CH3C(OH)CH": 1.6775279568268302e-09,
   "CH3CH2CO": 3.834235674478247e-11,
   "CH3C(O)CH2": 6.107755353751182e-07,
   "CH3CHCHO": 8.730917600467365e-07,
   "CH2CHCHOH": 1.718816227007854e-07,
   "CH2CH2CHO": 1.97289992162544e-09,
   "vinoxylmethyl": 4.280155867429312e-09,
   "CH3CH2CHO": 7.641469802602462e-06,
   "cC3H6O": 0.011510818273735379,
   "CH2CHCH2OH": 6.141537095051944e-05,
   "CH3CHCHOH": 0.0001980813780859022,
   "CH3C(O)CH3": 0.0009288871532565596,
   "nC3H7O": 1.5528748677339591e-06,
   "iC3H7O": 3.0816661340681664e-13,
   "CH3CH2CHOH": 9.44813992737111e-10,
   "CH3CHCH2OH": 3.6829977865204925e-09,
   "CH2CH2CH2OH": 6.572951035731048e-12,
   "OCHCH2CH2O": 2.0657817536190754e-14,
   "oxiranylmet": 6.110668716575497e-09,
   "CH3COCH2O": 6.1064633634541985e-18,
   "CH3CH(CHO)O": 5.3251630933257936e-15,
   "CH2CHCH2OO": 4.645564111545975e-08,
   "CHCHCH2OOH": 2.937136530414302e-11,
   "CH2CHCH2OOH": 1.7496892559838987e-09,
   "CH3CHCHOOH": 3.245314973910513e-19,
   "CH3C(CH2)OOH": 7.19530517107312e-20,
   "nC3H7OO": 2.0396342755492428e-10,
   "iC3H7OO": 9.744338333807268e-09,
   "CH2CH2CH2OOH": 8.960606744946578e-12,
   "CH3CHCH2OOH": 1.1946920709354819e-11,
   "CH2CH(OOH)CH3": 3.9764876938205275e-12,
   "nC3H7OOH": 5.106287857325829e-15,
   "iC3H7OOH": 2.7240596955732135e-13,
   "OCHCH2CH2OOH": 1.6087644594731246e-16,
   "cC2H3OCH2OOH": 3.5686290831133144e-15,
   "CH3COCH2OOH": 8.677054722819782e-17,
   "CH3CHOOHCHO": 2.3594235800945136e-17,
   "HOOCCCOO*": 6.751574817239919e-16,
   "HOOCC(C)OO*": 1.084663725876665e-15,
   "HOOC(C)COO*": 7.137103859233537e-16,
   "HOOCC(C*)OOH": 8.657835139874683e-19
  }
 },
 {
  "t": 0.004219999999999996,
  "T": 1290.2873647325614,
  "p": 101325.0,
  "sxC": {
   "C": 4.0511588775537805e-15,
   "CH": 3.9603092716469605e-12,
   "CH2": 7.425587302124401e-08,
   "CH2(S)": 4.939589078692142e-10,
   "CH3": 0.0004148254348973944,
   "CH4": 0.1481016322419441,
   "CO": 0.12768230689832186,
   "HCO": 2.6105682470430913e-06,
   "CH2O": 0.0045296226101677215,
   "HCOH": 2.440195756385635e-10,
   "CH3O": 9.558304594816362e-08,
   "CH2OH": 8.52819365814169e-08,
   "CH3OH": 0.0010647988799196166,
   "CO2": 0.0016798362001029478,
   "HOCO": 1.1770487256907597e-09,
   "OCHO": 2.99123828008325e-14,
   "HOCHO": 5.065871639841153e-05,
   "CH3OO": 2.130256007711315e-07,
   "CH2OOH": 1.9508784905890156e-17,
   "HOCH2O": 4.052659251062192e-14,
   "CH3OOH": 4.326576888895775e-09,
   "C2": 4.267042481091098e-17,
   "C2H": 4.43985162723034e-11,
   "C2H2": 0.019230201843536927,
   "H2CC": 7.078348605681326e-09,
   "C2H3": 2.0041587569206214e-05,
   "C2H4": 0.36622203259340164,
   "C2H5": 1.862175259115851e-05,
   "C2H6": 0.02679483772420773,
   "C2O": 4.584014796880101e-12,
   "HCCO": 9.218059751477255e-07,
   "HCCOH": 1.6053381859671111e-06,
   "CH2CO": 0.007866169661731509,
   "CHCHO": 7.188680418683438e-08,
   "CHCHOH": 4.2337803726368e-09,
   "cC2H3O": 1.7329368932988302e-14,
   "CH3CO": 3.9132316521726083e-08,
   "CH2CHO": 1.2233709092107939e-05,
   "CH3CHO": 0.0025609465281028884,
   "cC2H4O": 1.076914391821936e-05,
   "CH2CHOH": 0.004631623858479026,
   "CH3CH2O": 1.557083529330144e-11,
   "CH3CHOH": 3.673547436934031e-08,
   "CH2CH2OH": 3.802695444889235e-08,
   "CH3CH2OH": 0.001537194114339474,
   "OCHCO": 9.522427388403393e-15,
   "OCHCHO": 0.00012078928701890818,
   "CH2CHOO": 2.1804071398066316e-09,
   "CH3C(O)O": 2.458785261031177e-15,
   "CH2CHOOH": 2.1179298525669845e-12,
   "CH3C(O)OH": 3.3802339711683e-07,
   "CH3CH2OO": 3.1695778858786525e-08,
   "CH3CHOOH": 7.367382987753669e-20,
   "CH2CH2OOH": 2.493041734261835e-12,
   "CH3CH2OOH": 2.5075870288671978e-11,
   "CH3C(O)OO": 1.3017647253551404e-11,
   "CH3C(O)OOH": 7.456636014756376e-15,
   "HOCH2CH2OO": 3.1820870654237525e-13,
   "C3H2": 3.2523586473740155e-15,
   "cC3H2": 4.2469761176706567e-08,
   "C3H3": 0.0005623216696677049,
   "CH2CCH": 2.3156105707524975e-05,
   "CH2CCH2": 0.006206258465882849,
   "CH3CCH": 0.007004157778409423,
   "cC3H4": 3.6250462031234075e-07,
   "CH2CHCH2": 0.0013929085088609022,
   "CH3CHCH": 1.0467778675160567e-06,
   "CH3CCH2": 5.962943485744089e-06,
   "cC3H5": 1.8032067024967263e-08,
   "C3H6": 0.19024770996881563,
   "cC3H6": 0.00023118525325084964,
   "iC3H7": 2.6846176312708855e-05,
   "nC3H7": 5.8903237376675596e-06,
   "C3H8": 0.8654264369528496,
   "CHCC*O": 3.493538344656777e-07,
   "CH*CCO": 6.517046202676633e-05,
   "C*CCHO": 3.941549584008238e-13,
   "CH2CCO": 0.0032982205694602495,
   "CHCCHO": 3.79762599251521e-06,
   "C2H3CO": 0.00016185868806278946,
   "CHCHCHO": 5.656430089075132e-10,
   "CH2CCHO": 1.328384490102436e-07,
   "CH3CCO": 4.4736065086533895e-07,
   "C2H3CHO": 0.06335837914969758,
   "CH3CHCO": 0.0022523034533768324,
   "CH2CHCH2O": 4.348578147108571e-09,
   "propen1oxy": 9.448181084089379e-09,
   "propen2oxy": 6.157105026431068e-10,
   "CH2CCH2OH": 1.8734093832367754e-10,
   "CH2C(OH)CH2": 2.972223155748622e-06,
   "CH3C(OH)CH": 1.64217841509871e-09,
   "CH3CH2CO": 3.657069427149058e-11,
   "CH3C(O)CH2": 5.735026910729183e-07,
   "CH3CHCHO": 8.220462833741082e-07,
   "CH2CHCHOH": 1.6277851742660984e-07,
   "CH2CH2CHO": 1.8716305064035817e-09,
   "vinoxylmethyl": 3.890351186000784e-09,
   "CH3CH2CHO": 7.05892743699386e-06,
   "cC3H6O": 0.01142453576627862,
   "CH2CHCH2OH": 5.684424240928879e-05,
   "CH3CHCHOH": 0.00018370513304496512,
   "CH3C(O)CH3": 0.0009179501121708479,
   "nC3H7O": 1.4392198609322448e-06,
   "iC3H7O": 2.5890544625834796e-13,
   "CH3CH2CHOH": 8.720631419042002e-10,
   "CH3CHCH2OH": 3.341322970706287e-09,
   "CH2CH2CH2OH": 6.072291133909812e-12,
   "OCHCH2CH2O": 1.8929948996352652e-14,
   "oxiranylmet": 6.0387298222545626e-09,
   "CH3COCH2O": 5.577762369386866e-18,
   "CH3CH(CHO)O": 4.968591824681655e-15,
   "CH2CHCH2OO": 4.275949235061026e-08,
   "CHCHCH2OOH": 2.7610845182770977e-11,
   "CH2CHCH2OOH": 1.550674080232085e-09,
   "CH3CHCHOOH": 2.9327064045809315e-19,
   "CH3C(CH2)OOH": 6.095338534203979e-20,
   "nC3H7OO": 1.7475045618553687e-10,
   "iC3H7OO": 8.177401576401705e-09,
   "CH2CH2CH2OOH": 7.816435680724882e-12,
   "CH3CHCH2OOH": 1.0462511403889503e-11,
   "CH2CH(OOH)CH3": 3.5507155902515225e-12,
   "nC3H7OOH": 4.031775062161058e-15,
   "iC3H7OOH": 2.1265236081232702e-13,
   "OCHCH2CH2OOH": 1.275249942366386e-16,
   "cC2H3OCH2OOH": 3.196047777928613e-15,
   "CH3COCH2OOH": 7.046195367609422e-17,
   "CH3CHOOHCHO": 1.879734843971338e-17,
   "HOOCCCOO*": 5.39503377759192e-16,
   "HOOCC(C)OO*": 8.710138887905659e-16,
   "HOOC(C)COO*": 5.842412025642167e-16,
   "HOOCC(C*)OOH": 7.117694275082258e-19
  }
 },
 {
  "t": 0.004319999999999992,
  "T": 1292.7648606580476,
  "p": 101325.00000000001,
  "sxC": {
   "C": 4.585170605887047e-15,
   "CH": 4.1830514725516376e-12,
   "CH2": 7.774556756786713e-08,
   "CH2(S)": 5.028921104315999e-10,
   "CH3": 0.00040578768661020365,
   "CH4": 0.15025722970479624,
   "CO": 0.12948132916672905,
   "HCO": 2.534261024963002e-06,
   "CH2O": 0.004281951099025829,
   "HCOH": 2.3207603997615893e-10,
   "CH3O": 8.559219810874678e-08,
   "CH2OH": 8.690055810694465e-08,
   "CH3OH": 0.001027267281880443,
   "CO2": 0.0017113251516940808,
   "HOCO": 1.1242120827557532e-09,
   "OCHO": 2.923362526670429e-14,
   "HOCHO": 4.991076890855777e-05,
   "CH3OO": 1.9087467684563887e-07,
   "CH2OOH": 1.6347842313012183e-17,
   "HOCH2O": 3.909165185952958e-14,
   "CH3OOH": 3.725877123346224e-09,
   "C2": 4.373570663654335e-17,
   "C2H": 4.7275697791825086e-11,
   "C2H2": 0.020233127528992815,
   "H2CC": 7.850201203653465e-09,
   "C2H3": 2.0711800530923216e-05,
   "C2H4": 0.3699694853171456,
   "C2H5": 1.824469670847421e-05,
   "C2H6": 0.02634873161369477,
   "C2O": 4.794075809332777e-12,
   "HCCO": 9.393086975428134e-07,
   "HCCOH": 1.6281225273256516e-06,
   "CH2CO": 0.007888543561850236,
   "CHCHO": 7.410615645233474e-08,
   "CHCHOH": 4.047357879012617e-09,
   "cC2H3O": 1.6833092963821493e-14,
   "CH3CO": 3.762528345748586e-08,
   "CH2CHO": 1.1769256860199582e-05,
   "CH3CHO": 0.0023907215542330715,
   "cC2H4O": 9.697926611128646e-06,
   "CH2CHOH": 0.004531668253812865,
   "CH3CH2O": 1.429464392701729e-11,
   "CH3CHOH": 3.3875270900529276e-08,
   "CH2CH2OH": 3.580399773451405e-08,
   "CH3CH2OH": 0.0014396676185815202,
   "OCHCO": 9.373633795178388e-15,
   "OCHCHO": 0.00011387943070430357,
   "CH2CHOO": 2.064122122397244e-09,
   "CH3C(O)O": 2.4978829263275726e-15,
   "CH2CHOOH": 1.9331906718600787e-12,
   "CH3C(O)OH": 3.5432638860470344e-07,
   "CH3CH2OO": 2.8429936490463827e-08,
   "CH3CHOOH": 6.095674589258981e-20,
   "CH2CH2OOH": 2.321406301487742e-12,
   "CH3CH2OOH": 2.12843566501104e-11,
   "CH3C(O)OO": 1.1447814346894992e-11,
   "CH3C(O)OOH": 6.544126831172465e-15,
   "HOCH2CH2OO": 2.744030385214388e-13,
   "C3H2": 3.6450316588523286e-15,
   "cC3H2": 4.922256400127775e-08,
   "C3H3": 0.000599450274305579,
   "CH2CCH": 2.5191872748970573e-05,
   "CH2CCH2": 0.00629918786989003,
   "CH3CCH": 0.007322640145958263,
   "cC3H4": 3.8415049608580847e-07,
   "CH2CHCH2": 0.0013830099662881592,
   "CH3CHCH": 9.9558511695516e-07,
   "CH3CCH2": 5.995249617992709e-06,
   "cC3H5": 1.8199624292558606e-08,
   "C3H6": 0.1833020760614555,
   "cC3H6": 0.00022493645445016892,
   "iC3H7": 2.455301725203417e-05,
   "nC3H7": 5.424623599062133e-06,
   "C3H8": 0.8751408668672984,
   "CHCC*O": 3.5494255955192587e-07,
   "CH*CCO": 6.758263892047578e-05,
   "C*CCHO": 4.111019576868127e-13,
   "CH2CCO": 0.003303239820383086,
   "CHCCHO": 3.77007018125339e-06,
   "C2H3CO": 0.00015729377973689522,
   "CHCHCHO": 5.500340167027499e-10,
   "CH2CCHO": 1.3059656260546613e-07,
   "CH3CCO": 4.438363843874008e-07,
   "C2H3CHO": 0.062311593391292344,
   "CH3CHCO": 0.002278908307174135,
   "CH2CHCH2O": 3.956651230592106e-09,
   "propen1oxy": 9.345814648918985e-09,
   "propen2oxy": 6.094325199236742e-10,
   "CH2CCH2OH": 1.7856399739747303e-10,
   "CH2C(OH)CH2": 2.7862935734514755e-06,
   "CH3C(OH)CH": 1.6022506494555606e-09,
   "CH3CH2CO": 3.489686769648921e-11,
   "CH3C(O)CH2": 5.364732314170208e-07,
   "CH3CHCHO": 7.714015732641323e-07,
   "CH2CHCHOH": 1.5368427667769434e-07,
   "CH2CH2CHO": 1.769906320896019e-09,
   "vinoxylmethyl": 3.527696599484417e-09,
   "CH3CH2CHO": 6.536592342551006e-06,
   "cC3H6O": 0.011342842257822661,
   "CH2CHCH2OH": 5.2560533341168306e-05,
   "CH3CHCHOH": 0.0001701410571374798,
   "CH3C(O)CH3": 0.0009078521192858279,
   "nC3H7O": 1.3343950978297626e-06,
   "iC3H7O": 2.1825551947442408e-13,
   "CH3CH2CHOH": 8.030634183238858e-10,
   "CH3CHCH2OH": 3.025258387346042e-09,
   "CH2CH2CH2OH": 5.612914044723017e-12,
   "OCHCH2CH2O": 1.7323004270325834e-14,
   "oxiranylmet": 5.972254610875597e-09,
   "CH3COCH2O": 5.107282327317192e-18,
   "CH3CH(CHO)O": 4.614418614600308e-15,
   "CH2CHCH2OO": 3.926703748508696e-08,
   "CHCHCH2OOH": 2.5865790334437086e-11,
   "CH2CHCH2OOH": 1.3729220047855391e-09,
   "CH3CHCHOOH": 2.655364083846274e-19,
   "CH3C(CH2)OOH": 5.1657606326413555e-20,
   "nC3H7OO": 1.4974716944075354e-10,
   "iC3H7OO": 6.852471238201756e-09,
   "CH2CH2CH2OOH": 6.813998796473951e-12,
   "CH3CHCH2OOH": 9.155074936184064e-12,
   "CH2CH(OOH)CH3": 3.167585317832253e-12,
   "nC3H7OOH": 3.186865524264386e-15,
   "iC3H7OOH": 1.6601701325475079e-13,
   "OCHCH2CH2OOH": 1.011449612856797e-16,
   "cC2H3OCH2OOH": 2.8689069214336072e-15,
   "CH3COCH2OOH": 5.723103734165516e-17,
   "CH3CHOOHCHO": 1.498047781286834e-17,
   "HOOCCCOO*": 4.3114147903128795e-16,
   "HOOCC(C)OO*": 6.993468392538932e-16,
   "HOOC(C)COO*": 4.781375797377914e-16,
   "HOOCC(C*)OOH": 5.848514791352852e-19
  }
 },
 {
  "t": 0.004429999999999988,
  "T": 1295.3278978284438,
  "p": 101325.0,
  "sxC": {
   "C": 5.1896059838997586e-15,
   "CH": 4.400534344735993e-12,
   "CH2": 8.127066103661054e-08,
   "CH2(S)": 5.10809794331589e-10,
   "CH3": 0.000395332778851128,
   "CH4": 0.15256292914581723,
   "CO": 0.13142827711833152,
   "HCO": 2.446132191423939e-06,
   "CH2O": 0.004034348394157094,
   "HCOH": 2.1890116335419946e-10,
   "CH3O": 7.571262056801857e-08,
   "CH2OH": 8.853971258819053e-08,
   "CH3OH": 0.000988237594560085,
   "CO2": 0.0017449589660464924,
   "HOCO": 1.066073610017251e-09,
   "OCHO": 2.8440762771681034e-14,
   "HOCHO": 4.909709947520317e-05,
   "CH3OO": 1.6903257137053854e-07,
   "CH2OOH": 1.3400851624857395e-17,
   "HOCH2O": 3.755987821286425e-14,
   "CH3OOH": 3.158232764546596e-09,
   "C2": 4.456871276918383e-17,
   "C2H": 5.038940635326391e-11,
   "C2H2": 0.02136808883305836,
   "H2CC": 8.750080766887887e-09,
   "C2H3": 2.138422564741795e-05,
   "C2H4": 0.37390654799868805,
   "C2H5": 1.7809831168140673e-05,
   "C2H6": 0.025858822678553512,
   "C2O": 4.9914855633681685e-12,
   "HCCO": 9.533987359254959e-07,
   "HCCOH": 1.6514643408119993e-06,
   "CH2CO": 0.007896758021852697,
   "CHCHO": 7.634119489015826e-08,
   "CHCHOH": 3.8400817611320656e-09,
   "cC2H3O": 1.6302714732953643e-14,
   "CH3CO": 3.60625170774338e-08,
   "CH2CHO": 1.1241746075523369e-05,
   "CH3CHO": 0.0022285952149270166,
   "cC2H4O": 8.65284701223836e-06,
   "CH2CHOH": 0.004419489883993613,
   "CH3CH2O": 1.3010821190707811e-11,
   "CH3CHOH": 3.092393483943132e-08,
   "CH2CH2OH": 3.343438208518244e-08,
   "CH3CH2OH": 0.0013397346571995962,
   "OCHCO": 9.182526424833057e-15,
   "OCHCHO": 0.00010645693724837053,
   "CH2CHOO": 1.937280311616952e-09,
   "CH3C(O)O": 2.5307596087954333e-15,
   "CH2CHOOH": 1.7474720486856142e-12,
   "CH3C(O)OH": 3.720790399896627e-07,
   "CH3CH2OO": 2.5213872848518116e-08,
   "CH3CHOOH": 4.939910314381993e-20,
   "CH2CH2OOH": 2.143487051079552e-12,
   "CH3CH2OOH": 1.780160676792693e-11,
   "CH3C(O)OO": 9.958526351918386e-12,
   "CH3C(O)OOH": 5.682714911025965e-15,
   "HOCH2CH2OO": 2.3289327305788933e-13,
   "C3H2": 4.095823164875472e-15,
   "cC3H2": 5.753624775431874e-08,
   "C3H3": 0.0006402207567716223,
   "CH2CCH": 2.751314057950593e-05,
   "CH2CCH2": 0.006394676630017751,
   "CH3CCH": 0.007672593655789623,
   "cC3H4": 4.081246970437676e-07,
   "CH2CHCH2": 0.0013683402855535695,
   "CH3CHCH": 9.396318462513681e-07,
   "CH3CCH2": 6.008783983091979e-06,
   "cC3H5": 1.8309497542746987e-08,
   "C3H6": 0.17593647797732598,
   "cC3H6": 0.00021790869003596744,
   "iC3H7": 2.220395828085772e-05,
   "nC3H7": 4.941501518288373e-06,
   "C3H8": 0.8851649406701761,
   "CHCC*O": 3.583154415453028e-07,
   "CH*CCO": 6.987650034574759e-05,
   "C*CCHO": 4.2637809093636247e-13,
   "CH2CCO": 0.0033002763604521577,
   "CHCCHO": 3.7256644950069167e-06,
   "C2H3CO": 0.00015177967440446866,
   "CHCHCHO": 5.316166977938661e-10,
   "CH2CCHO": 1.276837941987064e-07,
   "CH3CCO": 4.3795851223629635e-07,
   "C2H3CHO": 0.06111559729499084,
   "CH3CHCO": 0.0023009995940126314,
   "CH2CHCH2O": 3.5558748983739097e-09,
   "propen1oxy": 9.242224353575742e-09,
   "propen2oxy": 6.030374029586198e-10,
   "CH2CCH2OH": 1.6883736042005866e-10,
   "CH2C(OH)CH2": 2.589619543905625e-06,
   "CH3C(OH)CH": 1.5536484327333587e-09,
   "CH3CH2CO": 3.3158082156946745e-11,
   "CH3C(O)CH2": 4.964169073395103e-07,
   "CH3CHCHO": 7.16665645052766e-07,
   "CH2CHCHOH": 1.4378549308020674e-07,
   "CH2CH2CHO": 1.6584169506461563e-09,
   "vinoxylmethyl": 3.159358125457245e-09,
   "CH3CH2CHO": 6.02290867833153e-06,
   "cC3H6O": 0.011258406316960021,
   "CH2CHCH2OH": 4.817536386517971e-05,
   "CH3CHCHOH": 0.00015617586113552057,
   "CH3C(O)CH3": 0.0008976610061200498,
   "nC3H7O": 1.2283373467121992e-06,
   "iC3H7O": 1.817829609958073e-13,
   "CH3CH2CHOH": 7.317087044492838e-10,
   "CH3CHCH2OH": 2.706394577234722e-09,
   "CH2CH2CH2OH": 5.150611856863038e-12,
   "OCHCH2CH2O": 1.5686571027144694e-14,
   "oxiranylmet": 5.905119984946753e-09,
   "CH3COCH2O": 4.6462803348468265e-18,
   "CH3CH(CHO)O": 4.232013363791295e-15,
   "CH2CHCH2OO": 3.566866480314655e-08,
   "CHCHCH2OOH": 2.3982724459165538e-11,
   "CH2CHCH2OOH": 1.1996024395098386e-09,
   "CH3CHCHOOH": 2.3856288583030473e-19,
   "CH3C(CH2)OOH": 4.3101498548537023e-20,
   "nC3H7OO": 1.2641936356072383e-10,
   "iC3H7OO": 5.634503471282034e-09,
   "CH2CH2CH2OOH": 5.856414216758747e-12,
   "CH3CHCH2OOH": 7.899527581226971e-12,
   "CH2CH(OOH)CH3": 2.791089550190765e-12,
   "nC3H7OOH": 2.465055653020357e-15,
   "iC3H7OOH": 1.2653661106320154e-13,
   "OCHCH2CH2OOH": 7.847392839111718e-17,
   "cC2H3OCH2OOH": 2.554077663942442e-15,
   "CH3COCH2OOH": 4.5555350018992794e-17,
   "CH3CHOOHCHO": 1.1680795294070554e-17,
   "HOOCCCOO*": 3.371026234169644e-16,
   "HOOCC(C)OO*": 5.494994976336684e-16,
   "HOOC(C)COO*": 3.8356131780360453e-16,
   "HOOCC(C*)OOH": 4.711012198088292e-19
  }
 },
 {
  "t": 0.004549999999999983,
  "T": 1297.925490392251,
  "p": 101325.0,
  "sxC": {
   "C": 5.851785706518916e-15,
   "CH": 4.598076493183765e-12,
   "CH2": 8.466399548873408e-08,
   "CH2(S)": 5.169552572142046e-10,
   "CH3": 0.00038340487648954674,
   "CH4": 0.1549956013758524,
   "CO": 0.13350862455291204,
   "HCO": 2.3457164119291674e-06,
   "CH2O": 0.00378995142175508,
   "HCOH": 2.0463626933203427e-10,
   "CH3O": 6.614518015594736e-08,
   "CH2OH": 9.012662553203235e-08,
   "CH3OH": 0.000948254568115595,
   "CO2": 0.0017803151327006456,
   "HOCO": 1.003146970932138e-09,
   "OCHO": 2.7530377710967557e-14,
   "HOCHO": 4.8222698097340955e-05,
   "CH3OO": 1.4796299217046618e-07,
   "CH2OOH": 1.07399117630902e-17,
   "HOCH2O": 3.5935751087505025e-14,
   "CH3OOH": 2.635795781682824e-09,
   "C2": 4.50559526888899e-17,
   "C2H": 5.367757054545421e-11,
   "C2H2": 0.022640152036088396,
   "H2CC": 9.785857622000834e-09,
   "C2H3": 2.2030940194993997e-05,
   "C2H4": 0.3779745983433614,
   "C2H5": 1.731570537361151e-05,
   "C2H6": 0.02532651938651365,
   "C2O": 5.161163581373867e-12,
   "HCCO": 9.624325920856005e-07,
   "HCCOH": 1.6743501978011313e-06,
   "CH2CO": 0.007886880010418387,
   "CHCHO": 7.850427249528438e-08,
   "CHCHOH": 3.6135925627196e-09,
   "cC2H3O": 1.5733226309120326e-14,
   "CH3CO": 3.4449827581493044e-08,
   "CH2CHO": 1.0652978996633873e-05,
   "CH3CHO": 0.0020776728049031654,
   "cC2H4O": 7.652563630780171e-06,
   "CH2CHOH": 0.004294894755661656,
   "CH3CH2O": 1.1741281415202755e-11,
   "CH3CHOH": 2.793863721978417e-08,
   "CH2CH2OH": 3.095279405067234e-08,
   "CH3CH2OH": 0.001238996435040835,
   "OCHCO": 8.943283272949993e-15,
   "OCHCHO": 9.862736495547429e-05,
   "CH2CHOO": 1.8015064091918957e-09,
   "CH3C(O)O": 2.5542459316042693e-15,
   "CH2CHOOH": 1.5640656097427618e-12,
   "CH3C(O)OH": 3.9112729556776324e-07,
   "CH3CH2OO": 2.211590293589334e-08,
   "CH3CHOOH": 3.921542421503901e-20,
   "CH2CH2OOH": 1.962103278676695e-12,
   "CH3CH2OOH": 1.4684661518373805e-11,
   "CH3C(O)OO": 8.573130701027224e-12,
   "CH3C(O)OOH": 4.885190214110906e-15,
   "HOCH2CH2OO": 1.945779461683257e-13,
   "C3H2": 4.602352242452486e-15,
   "cC3H2": 6.76950610171335e-08,
   "C3H3": 0.0006841257943723451,
   "CH2CCH": 3.0124859452872425e-05,
   "CH2CCH2": 0.0064907019337001005,
   "CH3CCH": 0.008051811284132859,
   "cC3H4": 4.3427604472211395e-07,
   "CH2CHCH2": 0.0013481405411119585,
   "CH3CHCH": 8.796104288206635e-07,
   "CH3CCH2": 5.997797750037084e-06,
   "cC3H5": 1.834138319073293e-08,
   "C3H6": 0.1682431199862521,
   "cC3H6": 0.0002101570610791077,
   "iC3H7": 1.9847474217382103e-05,
   "nC3H7": 4.450518524748658e-06,
   "C3H8": 0.895314563137966,
   "CHCC*O": 3.5860098037290785e-07,
   "CH*CCO": 7.192495866245987e-05,
   "C*CCHO": 4.3852077088378537e-13,
   "CH2CCO": 0.003287516442388321,
   "CHCCHO": 3.66075910820863e-06,
   "C2H3CO": 0.00014531974364897636,
   "CHCHCHO": 5.103442030379868e-10,
   "CH2CCHO": 1.2404199206937718e-07,
   "CH3CCO": 4.293620917146594e-07,
   "C2H3CHO": 0.059771063072351006,
   "CH3CHCO": 0.0023167890429714034,
   "CH2CHCH2O": 3.1544646196445975e-09,
   "propen1oxy": 9.139402638334232e-09,
   "propen2oxy": 5.96649348177816e-10,
   "CH2CCH2OH": 1.582628846654446e-10,
   "CH2C(OH)CH2": 2.3854525730871445e-06,
   "CH3C(OH)CH": 1.4959606828197932e-09,
   "CH3CH2CO": 3.1372907530343284e-11,
   "CH3C(O)CH2": 4.5399212332298063e-07,
   "CH3CHCHO": 6.587164596598414e-07,
   "CH2CHCHOH": 1.3322548368649917e-07,
   "CH2CH2CHO": 1.5384913031631636e-09,
   "vinoxylmethyl": 2.792984081173906e-09,
   "CH3CH2CHO": 5.525662345212781e-06,
   "cC3H6O": 0.011172820578575942,
   "CH2CHCH2OH": 4.377211404041969e-05,
   "CH3CHCHOH": 0.00014208366741132804,
   "CH3C(O)CH3": 0.0008875705833747547,
   "nC3H7O": 1.1226333032860844e-06,
   "iC3H7O": 1.5000625293231045e-13,
   "CH3CH2CHOH": 6.594581236508928e-10,
   "CH3CHCH2OH": 2.3917404607389955e-09,
   "CH2CH2CH2OH": 4.6924795293639395e-12,
   "OCHCH2CH2O": 1.4048730810261591e-14,
   "oxiranylmet": 5.83861036124781e-09,
   "CH3COCH2O": 4.1998470999673405e-18,
   "CH3CH(CHO)O": 3.8285960219922594e-15,
   "CH2CHCH2OO": 3.203914345458835e-08,
   "CHCHCH2OOH": 2.1993310269971707e-11,
   "CH2CHCH2OOH": 1.034336045549604e-09,
   "CH3CHCHOOH": 2.1277975976877353e-19,
   "CH3C(CH2)OOH": 3.543602869811638e-20,
   "nC3H7OO": 1.0520221746878231e-10,
   "iC3H7OO": 4.5471333140590285e-09,
   "CH2CH2CH2OOH": 4.9636610447823225e-12,
   "CH3CHCH2OOH": 6.722563412295034e-12,
   "CH2CH(OOH)CH3": 2.4289897425887977e-12,
   "nC3H7OOH": 1.8683039980611322e-15,
   "iC3H7OOH": 9.426440204396508e-14,
   "OCHCH2CH2OOH": 5.961530811818432e-17,
   "cC2H3OCH2OOH": 2.2565457413836458e-15,
   "CH3COCH2OOH": 3.5559805478491055e-17,
   "CH3CHOOHCHO": 8.919154816410241e-18,
   "HOOCCCOO*": 2.5809021022895862e-16,
   "HOOCC(C)OO*": 4.22832454926105e-16,
   "HOOC(C)COO*": 3.0175244051669524e-16,
   "HOOCC(C*)OOH": 3.7215136695935123e-19
  }
 },
 {
  "t": 0.004679999999999978,
  "T": 1300.5029536793515,
  "p": 101325.0,
  "sxC": {
   "C": 6.548198664623096e-15,
   "CH": 4.758746549310002e-12,
   "CH2": 8.772644533957276e-08,
   "CH2(S)": 5.205057225274395e-10,
   "CH3": 0.0003700005464525495,
   "CH4": 0.15752895292513514,
   "CO": 0.1357041388448984,
   "HCO": 2.2330552920963994e-06,
   "CH2O": 0.003551111986688415,
   "HCOH": 1.8949330864109463e-10,
   "CH3O": 5.706866998836407e-08,
   "CH2OH": 9.157675295920199e-08,
   "CH3OH": 0.0009078589025925635,
   "CO2": 0.0018169037367976447,
   "HOCO": 9.362319638878134e-10,
   "OCHO": 2.6504216473405434e-14,
   "HOCHO": 4.729337976917082e-05,
   "CH3OO": 1.2806648659057082e-07,
   "CH2OOH": 8.413698214192154e-18,
   "HOCH2O": 3.422525739042104e-14,
   "CH3OOH": 2.1671040201956735e-09,
   "C2": 4.508968365692025e-17,
   "C2H": 5.705522583979992e-11,
   "C2H2": 0.02405237653346965,
   "H2CC": 1.0961204335991415e-08,
   "C2H3": 2.2620505987416683e-05,
   "C2H4": 0.3821106012292557,
   "C2H5": 1.6763177808895095e-05,
   "C2H6": 0.024754083850451587,
   "C2O": 5.286847131393379e-12,
   "HCCO": 9.648067112329855e-07,
   "HCCOH": 1.695608162560939e-06,
   "CH2CO": 0.00785530461799282,
   "CHCHO": 8.049675534441872e-08,
   "CHCHOH": 3.370686900720046e-09,
   "cC2H3O": 1.5119105595789445e-14,
   "CH3CO": 3.278983899267541e-08,
   "CH2CHO": 1.0008148571849847e-05,
   "CH3CHO": 0.0019400864753618097,
   "cC2H4O": 6.711972348467341e-06,
   "CH2CHOH": 0.004157924682096812,
   "CH3CH2O": 1.0506028354067536e-11,
   "CH3CHOH": 2.497842266370591e-08,
   "CH2CH2OH": 2.840113719862171e-08,
   "CH3CH2OH": 0.0011389753739658283,
   "OCHCO": 8.651624722783376e-15,
   "OCHCHO": 9.05222724543211e-05,
   "CH2CHOO": 1.6590141329925062e-09,
   "CH3C(O)O": 2.5652059950711754e-15,
   "CH2CHOOH": 1.3860570920612365e-12,
   "CH3C(O)OH": 4.112644011441615e-07,
   "CH3CH2OO": 1.919449926154774e-08,
   "CH3CHOOH": 3.0510695989320645e-20,
   "CH2CH2OOH": 1.7802014601606543e-12,
   "CH3CH2OOH": 1.1962190184831685e-11,
   "CH3C(O)OO": 7.307267904665019e-12,
   "CH3C(O)OOH": 4.1597139527101435e-15,
   "HOCH2CH2OO": 1.6010444328826584e-13,
   "C3H2": 5.157292912299983e-15,
   "cC3H2": 7.999855193689446e-08,
   "C3H3": 0.0007304111284637915,
   "CH2CCH": 3.302200250806957e-05,
   "CH2CCH2": 0.00658520717363852,
   "CH3CCH": 0.00845710846643407,
   "cC3H4": 4.6235615057533276e-07,
   "CH2CHCH2": 0.0013218354869987728,
   "CH3CHCH": 8.164706116398975e-07,
   "CH3CCH2": 5.95706808485766e-06,
   "cC3H5": 1.8276416424594893e-08,
   "C3H6": 0.16032324052003474,
   "cC3H6": 0.00020176984881868269,
   "iC3H7": 1.7532784074145916e-05,
   "nC3H7": 3.961900665579131e-06,
   "C3H8": 0.9054032921486663,
   "CHCC*O": 3.549823606992352e-07,
   "CH*CCO": 7.359884031822624e-05,
   "C*CCHO": 4.459608039648405e-13,
   "CH2CCO": 0.0032634191645022244,
   "CHCCHO": 3.572098153505663e-06,
   "C2H3CO": 0.0001379743173929192,
   "CHCHCHO": 4.863177172713151e-10,
   "CH2CCHO": 1.196484688149247e-07,
   "CH3CCO": 4.1780301120670035e-07,
   "C2H3CHO": 0.058283903548185426,
   "CH3CHCO": 0.002324631955492154,
   "CH2CHCH2O": 2.7608502223216497e-09,
   "propen1oxy": 9.039213857457368e-09,
   "propen2oxy": 5.903875061422306e-10,
   "CH2CCH2OH": 1.4700083598153485e-10,
   "CH2C(OH)CH2": 2.177583922949385e-06,
   "CH3C(OH)CH": 1.4292916095821062e-09,
   "CH3CH2CO": 2.956003325569443e-11,
   "CH3C(O)CH2": 4.1005017752024605e-07,
   "CH3CHCHO": 5.986816342468813e-07,
   "CH2CHCHOH": 1.2219567381062726e-07,
   "CH2CH2CHO": 1.412067931066451e-09,
   "vinoxylmethyl": 2.436206708909778e-09,
   "CH3CH2CHO": 5.050764103768549e-06,
   "cC3H6O": 0.011087699182389383,
   "CH2CHCH2OH": 3.94330660696587e-05,
   "CH3CHCHOH": 0.0001281397159871651,
   "CH3C(O)CH3": 0.0008777602507690915,
   "nC3H7O": 1.018726760063847e-06,
   "iC3H7O": 1.230594374841199e-13,
   "CH3CH2CHOH": 5.878294330325478e-10,
   "CH3CHCH2OH": 2.0880408070676164e-09,
   "CH2CH2CH2OH": 4.2448324035144044e-12,
   "OCHCH2CH2O": 1.2437358730034017e-14,
   "oxiranylmet": 5.773918168476689e-09,
   "CH3COCH2O": 3.77150257928655e-18,
   "CH3CH(CHO)O": 3.4134271340588618e-15,
   "CH2CHCH2OO": 2.845548276837108e-08,
   "CHCHCH2OOH": 1.9937384002355348e-11,
   "CH2CHCH2OOH": 8.801460385629029e-10,
   "CH3CHCHOOH": 1.885141773169124e-19,
   "CH3C(CH2)OOH": 2.8742645199942074e-20,
   "nC3H7OO": 8.636536530285654e-11,
   "iC3H7OO": 3.603553784959922e-09,
   "CH2CH2CH2OOH": 4.150597278871856e-12,
   "CH3CHCH2OOH": 5.6446570092507705e-12,
   "CH2CH(OOH)CH3": 2.0879401691026394e-12,
   "nC3H7OOH": 1.3898880380592146e-15,
   "iC3H7OOH": 6.874663263376904e-14,
   "OCHCH2CH2OOH": 4.44039288034819e-17,
   "cC2H3OCH2OOH": 1.97994486264979e-15,
   "CH3COCH2OOH": 2.7245899100262156e-17,
   "CH3CHOOHCHO": 6.677698942309132e-18,
   "HOOCCCOO*": 1.9371214663189159e-16,
   "HOOCC(C)OO*": 3.189865309253015e-16,
   "HOOC(C)COO*": 2.3299089249834443e-16,
   "HOOCC(C*)OOH": 2.885093632222085e-19
  }
 },
 {
  "t": 0.004819999999999972,
  "T": 1303.0042043690746,
  "p": 101325.0,
  "sxC": {
   "C": 7.243609568091694e-15,
   "CH": 4.865018868488889e-12,
   "CH2": 9.023959569326418e-08,
   "CH2(S)": 5.206422397235788e-10,
   "CH3": 0.0003551834932434555,
   "CH4": 0.16013400941494252,
   "CO": 0.13799280954020918,
   "HCO": 2.1088803022333353e-06,
   "CH2O": 0.0033194959510317074,
   "HCOH": 1.737510991857917e-10,
   "CH3O": 4.86331246962908e-08,
   "CH2OH": 9.279911511887017e-08,
   "CH3OH": 0.0008675700429971777,
   "CO2": 0.0018541843409946442,
   "HOCO": 8.664210949261076e-10,
   "OCHO": 2.537022035392345e-14,
   "HOCHO": 4.631559926422959e-05,
   "CH3OO": 1.0966225677807976e-07,
   "CH2OOH": 6.445189182405672e-18,
   "HOCH2O": 3.2437636624534036e-14,
   "CH3OOH": 1.756893587679755e-09,
   "C2": 4.4584156615400685e-17,
   "C2H": 6.041656291776564e-11,
   "C2H2": 0.025605032693812146,
   "H2CC": 1.2273837990893404e-08,
   "C2H3": 2.3120070214377612e-05,
   "C2H4": 0.38624939218881094,
   "C2H5": 1.6155888954315944e-05,
   "C2H6": 0.024144810040354295,
   "C2O": 5.352999893686199e-12,
   "HCCO": 9.591401099391295e-07,
   "HCCOH": 1.71399339683878e-06,
   "CH2CO": 0.007799053821145625,
   "CHCHO": 8.221537252069411e-08,
   "CHCHOH": 3.1153435740400793e-09,
   "cC2H3O": 1.445595211948351e-14,
   "CH3CO": 3.1084035238545895e-08,
   "CH2CHO": 9.316188934596157e-06,
   "CH3CHO": 0.001816983280011836,
   "cC2H4O": 5.8420987097281415e-06,
   "CH2CHOH": 0.0040089322735060535,
   "CH3CH2O": 9.322800097382347e-12,
   "CH3CHOH": 2.2101056601631368e-08,
   "CH2CH2OH": 2.5827122361437217e-08,
   "CH3CH2OH": 0.00104106492015366,
   "OCHCO": 8.305778438660028e-15,
   "OCHCHO": 8.229451878790968e-05,
   "CH2CHOO": 1.5125371732189556e-09,
   "CH3C(O)O": 2.5608488913333737e-15,
   "CH2CHOOH": 1.216250320723019e-12,
   "CH3C(O)OH": 4.3222923088342764e-07,
   "CH3CH2OO": 1.649561495567326e-08,
   "CH3CHOOH": 2.3287712676128318e-20,
   "CH2CH2OOH": 1.600783632071196e-12,
   "CH3CH2OOH": 9.637510036511775e-12,
   "CH3C(O)OO": 6.169694275590739e-12,
   "CH3C(O)OOH": 3.5104084853396433e-15,
   "HOCH2CH2OO": 1.298510094848044e-13,
   "C3H2": 5.747300488416295e-15,
   "cC3H2": 9.47415731677052e-08,
   "C3H3": 0.0007780667944905483,
   "CH2CCH": 3.618709290078487e-05,
   "CH2CCH2": 0.006676213445762159,
   "CH3CCH": 0.008884321802185015,
   "cC3H4": 4.920141504036388e-07,
   "CH2CHCH2": 0.0012891201488539708,
   "CH3CHCH": 7.513891647096249e-07,
   "CH3CCH2": 5.882485835883583e-06,
   "cC3H5": 1.8099239561686743e-08,
   "C3H6": 0.15228388803950285,
   "cC3H6": 0.00019286579519624557,
   "iC3H7": 1.53070547124711e-05,
   "nC3H7": 3.485969882283626e-06,
   "C3H8": 0.9152514080554955,
   "CHCC*O": 3.4681946816604663e-07,
   "CH*CCO": 7.477874087708682e-05,
   "C*CCHO": 4.4721306049231903e-13,
   "CH2CCO": 0.0032268596670158092,
   "CHCCHO": 3.4572747768133387e-06,
   "C2H3CO": 0.00012986184171779946,
   "CHCHCHO": 4.5980600770679695e-10,
   "CH2CCHO": 1.1452421493954366e-07,
   "CH3CCO": 4.0320503858029705e-07,
   "C2H3CHO": 0.05666560846504261,
   "CH3CHCO": 0.00232317388201261,
   "CH2CHCH2O": 2.383252202923667e-09,
   "propen1oxy": 8.943311391594094e-09,
   "propen2oxy": 5.843601686720257e-10,
   "CH2CCH2OH": 1.3526694047736064e-10,
   "CH2C(OH)CH2": 1.970165295277151e-06,
   "CH3C(OH)CH": 1.3543615712315253e-09,
   "CH3CH2CO": 2.7738886076409387e-11,
   "CH3C(O)CH2": 3.655952218139246e-07,
   "CH3CHCHO": 5.378859901385489e-07,
   "CH2CHCHOH": 1.109277769661241e-07,
   "CH2CH2CHO": 1.281662536220129e-09,
   "vinoxylmethyl": 2.096259696077141e-09,
   "CH3CH2CHO": 4.602389042954988e-06,
   "cC3H6O": 0.01100459305557287,
   "CH2CHCH2OH": 3.523567965666466e-05,
   "CH3CHCHOH": 0.00011460562263354003,
   "CH3C(O)CH3": 0.0008683875382654415,
   "nC3H7O": 9.179237518824527e-07,
   "iC3H7O": 1.0075215486295798e-13,
   "CH3CH2CHOH": 5.18308076889222e-10,
   "CH3CHCH2OH": 1.801370004931617e-09,
   "CH2CH2CH2OH": 3.8132232030074975e-12,
   "OCHCH2CH2O": 1.087965905112869e-14,
   "oxiranylmet": 5.712092863661739e-09,
   "CH3COCH2O": 3.3637147309961376e-18,
   "CH3CH(CHO)O": 2.9972566743094808e-15,
   "CH2CHCH2OO": 2.4992212791043128e-08,
   "CHCHCH2OOH": 1.7860869600822106e-11,
   "CH2CHCH2OOH": 7.393495590090625e-10,
   "CH3CHCHOOH": 1.659980183990898e-19,
   "CH3C(CH2)OOH": 2.303877069695419e-20,
   "nC3H7OO": 7.002019705861537e-11,
   "iC3H7OO": 2.8069860545786164e-09,
   "CH2CH2CH2OOH": 3.426630257500639e-12,
   "CH3CHCH2OOH": 4.679469292884419e-12,
   "CH2CH(OOH)CH3": 1.7732548976705963e-12,
   "nC3H7OOH": 1.0171408011931317e-15,
   "iC3H7OOH": 4.918885090307334e-14,
   "OCHCH2CH2OOH": 3.248418847925889e-17,
   "cC2H3OCH2OOH": 1.7266588333104705e-15,
   "CH3COCH2OOH": 2.0517495282606726e-17,
   "CH3CHOOHCHO": 4.910278582014463e-18,
   "HOOCCCOO*": 1.427589980110281e-16,
   "HOOCC(C)OO*": 2.362834066552748e-16,
   "HOOC(C)COO*": 1.7676148374057675e-16,
   "HOOCC(C*)OOH": 2.1972724259116553e-19
  }
 },
 {
  "t": 0.004979999999999965,
  "T": 1305.5217188682834,
  "p": 101325.00000000001,
  "sxC": {
   "C": 7.931694492166701e-15,
   "CH": 4.900813014784721e-12,
   "CH2": 9.206810462236113e-08,
   "CH2(S)": 5.162308919934375e-10,
   "CH3": 0.00033801865182695996,
   "CH4": 0.16295097700092298,
   "CO": 0.1405026210926863,
   "HCO": 1.965802540730139e-06,
   "CH2O": 0.00308217750029135,
   "HCOH": 1.567084680381422e-10,
   "CH3O": 4.048685997513547e-08,
   "CH2OH": 9.374935756142903e-08,
   "CH3OH": 0.0008253429372146275,
   "CO2": 0.0018939920369053453,
   "HOCO": 7.904430041609661e-10,
   "OCHO": 2.4061073461832498e-14,
   "HOCHO": 4.5229342502333735e-05,
   "CH3OO": 9.196340817821307e-08,
   "CH2OOH": 4.740247618954418e-18,
   "HOCH2O": 3.046575809047103e-14,
   "CH3OOH": 1.3856895412887511e-09,
   "C2": 4.3401531586920646e-17,
   "C2H": 6.384124668414054e-11,
   "C2H2": 0.027408277783523536,
   "H2CC": 1.3810824876872435e-08,
   "C2H3": 2.3517832205484187e-05,
   "C2H4": 0.39058551933653296,
   "C2H5": 1.5456800278948415e-05,
   "C2H6": 0.023460824811516495,
   "C2O": 5.344144857865661e-12,
   "HCCO": 9.432042740546547e-07,
   "HCCOH": 1.7290604581973708e-06,
   "CH2CO": 0.0077097757627787025,
   "CHCHO": 8.363285703533443e-08,
   "CHCHOH": 2.8355204442397333e-09,
   "cC2H3O": 1.3694487962683436e-14,
   "CH3CO": 2.9221287104303524e-08,
   "CH2CHO": 8.542007784957285e-06,
   "CH3CHO": 0.0017021092989070769,
   "cC2H4O": 5.001943694368903e-06,
   "CH2CHOH": 0.0038379622017956105,
   "CH3CH2O": 8.137456147845266e-12,
   "CH3CHOH": 1.9188642227449654e-08,
   "CH2CH2OH": 2.3119813616583183e-08,
   "CH3CH2OH": 0.000940534555852999,
   "OCHCO": 7.879969262957264e-15,
   "OCHCHO": 7.358764383322168e-05,
   "CH2CHOO": 1.3557233705906798e-09,
   "CH3C(O)O": 2.537039633673661e-15,
   "CH2CHOOH": 1.0472321820916912e-12,
   "CH3C(O)OH": 4.551020012300009e-07,
   "CH3CH2OO": 1.3902699093268434e-08,
   "CH3CHOOH": 1.7133479401208323e-20,
   "CH2CH2OOH": 1.4158434976731082e-12,
   "CH3CH2OOH": 7.580489437124318e-12,
   "CH3C(O)OO": 5.102954522335645e-12,
   "CH3C(O)OOH": 2.9037757863325273e-15,
   "HOCH2CH2OO": 1.0241025437206924e-13,
   "C3H2": 6.391588194486751e-15,
   "cC3H2": 1.1340806246085574e-07,
   "C3H3": 0.0008288990240496282,
   "CH2CCH": 3.9814815847959545e-05,
   "CH2CCH2": 0.006767230563185554,
   "CH3CCH": 0.009357456423824812,
   "cC3H4": 5.248126829399976e-07,
   "CH2CHCH2": 0.0012472995650787187,
   "CH3CHCH": 6.814818492545317e-07,
   "CH3CCH2": 5.7632222372211055e-06,
   "cC3H5": 1.7776522930460945e-08,
   "C3H6": 0.14371740909842867,
   "cC3H6": 0.00018298157923272995,
   "iC3H7": 1.3082740523828714e-05,
   "nC3H7": 3.0042038764683436e-06,
   "C3H8": 0.9252864110972608,
   "CHCC*O": 3.3276957458272666e-07,
   "CH*CCO": 7.538352298677789e-05,
   "C*CCHO": 4.4045948735798775e-13,
   "CH2CCO": 0.0031736045288311455,
   "CHCCHO": 3.305131324991046e-06,
   "C2H3CO": 0.00012057609910214573,
   "CHCHCHO": 4.2934851102168867e-10,
   "CH2CCHO": 1.0834446611228266e-07,
   "CH3CCO": 3.844705703032176e-07,
   "C2H3CHO": 0.05481804710061629,
   "CH3CHCO": 0.0023103751006692988,
   "CH2CHCH2O": 2.007302518962418e-09,
   "propen1oxy": 8.847474798965644e-09,
   "propen2oxy": 5.783054025946818e-10,
   "CH2CCH2OH": 1.225493491430906e-10,
   "CH2C(OH)CH2": 1.7546276891315754e-06,
   "CH3C(OH)CH": 1.2670613574039832e-09,
   "CH3CH2CO": 2.581436346485419e-11,
   "CH3C(O)CH2": 3.1893094805539713e-07,
   "CH3CHCHO": 4.739421914793273e-07,
   "CH2CHCHOH": 9.896053047254744e-08,
   "CH2CH2CHO": 1.141802926874913e-09,
   "vinoxylmethyl": 1.7600496922179955e-09,
   "CH3CH2CHO": 4.157273419004837e-06,
   "cC3H6O": 0.01091991859243884,
   "CH2CHCH2OH": 3.100057915633865e-05,
   "CH3CHCHOH": 0.00010091121640792292,
   "CH3C(O)CH3": 0.0008590366347598103,
   "nC3H7O": 8.153516525660435e-07,
   "iC3H7O": 8.162210309508244e-14,
   "CH3CH2CHOH": 4.481389152755917e-10,
   "CH3CHCH2OH": 1.520533790234877e-09,
   "CH2CH2CH2OH": 3.376827583565712e-12,
   "OCHCH2CH2O": 9.309388348473373e-15,
   "oxiranylmet": 5.650400783114464e-09,
   "CH3COCH2O": 2.9544169191122428e-18,
   "CH3CH(CHO)O": 2.5658818872540094e-15,
   "CH2CHCH2OO": 2.151305122669086e-08,
   "CHCHCH2OOH": 1.5682595735735547e-11,
   "CH2CHCH2OOH": 6.059122598357216e-10,
   "CH3CHCHOOH": 1.441176893902338e-19,
   "CH3C(CH2)OOH": 1.8013051616274153e-20,
   "nC3H7OO": 5.532696130713224e-11,
   "iC3H7OO": 2.114478717754738e-09,
   "CH2CH2CH2OOH": 2.7583918037223145e-12,
   "CH3CHCH2OOH": 3.783466577564278e-12,
   "CH2CH(OOH)CH3": 1.4715050189396754e-12,
   "nC3H7OOH": 7.186521524504605e-16,
   "iC3H7OOH": 3.3832357839564584e-14,
   "OCHCH2CH2OOH": 2.2890169083575227e-17,
   "cC2H3OCH2OOH": 1.4840849311629e-15,
   "CH3COCH2OOH": 1.4913194933082118e-17,
   "CH3CHOOHCHO": 3.478654732112616e-18,
   "HOOCCCOO*": 1.0133750109444717e-16,
   "HOOCC(C)OO*": 1.6862389498025664e-16,
   "HOOC(C)COO*": 1.2943714563071965e-16,
   "HOOCC(C*)OOH": 1.6151487669800767e-19
  }
 },
 {
  "t": 0.005159999999999958,
  "T": 1307.938719549444,
  "p": 101324.99999999999,
  "sxC": {
   "C": 8.530359548498799e-15,
   "CH": 4.838795136395508e-12,
   "CH2": 9.280866583766759e-08,
   "CH2(S)": 5.05906695364419e-10,
   "CH3": 0.00031875360385810633,
   "CH4": 0.16591414223680367,
   "CO": 0.14318084448007376,
   "HCO": 1.8067211893990354e-06,
   "CH2O": 0.0028444628038442493,
   "HCOH": 1.3897454998215486e-10,
   "CH3O": 3.295746612172088e-08,
   "CH2OH": 9.425592853144136e-08,
   "CH3OH": 0.0007823203805559352,
   "CO2": 0.0019351739760716511,
   "HOCO": 7.108287227123354e-10,
   "OCHO": 2.260135919471313e-14,
   "HOCHO": 4.404862392280384e-05,
   "CH3OO": 7.564829911196136e-08,
   "CH2OOH": 3.3529640182654195e-18,
   "HOCH2O": 2.8345391044634675e-14,
   "CH3OOH": 1.0659442012654625e-09,
   "C2": 4.1455645788203687e-17,
   "C2H": 6.710388369437085e-11,
   "C2H2": 0.02945713709863812,
   "H2CC": 1.5554477642935258e-08,
   "C2H3": 2.375304876347379e-05,
   "C2H4": 0.39497973558306304,
   "C2H5": 1.4677388667347503e-05,
   "C2H6": 0.022711290908115717,
   "C2O": 5.2384818187101295e-12,
   "HCCO": 9.150778765159231e-07,
   "HCCOH": 1.7385700921875285e-06,
   "CH2CO": 0.007582452323433245,
   "CHCHO": 8.455599587138344e-08,
   "CHCHOH": 2.5404366964564957e-09,
   "cC2H3O": 1.2837695008392277e-14,
   "CH3CO": 2.7223873426510264e-08,
   "CH2CHO": 7.708196155991965e-06,
   "CH3CHO": 0.0015987513437733087,
   "cC2H4O": 4.2200684752697535e-06,
   "CH2CHOH": 0.0036464086528831376,
   "CH3CH2O": 6.9915615953608786e-12,
   "CH3CHOH": 1.6356716872849914e-08,
   "CH2CH2OH": 2.0380335026597833e-08,
   "CH3CH2OH": 0.000840455379518963,
   "OCHCO": 7.376648541593218e-15,
   "OCHCHO": 6.472314883860564e-05,
   "CH2CHOO": 1.19436557173032e-09,
   "CH3C(O)O": 2.489481149545523e-15,
   "CH2CHOOH": 8.853807573468441e-13,
   "CH3C(O)OH": 4.792521183629419e-07,
   "CH3CH2OO": 1.1513502870333988e-08,
   "CH3CHOOH": 1.2187216118042507e-20,
   "CH2CH2OOH": 1.232036081704493e-12,
   "CH3CH2OOH": 5.842898067105832e-12,
   "CH3C(O)OO": 4.140787820615373e-12,
   "CH3C(O)OOH": 2.3583734920041684e-15,
   "HOCH2CH2OO": 7.873176348197247e-14,
   "C3H2": 7.05243876789416e-15,
   "cC3H2": 1.365332326206639e-07,
   "C3H3": 0.0008805070288417246,
   "CH2CCH": 4.3847252576255045e-05,
   "CH2CCH2": 0.006854299335037205,
   "CH3CCH": 0.009866768399862618,
   "cC3H4": 5.599025917385253e-07,
   "CH2CHCH2": 0.0011962264026312169,
   "CH3CHCH": 6.092358214526495e-07,
   "CH3CCH2": 5.5937002551348655e-06,
   "cC3H5": 1.728667846606936e-08,
   "C3H6": 0.1348561486183852,
   "cC3H6": 0.0001723680850855939,
   "iC3H7": 1.0952896815136862e-05,
   "nC3H7": 2.5369768350382833e-06,
   "C3H8": 0.9351413194801774,
   "CHCC*O": 3.122200761227952e-07,
   "CH*CCO": 7.521714815427995e-05,
   "C*CCHO": 4.23721603579487e-13,
   "CH2CCO": 0.0031019285138974063,
   "CHCCHO": 3.113361747357129e-06,
   "C2H3CO": 0.00011038551529353379,
   "CHCHCHO": 3.956739768204286e-10,
   "CH2CCHO": 1.0120638251485894e-07,
   "CH3CCO": 3.6171665539905673e-07,
   "C2H3CHO": 0.05276941520066444,
   "CH3CHCO": 0.0022840298639994583,
   "CH2CHCH2O": 1.6495282580504342e-09,
   "propen1oxy": 8.755170538358283e-09,
   "propen2oxy": 5.72444910497597e-10,
   "CH2CCH2OH": 1.0931621587914819e-10,
   "CH2C(OH)CH2": 1.5394150967551597e-06,
   "CH3C(OH)CH": 1.16961450254703e-09,
   "CH3CH2CO": 2.3838402491315858e-11,
   "CH3C(O)CH2": 2.720766204226114e-07,
   "CH3CHCHO": 4.0952323359515595e-07,
   "CH2CHCHOH": 8.676969834710814e-08,
   "CH2CH2CHO": 9.979827285399767e-10,
   "vinoxylmethyl": 1.4421837725978413e-09,
   "CH3CH2CHO": 3.7277971528364645e-06,
   "cC3H6O": 0.010836786773987259,
   "CH2CHCH2OH": 2.688743911129176e-05,
   "CH3CHCHOH": 8.757764260960193e-05,
   "CH3C(O)CH3": 0.0008500428819428551,
   "nC3H7O": 7.143020301335872e-07,
   "iC3H7O": 6.592702621220516e-14,
   "CH3CH2CHOH": 3.8020463720073124e-10,
   "CH3CHCH2OH": 1.257383965477664e-09,
   "CH2CH2CH2OH": 2.9497194046267323e-12,
   "OCHCH2CH2O": 7.788606247223987e-15,
   "oxiranylmet": 5.591062652220996e-09,
   "CH3COCH2O": 2.5547807337520432e-18,
   "CH3CH(CHO)O": 2.139974519004983e-15,
   "CH2CHCH2OO": 1.8162184584985223e-08,
   "CHCHCH2OOH": 1.3493559294116867e-11,
   "CH2CHCH2OOH": 4.850270824348655e-10,
   "CH3CHCHOOH": 1.2356653440966324e-19,
   "CH3C(CH2)OOH": 1.3797987474003817e-20,
   "nC3H7OO": 4.272563846740915e-11,
   "iC3H7OO": 1.5444400212148448e-09,
   "CH2CH2CH2OOH": 2.1694970819560052e-12,
   "CH3CHCH2OOH": 2.98918888564776e-12,
   "CH2CH(OOH)CH3": 1.194467029242544e-12,
   "nC3H7OOH": 4.92906011086601e-16,
   "iC3H7OOH": 2.2490391438764492e-14,
   "OCHCH2CH2OOH": 1.5605034319641405e-17,
   "cC2H3OCH2OOH": 1.2599019766371024e-15,
   "CH3COCH2OOH": 1.0498833669733854e-17,
   "CH3CHOOHCHO": 2.3844578455628197e-18,
   "HOOCCCOO*": 6.957016272837932e-17,
   "HOOCC(C)OO*": 1.163940373961511e-16,
   "HOOC(C)COO*": 9.177100761963752e-17,
   "HOOCC(C*)OOH": 1.1492573003673886e-19
  }
 },
 {
  "t": 0.005379999999999949,
  "T": 1310.3419145772025,
  "p": 101325.0,
  "sxC": {
   "C": 8.976700141306356e-15,
   "CH": 4.6392297049282064e-12,
   "CH2": 9.197586504922862e-08,
   "CH2(S)": 4.867745357313216e-10,
   "CH3": 0.0002957646138351148,
   "CH4": 0.16924373964647801,
   "CO": 0.14623489048760896,
   "HCO": 1.6198421339115129e-06,
   "CH2O": 0.0025889187858225008,
   "HCOH": 1.1957236866625418e-10,
   "CH3O": 2.569721826849493e-08,
   "CH2OH": 9.412307776115892e-08,
   "CH3OH": 0.0007355417666479807,
   "CO2": 0.0019804561554842737,
   "HOCO": 6.229389063383662e-10,
   "OCHO": 2.087633945178682e-14,
   "HOCHO": 4.266570395487267e-05,
   "CH3OO": 5.991098963518711e-08,
   "CH2OOH": 2.2035693963766053e-18,
   "HOCH2O": 2.5908936778311098e-14,
   "CH3OOH": 7.804335999662224e-10,
   "C2": 3.8477913276727095e-17,
   "C2H": 7.021163608814445e-11,
   "C2H2": 0.03196427449907962,
   "H2CC": 1.7656420100393033e-08,
   "C2H3": 2.376488325794114e-05,
   "C2H4": 0.3996984497773426,
   "C2H5": 1.3753501497795799e-05,
   "C2H6": 0.02182989497610043,
   "C2O": 5.0002879565555e-12,
   "HCCO": 8.695810157553943e-07,
   "HCCOH": 1.7403784497813385e-06,
   "CH2CO": 0.007396570484793657,
   "CHCHO": 8.48080198335234e-08,
   "CHCHOH": 2.212767001947443e-09,
   "cC2H3O": 1.1804115776443794e-14,
   "CH3CO": 2.4918172258103466e-08,
   "CH2CHO": 6.761849593972891e-06,
   "CH3CHO": 0.0015003164447800622,
   "cC2H4O": 3.4537845697631726e-06,
   "CH2CHOH": 0.003416020842137081,
   "CH3CH2O": 5.823042220810982e-12,
   "CH3CHOH": 1.3465893178184627e-08,
   "CH2CH2OH": 1.7464177418671694e-08,
   "CH3CH2OH": 0.0007345426183233094,
   "OCHCO": 6.750022907039065e-15,
   "OCHCHO": 5.522650546363299e-05,
   "CH2CHOO": 1.0198285415925234e-09,
   "CH3C(O)O": 2.407736485806934e-15,
   "CH2CHOOH": 7.225595205829434e-13,
   "CH3C(O)OH": 5.062614847438684e-07,
   "CH3CH2OO": 9.207502671548038e-09,
   "CH3CHOOH": 8.117092793734344e-21,
   "CH2CH2OOH": 1.0394823715432099e-12,
   "CH3CH2OOH": 4.3153659501672e-12,
   "CH3C(O)OO": 3.229923064768513e-12,
   "CH3C(O)OOH": 1.843381308855713e-15,
   "HOCH2CH2OO": 5.756974505789799e-14,
   "C3H2": 7.735215034216203e-15,
   "cC3H2": 1.6740883797299623e-07,
   "C3H3": 0.0009345217940013977,
   "CH2CCH": 4.861602872940026e-05,
   "CH2CCH2": 0.006941003851415693,
   "CH3CCH": 0.010452050274607558,
   "cC3H4": 5.997037856145359e-07,
   "CH2CHCH2": 0.0011305415773120362,
   "CH3CHCH": 5.306184021984421e-07,
   "CH3CCH2": 5.349525851619166e-06,
   "cC3H5": 1.6552440819214674e-08,
   "C3H6": 0.12509083559573114,
   "cC3H6": 0.00016026637342679285,
   "iC3H7": 8.820056985437425e-06,
   "nC3H7": 2.063098157917814e-06,
   "C3H8": 0.9453471125459433,
   "CHCC*O": 2.8263164992139146e-07,
   "CH*CCO": 7.400211843884594e-05,
   "C*CCHO": 3.9318472805138123e-13,
   "CH2CCO": 0.00300195847655894,
   "CHCCHO": 2.860104385840229e-06,
   "C2H3CO": 9.86243390612256e-05,
   "CHCHCHO": 3.5638650492403405e-10,
   "CH2CCHO": 9.253019767889199e-08,
   "CH3CCO": 3.3288806086240216e-07,
   "C2H3CHO": 0.05034369163715311,
   "CH3CHCO": 0.0022384575419435106,
   "CH2CHCH2O": 1.2948754293380974e-09,
   "propen1oxy": 8.66143096186959e-09,
   "propen2oxy": 5.664651911464493e-10,
   "CH2CCH2OH": 9.485521807166658e-11,
   "CH2C(OH)CH2": 1.3136437290512569e-06,
   "CH3C(OH)CH": 1.0553942603842092e-09,
   "CH3CH2CO": 2.167909126593122e-11,
   "CH3C(O)CH2": 2.229565735035541e-07,
   "CH3CHCHO": 3.4162681071270103e-07,
   "CH2CHCHOH": 7.374961286261198e-08,
   "CH2CH2CHO": 8.430782696778758e-10,
   "vinoxylmethyl": 1.1291028330918646e-09,
   "CH3CH2CHO": 3.286299242215417e-06,
   "cC3H6O": 0.01075072502033814,
   "CH2CHCH2OH": 2.268316860221975e-05,
   "CH3CHCHOH": 7.391512116957429e-05,
   "CH3C(O)CH3": 0.0008409197263354712,
   "nC3H7O": 6.088745961902618e-07,
   "iC3H7O": 5.242925086475295e-14,
   "CH3CH2CHOH": 3.1128365154167835e-10,
   "CH3CHCH2OH": 1.000065756780838e-09,
   "CH2CH2CH2OH": 2.507104356732109e-12,
   "OCHCH2CH2O": 6.2455889739498936e-15,
   "oxiranylmet": 5.530876631760821e-09,
   "CH3COCH2O": 2.139945514192555e-18,
   "CH3CH(CHO)O": 1.7033465075091153e-15,
   "CH2CHCH2OO": 1.4782668203329108e-08,
   "CHCHCH2OOH": 1.1191190716428458e-11,
   "CH2CHCH2OOH": 3.709479542690368e-10,
   "CH3CHCHOOH": 1.0316560877830856e-19,
   "CH3C(CH2)OOH": 1.01327768490312e-20,
   "nC3H7OO": 3.1491910688307156e-11,
   "iC3H7OO": 1.0616380846005753e-09,
   "CH2CH2CH2OOH": 1.6295547584898993e-12,
   "CH3CHCH2OOH": 2.2564459038479196e-12,
   "CH2CH(OOH)CH3": 9.289342002817846e-13,
   "nC3H7OOH": 3.1776507407593384e-16,
   "iC3H7OOH": 1.3942002517895896e-14,
   "OCHCH2CH2OOH": 9.941505363533592e-18,
   "cC2H3OCH2OOH": 1.041351841923827e-15,
   "CH3COCH2OOH": 6.928814503144297e-18,
   "CH3CHOOHCHO": 1.5280428895900787e-18,
   "HOOCCCOO*": 4.4627856305054696e-17,
   "HOOCC(C)OO*": 7.510563939873432e-17,
   "HOOC(C)COO*": 6.099063504745691e-17,
   "HOOCC(C*)OOH": 7.664475010571559e-20
  }
 },
 {
  "t": 0.0056399999999999385,
  "T": 1312.4931400387745,
  "p": 101325.0,
  "sxC": {
   "C": 9.106295604278664e-15,
   "CH": 4.278295155735241e-12,
   "CH2": 8.895791922418526e-08,
   "CH2(S)": 4.5734590228100933e-10,
   "CH3": 0.0002700096761730257,
   "CH4": 0.17278208211263574,
   "CO": 0.1495289368568796,
   "HCO": 1.4155727958733091e-06,
   "CH2O": 0.0023279275456329017,
   "HCOH": 9.991108662304176e-11,
   "CH3O": 1.9279473045307457e-08,
   "CH2OH": 9.305006921820426e-08,
   "CH3OH": 0.0006874595221713808,
   "CO2": 0.0020272793473768303,
   "HOCO": 5.328459858083401e-10,
   "OCHO": 1.8967941004821516e-14,
   "HOCHO": 4.11155539752091e-05,
   "CH3OO": 4.592322853414924e-08,
   "CH2OOH": 1.3564233310926352e-18,
   "HOCH2O": 2.3267802305600366e-14,
   "CH3OOH": 5.481848447748163e-10,
   "C2": 3.4548392906102415e-17,
   "C2H": 7.269257376701987e-11,
   "C2H2": 0.03489346145976839,
   "H2CC": 2.0030730092860105e-08,
   "C2H3": 2.345505808892339e-05,
   "C2H4": 0.4044396100304729,
   "C2H5": 1.2724531012947483e-05,
   "C2H6": 0.02084481406160097,
   "C2O": 4.616760443726734e-12,
   "HCCO": 8.058837090839815e-07,
   "HCCOH": 1.730836097028232e-06,
   "CH2CO": 0.007147027048471888,
   "CHCHO": 8.406734494436049e-08,
   "CHCHOH": 1.8751969774264716e-09,
   "cC2H3O": 1.0627979333594363e-14,
   "CH3CO": 2.239066249905454e-08,
   "CH2CHO": 5.7647550102959215e-06,
   "CH3CHO": 0.0014119121514457554,
   "cC2H4O": 2.7563195536753117e-06,
   "CH2CHOH": 0.0031527431389064583,
   "CH3CH2O": 4.715408522464523e-12,
   "CH3CHOH": 1.0736760863144495e-08,
   "CH2CH2OH": 1.4586819079878475e-08,
   "CH3CH2OH": 0.0006291541670273171,
   "OCHCO": 6.025988540722916e-15,
   "OCHCHO": 4.5793120388190336e-05,
   "CH2CHOO": 8.450060880936635e-10,
   "CH3C(O)O": 2.2881819635922636e-15,
   "CH2CHOOH": 5.710876413156066e-13,
   "CH3C(O)OH": 5.344132697524852e-07,
   "CH3CH2OO": 7.152859416412381e-09,
   "CH3CHOOH": 5.1146453916743475e-21,
   "CH2CH2OOH": 8.521924716114664e-13,
   "CH3CH2OOH": 3.0848997674351354e-12,
   "CH3C(O)OO": 2.433360592103398e-12,
   "CH3C(O)OOH": 1.3937199510233034e-15,
   "HOCH2CH2OO": 4.036221755110614e-14,
   "C3H2": 8.333827044712898e-15,
   "cC3H2": 2.0670644334938753e-07,
   "C3H3": 0.0009848005423125832,
   "CH2CCH": 5.391081853731882e-05,
   "CH2CCH2": 0.0070194664573892335,
   "CH3CCH": 0.011087451186633986,
   "cC3H4": 6.419264252399148e-07,
   "CH2CHCH2": 0.0010518227030997384,
   "CH3CHCH": 4.5119181856116926e-07,
   "CH3CCH2": 5.029898830089409e-06,
   "cC3H5": 1.5566042288741497e-08,
   "C3H6": 0.11494440827235275,
   "cC3H6": 0.00014730706580328747,
   "iC3H7": 6.854875109404584e-06,
   "nC3H7": 1.6209706863312852e-06,
   "C3H8": 0.9551804406194473,
   "CHCC*O": 2.450040329305884e-07,
   "CH*CCO": 7.148990567428963e-05,
   "C*CCHO": 3.484530382378753e-13,
   "CH2CCO": 0.0028729499852210897,
   "CHCCHO": 2.5510390923935346e-06,
   "C2H3CO": 8.60250454850222e-05,
   "CHCHCHO": 3.1371353023971767e-10,
   "CH2CCHO": 8.272987269627209e-08,
   "CH3CCO": 2.992046042595338e-07,
   "C2H3CHO": 0.047627185900361725,
   "CH3CHCO": 0.0021715017580874207,
   "CH2CHCH2O": 9.73388909142643e-10,
   "propen1oxy": 8.57285483324822e-09,
   "propen2oxy": 5.60789648209308e-10,
   "CH2CCH2OH": 8.023162748465101e-11,
   "CH2C(OH)CH2": 1.0942994891745923e-06,
   "CH3C(OH)CH": 9.314294591328523e-10,
   "CH3CH2CO": 1.946155359951396e-11,
   "CH3C(O)CH2": 1.7570112769977977e-07,
   "CH3CHCHO": 2.757609114597953e-07,
   "CH2CHCHOH": 6.09121883841599e-08,
   "CH2CH2CHO": 6.893726441115223e-10,
   "vinoxylmethyl": 8.470245768493708e-10,
   "CH3CH2CHO": 2.8585464399709524e-06,
   "cC3H6O": 0.010667830661496666,
   "CH2CHCH2OH": 1.869516262380722e-05,
   "CH3CHCHOH": 6.09213033973431e-05,
   "CH3C(O)CH3": 0.0008323068112650692,
   "nC3H7O": 5.061764737456628e-07,
   "iC3H7O": 4.1612690299383234e-14,
   "CH3CH2CHOH": 2.467540786526791e-10,
   "CH3CHCH2OH": 7.690432747479893e-10,
   "CH2CH2CH2OH": 2.0788669429678636e-12,
   "OCHCH2CH2O": 4.8053735234837955e-15,
   "oxiranylmet": 5.474069996032541e-09,
   "CH3COCH2O": 1.7370910459262535e-18,
   "CH3CH(CHO)O": 1.2954402546841164e-15,
   "CH2CHCH2OO": 1.163984574421005e-08,
   "CHCHCH2OOH": 8.960950338328128e-12,
   "CH2CHCH2OOH": 2.7240581487359167e-10,
   "CH3CHCHOOH": 8.428465266365472e-20,
   "CH3C(CH2)OOH": 7.225743282925578e-21,
   "nC3H7OO": 2.2338390073682146e-11,
   "iC3H7OO": 6.928050405734184e-10,
   "CH2CH2CH2OOH": 1.1767644339296632e-12,
   "CH3CHCH2OOH": 1.6379966970995053e-12,
   "CH2CH(OOH)CH3": 6.953501194798105e-13,
   "nC3H7OOH": 1.954985598575423e-16,
   "iC3H7OOH": 8.183544719898422e-15,
   "OCHCH2CH2OOH": 5.993832715767242e-18,
   "cC2H3OCH2OOH": 8.430860846850077e-16,
   "CH3COCH2OOH": 4.33208313878628e-18,
   "CH3CHOOHCHO": 9.2685135850117e-19,
   "HOOCCCOO*": 2.7071981709440196e-17,
   "HOOCC(C)OO*": 4.58364934579532e-17,
   "HOOC(C)COO*": 3.837133543880541e-17,
   "HOOCC(C*)OOH": 4.8364180046011104e-20
  }
 }
]
