# Supplementary material for: Green synthesis of propylene oxide directly from propane
Source: Nat Commun. 2022 Dec 13;13:7504. doi: 10.1038/s41467-022-34967-2 (PMC9748031; doi:10.1038/s41467-022-34967-2)
Supplement: Supplementary file 4 — Supplementary Software 1 [file 41467_2022_34967_MOESM4_ESM.zip › results/XS-773-DTU_N2_pOH_1.00.json]

[
 {
  "t": 9.999999999999985e-09,
  "T": 775.8829564110564,
  "p": 101325.0,
  "sxC": {
   "C": 5.523230041444655e-15,
   "CH": 7.703449271796619e-12,
   "CH2": 2.899571574620103e-06,
   "CH2(S)": 6.203061251660268e-06,
   "CH3": 0.004432898905891177,
   "CH4": 7.675746112967672e-08,
   "CO": 1.041731150701321e-07,
   "HCO": 4.639399884448462e-07,
   "CH2O": 0.00014097457737188339,
   "HCOH": 1.6210354212558585e-06,
   "CH3O": 4.044477160613779e-08,
   "CH2OH": 0.0017638702772783163,
   "CH3OH": 3.1236054172759774e-05,
   "CO2": 2.8743735047894198e-08,
   "HOCO": 2.819186147666334e-13,
   "OCHO": 2.214348732817757e-15,
   "HOCHO": 9.2856362810871e-10,
   "CH3OO": 3.817482978065134e-06,
   "CH2OOH": 1.7420250828454517e-13,
   "HOCH2O": 5.2922789274305025e-11,
   "CH3OOH": 5.7502111527295806e-11,
   "C2": 8.927927990756819e-22,
   "C2H": 3.1500951236959163e-17,
   "C2H2": 1.510736384193229e-10,
   "H2CC": 3.4904711572483765e-24,
   "C2H3": 8.298569380688918e-09,
   "C2H4": 6.752217550519018e-05,
   "C2H5": 0.0035623380272321804,
   "C2H6": 1.5957213904654067e-07,
   "C2O": 2.0218561532703238e-16,
   "HCCO": 3.6182648661506477e-12,
   "HCCOH": 1.6974939985419684e-11,
   "CH2CO": 1.6233216009682212e-08,
   "CHCHO": 2.609516677698069e-12,
   "CHCHOH": 3.004858226607561e-09,
   "cC2H3O": 7.763471293982819e-13,
   "CH3CO": 3.689781088247569e-07,
   "CH2CHO": 2.7349182944215534e-07,
   "CH3CHO": 0.00026255275344231845,
   "cC2H4O": 1.5439924508649188e-08,
   "CH2CHOH": 2.807934055824159e-05,
   "CH3CH2O": 2.502206077366965e-08,
   "CH3CHOH": 0.004866966026703251,
   "CH2CH2OH": 0.0037139662688392213,
   "CH3CH2OH": 0.00014130406435496924,
   "OCHCO": 2.885404656828936e-17,
   "OCHCHO": 4.5790873875500495e-11,
   "CH2CHOO": 4.397225129007206e-12,
   "CH3C(O)O": 5.12945933503232e-14,
   "CH2CHOOH": 1.5177457945105198e-18,
   "CH3C(O)OH": 1.591241888184469e-19,
   "CH3CH2OO": 1.995851893147769e-05,
   "CH3CHOOH": 6.887997526121012e-15,
   "CH2CH2OOH": 7.431461504551477e-10,
   "CH3CH2OOH": 2.493562564673092e-10,
   "CH3C(O)OO": 1.501075953122298e-09,
   "CH3C(O)OOH": 2.48399863241461e-16,
   "HOCH2CH2OO": 2.0250230121183896e-05,
   "C3H2": 1.385048799609122e-15,
   "cC3H2": 2.8496809389354894e-25,
   "C3H3": 1.662095291191042e-11,
   "CH2CCH": 1.3703520118909427e-23,
   "CH2CCH2": 5.055717794404407e-08,
   "CH3CCH": 4.1153909627947424e-10,
   "cC3H4": 1.3305348023105156e-17,
   "CH2CHCH2": 2.3804308710530054e-05,
   "CH3CHCH": 2.78475227466564e-06,
   "CH3CCH2": 2.294524946664081e-06,
   "cC3H5": 5.231281827301209e-16,
   "C3H6": 0.025010396886690715,
   "cC3H6": 1.8232230257941912e-13,
   "iC3H7": 0.5333531234397307,
   "nC3H7": 0.3947323278658725,
   "C3H8": 0.006788482992906162,
   "CHCC*O": 4.389858664279718e-19,
   "CH*CCO": 7.862843897909331e-22,
   "C*CCHO": 6.20625359665478e-24,
   "CH2CCO": 4.317613839788415e-15,
   "CHCCHO": 3.0418135496153922e-15,
   "C2H3CO": 4.429115774853109e-12,
   "CHCHCHO": 1.2889020294031915e-12,
   "CH2CCHO": 1.6377009310823605e-12,
   "CH3CCO": 2.3783073940344245e-23,
   "C2H3CHO": 2.2102661333166666e-08,
   "CH3CHCO": 2.2959536886225452e-17,
   "CH2CHCH2O": 1.558870989823317e-11,
   "propen1oxy": 9.624692278695328e-12,
   "propen2oxy": 7.823462801140977e-12,
   "CH2CCH2OH": 3.182977263249262e-11,
   "CH2C(OH)CH2": 3.773343494190223e-11,
   "CH3C(OH)CH": 2.45415894056358e-13,
   "CH3CH2CO": 9.157956835082576e-08,
   "CH3C(O)CH2": 1.4937755223165655e-08,
   "CH3CHCHO": 1.4937754458779414e-08,
   "CH2CHCHOH": 3.6514525431336215e-15,
   "CH2CH2CHO": 9.057615326991788e-15,
   "vinoxylmethyl": 6.449213021118379e-13,
   "CH3CH2CHO": 2.545035903353512e-05,
   "cC3H6O": 2.0927396655284127e-05,
   "CH2CHCH2OH": 7.771039642204963e-08,
   "CH3CHCHOH": 2.83970709949609e-07,
   "CH3C(O)CH3": 1.658920670892793e-05,
   "nC3H7O": 5.6982309393732e-07,
   "iC3H7O": 3.454752147671984e-11,
   "CH3CH2CHOH": 5.74851281737889e-14,
   "CH3CHCH2OH": 6.97328755591369e-06,
   "CH2CH2CH2OH": 8.578854244652208e-12,
   "OCHCH2CH2O": 1.1759093493914129e-11,
   "oxiranylmet": 1.930657823579241e-15,
   "CH3COCH2O": 4.7557258288084e-16,
   "CH3CH(CHO)O": 5.342702075396642e-17,
   "CH2CHCH2OO": 1.732994259359167e-08,
   "CHCHCH2OOH": 1.145668193130836e-14,
   "CH2CHCH2OOH": 5.2708334140754595e-09,
   "CH3CHCHOOH": 4.9619355971540344e-14,
   "CH3C(CH2)OOH": 2.296277318001378e-13,
   "nC3H7OO": 0.006875819140164111,
   "iC3H7OO": 0.020815528297969715,
   "CH2CH2CH2OOH": 4.342404926319303e-05,
   "CH3CHCH2OOH": 2.971121876773634e-07,
   "CH2CH(OOH)CH3": 3.006278204865922e-07,
   "nC3H7OOH": 3.90721080729993e-09,
   "iC3H7OOH": 1.1875183102587912e-08,
   "OCHCH2CH2OOH": 1.304037145988631e-10,
   "cC2H3OCH2OOH": 2.7836196369832173e-10,
   "CH3COCH2OOH": 2.883529235599267e-14,
   "CH3CHOOHCHO": 1.6832470229232297e-14,
   "HOOCCCOO*": 7.424546625610652e-07,
   "HOOCC(C)OO*": 4.074480028303307e-09,
   "HOOC(C)COO*": 9.710042568212214e-10,
   "HOOCC(C*)OOH": 1.283954537580887e-12
  }
 },
 {
  "t": 9.999999999999988e-08,
  "T": 791.3138652246921,
  "p": 101325.00000000004,
  "sxC": {
   "C": 7.918858778079393e-12,
   "CH": 6.65025888946487e-09,
   "CH2": 4.8864175784464104e-05,
   "CH2(S)": 4.57526918736738e-06,
   "CH3": 0.013580087910355303,
   "CH4": 1.498506990204193e-05,
   "CO": 3.2680363602079176e-05,
   "HCO": 2.8172607657746526e-05,
   "CH2O": 0.004544606413730868,
   "HCOH": 2.097428446638751e-05,
   "CH3O": 2.362807125758064e-05,
   "CH2OH": 0.0023859392089507544,
   "CH3OH": 0.0004012366142587829,
   "CO2": 1.3913909500017933e-05,
   "HOCO": 1.4328869863560113e-10,
   "OCHO": 2.2631863407091966e-14,
   "HOCHO": 1.0749235099645915e-07,
   "CH3OO": 0.00018435193887497703,
   "CH2OOH": 5.368133358996068e-10,
   "HOCH2O": 1.322560597116837e-10,
   "CH3OOH": 1.3619431475315833e-07,
   "C2": 1.4460604717482073e-19,
   "C2H": 7.765589473983933e-16,
   "C2H2": 4.9464698797422416e-08,
   "H2CC": 9.802192603647615e-21,
   "C2H3": 2.604252645310267e-07,
   "C2H4": 0.0010445001666093674,
   "C2H5": 0.012412462408106766,
   "C2H6": 0.00011842470121524374,
   "C2O": 3.0094251826287207e-13,
   "HCCO": 1.9436126411955294e-09,
   "HCCOH": 3.997391677084555e-09,
   "CH2CO": 3.162494818915636e-06,
   "CHCHO": 1.066967045520294e-09,
   "CHCHOH": 1.3058673354649575e-07,
   "cC2H3O": 3.265390244701576e-12,
   "CH3CO": 2.4554883038028325e-05,
   "CH2CHO": 2.685447798234016e-05,
   "CH3CHO": 0.009436774516344186,
   "cC2H4O": 8.48040903193303e-07,
   "CH2CHOH": 0.0004026207837180173,
   "CH3CH2O": 2.6948907982365726e-06,
   "CH3CHOH": 0.007586764921331764,
   "CH2CH2OH": 0.011228143028909583,
   "CH3CH2OH": 0.0019174631068875152,
   "OCHCO": 1.8048829308225067e-15,
   "OCHCHO": 3.8194657126071416e-08,
   "CH2CHOO": 2.359036776462549e-09,
   "CH3C(O)O": 5.393213009001124e-12,
   "CH2CHOOH": 2.2681929490224493e-13,
   "CH3C(O)OH": 5.780480257608403e-13,
   "CH3CH2OO": 0.000961347415793661,
   "CH3CHOOH": 3.81150632456944e-13,
   "CH2CH2OOH": 6.117340242337627e-09,
   "CH3CH2OOH": 1.4781282941394976e-07,
   "CH3C(O)OO": 1.9038220577149921e-06,
   "CH3C(O)OOH": 6.925059167320454e-11,
   "HOCH2CH2OO": 0.0007736825419950392,
   "C3H2": -5.0885310730316206e-27,
   "cC3H2": 6.611795219855069e-20,
   "C3H3": 4.4415957517855954e-09,
   "CH2CCH": 4.70322205350578e-18,
   "CH2CCH2": 3.4299680536337177e-06,
   "CH3CCH": 8.510189349535377e-08,
   "cC3H4": 5.443108990463403e-14,
   "CH2CHCH2": 0.0003610294405937647,
   "CH3CHCH": 3.3683819298229326e-05,
   "CH3CCH2": 1.2816946060372944e-05,
   "cC3H5": 7.984062230407855e-13,
   "C3H6": 0.08890823557302464,
   "cC3H6": 1.5675572117057375e-09,
   "iC3H7": 0.3093465066243241,
   "nC3H7": 0.2804529810664504,
   "C3H8": 0.027093982530594644,
   "CHCC*O": 5.2795513164500306e-15,
   "CH*CCO": 5.170093506852257e-16,
   "C*CCHO": 2.9525254960090405e-21,
   "CH2CCO": 5.173453115808418e-11,
   "CHCCHO": 1.2760744476525238e-11,
   "C2H3CO": 2.8299309089258804e-09,
   "CHCHCHO": 5.987176638830559e-10,
   "CH2CCHO": 1.0826935170057117e-09,
   "CH3CCO": 1.4223099993080986e-16,
   "C2H3CHO": 5.438350179221774e-06,
   "CH3CHCO": 7.536585562953983e-13,
   "CH2CHCH2O": 1.3515638324272318e-07,
   "propen1oxy": 5.52820231342091e-10,
   "propen2oxy": 2.228512824835856e-10,
   "CH2CCH2OH": 7.618453325577337e-09,
   "CH2C(OH)CH2": 9.553203161900675e-09,
   "CH3C(OH)CH": 1.3090515454932726e-10,
   "CH3CH2CO": 7.912485747685163e-07,
   "CH3C(O)CH2": 1.2124667114183819e-06,
   "CH3CHCHO": 1.212469051401255e-06,
   "CH2CHCHOH": 7.626915377904544e-12,
   "CH2CH2CHO": 1.5293868866182532e-09,
   "vinoxylmethyl": 9.104258958942865e-08,
   "CH3CH2CHO": 0.0004306752421538537,
   "cC3H6O": 0.00025125971530596446,
   "CH2CHCH2OH": 1.2284910713776277e-06,
   "CH3CHCHOH": 4.3509827551738024e-06,
   "CH3C(O)CH3": 0.0002579044080226914,
   "nC3H7O": 0.0003478383953059907,
   "iC3H7O": 6.683597458168791e-08,
   "CH3CH2CHOH": 5.864083143260175e-10,
   "CH3CHCH2OH": 9.500922949162541e-05,
   "CH2CH2CH2OH": 3.750228498101951e-09,
   "OCHCH2CH2O": 2.390111073386501e-11,
   "oxiranylmet": 1.5572614083078866e-12,
   "CH3COCH2O": 6.77172975010056e-16,
   "CH3CH(CHO)O": 1.8511958671973925e-16,
   "CH2CHCH2OO": 3.3411678596114793e-06,
   "CHCHCH2OOH": 3.0894332524175532e-12,
   "CH2CHCH2OOH": 2.7493811472940325e-07,
   "CH3CHCHOOH": 1.5286226068384296e-13,
   "CH3C(CH2)OOH": 2.652319363690392e-13,
   "nC3H7OO": 0.06928325359855941,
   "iC3H7OO": 0.18284015231087203,
   "CH2CH2CH2OOH": 9.877277601765387e-05,
   "CH3CHCH2OOH": 9.782105590966377e-07,
   "CH2CH(OOH)CH3": 3.6461427829512765e-07,
   "nC3H7OOH": 1.6678334300910523e-06,
   "iC3H7OOH": 4.557449487136671e-06,
   "OCHCH2CH2OOH": 6.9812731242682e-08,
   "cC2H3OCH2OOH": 1.1161857149057761e-08,
   "CH3COCH2OOH": 1.3000042473458791e-11,
   "CH3CHOOHCHO": 1.3847891054250343e-11,
   "HOOCCCOO*": 2.3221016211510318e-05,
   "HOOCC(C)OO*": 1.8351926114057185e-07,
   "HOOC(C)COO*": 2.3169179906326522e-08,
   "HOOCC(C*)OOH": 1.0817383546008905e-11
  }
 },
 {
  "t": 1.0000000000000011e-05,
  "T": 812.0563279826509,
  "p": 101325.00000000003,
  "sxC": {
   "C": 1.2322401198764224e-15,
   "CH": 9.698213256824754e-12,
   "CH2": 1.9080668410432882e-07,
   "CH2(S)": 2.1283931493088807e-08,
   "CH3": 0.006976331173284262,
   "CH4": 0.005181723013154273,
   "CO": 0.0010609694014691415,
   "HCO": 8.63081365823754e-06,
   "CH2O": 0.06833423288874647,
   "HCOH": 1.106646642717856e-05,
   "CH3O": 0.004075022031643827,
   "CH2OH": 2.633033197954126e-06,
   "CH3OH": 0.00556246759995917,
   "CO2": 5.660681504061092e-05,
   "HOCO": 9.68191927190721e-11,
   "OCHO": 3.3405333872043303e-15,
   "HOCHO": 1.4656780543407226e-06,
   "CH3OO": 0.00908331308661414,
   "CH2OOH": 3.9528261830883276e-11,
   "HOCH2O": 1.796521876267843e-11,
   "CH3OOH": 0.00032793457116279604,
   "C2": 2.0595761462957537e-22,
   "C2H": 1.0594184317254549e-16,
   "C2H2": 6.00893140125557e-07,
   "H2CC": 7.18092738658443e-19,
   "C2H3": 2.657926475898727e-07,
   "C2H4": 0.029911903621100147,
   "C2H5": 0.004914017003583687,
   "C2H6": 0.010029694748266016,
   "C2O": 5.341544839229522e-15,
   "HCCO": 1.4698629395037096e-09,
   "HCCOH": 1.1252991639352824e-08,
   "CH2CO": 2.9950065866891825e-05,
   "CHCHO": 2.1375902589996017e-09,
   "CHCHOH": 6.278179700348078e-09,
   "cC2H3O": 3.4566334544446668e-12,
   "CH3CO": 5.702700175834566e-06,
   "CH2CHO": 6.711792100490784e-05,
   "CH3CHO": 0.07763903740465161,
   "cC2H4O": 0.00010042413462489099,
   "CH2CHOH": 0.001168890216472367,
   "CH3CH2O": 5.97366892560327e-06,
   "CH3CHOH": 4.973452703681651e-06,
   "CH2CH2OH": 0.0001691107726450874,
   "CH3CH2OH": 0.004314412301368207,
   "OCHCO": 7.685022137262967e-16,
   "OCHCHO": 1.7680814103138759e-06,
   "CH2CHOO": 1.4903973055893466e-07,
   "CH3C(O)O": 6.156783054197817e-12,
   "CH2CHOOH": 6.073336570867576e-09,
   "CH3C(O)OH": 1.1108259092895793e-07,
   "CH3CH2OO": 0.04745218734862868,
   "CH3CHOOH": 5.446445492680201e-11,
   "CH2CH2OOH": 7.229038637412632e-09,
   "CH3CH2OOH": 0.0020375453030801504,
   "CH3C(O)OO": 2.589620539878639e-05,
   "CH3C(O)OOH": 5.88937659192679e-07,
   "HOCH2CH2OO": 1.8995426316310545e-05,
   "C3H2": 3.914728988103801e-26,
   "cC3H2": 7.007755438530125e-17,
   "C3H3": 6.360066624854234e-08,
   "CH2CCH": 1.6966785693909884e-14,
   "CH2CCH2": 6.944454823453364e-05,
   "CH3CCH": 1.2029572264848357e-06,
   "cC3H4": 5.065670213498398e-11,
   "CH2CHCH2": 0.0005745170166066798,
   "CH3CHCH": 2.993055161751311e-06,
   "CH3CCH2": 3.792539426546861e-07,
   "cC3H5": 1.1411747361668972e-11,
   "C3H6": 0.41641077524166015,
   "cC3H6": 1.9855992480693508e-07,
   "iC3H7": 0.04080289822367674,
   "nC3H7": 0.03016645779853899,
   "C3H8": 0.03622726116714145,
   "CHCC*O": 7.48307758403546e-12,
   "CH*CCO": 4.518819873824539e-11,
   "C*CCHO": 2.9597195976248896e-20,
   "CH2CCO": 1.1598165522438738e-07,
   "CHCCHO": 8.778611388179687e-09,
   "C2H3CO": 1.53559973556409e-07,
   "CHCHCHO": 2.3122209377810346e-10,
   "CH2CCHO": 3.161403184611829e-08,
   "CH3CCO": 2.3022800484199037e-11,
   "C2H3CHO": 0.0005413968755759882,
   "CH3CHCO": 2.4799489074637937e-09,
   "CH2CHCH2O": 6.640301772826794e-07,
   "propen1oxy": 1.5736961412285423e-07,
   "propen2oxy": 2.2553501210186618e-08,
   "CH2CCH2OH": 1.6126784722991583e-08,
   "CH2C(OH)CH2": 1.3060710217954425e-07,
   "CH3C(OH)CH": 1.838013525900752e-09,
   "CH3CH2CO": 1.4732500275088126e-08,
   "CH3C(O)CH2": 2.3836134605333733e-06,
   "CH3CHCHO": 2.4261635236083095e-06,
   "CH2CHCHOH": 6.006170199895097e-09,
   "CH2CH2CHO": 5.148442700772721e-07,
   "vinoxylmethyl": 1.7231560018612652e-06,
   "CH3CH2CHO": 0.0006731629136981392,
   "cC3H6O": 0.016484025456813454,
   "CH2CHCH2OH": 4.598195458529649e-06,
   "CH3CHCHOH": 1.5780408106198366e-05,
   "CH3C(O)CH3": 0.00030954019738141007,
   "nC3H7O": 0.0019809829054124833,
   "iC3H7O": 4.0584341016928956e-07,
   "CH3CH2CHOH": 7.959777488699632e-08,
   "CH3CHCH2OH": 4.962232533016988e-05,
   "CH2CH2CH2OH": 2.0092697783683068e-08,
   "OCHCH2CH2O": 1.5105601208238435e-11,
   "oxiranylmet": 8.45379195965692e-08,
   "CH3COCH2O": 7.615233222845367e-16,
   "CH3CH(CHO)O": 2.5166732092306177e-16,
   "CH2CHCH2OO": 9.534076583909748e-06,
   "CHCHCH2OOH": 1.3567868625709502e-11,
   "CH2CHCH2OOH": 7.723430077754499e-05,
   "CH3CHCHOOH": 1.37029758598544e-13,
   "CH3C(CH2)OOH": 1.4030467367754794e-13,
   "nC3H7OO": 0.06496241971919965,
   "iC3H7OO": 0.14431714290590805,
   "CH2CH2CH2OOH": 6.204384881283618e-05,
   "CH3CHCH2OOH": 8.734825237200514e-07,
   "CH2CH(OOH)CH3": 5.5260688781616005e-08,
   "nC3H7OOH": 0.0013075739331345677,
   "iC3H7OOH": 0.002469519581405658,
   "OCHCH2CH2OOH": 7.110908286788225e-05,
   "cC2H3OCH2OOH": 2.1348351467839346e-06,
   "CH3COCH2OOH": 2.075084022993905e-08,
   "CH3CHOOHCHO": 2.534522679999959e-08,
   "HOOCCCOO*": 4.069977998274392e-05,
   "HOOCC(C)OO*": 5.542343083872709e-07,
   "HOOC(C)COO*": 9.592909513753021e-08,
   "HOOCC(C*)OOH": 2.0866165418362668e-11
  }
 },
 {
  "t": 9.999999999999983e-05,
  "T": 830.0605283293886,
  "p": 101325.00000000001,
  "sxC": {
   "C": 8.116722470382511e-20,
   "CH": 4.7845071179228644e-15,
   "CH2": 1.1684636714982087e-09,
   "CH2(S)": 1.2015642585418493e-10,
   "CH3": 0.0009123755952023541,
   "CH4": 0.014459353905919528,
   "CO": 0.005485580712765891,
   "HCO": 1.153984709472001e-06,
   "CH2O": 0.13186271950098544,
   "HCOH": 2.0624527534556874e-08,
   "CH3O": 0.00032238353534750367,
   "CH2OH": 2.528193719913854e-08,
   "CH3OH": 0.019900101364950303,
   "CO2": 0.0001539500973925288,
   "HOCO": 2.0719926692198152e-11,
   "OCHO": 5.640205150677705e-16,
   "HOCHO": 5.686699937792954e-06,
   "CH3OO": 0.003158380565066653,
   "CH2OOH": 5.207904246946469e-12,
   "HOCH2O": 1.2922690758872344e-12,
   "CH3OOH": 0.0025414317716647905,
   "C2": 1.5176050720972227e-23,
   "C2H": 1.632278605924921e-16,
   "C2H2": 2.231822344795155e-06,
   "H2CC": 5.001764812908993e-18,
   "C2H3": 3.984543070521305e-08,
   "C2H4": 0.05262933321402559,
   "C2H5": 0.00023832972448800858,
   "C2H6": 0.017674759635385798,
   "C2O": 4.5039969183012715e-17,
   "HCCO": 2.7288923449950685e-10,
   "HCCOH": 1.2390261738883522e-08,
   "CH2CO": 0.00011008763421030361,
   "CHCHO": 3.096211224259797e-10,
   "CHCHOH": 2.4960007139922445e-10,
   "cC2H3O": 3.1662917499285074e-13,
   "CH3CO": 7.006802608849382e-07,
   "CH2CHO": 1.8791175683859113e-05,
   "CH3CHO": 0.11376516336353461,
   "cC2H4O": 0.00022166410107557296,
   "CH2CHOH": 0.0009862098277854004,
   "CH3CH2O": 1.2220569721483595e-07,
   "CH3CHOH": 1.686430816670605e-08,
   "CH2CH2OH": 5.21380063966897e-07,
   "CH3CH2OH": 0.004969063321980264,
   "OCHCO": 1.5706137276785778e-16,
   "OCHCHO": 7.630098830991733e-06,
   "CH2CHOO": 2.496312633876922e-08,
   "CH3C(O)O": 5.401803778754608e-13,
   "CH2CHOOH": 3.8765283130778596e-08,
   "CH3C(O)OH": 8.859540763784863e-07,
   "CH3CH2OO": 0.004231054516055358,
   "CH3CHOOH": 4.2687280430806715e-12,
   "CH2CH2OOH": 6.699523518550538e-10,
   "CH3CH2OOH": 0.003742561275400839,
   "CH3C(O)OO": 2.6889607373235003e-06,
   "CH3C(O)OOH": 2.3344475303322587e-06,
   "HOCH2CH2OO": 3.527305408394244e-08,
   "C3H2": -3.339687591311311e-20,
   "cC3H2": 1.7179500071779752e-15,
   "C3H3": 1.0733766069836256e-07,
   "CH2CCH": 3.9970887092454224e-13,
   "CH2CCH2": 0.00018754157083088744,
   "CH3CCH": 4.660492952926561e-06,
   "cC3H4": 4.4377660455769517e-10,
   "CH2CHCH2": 9.930408947099498e-05,
   "CH3CHCH": 2.0757619496290157e-07,
   "CH3CCH2": 2.814913570500445e-08,
   "cC3H5": 2.7924923839841327e-12,
   "C3H6": 0.5858999784343052,
   "cC3H6": 7.426620498616101e-07,
   "iC3H7": 0.0009196638947471199,
   "nC3H7": 0.0007747324330454659,
   "C3H8": 0.048655839257076526,
   "CHCC*O": 7.540822650975727e-10,
   "CH*CCO": 1.4922510679450272e-09,
   "C*CCHO": 4.847123314472177e-19,
   "CH2CCO": 1.8646456383191773e-06,
   "CHCCHO": 2.8499639409876396e-07,
   "C2H3CO": 3.675934662760279e-07,
   "CHCHCHO": 5.782626482054475e-11,
   "CH2CCHO": 3.5419999976553184e-08,
   "CH3CCO": 6.491802974884645e-10,
   "C2H3CHO": 0.0029315290897062077,
   "CH3CHCO": 6.168565603450097e-08,
   "CH2CHCH2O": 8.248366318355857e-08,
   "propen1oxy": 2.3439373503461664e-07,
   "propen2oxy": 3.596729674293928e-08,
   "CH2CCH2OH": 1.3472385409232762e-09,
   "CH2C(OH)CH2": 7.302245156944698e-07,
   "CH3C(OH)CH": 1.986741116557825e-09,
   "CH3CH2CO": 5.783133475989826e-10,
   "CH3C(O)CH2": 5.5357755387094405e-06,
   "CH3CHCHO": 6.329356504572086e-06,
   "CH2CHCHOH": 1.8207102987724507e-07,
   "CH2CH2CHO": 5.757823147632451e-08,
   "vinoxylmethyl": 2.0269716326794346e-07,
   "CH3CH2CHO": 0.00036343306258137213,
   "cC3H6O": 0.025994661193410484,
   "CH2CHCH2OH": 1.2186288970535136e-05,
   "CH3CHCHOH": 4.168274601543003e-05,
   "CH3C(O)CH3": 0.00029582459346650844,
   "nC3H7O": 0.00021786881671042495,
   "iC3H7O": 2.0473886778672776e-07,
   "CH3CH2CHOH": 3.2649295422283566e-08,
   "CH3CHCH2OH": 2.0574854780409043e-06,
   "CH2CH2CH2OH": 2.1031069040554002e-09,
   "OCHCH2CH2O": 1.140550556192968e-12,
   "oxiranylmet": 1.7842090826589905e-06,
   "CH3COCH2O": 2.52567640331942e-16,
   "CH3CH(CHO)O": 6.56564412072683e-17,
   "CH2CHCH2OO": 1.2418061750794563e-06,
   "CHCHCH2OOH": 2.5253229926137e-12,
   "CH2CHCH2OOH": 0.0001039647728886694,
   "CH3CHCHOOH": 3.0147215436264365e-15,
   "CH3C(CH2)OOH": 1.7607333533183084e-15,
   "nC3H7OO": 0.0009726959722101069,
   "iC3H7OO": 0.0019479786399960728,
   "CH2CH2CH2OOH": 1.1411799676344343e-06,
   "CH3CHCH2OOH": 2.1710100437852863e-08,
   "CH2CH(OOH)CH3": 9.789340305962126e-10,
   "nC3H7OOH": 0.0005736663637679972,
   "iC3H7OOH": 0.001207723848601856,
   "OCHCH2CH2OOH": 1.816686987803484e-05,
   "cC2H3OCH2OOH": 1.181688847215175e-06,
   "CH3COCH2OOH": 1.3764390781628523e-08,
   "CH3CHOOHCHO": 1.4929293922009725e-08,
   "HOOCCCOO*": 4.6418294995374853e-07,
   "HOOCC(C)OO*": 8.614106608686241e-09,
   "HOOC(C)COO*": 9.513861237037378e-10,
   "HOOCC(C*)OOH": 2.3921655154941157e-13
  }
 },
 {
  "t": 0.014839999999999564,
  "T": 834.6618123428788,
  "p": 101325.00000000003,
  "sxC": {
   "C": 5.7687431681753785e-30,
   "CH": 1.2336007086998751e-22,
   "CH2": 6.145830924763355e-14,
   "CH2(S)": 1.2471109780031543e-15,
   "CH3": 5.240361574748104e-06,
   "CH4": 0.017178259325751864,
   "CO": 0.010113190573446935,
   "HCO": 7.70569173873102e-09,
   "CH2O": 0.13034208692799595,
   "HCOH": 4.5239100998430857e-13,
   "CH3O": 1.2078471099623506e-07,
   "CH2OH": 3.4451889789722574e-10,
   "CH3OH": 0.021217823449427273,
   "CO2": 0.00016407175623654047,
   "HOCO": 1.2453867952141109e-12,
   "OCHO": 1.1389308952969136e-18,
   "HOCHO": 7.400240432772439e-06,
   "CH3OO": 1.6891487333144713e-05,
   "CH2OOH": 4.800136315901229e-17,
   "HOCH2O": 1.9238368196517225e-15,
   "CH3OOH": 1.3762965776989517e-05,
   "C2": 4.30918782792942e-28,
   "C2H": 2.8787397102105082e-18,
   "C2H2": 3.812609990649515e-06,
   "H2CC": 9.6343324845954e-18,
   "C2H3": 2.650318709588265e-10,
   "C2H4": 0.06012315890109311,
   "C2H5": 5.633394119509655e-08,
   "C2H6": 0.016820559528311213,
   "C2O": 1.579030965191664e-22,
   "HCCO": 6.035025240258834e-13,
   "HCCOH": 1.0946072936758311e-08,
   "CH2CO": 0.00015811274934771552,
   "CHCHO": 2.047545019511255e-12,
   "CHCHOH": 3.7043979757786317e-13,
   "cC2H3O": 1.950676454375359e-15,
   "CH3CO": 2.627180085905956e-09,
   "CH2CHO": 1.0747905905480459e-07,
   "CH3CHO": 0.10450490899074687,
   "cC2H4O": 0.00027630415389304084,
   "CH2CHOH": 0.0009162324881944445,
   "CH3CH2O": 4.531325780969807e-12,
   "CH3CHOH": 6.582134140293891e-11,
   "CH2CH2OH": 1.0039521317892516e-09,
   "CH3CH2OH": 0.0043965790953547825,
   "OCHCO": 3.431251506524457e-18,
   "OCHCHO": 1.3377244676754566e-05,
   "CH2CHOO": 1.4813023629751424e-10,
   "CH3C(O)O": 4.969031495363846e-16,
   "CH2CHOOH": 3.268137105934957e-11,
   "CH3C(O)OH": 8.490546220004906e-07,
   "CH3CH2OO": 8.126107756899205e-07,
   "CH3CHOOH": 1.0074082761007427e-19,
   "CH2CH2OOH": 4.227325683122122e-13,
   "CH3CH2OOH": 5.808361894806183e-08,
   "CH3C(O)OO": 8.698497853477625e-09,
   "CH3C(O)OOH": 3.0459671651153806e-09,
   "HOCH2CH2OO": 5.994228621663452e-11,
   "C3H2": 7.907039196927102e-28,
   "cC3H2": 1.7813310603029304e-15,
   "C3H3": 5.065129362776787e-10,
   "CH2CCH": 1.5479051920589343e-12,
   "CH2CCH2": 0.00017513188623480763,
   "CH3CCH": 6.357168193903963e-06,
   "cC3H4": 7.367979256349176e-12,
   "CH2CHCH2": 9.00551568857759e-07,
   "CH3CHCH": 3.7337269147072973e-10,
   "CH3CCH2": 1.3104374059654054e-10,
   "cC3H5": 1.991430480360009e-14,
   "C3H6": 0.5984156923655138,
   "cC3H6": 7.058443554047283e-07,
   "iC3H7": 2.427652818480503e-06,
   "nC3H7": 2.0840419128463713e-06,
   "C3H8": 0.055000754106904096,
   "CHCC*O": 9.810599020188538e-11,
   "CH*CCO": 8.035911026158471e-11,
   "C*CCHO": 6.434898504885457e-20,
   "CH2CCO": 9.829760374751538e-06,
   "CHCCHO": 3.880354644905621e-07,
   "C2H3CO": 1.347939621922094e-07,
   "CHCHCHO": 1.864184780574606e-12,
   "CH2CCHO": 9.467739625810205e-11,
   "CH3CCO": 2.9188101183810225e-12,
   "C2H3CHO": 0.004651732778127004,
   "CH3CHCO": 1.204911472666819e-06,
   "CH2CHCH2O": 3.663759897755347e-11,
   "propen1oxy": 2.596283093282241e-07,
   "propen2oxy": 3.738308715065328e-08,
   "CH2CCH2OH": 1.7586007669854855e-12,
   "CH2C(OH)CH2": 9.495545119911093e-07,
   "CH3C(OH)CH": 2.253436956682217e-12,
   "CH3CH2CO": 2.385616096290685e-12,
   "CH3C(O)CH2": 2.516645271441812e-08,
   "CH3CHCHO": 4.6079618631528135e-08,
   "CH2CHCHOH": 6.304567957828321e-09,
   "CH2CH2CHO": 2.6294152971593587e-11,
   "vinoxylmethyl": 8.869717507450864e-11,
   "CH3CH2CHO": 0.00020701362322422118,
   "cC3H6O": 0.029908118207486248,
   "CH2CHCH2OH": 1.4561229423269741e-05,
   "CH3CHCHOH": 5.004529205018492e-05,
   "CH3C(O)CH3": 0.00026836680182851783,
   "nC3H7O": 5.5773969444615946e-08,
   "iC3H7O": 2.0114882966505428e-11,
   "CH3CH2CHOH": 2.279105535491922e-11,
   "CH3CHCH2OH": 2.914614158938733e-09,
   "CH2CH2CH2OH": 5.320345848487605e-13,
   "OCHCH2CH2O": 1.260446857998666e-15,
   "oxiranylmet": 3.072381816489464e-06,
   "CH3COCH2O": 8.589822561723113e-19,
   "CH3CH(CHO)O": 6.331266190977487e-19,
   "CH2CHCH2OO": 1.0427259259163633e-08,
   "CHCHCH2OOH": 2.3173548775151938e-14,
   "CH2CHCH2OOH": 2.630745402302703e-08,
   "CH3CHCHOOH": 9.256032790428174e-18,
   "CH3C(CH2)OOH": 5.8969021308380095e-18,
   "nC3H7OO": 2.3036930765864373e-06,
   "iC3H7OO": 4.526995587818403e-06,
   "CH2CH2CH2OOH": 2.843969534851498e-09,
   "CH3CHCH2OOH": 7.073598538880473e-11,
   "CH2CH(OOH)CH3": 3.68536209760634e-12,
   "nC3H7OOH": 5.349044274414478e-08,
   "iC3H7OOH": 1.0509064122626547e-07,
   "OCHCH2CH2OOH": 5.773814025959146e-09,
   "cC2H3OCH2OOH": 4.5638006161441134e-10,
   "CH3COCH2OOH": 6.103159050066075e-12,
   "CH3CHOOHCHO": 7.859009106538746e-12,
   "HOOCCCOO*": 1.025254106389939e-09,
   "HOOCC(C)OO*": 2.492413809902704e-11,
   "HOOC(C)COO*": 3.0302150777612246e-12,
   "HOOCC(C*)OOH": 7.699711871325434e-16
  }
 },
 {
  "t": 0.1093599999999903,
  "T": 839.2508858823073,
  "p": 101325.00000000004,
  "sxC": {
   "C": 2.4738636416737366e-29,
   "CH": 5.277473622385106e-22,
   "CH2": 1.5904870114447973e-13,
   "CH2(S)": 3.0266046093183744e-15,
   "CH3": 6.8991240232623525e-06,
   "CH4": 0.01973846904751453,
   "CO": 0.019828303378264373,
   "HCO": 9.632534035806852e-09,
   "CH2O": 0.10704782326122841,
   "HCOH": 1.1243795055622559e-12,
   "CH3O": 1.671023244801649e-07,
   "CH2OH": 4.2819602899220194e-10,
   "CH3OH": 0.018917005631903128,
   "CO2": 0.00015764471462671696,
   "HOCO": 4.646440599516587e-12,
   "OCHO": 2.5721705838529647e-18,
   "HOCHO": 8.99385758705485e-06,
   "CH3OO": 1.9509858548257348e-05,
   "CH2OOH": 9.828990957319412e-17,
   "HOCH2O": 2.8348432668491325e-15,
   "CH3OOH": 1.5480183486295183e-05,
   "C2": 1.1486285678265275e-27,
   "C2H": 3.928148278985431e-18,
   "C2H2": 1.0272327179737788e-05,
   "H2CC": 2.818950514403292e-17,
   "C2H3": 6.580294804444156e-10,
   "C2H4": 0.06611959217925328,
   "C2H5": 9.465095639882616e-08,
   "C2H6": 0.014253654797877954,
   "C2O": 8.4484603504715255e-22,
   "HCCO": 1.6879794292134035e-12,
   "HCCOH": 9.17815631001151e-09,
   "CH2CO": 0.0002298204166335919,
   "CHCHO": 5.048789297908087e-12,
   "CHCHOH": 6.570242637105871e-13,
   "cC2H3O": 4.010532500491371e-15,
   "CH3CO": 3.0640129879323904e-09,
   "CH2CHO": 1.351077569060196e-07,
   "CH3CHO": 0.08472002114610083,
   "cC2H4O": 0.0003880256782462411,
   "CH2CHOH": 0.0008364030876662553,
   "CH3CH2O": 6.16250663565063e-12,
   "CH3CHOH": 8.355957029503478e-11,
   "CH2CH2OH": 1.8278071085171682e-09,
   "CH3CH2OH": 0.0036588510447788346,
   "OCHCO": 1.1527114333605328e-17,
   "OCHCHO": 3.227808561219447e-05,
   "CH2CHOO": 3.2451692341955965e-10,
   "CH3C(O)O": 7.943926062265741e-16,
   "CH2CHOOH": 7.684457158888621e-11,
   "CH3C(O)OH": 7.202365945546396e-07,
   "CH3CH2OO": 1.1910143981335854e-06,
   "CH3CHOOH": 2.6261518831501374e-19,
   "CH2CH2OOH": 6.306735175284519e-13,
   "CH3CH2OOH": 8.20760745306758e-08,
   "CH3C(O)OO": 8.768998173230473e-09,
   "CH3C(O)OOH": 4.3645160465885625e-09,
   "HOCH2CH2OO": 9.548788796318415e-11,
   "C3H2": 1.436357497378702e-27,
   "cC3H2": 1.5054652815348404e-15,
   "C3H3": 6.972439944891733e-10,
   "CH2CCH": 7.67542572417864e-12,
   "CH2CCH2": 0.00014436149407366384,
   "CH3CCH": 7.684135819831523e-06,
   "cC3H4": 7.794677999097577e-12,
   "CH2CHCH2": 1.4509674064612718e-06,
   "CH3CHCH": 7.346377938756599e-10,
   "CH3CCH2": 2.2737602986138603e-10,
   "cC3H5": 3.6136351784758474e-14,
   "C3H6": 0.6171150101089012,
   "cC3H6": 6.810932384177921e-07,
   "iC3H7": 3.3579179615184573e-06,
   "nC3H7": 2.806023730713334e-06,
   "C3H8": 0.065000004571287,
   "CHCC*O": 1.4531527777123247e-10,
   "CH*CCO": 3.421300685772085e-10,
   "C*CCHO": 1.0699455842305691e-19,
   "CH2CCO": 2.6066103423386795e-05,
   "CHCCHO": 4.137409275974069e-07,
   "C2H3CO": 2.3601036765882105e-07,
   "CHCHCHO": 4.7007027770437306e-12,
   "CH2CCHO": 3.711241346081114e-10,
   "CH3CCO": 1.7419137200805e-11,
   "C2H3CHO": 0.008157220712028233,
   "CH3CHCO": 8.432355883117734e-06,
   "CH2CHCH2O": 7.30536773385448e-11,
   "propen1oxy": 3.043204451100668e-07,
   "propen2oxy": 4.1484167273517e-08,
   "CH2CCH2OH": 2.4431534335606603e-12,
   "CH2C(OH)CH2": 1.0352481977846173e-06,
   "CH3C(OH)CH": 4.5072131879177714e-12,
   "CH3CH2CO": 2.3707730357120076e-12,
   "CH3C(O)CH2": 5.382372350474669e-08,
   "CH3CHCHO": 9.947215819278072e-08,
   "CH2CHCHOH": 1.3716895157414882e-08,
   "CH2CH2CHO": 5.1106958109958243e-11,
   "vinoxylmethyl": 1.74368058545556e-10,
   "CH3CH2CHO": 0.00014908008846608074,
   "cC3H6O": 0.038071165410978186,
   "CH2CHCH2OH": 1.819828549295258e-05,
   "CH3CHCHOH": 6.119865557064059e-05,
   "CH3C(O)CH3": 0.000227855069013293,
   "nC3H7O": 8.831287790643265e-08,
   "iC3H7O": 2.569812090079946e-11,
   "CH3CH2CHOH": 3.746436456117506e-11,
   "CH3CHCH2OH": 5.080956631455409e-09,
   "CH2CH2CH2OH": 8.32324356785424e-13,
   "OCHCH2CH2O": 1.4864163882036226e-15,
   "oxiranylmet": 3.203050634786991e-06,
   "CH3COCH2O": 9.731279792332144e-19,
   "CH3CH(CHO)O": 2.193389495272933e-18,
   "CH2CHCH2OO": 1.5408459949296147e-08,
   "CHCHCH2OOH": 3.7378505711741735e-14,
   "CH2CHCH2OOH": 4.170391528127076e-08,
   "CH3CHCHOOH": 1.1980024765284062e-17,
   "CH3C(CH2)OOH": 7.274544083997154e-18,
   "nC3H7OO": 2.7205055224560455e-06,
   "iC3H7OO": 5.491124684554093e-06,
   "CH2CH2CH2OOH": 3.5304312622972646e-09,
   "CH3CHCH2OOH": 9.503473148436291e-11,
   "CH2CH(OOH)CH3": 4.9119931665684626e-12,
   "nC3H7OOH": 5.8939125934914316e-08,
   "iC3H7OOH": 1.1894096563907811e-07,
   "OCHCH2CH2OOH": 5.9323640962214506e-09,
   "cC2H3OCH2OOH": 5.044201713664195e-10,
   "CH3COCH2OOH": 6.807246491571934e-12,
   "CH3CHOOHCHO": 8.872729636920865e-12,
   "HOOCCCOO*": 1.119310220285858e-09,
   "HOOCC(C)OO*": 2.9515522805572314e-11,
   "HOOC(C)COO*": 3.556593749390394e-12,
   "HOOCC(C*)OOH": 9.29988331817166e-16
  }
 },
 {
  "t": 0.17140000000003064,
  "T": 844.0471175324698,
  "p": 101325.00000000003,
  "sxC": {
   "C": 8.387929939125168e-29,
   "CH": 1.5397718899865612e-21,
   "CH2": 3.1750241681126504e-13,
   "CH2(S)": 5.675877528721911e-15,
   "CH3": 8.329208670666268e-06,
   "CH4": 0.02184725229363693,
   "CO": 0.026124679062082375,
   "HCO": 1.1280241264899052e-08,
   "CH2O": 0.0908783769607967,
   "HCOH": 1.98995715762895e-12,
   "CH3O": 2.0619652860922928e-07,
   "CH2OH": 5.017751724753201e-10,
   "CH3OH": 0.01724356778515735,
   "CO2": 0.0001594589464056399,
   "HOCO": 9.378058339410584e-12,
   "OCHO": 4.635164433189441e-18,
   "HOCHO": 1.041146585194068e-05,
   "CH3OO": 2.060299769408412e-05,
   "CH2OOH": 1.5364301302774153e-16,
   "HOCH2O": 3.609871968615635e-15,
   "CH3OOH": 1.5773627306329785e-05,
   "C2": 2.7740602958593127e-27,
   "C2H": 5.789215271306959e-18,
   "C2H2": 1.8655029555067476e-05,
   "H2CC": 5.980868187299276e-17,
   "C2H3": 1.1844080327566035e-09,
   "C2H4": 0.07133500002110892,
   "C2H5": 1.3884658256755225e-07,
   "C2H6": 0.012399031770735739,
   "C2O": 2.6315742292230944e-21,
   "HCCO": 3.2843284186149374e-12,
   "HCCOH": 7.886962090630528e-09,
   "CH2CO": 0.0002772843855971921,
   "CHCHO": 9.019234174926935e-12,
   "CHCHOH": 1.0177253538367414e-12,
   "cC2H3O": 6.597392429238202e-15,
   "CH3CO": 3.3443223743639277e-09,
   "CH2CHO": 1.5743321235467692e-07,
   "CH3CHO": 0.07099911717670947,
   "cC2H4O": 0.00048541435716325463,
   "CH2CHOH": 0.0007945999582914721,
   "CH3CH2O": 7.66923032200982e-12,
   "CH3CHOH": 9.890882558775628e-11,
   "CH2CH2OH": 2.787142901422726e-09,
   "CH3CH2OH": 0.003121756913125445,
   "OCHCO": 2.4204270981154652e-17,
   "OCHCHO": 5.3484623023034555e-05,
   "CH2CHOO": 5.138454023452416e-10,
   "CH3C(O)O": 9.80872226061759e-16,
   "CH2CHOOH": 1.2396068753456756e-10,
   "CH3C(O)OH": 6.25718657071282e-07,
   "CH3CH2OO": 1.5194178243939301e-06,
   "CH3CHOOH": 4.937298470958179e-19,
   "CH2CH2OOH": 8.358900376594925e-13,
   "CH3CH2OOH": 9.992835318155372e-08,
   "CH3C(O)OO": 8.263917190979763e-09,
   "CH3C(O)OOH": 4.794629482983317e-09,
   "HOCH2CH2OO": 1.2698156126376326e-10,
   "C3H2": 2.3747784019331987e-27,
   "cC3H2": 1.304279153235957e-15,
   "C3H3": 8.90632593092802e-10,
   "CH2CCH": 1.8065913723288616e-11,
   "CH2CCH2": 0.00012416541582220995,
   "CH3CCH": 9.188394161961563e-06,
   "cC3H4": 8.755644393957861e-12,
   "CH2CHCH2": 2.073069157679919e-06,
   "CH3CHCH": 1.2027121323772168e-09,
   "CH3CCH2": 3.451429623632459e-10,
   "cC3H5": 5.801146868169671e-14,
   "C3H6": 0.6282162292246456,
   "cC3H6": 6.640045591131738e-07,
   "iC3H7": 4.213932980417378e-06,
   "nC3H7": 3.365610933713145e-06,
   "C3H8": 0.07500102865887633,
   "CHCC*O": 2.216349521567226e-10,
   "CH*CCO": 6.874216397786519e-10,
   "C*CCHO": 1.8387769813051902e-19,
   "CH2CCO": 3.6914957201799654e-05,
   "CHCCHO": 5.003615376427552e-07,
   "C2H3CO": 3.2695500952475995e-07,
   "CHCHCHO": 8.206508383539476e-12,
   "CH2CCHO": 6.851326703749426e-10,
   "CH3CCO": 3.8681989930321796e-11,
   "C2H3CHO": 0.011166307243281857,
   "CH3CHCO": 1.5019269733477068e-05,
   "CH2CHCH2O": 1.1937812863106853e-10,
   "propen1oxy": 3.3353020570669245e-07,
   "propen2oxy": 4.3900410918489945e-08,
   "CH2CCH2OH": 2.9544264794549726e-12,
   "CH2C(OH)CH2": 1.1228654568437955e-06,
   "CH3C(OH)CH": 7.433354538976936e-12,
   "CH3CH2CO": 2.819956963100898e-12,
   "CH3C(O)CH2": 8.888376679617096e-08,
   "CH3CHCHO": 1.6543192253043223e-07,
   "CH2CHCHOH": 2.303784427842253e-08,
   "CH2CH2CHO": 8.103864776041728e-11,
   "vinoxylmethyl": 2.807734434473244e-10,
   "CH3CH2CHO": 0.0001410450042531337,
   "cC3H6O": 0.04417443712985111,
   "CH2CHCH2OH": 2.264471462918407e-05,
   "CH3CHCHOH": 7.491426268770362e-05,
   "CH3C(O)CH3": 0.00019811507836782523,
   "nC3H7O": 1.2310112233838096e-07,
   "iC3H7O": 2.9538372898356143e-11,
   "CH3CH2CHOH": 5.6464516499867584e-11,
   "CH3CHCH2OH": 7.294774362707947e-09,
   "CH2CH2CH2OH": 1.1457676869836454e-12,
   "OCHCH2CH2O": 1.5908388061872093e-15,
   "oxiranylmet": 3.236416952045217e-06,
   "CH3COCH2O": 1.0396401830895358e-18,
   "CH3CH(CHO)O": 4.947526332818078e-18,
   "CH2CHCH2OO": 2.015562812550321e-08,
   "CHCHCH2OOH": 5.352777444355651e-14,
   "CH2CHCH2OOH": 5.685906970946958e-08,
   "CH3CHCHOOH": 1.3862828555057907e-17,
   "CH3C(CH2)OOH": 8.113052898708524e-18,
   "nC3H7OO": 2.851808919539023e-06,
   "iC3H7OO": 6.02358284808186e-06,
   "CH2CH2CH2OOH": 3.897111700969171e-09,
   "CH3CHCH2OOH": 1.1409900283113545e-10,
   "CH2CH(OOH)CH3": 5.93871077525016e-12,
   "nC3H7OOH": 5.710955409102336e-08,
   "iC3H7OOH": 1.206000116749542e-07,
   "OCHCH2CH2OOH": 5.393651135032406e-09,
   "cC2H3OCH2OOH": 4.952639454958785e-10,
   "CH3COCH2OOH": 6.8380675809044604e-12,
   "CH3CHOOHCHO": 8.911719626642995e-12,
   "HOOCCCOO*": 1.0832355754643621e-09,
   "HOOCC(C)OO*": 3.114084733993026e-11,
   "HOOC(C)COO*": 3.7655476240652985e-12,
   "HOOCC(C*)OOH": 1.0141218230113135e-15
  }
 },
 {
  "t": 0.21579000000007503,
  "T": 849.0101984157641,
  "p": 101325.00000000004,
  "sxC": {
   "C": 2.49007831176951e-28,
   "CH": 3.7900870927448255e-21,
   "CH2": 5.608106044965041e-13,
   "CH2(S)": 9.570378122199106e-15,
   "CH3": 9.757523127444617e-06,
   "CH4": 0.02368154343776726,
   "CO": 0.030478681088185564,
   "HCO": 1.2997546510270666e-08,
   "CH2O": 0.0791200646472305,
   "HCOH": 3.0293670200668083e-12,
   "CH3O": 2.441081495863775e-07,
   "CH2OH": 5.796709866087715e-10,
   "CH3OH": 0.015968324750873526,
   "CO2": 0.00016588240810723175,
   "HOCO": 1.5296422867281144e-11,
   "OCHO": 7.494619997042503e-18,
   "HOCHO": 1.1675623342617319e-05,
   "CH3OO": 2.1063842595449157e-05,
   "CH2OOH": 2.1456650033258915e-16,
   "HOCH2O": 4.360868930091421e-15,
   "CH3OOH": 1.5490261791689983e-05,
   "C2": 6.314650834848674e-27,
   "C2H": 8.689584779916194e-18,
   "C2H2": 2.8506230911211482e-05,
   "H2CC": 1.0890693969869617e-16,
   "C2H3": 1.8702567713136757e-09,
   "C2H4": 0.07597742016495163,
   "C2H5": 1.906004463608801e-07,
   "C2H6": 0.011008210489299433,
   "C2O": 6.562107910420877e-21,
   "HCCO": 5.525378527242293e-12,
   "HCCOH": 6.910943386162696e-09,
   "CH2CO": 0.0003121841992125711,
   "CHCHO": 1.4127513632496695e-11,
   "CHCHOH": 1.5053113529601383e-12,
   "cC2H3O": 9.779147230205161e-15,
   "CH3CO": 3.5907444516673704e-09,
   "CH2CHO": 1.8019635551382937e-07,
   "CH3CHO": 0.06106583801761842,
   "cC2H4O": 0.0005733073841532371,
   "CH2CHOH": 0.0007777558217616729,
   "CH3CH2O": 9.236761173593084e-12,
   "CH3CHOH": 1.1473990082018913e-10,
   "CH2CH2OH": 3.911262977091457e-09,
   "CH3CH2OH": 0.0027136922133303987,
   "OCHCO": 4.132934645666516e-17,
   "OCHCHO": 7.493582446308924e-05,
   "CH2CHOO": 7.12156993335607e-10,
   "CH3C(O)O": 1.0937176385250101e-15,
   "CH2CHOOH": 1.7077206438813687e-10,
   "CH3C(O)OH": 5.533237387133173e-07,
   "CH3CH2OO": 1.8096065016769995e-06,
   "CH3CHOOH": 7.988914685141982e-19,
   "CH2CH2OOH": 1.0463861280550154e-12,
   "CH3CH2OOH": 1.131073541769489e-07,
   "CH3C(O)OO": 7.653884937956938e-09,
   "CH3C(O)OOH": 4.737384492656779e-09,
   "HOCH2CH2OO": 1.5502391181424174e-10,
   "C3H2": 3.86606323379498e-27,
   "cC3H2": 1.151998028068696e-15,
   "C3H3": 1.1238715032288756e-09,
   "CH2CCH": 3.421585662324411e-11,
   "CH2CCH2": 0.00011114830652103116,
   "CH3CCH": 1.0833940913196452e-05,
   "cC3H4": 1.0255816183663977e-11,
   "CH2CHCH2": 2.804691974921635e-06,
   "CH3CHCH": 1.814034600564364e-09,
   "CH3CCH2": 4.93262024870299e-10,
   "cC3H5": 8.824749670680271e-14,
   "C3H6": 0.6345849883291771,
   "cC3H6": 6.56098784203678e-07,
   "iC3H7": 5.1054065090300596e-06,
   "nC3H7": 3.862576633919723e-06,
   "C3H8": 0.08500005607056277,
   "CHCC*O": 3.328533827218982e-10,
   "CH*CCO": 1.1493437479128542e-09,
   "C*CCHO": 3.119944739784721e-19,
   "CH2CCO": 4.6017627340223575e-05,
   "CHCCHO": 6.219041411804206e-07,
   "C2H3CO": 4.165940349628112e-07,
   "CHCHCHO": 1.229713640165712e-11,
   "CH2CCHO": 1.0521665952581485e-09,
   "CH3CCO": 6.77074419026675e-11,
   "C2H3CHO": 0.013863187384926128,
   "CH3CHCO": 2.088171333429168e-05,
   "CH2CHCH2O": 1.7846903614593696e-10,
   "propen1oxy": 3.5242946859451825e-07,
   "propen2oxy": 4.5262962772549635e-08,
   "CH2CCH2OH": 3.434432268095487e-12,
   "CH2C(OH)CH2": 1.2040057064848198e-06,
   "CH3C(OH)CH": 1.1157919421323893e-11,
   "CH3CH2CO": 3.3930946378433194e-12,
   "CH3C(O)CH2": 1.2972544912412804e-07,
   "CH3CHCHO": 2.420531038509693e-07,
   "CH2CHCHOH": 3.4029417556641205e-08,
   "CH2CH2CHO": 1.1714395644810944e-10,
   "vinoxylmethyl": 4.134516478098882e-10,
   "CH3CH2CHO": 0.00014039509141399733,
   "cC3H6O": 0.048893398800504785,
   "CH2CHCH2OH": 2.7640759775700277e-05,
   "CH3CHCHOH": 9.033008593365942e-05,
   "CH3C(O)CH3": 0.00017535258476436642,
   "nC3H7O": 1.6162997465372384e-07,
   "iC3H7O": 3.26251005400694e-11,
   "CH3CH2CHOH": 8.111914047049918e-11,
   "CH3CHCH2OH": 9.59958311345128e-09,
   "CH2CH2CH2OH": 1.485207606012682e-12,
   "OCHCH2CH2O": 1.6548773444092616e-15,
   "oxiranylmet": 3.209818059630906e-06,
   "CH3COCH2O": 1.099156759361448e-18,
   "CH3CH(CHO)O": 9.10175755684028e-18,
   "CH2CHCH2OO": 2.493203271623702e-08,
   "CHCHCH2OOH": 7.26383133307865e-14,
   "CH2CHCH2OOH": 7.259450993692927e-08,
   "CH3CHCHOOH": 1.5357204671765608e-17,
   "CH3C(CH2)OOH": 8.697975140615141e-18,
   "nC3H7OO": 2.8524850820917253e-06,
   "iC3H7OO": 6.364194200082366e-06,
   "CH2CH2CH2OOH": 4.110004909114296e-09,
   "CH3CHCH2OOH": 1.310722273152763e-10,
   "CH2CH(OOH)CH3": 6.912804394375688e-12,
   "nC3H7OOH": 5.251576979604192e-08,
   "iC3H7OOH": 1.1713839944176837e-07,
   "OCHCH2CH2OOH": 4.668996192627206e-09,
   "cC2H3OCH2OOH": 4.645936302171805e-10,
   "CH3COCH2OOH": 6.585349520030903e-12,
   "CH3CHOOHCHO": 8.537014041000734e-12,
   "HOOCCCOO*": 9.992404112965956e-10,
   "HOOCC(C)OO*": 3.136689437986592e-11,
   "HOOC(C)COO*": 3.826078062388017e-12,
   "HOOCC(C*)OOH": 1.0619034587008521e-15
  }
 },
 {
  "t": 0.24893000000010818,
  "T": 854.1227499497807,
  "p": 101325.00000000004,
  "sxC": {
   "C": 6.912685118169905e-28,
   "CH": 8.481855214439649e-21,
   "CH2": 9.215594716129556e-13,
   "CH2(S)": 1.5251985992664496e-14,
   "CH3": 1.1283667939333697e-05,
   "CH4": 0.025338291048431015,
   "CO": 0.033643576722409085,
   "HCO": 1.494597031611179e-08,
   "CH2O": 0.0702776603033478,
   "HCOH": 4.248583820795256e-12,
   "CH3O": 2.836770210824772e-07,
   "CH2OH": 6.684226973567407e-10,
   "CH3OH": 0.01496148306494771,
   "CO2": 0.00017509646946513516,
   "HOCO": 2.245475736341105e-11,
   "OCHO": 1.1375384723773866e-17,
   "HOCHO": 1.2823728448187157e-05,
   "CH3OO": 2.12156483691564e-05,
   "CH2OOH": 2.8207736567624674e-16,
   "HOCH2O": 5.146569963610606e-15,
   "CH3OOH": 1.4945964744013026e-05,
   "C2": 1.3656742630995334e-26,
   "C2H": 1.2928388974502374e-17,
   "C2H2": 3.957527154775665e-05,
   "H2CC": 1.8180997176807946e-16,
   "C2H3": 2.7543930565501726e-09,
   "C2H4": 0.08019700055753523,
   "C2H5": 2.5200328061374564e-07,
   "C2H6": 0.009937146170975356,
   "C2O": 1.455706288584121e-20,
   "HCCO": 8.629053953229106e-12,
   "HCCOH": 6.15688160803237e-09,
   "CH2CO": 0.0003402765794308949,
   "CHCHO": 2.0629299925387644e-11,
   "CHCHOH": 2.181009673243956e-12,
   "cC2H3O": 1.3642018041248802e-14,
   "CH3CO": 3.848582920508152e-09,
   "CH2CHO": 2.0606400386822465e-07,
   "CH3CHO": 0.05365253170181904,
   "cC2H4O": 0.0006539366587796252,
   "CH2CHOH": 0.0007784000208809319,
   "CH3CH2O": 1.096385780034997e-11,
   "CH3CHOH": 1.3239799138957975e-10,
   "CH2CH2OH": 5.22383380831358e-09,
   "CH3CH2OH": 0.00239330280043004,
   "OCHCO": 6.303021664019351e-17,
   "OCHCHO": 9.579111283136786e-05,
   "CH2CHOO": 9.187212283940658e-10,
   "CH3C(O)O": 1.1594029532007557e-15,
   "CH2CHOOH": 2.157950410330341e-10,
   "CH3C(O)OH": 4.960156415419551e-07,
   "CH3CH2OO": 2.071505781943582e-06,
   "CH3CHOOH": 1.1879025212956845e-18,
   "CH2CH2OOH": 1.2667972992537804e-12,
   "CH3CH2OOH": 1.2279769222081766e-07,
   "CH3C(O)OO": 7.069767342866992e-09,
   "CH3C(O)OOH": 4.43732185881418e-09,
   "HOCH2CH2OO": 1.7975127632769663e-10,
   "C3H2": 6.359884768399485e-27,
   "cC3H2": 1.0339024152917112e-15,
   "C3H3": 1.4323656685346833e-09,
   "CH2CCH": 5.784657550275846e-11,
   "CH2CCH2": 0.00010361303635380137,
   "CH3CCH": 1.2610026602901051e-05,
   "cC3H4": 1.2368316571360696e-11,
   "CH2CHCH2": 3.678411979628188e-06,
   "CH3CHCH": 2.6126145278621028e-09,
   "CH3CCH2": 6.815260104343752e-10,
   "cC3H5": 1.3028970546530138e-13,
   "C3H6": 0.6378137443346935,
   "cC3H6": 6.566187904815888e-07,
   "iC3H7": 6.088825365466182e-06,
   "nC3H7": 4.339469975449736e-06,
   "C3H8": 0.09500172266162427,
   "CHCC*O": 4.828369832114524e-10,
   "CH*CCO": 1.7630224948578085e-09,
   "C*CCHO": 5.124302097292183e-19,
   "CH2CCO": 5.440108010349643e-05,
   "CHCCHO": 7.650881300705701e-07,
   "C2H3CO": 5.095148468106237e-07,
   "CHCHCHO": 1.6941678319051758e-11,
   "CH2CCHO": 1.4862016316442782e-09,
   "CH3CCO": 1.0606189151119116e-10,
   "C2H3CHO": 0.01634788846046141,
   "CH3CHCO": 2.614113362266862e-05,
   "CH2CHCH2O": 2.536082928394558e-10,
   "propen1oxy": 3.6416811461372005e-07,
   "propen2oxy": 4.592258132304241e-08,
   "CH2CCH2OH": 3.97614139459659e-12,
   "CH2C(OH)CH2": 1.2822238802885473e-06,
   "CH3C(OH)CH": 1.580272073726716e-11,
   "CH3CH2CO": 4.01245393847015e-12,
   "CH3C(O)CH2": 1.7594859314780523e-07,
   "CH3CHCHO": 3.2860474844261165e-07,
   "CH2CHCHOH": 4.6633025118748126e-08,
   "CH2CH2CHO": 1.6055698292982157e-10,
   "vinoxylmethyl": 5.785060954730121e-10,
   "CH3CH2CHO": 0.00014021054679857703,
   "cC3H6O": 0.052624822869777654,
   "CH2CHCH2OH": 3.305495212647776e-05,
   "CH3CHCHOH": 0.00010700832968759922,
   "CH3C(O)CH3": 0.0001573549068656983,
   "nC3H7O": 2.05542449403578e-07,
   "iC3H7O": 3.535573345343183e-11,
   "CH3CH2CHOH": 1.1266738587669989e-10,
   "CH3CHCH2OH": 1.2021400039700086e-08,
   "CH2CH2CH2OH": 1.8641818031461076e-12,
   "OCHCH2CH2O": 1.712308470036654e-15,
   "oxiranylmet": 3.1463558991547464e-06,
   "CH3COCH2O": 1.1659738602626969e-18,
   "CH3CH(CHO)O": 1.4930781218075188e-17,
   "CH2CHCH2OO": 2.9860639502662245e-08,
   "CHCHCH2OOH": 9.560048577732703e-14,
   "CH2CHCH2OOH": 8.924644905202551e-08,
   "CH3CHCHOOH": 1.6648006363013836e-17,
   "CH3C(CH2)OOH": 9.142265422184081e-18,
   "nC3H7OO": 2.7860925669165716e-06,
   "iC3H7OO": 6.605743407948413e-06,
   "CH2CH2CH2OOH": 4.237026187033962e-09,
   "CH3CHCH2OOH": 1.4726085652201145e-10,
   "CH2CH(OOH)CH3": 7.895967450954429e-12,
   "nC3H7OOH": 4.697700640413462e-08,
   "iC3H7OOH": 1.1134945488245816e-07,
   "OCHCH2CH2OOH": 3.939778821832618e-09,
   "cC2H3OCH2OOH": 4.262730277075356e-10,
   "CH3COCH2OOH": 6.203964586942691e-12,
   "CH3CHOOHCHO": 7.977422021191583e-12,
   "HOOCCCOO*": 8.992492279759374e-10,
   "HOOCC(C)OO*": 3.084193745778497e-11,
   "HOOC(C)COO*": 3.805900720610139e-12,
   "HOOCC(C*)OOH": 1.0890521821925046e-15
  }
 },
 {
  "t": 0.27428000000013353,
  "T": 859.3701787360428,
  "p": 101325.00000000004,
  "sxC": {
   "C": 1.8340970063374605e-27,
   "CH": 1.785858582965732e-20,
   "CH2": 1.4431132735833653e-12,
   "CH2(S)": 2.3479079382680587e-14,
   "CH3": 1.2968152947880679e-05,
   "CH4": 0.02687377815495512,
   "CO": 0.03604123128893417,
   "HCO": 1.7239463686300347e-08,
   "CH2O": 0.06346643681480428,
   "HCOH": 5.664844765996109e-12,
   "CH3O": 3.266159958581545e-07,
   "CH2OH": 7.725732833357952e-10,
   "CH3OH": 0.01414483493316967,
   "CO2": 0.00018610423177722418,
   "HOCO": 3.09958250757724e-11,
   "OCHO": 1.6569038587882016e-17,
   "HOCHO": 1.3886395830092359e-05,
   "CH3OO": 2.120154926375303e-05,
   "CH2OOH": 3.5725605262845045e-16,
   "HOCH2O": 6.0063721237878594e-15,
   "CH3OOH": 1.4282346300300591e-05,
   "C2": 2.83235718959812e-26,
   "C2H": 1.8946010301976594e-17,
   "C2H2": 5.169550947519241e-05,
   "H2CC": 2.8710444596736786e-16,
   "C2H3": 3.88602220661238e-09,
   "C2H4": 0.0840947610874499,
   "C2H5": 3.254850229816973e-07,
   "C2H6": 0.009098141416983797,
   "C2O": 3.009321844975278e-20,
   "HCCO": 1.2901933055999234e-11,
   "HCCOH": 5.569243078998741e-09,
   "CH2CO": 0.0003646649833738129,
   "CHCHO": 2.884538914014066e-11,
   "CHCHOH": 3.122789089471191e-12,
   "cC2H3O": 1.8282827639275874e-14,
   "CH3CO": 4.1407589039095895e-09,
   "CH2CHO": 2.368351732221189e-07,
   "CH3CHO": 0.04800434162128236,
   "cC2H4O": 0.0007284484472156621,
   "CH2CHOH": 0.0007919319058007028,
   "CH3CH2O": 1.292497008740766e-11,
   "CH3CHOH": 1.5283182431004458e-10,
   "CH2CH2OH": 6.746594722394258e-09,
   "CH3CH2OH": 0.002135405973801894,
   "OCHCO": 8.959444727839648e-17,
   "OCHCHO": 0.00011567490225232437,
   "CH2CHOO": 1.1335020910552575e-09,
   "CH3C(O)O": 1.1951183966160505e-15,
   "CH2CHOOH": 2.582103348592378e-10,
   "CH3C(O)OH": 4.4950812019884534e-07,
   "CH3CH2OO": 2.312472773867709e-06,
   "CH3CHOOH": 1.674278823989166e-18,
   "CH2CH2OOH": 1.5003589660473288e-12,
   "CH3CH2OOH": 1.29871067749317e-07,
   "CH3C(O)OO": 6.549585737578043e-09,
   "CH3C(O)OOH": 4.032952110069408e-09,
   "HOCH2CH2OO": 2.0119918843762914e-10,
   "C3H2": 1.0687896114922415e-26,
   "cC3H2": 9.414801082250007e-16,
   "C3H3": 1.8622567670857451e-09,
   "CH2CCH": 9.08916435937667e-11,
   "CH2CCH2": 0.00010070015384907733,
   "CH3CCH": 1.4514885039880015e-05,
   "cC3H4": 1.5214710523195017e-11,
   "CH2CHCH2": 4.72788510728512e-06,
   "CH3CHCH": 3.65274259214329e-09,
   "CH3CCH2": 9.216742988741533e-10,
   "cC3H5": 1.8870366498723662e-13,
   "C3H6": 0.6388543285504911,
   "cC3H6": 6.647686707674889e-07,
   "iC3H7": 7.2045052380536265e-06,
   "nC3H7": 4.818528911140326e-06,
   "C3H8": 0.10500160773763086,
   "CHCC*O": 6.755644262900025e-10,
   "CH*CCO": 2.5703346654723534e-09,
   "C*CCHO": 8.131795935780818e-19,
   "CH2CCO": 6.251513870840111e-05,
   "CHCCHO": 9.225377945602866e-07,
   "C2H3CO": 6.085721210467057e-07,
   "CHCHCHO": 2.2123373067784994e-11,
   "CH2CCHO": 2.002023645989074e-09,
   "CH3CCO": 1.5581585618526364e-10,
   "C2H3CHO": 0.01867798078562784,
   "CH3CHCO": 3.092190384776243e-05,
   "CH2CHCH2O": 3.486041797599243e-10,
   "propen1oxy": 3.707599918266623e-07,
   "propen2oxy": 4.60931945843475e-08,
   "CH2CCH2OH": 4.66324195853009e-12,
   "CH2C(OH)CH2": 1.3637571572811032e-06,
   "CH3C(OH)CH": 2.1495429432438668e-11,
   "CH3CH2CO": 4.676385935812133e-12,
   "CH3C(O)CH2": 2.2723726563187183e-07,
   "CH3CHCHO": 4.245734979532973e-07,
   "CH2CHCHOH": 6.081779067010316e-08,
   "CH2CH2CHO": 2.124863090632588e-10,
   "vinoxylmethyl": 7.82772018530353e-10,
   "CH3CH2CHO": 0.0001397059722315102,
   "cC3H6O": 0.05561491285590715,
   "CH2CHCH2OH": 3.8802525439906e-05,
   "CH3CHCHOH": 0.00012467100294898893,
   "CH3C(O)CH3": 0.00014276776196289564,
   "nC3H7O": 2.566169215535758e-07,
   "iC3H7O": 3.79209182254509e-11,
   "CH3CH2CHOH": 1.5243137186775047e-10,
   "CH3CHCH2OH": 1.457787039078062e-08,
   "CH2CH2CH2OH": 2.2967056343634003e-12,
   "OCHCH2CH2O": 1.7815093537166256e-15,
   "oxiranylmet": 3.060645034721777e-06,
   "CH3COCH2O": 1.2472349094744414e-18,
   "CH3CH(CHO)O": 2.2777762459578258e-17,
   "CH2CHCH2OO": 3.501258155942508e-08,
   "CHCHCH2OOH": 1.233436917201776e-13,
   "CH2CHCH2OOH": 1.0695329136875042e-07,
   "CH3CHCHOOH": 1.7825574517042295e-17,
   "CH3C(CH2)OOH": 9.499833683244158e-18,
   "nC3H7OO": 2.6836934745682033e-06,
   "iC3H7OO": 6.791255553919494e-06,
   "CH2CH2CH2OOH": 4.3113031164851094e-09,
   "CH3CHCH2OOH": 1.6331670949500767e-10,
   "CH2CH(OOH)CH3": 8.920540186362782e-12,
   "nC3H7OOH": 4.132370229482867e-08,
   "iC3H7OOH": 1.0453994659988231e-07,
   "OCHCH2CH2OOH": 3.2741354774988285e-09,
   "cC2H3OCH2OOH": 3.864881422608827e-10,
   "CH3COCH2OOH": 5.767657435463756e-12,
   "CH3CHOOHCHO": 7.343129133515141e-12,
   "HOOCCCOO*": 7.974635424651605e-10,
   "HOOCC(C)OO*": 2.9888534314307895e-11,
   "HOOC(C)COO*": 3.738001261701015e-12,
   "HOOCC(C*)OOH": 1.10314402397634e-15
  }
 },
 {
  "t": 0.29400000000015325,
  "T": 864.7467804050199,
  "p": 101325.00000000004,
  "sxC": {
   "C": 4.724132087249054e-27,
   "CH": 3.606433786523201e-20,
   "CH2": 2.183928977780468e-12,
   "CH2(S)": 3.5324444822149645e-14,
   "CH3": 1.486047652947879e-05,
   "CH4": 0.028325015416482358,
   "CO": 0.03792834590843866,
   "HCO": 1.9988240687677006e-08,
   "CH2O": 0.058119070928095824,
   "HCOH": 7.305123287603018e-12,
   "CH3O": 3.74241983489678e-07,
   "CH2OH": 8.964519546553208e-10,
   "CH3OH": 0.013467131395173061,
   "CO2": 0.0001983413914008188,
   "HOCO": 4.113435711344916e-11,
   "OCHO": 2.3458888639079802e-17,
   "HOCHO": 1.4888460179660119e-05,
   "CH3OO": 2.1092786583620877e-05,
   "CH2OOH": 4.413198403262843e-16,
   "HOCH2O": 6.9738018347988384e-15,
   "CH3OOH": 1.3569000183636894e-05,
   "C2": 5.689047645406026e-26,
   "C2H": 2.7388196384163695e-17,
   "C2H2": 6.476705516655778e-05,
   "H2CC": 4.365046383182054e-16,
   "C2H3": 5.328107013672109e-09,
   "C2H4": 0.08774598307076441,
   "C2H5": 4.139195919812342e-07,
   "C2H6": 0.008433691754405868,
   "C2O": 5.943105940964221e-20,
   "HCCO": 1.8769954772584152e-11,
   "HCCOH": 5.113111254979698e-09,
   "CH2CO": 0.000387167664844614,
   "CHCHO": 3.918195572060284e-11,
   "CHCHOH": 4.434634221524025e-12,
   "cC2H3O": 2.38165433173081e-14,
   "CH3CO": 4.483049339920849e-09,
   "CH2CHO": 2.7413473373993516e-07,
   "CH3CHO": 0.043635441825564926,
   "cC2H4O": 0.0007975949550107939,
   "CH2CHOH": 0.0008153571718458204,
   "CH3CH2O": 1.5190096928650695e-11,
   "CH3CHOH": 1.7695889197923072e-10,
   "CH2CH2OH": 8.503321616521968e-09,
   "CH3CH2OH": 0.0019234073884419642,
   "OCHCO": 1.214726331958205e-16,
   "OCHCHO": 0.00013445256771395,
   "CH2CHOO": 1.356988269828134e-09,
   "CH3C(O)O": 1.2120079201634217e-15,
   "CH2CHOOH": 2.975920358910413e-10,
   "CH3C(O)OH": 4.109700234750604e-07,
   "CH3CH2OO": 2.5376399519529475e-06,
   "CH3CHOOH": 2.275288490478832e-18,
   "CH2CH2OOH": 1.749804688720977e-12,
   "CH3CH2OOH": 1.3493773281538382e-07,
   "CH3C(O)OO": 6.100007697629536e-09,
   "CH3C(O)OOH": 3.599722176703203e-09,
   "HOCH2CH2OO": 2.1943736355233908e-10,
   "C3H2": 1.84350824497811e-26,
   "cC3H2": 8.698952956060246e-16,
   "C3H3": 2.480548801309193e-09,
   "CH2CCH": 1.3557150454766974e-10,
   "CH2CCH2": 0.00010201214997525307,
   "CH3CCH": 1.6555190959545434e-05,
   "cC3H4": 1.8968641782368084e-11,
   "CH2CHCH2": 5.992235402649626e-06,
   "CH3CHCH": 5.003939706259005e-09,
   "CH3CCH2": 1.2286360001600952e-09,
   "cC3H5": 2.697180787330858e-13,
   "C3H6": 0.6383127963058118,
   "cC3H6": 6.800307586684048e-07,
   "iC3H7": 8.48987796198575e-06,
   "nC3H7": 5.313979329189992e-06,
   "C3H8": 0.11500563245990937,
   "CHCC*O": 9.160866930174699e-10,
   "CH*CCO": 3.6235355721192363e-09,
   "C*CCHO": 1.2525409423426005e-18,
   "CH2CCO": 7.061557204960604e-05,
   "CHCCHO": 1.0903207441976018e-06,
   "C2H3CO": 7.160175791164765e-07,
   "CHCHCHO": 2.7841389584996732e-11,
   "CH2CCHO": 2.6167492455070778e-09,
   "CH3CCO": 2.1967384872784698e-10,
   "C2H3CHO": 0.020892198258603008,
   "CH3CHCO": 3.53322014869235e-05,
   "CH2CHCH2O": 4.680764853465996e-10,
   "propen1oxy": 3.735720164468886e-07,
   "propen2oxy": 4.5914893363034245e-08,
   "CH2CCH2OH": 5.587900389031855e-12,
   "CH2C(OH)CH2": 1.4558771886783446e-06,
   "CH3C(OH)CH": 2.838626853835946e-11,
   "CH3CH2CO": 5.40098232192994e-12,
   "CH3C(O)CH2": 2.83418446566356e-07,
   "CH3CHCHO": 5.297357107184759e-07,
   "CH2CHCHOH": 7.659262488015285e-08,
   "CH2CH2CHO": 2.7432990059300955e-10,
   "vinoxylmethyl": 1.0343435682726334e-09,
   "CH3CH2CHO": 0.0001389985837598875,
   "cC3H6O": 0.058030267364721756,
   "CH2CHCH2OH": 4.482918367483514e-05,
   "CH3CHCHOH": 0.00014314429030419762,
   "CH3C(O)CH3": 0.00013069465405324686,
   "nC3H7O": 3.1686586910945074e-07,
   "iC3H7O": 4.042537843811325e-11,
   "CH3CH2CHOH": 2.0193554928967192e-10,
   "CH3CHCH2OH": 1.728621764024457e-08,
   "CH2CH2CH2OH": 2.7980221300727136e-12,
   "OCHCH2CH2O": 1.8752456573284968e-15,
   "oxiranylmet": 2.9620687178304467e-06,
   "CH3COCH2O": 1.3480797473469393e-18,
   "CH3CH(CHO)O": 3.3074937189500815e-17,
   "CH2CHCH2OO": 4.044260526040205e-08,
   "CHCHCH2OOH": 1.5695263373005356e-13,
   "CH2CHCH2OOH": 1.257817029718009e-07,
   "CH3CHCHOOH": 1.894076133597575e-17,
   "CH3C(CH2)OOH": 9.799732239831214e-18,
   "nC3H7OO": 2.561971822269381e-06,
   "iC3H7OO": 6.943030183875584e-06,
   "CH2CH2CH2OOH": 4.350897054282405e-09,
   "CH3CHCH2OOH": 1.7962656916252513e-10,
   "CH2CH(OOH)CH3": 1.0007712156903965e-11,
   "nC3H7OOH": 3.594117491186325e-08,
   "iC3H7OOH": 9.736978211053122e-08,
   "OCHCH2CH2OOH": 2.6934533591389535e-09,
   "cC2H3OCH2OOH": 3.480865273719233e-10,
   "CH3COCH2OOH": 5.31442910628781e-12,
   "CH3CHOOHCHO": 6.691040145495972e-12,
   "HOOCCCOO*": 7.003502859040242e-10,
   "HOOCC(C)OO*": 2.8684525324777636e-11,
   "HOOC(C)COO*": 3.640307563340239e-12,
   "HOOCC(C*)OOH": 1.1082803053881691e-15
  }
 },
 {
  "t": 0.30950000000016875,
  "T": 870.2393678161469,
  "p": 101325.00000000003,
  "sxC": {
   "C": 1.1883057326208062e-26,
   "CH": 7.058833165259906e-20,
   "CH2": 3.2201521175521185e-12,
   "CH2(S)": 5.226105993882345e-14,
   "CH3": 1.7003268539110968e-05,
   "CH4": 0.029714424802647778,
   "CO": 0.03946484221986489,
   "HCO": 2.330785669637866e-08,
   "CH2O": 0.05386657681855822,
   "HCOH": 9.20057981803703e-12,
   "CH3O": 4.275939986747072e-07,
   "CH2OH": 1.0444544922889233e-09,
   "CH3OH": 0.012894753693091053,
   "CO2": 0.00021145418134196995,
   "HOCO": 5.311942304285488e-11,
   "OCHO": 3.252320422873454e-17,
   "HOCHO": 1.5847490250098756e-05,
   "CH3OO": 2.0927622208436973e-05,
   "CH2OOH": 5.353827511609853e-16,
   "HOCH2O": 8.0790257847967e-15,
   "CH3OOH": 1.2843493510013768e-05,
   "C2": 1.1147778770177016e-25,
   "C2H": 3.9158177109489847e-17,
   "C2H2": 7.87058756419326e-05,
   "H2CC": 6.454419334979072e-16,
   "C2H3": 7.156068769729338e-09,
   "C2H4": 0.09119977881237853,
   "C2H5": 5.204420881584766e-07,
   "C2H6": 0.007906130363529426,
   "C2O": 1.1362419429834926e-19,
   "HCCO": 2.6798648100764928e-11,
   "HCCOH": 4.7675817074897225e-09,
   "CH2CO": 0.000408851438359047,
   "CHCHO": 5.211640254920489e-11,
   "CHCHOH": 6.251827431796449e-12,
   "cC2H3O": 3.03616835958171e-14,
   "CH3CO": 4.8883586892362e-09,
   "CH2CHO": 3.195658658114825e-07,
   "CH3CHO": 0.040228715432739884,
   "cC2H4O": 0.0008617568313826067,
   "CH2CHOH": 0.0008465929716802386,
   "CH3CH2O": 1.7825227130281992e-11,
   "CH3CHOH": 2.0574180216015752e-10,
   "CH2CH2OH": 1.0515507148308226e-08,
   "CH3CH2OH": 0.0017463806073046446,
   "OCHCO": 1.5917368165941157e-16,
   "OCHCHO": 0.00015206525265546014,
   "CH2CHOO": 1.5893892678902023e-09,
   "CH3C(O)O": 1.2172519731906196e-15,
   "CH2CHOOH": 3.3364018941086436e-10,
   "CH3C(O)OH": 3.785365456097539e-07,
   "CH3CH2OO": 2.7498722102979607e-06,
   "CH3CHOOH": 3.0099664331283373e-18,
   "CH2CH2OOH": 2.0169062355836935e-12,
   "CH3CH2OOH": 1.3840830458410507e-07,
   "CH3C(O)OO": 5.7177550585652956e-09,
   "CH3C(O)OOH": 3.177762537398629e-09,
   "HOCH2CH2OO": 2.345362086649419e-10,
   "C3H2": 3.262013225416803e-26,
   "cC3H2": 8.172603061711051e-16,
   "C3H3": 3.38456946544997e-09,
   "CH2CCH": 1.9431221826575077e-10,
   "CH2CCH2": 0.00010743986423022207,
   "CH3CCH": 1.8739277787828196e-05,
   "cC3H4": 2.385156347111266e-11,
   "CH2CHCH2": 7.514220365901982e-06,
   "CH3CHCH": 6.7510012944018624e-09,
   "CH3CCH2": 1.6205724074519771e-09,
   "cC3H5": 3.8157082856923045e-13,
   "C3H6": 0.6365925050030619,
   "cC3H6": 7.02145197600385e-07,
   "iC3H7": 9.980507203184969e-06,
   "nC3H7": 5.835054128851444e-06,
   "C3H8": 0.12500245612011815,
   "CHCC*O": 1.2102161215373899e-09,
   "CH*CCO": 4.984519920953604e-09,
   "C*CCHO": 1.881636222535202e-18,
   "CH2CCO": 7.884984908159326e-05,
   "CHCCHO": 1.266139608434338e-06,
   "C2H3CO": 8.335993965824411e-07,
   "CHCHCHO": 3.4094864871774745e-11,
   "CH2CCHO": 3.3484465014737042e-09,
   "CH3CCO": 3.009003825907231e-10,
   "C2H3CHO": 0.023013039617776745,
   "CH3CHCO": 3.9450586309888494e-05,
   "CH2CHCH2O": 6.172464859880813e-10,
   "propen1oxy": 3.7356060167455944e-07,
   "propen2oxy": 4.548405976993893e-08,
   "CH2CCH2OH": 6.858218637559221e-12,
   "CH2C(OH)CH2": 1.5663026775861366e-06,
   "CH3C(OH)CH": 3.663543677769114e-11,
   "CH3CH2CO": 6.204304570079108e-12,
   "CH3C(O)CH2": 3.442889430595592e-07,
   "CH3CHCHO": 6.438186807985659e-07,
   "CH2CHCHOH": 9.395678833700023e-08,
   "CH2CH2CHO": 3.4751878472849055e-10,
   "vinoxylmethyl": 1.342022698980011e-09,
   "CH3CH2CHO": 0.0001382485995600055,
   "cC3H6O": 0.05998326884210338,
   "CH2CHCH2OH": 5.108281619985785e-05,
   "CH3CHCHOH": 0.00016226880479897337,
   "CH3C(O)CH3": 0.00012054443242878999,
   "nC3H7O": 3.88439938059161e-07,
   "iC3H7O": 4.292463926559933e-11,
   "CH3CH2CHOH": 2.628018326626838e-10,
   "CH3CHCH2OH": 2.0156833097347607e-08,
   "CH2CH2CH2OH": 3.3837295962999213e-12,
   "OCHCH2CH2O": 2.004243919008815e-15,
   "oxiranylmet": 2.8569548177486215e-06,
   "CH3COCH2O": 1.4731267078118982e-18,
   "CH3CH(CHO)O": 4.6327656091416755e-17,
   "CH2CHCH2OO": 4.6183545920653394e-08,
   "CHCHCH2OOH": 1.9761926078804208e-13,
   "CH2CHCH2OOH": 1.4570849718481118e-07,
   "CH3CHCHOOH": 2.0021929388210422e-17,
   "CH3C(CH2)OOH": 1.0057884610826938e-17,
   "nC3H7OO": 2.4307025249786273e-06,
   "iC3H7OO": 7.072910970550445e-06,
   "CH2CH2CH2OOH": 4.366234538553126e-09,
   "CH3CHCH2OOH": 1.9640297157600454e-10,
   "CH2CH(OOH)CH3": 1.1170456501570821e-11,
   "nC3H7OOH": 3.1009355535813634e-08,
   "iC3H7OOH": 9.02006317900923e-08,
   "OCHCH2CH2OOH": 2.200330128554018e-09,
   "cC2H3OCH2OOH": 3.124122430598708e-10,
   "CH3COCH2OOH": 4.865619333477163e-12,
   "CH3CHOOHCHO": 6.052836865560049e-12,
   "HOOCCCOO*": 6.109093436601899e-10,
   "HOOCC(C)OO*": 2.733735994854206e-11,
   "HOOC(C)COO*": 3.5234774703116905e-12,
   "HOOCC(C*)OOH": 1.1068219597873004e-15
  }
 },
 {
  "t": 0.32180000000018105,
  "T": 875.8470581628259,
  "p": 101325.00000000004,
  "sxC": {
   "C": 2.935167255071918e-26,
   "CH": 1.34960114023207e-19,
   "CH2": 4.654504748771647e-12,
   "CH2(S)": 7.636953175409987e-14,
   "CH3": 1.94438300113697e-05,
   "CH4": 0.03106002177727509,
   "CO": 0.04075907712884507,
   "HCO": 2.7339779364005862e-08,
   "CH2O": 0.05044568403083444,
   "HCOH": 1.1392945680322363e-11,
   "CH3O": 4.877217742513594e-07,
   "CH2OH": 1.2218508357006925e-09,
   "CH3OH": 0.012402986212646065,
   "CO2": 0.00022524979710955364,
   "HOCO": 6.727225907531226e-11,
   "OCHO": 4.438987432261814e-17,
   "HOCHO": 1.6779021414721734e-05,
   "CH3OO": 2.0727182412711e-05,
   "CH2OOH": 6.407719967434279e-16,
   "HOCH2O": 9.355286751712911e-15,
   "CH3OOH": 1.2125006452468146e-05,
   "C2": 2.1454274113324938e-25,
   "C2H": 5.55577207259357e-17,
   "C2H2": 9.348800758643854e-05,
   "H2CC": 9.35015402897401e-16,
   "C2H3": 9.466805754181954e-09,
   "C2H4": 0.09449932864604352,
   "C2H5": 6.488753419767848e-07,
   "C2H6": 0.00748829743032856,
   "C2O": 2.1224669880651402e-19,
   "HCCO": 3.776545414736817e-11,
   "HCCOH": 4.519739272689899e-09,
   "CH2CO": 0.0004304202351,
   "CHCHO": 6.825588496090257e-11,
   "CHCHOH": 8.75692878939482e-12,
   "cC2H3O": 3.806222176384678e-14,
   "CH3CO": 5.370301102927852e-09,
   "CH2CHO": 3.749854862731935e-07,
   "CH3CHO": 0.03755792704593713,
   "cC2H4O": 0.0009213093732231097,
   "CH2CHOH": 0.0008842085355420647,
   "CH3CH2O": 2.090434525737996e-11,
   "CH3CHOH": 2.403724208805767e-10,
   "CH2CH2OH": 1.2809288776658528e-08,
   "CH3CH2OH": 0.0015963095639361566,
   "OCHCO": 2.0338088953609457e-16,
   "OCHCHO": 0.00016854767496704342,
   "CH2CHOO": 1.8314160476674887e-09,
   "CH3C(O)O": 1.2155023543734647e-15,
   "CH2CHOOH": 3.6624927422673257e-10,
   "CH3C(O)OH": 3.508317727463471e-07,
   "CH3CH2OO": 2.9511981671162418e-06,
   "CH3CHOOH": 3.901254549537483e-18,
   "CH2CH2OOH": 2.3035549694247003e-12,
   "CH3CH2OOH": 1.4057629278528216e-07,
   "CH3C(O)OO": 5.395209940847139e-09,
   "CH3C(O)OOH": 2.7858475865827217e-09,
   "HOCH2CH2OO": 2.466350712742312e-10,
   "C3H2": 5.907926794663252e-26,
   "cC3H2": 7.842326235715733e-16,
   "C3H3": 4.719460708520066e-09,
   "CH2CCH": 2.699785092248801e-10,
   "CH2CCH2": 0.00011707780359427884,
   "CH3CCH": 2.1084886955228647e-05,
   "cC3H4": 3.015732941456254e-11,
   "CH2CHCH2": 9.346481781649267e-06,
   "CH3CHCH": 9.0036482462203e-09,
   "CH3CCH2": 2.1210929729679103e-09,
   "cC3H5": 5.355612667251974e-13,
   "C3H6": 0.6339691373314694,
   "cC3H6": 7.311430240848944e-07,
   "iC3H7": 1.1717310421447263e-05,
   "nC3H7": 6.3898720901565535e-06,
   "C3H8": 0.1350017012609056,
   "CHCC*O": 1.565708033435116e-09,
   "CH*CCO": 6.73130946156767e-09,
   "C*CCHO": 2.7710448983791336e-18,
   "CH2CCO": 8.733184243986392e-05,
   "CHCCHO": 1.4492108973340116e-06,
   "C2H3CO": 9.631686596115896e-07,
   "CHCHCHO": 4.090667344429269e-11,
   "CH2CCHO": 4.218730852298496e-09,
   "CH3CCO": 4.037039476225946e-10,
   "C2H3CHO": 0.025059817849599687,
   "CH3CHCO": 4.334688351842711e-05,
   "CH2CHCH2O": 8.025056631292166e-10,
   "propen1oxy": 3.714226987141556e-07,
   "propen2oxy": 4.486877675261554e-08,
   "CH2CCH2OH": 8.609919865065712e-12,
   "CH2C(OH)CH2": 1.7035978216332487e-06,
   "CH3C(OH)CH": 4.644630296775176e-11,
   "CH3CH2CO": 7.106979698094167e-12,
   "CH3C(O)CH2": 4.098149242344334e-07,
   "CH3CHCHO": 7.66866309884079e-07,
   "CH2CHCHOH": 1.1295579890958415e-07,
   "CH2CH2CHO": 4.337581814794928e-10,
   "vinoxylmethyl": 1.716387327909236e-09,
   "CH3CH2CHO": 0.00013755551281853076,
   "cC3H6O": 0.06155922416550145,
   "CH2CHCH2OH": 5.7530659220029e-05,
   "CH3CHCHOH": 0.0001819504018899759,
   "CH3C(O)CH3": 0.00011188134325217328,
   "nC3H7O": 4.739420941837252e-07,
   "iC3H7O": 4.5453837095893866e-11,
   "CH3CH2CHOH": 3.369579791768332e-10,
   "CH3CHCH2OH": 2.3203934220177525e-08,
   "CH2CH2CH2OH": 4.072283455498207e-12,
   "OCHCH2CH2O": 2.1794375759998644e-15,
   "oxiranylmet": 2.749337684406041e-06,
   "CH3COCH2O": 1.6276513962615024e-18,
   "CH3CH(CHO)O": 6.316927336400927e-17,
   "CH2CHCH2OO": 5.2271165248798314e-08,
   "CHCHCH2OOH": 2.4680963994323216e-13,
   "CH2CHCH2OOH": 1.6670526365862835e-07,
   "CH3CHCHOOH": 2.1088225671070213e-17,
   "CH3C(CH2)OOH": 1.0283842543022133e-17,
   "nC3H7OO": 2.2955403781544565e-06,
   "iC3H7OO": 7.187565291093952e-06,
   "CH2CH2CH2OOH": 4.363674701547724e-09,
   "CH3CHCH2OOH": 2.1380641285934197e-10,
   "CH2CH(OOH)CH3": 1.242016864076842e-11,
   "nC3H7OOH": 2.658690284975043e-08,
   "iC3H7OOH": 8.321662852737794e-08,
   "OCHCH2CH2OOH": 1.7878481236206573e-09,
   "cC2H3OCH2OOH": 2.7993924900480865e-10,
   "CH3COCH2OOH": 4.4322880047726095e-12,
   "CH3CHOOHCHO": 5.444613789035185e-12,
   "HOOCCCOO*": 5.301115502700757e-10,
   "HOOCC(C)OO*": 2.5912029767040397e-11,
   "HOOC(C)COO*": 3.393920793989239e-12,
   "HOOCC(C*)OOH": 1.1001950718713285e-15
  }
 },
 {
  "t": 0.3316300000001909,
  "T": 881.5673571252534,
  "p": 101325.00000000004,
  "sxC": {
   "C": 7.144614077760368e-26,
   "CH": 2.533219970156995e-19,
   "CH2": 6.622707255487202e-12,
   "CH2(S)": 1.1053613070714406e-13,
   "CH3": 2.2231921405548717e-05,
   "CH4": 0.03237435394610143,
   "CO": 0.041883953655727967,
   "HCO": 3.2253395056168556e-08,
   "CH2O": 0.047671485053277694,
   "HCOH": 1.393131216901178e-11,
   "CH3O": 5.556142245524941e-07,
   "CH2OH": 1.4347380913193824e-09,
   "CH3OH": 0.011974215514395646,
   "CO2": 0.00023961357806825463,
   "HOCO": 8.396599004020242e-11,
   "OCHO": 5.98572969155619e-17,
   "HOCHO": 1.7695110797253573e-05,
   "CH3OO": 2.050327362293909e-05,
   "CH2OOH": 7.588099885527346e-16,
   "HOCH2O": 1.0838299209986691e-14,
   "CH3OOH": 1.1423915642336873e-05,
   "C2": 4.0746680514568237e-25,
   "C2H": 7.842689563880929e-17,
   "C2H2": 0.00010911547785012117,
   "H2CC": 1.3335929165462085e-15,
   "C2H3": 1.2379893546698021e-08,
   "C2H4": 0.0976766742561526,
   "C2H5": 8.036231336847666e-07,
   "C2H6": 0.007161303854907836,
   "C2O": 3.8959648051335045e-19,
   "HCCO": 5.2714596914231215e-11,
   "HCCOH": 4.36351501931031e-09,
   "CH2CO": 0.00045232299482689855,
   "CHCHO": 8.833776277795824e-11,
   "CHCHOH": 1.2190918647509728e-11,
   "cC2H3O": 4.707523118734747e-14,
   "CH3CO": 5.943588711477139e-09,
   "CH2CHO": 4.425065900278291e-07,
   "CH3CHO": 0.035463939967692,
   "cC2H4O": 0.0009764986683714552,
   "CH2CHOH": 0.000927165770483212,
   "CH3CH2O": 2.4505764889947454e-11,
   "CH3CHOH": 2.822980432271939e-10,
   "CH2CH2OH": 1.541129305990568e-08,
   "CH3CH2OH": 0.0014674991623817564,
   "OCHCO": 2.5487777623745195e-16,
   "OCHCHO": 0.0001839523918641282,
   "CH2CHOO": 2.0836883198861128e-09,
   "CH3C(O)O": 1.2097045033077414e-15,
   "CH2CHOOH": 3.953588420347784e-10,
   "CH3C(O)OH": 3.2687559053605996e-07,
   "CH3CH2OO": 3.142630721203468e-06,
   "CH3CHOOH": 4.974452077407397e-18,
   "CH2CH2OOH": 2.6112090136895277e-12,
   "CH3CH2OOH": 1.4164694994126218e-07,
   "CH3C(O)OO": 5.1243748606843856e-09,
   "CH3C(O)OOH": 2.431583667583774e-09,
   "HOCH2CH2OO": 2.5588679615732507e-10,
   "C3H2": 1.0906854258408317e-25,
   "cC3H2": 7.747591523881795e-16,
   "C3H3": 6.69820300829606e-09,
   "CH2CCH": 3.658666312802516e-10,
   "CH2CCH2": 0.00013117437182490042,
   "CH3CCH": 2.3614703203366997e-05,
   "cC3H4": 3.825791677439903e-11,
   "CH2CHCH2": 1.1550041082859722e-05,
   "CH3CHCH": 1.1898973698171773e-08,
   "CH3CCH2": 2.7598501133758453e-09,
   "cC3H5": 7.468642118333531e-13,
   "C3H6": 0.6306360405415349,
   "cC3H6": 7.67292182315181e-07,
   "iC3H7": 1.3744911754635701e-05,
   "nC3H7": 6.985197008097971e-06,
   "C3H8": 0.14500867687467509,
   "CHCC*O": 1.991943411367499e-09,
   "CH*CCO": 8.958651685953326e-09,
   "C*CCHO": 4.01659549100194e-18,
   "CH2CCO": 9.614284192263942e-05,
   "CHCCHO": 1.6393741317505542e-06,
   "C2H3CO": 1.106529929614286e-06,
   "CHCHCHO": 4.831195395585268e-11,
   "CH2CCHO": 5.2515330539592476e-09,
   "CH3CCO": 5.33270773923516e-10,
   "C2H3CHO": 0.027045618543870893,
   "CH3CHCO": 4.707516494943209e-05,
   "CH2CHCH2O": 1.031248970580844e-09,
   "propen1oxy": 3.676721223093201e-07,
   "propen2oxy": 4.4118530542427725e-08,
   "CH2CCH2OH": 1.1012386778866673e-11,
   "CH2C(OH)CH2": 1.8771157909232584e-06,
   "CH3C(OH)CH": 5.805743576802674e-11,
   "CH3CH2CO": 8.13080217242006e-12,
   "CH3C(O)CH2": 4.799792440670224e-07,
   "CH3CHCHO": 8.989479731036834e-07,
   "CH2CHCHOH": 1.3363880257326276e-07,
   "CH2CH2CHO": 5.348783921571806e-10,
   "vinoxylmethyl": 2.1692828850256233e-09,
   "CH3CH2CHO": 0.00013697287250122742,
   "cC3H6O": 0.0628205914809694,
   "CH2CHCH2OH": 6.414102327190463e-05,
   "CH3CHCHOH": 0.00020210294795066698,
   "CH3C(O)CH3": 0.00010439533799009196,
   "nC3H7O": 5.763721174256749e-07,
   "iC3H7O": 4.803062175289748e-11,
   "CH3CH2CHOH": 4.265329264711875e-10,
   "CH3CHCH2OH": 2.643879163252182e-08,
   "CH2CH2CH2OH": 4.884357308684661e-12,
   "OCHCH2CH2O": 2.4129099676217185e-15,
   "oxiranylmet": 2.6419122398887795e-06,
   "CH3COCH2O": 1.817822085812138e-18,
   "CH3CH(CHO)O": 8.4356879217281e-17,
   "CH2CHCH2OO": 5.873251237152602e-08,
   "CHCHCH2OOH": 3.0622459920659143e-13,
   "CH2CHCH2OOH": 1.8869525490531589e-07,
   "CH3CHCHOOH": 2.2151185499670666e-17,
   "CH3C(CH2)OOH": 1.0482789430216806e-17,
   "nC3H7OO": 2.159960769453103e-06,
   "iC3H7OO": 7.29036770318217e-06,
   "CH2CH2CH2OOH": 4.347099054545721e-09,
   "CH3CHCH2OOH": 2.3193281871894887e-10,
   "CH2CH(OOH)CH3": 1.3765050496814357e-11,
   "nC3H7OOH": 2.267807485776548e-08,
   "iC3H7OOH": 7.651596983661812e-08,
   "OCHCH2CH2OOH": 1.4464059353866523e-09,
   "cC2H3OCH2OOH": 2.507542470053561e-10,
   "CH3COCH2OOH": 4.020457542630529e-12,
   "CH3CHOOHCHO": 4.8747223901418624e-12,
   "HOOCCCOO*": 4.580419542932274e-10,
   "HOOCC(C)OO*": 2.4450546287903743e-11,
   "HOOC(C)COO*": 3.255741843503385e-12,
   "HOOCC(C*)OOH": 1.0892673193659703e-15
  }
 },
 {
  "t": 0.3395200000001988,
  "T": 887.3886764157853,
  "p": 101325.00000000003,
  "sxC": {
   "C": 1.7150173689133639e-25,
   "CH": 4.679492949103531e-19,
   "CH2": 9.298953841909816e-12,
   "CH2(S)": 1.5866323056532134e-13,
   "CH3": 2.541626239013538e-05,
   "CH4": 0.03366469762459118,
   "CO": 0.042888799186149795,
   "HCO": 3.824447320293498e-08,
   "CH2O": 0.04541237579913958,
   "HCOH": 1.6868520509045027e-11,
   "CH3O": 6.320921920069235e-07,
   "CH2OH": 1.6898374447500656e-09,
   "CH3OH": 0.011595934749795013,
   "CO2": 0.00025445942090975276,
   "HOCO": 1.036003249865438e-10,
   "OCHO": 7.990384233841299e-17,
   "HOCHO": 1.8604155282805247e-05,
   "CH3OO": 2.0262555929838856e-05,
   "CH2OOH": 8.90585193647279e-16,
   "HOCH2O": 1.2564721860206569e-14,
   "CH3OOH": 1.0746527600205222e-05,
   "C2": 7.655720429829882e-25,
   "C2H": 1.1031056030848048e-16,
   "C2H2": 0.00012559411016870058,
   "H2CC": 1.8784534049839216e-15,
   "C2H3": 1.603680703123943e-08,
   "C2H4": 0.10075236801397275,
   "C2H5": 9.894674903064386e-07,
   "C2H6": 0.006912005199725169,
   "C2O": 7.047410643763302e-19,
   "HCCO": 7.30094247573885e-11,
   "HCCOH": 4.298151407774557e-09,
   "CH2CO": 0.00047482176463016436,
   "CHCHO": 1.1321653893212223e-10,
   "CHCHOH": 1.686212545879831e-11,
   "cC2H3O": 5.75545581016202e-14,
   "CH3CO": 6.623670737697701e-09,
   "CH2CHO": 5.244325743715585e-07,
   "CH3CHO": 0.03383279081100071,
   "cC2H4O": 0.001027429289137737,
   "CH2CHOH": 0.0009746164658722884,
   "CH3CH2O": 2.8706051560321037e-11,
   "CH3CHOH": 3.3322649182777496e-10,
   "CH2CH2OH": 1.8344052223405547e-08,
   "CH3CH2OH": 0.0013559150629702933,
   "OCHCO": 3.1445885407939345e-16,
   "OCHCHO": 0.00019832230376783995,
   "CH2CHOO": 2.346366182110032e-09,
   "CH3C(O)O": 1.2016834107818081e-15,
   "CH2CHOOH": 4.2090653256418436e-10,
   "CH3C(O)OH": 3.0597368905334616e-07,
   "CH3CH2OO": 3.3242433214550233e-06,
   "CH3CHOOH": 6.25480679483198e-18,
   "CH2CH2OOH": 2.9404520409284532e-12,
   "CH3CH2OOH": 1.4176882742854704e-07,
   "CH3C(O)OO": 4.897967225604519e-09,
   "CH3C(O)OOH": 2.116913711933111e-09,
   "HOCH2CH2OO": 2.624518075066069e-10,
   "C3H2": 2.0407082819332287e-25,
   "cC3H2": 7.972982027027241e-16,
   "C3H3": 9.625828846464913e-09,
   "CH2CCH": 4.856278517595731e-10,
   "CH2CCH2": 0.00015006574436330698,
   "CH3CCH": 2.6353501284580438e-05,
   "cC3H4": 4.86031971945944e-11,
   "CH2CHCH2": 1.4191478928706777e-05,
   "CH3CHCH": 1.5601487219936212e-08,
   "CH3CCH2": 3.5727020021784956e-09,
   "cC3H5": 1.0352985564103884e-12,
   "C3H6": 0.6267388334497488,
   "cC3H6": 8.110141335896042e-07,
   "iC3H7": 1.610883139068377e-05,
   "nC3H7": 7.626057608297117e-06,
   "C3H8": 0.15501263640411742,
   "CHCC*O": 2.499332116226336e-09,
   "CH*CCO": 1.1776605263498351e-08,
   "C*CCHO": 5.745138269087259e-18,
   "CH2CCO": 0.00010533145361326425,
   "CHCCHO": 1.8365215465868269e-06,
   "C2H3CO": 1.2652835567291523e-06,
   "CHCHCHO": 5.634911011730444e-11,
   "CH2CCHO": 6.4712709349712136e-09,
   "CH3CCO": 6.956997494794174e-10,
   "C2H3CHO": 0.028976850193527796,
   "CH3CHCO": 5.067378132305554e-05,
   "CH2CHCH2O": 1.3114905055308544e-09,
   "propen1oxy": 3.627058916465146e-07,
   "propen2oxy": 4.327156482262986e-08,
   "CH2CCH2OH": 1.4271122792944485e-11,
   "CH2C(OH)CH2": 2.0968075374851454e-06,
   "CH3C(OH)CH": 7.173040683886883e-11,
   "CH3CH2CO": 9.297732915066104e-12,
   "CH3C(O)CH2": 5.546624505869386e-07,
   "CH3CHCHO": 1.0399282476291185e-06,
   "CH2CHCHOH": 1.5602203527143503e-07,
   "CH2CH2CHO": 6.526326740695209e-10,
   "vinoxylmethyl": 2.7129439902282536e-09,
   "CH3CH2CHO": 0.0001365277035537386,
   "cC3H6O": 0.06381363882152824,
   "CH2CHCH2OH": 7.087295930435646e-05,
   "CH3CHCHOH": 0.00022261599061463647,
   "CH3C(O)CH3": 9.78671100657252e-05,
   "nC3H7O": 6.990108719836342e-07,
   "iC3H7O": 5.0656499814674266e-11,
   "CH3CH2CHOH": 5.336778558709056e-10,
   "CH3CHCH2OH": 2.986472644598624e-08,
   "CH2CH2CH2OH": 5.841791674505177e-12,
   "OCHCH2CH2O": 2.718185208479195e-15,
   "oxiranylmet": 2.5366153152547775e-06,
   "CH3COCH2O": 2.050661347108095e-18,
   "CH3CH(CHO)O": 1.1074760599800872e-16,
   "CH2CHCH2OO": 6.557723036953802e-08,
   "CHCHCH2OOH": 3.7772184178662687e-13,
   "CH2CHCH2OOH": 2.1152230647396748e-07,
   "CH3CHCHOOH": 2.321581281741754e-17,
   "CH3C(CH2)OOH": 1.0656938541617847e-17,
   "nC3H7OO": 2.026309567609455e-06,
   "iC3H7OO": 7.382523893623767e-06,
   "CH2CH2CH2OOH": 4.318912582436441e-09,
   "CH3CHCH2OOH": 2.5080207113172294e-10,
   "CH2CH(OOH)CH3": 1.5208474367610024e-11,
   "nC3H7OOH": 1.92631703450744e-08,
   "iC3H7OOH": 7.015648590225989e-08,
   "OCHCH2CH2OOH": 1.1662728589763541e-09,
   "cC2H3OCH2OOH": 2.2477558710293124e-10,
   "CH3COCH2OOH": 3.6337154523052827e-12,
   "CH3CHOOHCHO": 4.3476448678969805e-12,
   "HOOCCCOO*": 3.944097540841133e-10,
   "HOOCC(C)OO*": 2.2982892384016577e-11,
   "HOOC(C)COO*": 3.11187405451505e-12,
   "HOOCC(C*)OOH": 1.0745958893814673e-15
  }
 },
 {
  "t": 0.34588000000020513,
  "T": 893.3023169719858,
  "p": 101325.0,
  "sxC": {
   "C": 4.061567970063721e-25,
   "CH": 8.522360866024858e-19,
   "CH2": 1.2909348092830666e-11,
   "CH2(S)": 2.2605331742371164e-13,
   "CH3": 2.9049662961115973e-05,
   "CH4": 0.034936915092113434,
   "CO": 0.04380939833252725,
   "HCO": 4.554949733407706e-08,
   "CH2O": 0.043567432401478194,
   "HCOH": 2.026596237391183e-11,
   "CH3O": 7.179048010353706e-07,
   "CH2OH": 1.994960154072856e-09,
   "CH3OH": 0.011258344721333646,
   "CO2": 0.00026974205346896044,
   "HOCO": 1.2663229234187963e-10,
   "OCHO": 1.0575114944542468e-16,
   "HOCHO": 1.9513418166884862e-05,
   "CH3OO": 2.0008076808707857e-05,
   "CH2OOH": 1.0370990833266002e-15,
   "HOCH2O": 1.457508250175089e-14,
   "CH3OOH": 1.0095608969427953e-05,
   "C2": 1.4255664673122272e-24,
   "C2H": 1.547701054188111e-16,
   "C2H2": 0.00014296537461350926,
   "H2CC": 2.6194033646743915e-15,
   "C2H3": 2.061006856228909e-08,
   "C2H4": 0.10374443746135656,
   "C2H5": 1.2118591248063236e-06,
   "C2H6": 0.006730549177330339,
   "C2O": 1.2587649092954777e-18,
   "HCCO": 1.0044949475196782e-10,
   "HCCOH": 4.326958510225945e-09,
   "CH2CO": 0.0004980925575724795,
   "CHCHO": 1.4391800752932164e-10,
   "CHCHOH": 2.31679384678408e-11,
   "cC2H3O": 6.966394296928709e-14,
   "CH3CO": 7.428003713504491e-09,
   "CH2CHO": 6.233959762708929e-07,
   "CH3CHO": 0.03257678384231568,
   "cC2H4O": 0.0010742167664694296,
   "CH2CHOH": 0.0010259054560032123,
   "CH3CH2O": 3.358479965200983e-11,
   "CH3CHOH": 3.952741275959635e-10,
   "CH2CH2OH": 2.163007652209028e-08,
   "CH3CH2OH": 0.0012584236529609829,
   "OCHCO": 3.830151137267408e-16,
   "OCHCHO": 0.0002117192485117815,
   "CH2CHOO": 2.6196351926765403e-09,
   "CH3C(O)O": 1.1924879795820662e-15,
   "CH2CHOOH": 4.428842860067829e-10,
   "CH3C(O)OH": 2.8758384381399395e-07,
   "CH3CH2OO": 3.4957732245801146e-06,
   "CH3CHOOH": 7.768377165322295e-18,
   "CH2CH2OOH": 3.29157020076262e-12,
   "CH3CH2OOH": 1.410559644102506e-07,
   "CH3C(O)OO": 4.709054207819266e-09,
   "CH3C(O)OOH": 1.840240146454489e-09,
   "HOCH2CH2OO": 2.6651741031265185e-10,
   "C3H2": 3.8493065931765245e-25,
   "cC3H2": 8.669999561547489e-16,
   "C3H3": 1.393845190563844e-08,
   "CH2CCH": 6.335456309720847e-10,
   "CH2CCH2": 0.00017417088974805677,
   "CH3CCH": 2.9334021378982864e-05,
   "cC3H4": 6.174844606148231e-11,
   "CH2CHCH2": 1.734722018763088e-05,
   "CH3CHCH": 2.031268664127533e-08,
   "CH3CCH2": 4.604071217809851e-09,
   "cC3H5": 1.427008741859508e-12,
   "C3H6": 0.6223862770675619,
   "cC3H6": 8.629397921251408e-07,
   "iC3H7": 1.8858943883480983e-05,
   "nC3H7": 8.317089249780755e-06,
   "C3H8": 0.16500856936622216,
   "CHCC*O": 3.1001057162943205e-09,
   "CH*CCO": 1.5316385157133545e-08,
   "C*CCHO": 8.12621283138943e-18,
   "CH2CCO": 0.00011493818381033908,
   "CHCCHO": 2.040769813842013e-06,
   "C2H3CO": 1.441128689710847e-06,
   "CHCHCHO": 6.507543281695817e-11,
   "CH2CCHO": 7.904297088153132e-09,
   "CH3CCO": 8.983645133594542e-10,
   "C2H3CHO": 0.03085868490818199,
   "CH3CHCO": 5.41763930354958e-05,
   "CH2CHCH2O": 1.6521711137837082e-09,
   "propen1oxy": 3.5683286416695735e-07,
   "propen2oxy": 4.235705122479026e-08,
   "CH2CCH2OH": 1.8637056979517852e-11,
   "CH2C(OH)CH2": 2.3735426474719393e-06,
   "CH3C(OH)CH": 8.777749585968473e-11,
   "CH3CH2CO": 1.0632200439139048e-11,
   "CH3C(O)CH2": 6.337641728486579e-07,
   "CH3CHCHO": 1.1896883535436774e-06,
   "CH2CHCHOH": 1.8012268732591086e-07,
   "CH2CH2CHO": 7.888182651266073e-10,
   "vinoxylmethyl": 3.360510395867424e-09,
   "CH3CH2CHO": 0.00013623110186008518,
   "cC3H6O": 0.06457600924888245,
   "CH2CHCH2OH": 7.768945788943284e-05,
   "CH3CHCHOH": 0.00024339410852965376,
   "CH3C(O)CH3": 9.212589295414584e-05,
   "nC3H7O": 8.456258085266037e-07,
   "iC3H7O": 5.332448112102238e-11,
   "CH3CH2CHOH": 6.606668076275919e-10,
   "CH3CHCH2OH": 3.348289356800386e-08,
   "CH2CH2CH2OH": 6.969080270692259e-12,
   "OCHCH2CH2O": 3.1110856675188252e-15,
   "oxiranylmet": 2.4346725000389016e-06,
   "CH3COCH2O": 2.33456740111068e-18,
   "CH3CH(CHO)O": 1.4334312719866577e-16,
   "CH2CHCH2OO": 7.28100840133255e-08,
   "CHCHCH2OOH": 4.634280374134306e-13,
   "CH2CHCH2OOH": 2.3499428890368035e-07,
   "CH3CHCHOOH": 2.4284054950995163e-17,
   "CH3C(CH2)OOH": 1.0806894705943067e-17,
   "nC3H7OO": 1.8959959488796378e-06,
   "iC3H7OO": 7.463970301304573e-06,
   "CH2CH2CH2OOH": 4.280546329032907e-09,
   "CH3CHCH2OOH": 2.703997583493327e-10,
   "CH2CH(OOH)CH3": 1.675156055981983e-11,
   "nC3H7OOH": 1.6304211506390633e-08,
   "iC3H7OOH": 6.416140562247694e-08,
   "OCHCH2CH2OOH": 9.37857850403035e-10,
   "cC2H3OCH2OOH": 2.01788612585599e-10,
   "CH3COCH2OOH": 3.2734836603703355e-12,
   "CH3CHOOHCHO": 3.8645389088606155e-12,
   "HOOCCCOO*": 3.3862012705410644e-10,
   "HOOCC(C)OO*": 2.1528927144292824e-11,
   "HOOC(C)COO*": 2.9643179906720148e-12,
   "HOOCC(C*)OOH": 1.0565373081434875e-15
  }
 },
 {
  "t": 0.3510400000002103,
  "T": 899.3165678002692,
  "p": 101325.00000000004,
  "sxC": {
   "C": 9.512105398326711e-25,
   "CH": 1.5343986227650207e-18,
   "CH2": 1.7759659825932454e-11,
   "CH2(S)": 3.2012572700180316e-13,
   "CH3": 3.319977975347713e-05,
   "CH4": 0.03619886978617768,
   "CO": 0.044674156481413485,
   "HCO": 5.447743606881008e-08,
   "CH2O": 0.042054903138487656,
   "HCOH": 2.420440586229584e-11,
   "CH3O": 8.139373779523114e-07,
   "CH2OH": 2.360114852019414e-09,
   "CH3OH": 0.010952963862171877,
   "CO2": 0.00028548402187388266,
   "HOCO": 1.5365290672633072e-10,
   "OCHO": 1.3900775202723652e-16,
   "HOCHO": 2.0431482108827464e-05,
   "CH3OO": 1.9739711281993237e-05,
   "CH2OOH": 1.199595799433389e-15,
   "HOCH2O": 1.692015023039839e-14,
   "CH3OOH": 9.470268487121925e-06,
   "C2": 2.6382419816144017e-24,
   "C2H": 2.1696382208492307e-16,
   "C2H2": 0.00016135231424599307,
   "H2CC": 3.6259658650257965e-15,
   "C2H3": 2.6324996130070225e-08,
   "C2H4": 0.1066759860598791,
   "C2H5": 1.4776746151656794e-06,
   "C2H6": 0.006609366143063733,
   "C2O": 2.226181818214916e-18,
   "HCCO": 1.3750301303179139e-10,
   "HCCOH": 4.457729049826107e-09,
   "CH2CO": 0.0005223178759867695,
   "CHCHO": 1.8177206297270802e-10,
   "CHCHOH": 3.1639859403203156e-11,
   "cC2H3O": 8.361137360728345e-14,
   "CH3CO": 8.378810341552162e-09,
   "CH2CHO": 7.427085767776356e-07,
   "CH3CHO": 0.0316254199168617,
   "cC2H4O": 0.0011170839095517812,
   "CH2CHOH": 0.0010806616598777895,
   "CH3CH2O": 3.9237531889156675e-11,
   "CH3CHOH": 4.712714543504071e-10,
   "CH2CH2OH": 2.5300681784115175e-08,
   "CH3CH2OH": 0.0011723708080596464,
   "OCHCO": 4.617424586246706e-16,
   "OCHCHO": 0.00022424464036415023,
   "CH2CHOO": 2.904361711216664e-09,
   "CH3C(O)O": 1.1825950623798447e-15,
   "CH2CHOOH": 4.6135636483094924e-10,
   "CH3C(O)OH": 2.712410243442451e-07,
   "CH3CH2OO": 3.657057390443456e-06,
   "CH3CHOOH": 9.545645599340931e-18,
   "CH2CH2OOH": 3.665445618208835e-12,
   "CH3CH2OOH": 1.3959250170018286e-07,
   "CH3C(O)OO": 4.550908984921781e-09,
   "CH3C(O)OOH": 1.5977462563806089e-09,
   "HOCH2CH2OO": 2.682841907177258e-10,
   "C3H2": 7.2989262902036745e-25,
   "cC3H2": 1.0099561374590073e-15,
   "C3H3": 2.0272030647644526e-08,
   "CH2CCH": 8.152390033563624e-10,
   "CH2CCH2": 0.0002040627012335463,
   "CH3CCH": 3.260649294417198e-05,
   "cC3H4": 7.842026587732986e-11,
   "CH2CHCH2": 2.1114490191383058e-05,
   "CH3CHCH": 2.6293932563402617e-08,
   "CH3CCH2": 5.9123262618634285e-09,
   "cC3H5": 1.9578066790224773e-12,
   "C3H6": 0.6176481998085157,
   "cC3H6": 9.240885996893859e-07,
   "iC3H7": 2.20577218946206e-05,
   "nC3H7": 9.064446129415831e-06,
   "C3H8": 0.17502025324688172,
   "CHCC*O": 3.810330196802501e-09,
   "CH*CCO": 1.9745730487928343e-08,
   "C*CCHO": 1.1394818115580431e-17,
   "CH2CCO": 0.0001250243149609716,
   "CHCCHO": 2.2528151049504455e-06,
   "C2H3CO": 1.6363977509749229e-06,
   "CHCHCHO": 7.45918730404145e-11,
   "CH2CCHO": 9.583046876375231e-09,
   "CH3CCO": 1.1508074095037412e-09,
   "C2H3CHO": 0.03269974014477762,
   "CH3CHCO": 5.762142818903293e-05,
   "CH2CHCH2O": 2.0641939088859895e-09,
   "propen1oxy": 3.5027701365468934e-07,
   "propen2oxy": 4.139489668340025e-08,
   "CH2CCH2OH": 2.4429377383179495e-11,
   "CH2C(OH)CH2": 2.7201423245250823e-06,
   "CH3C(OH)CH": 1.0662256801145782e-10,
   "CH3CH2CO": 1.216554067762857e-11,
   "CH3C(O)CH2": 7.173921223793777e-07,
   "CH3CHCHO": 1.348480449130057e-06,
   "CH2CHCHOH": 2.0601768822434032e-07,
   "CH2CH2CHO": 9.45631065843738e-10,
   "vinoxylmethyl": 4.127809305037523e-09,
   "CH3CH2CHO": 0.00013608538298431745,
   "cC3H6O": 0.06513975454600698,
   "CH2CHCH2OH": 8.457336487360436e-05,
   "CH3CHCHOH": 0.00026440456419470467,
   "CH3C(O)CH3": 8.702578592701181e-05,
   "nC3H7O": 1.0209776463998343e-06,
   "iC3H7O": 5.602650585032351e-11,
   "CH3CH2CHOH": 8.102431452337995e-10,
   "CH3CHCH2OH": 3.730090311147394e-08,
   "CH2CH2CH2OH": 8.296976857547142e-12,
   "OCHCH2CH2O": 3.6116240352257524e-15,
   "oxiranylmet": 2.336576278292864e-06,
   "CH3COCH2O": 2.6804717196167465e-18,
   "CH3CH(CHO)O": 1.8341410216685493e-16,
   "CH2CHCH2OO": 8.044908753991232e-08,
   "CHCHCH2OOH": 5.660332388172636e-13,
   "CH2CHCH2OOH": 2.589390138240214e-07,
   "CH3CHCHOOH": 2.5357887798338026e-17,
   "CH3C(CH2)OOH": 1.0932392673542726e-17,
   "nC3H7OO": 1.7695092573865458e-06,
   "iC3H7OO": 7.533875668125668e-06,
   "CH2CH2CH2OOH": 4.2326102128706636e-09,
   "CH3CHCH2OOH": 2.907269484979209e-10,
   "CH2CH(OOH)CH3": 1.8397083225405336e-11,
   "nC3H7OOH": 1.3749779762073428e-08,
   "iC3H7OOH": 5.852016423782779e-08,
   "OCHCH2CH2OOH": 7.520156179302485e-10,
   "cC2H3OCH2OOH": 1.8147146954851508e-10,
   "CH3COCH2OOH": 2.939085712832152e-12,
   "CH3CHOOHCHO": 3.4235397129612627e-12,
   "HOOCCCOO*": 2.898354975289416e-10,
   "HOOCC(C)OO*": 2.009819982951395e-11,
   "HOOC(C)COO*": 2.8140967372270716e-12,
   "HOOCC(C*)OOH": 1.0352622455456192e-15
  }
 },
 {
  "t": 0.3552300000002145,
  "T": 905.406954257412,
  "p": 101325.00000000003,
  "sxC": {
   "C": 2.196958805193851e-24,
   "CH": 2.7282273598146793e-18,
   "CH2": 2.4214339686701715e-11,
   "CH2(S)": 4.502422543354646e-13,
   "CH3": 3.791487626777767e-05,
   "CH4": 0.037450356714013824,
   "CO": 0.045499895936412016,
   "HCO": 6.534614496982042e-08,
   "CH2O": 0.040818502548873516,
   "HCOH": 2.8752211415570607e-11,
   "CH3O": 9.203724495539253e-07,
   "CH2OH": 2.7946753891593265e-09,
   "CH3OH": 0.010674611321160186,
   "CO2": 0.00030163882483868625,
   "HOCO": 1.8517390515055852e-10,
   "OCHO": 1.8146296556175722e-16,
   "HOCHO": 2.1360921956393847e-05,
   "CH3OO": 1.94570519692055e-05,
   "CH2OOH": 1.3781205891324631e-15,
   "HOCH2O": 1.9641784354359126e-14,
   "CH3OOH": 8.871939210022369e-06,
   "C2": 4.846971099910244e-24,
   "C2H": 3.0372442626639985e-16,
   "C2H2": 0.00018080935445801785,
   "H2CC": 4.985387363118937e-15,
   "C2H3": 3.342101154708042e-08,
   "C2H4": 0.10955169086213737,
   "C2H5": 1.793096057245759e-06,
   "C2H6": 0.006543559941457274,
   "C2O": 3.894637401690545e-18,
   "HCCO": 1.8717587596730896e-10,
   "HCCOH": 4.7019024101492844e-09,
   "CH2CO": 0.000547510177145931,
   "CHCHO": 2.281423289186473e-10,
   "CHCHOH": 4.29008467430765e-11,
   "cC2H3O": 9.953223854329838e-14,
   "CH3CO": 9.495481543504805e-09,
   "CH2CHO": 8.854154879922471e-07,
   "CH3CHO": 0.030927892241852745,
   "cC2H4O": 0.001156008560375295,
   "CH2CHOH": 0.0011383143899870967,
   "CH3CH2O": 4.5726771793957146e-11,
   "CH3CHOH": 5.642709601895869e-10,
   "CH2CH2OH": 2.936512523686648e-08,
   "CH3CH2OH": 0.0010961150105249762,
   "OCHCO": 5.515032470657085e-16,
   "OCHCHO": 0.00023593193695521165,
   "CH2CHOO": 3.199707029160931e-09,
   "CH3C(O)O": 1.1721521775980169e-15,
   "CH2CHOOH": 4.762936492537492e-10,
   "CH3C(O)OH": 2.5666249132368237e-07,
   "CH3CH2OO": 3.8067451855320204e-06,
   "CH3CHOOH": 1.1605534919141284e-17,
   "CH2CH2OOH": 4.060439134647627e-12,
   "CH3CH2OOH": 1.3745164814139066e-07,
   "CH3C(O)OO": 4.418306788579514e-09,
   "CH3C(O)OOH": 1.386435819391791e-09,
   "HOCH2CH2OO": 2.6794145120285115e-10,
   "C3H2": 1.3835052962691327e-24,
   "cC3H2": 1.2682171189755752e-15,
   "C3H3": 2.948084816841148e-08,
   "CH2CCH": 1.0364872946060117e-09,
   "CH2CCH2": 0.0002402183388602614,
   "CH3CCH": 3.6213456146265576e-05,
   "cC3H4": 9.94066007311562e-11,
   "CH2CHCH2": 2.5581624342532156e-05,
   "CH3CHCH": 3.3825392121632104e-08,
   "CH3CCH2": 7.561391306763295e-09,
   "cC3H5": 2.671307287404461e-12,
   "C3H6": 0.6126016157703319,
   "cC3H6": 9.953977189427392e-07,
   "iC3H7": 2.5753685632921967e-05,
   "nC3H7": 9.8696195878391e-06,
   "C3H8": 0.18501735751948997,
   "CHCC*O": 4.644255331787111e-09,
   "CH*CCO": 2.5236915312388854e-08,
   "C*CCHO": 1.584311674546555e-17,
   "CH2CCO": 0.0001355921888862207,
   "CHCCHO": 2.4720771410349443e-06,
   "C2H3CO": 1.8524968549721919e-06,
   "CHCHCHO": 8.496507064459855e-11,
   "CH2CCHO": 1.153196024427186e-08,
   "CH3CCO": 1.4629320445504384e-09,
   "C2H3CHO": 0.03449721216568981,
   "CH3CHCO": 6.102506745449583e-05,
   "CH2CHCH2O": 2.55694524117709e-09,
   "propen1oxy": 3.432469739026142e-07,
   "propen2oxy": 4.0405311309586135e-08,
   "CH2CCH2OH": 3.1995570675526315e-11,
   "CH2C(OH)CH2": 3.1486760038998593e-06,
   "CH3C(OH)CH": 1.286607961212008e-10,
   "CH3CH2CO": 1.392387935523825e-11,
   "CH3C(O)CH2": 8.05154281278808e-07,
   "CH3CHCHO": 1.5155787072751823e-06,
   "CH2CHCHOH": 2.336240685578667e-07,
   "CH2CH2CHO": 1.1243142816232308e-09,
   "vinoxylmethyl": 5.0267435652106325e-09,
   "CH3CH2CHO": 0.00013608925796875288,
   "cC3H6O": 0.06552825411793048,
   "CH2CHCH2OH": 9.147034582010103e-05,
   "CH3CHCHOH": 0.00028550240226888707,
   "CH3C(O)CH3": 8.247832445029305e-05,
   "nC3H7O": 1.2294246914217537e-06,
   "iC3H7O": 5.873155132363758e-11,
   "CH3CH2CHOH": 9.84333177738376e-10,
   "CH3CHCH2OH": 4.13005024180533e-08,
   "CH2CH2CH2OH": 9.851674838776512e-12,
   "OCHCH2CH2O": 4.240438691174335e-15,
   "oxiranylmet": 2.24304211033936e-06,
   "CH3COCH2O": 3.09925132660106e-18,
   "CH3CH(CHO)O": 2.32191851875764e-16,
   "CH2CHCH2OO": 8.846168123309041e-08,
   "CHCHCH2OOH": 6.879757826530493e-13,
   "CH2CHCH2OOH": 2.830049093913096e-07,
   "CH3CHCHOOH": 2.6430726435322178e-17,
   "CH3C(CH2)OOH": 1.103159090351787e-17,
   "nC3H7OO": 1.647666687780268e-06,
   "iC3H7OO": 7.5902843001611855e-06,
   "CH2CH2CH2OOH": 4.1754741348614276e-09,
   "CH3CHCH2OOH": 3.116308149494186e-10,
   "CH2CH(OOH)CH3": 2.0135669132034384e-11,
   "nC3H7OOH": 1.1561855639749095e-08,
   "iC3H7OOH": 5.324333013197917e-08,
   "OCHCH2CH2OOH": 6.018078931081228e-10,
   "cC2H3OCH2OOH": 1.6360197894764236e-10,
   "CH3COCH2OOH": 2.631020398429932e-12,
   "CH3CHOOHCHO": 3.0242077883790107e-12,
   "HOOCCCOO*": 2.474711304976112e-10,
   "HOOCC(C)OO*": 1.8703881601639607e-11,
   "HOOC(C)COO*": 2.662705634660187e-12,
   "HOOCC(C*)OOH": 1.010979260940506e-15
  }
 },
 {
  "t": 0.3586500000002179,
  "T": 911.5736378462227,
  "p": 101325.00000000003,
  "sxC": {
   "C": 5.006569553893676e-24,
   "CH": 4.7953867011000816e-18,
   "CH2": 3.275722029335248e-11,
   "CH2(S)": 6.291411021170453e-13,
   "CH3": 4.32604274490203e-05,
   "CH4": 0.038695516997703364,
   "CO": 0.04630230156434321,
   "HCO": 7.856849786174778e-08,
   "CH2O": 0.03980738256745883,
   "HCOH": 3.4000271629807635e-11,
   "CH3O": 1.03750308682127e-06,
   "CH2OH": 3.310694413950026e-09,
   "CH3OH": 0.010417980512840225,
   "CO2": 0.000318235717562341,
   "HOCO": 2.2187456818353957e-10,
   "OCHO": 2.354330720405385e-16,
   "HOCHO": 2.2307253961087394e-05,
   "CH3OO": 1.9157359113561824e-05,
   "CH2OOH": 1.5728781234122847e-15,
   "HOCH2O": 2.2793366120970106e-14,
   "CH3OOH": 8.298782382146861e-06,
   "C2": 8.848596680201072e-24,
   "C2H": 4.2483383118174316e-16,
   "C2H2": 0.00020149537486577438,
   "H2CC": 6.818886673024596e-15,
   "C2H3": 4.220882739091322e-08,
   "C2H4": 0.11238673247314526,
   "C2H5": 2.1659581095073957e-06,
   "C2H6": 0.006529058875440129,
   "C2O": 6.746884705457281e-18,
   "HCCO": 2.5351426566020274e-10,
   "HCCOH": 5.0757210140400945e-09,
   "CH2CO": 0.0005737561245218467,
   "CHCHO": 2.8479127398441287e-10,
   "CHCHOH": 5.7761716811757667e-11,
   "cC2H3O": 1.1761042718683944e-13,
   "CH3CO": 1.0802973330980967e-08,
   "CH2CHO": 1.0553441724946954e-06,
   "CH3CHO": 0.03043911827424885,
   "cC2H4O": 0.0011911544186725027,
   "CH2CHOH": 0.0011985848118325167,
   "CH3CH2O": 5.3128832806084036e-11,
   "CH3CHOH": 6.783423502591681e-10,
   "CH2CH2OH": 3.384311740415665e-08,
   "CH3CH2OH": 0.0010280328395044674,
   "OCHCO": 6.535378306956466e-16,
   "OCHCHO": 0.0002468682657411395,
   "CH2CHOO": 3.505770448219394e-09,
   "CH3C(O)O": 1.160999097843144e-15,
   "CH2CHOOH": 4.877592747487157e-10,
   "CH3C(O)OH": 2.4356200827165334e-07,
   "CH3CH2OO": 3.943932288539335e-06,
   "CH3CHOOH": 1.3969260529662665e-17,
   "CH2CH2OOH": 4.475847349604618e-12,
   "CH3CH2OOH": 1.3468966873408538e-07,
   "CH3C(O)OO": 4.305833369442895e-09,
   "CH3C(O)OOH": 1.2022337138747207e-09,
   "HOCH2CH2OO": 2.65686488605241e-10,
   "C3H2": 2.6157053323758128e-24,
   "cC3H2": 1.7101519007684186e-15,
   "C3H3": 4.277486366492865e-08,
   "CH2CCH": 1.3051969710453106e-09,
   "CH2CCH2": 0.0002832744912834691,
   "CH3CCH": 4.022158410307982e-05,
   "cC3H4": 1.2572552776108074e-10,
   "CH2CHCH2": 3.086188058051457e-05,
   "CH3CHCH": 4.326370111691678e-08,
   "CH3CCH2": 9.63421741469421e-09,
   "cC3H5": 3.6261303431395003e-12,
   "C3H6": 0.6072914016115187,
   "cC3H6": 1.0783021412182918e-06,
   "iC3H7": 3.0008996501410663e-05,
   "nC3H7": 1.0736244820478389e-05,
   "C3H8": 0.19501158609101765,
   "CHCC*O": 5.620695109732576e-09,
   "CH*CCO": 3.2008617905321784e-08,
   "C*CCHO": 2.186901008567444e-17,
   "CH2CCO": 0.00014668264527010002,
   "CHCCHO": 2.698635075982714e-06,
   "C2H3CO": 2.0917321222191563e-06,
   "CHCHCHO": 9.631405563131404e-11,
   "CH2CCHO": 1.3781856276500394e-08,
   "CH3CCO": 1.847400495696004e-09,
   "C2H3CHO": 0.036255008471423954,
   "CH3CHCO": 6.441570634071405e-05,
   "CH2CHCH2O": 3.141670376723042e-09,
   "propen1oxy": 3.3588623892798657e-07,
   "propen2oxy": 3.940083408833653e-08,
   "CH2CCH2OH": 4.1764390414176235e-11,
   "CH2C(OH)CH2": 3.6735199198775723e-06,
   "CH3C(OH)CH": 1.5443983919980765e-10,
   "CH3CH2CO": 1.5942115759619536e-11,
   "CH3C(O)CH2": 8.969237130564816e-07,
   "CH3CHCHO": 1.690724847656178e-06,
   "CH2CHCHOH": 2.629328971085391e-07,
   "CH2CH2CHO": 1.3264810274315198e-09,
   "vinoxylmethyl": 6.071577866947995e-09,
   "CH3CH2CHO": 0.0001362377170000771,
   "cC3H6O": 0.06576352600194896,
   "CH2CHCH2OH": 9.835502674490695e-05,
   "CH3CHCHOH": 0.00030663126776982,
   "CH3C(O)CH3": 7.839433018318603e-05,
   "nC3H7O": 1.4764643232370543e-06,
   "iC3H7O": 6.141180711946608e-11,
   "CH3CH2CHOH": 1.1852863939015779e-09,
   "CH3CHCH2OH": 4.547252168401348e-08,
   "CH2CH2CH2OH": 1.1666348884062405e-11,
   "OCHCH2CH2O": 5.0234212995962914e-15,
   "oxiranylmet": 2.154147660206801e-06,
   "CH3COCH2O": 3.6049041485869084e-18,
   "CH3CH(CHO)O": 2.9122826280233135e-16,
   "CH2CHCH2OO": 9.683538662893811e-08,
   "CHCHCH2OOH": 8.323524071906331e-13,
   "CH2CHCH2OOH": 3.068908945620932e-07,
   "CH3CHCHOOH": 2.7497875301202465e-17,
   "CH3C(CH2)OOH": 1.1102652025528861e-17,
   "nC3H7OO": 1.530513147252747e-06,
   "iC3H7OO": 7.631007915759398e-06,
   "CH2CH2CH2OOH": 4.108980936749283e-09,
   "CH3CHCH2OOH": 3.329946726661089e-10,
   "CH2CH(OOH)CH3": 2.1960932348550212e-11,
   "nC3H7OOH": 9.692903299103037e-09,
   "iC3H7OOH": 4.831198599817594e-08,
   "OCHCH2CH2OOH": 4.805907791764556e-10,
   "cC2H3OCH2OOH": 1.4787398287048658e-10,
   "CH3COCH2OOH": 2.3479552703703195e-12,
   "CH3CHOOHCHO": 2.6636226855317882e-12,
   "HOOCCCOO*": 2.1075078458405505e-10,
   "HOOCC(C)OO*": 1.735028172841541e-11,
   "HOOC(C)COO*": 2.5108137318390086e-12,
   "HOOCC(C*)OOH": 9.837786301629491e-16
  }
 },
 {
  "t": 0.3614600000002207,
  "T": 917.8278174930327,
  "p": 101325.00000000004,
  "sxC": {
   "C": 1.1274881790944338e-23,
   "CH": 8.345562322223297e-18,
   "CH2": 4.402696300937874e-11,
   "CH2(S)": 8.740345593789983e-13,
   "CH3": 4.9314781452462055e-05,
   "CH4": 0.03993989834229256,
   "CO": 0.047094872301156845,
   "HCO": 9.466504320383438e-08,
   "CH2O": 0.03897948550559959,
   "HCOH": 4.005915443479113e-11,
   "CH3O": 1.1655495997846989e-06,
   "CH2OH": 3.922986553261435e-09,
   "CH3OH": 0.010178374086116014,
   "CO2": 0.0003353436942867709,
   "HOCO": 2.6460009021104674e-10,
   "OCHO": 3.0387623937128994e-16,
   "HOCHO": 2.3277035697404774e-05,
   "CH3OO": 1.8836386536926043e-05,
   "CH2OOH": 1.783871400724495e-15,
   "HOCH2O": 2.6437922562933295e-14,
   "CH3OOH": 7.747847351423398e-06,
   "C2": 1.607777776340772e-23,
   "C2H": 5.943216918815928e-16,
   "C2H2": 0.0002236443089652981,
   "H2CC": 9.295320812511276e-15,
   "C2H3": 5.308414874240948e-08,
   "C2H4": 0.11519963058107918,
   "C2H5": 2.6057043175005543e-06,
   "C2H6": 0.006563180250968083,
   "C2O": 1.1591929431169431e-17,
   "HCCO": 3.419394589927742e-10,
   "HCCOH": 5.601924133127925e-09,
   "CH2CO": 0.0006011812031343425,
   "CHCHO": 3.53941364559337e-10,
   "CHCHOH": 7.726767937245908e-11,
   "cC2H3O": 1.380627694651057e-13,
   "CH3CO": 1.2331411788313953e-08,
   "CH2CHO": 1.2570956485583797e-06,
   "CH3CHO": 0.030121939416021083,
   "cC2H4O": 0.0012227253076825563,
   "CH2CHOH": 0.0012613698944302846,
   "CH3CH2O": 6.152533272114558e-11,
   "CH3CHOH": 8.18773070169527e-10,
   "CH2CH2OH": 3.875931572708967e-08,
   "CH3CH2OH": 0.000966735098462322,
   "OCHCO": 7.694116316390481e-16,
   "OCHCHO": 0.0002571540144327604,
   "CH2CHOO": 3.8229732301693104e-09,
   "CH3C(O)O": 1.1487684427570123e-15,
   "CH2CHOOH": 4.958211039935896e-10,
   "CH3C(O)OH": 2.316918400791683e-07,
   "CH3CH2OO": 4.0676600398665075e-06,
   "CH3CHOOH": 1.6656901868182278e-17,
   "CH2CH2OOH": 4.911194357487863e-12,
   "CH3CH2OOH": 1.3134604497828956e-07,
   "CH3C(O)OO": 4.208443391215659e-09,
   "CH3C(O)OOH": 1.0411827821108368e-09,
   "HOCH2CH2OO": 2.616935488425956e-10,
   "C3H2": 4.930217519349605e-24,
   "cC3H2": 2.4467060637294087e-15,
   "C3H3": 6.186317901240184e-08,
   "CH2CCH": 1.6320020680076506e-09,
   "CH2CCH2": 0.0003340283548485417,
   "CH3CCH": 4.472027232369633e-05,
   "cC3H4": 1.5867378647313943e-10,
   "CH2CHCH2": 3.709357663094087e-05,
   "CH3CHCH": 5.505444933063315e-08,
   "CH3CCH2": 1.223682893890683e-08,
   "cC3H5": 4.900737597057777e-12,
   "C3H6": 0.6017419286738108,
   "cC3H6": 1.1747615487295294e-06,
   "iC3H7": 3.489635198625259e-05,
   "nC3H7": 1.166880543733551e-05,
   "C3H8": 0.20503251390537555,
   "CHCC*O": 6.762936593505475e-09,
   "CH*CCO": 4.033320585612172e-08,
   "C*CCHO": 3.001320326083378e-17,
   "CH2CCO": 0.00015835878988606543,
   "CHCCHO": 2.9327610550149086e-06,
   "C2H3CO": 2.3571399373461398e-06,
   "CHCHCHO": 1.0879596485470718e-10,
   "CH2CCHO": 1.636844611998023e-08,
   "CH3CCO": 2.320033347759757e-09,
   "C2H3CHO": 0.03797904871838488,
   "CH3CHCO": 6.782645849888987e-05,
   "CH2CHCH2O": 3.831145547014189e-09,
   "propen1oxy": 3.2829288888618146e-07,
   "propen2oxy": 3.8389270248346084e-08,
   "CH2CCH2OH": 5.425845848756176e-11,
   "CH2C(OH)CH2": 4.311644958533866e-06,
   "CH3C(OH)CH": 1.8466990773280807e-10,
   "CH3CH2CO": 1.8263108268963803e-11,
   "CH3C(O)CH2": 9.92661541599428e-07,
   "CH3CHCHO": 1.8737932957601243e-06,
   "CH2CHCHOH": 2.9395837547865e-07,
   "CH2CH2CHO": 1.5538913330984825e-09,
   "vinoxylmethyl": 7.278030370226578e-09,
   "CH3CH2CHO": 0.00013652476443411208,
   "cC3H6O": 0.06586386442731272,
   "CH2CHCH2OH": 0.00010521456254372414,
   "CH3CHCHOH": 0.00032777317964243624,
   "CH3C(O)CH3": 7.469692857297373e-05,
   "nC3H7O": 1.7686954604048266e-06,
   "iC3H7O": 6.40362105363183e-11,
   "CH3CH2CHOH": 1.4156995780745344e-09,
   "CH3CHCH2OH": 4.9808706881058815e-08,
   "CH2CH2CH2OH": 1.3780304301152241e-11,
   "OCHCH2CH2O": 5.9924282775279495e-15,
   "oxiranylmet": 2.0696931653816637e-06,
   "CH3COCH2O": 4.214761386626981e-18,
   "CH3CH(CHO)O": 3.6241903313254166e-16,
   "CH2CHCH2OO": 1.0556233853715981e-07,
   "CHCHCH2OOH": 1.0029118106089812e-12,
   "CH2CHCH2OOH": 3.302903683900496e-07,
   "CH3CHCHOOH": 2.8553959123767245e-17,
   "CH3C(CH2)OOH": 1.1143345894262847e-17,
   "nC3H7OO": 1.4177733548206042e-06,
   "iC3H7OO": 7.653419285420534e-06,
   "CH2CH2CH2OOH": 4.032561479710061e-09,
   "CH3CHCH2OOH": 3.5469168790353284e-10,
   "CH2CH(OOH)CH3": 2.386628236508179e-11,
   "nC3H7OOH": 8.097530457760039e-09,
   "iC3H7OOH": 4.3698576187268215e-08,
   "OCHCH2CH2OOH": 3.8274612766531723e-10,
   "cC2H3OCH2OOH": 1.3398401449068862e-10,
   "CH3COCH2OOH": 2.088024863208182e-12,
   "CH3CHOOHCHO": 2.3382264749538586e-12,
   "HOOCCCOO*": 1.789195363692376e-10,
   "HOOCC(C)OO*": 1.6037735142481167e-11,
   "HOOC(C)COO*": 2.35871297690396e-12,
   "HOOCC(C*)OOH": 9.53676709308436e-16
  }
 },
 {
  "t": 0.363770000000223,
  "T": 924.1410200843745,
  "p": 101325.00000000003,
  "sxC": {
   "C": 2.4997120586800534e-23,
   "CH": 1.4349140036558007e-17,
   "CH2": 5.874621700026313e-11,
   "CH2(S)": 1.205342592759954e-12,
   "CH3": 5.611600063301194e-05,
   "CH4": 0.04118060450281509,
   "CO": 0.04788361841238473,
   "HCO": 1.1413269211644542e-07,
   "CH2O": 0.03830497118061027,
   "HCOH": 4.700533930358101e-11,
   "CH3O": 1.3035092519820863e-06,
   "CH2OH": 4.643893565632364e-09,
   "CH3OH": 0.009953339567697787,
   "CO2": 0.0003529296105458614,
   "HOCO": 3.1400228025899193e-10,
   "OCHO": 3.8986684850472164e-16,
   "HOCHO": 2.4270092439012323e-05,
   "CH3OO": 1.8491370411564502e-05,
   "CH2OOH": 2.0089729094123955e-15,
   "HOCH2O": 3.061551280443491e-14,
   "CH3OOH": 7.219663489586109e-06,
   "C2": 2.900432490257684e-23,
   "C2H": 8.30448147901674e-16,
   "C2H2": 0.00024738325437004,
   "H2CC": 1.2624282623783015e-14,
   "C2H3": 6.644308591215803e-08,
   "C2H4": 0.11799008970844331,
   "C2H5": 3.119525135017306e-06,
   "C2H6": 0.006643879669575092,
   "C2O": 1.9711218670141876e-17,
   "HCCO": 4.5876404592597566e-10,
   "HCCOH": 6.305707740295875e-09,
   "CH2CO": 0.000629732651558061,
   "CHCHO": 4.3771810807507986e-10,
   "CHCHOH": 1.0255446567199283e-10,
   "cC2H3O": 1.6095783472045245e-13,
   "CH3CO": 1.4102592903426357e-08,
   "CH2CHO": 1.4942598548455166e-06,
   "CH3CHO": 0.029946813990912178,
   "cC2H4O": 0.0012507270689692811,
   "CH2CHOH": 0.001326214036206144,
   "CH3CH2O": 7.092583507419288e-11,
   "CH3CHOH": 9.910200756214653e-10,
   "CH2CH2OH": 4.410046713109928e-08,
   "CH3CH2OH": 0.0009114569596762465,
   "OCHCO": 9.000287831247792e-16,
   "OCHCHO": 0.0002668223148574976,
   "CH2CHOO": 4.14940082807507e-09,
   "CH3C(O)O": 1.1350540898272833e-15,
   "CH2CHOOH": 5.005014081846506e-10,
   "CH3C(O)OH": 2.2092040432195845e-07,
   "CH3CH2OO": 4.175997358270655e-06,
   "CH3CHOOH": 1.966151694398343e-17,
   "CH2CH2OOH": 5.362599795963919e-12,
   "CH3CH2OOH": 1.274763619569897e-07,
   "CH3C(O)OO": 4.12209110922202e-09,
   "CH3C(O)OOH": 9.007497738020975e-10,
   "HOCH2CH2OO": 2.5615244782260523e-10,
   "C3H2": 9.227045688236403e-24,
   "cC3H2": 3.647058314159351e-15,
   "C3H3": 8.893120914504773e-08,
   "CH2CCH": 2.0281210289280087e-09,
   "CH2CCH2": 0.0003929972445594838,
   "CH3CCH": 4.9786130811596195e-05,
   "cC3H4": 1.9957506562678744e-10,
   "CH2CHCH2": 4.438644040244685e-05,
   "CH3CHCH": 6.963440645396196e-08,
   "CH3CCH2": 1.5478462487478532e-08,
   "cC3H5": 6.586446894530601e-12,
   "C3H6": 0.5960054282142355,
   "cC3H6": 1.2864912228031927e-06,
   "iC3H7": 4.045511986015481e-05,
   "nC3H7": 1.266463888893662e-05,
   "C3H8": 0.2150468863059119,
   "CHCC*O": 8.088965554440197e-09,
   "CH*CCO": 5.046858938672716e-08,
   "C*CCHO": 4.092226318124823e-17,
   "CH2CCO": 0.00017061163744059988,
   "CHCCHO": 3.1729895726360817e-06,
   "C2H3CO": 2.650301877799235e-06,
   "CHCHCHO": 1.2249818835540392e-10,
   "CH2CCHO": 1.9309327795733468e-08,
   "CH3CCO": 2.89591361475346e-09,
   "C2H3CHO": 0.03966369587797337,
   "CH3CHCO": 7.126869852454408e-05,
   "CH2CHCH2O": 4.633286335358199e-09,
   "propen1oxy": 3.205887844915842e-07,
   "propen2oxy": 3.738256290852938e-08,
   "CH2CCH2OH": 6.998433426407324e-11,
   "CH2C(OH)CH2": 5.077145872035004e-06,
   "CH3C(OH)CH": 2.1997917841674929e-10,
   "CH3CH2CO": 2.0917683813202053e-11,
   "CH3C(O)CH2": 1.0916067330516074e-06,
   "CH3CHCHO": 2.063238600666948e-06,
   "CH2CHCHOH": 3.264726150931389e-07,
   "CH2CH2CHO": 1.8064028458570888e-09,
   "vinoxylmethyl": 8.65213856520541e-09,
   "CH3CH2CHO": 0.00013694046030124428,
   "cC3H6O": 0.06584432601369081,
   "CH2CHCH2OH": 0.00011199356364584814,
   "CH3CHCHOH": 0.00034877784214156935,
   "CH3C(O)CH3": 7.134563621344769e-05,
   "nC3H7O": 2.1112217989598487e-06,
   "iC3H7O": 6.65497978584215e-11,
   "CH3CH2CHOH": 1.6763177871164392e-09,
   "CH3CHCH2OH": 5.426515831347006e-08,
   "CH2CH2CH2OH": 1.622005134255314e-11,
   "OCHCH2CH2O": 7.176900450872266e-15,
   "oxiranylmet": 1.9899145533804427e-06,
   "CH3COCH2O": 4.944220609204708e-18,
   "CH3CH(CHO)O": 4.473897854867749e-16,
   "CH2CHCH2OO": 1.1456621706081693e-07,
   "CHCHCH2OOH": 1.2025677293063573e-12,
   "CH2CHCH2OOH": 3.527087258258058e-07,
   "CH3CHCHOOH": 2.958450700080645e-17,
   "CH3C(CH2)OOH": 1.11510398477809e-17,
   "nC3H7OO": 1.3098101699787727e-06,
   "iC3H7OO": 7.654465424057979e-06,
   "CH2CH2CH2OOH": 3.94598590661363e-09,
   "CH3CHCH2OOH": 3.7640573893115365e-10,
   "CH2CH(OOH)CH3": 2.5829053847579787e-11,
   "nC3H7OOH": 6.744701538573594e-09,
   "iC3H7OOH": 3.940469424648922e-08,
   "OCHCH2CH2OOH": 3.0422024057646397e-10,
   "cC2H3OCH2OOH": 1.2174005146005996e-10,
   "CH3COCH2OOH": 1.8509481333274312e-12,
   "CH3CHOOHCHO": 2.0464925478225686e-12,
   "HOOCCCOO*": 1.5148893501286382e-10,
   "HOOCC(C)OO*": 1.4773748852971506e-11,
   "HOOC(C)COO*": 2.207614469928659e-12,
   "HOOCC(C*)OOH": 9.208922975041652e-16
  }
 },
 {
  "t": 0.3656700000002249,
  "T": 930.477305788916,
  "p": 101325.00000000003,
  "sxC": {
   "C": 5.431563400582553e-23,
   "CH": 2.4307908313484054e-17,
   "CH2": 7.773390385882305e-11,
   "CH2(S)": 1.6469209338457418e-12,
   "CH3": 6.367686235357058e-05,
   "CH4": 0.0424130776100801,
   "CO": 0.048671930533591826,
   "HCO": 1.3746365032313446e-07,
   "CH2O": 0.037757683693573046,
   "HCOH": 5.489187651296645e-11,
   "CH3O": 1.4495967110235269e-06,
   "CH2OH": 5.484228156635063e-09,
   "CH3OH": 0.0097410154633254,
   "CO2": 0.0003709379621178991,
   "HOCO": 3.7063247252459404e-10,
   "OCHO": 4.966392346219643e-16,
   "HOCHO": 2.5284267699383515e-05,
   "CH3OO": 1.8120168814041924e-05,
   "CH2OOH": 2.2446612597343513e-15,
   "HOCH2O": 3.534969068728239e-14,
   "CH3OOH": 6.715091139933643e-06,
   "C2": 5.1787276642101604e-23,
   "C2H": 1.1569858349959905e-15,
   "C2H2": 0.0002728185788226289,
   "H2CC": 1.706907145043415e-14,
   "C2H3": 8.269585628413729e-08,
   "C2H4": 0.12075449253975326,
   "C2H5": 3.7130106768659756e-06,
   "C2H6": 0.006768868376601372,
   "C2O": 3.308480190964221e-17,
   "HCCO": 6.113514465241903e-10,
   "HCCOH": 7.214531771027496e-09,
   "CH2CO": 0.0006593093946059785,
   "CHCHO": 5.382421358627423e-10,
   "CHCHOH": 1.348460847507153e-10,
   "cC2H3O": 1.8626771744652314e-13,
   "CH3CO": 1.613246235443723e-08,
   "CH2CHO": 1.7696692523506338e-06,
   "CH3CHO": 0.029886426916522255,
   "cC2H4O": 0.0012752004071046128,
   "CH2CHOH": 0.0013925984301170278,
   "CH3CH2O": 8.128662094357937e-11,
   "CH3CHOH": 1.2009226344431516e-09,
   "CH2CH2OH": 4.9831892746045316e-08,
   "CH3CH2OH": 0.0008615797595144042,
   "OCHCO": 1.045942549849627e-15,
   "OCHCHO": 0.00027590372795457713,
   "CH2CHOO": 4.482273113521965e-09,
   "CH3C(O)O": 1.1194378773837835e-15,
   "CH2CHOOH": 5.018854616203182e-10,
   "CH3C(O)OH": 2.1114193461435575e-07,
   "CH3CH2OO": 4.26704624463937e-06,
   "CH3CHOOH": 2.295431779338131e-17,
   "CH2CH2OOH": 5.824804523941083e-12,
   "CH3CH2OOH": 1.2314668404987026e-07,
   "CH3C(O)OO": 4.04302134904562e-09,
   "CH3C(O)OOH": 7.786540387153407e-10,
   "HOCH2CH2OO": 2.492744177398951e-10,
   "C3H2": 1.7075338647098042e-23,
   "cC3H2": 5.563406859275203e-15,
   "C3H3": 1.2673162267829856e-07,
   "CH2CCH": 2.5064403150611826e-09,
   "CH2CCH2": 0.0004605191996208902,
   "CH3CCH": 5.549720789760523e-05,
   "cC3H4": 2.4981994200133404e-10,
   "CH2CHCH2": 5.283192189470248e-05,
   "CH3CHCH": 8.743615631907506e-08,
   "CH3CCH2": 1.947419733775456e-08,
   "cC3H5": 8.789684507014776e-12,
   "C3H6": 0.5901374516464831,
   "cC3H6": 1.4152147855846969e-06,
   "iC3H7": 4.670100389480814e-05,
   "nC3H7": 1.3717456624152251e-05,
   "C3H8": 0.22501196599510603,
   "CHCC*O": 9.613667754017001e-09,
   "CH*CCO": 6.266750152951555e-08,
   "C*CCHO": 5.5369923577624317e-17,
   "CH2CCO": 0.0001834122880109616,
   "CHCCHO": 3.4172650338840724e-06,
   "C2H3CO": 2.97224271423698e-06,
   "CHCHCHO": 1.3747516536144295e-10,
   "CH2CCHO": 2.2609624207919812e-08,
   "CH3CCO": 3.5898396314664794e-09,
   "C2H3CHO": 0.04130177431923821,
   "CH3CHCO": 7.475009382907732e-05,
   "CH2CHCH2O": 5.551973549871347e-09,
   "propen1oxy": 3.1288523637404114e-07,
   "propen2oxy": 3.639172321930302e-08,
   "CH2CCH2OH": 8.942416593676508e-11,
   "CH2C(OH)CH2": 5.982012917185835e-06,
   "CH3C(OH)CH": 2.6097896312811944e-10,
   "CH3CH2CO": 2.3929500673504566e-11,
   "CH3C(O)CH2": 1.1927121337314552e-06,
   "CH3CHCHO": 2.256927074757588e-06,
   "CH2CHCHOH": 3.6013731101797217e-07,
   "CH2CH2CHO": 2.0825774045154326e-09,
   "vinoxylmethyl": 1.0192464979364243e-08,
   "CH3CH2CHO": 0.00013746968106803317,
   "cC3H6O": 0.06571980624444078,
   "CH2CHCH2OH": 0.00011863262579079496,
   "CH3CHCHOH": 0.00036947848559568884,
   "CH3C(O)CH3": 6.830807862960334e-05,
   "nC3H7O": 2.508015976507816e-06,
   "iC3H7O": 6.889124770650077e-11,
   "CH3CH2CHOH": 1.966528032655646e-09,
   "CH3CHCH2OH": 5.878294469107053e-08,
   "CH2CH2CH2OH": 1.9002676616261123e-11,
   "OCHCH2CH2O": 8.60419632704377e-15,
   "oxiranylmet": 1.914985427212872e-06,
   "CH3COCH2O": 5.8073035069923434e-18,
   "CH3CH(CHO)O": 5.475771617119906e-16,
   "CH2CHCH2OO": 1.2374318847008626e-07,
   "CHCHCH2OOH": 1.4336595868864888e-12,
   "CH2CHCH2OOH": 3.736217902005689e-07,
   "CH3CHCHOOH": 3.0572367822849456e-17,
   "CH3C(CH2)OOH": 1.1123767365209925e-17,
   "nC3H7OO": 1.206987930147639e-06,
   "iC3H7OO": 7.631376150489764e-06,
   "CH2CH2CH2OOH": 3.8492516021757e-09,
   "CH3CHCH2OOH": 3.9774987430862984e-10,
   "CH2CH(OOH)CH3": 2.7819822870732387e-11,
   "nC3H7OOH": 5.605333364633752e-09,
   "iC3H7OOH": 3.543202145099849e-08,
   "OCHCH2CH2OOH": 2.415582200198823e-10,
   "cC2H3OCH2OOH": 1.1096232640840422e-10,
   "CH3COCH2OOH": 1.636311859134323e-12,
   "CH3CHOOHCHO": 1.7867309611692639e-12,
   "HOOCCCOO*": 1.2799668659763273e-10,
   "HOOCC(C)OO*": 1.3565623017668536e-11,
   "HOOC(C)COO*": 2.0588581886639753e-12,
   "HOOCC(C*)OOH": 8.857526325482231e-16
  }
 },
 {
  "t": 0.3672600000002265,
  "T": 936.9098079899244,
  "p": 101325.00000000003,
  "sxC": {
   "C": 1.1667237306198273e-22,
   "CH": 4.081965022484929e-17,
   "CH2": 1.0236182047960932e-10,
   "CH2(S)": 2.236976351419537e-12,
   "CH3": 7.213630022475462e-05,
   "CH4": 0.043653558866993195,
   "CO": 0.04947539449531252,
   "HCO": 1.6564935216871373e-07,
   "CH2O": 0.03730707705944747,
   "HCOH": 6.390695738847747e-11,
   "CH3O": 1.6040644918407809e-06,
   "CH2OH": 6.470891844001034e-09,
   "CH3OH": 0.009536451356818765,
   "CO2": 0.0003896278013781437,
   "HOCO": 4.361231015212462e-10,
   "OCHO": 6.299843876987934e-16,
   "HOCHO": 2.6334458125887167e-05,
   "CH3OO": 1.7714302602917797e-05,
   "CH2OOH": 2.490492591780833e-15,
   "HOCH2O": 4.074279507257964e-14,
   "CH3OOH": 6.22675236529976e-06,
   "C2": 9.212573319172375e-23,
   "C2H": 1.6133786828680526e-15,
   "C2H2": 0.0003005364601575029,
   "H2CC": 2.3073874964629707e-14,
   "C2H3": 1.0262851351882701e-07,
   "C2H4": 0.12353599023079585,
   "C2H5": 4.402367031713833e-06,
   "C2H6": 0.006938710228728924,
   "C2O": 5.514825175111451e-17,
   "HCCO": 8.119359966842357e-10,
   "HCCOH": 8.379546089293832e-09,
   "CH2CO": 0.0006903294753027288,
   "CHCHO": 6.598233005741801e-10,
   "CHCHOH": 1.761901599644037e-10,
   "cC2H3O": 2.143719236118358e-13,
   "CH3CO": 1.8472535363294535e-08,
   "CH2CHO": 2.0910742322115574e-06,
   "CH3CHO": 0.029916427381848444,
   "cC2H4O": 0.0012965889489284293,
   "CH2CHOH": 0.0014611859056784884,
   "CH3CH2O": 9.27142971803246e-11,
   "CH3CHOH": 1.4593977725958391e-09,
   "CH2CH2OH": 5.600934067543064e-08,
   "CH3CH2OH": 0.000815808282206245,
   "OCHCO": 1.2103238056837712e-15,
   "OCHCHO": 0.00028457809988167564,
   "CH2CHOO": 4.824145638548154e-09,
   "CH3C(O)O": 1.1012208342363361e-15,
   "CH2CHOOH": 5.000791154701099e-10,
   "CH3C(O)OH": 2.021145296694201e-07,
   "CH3CH2OO": 4.3403040471044025e-06,
   "CH3CHOOH": 2.65482444187389e-17,
   "CH2CH2OOH": 6.299905419704114e-12,
   "CH3CH2OOH": 1.1834613214796381e-07,
   "CH3C(O)OO": 3.966524011577724e-09,
   "CH3C(O)OOH": 6.710538363854856e-10,
   "HOCH2CH2OO": 2.4113646824848977e-10,
   "C3H2": 3.1453247462065303e-23,
   "cC3H2": 8.625737728814532e-15,
   "C3H3": 1.7967855884826442e-07,
   "CH2CCH": 3.0929063643126196e-09,
   "CH2CCH2": 0.00053815871535257,
   "CH3CCH": 6.20525180524714e-05,
   "cC3H4": 3.1200407638893346e-10,
   "CH2CHCH2": 6.267914179415755e-05,
   "CH3CHCH": 1.092739427223646e-07,
   "CH3CCH2": 2.443491919573906e-08,
   "cC3H5": 1.1687138355838457e-11,
   "C3H6": 0.584087573512929,
   "cC3H6": 1.5654189529335711e-06,
   "iC3H7": 5.375103978482129e-05,
   "nC3H7": 1.4837625557754772e-05,
   "C3H8": 0.23505678327921933,
   "CHCC*O": 1.1380538152567547e-08,
   "CH*CCO": 7.744384632203657e-08,
   "C*CCHO": 7.463429311500781e-17,
   "CH2CCO": 0.00019695870275554775,
   "CHCCHO": 3.667537301099284e-06,
   "C2H3CO": 3.3299570212491612e-06,
   "CHCHCHO": 1.540423871934911e-10,
   "CH2CCHO": 2.632870912404488e-08,
   "CH3CCO": 4.431385970753776e-09,
   "C2H3CHO": 0.04291362357699819,
   "CH3CHCO": 7.83395708471317e-05,
   "CH2CHCH2O": 6.605601995430118e-09,
   "propen1oxy": 3.0514499116281804e-07,
   "propen2oxy": 3.5409336865184365e-08,
   "CH2CCH2OH": 1.1345172078307682e-10,
   "CH2C(OH)CH2": 7.055446238121091e-06,
   "CH3C(OH)CH": 3.091329892663982e-10,
   "CH3CH2CO": 2.7376287817480594e-11,
   "CH3C(O)CH2": 1.2965357192106165e-06,
   "CH3CHCHO": 2.4557678455713326e-06,
   "CH2CHCHOH": 3.9514192980948306e-07,
   "CH2CH2CHO": 2.3851325985225822e-09,
   "vinoxylmethyl": 1.192082988182526e-08,
   "CH3CH2CHO": 0.00013810372262587734,
   "cC3H6O": 0.06550065392877219,
   "CH2CHCH2OH": 0.00012518728511908635,
   "CH3CHCHOH": 0.0003900649693940248,
   "CH3C(O)CH3": 6.5509738231843e-05,
   "nC3H7O": 2.9700427999744986e-06,
   "iC3H7O": 7.103404968287126e-11,
   "CH3CH2CHOH": 2.29015527407796e-09,
   "CH3CHCH2OH": 6.337243095427786e-08,
   "CH2CH2CH2OH": 2.2192066933263528e-11,
   "OCHCH2CH2O": 1.0329826200916058e-14,
   "oxiranylmet": 1.843780108782568e-06,
   "CH3COCH2O": 6.834712332822476e-18,
   "CH3CH(CHO)O": 6.663422385364959e-16,
   "CH2CHCH2OO": 1.3313398508565055e-07,
   "CHCHCH2OOH": 1.7027395451074468e-12,
   "CH2CHCH2OOH": 3.928459107225816e-07,
   "CH3CHCHOOH": 3.151532325135019e-17,
   "CH3C(CH2)OOH": 1.1059193337375136e-17,
   "nC3H7OO": 1.10794149057234e-06,
   "iC3H7OO": 7.5809244767417704e-06,
   "CH2CH2CH2OOH": 3.7406959123849155e-09,
   "CH3CHCH2OOH": 4.186556514503915e-10,
   "CH2CH(OOH)CH3": 2.983996628510932e-11,
   "nC3H7OOH": 4.636389020466635e-09,
   "iC3H7OOH": 3.171752367941803e-08,
   "OCHCH2CH2OOH": 1.910210012900834e-10,
   "cC2H3OCH2OOH": 1.0132145641573797e-10,
   "CH3COCH2OOH": 1.440192454826363e-12,
   "CH3CHOOHCHO": 1.553144840071253e-12,
   "HOOCCCOO*": 1.0766857010497991e-10,
   "HOOCC(C)OO*": 1.2399921555784722e-11,
   "HOOC(C)COO*": 1.911260447075841e-12,
   "HOOCC(C*)OOH": 8.480101043564718e-16
  }
 },
 {
  "t": 0.36858000000022784,
  "T": 943.3480936163946,
  "p": 101325.00000000004,
  "sxC": {
   "C": 2.450223417630673e-22,
   "CH": 6.74528577499206e-17,
   "CH2": 1.3364801982180942e-10,
   "CH2(S)": 3.0065643529544954e-12,
   "CH3": 8.141454883290235e-05,
   "CH4": 0.044886381621342515,
   "CO": 0.05028817560582259,
   "HCO": 1.990767343667086e-07,
   "CH2O": 0.03693857205160069,
   "HCOH": 7.400704181943515e-11,
   "CH3O": 1.7627784249934989e-06,
   "CH2OH": 7.607619714430155e-09,
   "CH3OH": 0.009340420152662794,
   "CO2": 0.00040878795378145597,
   "HOCO": 5.105751595234475e-10,
   "OCHO": 7.931362207635705e-16,
   "HOCHO": 2.7408577562165234e-05,
   "CH3OO": 1.7275888116981558e-05,
   "CH2OOH": 2.738795185351162e-15,
   "HOCH2O": 4.675654456918886e-14,
   "CH3OOH": 5.760306078211567e-06,
   "C2": 1.6193757371084484e-22,
   "C2H": 2.2412424037422955e-15,
   "C2H2": 0.00033046897612603915,
   "H2CC": 3.107276024448361e-14,
   "C2H3": 1.2663616484178916e-07,
   "C2H4": 0.12630625056691205,
   "C2H5": 5.1866819438413325e-06,
   "C2H6": 0.0071503712157574804,
   "C2O": 9.063832017924997e-17,
   "HCCO": 1.070449335437438e-09,
   "HCCOH": 9.831966289062362e-09,
   "CH2CO": 0.0007224393739455326,
   "CHCHO": 8.0423061549784e-10,
   "CHCHOH": 2.2788091116140272e-10,
   "cC2H3O": 2.4490663102689326e-13,
   "CH3CO": 2.1115364133864042e-08,
   "CH2CHO": 2.4582221441161247e-06,
   "CH3CHO": 0.030015294761515713,
   "cC2H4O": 0.0013147584121079323,
   "CH2CHOH": 0.0015309338202382345,
   "CH3CH2O": 1.0499484688768707e-10,
   "CH3CHOH": 1.7725118213888401e-09,
   "CH2CH2OH": 6.252348330462702e-08,
   "CH3CH2OH": 0.000774181190038149,
   "OCHCO": 1.3923122802572242e-15,
   "OCHCHO": 0.00029279493323120334,
   "CH2CHOO": 5.1684767704108455e-09,
   "CH3C(O)O": 1.080192415298798e-15,
   "CH2CHOOH": 4.952238289381512e-10,
   "CH3C(O)OH": 1.9385622880959292e-07,
   "CH3CH2OO": 4.393221553338063e-06,
   "CH3CHOOH": 3.034856369315703e-17,
   "CH2CH2OOH": 6.777375530620099e-12,
   "CH3CH2OOH": 1.1318382106791228e-07,
   "CH3C(O)OO": 3.890262040484041e-09,
   "CH3C(O)OOH": 5.774024827601299e-10,
   "HOCH2CH2OO": 2.3200468342201576e-10,
   "C3H2": 5.716266714480285e-23,
   "cC3H2": 1.340208579566769e-14,
   "C3H3": 2.5214158435642856e-07,
   "CH2CCH": 3.805061028454786e-09,
   "CH2CCH2": 0.0006255989213844278,
   "CH3CCH": 6.951242299520949e-05,
   "cC3H4": 3.8756557847473576e-10,
   "CH2CHCH2": 7.394166358098026e-05,
   "CH3CHCH": 1.3548899602727305e-07,
   "CH3CCH2": 3.04777073845237e-08,
   "cC3H5": 1.5422093163451868e-11,
   "C3H6": 0.5779548680670762,
   "cC3H6": 1.7384574263338645e-06,
   "iC3H7": 6.153581311849604e-05,
   "nC3H7": 1.6005591760346e-05,
   "C3H8": 0.2450548911804361,
   "CHCC*O": 1.3391090466034084e-08,
   "CH*CCO": 9.499811389201899e-08,
   "C*CCHO": 9.98296752117524e-17,
   "CH2CCO": 0.00021111378846891716,
   "CHCCHO": 3.919241912533084e-06,
   "C2H3CO": 3.7219384568020534e-06,
   "CHCHCHO": 1.7209597338834594e-10,
   "CH2CCHO": 3.042923003515172e-08,
   "CH3CCO": 5.432054859329218e-09,
   "C2H3CHO": 0.04447778713773789,
   "CH3CHCO": 8.201699361278987e-05,
   "CH2CHCH2O": 7.784278415248343e-09,
   "propen1oxy": 2.9751533000725805e-07,
   "propen2oxy": 3.445200985709307e-08,
   "CH2CCH2OH": 1.4238481312214393e-10,
   "CH2C(OH)CH2": 8.301504218161351e-06,
   "CH3C(OH)CH": 3.648537451210271e-10,
   "CH3CH2CO": 3.1250364304243154e-11,
   "CH3C(O)CH2": 1.4008608654727107e-06,
   "CH3CHCHO": 2.6553310024277697e-06,
   "CH2CHCHOH": 4.30735672010013e-07,
   "CH2CH2CHO": 2.7084987937630478e-09,
   "vinoxylmethyl": 1.3811645904089068e-08,
   "CH3CH2CHO": 0.0001388147356595992,
   "cC3H6O": 0.06520032012397355,
   "CH2CHCH2OH": 0.00013154631808885933,
   "CH3CHCHOH": 0.00041020204922870334,
   "CH3C(O)CH3": 6.295682252468095e-05,
   "nC3H7O": 3.496613302747405e-06,
   "iC3H7O": 7.28926882792603e-11,
   "CH3CH2CHOH": 2.642232844739828e-09,
   "CH3CHCH2OH": 6.791927413535109e-08,
   "CH2CH2CH2OH": 2.5769320985076147e-11,
   "OCHCH2CH2O": 1.2368992961418576e-14,
   "oxiranylmet": 1.7770126623056458e-06,
   "CH3COCH2O": 8.03284072398563e-18,
   "CH3CH(CHO)O": 8.042580448573762e-16,
   "CH2CHCH2OO": 1.425278519396715e-07,
   "CHCHCH2OOH": 2.0097897862993978e-12,
   "CH2CHCH2OOH": 4.0969884046390867e-07,
   "CH3CHCHOOH": 3.238531766389452e-17,
   "CH3C(CH2)OOH": 1.0956751829699141e-17,
   "nC3H7OO": 1.0139114043428904e-06,
   "iC3H7OO": 7.501178145406658e-06,
   "CH2CH2CH2OOH": 3.621473418875785e-09,
   "CH3CHCH2OOH": 4.384779246021009e-10,
   "CH2CH(OOH)CH3": 3.1836543695487066e-11,
   "nC3H7OOH": 3.825480292938459e-09,
   "iC3H7OOH": 2.8297810602434464e-08,
   "OCHCH2CH2OOH": 1.5087310692045483e-10,
   "cC2H3OCH2OOH": 9.277309634959352e-11,
   "CH3COCH2OOH": 1.2639435443342436e-12,
   "CH3CHOOHCHO": 1.3463968813425966e-12,
   "HOOCCCOO*": 9.034824727141185e-11,
   "HOOCC(C)OO*": 1.1293417487218055e-11,
   "HOOC(C)COO*": 1.7674532799963565e-12,
   "HOOCC(C*)OOH": 8.084065091715653e-16
  }
 },
 {
  "t": 0.36969000000022895,
  "T": 949.8285512528297,
  "p": 101325.00000000003,
  "sxC": {
   "C": 5.051423612597768e-22,
   "CH": 1.1000112386929932e-16,
   "CH2": 1.733094745294582e-10,
   "CH2(S)": 4.004304953249221e-12,
   "CH3": 9.158102181722743e-05,
   "CH4": 0.046120207015081606,
   "CO": 0.051119497592561375,
   "HCO": 2.3872570588414634e-07,
   "CH2O": 0.036631059700785784,
   "HCOH": 8.530248826406394e-11,
   "CH3O": 1.9241387094767907e-06,
   "CH2OH": 8.917243124670987e-09,
   "CH3OH": 0.009149962206442255,
   "CO2": 0.0004285737492929337,
   "HOCO": 5.95388037374671e-10,
   "OCHO": 9.924064587591022e-16,
   "HOCHO": 2.8514693387002317e-05,
   "CH3OO": 1.680005015534931e-05,
   "CH2OOH": 2.9857491360709593e-15,
   "HOCH2O": 5.3443604595247566e-14,
   "CH3OOH": 5.312088388901632e-06,
   "C2": 2.8213607845646504e-22,
   "C2H": 3.107225298868544e-15,
   "C2H2": 0.00036311852690218025,
   "H2CC": 4.1780219460945416e-14,
   "C2H3": 1.5557602015860148e-07,
   "C2H4": 0.1290914854001343,
   "C2H5": 6.077357207190019e-06,
   "C2H6": 0.007404139563760623,
   "C2O": 1.4731353636878946e-16,
   "HCCO": 1.4032810513131108e-09,
   "HCCOH": 1.1632641057644684e-08,
   "CH2CO": 0.0007559021658157478,
   "CHCHO": 9.758933034465978e-10,
   "CHCHOH": 2.9217703838403166e-10,
   "cC2H3O": 2.7798916021793423e-13,
   "CH3CO": 2.4094699457992933e-08,
   "CH2CHO": 2.8765469283887723e-06,
   "CH3CHO": 0.030163878229174507,
   "cC2H4O": 0.0013300092846845692,
   "CH2CHOH": 0.0016021693767234032,
   "CH3CH2O": 1.1809228627601253e-10,
   "CH3CHOH": 2.152481492928534e-09,
   "CH2CH2OH": 6.937292651176421e-08,
   "CH3CH2OH": 0.0007359117525811809,
   "OCHCO": 1.5941718840511728e-15,
   "OCHCHO": 0.0003006721042249356,
   "CH2CHOO": 5.515005115830655e-09,
   "CH3C(O)O": 1.0558847917147115e-15,
   "CH2CHOOH": 4.8746679137615e-10,
   "CH3C(O)OH": 1.8622059085759135e-07,
   "CH3CH2OO": 4.424867330520034e-06,
   "CH3CHOOH": 3.4310310270370886e-17,
   "CH2CH2OOH": 7.255498046644593e-12,
   "CH3CH2OOH": 1.0767929863393399e-07,
   "CH3C(O)OO": 3.8107980225473755e-09,
   "CH3C(O)OOH": 4.953031863888192e-10,
   "HOCH2CH2OO": 2.2198580438760066e-10,
   "C3H2": 1.0284738832655211e-22,
   "cC3H2": 2.0813928904194204e-14,
   "C3H3": 3.5087873987594944e-07,
   "CH2CCH": 4.678600606275939e-09,
   "CH2CCH2": 0.0007240044902924069,
   "CH3CCH": 7.808570644621004e-05,
   "cC3H4": 4.794688798263836e-10,
   "CH2CHCH2": 8.682012790670737e-05,
   "CH3CHCH": 1.668662315086829e-07,
   "CH3CCH2": 3.7837452660184204e-08,
   "cC3H5": 2.0230838145569057e-11,
   "C3H6": 0.57171680500855,
   "cC3H6": 1.939104984740311e-06,
   "iC3H7": 7.010345767372181e-05,
   "nC3H7": 1.7221609081991874e-05,
   "C3H8": 0.2550788202579124,
   "CHCC*O": 1.5681028910196944e-08,
   "CH*CCO": 1.1584990255861059e-07,
   "C*CCHO": 1.3276560694600422e-16,
   "CH2CCO": 0.00022600921166352207,
   "CHCCHO": 4.172615003952393e-06,
   "C2H3CO": 4.153917052108802e-06,
   "CHCHCHO": 1.918333167012903e-10,
   "CH2CCHO": 3.493871023672133e-08,
   "CH3CCO": 6.6210949254049275e-09,
   "C2H3CHO": 0.046004572745542,
   "CH3CHCO": 8.583494199770435e-05,
   "CH2CHCH2O": 9.094982710500835e-09,
   "propen1oxy": 2.8998004362647277e-07,
   "propen2oxy": 3.3515919632738136e-08,
   "CH2CCH2OH": 1.7698112656533326e-10,
   "CH2C(OH)CH2": 9.745125367835398e-06,
   "CH3C(OH)CH": 4.295735101311082e-10,
   "CH3CH2CO": 3.560654092587562e-11,
   "CH3C(O)CH2": 1.5053738038399157e-06,
   "CH3CHCHO": 2.8548166788332232e-06,
   "CH2CHCHOH": 4.667981286939661e-07,
   "CH2CH2CHO": 3.0521135126940725e-09,
   "vinoxylmethyl": 1.586687794709494e-08,
   "CH3CH2CHO": 0.00013958239265497534,
   "cC3H6O": 0.06482701392190222,
   "CH2CHCH2OH": 0.00013773027921464131,
   "CH3CHCHOH": 0.0004299647381793922,
   "CH3C(O)CH3": 6.0604569262868396e-05,
   "nC3H7O": 4.095004198638816e-06,
   "iC3H7O": 7.442523762326252e-11,
   "CH3CH2CHOH": 3.023103588173187e-09,
   "CH3CHCH2OH": 7.239275196019572e-08,
   "CH2CH2CH2OH": 2.976907179860442e-11,
   "OCHCH2CH2O": 1.4768868437582793e-14,
   "oxiranylmet": 1.7139660457458438e-06,
   "CH3COCH2O": 9.427090922017084e-18,
   "CH3CH(CHO)O": 9.641730356926683e-16,
   "CH2CHCH2OO": 1.5188681612482392e-07,
   "CHCHCH2OOH": 2.3597419463283364e-12,
   "CH2CHCH2OOH": 4.239174807662564e-07,
   "CH3CHCHOOH": 3.3172515805614414e-17,
   "CH3C(CH2)OOH": 1.0815413259914911e-17,
   "nC3H7OO": 9.242099403356654e-07,
   "iC3H7OO": 7.389800918968451e-06,
   "CH2CH2CH2OOH": 3.4908893566392274e-09,
   "CH3CHCH2OOH": 4.5696097739054524e-10,
   "CH2CH(OOH)CH3": 3.3794312594981407e-11,
   "nC3H7OOH": 3.144003293800997e-09,
   "iC3H7OOH": 2.513681290541018e-08,
   "OCHCH2CH2OOH": 1.1880785313520453e-10,
   "cC2H3OCH2OOH": 8.510247815258182e-11,
   "CH3COCH2OOH": 1.1050341952060935e-12,
   "CH3CHOOHCHO": 1.1626433612564819e-12,
   "HOOCCCOO*": 7.55227113739004e-11,
   "HOOCC(C)OO*": 1.023973680710596e-11,
   "HOOC(C)COO*": 1.6271687879830233e-12,
   "HOOCC(C*)OOH": 7.670014224225746e-16
  }
 },
 {
  "t": 0.3706200000002299,
  "T": 956.277386020109,
  "p": 101325.00000000001,
  "sxC": {
   "C": 1.0140225289683155e-21,
   "CH": 1.7607594608506672e-16,
   "CH2": 2.2259381452209207e-10,
   "CH2(S)": 5.2668449464373875e-12,
   "CH3": 0.00010251541843724722,
   "CH4": 0.047342581683483466,
   "CO": 0.051963762790062096,
   "HCO": 2.84922452522079e-07,
   "CH2O": 0.03637136846959474,
   "HCOH": 9.768425193197889e-11,
   "CH3O": 2.0834618131466022e-06,
   "CH2OH": 1.0399702298345275e-08,
   "CH3OH": 0.008965688947248519,
   "CO2": 0.0004488017029825645,
   "HOCO": 6.905180906392867e-10,
   "OCHO": 1.2310707107909727e-15,
   "HOCHO": 2.9641574273593614e-05,
   "CH3OO": 1.6291187498187593e-05,
   "CH2OOH": 3.2226867353329787e-15,
   "HOCH2O": 6.072643757667065e-14,
   "CH3OOH": 4.886457511479482e-06,
   "C2": 4.8410014857735325e-22,
   "C2H": 4.283025338031901e-15,
   "C2H2": 0.0003984557352961082,
   "H2CC": 5.592979765924068e-14,
   "C2H3": 1.8987765769868415e-07,
   "C2H4": 0.13186998689424778,
   "C2H5": 7.069087241314211e-06,
   "C2H6": 0.0076960454565294665,
   "C2O": 2.3551016835451403e-16,
   "HCCO": 1.8238070648434925e-09,
   "HCCOH": 1.3818332940399487e-08,
   "CH2CO": 0.0007904201917885433,
   "CHCHO": 1.1765515750557579e-09,
   "CHCHOH": 3.7033371275222706e-10,
   "cC2H3O": 3.131059312715777e-13,
   "CH3CO": 2.7387930119298616e-08,
   "CH2CHO": 3.343586446874696e-06,
   "CH3CHO": 0.030342733266423713,
   "cC2H4O": 0.0013423744153632333,
   "CH2CHOH": 0.001674029123875339,
   "CH3CH2O": 1.3170581338832258e-10,
   "CH3CHOH": 2.6059213258910084e-09,
   "CH2CH2OH": 7.642849366792553e-08,
   "CH3CH2OH": 0.0007009539347864294,
   "OCHCO": 1.8146194374125256e-15,
   "OCHCHO": 0.0003081864388166967,
   "CH2CHOO": 5.857221356839839e-09,
   "CH3C(O)O": 1.0283771718977062e-15,
   "CH2CHOOH": 4.771147814975961e-10,
   "CH3C(O)OH": 1.7920709418743804e-07,
   "CH3CH2OO": 4.433982200033252e-06,
   "CH3CHOOH": 3.830339269283807e-17,
   "CH2CH2OOH": 7.724105060482491e-12,
   "CH3CH2OOH": 1.0194861355999324e-07,
   "CH3C(O)OO": 3.726573573762049e-09,
   "CH3C(O)OOH": 4.2407554111067183e-10,
   "HOCH2CH2OO": 2.1135147363011643e-10,
   "C3H2": 1.8201328225139342e-22,
   "cC3H2": 3.205496661804174e-14,
   "C3H3": 4.824674042627445e-07,
   "CH2CCH": 5.742352779036346e-09,
   "CH2CCH2": 0.0008328265875745753,
   "CH3CCH": 8.785525142214349e-05,
   "cC3H4": 5.894359789227713e-10,
   "CH2CHCH2": 0.00010128709393726726,
   "CH3CHCH": 2.0364968010755222e-07,
   "CH3CCH2": 4.664230632039849e-08,
   "cC3H5": 2.6305608208854195e-11,
   "C3H6": 0.5654544463971561,
   "cC3H6": 2.169215623380743e-06,
   "iC3H7": 7.933436363635381e-05,
   "nC3H7": 1.846336492034924e-05,
   "C3H8": 0.2650308819716492,
   "CHCC*O": 1.824628732261599e-08,
   "CH*CCO": 1.4019026417178492e-07,
   "C*CCHO": 1.7503964626991967e-16,
   "CH2CCO": 0.00024152590457592692,
   "CHCCHO": 4.423542141903883e-06,
   "C2H3CO": 4.6245265803252876e-06,
   "CHCHCHO": 2.1308695890848665e-10,
   "CH2CCHO": 3.980032655970181e-08,
   "CH3CCO": 8.008368576647847e-09,
   "C2H3CHO": 0.0474781258893071,
   "CH3CHCO": 8.978293341194251e-05,
   "CH2CHCH2O": 1.0518515073220435e-08,
   "propen1oxy": 2.8264206369490754e-07,
   "propen2oxy": 3.2612360430924224e-08,
   "CH2CCH2OH": 2.173480873739253e-10,
   "CH2C(OH)CH2": 1.1386342579950243e-05,
   "CH3C(OH)CH": 5.03676466111888e-10,
   "CH3CH2CO": 4.0418540886232796e-11,
   "CH3C(O)CH2": 1.6078863906071605e-06,
   "CH3CHCHO": 3.049848717254835e-06,
   "CH2CHCHOH": 5.025541573320799e-07,
   "CH2CH2CHO": 3.408781503779111e-09,
   "vinoxylmethyl": 1.8047597834045356e-08,
   "CH3CH2CHO": 0.00014036908964290882,
   "cC3H6O": 0.06439395700518456,
   "CH2CHCH2OH": 0.00014365660667096299,
   "CH3CHCHOH": 0.00044909531205265834,
   "CH3C(O)CH3": 5.845319355990278e-05,
   "nC3H7O": 4.760901891184763e-06,
   "iC3H7O": 7.556806245900461e-11,
   "CH3CH2CHOH": 3.4256910716220284e-09,
   "CH3CHCH2OH": 7.668246640981951e-08,
   "CH2CH2CH2OH": 3.414737722063375e-11,
   "OCHCH2CH2O": 1.753206938796141e-14,
   "oxiranylmet": 1.6550046559250395e-06,
   "CH3COCH2O": 1.1017022735304605e-17,
   "CH3CH(CHO)O": 1.146110146283621e-15,
   "CH2CHCH2OO": 1.610063251467413e-07,
   "CHCHCH2OOH": 2.751145468958836e-12,
   "CH2CHCH2OOH": 4.3505771054043983e-07,
   "CH3CHCHOOH": 3.385416581063905e-17,
   "CH3C(CH2)OOH": 1.0637317241324386e-17,
   "nC3H7OO": 8.39726869406644e-07,
   "iC3H7OO": 7.247040797333609e-06,
   "CH2CH2CH2OOH": 3.35077990152825e-09,
   "CH3CHCH2OOH": 4.735327455884017e-10,
   "CH2CH(OOH)CH3": 3.56642528988562e-11,
   "nC3H7OOH": 2.5786370472957365e-09,
   "iC3H7OOH": 2.2254109637284075e-08,
   "OCHCH2CH2OOH": 9.34935897567755e-11,
   "cC2H3OCH2OOH": 7.825162770895035e-11,
   "CH3COCH2OOH": 9.637348288981508e-13,
   "CH3CHOOHCHO": 1.0014367777434045e-12,
   "HOOCCCOO*": 6.299110551242464e-11,
   "HOOCC(C)OO*": 9.250539830647522e-12,
   "HOOC(C)COO*": 1.4925202862013969e-12,
   "HOOCC(C*)OOH": 7.246013449359771e-16
  }
 },
 {
  "t": 0.3714200000002307,
  "T": 962.8181630612949,
  "p": 101325.00000000004,
  "sxC": {
   "C": 2.0083010946545334e-21,
   "CH": 2.7911948139351286e-16,
   "CH2": 2.8453456803000753e-10,
   "CH2(S)": 6.875512674581603e-12,
   "CH3": 0.00011441625691869125,
   "CH4": 0.04857841327171191,
   "CO": 0.05284080915218396,
   "HCO": 3.394468276815926e-07,
   "CH2O": 0.036140456510026106,
   "HCOH": 1.1139334142103264e-10,
   "CH3O": 2.2406494276970273e-06,
   "CH2OH": 1.210015783314159e-08,
   "CH3OH": 0.008782839774994194,
   "CO2": 0.00046990690850838503,
   "HOCO": 7.988662170112265e-10,
   "OCHO": 1.5202220513009301e-15,
   "HOCHO": 3.081211747068187e-05,
   "CH3OO": 1.5739320252184915e-05,
   "CH2OOH": 3.4476612357939832e-15,
   "HOCH2O": 6.873313223331768e-14,
   "CH3OOH": 4.475133608780999e-06,
   "C2": 8.263285517803854e-22,
   "C2H": 5.90522800523834e-15,
   "C2H2": 0.00043757342511649606,
   "H2CC": 7.498680328879586e-14,
   "C2H3": 2.3111739177031538e-07,
   "C2H4": 0.13470483589046373,
   "C2H5": 8.185296050840605e-06,
   "C2H6": 0.008031117701053206,
   "C2O": 3.7370342962212657e-16,
   "HCCO": 2.3619514935868726e-09,
   "HCCOH": 1.6501851663247027e-08,
   "CH2CO": 0.0008267669568119478,
   "CHCHO": 1.4144637039567294e-09,
   "CHCHOH": 4.661147744266024e-10,
   "cC2H3O": 3.507490697494358e-13,
   "CH3CO": 3.106739149586245e-08,
   "CH2CHO": 3.870381831777019e-06,
   "CH3CHO": 0.030539539425240358,
   "cC2H4O": 0.0013522496562698336,
   "CH2CHOH": 0.0017478683698591805,
   "CH3CH2O": 1.4590879489702927e-10,
   "CH3CHOH": 3.1544455732156186e-09,
   "CH2CH2OH": 8.376596223984603e-08,
   "CH3CH2OH": 0.0006682650007202505,
   "OCHCO": 2.059053126190877e-15,
   "OCHCHO": 0.00031553759754803076,
   "CH2CHOO": 6.198722255436882e-09,
   "CH3C(O)O": 9.970496231230131e-16,
   "CH2CHOOH": 4.641833476813646e-10,
   "CH3C(O)OH": 1.7261379816952713e-07,
   "CH3CH2OO": 4.419787663841161e-06,
   "CH3CHOOH": 4.230269549660796e-17,
   "CH2CH2OOH": 8.187036741894021e-12,
   "CH3CH2OOH": 9.593577865713517e-08,
   "CH3C(O)OO": 3.633939053684907e-09,
   "CH3C(O)OOH": 3.6111825154170434e-10,
   "HOCH2CH2OO": 2.00044927707997e-10,
   "C3H2": 3.203654241607888e-22,
   "cC3H2": 4.9277587933656815e-14,
   "C3H3": 6.595791130707699e-07,
   "CH2CCH": 7.069492664609578e-09,
   "CH2CCH2": 0.0009548427515587547,
   "CH3CCH": 9.923290961313316e-05,
   "cC3H4": 7.23045113842786e-10,
   "CH2CHCH2": 0.00011775278401213103,
   "CH3CHCH": 2.4720866119053484e-07,
   "CH3CCH2": 5.7317041956020464e-08,
   "cC3H5": 3.407671803457464e-11,
   "C3H6": 0.5590551540138338,
   "cC3H6": 2.438419848728343e-06,
   "iC3H7": 8.936818212447983e-05,
   "nC3H7": 1.9744665233936112e-05,
   "C3H8": 0.2751184328093829,
   "CHCC*O": 2.1161397721680873e-08,
   "CH*CCO": 1.690014351681611e-07,
   "C*CCHO": 2.300304248527694e-16,
   "CH2CCO": 0.0002580253298551378,
   "CHCCHO": 4.675563436012231e-06,
   "C2H3CO": 5.147291528394782e-06,
   "CHCHCHO": 2.3631041047060585e-10,
   "CH2CCHO": 4.509906716933975e-08,
   "CH3CCO": 9.647859572444114e-09,
   "C2H3CHO": 0.048927415132841406,
   "CH3CHCO": 9.397486618123936e-05,
   "CH2CHCH2O": 1.2075305323186424e-08,
   "propen1oxy": 2.7537347709231354e-07,
   "propen2oxy": 3.172444221138588e-08,
   "CH2CCH2OH": 2.647628697767986e-10,
   "CH2C(OH)CH2": 1.3275772782886669e-05,
   "CH3C(OH)CH": 5.899001437058225e-10,
   "CH3CH2CO": 4.579981327575429e-11,
   "CH3C(O)CH2": 1.7092508739628957e-06,
   "CH3CHCHO": 3.241841562691945e-06,
   "CH2CHCHOH": 5.382824310070704e-07,
   "CH2CH2CHO": 3.78147034029473e-09,
   "vinoxylmethyl": 2.0375744220531176e-08,
   "CH3CH2CHO": 0.0001411565631354275,
   "cC3H6O": 0.06389995708042454,
   "CH2CHCH2OH": 0.00014942491883083048,
   "CH3CHCHOH": 0.0004679219179175504,
   "CH3C(O)CH3": 5.644116892141049e-05,
   "nC3H7O": 5.508803651947928e-06,
   "iC3H7O": 7.629725400487614e-11,
   "CH3CH2CHOH": 3.854321112922934e-09,
   "CH3CHCH2OH": 8.08060801276887e-08,
   "CH2CH2CH2OH": 3.898268512365136e-11,
   "OCHCH2CH2O": 2.074170381659894e-14,
   "oxiranylmet": 1.59870752876946e-06,
   "CH3COCH2O": 1.2848523789111714e-17,
   "CH3CH(CHO)O": 1.355605951037139e-15,
   "CH2CHCH2OO": 1.699535915319307e-07,
   "CHCHCH2OOH": 3.1941487045465636e-12,
   "CH2CHCH2OOH": 4.430788260117032e-07,
   "CH3CHCHOOH": 3.4428953622489414e-17,
   "CH3C(CH2)OOH": 1.0419856027974696e-17,
   "nC3H7OO": 7.588250269030797e-07,
   "iC3H7OO": 7.06947484448341e-06,
   "CH2CH2CH2OOH": 3.1990164321043107e-09,
   "CH3CHCH2OOH": 4.881289217492408e-10,
   "CH2CH(OOH)CH3": 3.745429723641252e-11,
   "nC3H7OOH": 2.1018280703697066e-09,
   "iC3H7OOH": 1.958294249253136e-08,
   "OCHCH2CH2OOH": 7.315467940426587e-11,
   "cC2H3OCH2OOH": 7.197573657372178e-11,
   "CH3COCH2OOH": 8.360970962589932e-13,
   "CH3CHOOHCHO": 8.576547280693543e-13,
   "HOOCCCOO*": 5.22196603006339e-11,
   "HOOCC(C)OO*": 8.307467876997692e-12,
   "HOOC(C)COO*": 1.3615019263515482e-12,
   "HOOCC(C*)OOH": 6.807536146024998e-16
  }
 },
 {
  "t": 0.37209000000023135,
  "T": 969.2219999160252,
  "p": 101325.00000000004,
  "sxC": {
   "C": 3.833128405764389e-21,
   "CH": 4.313215577149076e-16,
   "CH2": 3.58961473698678e-10,
   "CH2(S)": 8.825849455663179e-12,
   "CH3": 0.00012682114894899008,
   "CH4": 0.04978599566867159,
   "CO": 0.05372269887517334,
   "HCO": 4.0108840212563614e-07,
   "CH2O": 0.035933764319304076,
   "HCOH": 1.258943807499982e-10,
   "CH3O": 2.387117102370951e-06,
   "CH2OH": 1.3970031940437497e-08,
   "CH3OH": 0.00860675029337575,
   "CO2": 0.0004911817026012529,
   "HOCO": 9.174070543272226e-10,
   "OCHO": 1.8552968034400246e-15,
   "HOCHO": 3.1985634258611045e-05,
   "CH3OO": 1.5165584627322501e-05,
   "CH2OOH": 3.646719195678476e-15,
   "HOCH2O": 7.713898187247264e-14,
   "CH3OOH": 4.092196402656877e-06,
   "C2": 1.3771830466299455e-21,
   "C2H": 8.052477314381718e-15,
   "C2H2": 0.0004794665419525388,
   "H2CC": 9.969850156662678e-14,
   "C2H3": 2.786760822164926e-07,
   "C2H4": 0.1375057520197722,
   "C2H5": 9.386514347201352e-06,
   "C2H6": 0.008396151420965559,
   "C2O": 5.793424429481715e-16,
   "HCCO": 3.021258276621764e-09,
   "HCCOH": 1.9655447713887074e-08,
   "CH2CO": 0.0008637617802610928,
   "CHCHO": 1.6850742013995929e-09,
   "CHCHOH": 5.780009476192283e-10,
   "cC2H3O": 3.8931008421736184e-13,
   "CH3CO": 3.499825080477716e-08,
   "CH2CHO": 4.438299475652176e-06,
   "CH3CHO": 0.030733246028813794,
   "cC2H4O": 0.0013594887677052866,
   "CH2CHOH": 0.0018210763081284854,
   "CH3CH2O": 1.5997646614583188e-10,
   "CH3CHOH": 3.7899838741899914e-09,
   "CH2CH2OH": 9.10575427228411e-08,
   "CH3CH2OH": 0.0006386215147673014,
   "OCHCO": 2.3194590959282737e-15,
   "OCHCHO": 0.00032252124038039705,
   "CH2CHOO": 6.5245470891889e-09,
   "CH3C(O)O": 9.631406790131865e-16,
   "CH2CHOOH": 4.494125916719834e-10,
   "CH3C(O)OH": 1.6660449895061688e-07,
   "CH3CH2OO": 4.382683511382588e-06,
   "CH3CHOOH": 4.605850077748383e-17,
   "CH2CH2OOH": 8.62322530794736e-12,
   "CH3CH2OOH": 8.991062804342407e-08,
   "CH3C(O)OO": 3.5348306410743143e-09,
   "CH3C(O)OOH": 3.074207065632585e-10,
   "HOCH2CH2OO": 1.8861315576000455e-10,
   "C3H2": 5.500908143348034e-22,
   "cC3H2": 7.44359245793672e-14,
   "C3H3": 8.870776850180805e-07,
   "CH2CCH": 8.672854944779607e-09,
   "CH2CCH2": 0.001086160663496812,
   "CH3CCH": 0.00011203377568080102,
   "cC3H4": 8.789803276274112e-10,
   "CH2CHCH2": 0.00013571823921163336,
   "CH3CHCH": 2.9648476538463824e-07,
   "CH3CCH2": 6.971888805377168e-08,
   "cC3H5": 4.359200720983204e-11,
   "C3H6": 0.5527493630583823,
   "cC3H6": 2.742252300481011e-06,
   "iC3H7": 9.977740154300012e-05,
   "nC3H7": 2.1008846908928105e-05,
   "C3H8": 0.2850051427386366,
   "CHCC*O": 2.4341041559272485e-08,
   "CH*CCO": 2.017194446194478e-07,
   "C*CCHO": 2.9854533720031627e-16,
   "CH2CCO": 0.00027497917283559963,
   "CHCCHO": 4.918711309238414e-06,
   "C2H3CO": 5.707690782232723e-06,
   "CHCHCHO": 2.6066201468350435e-10,
   "CH2CCHO": 5.062601872068788e-08,
   "CH3CCO": 1.1504362561986147e-08,
   "C2H3CHO": 0.050303275918064064,
   "CH3CHCO": 9.830045209321753e-05,
   "CH2CHCH2O": 1.36976500260441e-08,
   "propen1oxy": 2.684320722823813e-07,
   "propen2oxy": 3.088257762241822e-08,
   "CH2CCH2OH": 3.1780229960812374e-10,
   "CH2C(OH)CH2": 1.5360461684110747e-05,
   "CH3C(OH)CH": 6.86290897188739e-10,
   "CH3CH2CO": 5.1560836062349655e-11,
   "CH3C(O)CH2": 1.8048470505569238e-06,
   "CH3CHCHO": 3.4218720792111122e-06,
   "CH2CHCHOH": 5.723258558373517e-07,
   "CH2CH2CHO": 4.152520934978837e-09,
   "vinoxylmethyl": 2.274255442147248e-08,
   "CH3CH2CHO": 0.00014188115280965965,
   "cC3H6O": 0.06336947724604755,
   "CH2CHCH2OH": 0.00015482622799334276,
   "CH3CHCHOH": 0.00048576230287410464,
   "CH3C(O)CH3": 5.461853388930919e-05,
   "nC3H7O": 6.310566377025058e-06,
   "iC3H7O": 7.656018866590857e-11,
   "CH3CH2CHOH": 4.289404057466629e-09,
   "CH3CHCH2OH": 8.456162939790165e-08,
   "CH2CH2CH2OH": 4.40779053413045e-11,
   "OCHCH2CH2O": 2.4298754419921775e-14,
   "oxiranylmet": 1.5467016409189907e-06,
   "CH3COCH2O": 1.486372017874284e-17,
   "CH3CH(CHO)O": 1.5866022717403794e-15,
   "CH2CHCH2OO": 1.7831498444654493e-07,
   "CHCHCH2OOH": 3.6742120963258434e-12,
   "CH2CHCH2OOH": 4.476058115984536e-07,
   "CH3CHCHOOH": 3.486688151981293e-17,
   "CH3C(CH2)OOH": 1.0172960444904167e-17,
   "nC3H7OO": 6.842483739160394e-07,
   "iC3H7OO": 6.864188773650742e-06,
   "CH2CH2CH2OOH": 3.0419953463543874e-09,
   "CH3CHCH2OOH": 4.999397327287457e-10,
   "CH2CH(OOH)CH3": 3.9078147126126243e-11,
   "nC3H7OOH": 1.7143486828358805e-09,
   "iC3H7OOH": 1.7200954818625657e-08,
   "OCHCH2CH2OOH": 5.738604952401164e-11,
   "cC2H3OCH2OOH": 6.638819636049952e-11,
   "CH3COCH2OOH": 7.251053056812119e-13,
   "CH3CHOOHCHO": 7.341174917728367e-13,
   "HOOCCCOO*": 4.3297374243378274e-11,
   "HOOCC(C)OO*": 7.442809096228889e-12,
   "HOOC(C)COO*": 1.239097898563993e-12,
   "HOOCC(C*)OOH": 6.373856758502329e-16
  }
 },
 {
  "t": 0.37268000000023194,
  "T": 975.7603022934808,
  "p": 101325.00000000004,
  "sxC": {
   "C": 7.248069598757657e-21,
   "CH": 6.619365356953818e-16,
   "CH2": 4.5141866946513736e-10,
   "CH2(S)": 1.1258621469047576e-11,
   "CH3": 0.00014020071296414382,
   "CH4": 0.05101808405880263,
   "CO": 0.054649567357735,
   "HCO": 4.732277281360044e-07,
   "CH2O": 0.035731604469747644,
   "HCOH": 1.4172196542366345e-10,
   "CH3O": 2.5259138446919608e-06,
   "CH2OH": 1.6100475532275118e-08,
   "CH3OH": 0.008429116660035152,
   "CO2": 0.0005135631879279041,
   "HOCO": 1.0520284347819634e-09,
   "OCHO": 2.2567949453351634e-15,
   "HOCHO": 3.3212074514229e-05,
   "CH3OO": 1.4548326785257957e-05,
   "CH2OOH": 3.822192346441526e-15,
   "HOCH2O": 8.624075318134398e-14,
   "CH3OOH": 3.7214942045501572e-06,
   "C2": 2.2898003483041605e-21,
   "C2H": 1.1002475938927357e-14,
   "C2H2": 0.0005263519781304448,
   "H2CC": 1.330787663360737e-13,
   "C2H3": 3.3554943187738495e-07,
   "C2H4": 0.1404004546958554,
   "C2H5": 1.0721719739999187e-05,
   "C2H6": 0.008805438600746287,
   "C2O": 8.941489154772626e-16,
   "HCCO": 3.8577191912481664e-09,
   "HCCOH": 2.3492762141215345e-08,
   "CH2CO": 0.0009030929329166303,
   "CHCHO": 2.0042750542848883e-09,
   "CHCHOH": 7.126889335014034e-10,
   "cC2H3O": 4.300792216813618e-13,
   "CH3CO": 3.933600425263248e-08,
   "CH2CHO": 5.070574638154876e-06,
   "CH3CHO": 0.030919217343938578,
   "cC2H4O": 0.0013645535684459163,
   "CH2CHOH": 0.0018967526379014502,
   "CH3CH2O": 1.742469565276314e-10,
   "CH3CHOH": 4.55183956499548e-09,
   "CH2CH2OH": 9.853445450336903e-08,
   "CH3CH2OH": 0.0006104729872515346,
   "OCHCO": 2.6074809696073474e-15,
   "OCHCHO": 0.0003294763560233495,
   "CH2CHOO": 6.845201269414036e-09,
   "CH3C(O)O": 9.25479217084755e-16,
   "CH2CHOOH": 4.324627016021676e-10,
   "CH3C(O)OH": 1.6087117581168678e-07,
   "CH3CH2OO": 4.321103333545636e-06,
   "CH3CHOOH": 4.961085215432177e-17,
   "CH2CH2OOH": 9.046044087660835e-12,
   "CH3CH2OOH": 8.367759103911907e-08,
   "CH3C(O)OO": 3.424163019930363e-09,
   "CH3C(O)OOH": 2.5973497135548785e-10,
   "HOCH2CH2OO": 1.7671513461992922e-10,
   "C3H2": 9.431481351617414e-22,
   "cC3H2": 1.1239821911958332e-13,
   "C3H3": 1.1888725282664124e-06,
   "CH2CCH": 1.0700776385977521e-08,
   "CH2CCH2": 0.0012328146097490419,
   "CH3CCH": 0.0001270643618372967,
   "cC3H4": 1.0680723979673879e-09,
   "CH2CHCH2": 0.00015602777557613098,
   "CH3CHCH": 3.540392378929504e-07,
   "CH3CCH2": 8.464697146847124e-08,
   "cC3H5": 5.565370634195364e-11,
   "C3H6": 0.5462743407899314,
   "cC3H6": 3.0997820072647063e-06,
   "iC3H7": 0.00011090635850683682,
   "nC3H7": 2.2296263457355837e-05,
   "C3H8": 0.295127181930515,
   "CHCC*O": 2.793903211775889e-08,
   "CH*CCO": 2.4026424311278423e-07,
   "C*CCHO": 3.8699131216101514e-16,
   "CH2CCO": 0.00029316796666965187,
   "CHCCHO": 5.16215684104096e-06,
   "C2H3CO": 6.334263525604564e-06,
   "CHCHCHO": 2.871211773280694e-10,
   "CH2CCHO": 5.658828712392282e-08,
   "CH3CCO": 1.368200970604921e-08,
   "C2H3CHO": 0.05166493013099333,
   "CH3CHCO": 0.0001029861468329401,
   "CH2CHCH2O": 1.5438092578030293e-08,
   "propen1oxy": 2.61525170209755e-07,
   "propen2oxy": 3.005040398460809e-08,
   "CH2CCH2OH": 3.788840644725237e-10,
   "CH2C(OH)CH2": 1.77438076325709e-05,
   "CH3C(OH)CH": 7.981348259808044e-10,
   "CH3CH2CO": 5.7936800837662274e-11,
   "CH3C(O)CH2": 1.8975903606118934e-06,
   "CH3CHCHO": 3.5952618507518023e-06,
   "CH2CHCHOH": 6.056957559076067e-07,
   "CH2CH2CHO": 4.532602000131944e-09,
   "vinoxylmethyl": 2.5217028094924536e-08,
   "CH3CH2CHO": 0.00014253354311403562,
   "cC3H6O": 0.06278586107625872,
   "CH2CHCH2OH": 0.00016008024242454496,
   "CH3CHCHOH": 0.0005033427764122957,
   "CH3C(O)CH3": 5.289191163622666e-05,
   "nC3H7O": 7.196522666912782e-06,
   "iC3H7O": 7.634546100154049e-11,
   "CH3CH2CHOH": 4.7441723750544054e-09,
   "CH3CHCH2OH": 8.804948029544928e-08,
   "CH2CH2CH2OH": 4.960938457255425e-11,
   "OCHCH2CH2O": 2.8362804687587758e-14,
   "oxiranylmet": 1.4964939454505679e-06,
   "CH3COCH2O": 1.7151583137098692e-17,
   "CH3CH(CHO)O": 1.85023590243295e-15,
   "CH2CHCH2OO": 1.8633980495815744e-07,
   "CHCHCH2OOH": 4.2124557986542216e-12,
   "CH2CHCH2OOH": 4.4878581526692337e-07,
   "CH3CHCHOOH": 3.517722681650819e-17,
   "CH3C(CH2)OOH": 9.888774684108934e-18,
   "nC3H7OO": 6.128237538563827e-07,
   "iC3H7OO": 6.623850314721505e-06,
   "CH2CH2CH2OOH": 2.874368799254559e-09,
   "CH3CHCH2OOH": 5.091760840070131e-10,
   "CH2CH(OOH)CH3": 4.058140603352161e-11,
   "nC3H7OOH": 1.3868475972779495e-09,
   "iC3H7OOH": 1.4994481881709278e-08,
   "OCHCH2CH2OOH": 4.465374064230773e-11,
   "cC2H3OCH2OOH": 6.116866433381325e-11,
   "CH3COCH2OOH": 6.247897678479377e-13,
   "CH3CHOOHCHO": 6.237447906269478e-13,
   "HOOCCCOO*": 3.561042546607312e-11,
   "HOOCC(C)OO*": 6.619791939229769e-12,
   "HOOC(C)COO*": 1.1205287447617305e-12,
   "HOOCC(C*)OOH": 5.9306024529147e-16
  }
 },
 {
  "t": 0.37318000000023244,
  "T": 982.131223818573,
  "p": 101325.00000000003,
  "sxC": {
   "C": 1.3190165303947573e-20,
   "CH": 9.894044815523474e-16,
   "CH2": 5.600256462205054e-10,
   "CH2(S)": 1.4113893463662352e-11,
   "CH3": 0.00015386415656357892,
   "CH4": 0.0522194018543112,
   "CO": 0.05558091158806833,
   "HCO": 5.531629662708329e-07,
   "CH2O": 0.0355341031595672,
   "HCOH": 1.58028297708661e-10,
   "CH3O": 2.6478299215060233e-06,
   "CH2OH": 1.840149079970493e-08,
   "CH3OH": 0.0082574798798415,
   "CO2": 0.0005360455903411322,
   "HOCO": 1.1971830970397577e-09,
   "OCHO": 2.711816236244386e-15,
   "HOCHO": 3.4434518755436146e-05,
   "CH3OO": 1.3919778955628514e-05,
   "CH2OOH": 3.960876600127374e-15,
   "HOCH2O": 9.553765396528851e-14,
   "CH3OOH": 3.3801643107042547e-06,
   "C2": 3.7098612777441465e-21,
   "C2H": 1.484645296438896e-14,
   "C2H2": 0.0005764988710738461,
   "H2CC": 1.76012990209548e-13,
   "C2H3": 4.000612514963178e-07,
   "C2H4": 0.1432635198638053,
   "C2H5": 1.2123767538385958e-05,
   "C2H6": 0.00923860471729293,
   "C2O": 1.3470998676249607e-15,
   "HCCO": 4.862842844334732e-09,
   "HCCOH": 2.7916373341616537e-08,
   "CH2CO": 0.0009430632766923633,
   "CHCHO": 2.361458495879855e-09,
   "CHCHOH": 8.655281242504014e-10,
   "cC2H3O": 4.707723767188425e-13,
   "CH3CO": 4.385870530063632e-08,
   "CH2CHO": 5.735635146596779e-06,
   "CH3CHO": 0.031077861472060268,
   "cC2H4O": 0.0013673527309943276,
   "CH2CHOH": 0.0019714069210315247,
   "CH3CH2O": 1.8779337734923592e-10,
   "CH3CHOH": 5.415484652057081e-09,
   "CH2CH2OH": 1.0577145094701421e-07,
   "CH3CH2OH": 0.0005848636340830334,
   "OCHCO": 2.9100713940851676e-15,
   "OCHCHO": 0.0003361164099650206,
   "CH2CHOO": 7.142695530843012e-09,
   "CH3C(O)O": 8.862191154240507e-16,
   "CH2CHOOH": 4.1441429231228776e-10,
   "CH3C(O)OH": 1.5563230380266186e-07,
   "CH3CH2OO": 4.238417826582189e-06,
   "CH3CHOOH": 5.268273450551477e-17,
   "CH2CH2OOH": 9.431299117090678e-12,
   "CH3CH2OOH": 7.758235861401675e-08,
   "CH3C(O)OO": 3.306733062139472e-09,
   "CH3C(O)OOH": 2.1940912580413148e-10,
   "HOCH2CH2OO": 1.650324683945813e-10,
   "C3H2": 1.5756857610334873e-21,
   "cC3H2": 1.6647302906898178e-13,
   "C3H3": 1.5670254585546668e-06,
   "CH2CCH": 1.3155164390416569e-08,
   "CH2CCH2": 0.001388359486825721,
   "CH3CCH": 0.00014390422845143744,
   "cC3H4": 1.286076162342705e-09,
   "CH2CHCH2": 0.00017779383587500036,
   "CH3CHCH": 4.175285167598942e-07,
   "CH3CCH2": 1.0167700131307434e-07,
   "cC3H5": 7.013027275110004e-11,
   "C3H6": 0.5399321909543537,
   "cC3H6": 3.5009408877064555e-06,
   "iC3H7": 0.00012212029548225512,
   "nC3H7": 2.353368095205101e-05,
   "C3H8": 0.30503374897675645,
   "CHCC*O": 3.180373827075865e-08,
   "CH*CCO": 2.833714760612452e-07,
   "C*CCHO": 4.951720999661055e-16,
   "CH2CCO": 0.00031180966567169693,
   "CHCCHO": 5.3936833304055365e-06,
   "C2H3CO": 7.002806782986602e-06,
   "CHCHCHO": 3.1436366954220744e-10,
   "CH2CCHO": 6.267596359613008e-08,
   "CH3CCO": 1.6102849780570454e-08,
   "C2H3CHO": 0.052950496683257034,
   "CH3CHCO": 0.00010785979550740184,
   "CH2CHCH2O": 1.7196682841360466e-08,
   "propen1oxy": 2.5496919173886725e-07,
   "propen2oxy": 2.9265293628433164e-08,
   "CH2CCH2OH": 4.451478507793602e-10,
   "CH2C(OH)CH2": 2.0327459491768514e-05,
   "CH3C(OH)CH": 9.212973735549204e-10,
   "CH3CH2CO": 6.460706161329863e-11,
   "CH3C(O)CH2": 1.9821573527295416e-06,
   "CH3CHCHO": 3.751922880630695e-06,
   "CH2CHCHOH": 6.364476633268996e-07,
   "CH2CH2CHO": 4.899005709264792e-09,
   "vinoxylmethyl": 2.7650797919216286e-08,
   "CH3CH2CHO": 0.00014304380890267534,
   "cC3H6O": 0.06218115364501396,
   "CH2CHCH2OH": 0.0001649376225134119,
   "CH3CHCHOH": 0.0005198268787439801,
   "CH3C(O)CH3": 5.1326913257328034e-05,
   "nC3H7O": 8.119249522544245e-06,
   "iC3H7O": 7.565476171324e-11,
   "CH3CH2CHOH": 5.191962802770762e-09,
   "CH3CHCH2OH": 9.105861004137323e-08,
   "CH2CH2CH2OH": 5.526596443250225e-11,
   "OCHCH2CH2O": 3.2741445293578814e-14,
   "oxiranylmet": 1.4501293148786818e-06,
   "CH3COCH2O": 1.960244723609797e-17,
   "CH3CH(CHO)O": 2.13519007493253e-15,
   "CH2CHCH2OO": 1.935634367252404e-07,
   "CHCHCH2OOH": 4.783700032800415e-12,
   "CH2CHCH2OOH": 4.466258748097641e-07,
   "CH3CHCHOOH": 3.5339914369395416e-17,
   "CH3C(CH2)OOH": 9.583624074446262e-18,
   "nC3H7OO": 5.478142401116645e-07,
   "iC3H7OO": 6.361822583811787e-06,
   "CH2CH2CH2OOH": 2.705417900867722e-09,
   "CH3CHCH2OOH": 5.15200934759392e-10,
   "CH2CH(OOH)CH3": 4.187599641265456e-11,
   "nC3H7OOH": 1.1234341901413008e-09,
   "iC3H7OOH": 1.3052055419909373e-08,
   "OCHCH2CH2OOH": 3.485824585209565e-11,
   "cC2H3OCH2OOH": 5.648910853301321e-11,
   "CH3COCH2OOH": 5.385506511204018e-13,
   "CH3CHOOHCHO": 5.299254305893447e-13,
   "HOOCCCOO*": 2.930850873649871e-11,
   "HOOCC(C)OO*": 5.875743647881854e-12,
   "HOOC(C)COO*": 1.0115444919000608e-12,
   "HOOCC(C*)OOH": 5.502030781047067e-16
  }
 },
 {
  "t": 0.3736200000002329,
  "T": 988.5153991160971,
  "p": 101325.00000000003,
  "sxC": {
   "C": 2.352233573053488e-20,
   "CH": 1.4579559155362827e-15,
   "CH2": 6.898532400315357e-10,
   "CH2(S)": 1.7507133426085695e-11,
   "CH3": 0.0001680950070951463,
   "CH4": 0.05342567725199725,
   "CO": 0.05654444796958757,
   "HCO": 6.434282466203386e-07,
   "CH2O": 0.03532778903667178,
   "HCOH": 1.7510472104795145e-10,
   "CH3O": 2.754215833446551e-06,
   "CH2OH": 2.0938168940112004e-08,
   "CH3OH": 0.008086418558055777,
   "CO2": 0.0005592720676269548,
   "HOCO": 1.3571354855699131e-09,
   "OCHO": 3.2367776040737958e-15,
   "HOCHO": 3.568625718008436e-05,
   "CH3OO": 1.3267303019017462e-05,
   "CH2OOH": 4.063457045203445e-15,
   "HOCH2O": 1.05182627321385e-13,
   "CH3OOH": 3.057986579070958e-06,
   "C2": 5.939495473913709e-21,
   "C2H": 1.9953899874390537e-14,
   "C2H2": 0.0006316668692526034,
   "H2CC": 2.325576550001535e-13,
   "C2H3": 4.7476785295762284e-07,
   "C2H4": 0.14618279594152547,
   "C2H5": 1.3620955974768728e-05,
   "C2H6": 0.009705381510113575,
   "C2O": 2.0057046613282006e-15,
   "HCCO": 6.093843935408301e-09,
   "HCCOH": 3.311693061689331e-08,
   "CH2CO": 0.0009848894764353537,
   "CHCHO": 2.769600390241342e-09,
   "CHCHOH": 1.0415091192762028e-09,
   "cC2H3O": 5.120641440173193e-13,
   "CH3CO": 4.8655565370293515e-08,
   "CH2CHO": 6.447339384889661e-06,
   "CH3CHO": 0.03120464493495586,
   "cC2H4O": 0.0013681428177199932,
   "CH2CHOH": 0.002047143629247248,
   "CH3CH2O": 2.007352779622418e-10,
   "CH3CHOH": 6.4112152110740296e-09,
   "CH2CH2OH": 1.128932406320694e-07,
   "CH3CH2OH": 0.0005607991649780418,
   "OCHCO": 3.235210572292644e-15,
   "OCHCHO": 0.00034265961441634586,
   "CH2CHOO": 7.422737110355937e-09,
   "CH3C(O)O": 8.448465761076191e-16,
   "CH2CHOOH": 3.9509463571673323e-10,
   "CH3C(O)OH": 1.5069055308233052e-07,
   "CH3CH2OO": 4.133814242852429e-06,
   "CH3CHOOH": 5.526705055184405e-17,
   "CH2CH2OOH": 9.786263455281872e-12,
   "CH3CH2OOH": 7.150825448460498e-08,
   "CH3C(O)OO": 3.1796029159959465e-09,
   "CH3C(O)OOH": 1.8438754670593598e-10,
   "HOCH2CH2OO": 1.533573837860683e-10,
   "C3H2": 2.6047643060919072e-21,
   "cC3H2": 2.4466863581785954e-13,
   "C3H3": 2.0486039186251423e-06,
   "CH2CCH": 1.6211618714563933e-08,
   "CH2CCH2": 0.0015571200932868118,
   "CH3CCH": 0.0001632725279647493,
   "cC3H4": 1.5433295448375157e-09,
   "CH2CHCH2": 0.00020160792334470885,
   "CH3CHCH": 4.887306536824911e-07,
   "CH3CCH2": 1.2149566418236153e-07,
   "cC3H5": 8.783224278525146e-11,
   "C3H6": 0.5335458836098127,
   "cC3H6": 3.962789477206152e-06,
   "iC3H7": 0.00013358472999248518,
   "nC3H7": 2.4742222081258204e-05,
   "C3H8": 0.3150208526447377,
   "CHCC*O": 3.604697832756274e-08,
   "CH*CCO": 3.3264926214682313e-07,
   "C*CCHO": 6.30060746482647e-16,
   "CH2CCO": 0.00033146739746881763,
   "CHCCHO": 5.619143938347134e-06,
   "C2H3CO": 7.735776357862444e-06,
   "CHCHCHO": 3.429768407473347e-10,
   "CH2CCHO": 6.901360333082175e-08,
   "CH3CCO": 1.8848758922946794e-08,
   "C2H3CHO": 0.05419838914791092,
   "CH3CHCO": 0.00011309935965157094,
   "CH2CHCH2O": 1.899922981288684e-08,
   "propen1oxy": 2.485690169707772e-07,
   "propen2oxy": 2.850309375213536e-08,
   "CH2CCH2OH": 5.180659925864647e-10,
   "CH2C(OH)CH2": 2.318719458712832e-05,
   "CH3C(OH)CH": 1.059801099699375e-09,
   "CH3CH2CO": 7.170615446302061e-11,
   "CH3C(O)CH2": 2.0601307840853977e-06,
   "CH3CHCHO": 3.894717324980283e-06,
   "CH2CHCHOH": 6.651181946719231e-07,
   "CH2CH2CHO": 5.257019090579827e-09,
   "vinoxylmethyl": 3.007601587772463e-08,
   "CH3CH2CHO": 0.0001433901993312854,
   "cC3H6O": 0.061543579645212634,
   "CH2CHCH2OH": 0.0001695370269719432,
   "CH3CHCHOH": 0.0005356750633261583,
   "CH3C(O)CH3": 4.986385897793671e-05,
   "nC3H7O": 9.094093843763177e-06,
   "iC3H7O": 7.448460548044065e-11,
   "CH3CH2CHOH": 5.639303546132141e-09,
   "CH3CHCH2OH": 9.36418706269798e-08,
   "CH2CH2CH2OH": 6.113002987505289e-11,
   "OCHCH2CH2O": 3.7530503198991637e-14,
   "oxiranylmet": 1.4059754720752501e-06,
   "CH3COCH2O": 2.2268702835859452e-17,
   "CH3CH(CHO)O": 2.449281023008257e-15,
   "CH2CHCH2OO": 2.0012081784646114e-07,
   "CHCHCH2OOH": 5.401658911134773e-12,
   "CH2CHCH2OOH": 4.4129361469696013e-07,
   "CH3CHCHOOH": 3.536025334949217e-17,
   "CH3C(CH2)OOH": 9.2531509051728e-18,
   "nC3H7OO": 4.872065763045097e-07,
   "iC3H7OO": 6.07435050909149e-06,
   "CH2CH2CH2OOH": 2.5321956314532746e-09,
   "CH3CHCH2OOH": 5.181197761079593e-10,
   "CH2CH(OOH)CH3": 4.2988118144105724e-11,
   "nC3H7OOH": 9.05805873583861e-10,
   "iC3H7OOH": 1.1299712820260553e-08,
   "OCHCH2CH2OOH": 2.7103938721931024e-11,
   "cC2H3OCH2OOH": 5.21494729210987e-11,
   "CH3COCH2OOH": 4.624727336280384e-13,
   "CH3CHOOHCHO": 4.4807913116285523e-13,
   "HOOCCCOO*": 2.4003444036184957e-11,
   "HOOCC(C)OO*": 5.187012377022563e-12,
   "HOOC(C)COO*": 9.090547304348752e-13,
   "HOOCC(C*)OOH": 5.079433663930927e-16
  }
 },
 {
  "t": 0.37401000000023327,
  "T": 994.909952322392,
  "p": 101325.00000000003,
  "sxC": {
   "C": 4.110365513791756e-20,
   "CH": 2.117867373745832e-15,
   "CH2": 8.437557921842498e-10,
   "CH2(S)": 2.148562729330674e-11,
   "CH3": 0.00018279542113436027,
   "CH4": 0.054638213101394044,
   "CO": 0.0575421456621849,
   "HCO": 7.445489136986362e-07,
   "CH2O": 0.03510582887700823,
   "HCOH": 1.9278137657046932e-10,
   "CH3O": 2.8426987021670375e-06,
   "CH2OH": 2.3716266826981435e-08,
   "CH3OH": 0.007915624053974805,
   "CO2": 0.0005832640091499658,
   "HOCO": 1.5323919122809858e-09,
   "OCHO": 3.837222475158609e-15,
   "HOCHO": 3.696621148924838e-05,
   "CH3OO": 1.2595773785258399e-05,
   "CH2OOH": 4.126329006630714e-15,
   "HOCH2O": 1.1505963542689978e-13,
   "CH3OOH": 2.7553266506889444e-06,
   "C2": 9.392417621363183e-21,
   "C2H": 2.6703671766012828e-14,
   "C2H2": 0.0006923983754694776,
   "H2CC": 3.069416103632303e-13,
   "C2H3": 5.607875894687566e-07,
   "C2H4": 0.14916527172222233,
   "C2H5": 1.5201934132352243e-05,
   "C2H6": 0.0102043032124086,
   "C2O": 2.951317523300419e-15,
   "HCCO": 7.591788238202559e-09,
   "HCCOH": 3.9191958030495e-08,
   "CH2CO": 0.0010287196290183962,
   "CHCHO": 3.2333455076091518e-09,
   "CHCHOH": 1.241749000850249e-09,
   "cC2H3O": 5.534427403740711e-13,
   "CH3CO": 5.368789710582193e-08,
   "CH2CHO": 7.201115602820196e-06,
   "CH3CHO": 0.03129054462972528,
   "cC2H4O": 0.0013669871559356412,
   "CH2CHOH": 0.0021239639972910913,
   "CH3CH2O": 2.12784084566348e-10,
   "CH3CHOH": 7.547441029882576e-09,
   "CH2CH2OH": 1.198120756270168e-07,
   "CH3CH2OH": 0.0005381258567435882,
   "OCHCO": 3.5828032817575694e-15,
   "OCHCHO": 0.00034911945474342846,
   "CH2CHOO": 7.68186474294731e-09,
   "CH3C(O)O": 8.019700199068997e-16,
   "CH2CHOOH": 3.747835183806156e-10,
   "CH3C(O)OH": 1.4601923120186134e-07,
   "CH3CH2OO": 4.00829053328407e-06,
   "CH3CHOOH": 5.72633608330683e-17,
   "CH2CH2OOH": 1.010625162202519e-11,
   "CH3CH2OOH": 6.551085025554377e-08,
   "CH3C(O)OO": 3.0431923193627526e-09,
   "CH3C(O)OOH": 1.5410736336110498e-10,
   "HOCH2CH2OO": 1.4180438330685944e-10,
   "C3H2": 4.2609256136018335e-21,
   "cC3H2": 3.5684180086579027e-13,
   "C3H3": 2.6566710071819684e-06,
   "CH2CCH": 2.0027487588883898e-08,
   "CH2CCH2": 0.0017394138951319954,
   "CH3CCH": 0.000185533851130592,
   "cC3H4": 1.8461210883204848e-09,
   "CH2CHCH2": 0.00022749534784861125,
   "CH3CHCH": 5.677534819198694e-07,
   "CH3CCH2": 1.4441362080000328e-07,
   "cC3H5": 1.0932933185346281e-10,
   "C3H6": 0.5271185554738356,
   "cC3H6": 4.493982356996907e-06,
   "iC3H7": 0.00014513568890732364,
   "nC3H7": 2.5905888108386084e-05,
   "C3H8": 0.32510117027410335,
   "CHCC*O": 4.068200370933781e-08,
   "CH*CCO": 3.8873420516279875e-07,
   "C*CCHO": 7.972337911182794e-16,
   "CH2CCO": 0.0003522098215100403,
   "CHCCHO": 5.837572656833482e-06,
   "C2H3CO": 8.539325301234408e-06,
   "CHCHCHO": 3.727792178119741e-10,
   "CH2CCHO": 7.555576842019676e-08,
   "CH3CCO": 2.1943329774368604e-08,
   "C2H3CHO": 0.0554081279977577,
   "CH3CHCO": 0.00011876127925961813,
   "CH2CHCH2O": 2.082081799804718e-08,
   "propen1oxy": 2.423242425606629e-07,
   "propen2oxy": 2.776324671632552e-08,
   "CH2CCH2OH": 5.972891549684241e-10,
   "CH2C(OH)CH2": 2.6333128069198784e-05,
   "CH3C(OH)CH": 1.2145847718404416e-09,
   "CH3CH2CO": 7.917827215223837e-11,
   "CH3C(O)CH2": 2.1304776709069807e-06,
   "CH3CHCHO": 4.021636101934222e-06,
   "CH2CHCHOH": 6.913030458260217e-07,
   "CH2CH2CHO": 5.6011756729249986e-09,
   "vinoxylmethyl": 3.2453755364452613e-08,
   "CH3CH2CHO": 0.00014353155279918497,
   "cC3H6O": 0.060876740047408305,
   "CH2CHCH2OH": 0.00017386641418411854,
   "CH3CHCHOH": 0.0005508449737085274,
   "CH3C(O)CH3": 4.849450176003131e-05,
   "nC3H7O": 1.0109426016284621e-05,
   "iC3H7O": 7.284190017809936e-11,
   "CH3CH2CHOH": 6.079640767393646e-09,
   "CH3CHCH2OH": 9.575572654486036e-08,
   "CH2CH2CH2OH": 6.711647386192665e-11,
   "OCHCH2CH2O": 4.2704025712349247e-14,
   "oxiranylmet": 1.3638623511738972e-06,
   "CH3COCH2O": 2.5133542895240093e-17,
   "CH3CH(CHO)O": 2.7929154640073334e-15,
   "CH2CHCH2OO": 2.0592127664654618e-07,
   "CHCHCH2OOH": 6.064614557534634e-12,
   "CH2CHCH2OOH": 4.329472167426575e-07,
   "CH3CHCHOOH": 3.5235430660031295e-17,
   "CH3C(CH2)OOH": 8.90083538963045e-18,
   "nC3H7OO": 4.3103092133410454e-07,
   "iC3H7OO": 5.764632231574829e-06,
   "CH2CH2CH2OOH": 2.356491715635158e-09,
   "CH3CHCH2OOH": 5.178036129435798e-10,
   "CH2CH(OOH)CH3": 4.3902824894239343e-11,
   "nC3H7OOH": 7.268413413806513e-10,
   "iC3H7OOH": 9.727894419663526e-09,
   "OCHCH2CH2OOH": 2.0987995217676555e-11,
   "cC2H3OCH2OOH": 4.811086973669639e-11,
   "CH3COCH2OOH": 3.9565877950105413e-13,
   "CH3CHOOHCHO": 3.770166974716503e-13,
   "HOOCCCOO*": 1.955900717568596e-11,
   "HOOCC(C)OO*": 4.5534295167628115e-12,
   "HOOC(C)COO*": 8.132867654689387e-13,
   "HOOCC(C*)OOH": 4.666301273384289e-16
  }
 },
 {
  "t": 0.3743500000002336,
  "T": 1001.1528220730064,
  "p": 101325.00000000003,
  "sxC": {
   "C": 6.946030550076022e-20,
   "CH": 3.0062126571321706e-15,
   "CH2": 1.0198275059068978e-09,
   "CH2(S)": 2.596464213710592e-11,
   "CH3": 0.00019747520614044867,
   "CH4": 0.0558280426257468,
   "CO": 0.05854973082656085,
   "HCO": 8.539658343722436e-07,
   "CH2O": 0.034868553456168766,
   "HCOH": 2.104091508007503e-10,
   "CH3O": 2.909857240667611e-06,
   "CH2OH": 2.666024847209896e-08,
   "CH3OH": 0.0077491193945342296,
   "CO2": 0.0006074141122804508,
   "HOCO": 1.7182924360425568e-09,
   "OCHO": 4.500029512097087e-15,
   "HOCHO": 3.824016030299415e-05,
   "CH3OO": 1.192759778942403e-05,
   "CH2OOH": 4.14710594477465e-15,
   "HOCH2O": 1.2478536696800428e-13,
   "CH3OOH": 2.479194218083856e-06,
   "C2": 1.4504554866324564e-20,
   "C2H": 3.532173445135156e-14,
   "C2H2": 0.0007575350537052189,
   "H2CC": 4.0190266556622217e-13,
   "C2H3": 6.566506477875322e-07,
   "C2H4": 0.15214096522915627,
   "C2H5": 1.680979320637652e-05,
   "C2H6": 0.010720167526064332,
   "C2O": 4.2528310336141985e-15,
   "HCCO": 9.353677515042677e-09,
   "HCCOH": 4.605564903379089e-08,
   "CH2CO": 0.0010735443866324525,
   "CHCHO": 3.743461906085664e-09,
   "CHCHOH": 1.4609665752553977e-09,
   "cC2H3O": 5.933347627071143e-13,
   "CH3CO": 5.877449512516587e-08,
   "CH2CHO": 7.970967679161575e-06,
   "CH3CHO": 0.031327200944402576,
   "cC2H4O": 0.001364026421836641,
   "CH2CHOH": 0.0021999253498564374,
   "CH3CH2O": 2.234022756471215e-10,
   "CH3CHOH": 8.795728901949315e-09,
   "CH2CH2OH": 1.262783985551195e-07,
   "CH3CH2OH": 0.0005172273622762761,
   "OCHCO": 3.942942370845472e-15,
   "OCHCHO": 0.00035534407343337874,
   "CH2CHOO": 7.911159418671237e-09,
   "CH3C(O)O": 7.593683278513302e-16,
   "CH2CHOOH": 3.5428307406248506e-10,
   "CH3C(O)OH": 1.4170265035357644e-07,
   "CH3CH2OO": 3.867066577308871e-06,
   "CH3CHOOH": 5.856360460159358e-17,
   "CH2CH2OOH": 1.0380438188918019e-11,
   "CH3CH2OOH": 5.978642282026448e-08,
   "CH3C(O)OO": 2.9019519157285086e-09,
   "CH3C(O)OOH": 1.286550655224091e-10,
   "HOCH2CH2OO": 1.3075458843203038e-10,
   "C3H2": 6.816560200561567e-21,
   "cC3H2": 5.118301367020651e-13,
   "C3H3": 3.3970268052968253e-06,
   "CH2CCH": 2.4669215357292764e-08,
   "CH2CCH2": 0.001930440068346677,
   "CH3CCH": 0.00021041595516485925,
   "cC3H4": 2.192137906636354e-09,
   "CH2CHCH2": 0.0002547345540129479,
   "CH3CHCH": 6.522659539903224e-07,
   "CH3CCH2": 1.7004837003949686e-07,
   "cC3H5": 1.3455169430919365e-10,
   "C3H6": 0.520813573641662,
   "cC3H6": 5.087987518768501e-06,
   "iC3H7": 0.00015630621247474653,
   "nC3H7": 2.6981461408147267e-05,
   "C3H8": 0.3350329331399242,
   "CHCC*O": 4.558885628277409e-08,
   "CH*CCO": 4.5062279791762666e-07,
   "C*CCHO": 9.975182472768232e-16,
   "CH2CCO": 0.0003735502593349247,
   "CHCCHO": 6.0429554575672055e-06,
   "C2H3CO": 9.397243570061088e-06,
   "CHCHCHO": 4.0276558032948295e-10,
   "CH2CCHO": 8.208218672345723e-08,
   "CH3CCO": 2.5317443660372412e-08,
   "C2H3CHO": 0.05655050906953573,
   "CH3CHCO": 0.00012474966791492729,
   "CH2CHCH2O": 2.258929191476959e-08,
   "propen1oxy": 2.3638287895340074e-07,
   "propen2oxy": 2.706270119103008e-08,
   "CH2CCH2OH": 6.800725503726895e-10,
   "CH2C(OH)CH2": 2.9683154500466735e-05,
   "CH3C(OH)CH": 1.3819055364673734e-09,
   "CH3CH2CO": 8.675237488867558e-11,
   "CH3C(O)CH2": 2.1908176912042274e-06,
   "CH3CHCHO": 4.128366327113623e-06,
   "CH2CHCHOH": 7.140797866720373e-07,
   "CH2CH2CHO": 5.918248867996744e-09,
   "vinoxylmethyl": 3.4688175734615845e-08,
   "CH3CH2CHO": 0.0001434342652286217,
   "cC3H6O": 0.06020137067458793,
   "CH2CHCH2OH": 0.00017781702824121368,
   "CH3CHCHOH": 0.000564943482095808,
   "CH3C(O)CH3": 4.724247487148614e-05,
   "nC3H7O": 1.1124495551108578e-05,
   "iC3H7O": 7.08018176080427e-11,
   "CH3CH2CHOH": 6.495718503848557e-09,
   "CH3CHCH2OH": 9.733035513725399e-08,
   "CH2CH2CH2OH": 7.297565464578811e-11,
   "OCHCH2CH2O": 4.8080369685509214e-14,
   "oxiranylmet": 1.3246125629150595e-06,
   "CH3COCH2O": 2.809374366584276e-17,
   "CH3CH(CHO)O": 3.156392803676036e-15,
   "CH2CHCH2OO": 2.1077017270267263e-07,
   "CHCHCH2OOH": 6.751753608241812e-12,
   "CH2CHCH2OOH": 4.2211345321444253e-07,
   "CH3CHCHOOH": 3.49735338799021e-17,
   "CH3C(CH2)OOH": 8.539711030387582e-18,
   "nC3H7OO": 3.805145343408354e-07,
   "iC3H7OO": 5.444717057470222e-06,
   "CH2CH2CH2OOH": 2.1845235337589015e-09,
   "CH3CHCH2OOH": 5.143225696727468e-10,
   "CH2CH(OOH)CH3": 4.4593675428706974e-11,
   "nC3H7OOH": 5.836748812086326e-10,
   "iC3H7OOH": 8.359266104975191e-09,
   "OCHCH2CH2OOH": 1.628886819743229e-11,
   "cC2H3OCH2OOH": 4.4431919375472536e-11,
   "CH3COCH2OOH": 3.3860014169583384e-13,
   "CH3CHOOHCHO": 3.1704256651352203e-13,
   "HOOCCCOO*": 1.593847658679053e-11,
   "HOOCC(C)OO*": 3.98807273611102e-12,
   "HOOC(C)COO*": 7.264904350437329e-13,
   "HOOCC(C*)OOH": 4.2755505792895524e-16
  }
 },
 {
  "t": 0.3746600000002339,
  "T": 1007.477051795332,
  "p": 101325.00000000003,
  "sxC": {
   "C": 1.1582704308610108e-19,
   "CH": 4.226292968560185e-15,
   "CH2": 1.2270143822563158e-09,
   "CH2(S)": 3.112471828161435e-11,
   "CH3": 0.00021256334609918228,
   "CH4": 0.05704103808135359,
   "CO": 0.05960583878353997,
   "HCO": 9.757596598567788e-07,
   "CH2O": 0.03460243548248346,
   "HCOH": 2.2843865596961798e-10,
   "CH3O": 2.957203051158834e-06,
   "CH2OH": 2.9875436058388914e-08,
   "CH3OH": 0.007580539050268389,
   "CO2": 0.0006326231055345177,
   "HOCO": 1.921520328159196e-09,
   "OCHO": 5.252234036806009e-15,
   "HOCHO": 3.955346121602866e-05,
   "CH3OO": 1.1243209057293934e-05,
   "CH2OOH": 4.126406431793424e-15,
   "HOCH2O": 1.3457961010591385e-13,
   "CH3OOH": 2.218866936437086e-06,
   "C2": 2.2230929099414752e-20,
   "C2H": 4.665660064702819e-14,
   "C2H2": 0.0008299875915785872,
   "H2CC": 5.273651734174498e-13,
   "C2H3": 7.66811716568789e-07,
   "C2H4": 0.1552259457313246,
   "C2H5": 1.8485577241125725e-05,
   "C2H6": 0.011269817301940509,
   "C2O": 6.086132848717432e-15,
   "HCCO": 1.1488884949080506e-08,
   "HCCOH": 5.4046087811618504e-08,
   "CH2CO": 0.001121163560466573,
   "CHCHO": 4.322150405613252e-09,
   "CHCHOH": 1.706945648114252e-09,
   "cC2H3O": 6.326670648603425e-13,
   "CH3CO": 6.404586877139254e-08,
   "CH2CHO": 8.77820129702279e-06,
   "CH3CHO": 0.031310067549700046,
   "cC2H4O": 0.0013592046798087888,
   "CH2CHOH": 0.002277855186546477,
   "CH3CH2O": 2.327565094067786e-10,
   "CH3CHOH": 1.0201291187523244e-08,
   "CH2CH2OH": 1.3245566249353134e-07,
   "CH3CH2OH": 0.0004971852167878629,
   "OCHCO": 4.3279298101484e-15,
   "OCHCHO": 0.00036156551890755977,
   "CH2CHOO": 8.116544457868981e-09,
   "CH3C(O)O": 7.161693978812524e-16,
   "CH2CHOOH": 3.330795315141209e-10,
   "CH3C(O)OH": 1.3755612512409707e-07,
   "CH3CH2OO": 3.706873695043703e-06,
   "CH3CHOOH": 5.917026430842693e-17,
   "CH2CH2OOH": 1.0616161631522871e-11,
   "CH3CH2OOH": 5.4162567046327565e-08,
   "CH3C(O)OO": 2.7517174966038285e-09,
   "CH3C(O)OOH": 1.0653884988935465e-10,
   "HOCH2CH2OO": 1.1987296718772826e-10,
   "C3H2": 1.0858234508737095e-20,
   "cC3H2": 7.31992108965733e-13,
   "C3H3": 4.323909457945032e-06,
   "CH2CCH": 3.052969897811827e-08,
   "CH2CCH2": 0.0021372141700572627,
   "CH3CCH": 0.00023921452286126428,
   "cC3H4": 2.6012639235481104e-09,
   "CH2CHCH2": 0.00028428402893845357,
   "CH3CHCH": 7.450216138599098e-07,
   "CH3CCH2": 1.9960383571205748e-07,
   "cC3H5": 1.6503148945590824e-10,
   "C3H6": 0.5143974123419226,
   "cC3H6": 5.775743221414512e-06,
   "iC3H7": 0.000167328283724165,
   "nC3H7": 2.7994696744726133e-05,
   "C3H8": 0.3451973617923122,
   "CHCC*O": 5.095003621535813e-08,
   "CH*CCO": 5.211741348809502e-07,
   "C*CCHO": 1.2448129046726816e-15,
   "CH2CCO": 0.0003963370116726468,
   "CHCCHO": 6.242339361547664e-06,
   "C2H3CO": 1.0347242278594447e-05,
   "CHCHCHO": 4.33780164799588e-10,
   "CH2CCHO": 8.877739924536021e-08,
   "CH3CCO": 2.9109336000257535e-08,
   "C2H3CHO": 0.0576683306945786,
   "CH3CHCO": 0.00013134667831264418,
   "CH2CHCH2O": 2.434360785577555e-08,
   "propen1oxy": 2.305177187297345e-07,
   "propen2oxy": 2.6374193570393982e-08,
   "CH2CCH2OH": 7.686395305584023e-10,
   "CH2C(OH)CH2": 3.335943593180689e-05,
   "CH3C(OH)CH": 1.5681252500232632e-09,
   "CH3CH2CO": 9.461789327454609e-11,
   "CH3C(O)CH2": 2.242750067779902e-06,
   "CH3CHCHO": 4.217693638192451e-06,
   "CH2CHCHOH": 7.340211567577733e-07,
   "CH2CH2CHO": 6.2155410023018444e-09,
   "vinoxylmethyl": 3.6826505628891226e-08,
   "CH3CH2CHO": 0.00014306348054067498,
   "cC3H6O": 0.05949552417169056,
   "CH2CHCH2OH": 0.00018153140276791924,
   "CH3CHCHOH": 0.0005784696768981949,
   "CH3C(O)CH3": 4.605312295707938e-05,
   "nC3H7O": 1.216014419943705e-05,
   "iC3H7O": 6.832464434738121e-11,
   "CH3CH2CHOH": 6.8966636901741754e-09,
   "CH3CHCH2OH": 9.840814880963586e-08,
   "CH2CH2CH2OH": 7.881748119100392e-11,
   "OCHCH2CH2O": 5.3801681584565377e-14,
   "oxiranylmet": 1.2865870403219084e-06,
   "CH3COCH2O": 3.1223591661633086e-17,
   "CH3CH(CHO)O": 3.5522465358168808e-15,
   "CH2CHCH2OO": 2.1479981120785171e-07,
   "CHCHCH2OOH": 7.484516780822163e-12,
   "CH2CHCH2OOH": 4.0869065521580026e-07,
   "CH3CHCHOOH": 3.4569961597536445e-17,
   "CH3C(CH2)OOH": 8.160180750460797e-18,
   "nC3H7OO": 3.336291639741678e-07,
   "iC3H7OO": 5.10687384958595e-06,
   "CH2CH2CH2OOH": 2.0116014074450325e-09,
   "CH3CHCH2OOH": 5.076299926386429e-10,
   "CH2CH(OOH)CH3": 4.508376028807466e-11,
   "nC3H7OOH": 4.6520593198525116e-10,
   "iC3H7OOH": 7.128799877822852e-09,
   "OCHCH2CH2OOH": 1.2549701320873058e-11,
   "cC2H3OCH2OOH": 4.0943783441185144e-11,
   "CH3COCH2OOH": 2.881948860155083e-13,
   "CH3CHOOHCHO": 2.647192428848938e-13,
   "HOOCCCOO*": 1.2889079052850193e-11,
   "HOOCC(C)OO*": 3.467543271436109e-12,
   "HOOC(C)COO*": 6.452944487944475e-13,
   "HOOCC(C*)OOH": 3.8948852316173475e-16
  }
 },
 {
  "t": 0.3749300000002342,
  "T": 1013.5448080401866,
  "p": 101325.00000000004,
  "sxC": {
   "C": 1.8565215669980427e-19,
   "CH": 5.782766600176127e-15,
   "CH2": 1.455673497101778e-09,
   "CH2(S)": 3.667249991624178e-11,
   "CH3": 0.0002271302256299832,
   "CH4": 0.05821395569885287,
   "CO": 0.060654224865709906,
   "HCO": 1.1029565185740328e-06,
   "CH2O": 0.03431861059528257,
   "HCOH": 2.457021163053531e-10,
   "CH3O": 2.982228541452806e-06,
   "CH2OH": 3.317656645698512e-08,
   "CH3OH": 0.007418766190955205,
   "CO2": 0.0006575265076950114,
   "HOCO": 2.130293962741382e-09,
   "OCHO": 6.052588740910867e-15,
   "HOCHO": 4.0833327277490475e-05,
   "CH3OO": 1.0584152167247113e-05,
   "CH2OOH": 4.0673758021256995e-15,
   "HOCH2O": 1.437775497405363e-13,
   "CH3OOH": 1.9872164319775647e-06,
   "C2": 3.306448599712431e-20,
   "C2H": 6.063570019797705e-14,
   "C2H2": 0.0009062108970048673,
   "H2CC": 6.835298039725034e-13,
   "C2H3": 8.858428026572346e-07,
   "C2H4": 0.15825858376922203,
   "C2H5": 2.011819506419009e-05,
   "C2H6": 0.011820932652286644,
   "C2O": 8.491316433552111e-15,
   "HCCO": 1.3919011414649278e-08,
   "HCCOH": 6.278796423933938e-08,
   "CH2CO": 0.0011691155705681308,
   "CHCHO": 4.9395949175351725e-09,
   "CHCHOH": 1.9649949132399287e-09,
   "cC2H3O": 6.688176018596719e-13,
   "CH3CO": 6.915456449983347e-08,
   "CH2CHO": 9.57121173014474e-06,
   "CH3CHO": 0.03123684736373368,
   "cC2H4O": 0.0013528512450139032,
   "CH2CHOH": 0.0023535771783510014,
   "CH3CH2O": 2.4019646359416113e-10,
   "CH3CHOH": 1.1679611183827692e-08,
   "CH2CH2OH": 1.379541087080823e-07,
   "CH3CH2OH": 0.0004789235580440681,
   "OCHCO": 4.715252923230053e-15,
   "OCHCHO": 0.0003674472066021393,
   "CH2CHOO": 8.285515709039873e-09,
   "CH3C(O)O": 6.75359739918542e-16,
   "CH2CHOOH": 3.1253294529854504e-10,
   "CH3C(O)OH": 1.3377579744760307e-07,
   "CH3CH2OO": 3.5388158152730277e-06,
   "CH3CHOOH": 5.904940519667396e-17,
   "CH2CH2OOH": 1.079970053098262e-11,
   "CH3CH2OOH": 4.8968936104821663e-08,
   "CH3C(O)OO": 2.6019006522769417e-09,
   "CH3C(O)OOH": 8.839016354512716e-11,
   "HOCH2CH2OO": 1.0979234883228378e-10,
   "C3H2": 1.681100684258821e-20,
   "cC3H2": 1.0246360230649389e-12,
   "C3H3": 5.411505179449193e-06,
   "CH2CCH": 3.752278862907759e-08,
   "CH2CCH2": 0.0023482130524824303,
   "CH3CCH": 0.00027068069374186347,
   "cC3H4": 3.057627878923112e-09,
   "CH2CHCH2": 0.0003144390378964177,
   "CH3CHCH": 8.403136574388087e-07,
   "CH3CCH2": 2.316340390225758e-07,
   "cC3H5": 1.996111861386253e-10,
   "C3H6": 0.5082131678240605,
   "cC3H6": 6.527494311592585e-06,
   "iC3H7": 0.00017744112440991273,
   "nC3H7": 2.8879995070814988e-05,
   "C3H8": 0.3550604298354513,
   "CHCC*O": 5.646661459605911e-08,
   "CH*CCO": 5.969707271758895e-07,
   "C*CCHO": 1.5315969998245404e-15,
   "CH2CCO": 0.00041938065414253735,
   "CHCCHO": 6.424820535028874e-06,
   "C2H3CO": 1.1342339981818208e-05,
   "CHCHCHO": 4.6386073135853557e-10,
   "CH2CCHO": 9.52238131144619e-08,
   "CH3CCO": 3.311571747099403e-08,
   "C2H3CHO": 0.05870317778015398,
   "CH3CHCO": 0.0001382488544517324,
   "CH2CHCH2O": 2.5965439487806227e-08,
   "propen1oxy": 2.250315429298815e-07,
   "propen2oxy": 2.5732785212442243e-08,
   "CH2CCH2OH": 8.571657698791962e-10,
   "CH2C(OH)CH2": 3.715196088223773e-05,
   "CH3C(OH)CH": 1.7627110374045009e-09,
   "CH3CH2CO": 1.022488684067095e-10,
   "CH3C(O)CH2": 2.2832473790327798e-06,
   "CH3CHCHO": 4.284472080878969e-06,
   "CH2CHCHOH": 7.499270784873821e-07,
   "CH2CH2CHO": 6.473922414613748e-09,
   "vinoxylmethyl": 3.872549761135164e-08,
   "CH3CH2CHO": 0.00014242062911810628,
   "cC3H6O": 0.05880003161173368,
   "CH2CHCH2OH": 0.00018481538517886212,
   "CH3CHCHOH": 0.0005906978741325448,
   "CH3C(O)CH3": 4.498108821535661e-05,
   "nC3H7O": 1.3143184633740504e-05,
   "iC3H7O": 6.559320792089074e-11,
   "CH3CH2CHOH": 7.2557795235948974e-09,
   "CH3CHCH2OH": 9.893656189981163e-08,
   "CH2CH2CH2OH": 8.422417782504161e-11,
   "OCHCH2CH2O": 5.948954542579908e-14,
   "oxiranylmet": 1.2516182600813253e-06,
   "CH3COCH2O": 3.4311407053511565e-17,
   "CH3CH(CHO)O": 3.957185992675764e-15,
   "CH2CHCH2OO": 2.1778285822172538e-07,
   "CHCHCH2OOH": 8.218053424607264e-12,
   "CH2CHCH2OOH": 3.937664075288293e-07,
   "CH3CHCHOOH": 3.405584866685833e-17,
   "CH3C(CH2)OOH": 7.786237188238701e-18,
   "nC3H7OO": 2.926030819662805e-07,
   "iC3H7OO": 4.77347795642858e-06,
   "CH2CH2CH2OOH": 1.8484118622094084e-09,
   "CH3CHCH2OOH": 4.982940646441372e-10,
   "CH2CH(OOH)CH3": 4.5352401479195436e-11,
   "nC3H7OOH": 3.725176064878164e-10,
   "iC3H7OOH": 6.085209238665323e-09,
   "OCHCH2CH2OOH": 9.732938440871629e-12,
   "cC2H3OCH2OOH": 3.780203206319395e-11,
   "CH3COCH2OOH": 2.4610125441720677e-13,
   "CH3CHOOHCHO": 2.2159979508730366e-13,
   "HOOCCCOO*": 1.0462130623979167e-11,
   "HOOCC(C)OO*": 3.0157766016410423e-12,
   "HOOC(C)COO*": 5.736594627780769e-13,
   "HOOCC(C*)OOH": 3.545896752330915e-16
  }
 },
 {
  "t": 0.37518000000023444,
  "T": 1019.6801061862884,
  "p": 101325.00000000003,
  "sxC": {
   "C": 2.936321281540038e-19,
   "CH": 7.836737254377004e-15,
   "CH2": 1.7191158706468817e-09,
   "CH2(S)": 4.286633323264898e-11,
   "CH3": 0.00024182305133783983,
   "CH4": 0.059411310569740215,
   "CO": 0.061751077301349995,
   "HCO": 1.2416190621101696e-06,
   "CH2O": 0.03399957175612524,
   "HCOH": 2.629169536887304e-10,
   "CH3O": 2.9866973763786215e-06,
   "CH2OH": 3.672165942262657e-08,
   "CH3OH": 0.007255053343364278,
   "CO2": 0.0006834364821274939,
   "HOCO": 2.3544292013840538e-09,
   "OCHO": 6.940944557780336e-15,
   "HOCHO": 4.214549811424034e-05,
   "CH3OO": 9.919561885615243e-06,
   "CH2OOH": 3.969923300236346e-15,
   "HOCH2O": 1.5272454788962727e-13,
   "CH3OOH": 1.7706218095698675e-06,
   "C2": 4.875985921246163e-20,
   "C2H": 7.862730366997629e-14,
   "C2H2": 0.000990608692185191,
   "H2CC": 8.873873317420863e-13,
   "C2H3": 1.0204160417474423e-06,
   "C2H4": 0.1614038992632285,
   "C2H5": 2.1771123756730177e-05,
   "C2H6": 0.012399972401886795,
   "C2O": 1.1764760898025918e-14,
   "HCCO": 1.6810090813150708e-08,
   "HCCOH": 7.279439144136113e-08,
   "CH2CO": 0.0012200541312799283,
   "CHCHO": 5.629095209399523e-09,
   "CHCHOH": 2.246646997390254e-09,
   "cC2H3O": 7.03189253555182e-13,
   "CH3CO": 7.430124094547412e-08,
   "CH2CHO": 1.0383222445941037e-05,
   "CH3CHO": 0.03110159238520023,
   "cC2H4O": 0.0013446774486702694,
   "CH2CHOH": 0.0024311369293006815,
   "CH3CH2O": 2.4600818311660357e-10,
   "CH3CHOH": 1.3294353550432228e-08,
   "CH2CH2OH": 1.4301318569742831e-07,
   "CH3CH2OH": 0.00046133059515274195,
   "OCHCO": 5.123138473140213e-15,
   "OCHCHO": 0.00037329344066756257,
   "CH2CHOO": 8.425850320213782e-09,
   "CH3C(O)O": 6.353872794637033e-16,
   "CH2CHOOH": 2.91739826984843e-10,
   "CH3C(O)OH": 1.3013651508639176e-07,
   "CH3CH2OO": 3.3565753383442197e-06,
   "CH3CHOOH": 5.821841991905937e-17,
   "CH2CH2OOH": 1.0940323647774528e-11,
   "CH3CH2OOH": 4.3949358715273664e-08,
   "CH3C(O)OO": 2.4459290886655773e-09,
   "CH3C(O)OOH": 7.273472800867783e-11,
   "HOCH2CH2OO": 1.0000837956725689e-10,
   "C3H2": 2.5913221429355446e-20,
   "cC3H2": 1.4302201801491155e-12,
   "C3H3": 6.743375110496651e-06,
   "CH2CCH": 4.629931243805249e-08,
   "CH2CCH2": 0.0025741622374899956,
   "CH3CCH": 0.00030680159251079113,
   "cC3H4": 3.5921500902380275e-09,
   "CH2CHCH2": 0.0003466505694188644,
   "CH3CHCH": 9.422517252010756e-07,
   "CH3CCH2": 2.679451369398392e-07,
   "cC3H5": 2.4060549135061893e-10,
   "C3H6": 0.5019289881089551,
   "cC3H6": 7.390852335367786e-06,
   "iC3H7": 0.00018701438433914145,
   "nC3H7": 2.9673556455135163e-05,
   "C3H8": 0.36515892843034536,
   "CHCC*O": 6.241549239482816e-08,
   "CH*CCO": 6.823851024724481e-07,
   "C*CCHO": 1.8792938198244425e-15,
   "CH2CCO": 0.00044394162002348784,
   "CHCCHO": 6.600035928533761e-06,
   "C2H3CO": 1.2439394583246815e-05,
   "CHCHCHO": 4.942781670611966e-10,
   "CH2CCHO": 1.0170295272282194e-07,
   "CH3CCO": 3.7544128469792156e-08,
   "C2H3CHO": 0.059711882187284175,
   "CH3CHCO": 0.00014587893530505075,
   "CH2CHCH2O": 2.751717743369285e-08,
   "propen1oxy": 2.1961932957673373e-07,
   "propen2oxy": 2.510237031208332e-08,
   "CH2CCH2OH": 9.491388933300843e-10,
   "CH2C(OH)CH2": 4.1244611212707915e-05,
   "CH3C(OH)CH": 1.9750851560460378e-09,
   "CH3CH2CO": 1.0993709445877519e-10,
   "CH3C(O)CH2": 2.3143463751667196e-06,
   "CH3CHCHO": 4.332167475050618e-06,
   "CH2CHCHOH": 7.625606105455144e-07,
   "CH2CH2CHO": 6.704395205025033e-09,
   "vinoxylmethyl": 4.0460083698569336e-08,
   "CH3CH2CHO": 0.00014146118132949347,
   "cC3H6O": 0.05808044561151368,
   "CH2CHCH2OH": 0.00018785097906610625,
   "CH3CHCHOH": 0.0006022838511142318,
   "CH3C(O)CH3": 4.396061251733229e-05,
   "nC3H7O": 1.4107296164040077e-05,
   "iC3H7O": 6.251586362071376e-11,
   "CH3CH2CHOH": 7.587377678549246e-09,
   "CH3CHCH2OH": 9.895602392637485e-08,
   "CH2CH2CH2OH": 8.937802222543868e-11,
   "OCHCH2CH2O": 6.536541403797332e-14,
   "oxiranylmet": 1.2176470171465943e-06,
   "CH3COCH2O": 3.747085973864102e-17,
   "CH3CH(CHO)O": 4.390044429255673e-15,
   "CH2CHCH2OO": 2.1987765415613014e-07,
   "CHCHCH2OOH": 8.984844575408711e-12,
   "CH2CHCH2OOH": 3.769140601977215e-07,
   "CH3CHCHOOH": 3.341396873748819e-17,
   "CH3C(CH2)OOH": 7.401146130877346e-18,
   "nC3H7OO": 2.5492515282254693e-07,
   "iC3H7OO": 4.430831404320126e-06,
   "CH2CH2CH2OOH": 1.6874384657314456e-09,
   "CH3CHCH2OOH": 4.86072316718139e-10,
   "CH2CH(OOH)CH3": 4.542193495410969e-11,
   "nC3H7OOH": 2.961675863048569e-10,
   "iC3H7OOH": 5.155684140940725e-09,
   "OCHCH2CH2OOH": 7.495812415970052e-12,
   "cC2H3OCH2OOH": 3.481140665564279e-11,
   "CH3COCH2OOH": 2.091003494790389e-13,
   "CH3CHOOHCHO": 1.8423052200851165e-13,
   "HOOCCCOO*": 8.429865837608567e-12,
   "HOOCC(C)OO*": 2.604308968964899e-12,
   "HOOC(C)COO*": 5.072909775394865e-13,
   "HOOCC(C*)OOH": 3.2105720248434954e-16
  }
 },
 {
  "t": 0.37541000000023467,
  "T": 1025.8024482835192,
  "p": 101325.00000000003,
  "sxC": {
   "C": 4.554535837230352e-19,
   "CH": 1.0475556359170797e-14,
   "CH2": 2.0165968078218853e-09,
   "CH2(S)": 4.960185435634683e-11,
   "CH3": 0.0002563119119004672,
   "CH4": 0.06062005587390033,
   "CO": 0.06288436042577956,
   "HCO": 1.3895446138074692e-06,
   "CH2O": 0.0336458204505043,
   "HCOH": 2.79644200992105e-10,
   "CH3O": 2.9700812302025205e-06,
   "CH2OH": 4.0453865582193345e-08,
   "CH3OH": 0.007091471583695271,
   "CO2": 0.0007100362440476439,
   "HOCO": 2.5900023086202624e-09,
   "OCHO": 7.905614484491019e-15,
   "HOCHO": 4.3471043679444194e-05,
   "CH3OO": 9.262068402421794e-06,
   "CH2OOH": 3.836940585569079e-15,
   "HOCH2O": 1.6113427121374438e-13,
   "CH3OOH": 1.5716358850225319e-06,
   "C2": 7.089715424747424e-20,
   "C2H": 1.0135224491660204e-13,
   "C2H2": 0.0010828617040285684,
   "H2CC": 1.1499887772431235e-12,
   "C2H3": 1.1697979137698676e-06,
   "C2H4": 0.16462789972230024,
   "C2H5": 2.3397516008834995e-05,
   "C2H6": 0.012997625238673838,
   "C2O": 1.6116859245123114e-14,
   "HCCO": 2.01873552226918e-08,
   "HCCOH": 8.404588680572939e-08,
   "CH2CO": 0.0012735605074354773,
   "CHCHO": 6.385102057368889e-09,
   "CHCHOH": 2.5465280009081336e-09,
   "cC2H3O": 7.346674825873959e-13,
   "CH3CO": 7.934004767109168e-08,
   "CH2CHO": 1.1194605939012021e-05,
   "CH3CHO": 0.030901270657426705,
   "cC2H4O": 0.001334709763714349,
   "CH2CHOH": 0.0025095786935410633,
   "CH3CH2O": 2.49941282991362e-10,
   "CH3CHOH": 1.501023114285364e-08,
   "CH2CH2OH": 1.4748632959936446e-07,
   "CH3CH2OH": 0.00044456818651643625,
   "OCHCO": 5.544228316603787e-15,
   "OCHCHO": 0.0003790044101435647,
   "CH2CHOO": 8.532840361727868e-09,
   "CH3C(O)O": 5.974247033688254e-16,
   "CH2CHOOH": 2.71133261640798e-10,
   "CH3C(O)OH": 1.2667706688354334e-07,
   "CH3CH2OO": 3.1645016962404843e-06,
   "CH3CHOOH": 5.66925338644196e-17,
   "CH2CH2OOH": 1.1033459004777932e-11,
   "CH3CH2OOH": 3.9198064978566204e-08,
   "CH3C(O)OO": 2.2870166028811304e-09,
   "CH3C(O)OOH": 5.948710662994886e-11,
   "HOCH2CH2OO": 9.069357913429049e-11,
   "C3H2": 3.954890515248031e-20,
   "cC3H2": 1.9824790695866483e-12,
   "C3H3": 8.343712239908685e-06,
   "CH2CCH": 5.71898114490482e-08,
   "CH2CCH2": 0.002812244022870642,
   "CH3CCH": 0.00034769307939628153,
   "cC3H4": 4.209560472297074e-09,
   "CH2CHCH2": 0.00038041204617998177,
   "CH3CHCH": 1.0486398709557306e-06,
   "CH3CCH2": 3.0835930145558344e-07,
   "cC3H5": 2.8830992003659826e-10,
   "C3H6": 0.4956232909227574,
   "cC3H6": 8.36884174406929e-06,
   "iC3H7": 0.00019571882638856072,
   "nC3H7": 3.0348350072567836e-05,
   "C3H8": 0.37537724539726663,
   "CHCC*O": 6.871842245165217e-08,
   "CH*CCO": 7.771396318677294e-07,
   "C*CCHO": 2.2934493069449263e-15,
   "CH2CCO": 0.0004698042076313696,
   "CHCCHO": 6.765073296306126e-06,
   "C2H3CO": 1.3633353896256187e-05,
   "CHCHCHO": 5.242722207012078e-10,
   "CH2CCHO": 1.0806139001592482e-07,
   "CH3CCO": 4.2347424034914134e-08,
   "C2H3CHO": 0.06068042304550466,
   "CH3CHCO": 0.00015423671203836477,
   "CH2CHCH2O": 2.8949754076514937e-08,
   "propen1oxy": 2.1434855651907101e-07,
   "propen2oxy": 2.449055043430694e-08,
   "CH2CCH2OH": 1.0421244901333062e-09,
   "CH2C(OH)CH2": 4.557477534340256e-05,
   "CH3C(OH)CH": 2.202006869242063e-09,
   "CH3CH2CO": 1.1745651886865265e-10,
   "CH3C(O)CH2": 2.335016608200517e-06,
   "CH3CHCHO": 4.359067678871454e-06,
   "CH2CHCHOH": 7.715002654821928e-07,
   "CH2CH2CHO": 6.899724502201006e-09,
   "vinoxylmethyl": 4.197266739971126e-08,
   "CH3CH2CHO": 0.0001401752057318728,
   "cC3H6O": 0.05734763665343216,
   "CH2CHCH2OH": 0.00019058847860487781,
   "CH3CHCHOH": 0.0006130320604430305,
   "CH3C(O)CH3": 4.3001126922951035e-05,
   "nC3H7O": 1.501873405936144e-05,
   "iC3H7O": 5.917085191859417e-11,
   "CH3CH2CHOH": 7.880758946408696e-09,
   "CH3CHCH2OH": 9.845295880065864e-08,
   "CH2CH2CH2OH": 9.408799041565117e-11,
   "OCHCH2CH2O": 7.1269573487326e-14,
   "oxiranylmet": 1.1850293681084277e-06,
   "CH3COCH2O": 4.0605678954015845e-17,
   "CH3CH(CHO)O": 4.843125087202001e-15,
   "CH2CHCH2OO": 2.2101014868375996e-07,
   "CHCHCH2OOH": 9.76883372432384e-12,
   "CH2CHCH2OOH": 3.5860779109648297e-07,
   "CH3CHCHOOH": 3.265608084046754e-17,
   "CH3C(CH2)OOH": 7.012368718520902e-18,
   "nC3H7OO": 2.2097947721834576e-07,
   "iC3H7OO": 4.086946737707668e-06,
   "CH2CH2CH2OOH": 1.5320138657616792e-09,
   "CH3CHCH2OOH": 4.712506026446946e-10,
   "CH2CH(OOH)CH3": 4.528918520835189e-11,
   "nC3H7OOH": 2.3442884301386305e-10,
   "iC3H7OOH": 4.343585555227555e-09,
   "OCHCH2CH2OOH": 5.75076103222596e-12,
   "cC2H3OCH2OOH": 3.199855132725282e-11,
   "CH3COCH2OOH": 1.7712910050169373e-13,
   "CH3CHOOHCHO": 1.5243979061993732e-13,
   "HOOCCCOO*": 6.759840332685694e-12,
   "HOOCC(C)OO*": 2.236780805611256e-12,
   "HOOC(C)COO*": 4.4691197820947026e-13,
   "HOOCC(C*)OOH": 2.894528333398967e-16
  }
 },
 {
  "t": 0.37561000000023487,
  "T": 1031.5220321826598,
  "p": 101325.00000000003,
  "sxC": {
   "C": 6.749786424800921e-19,
   "CH": 1.3576973402889039e-14,
   "CH2": 2.3274842324305936e-09,
   "CH2(S)": 5.634646672892946e-11,
   "CH3": 0.00026956006584122805,
   "CH4": 0.06176429134034452,
   "CO": 0.06397976492523298,
   "HCO": 1.535628827205658e-06,
   "CH2O": 0.03328080507333697,
   "HCOH": 2.946756869859898e-10,
   "CH3O": 2.9356268605080283e-06,
   "CH2OH": 4.40994322101522e-08,
   "CH3OH": 0.006938414907370753,
   "CO2": 0.0007355678979253658,
   "HOCO": 2.8193082685715867e-09,
   "OCHO": 8.874417536592745e-15,
   "HOCHO": 4.472195697870455e-05,
   "CH3OO": 8.656102086970065e-06,
   "CH2OOH": 3.683005379900458e-15,
   "HOCH2O": 1.683695841186194e-13,
   "CH3OOH": 1.4006651402473406e-06,
   "C2": 9.934210055184877e-20,
   "C2H": 1.2782536018524218e-13,
   "C2H2": 0.0011769534662480665,
   "H2CC": 1.463492128616863e-12,
   "C2H3": 1.3236017409170564e-06,
   "C2H4": 0.16772214943490946,
   "C2H5": 2.4871590286510023e-05,
   "C2H6": 0.013571942728860057,
   "C2O": 2.1420269043822256e-14,
   "HCCO": 2.3839981823942234e-08,
   "HCCOH": 9.57846875261248e-08,
   "CH2CO": 0.0013261736055080488,
   "CHCHO": 7.154345932647496e-09,
   "CHCHOH": 2.8412195576318972e-09,
   "cC2H3O": 7.609343063505431e-13,
   "CH3CO": 8.388323662607971e-08,
   "CH2CHO": 1.1944784173103193e-05,
   "CH3CHO": 0.03065215913171882,
   "cC2H4O": 0.001323685988826225,
   "CH2CHOH": 0.0025838480865878603,
   "CH3CH2O": 2.518262665974527e-10,
   "CH3CHOH": 1.6687235834856215e-08,
   "CH2CH2OH": 1.5108053053395548e-07,
   "CH3CH2OH": 0.00042956066115748163,
   "OCHCO": 5.947695193518188e-15,
   "OCHCHO": 0.000384201873159821,
   "CH2CHOO": 8.600844767516313e-09,
   "CH3C(O)O": 5.642245873947771e-16,
   "CH2CHOOH": 2.521340941614133e-10,
   "CH3C(O)OH": 1.2359253944050307e-07,
   "CH3CH2OO": 2.977810692671577e-06,
   "CH3CHOOH": 5.466961791658882e-17,
   "CH2CH2OOH": 1.107630947588155e-11,
   "CH3CH2OOH": 3.500982566184759e-08,
   "CH3C(O)OO": 2.136726973426576e-09,
   "CH3C(O)OOH": 4.8990983112761994e-11,
   "HOCH2CH2OO": 8.242127301152395e-11,
   "C3H2": 5.824018546940798e-20,
   "cC3H2": 2.6751608347054363e-12,
   "C3H3": 1.0121440184259872e-05,
   "CH2CCH": 6.975408917670911e-08,
   "CH2CCH2": 0.003045962832497093,
   "CH3CCH": 0.0003907878373790715,
   "cC3H4": 4.872991322216202e-09,
   "CH2CHCH2": 0.00041328626391731537,
   "CH3CHCH": 1.1511735068773223e-06,
   "CH3CCH2": 3.5008011592442673e-07,
   "cC3H5": 3.397033956566265e-10,
   "C3H6": 0.48969721318492815,
   "cC3H6": 9.40036087144537e-06,
   "iC3H7": 0.00020291126887258488,
   "nC3H7": 3.085939059517968e-05,
   "C3H8": 0.3850642345341452,
   "CHCC*O": 7.492796667051563e-08,
   "CH*CCO": 8.749142204683688e-07,
   "C*CCHO": 2.7501311663106346e-15,
   "CH2CCO": 0.0004952716079754839,
   "CHCCHO": 6.909976502183735e-06,
   "C2H3CO": 1.484601976360414e-05,
   "CHCHCHO": 5.516101803240671e-10,
   "CH2CCHO": 1.1383847720857813e-07,
   "CH3CCO": 4.7181540784061326e-08,
   "C2H3CHO": 0.061550590157988416,
   "CH3CHCO": 0.00016280793734130435,
   "CH2CHCH2O": 3.015870667068199e-08,
   "propen1oxy": 2.095373079917578e-07,
   "propen2oxy": 2.393379537884152e-08,
   "CH2CCH2OH": 1.1287952585682083e-09,
   "CH2C(OH)CH2": 4.9824735378331054e-05,
   "CH3C(OH)CH": 2.4264853331814823e-09,
   "CH3CH2CO": 1.242219417370631e-10,
   "CH3C(O)CH2": 2.3445904680242884e-06,
   "CH3CHCHO": 4.364917213400001e-06,
   "CH2CHCHOH": 7.763777233311958e-07,
   "CH2CH2CHO": 7.047746436682593e-09,
   "vinoxylmethyl": 4.3161055890453444e-08,
   "CH3CH2CHO": 0.00013866539128833054,
   "cC3H6O": 0.056651069312475835,
   "CH2CHCH2OH": 0.00019287747678998273,
   "CH3CHCHOH": 0.0006223086436926364,
   "CH3C(O)CH3": 4.215390148765328e-05,
   "nC3H7O": 1.5805223949010654e-05,
   "iC3H7O": 5.583884569263606e-11,
   "CH3CH2CHOH": 8.115860363436913e-09,
   "CH3CHCH2OH": 9.75093628238603e-08,
   "CH2CH2CH2OH": 9.799040706819671e-11,
   "OCHCH2CH2O": 7.673771455398444e-14,
   "oxiranylmet": 1.1556281665475199e-06,
   "CH3COCH2O": 4.346198293364108e-17,
   "CH3CH(CHO)O": 5.2826726765902424e-15,
   "CH2CHCH2OO": 2.2117940932472316e-07,
   "CHCHCH2OOH": 1.0511605590266841e-11,
   "CH2CHCH2OOH": 3.404034794179093e-07,
   "CH3CHCHOOH": 3.1846852597071087e-17,
   "CH3C(CH2)OOH": 6.647073770142506e-18,
   "nC3H7OO": 1.9240171880551554e-07,
   "iC3H7OO": 3.766979800181561e-06,
   "CH2CH2CH2OOH": 1.3924058300876274e-09,
   "CH3CHCH2OOH": 4.552106979710027e-10,
   "CH2CH(OOH)CH3": 4.498438101842578e-11,
   "nC3H7OOH": 1.8756654547373491e-10,
   "iC3H7OOH": 3.6799934817038217e-09,
   "OCHCH2CH2OOH": 4.470813638107951e-12,
   "cC2H3OCH2OOH": 2.951401497384594e-11,
   "CH3COCH2OOH": 1.5122233999088033e-13,
   "CH3CHOOHCHO": 1.2710163964985293e-13,
   "HOOCCCOO*": 5.472821766602877e-12,
   "HOOCC(C)OO*": 1.9300308686310147e-12,
   "HOOC(C)COO*": 3.9554488558861047e-13,
   "HOOCC(C*)OOH": 2.6165968450828165e-16
  }
 },
 {
  "t": 0.37580000000023506,
  "T": 1037.3094771602057,
  "p": 101325.00000000003,
  "sxC": {
   "C": 9.8854810726449e-19,
   "CH": 1.7446234103636438e-14,
   "CH2": 2.6757994272057317e-09,
   "CH2(S)": 6.354584245907089e-11,
   "CH3": 0.00028254493698948245,
   "CH4": 0.06293946113084911,
   "CO": 0.06512594120687823,
   "HCO": 1.6901903574476914e-06,
   "CH2O": 0.03287522178631217,
   "HCOH": 3.091186570616654e-10,
   "CH3O": 2.8824595720744307e-06,
   "CH2OH": 4.792249393593469e-08,
   "CH3OH": 0.006783287719530506,
   "CO2": 0.0007620800567664941,
   "HOCO": 3.0583800068388827e-09,
   "OCHO": 9.915944384552168e-15,
   "HOCHO": 4.5997850208354966e-05,
   "CH3OO": 8.053783226950727e-06,
   "CH2OOH": 3.501049593181851e-15,
   "HOCH2O": 1.749257520164124e-13,
   "CH3OOH": 1.2417350174885597e-06,
   "C2": 1.3801327413970539e-19,
   "C2H": 1.6080346639298342e-13,
   "C2H2": 0.0012806173120375197,
   "H2CC": 1.86579874732272e-12,
   "C2H3": 1.493680740890348e-06,
   "C2H4": 0.17093903001856775,
   "C2H5": 2.6293087274641507e-05,
   "C2H6": 0.014166783640700615,
   "C2O": 2.8295221503409935e-14,
   "HCCO": 2.807749454091813e-08,
   "HCCOH": 1.0894974582106398e-07,
   "CH2CO": 0.0013822203917203861,
   "CHCHO": 7.995312471289708e-09,
   "CHCHOH": 3.1505808369430388e-09,
   "cC2H3O": 7.838200076260248e-13,
   "CH3CO": 8.82383304034529e-08,
   "CH2CHO": 1.2687006228280728e-05,
   "CH3CHO": 0.030336790794946254,
   "cC2H4O": 0.001310745880444536,
   "CH2CHOH": 0.0026600121672423734,
   "CH3CH2O": 2.5190278674834324e-10,
   "CH3CHOH": 1.8430530994592996e-08,
   "CH2CH2OH": 1.5407845405346752e-07,
   "CH3CH2OH": 0.0004149607849879514,
   "OCHCO": 6.362593047131473e-15,
   "OCHCHO": 0.0003892915009610053,
   "CH2CHOO": 8.636247344628308e-09,
   "CH3C(O)O": 5.33323916453714e-16,
   "CH2CHOOH": 2.3325827906255737e-10,
   "CH3C(O)OH": 1.2061046722145514e-07,
   "CH3CH2OO": 2.783717295933626e-06,
   "CH3CHOOH": 5.208263904740429e-17,
   "CH2CH2OOH": 1.1075027188531295e-11,
   "CH3CH2OOH": 3.1031236809948856e-08,
   "CH3C(O)OO": 1.983941982065156e-09,
   "CH3C(O)OOH": 3.998845826324376e-11,
   "HOCH2CH2OO": 7.448930569952538e-11,
   "C3H2": 8.550564583695465e-20,
   "cC3H2": 3.6045588182445442e-12,
   "C3H3": 1.2238192057460032e-05,
   "CH2CCH": 8.537441518677474e-08,
   "CH2CCH2": 0.0032934213722708165,
   "CH3CCH": 0.0004397543865109638,
   "cC3H4": 5.641247401535665e-09,
   "CH2CHCH2": 0.00044770513368008914,
   "CH3CHCH": 1.2567388285655243e-06,
   "CH3CCH2": 3.96346288358286e-07,
   "cC3H5": 3.99099060586806e-10,
   "C3H6": 0.4836619736294203,
   "cC3H6": 1.057367968323114e-05,
   "iC3H7": 0.00020910033283327894,
   "nC3H7": 3.1245855775042176e-05,
   "C3H8": 0.39501770237232375,
   "CHCC*O": 8.151173381694053e-08,
   "CH*CCO": 9.835907845818178e-07,
   "C*CCHO": 3.2904142053341423e-15,
   "CH2CCO": 0.0005224122346881087,
   "CHCCHO": 7.047062537094287e-06,
   "C2H3CO": 1.6176595119646e-05,
   "CHCHCHO": 5.782165344615875e-10,
   "CH2CCHO": 1.1945307715844095e-07,
   "CH3CCO": 5.240779945524164e-08,
   "C2H3CHO": 0.06239661540878336,
   "CH3CHCO": 0.00017233253530829368,
   "CH2CHCH2O": 3.123063512800429e-08,
   "propen1oxy": 2.0477570127184094e-07,
   "propen2oxy": 2.3384309992008885e-08,
   "CH2CCH2OH": 1.2148952939284273e-09,
   "CH2C(OH)CH2": 5.4301769899735924e-05,
   "CH3C(OH)CH": 2.6643593697926225e-09,
   "CH3CH2CO": 1.306859824993255e-10,
   "CH3C(O)CH2": 2.3443777808393667e-06,
   "CH3CHCHO": 4.3514052423499344e-06,
   "CH2CHCHOH": 7.777582456688542e-07,
   "CH2CH2CHO": 7.16075224779129e-09,
   "vinoxylmethyl": 4.4117101830671996e-08,
   "CH3CH2CHO": 0.00013682712736781566,
   "cC3H6O": 0.055935676969735594,
   "CH2CHCH2OH": 0.0001949248619774845,
   "CH3CHCHOH": 0.0006309128411436847,
   "CH3C(O)CH3": 4.1341332179814914e-05,
   "nC3H7O": 1.65180461984126e-05,
   "iC3H7O": 5.230479847161473e-11,
   "CH3CH2CHOH": 8.310669168328632e-09,
   "CH3CHCH2OH": 9.608988344068307e-08,
   "CH2CH2CH2OH": 1.0134799316720545e-10,
   "OCHCH2CH2O": 8.213402926615015e-14,
   "oxiranylmet": 1.1268560788205266e-06,
   "CH3COCH2O": 4.622067743176329e-17,
   "CH3CH(CHO)O": 5.7399018532204644e-15,
   "CH2CHCH2OO": 2.2045890918396093e-07,
   "CHCHCH2OOH": 1.1265949158536617e-11,
   "CH2CHCH2OOH": 3.211251753340084e-07,
   "CH3CHCHOOH": 3.093315836674556e-17,
   "CH3C(CH2)OOH": 6.277032045690873e-18,
   "nC3H7OO": 1.6639646798284664e-07,
   "iC3H7OO": 3.44728300148501e-06,
   "CH2CH2CH2OOH": 1.2573550162674484e-09,
   "CH3CHCH2OOH": 4.370203402078544e-10,
   "CH2CH(OOH)CH3": 4.450068351373364e-11,
   "nC3H7OOH": 1.4896248277378987e-10,
   "iC3H7OOH": 3.093475001073052e-09,
   "OCHCH2CH2OOH": 3.4503231029543757e-12,
   "cC2H3OCH2OOH": 2.7131270193594385e-11,
   "CH3COCH2OOH": 1.2845492917657437e-13,
   "CH3CHOOHCHO": 1.0522276432069004e-13,
   "HOOCCCOO*": 4.397310342111606e-12,
   "HOOCC(C)OO*": 1.6533132571999828e-12,
   "HOOC(C)COO*": 3.482663811619993e-13,
   "HOOCC(C*)OOH": 2.352665521492861e-16
  }
 },
 {
  "t": 0.37598000000023524,
  "T": 1043.1137286608043,
  "p": 101325.00000000003,
  "sxC": {
   "C": 1.4251809483730976e-18,
   "CH": 2.216896660871753e-14,
   "CH2": 3.0600034187568118e-09,
   "CH2(S)": 7.105000839658494e-11,
   "CH3": 0.000294994185195992,
   "CH4": 0.06413844171755462,
   "CO": 0.0663154063329748,
   "HCO": 1.8506660232925781e-06,
   "CH2O": 0.032429766729027726,
   "HCOH": 3.2265044643242364e-10,
   "CH3O": 2.811148628184085e-06,
   "CH2OH": 5.186372458243977e-08,
   "CH3OH": 0.006627445298791502,
   "CO2": 0.0007893584474252623,
   "HOCO": 3.3025989031742686e-09,
   "OCHO": 1.1014353636313999e-14,
   "HOCHO": 4.7285171255974095e-05,
   "CH3OO": 7.463015889373825e-06,
   "CH2OOH": 3.295525760009678e-15,
   "HOCH2O": 1.805701733577613e-13,
   "CH3OOH": 1.0959024662775657e-06,
   "C2": 1.8940832282132205e-19,
   "C2H": 2.012832056322932e-13,
   "C2H2": 0.0013938490179954933,
   "H2CC": 2.3778289133283074e-12,
   "C2H3": 1.6790642584675445e-06,
   "C2H4": 0.17425678923528132,
   "C2H5": 2.76211274474134e-05,
   "C2H6": 0.014775050213639755,
   "C2O": 3.7043875210567633e-14,
   "HCCO": 3.292545582880634e-08,
   "HCCOH": 1.2352978691988838e-07,
   "CH2CO": 0.0014415192369604936,
   "CHCHO": 8.901479088966442e-09,
   "CHCHOH": 3.468218041882426e-09,
   "cC2H3O": 8.024116326567268e-13,
   "CH3CO": 9.22755516604318e-08,
   "CH2CHO": 1.3404656102478026e-05,
   "CH3CHO": 0.02995468782305933,
   "cC2H4O": 0.0012958318169534828,
   "CH2CHOH": 0.0027374611952901014,
   "CH3CH2O": 2.5008940106764287e-10,
   "CH3CHOH": 2.0192598882044692e-08,
   "CH2CH2OH": 1.563746930264012e-07,
   "CH3CH2OH": 0.0004008602245030415,
   "OCHCO": 6.781302078604453e-15,
   "OCHCHO": 0.00039418196296469747,
   "CH2CHOO": 8.636062156162958e-09,
   "CH3C(O)O": 5.054641506900831e-16,
   "CH2CHOOH": 2.1476454686896625e-10,
   "CH3C(O)OH": 1.1775633316997847e-07,
   "CH3CH2OO": 2.5857539506611015e-06,
   "CH3CHOOH": 4.900452704763214e-17,
   "CH2CH2OOH": 1.1027687117715524e-11,
   "CH3CH2OOH": 2.731200466451607e-08,
   "CH3C(O)OO": 1.831061839369071e-09,
   "CH3C(O)OOH": 3.238774429005479e-11,
   "HOCH2CH2OO": 6.698616315283752e-11,
   "C3H2": 1.2473061844476646e-19,
   "cC3H2": 4.837663358891392e-12,
   "C3H3": 1.4725312403722012e-05,
   "CH2CCH": 1.0466041799790814e-07,
   "CH2CCH2": 0.0035524670221142025,
   "CH3CCH": 0.0004948748608474282,
   "cC3H4": 6.522811794450379e-09,
   "CH2CHCH2": 0.0004831957465143042,
   "CH3CHCH": 1.3629184641971488e-06,
   "CH3CCH2": 4.469424011575796e-07,
   "cC3H5": 4.668014938532404e-10,
   "C3H6": 0.47756517657840963,
   "cC3H6": 1.1896364345427964e-05,
   "iC3H7": 0.00021404895954723667,
   "nC3H7": 3.1488311063183445e-05,
   "C3H8": 0.40516607932251825,
   "CHCC*O": 8.839565298827784e-08,
   "CH*CCO": 1.1030526450598043e-06,
   "C*CCHO": 3.921417447871663e-15,
   "CH2CCO": 0.0005511079850450563,
   "CHCCHO": 7.1744841770130165e-06,
   "C2H3CO": 1.7623899787666972e-05,
   "CHCHCHO": 6.034130058569514e-10,
   "CH2CCHO": 1.2477338652766905e-07,
   "CH3CCO": 5.797375951900153e-08,
   "C2H3CHO": 0.06320983522362619,
   "CH3CHCO": 0.00018286006827875436,
   "CH2CHCH2O": 3.212869314450014e-08,
   "propen1oxy": 2.0010419912214738e-07,
   "propen2oxy": 2.284660594979277e-08,
   "CH2CCH2OH": 1.2980762700633482e-09,
   "CH2C(OH)CH2": 5.893668200009178e-05,
   "CH3C(OH)CH": 2.9116173218902185e-09,
   "CH3CH2CO": 1.3664985380497585e-10,
   "CH3C(O)CH2": 2.3338754702086907e-06,
   "CH3CHCHO": 4.317852876930901e-06,
   "CH2CHCHOH": 7.754320710504009e-07,
   "CH2CH2CHO": 7.234231160802229e-09,
   "vinoxylmethyl": 4.48028728364433e-08,
   "CH3CH2CHO": 0.00013466660856242487,
   "cC3H6O": 0.05520867257855811,
   "CH2CHCH2OH": 0.00019670179274067722,
   "CH3CHCHOH": 0.0006387195647609509,
   "CH3C(O)CH3": 4.056813439111778e-05,
   "nC3H7O": 1.7130100512576107e-05,
   "iC3H7O": 4.8638291446095915e-11,
   "CH3CH2CHOH": 8.458037694511557e-09,
   "CH3CHCH2OH": 9.420032286753754e-08,
   "CH2CH2CH2OH": 1.0402114812046643e-10,
   "OCHCH2CH2O": 8.731121977150332e-14,
   "oxiranylmet": 1.098921653586183e-06,
   "CH3COCH2O": 4.878907686471356e-17,
   "CH3CH(CHO)O": 6.206595741058486e-15,
   "CH2CHCH2OO": 2.1882248551303752e-07,
   "CHCHCH2OOH": 1.2016826490186224e-11,
   "CH2CHCH2OOH": 3.0113736647772344e-07,
   "CH3CHCHOOH": 2.992545587867215e-17,
   "CH3C(CH2)OOH": 5.9068805584735735e-18,
   "nC3H7OO": 1.430773663340054e-07,
   "iC3H7OO": 3.1333334499795833e-06,
   "CH2CH2CH2OOH": 1.1287567408309032e-09,
   "CH3CHCH2OOH": 4.1701212619669237e-10,
   "CH2CH(OOH)CH3": 4.3841543616601276e-11,
   "nC3H7OOH": 1.1762422720904384e-10,
   "iC3H7OOH": 2.5829228529780707e-09,
   "OCHCH2CH2OOH": 2.6483545175551106e-12,
   "cC2H3OCH2OOH": 2.486585872849303e-11,
   "CH3COCH2OOH": 1.0869846274076848e-13,
   "CH3CHOOHCHO": 8.66040812500078e-14,
   "HOOCCCOO*": 3.511880427804339e-12,
   "HOOCC(C)OO*": 1.4074364038295424e-12,
   "HOOC(C)COO*": 3.053233248496203e-13,
   "HOOCC(C*)OOH": 2.1054710844109772e-16
  }
 },
 {
  "t": 0.3761500000002354,
  "T": 1048.8772542615825,
  "p": 101325.00000000003,
  "sxC": {
   "C": 2.0148721445333534e-18,
   "CH": 2.7787097981831252e-14,
   "CH2": 3.4761814698849863e-09,
   "CH2(S)": 7.866138455212116e-11,
   "CH3": 0.0003066273414139812,
   "CH4": 0.06535238883210635,
   "CO": 0.06753803256651585,
   "HCO": 2.0137131893520076e-06,
   "CH2O": 0.03194715556592827,
   "HCOH": 3.34968715853041e-10,
   "CH3O": 2.72318305253469e-06,
   "CH2OH": 5.584726793124538e-08,
   "CH3OH": 0.006472437732805133,
   "CO2": 0.0008171302911840402,
   "HOCO": 3.546130938292819e-09,
   "OCHO": 1.2147183153463746e-14,
   "HOCHO": 4.8568255898670045e-05,
   "CH3OO": 6.891589331159538e-06,
   "CH2OOH": 3.072350917053306e-15,
   "HOCH2O": 1.8509243948268868e-13,
   "CH3OOH": 9.63841146826711e-07,
   "C2": 2.558505837687916e-19,
   "C2H": 2.5006476263590175e-13,
   "C2H2": 0.0015162397440184907,
   "H2CC": 3.022048561414183e-12,
   "C2H3": 1.8777373057241068e-06,
   "C2H4": 0.17764650214500577,
   "C2H5": 2.881540226866137e-05,
   "C2H6": 0.015388324538030665,
   "C2O": 4.792734026240788e-14,
   "HCCO": 3.837925706882734e-08,
   "HCCOH": 1.3944351574673313e-07,
   "CH2CO": 0.0015037430264671558,
   "CHCHO": 9.861534150444372e-09,
   "CHCHOH": 3.786184638970311e-09,
   "cC2H3O": 8.158990582671877e-13,
   "CH3CO": 9.586626701034223e-08,
   "CH2CHO": 1.4080586432923522e-05,
   "CH3CHO": 0.029508655248281206,
   "cC2H4O": 0.001278937399142763,
   "CH2CHOH": 0.002815456599522689,
   "CH3CH2O": 2.4640578666907353e-10,
   "CH3CHOH": 2.1915992366429927e-08,
   "CH2CH2OH": 1.578846056737697e-07,
   "CH3CH2OH": 0.000387349937102785,
   "OCHCO": 7.19457940650058e-15,
   "OCHCHO": 0.0003987735845105199,
   "CH2CHOO": 8.59862595086158e-09,
   "CH3C(O)O": 4.812459289717908e-16,
   "CH2CHOOH": 1.9690355831728757e-10,
   "CH3C(O)OH": 1.1505565376426034e-07,
   "CH3CH2OO": 2.3877949016570264e-06,
   "CH3CHOOH": 4.55428934784257e-17,
   "CH2CH2OOH": 1.0934318694689266e-11,
   "CH3CH2OOH": 2.38923785960854e-08,
   "CH3C(O)OO": 1.6806340756190898e-09,
   "CH3C(O)OOH": 2.6069975011615602e-11,
   "HOCH2CH2OO": 5.998636480755451e-11,
   "C3H2": 1.8013872135522162e-19,
   "cC3H2": 6.449955608668813e-12,
   "C3H3": 1.7601658035935505e-05,
   "CH2CCH": 1.2823656474611344e-07,
   "CH2CCH2": 0.0038201817805768017,
   "CH3CCH": 0.0005562119943684621,
   "cC3H4": 7.522862435872957e-09,
   "CH2CHCH2": 0.0005191627190721716,
   "CH3CHCH": 1.4668738126599127e-06,
   "CH3CCH2": 5.013828975422307e-07,
   "cC3H5": 5.427172509733463e-10,
   "C3H6": 0.4714621803733125,
   "cC3H6": 1.3371050998071988e-05,
   "iC3H7": 0.00021756661856874124,
   "nC3H7": 3.157233469425275e-05,
   "C3H8": 0.4154205283277973,
   "CHCC*O": 9.547820984763779e-08,
   "CH*CCO": 1.232640236493237e-06,
   "C*CCHO": 4.6468991753127226e-15,
   "CH2CCO": 0.000581160583464749,
   "CHCCHO": 7.290586878545682e-06,
   "C2H3CO": 1.918150652058331e-05,
   "CHCHCHO": 6.265023746756941e-10,
   "CH2CCHO": 1.2966440703208302e-07,
   "CH3CCO": 6.379958963818111e-08,
   "C2H3CHO": 0.06398192422598659,
   "CH3CHCO": 0.00019441097119740261,
   "CH2CHCH2O": 3.282122960627755e-08,
   "propen1oxy": 1.955648596177745e-07,
   "propen2oxy": 2.2325339538898337e-08,
   "CH2CCH2OH": 1.3758347612891017e-09,
   "CH2C(OH)CH2": 6.363831309275019e-05,
   "CH3C(OH)CH": 3.162909778491479e-09,
   "CH3CH2CO": 1.41919240177278e-10,
   "CH3C(O)CH2": 2.312997568871288e-06,
   "CH3CHCHO": 4.264437773602293e-06,
   "CH2CHCHOH": 7.693441118345425e-07,
   "CH2CH2CHO": 7.265171881437746e-09,
   "vinoxylmethyl": 4.519069226639299e-08,
   "CH3CH2CHO": 0.00013220773312859677,
   "cC3H6O": 0.054478406895068075,
   "CH2CHCH2OH": 0.0001981871947542458,
   "CH3CHCHOH": 0.0006456228389698725,
   "CH3C(O)CH3": 3.983838884002375e-05,
   "nC3H7O": 1.761752942578954e-05,
   "iC3H7O": 4.491856238670523e-11,
   "CH3CH2CHOH": 8.552639501350375e-09,
   "CH3CHCH2OH": 9.186790146294517e-08,
   "CH2CH2CH2OH": 1.0589786643679766e-10,
   "OCHCH2CH2O": 9.211701898195267e-14,
   "oxiranylmet": 1.072036353939271e-06,
   "CH3COCH2O": 5.107349244756368e-17,
   "CH3CH(CHO)O": 6.672565839984041e-15,
   "CH2CHCH2OO": 2.162835512665987e-07,
   "CHCHCH2OOH": 1.2747321723061265e-11,
   "CH2CHCH2OOH": 2.808413809657925e-07,
   "CH3CHCHOOH": 2.883848820612334e-17,
   "CH3C(CH2)OOH": 5.541415311160401e-18,
   "nC3H7OO": 1.2247328466753225e-07,
   "iC3H7OO": 2.830520692765401e-06,
   "CH2CH2CH2OOH": 1.0082704421762572e-09,
   "CH3CHCH2OOH": 3.956243132932228e-10,
   "CH2CH(OOH)CH3": 4.3017886944431013e-11,
   "nC3H7OOH": 9.253562362065826e-11,
   "iC3H7OOH": 2.1451965607788815e-09,
   "OCHCH2CH2OOH": 2.026505256612002e-12,
   "cC2H3OCH2OOH": 2.2732103940847586e-11,
   "CH3COCH2OOH": 9.176469537429665e-14,
   "CH3CHOOHCHO": 7.098379707761516e-14,
   "HOOCCCOO*": 2.793304150490915e-12,
   "HOOCC(C)OO*": 1.192250866204886e-12,
   "HOOC(C)COO*": 2.66831091289199e-13,
   "HOOCC(C*)OOH": 1.877182776098032e-16
  }
 },
 {
  "t": 0.37630000000023556,
  "T": 1054.178224373214,
  "p": 101325.00000000003,
  "sxC": {
   "C": 2.728358992846364e-18,
   "CH": 3.38348887410645e-14,
   "CH2": 3.888809707264442e-09,
   "CH2(S)": 8.567396994370145e-11,
   "CH3": 0.00031653615199025504,
   "CH4": 0.0664925076080965,
   "CO": 0.06870081987147066,
   "HCO": 2.165103930549972e-06,
   "CH2O": 0.031466257062336786,
   "HCOH": 3.4516921258918813e-10,
   "CH3O": 2.627890168712657e-06,
   "CH2OH": 5.953418187929513e-08,
   "CH3OH": 0.006329653292160481,
   "CO2": 0.0008432746635938149,
   "HOCO": 3.767419092640633e-09,
   "OCHO": 1.3213286782802136e-14,
   "HOCHO": 4.974980321224696e-05,
   "CH3OO": 6.380852686836794e-06,
   "CH2OOH": 2.8536961724475803e-15,
   "HOCH2O": 1.8816119024006926e-13,
   "CH3OOH": 8.529844986535423e-07,
   "C2": 3.3313406458915493e-19,
   "C2H": 3.0360855123254397e-13,
   "C2H2": 0.0016382694870854437,
   "H2CC": 3.764172421461731e-12,
   "C2H3": 2.0729021569036464e-06,
   "C2H4": 0.18085168111420963,
   "C2H5": 2.9779987767919854e-05,
   "C2H6": 0.015958391078073026,
   "C2O": 6.019048838797191e-14,
   "HCCO": 4.399254803801687e-08,
   "HCCOH": 1.5539959728821145e-07,
   "CH2CO": 0.0015641821407114853,
   "CHCHO": 1.079432001253558e-08,
   "CHCHOH": 4.076032694347441e-09,
   "cC2H3O": 8.23351020295994e-13,
   "CH3CO": 9.871986824761576e-08,
   "CH2CHO": 1.4660822409308042e-05,
   "CH3CHO": 0.02903901621455443,
   "cC2H4O": 0.001261389022842913,
   "CH2CHOH": 0.002888176301859518,
   "CH3CH2O": 2.4137813791783185e-10,
   "CH3CHOH": 2.3438165501619612e-08,
   "CH2CH2OH": 1.5853731725109553e-07,
   "CH3CH2OH": 0.0003753202981959233,
   "OCHCO": 7.567184846135766e-15,
   "OCHCHO": 0.00040270922161541933,
   "CH2CHOO": 8.529847035316907e-09,
   "CH3C(O)O": 4.622342004041947e-16,
   "CH2CHOOH": 1.809681634120609e-10,
   "CH3C(O)OH": 1.1268919617107946e-07,
   "CH3CH2OO": 2.206070200249073e-06,
   "CH3CHOOH": 4.207447500403672e-17,
   "CH2CH2OOH": 1.0807197264024009e-11,
   "CH3CH2OOH": 2.0989142768184502e-08,
   "CH3C(O)OO": 1.5443443934164488e-09,
   "CH3C(O)OOH": 2.1198305155494273e-11,
   "HOCH2CH2OO": 5.3943208625133884e-11,
   "C3H2": 2.5098952952936953e-19,
   "cC3H2": 8.371786904987637e-12,
   "C3H3": 2.0646218442052453e-05,
   "CH2CCH": 1.5469517054642705e-07,
   "CH2CCH2": 0.004075326448737133,
   "CH3CCH": 0.0006190369397994427,
   "cC3H4": 8.566252638804844e-09,
   "CH2CHCH2": 0.0005526353021011523,
   "CH3CHCH": 1.5594254325917088e-06,
   "CH3CCH2": 5.551176807190769e-07,
   "cC3H5": 6.206643536962639e-10,
   "C3H6": 0.4658007810112568,
   "cC3H6": 1.4885133975223782e-05,
   "iC3H7": 0.00021945548102068985,
   "nC3H7": 3.150095374374493e-05,
   "C3H8": 0.4250188428255161,
   "CHCC*O": 1.0217309728377055e-07,
   "CH*CCO": 1.3619200524939497e-06,
   "C*CCHO": 5.410348098701224e-15,
   "CH2CCO": 0.0006102570161411769,
   "CHCCHO": 7.3877784976080105e-06,
   "C2H3CO": 2.072770762863408e-05,
   "CHCHCHO": 6.456167638965576e-10,
   "CH2CCHO": 1.3373929998272482e-07,
   "CH3CCO": 6.939226180031139e-08,
   "C2H3CHO": 0.06466044676748514,
   "CH3CHCO": 0.00020612859587846317,
   "CH2CHCH2O": 3.326274454563534e-08,
   "propen1oxy": 1.9147440011193986e-07,
   "propen2oxy": 2.185658206586362e-08,
   "CH2CCH2OH": 1.441516542888194e-09,
   "CH2C(OH)CH2": 6.800093340949164e-05,
   "CH3C(OH)CH": 3.395989742188802e-09,
   "CH3CH2CO": 1.4606978783315222e-10,
   "CH3C(O)CH2": 2.2844095080022237e-06,
   "CH3CHCHO": 4.19746169558536e-06,
   "CH2CHCHOH": 7.603491318768904e-07,
   "CH2CH2CHO": 7.2546332511317965e-09,
   "vinoxylmethyl": 4.5271488659613804e-08,
   "CH3CH2CHO": 0.00012967364601515762,
   "cC3H6O": 0.05380029878674019,
   "CH2CHCH2OH": 0.00019930284005563865,
   "CH3CHCHOH": 0.0006511945303640769,
   "CH3C(O)CH3": 3.919785586546993e-05,
   "nC3H7O": 1.794499876016395e-05,
   "iC3H7O": 4.146370555866633e-11,
   "CH3CH2CHOH": 8.59087141520287e-09,
   "CH3CHCH2OH": 8.932782170281212e-08,
   "CH2CH2CH2OH": 1.068706887133477e-10,
   "OCHCH2CH2O": 9.615041523208566e-14,
   "oxiranylmet": 1.0480132276620771e-06,
   "CH3COCH2O": 5.287855319000646e-17,
   "CH3CH(CHO)O": 7.097621420011139e-15,
   "CH2CHCH2OO": 2.1314040997990374e-07,
   "CHCHCH2OOH": 1.3396770783722364e-11,
   "CH2CHCH2OOH": 2.619383719996211e-07,
   "CH3CHCHOOH": 2.7766076495796236e-17,
   "CH3C(CH2)OOH": 5.2078976142314335e-18,
   "nC3H7OO": 1.056063035364669e-07,
   "iC3H7OO": 2.5616384446063954e-06,
   "CH2CH2CH2OOH": 9.040521682104997e-10,
   "CH3CHCH2OOH": 3.748205802897266e-10,
   "CH2CH(OOH)CH3": 4.211442245704443e-11,
   "nC3H7OOH": 7.384088407635427e-11,
   "iC3H7OOH": 1.7972660115937654e-09,
   "OCHCH2CH2OOH": 1.5769400205311486e-12,
   "cC2H3OCH2OOH": 2.086581658235783e-11,
   "CH3COCH2OOH": 7.826907883729067e-14,
   "CH3CHOOHCHO": 5.881239335737235e-14,
   "HOOCCCOO*": 2.2510093183966226e-12,
   "HOOCC(C)OO*": 1.0177762946575407e-12,
   "HOOC(C)COO*": 2.348328051283032e-13,
   "HOOCC(C*)OOH": 1.6820323732897775e-16
  }
 },
 {
  "t": 0.3764500000002357,
  "T": 1059.6628143436556,
  "p": 101325.00000000003,
  "sxC": {
   "C": 3.674375351481461e-18,
   "CH": 4.1015639703439665e-14,
   "CH2": 4.344268001838801e-09,
   "CH2(S)": 9.27890417544115e-11,
   "CH3": 0.00032582916391009754,
   "CH4": 0.06769929593853044,
   "CO": 0.06994442054072506,
   "HCO": 2.3209948583265046e-06,
   "CH2O": 0.03092983293648913,
   "HCOH": 3.544453261668927e-10,
   "CH3O": 2.5156025177484555e-06,
   "CH2OH": 6.332544649597854e-08,
   "CH3OH": 0.00618171927187759,
   "CO2": 0.000870927051212892,
   "HOCO": 3.9893110609246605e-09,
   "OCHO": 1.4324286908834138e-14,
   "HOCHO": 5.0970593102439416e-05,
   "CH3OO": 5.8685854279302715e-06,
   "CH2OOH": 2.617470890024352e-15,
   "HOCH2O": 1.9010023140128868e-13,
   "CH3OOH": 7.483724405139994e-07,
   "C2": 4.3190809878330913e-19,
   "C2H": 3.688795911158751e-13,
   "C2H2": 0.0017748149971123304,
   "H2CC": 4.720054247677584e-12,
   "C2H3": 2.2865673771892826e-06,
   "C2H4": 0.184259718179402,
   "C2H5": 3.061859370433917e-05,
   "C2H6": 0.01655195379441075,
   "C2O": 7.546054745763111e-14,
   "HCCO": 5.042666287839577e-08,
   "HCCOH": 1.7328815227898328e-07,
   "CH2CO": 0.0016302549980640158,
   "CHCHO": 1.1804530754898045e-08,
   "CHCHOH": 4.367676922963283e-09,
   "cC2H3O": 8.254811905136934e-13,
   "CH3CO": 1.0113689971033891e-07,
   "CH2CHO": 1.5209845314585691e-05,
   "CH3CHO": 0.028492768662436167,
   "cC2H4O": 0.0012409938820416447,
   "CH2CHOH": 0.0029644242463610533,
   "CH3CH2O": 2.345636031938176e-10,
   "CH3CHOH": 2.4905276713869934e-08,
   "CH2CH2OH": 1.5841064287436133e-07,
   "CH3CH2OH": 0.00036324069428998496,
   "OCHCO": 7.938795770597647e-15,
   "OCHCHO": 0.00040642570932672065,
   "CH2CHOO": 8.422529717915386e-09,
   "CH3C(O)O": 4.46011909160014e-16,
   "CH2CHOOH": 1.6501781921822315e-10,
   "CH3C(O)OH": 1.1036125544911293e-07,
   "CH3CH2OO": 2.019875241465666e-06,
   "CH3CHOOH": 3.8275878070255456e-17,
   "CH2CH2OOH": 1.063373666232262e-11,
   "CH3CH2OOH": 1.8227977972898737e-08,
   "CH3C(O)OO": 1.4062194532541614e-09,
   "CH3C(O)OOH": 1.6978331965045725e-11,
   "HOCH2CH2OO": 4.808408614445514e-11,
   "C3H2": 3.514947827880935e-19,
   "cC3H2": 1.0925780707691583e-11,
   "C3H3": 2.424111865856932e-05,
   "CH2CCH": 1.8795661743533397e-07,
   "CH2CCH2": 0.0043479211477169015,
   "CH3CCH": 0.0006911496146363504,
   "cC3H4": 9.785755677817938e-09,
   "CH2CHCH2": 0.000587371097446614,
   "CH3CHCH": 1.6501226536467567e-06,
   "CH3CCH2": 6.142946816831771e-07,
   "cC3H5": 7.098900679750615e-10,
   "C3H6": 0.4598890019803887,
   "cC3H6": 1.662832157734966e-05,
   "iC3H7": 0.0002199465657343393,
   "nC3H7": 3.126692041404078e-05,
   "C3H8": 0.43512863306323357,
   "CHCC*O": 1.0923448733736084e-07,
   "CH*CCO": 1.5062058982524038e-06,
   "C*CCHO": 6.306127024383615e-15,
   "CH2CCO": 0.0006419160620043615,
   "CHCCHO": 7.478199447828772e-06,
   "C2H3CO": 2.2449749272266876e-05,
   "CHCHCHO": 6.628013445654697e-10,
   "CH2CCHO": 1.3744305347898067e-07,
   "CH3CCO": 7.537596981074514e-08,
   "C2H3CHO": 0.06533015445000102,
   "CH3CHCO": 0.000219501688875871,
   "CH2CHCH2O": 3.3502864843684754e-08,
   "propen1oxy": 1.8732493163153033e-07,
   "propen2oxy": 2.1381926553760884e-08,
   "CH2CCH2OH": 1.5019067058898426e-09,
   "CH2C(OH)CH2": 7.249187604730992e-05,
   "CH3C(OH)CH": 3.635263264015589e-09,
   "CH3CH2CO": 1.4953998461209742e-10,
   "CH3C(O)CH2": 2.2451952910037533e-06,
   "CH3CHCHO": 4.110067089356099e-06,
   "CH2CHCHOH": 7.47560989882884e-07,
   "CH2CH2CHO": 7.202534088234594e-09,
   "vinoxylmethyl": 4.5060437073559866e-08,
   "CH3CH2CHO": 0.00012678250273288015,
   "cC3H6O": 0.05309308071593397,
   "CH2CHCH2OH": 0.0002001983588881255,
   "CH3CHCHOH": 0.0006561414813153634,
   "CH3C(O)CH3": 3.856327035782442e-05,
   "nC3H7O": 1.814827393859746e-05,
   "iC3H7O": 3.7889873940630045e-11,
   "CH3CH2CHOH": 8.578333814891042e-09,
   "CH3CHCH2OH": 8.630938199652664e-08,
   "CH2CH2CH2OH": 1.0705858713304781e-10,
   "OCHCH2CH2O": 9.98392810918611e-14,
   "oxiranylmet": 1.0238273675070658e-06,
   "CH3COCH2O": 5.4384922198849123e-17,
   "CH3CH(CHO)O": 7.526981886521954e-15,
   "CH2CHCH2OO": 2.0907255651221621e-07,
   "CHCHCH2OOH": 1.4036051976671238e-11,
   "CH2CHCH2OOH": 2.422878566859465e-07,
   "CH3CHCHOOH": 2.6586105245475135e-17,
   "CH3C(CH2)OOH": 4.8660695825703e-18,
   "nC3H7OO": 9.009701239282286e-08,
   "iC3H7OO": 2.2946813265980193e-06,
   "CH2CH2CH2OOH": 8.030323791112756e-10,
   "CH3CHCH2OOH": 3.5236193564540824e-10,
   "CH2CH(OOH)CH3": 4.1035247643993476e-11,
   "nC3H7OOH": 5.814637297927312e-11,
   "iC3H7OOH": 1.4866045519845517e-09,
   "OCHCH2CH2OOH": 1.2103079208010914e-12,
   "cC2H3OCH2OOH": 1.9026956677975863e-11,
   "CH3COCH2OOH": 6.615154312079968e-14,
   "CH3CHOOHCHO": 4.814289666228735e-14,
   "HOOCCCOO*": 1.7902425590706194e-12,
   "HOOCC(C)OO*": 8.5891063686908e-13,
   "HOOC(C)COO*": 2.0491730439746887e-13,
   "HOOCC(C*)OOH": 1.4946652877847938e-16
  }
 },
 {
  "t": 0.37659000000023585,
  "T": 1064.9243842309556,
  "p": 101325.00000000001,
  "sxC": {
   "C": 4.811864042266579e-18,
   "CH": 4.878233887747239e-14,
   "CH2": 4.8059769940282484e-09,
   "CH2(S)": 9.931572930256945e-11,
   "CH3": 0.00033366418806983576,
   "CH4": 0.06888653402589116,
   "CO": 0.07117818688468877,
   "HCO": 2.4674378802767206e-06,
   "CH2O": 0.030376642545034818,
   "HCOH": 3.619993972279559e-10,
   "CH3O": 2.395652283771235e-06,
   "CH2OH": 6.688814730586013e-08,
   "CH3OH": 0.006039622825852482,
   "CO2": 0.0008980238693799973,
   "HOCO": 4.190637188742621e-09,
   "OCHO": 1.537868257857634e-14,
   "HOCHO": 5.213682494185525e-05,
   "CH3OO": 5.393508452310515e-06,
   "CH2OOH": 2.384620239816339e-15,
   "HOCH2O": 1.9065560732220602e-13,
   "CH3OOH": 6.570848098065191e-07,
   "C2": 5.465878595671015e-19,
   "C2H": 4.4191582731516884e-13,
   "C2H2": 0.0019163817602766175,
   "H2CC": 5.859473105659411e-12,
   "C2H3": 2.501556658650103e-06,
   "C2H4": 0.18762019343639558,
   "C2H5": 3.124816559357778e-05,
   "C2H6": 0.017122628796578807,
   "C2O": 9.28276327184193e-14,
   "HCCO": 5.720665271693493e-08,
   "HCCOH": 1.918056071495288e-07,
   "CH2CO": 0.0016973467501886909,
   "CHCHO": 1.2809934984562136e-08,
   "CHCHOH": 4.633584322072779e-09,
   "cC2H3O": 8.216457363346041e-13,
   "CH3CO": 1.0286622228329077e-07,
   "CH2CHO": 1.5678295342581684e-05,
   "CH3CHO": 0.02791098122515127,
   "cC2H4O": 0.0012190511889072027,
   "CH2CHOH": 0.0030385421067196656,
   "CH3CH2O": 2.2654402035069782e-10,
   "CH3CHOH": 2.6164880534592703e-08,
   "CH2CH2OH": 1.574656784443999e-07,
   "CH3CH2OH": 0.0003519740236035202,
   "OCHCO": 8.275048179776944e-15,
   "OCHCHO": 0.0004095783389559089,
   "CH2CHOO": 8.283665006803331e-09,
   "CH3C(O)O": 4.338156487830661e-16,
   "CH2CHOOH": 1.5026081424440974e-10,
   "CH3C(O)OH": 1.082470059114147e-07,
   "CH3CH2OO": 1.8442776550906258e-06,
   "CH3CHOOH": 3.450561506370769e-17,
   "CH2CH2OOH": 1.0427011343224307e-11,
   "CH3CH2OOH": 1.5807518020993798e-08,
   "CH3C(O)OO": 1.277171147638516e-09,
   "CH3C(O)OOH": 1.360901675525729e-11,
   "HOCH2CH2OO": 4.2832349846342925e-11,
   "C3H2": 4.826028423084777e-19,
   "cC3H2": 1.4060420891552521e-11,
   "C3H3": 2.815502246141684e-05,
   "CH2CCH": 2.2670647637433112e-07,
   "CH2CCH2": 0.004617237344437941,
   "CH3CCH": 0.0007677767551856023,
   "cC3H4": 1.1105183956623919e-08,
   "CH2CHCH2": 0.0006204724740321352,
   "CH3CHCH": 1.7302565564923658e-06,
   "CH3CCH2": 6.742874286781657e-07,
   "cC3H5": 8.039215244833221e-10,
   "C3H6": 0.45415986846304507,
   "cC3H6": 1.8487768294704428e-05,
   "iC3H7": 0.00021893444840515022,
   "nC3H7": 3.088036400517096e-05,
   "C3H8": 0.44500834390283744,
   "CHCC*O": 1.1608018609603759e-07,
   "CH*CCO": 1.654880736945749e-06,
   "C*CCHO": 7.274251502180833e-15,
   "CH2CCO": 0.0006738550614813217,
   "CHCCHO": 7.554774958011764e-06,
   "C2H3CO": 2.4225791240743e-05,
   "CHCHCHO": 6.7636219814968e-10,
   "CH2CCHO": 1.4042085249952797e-07,
   "CH3CCO": 8.125702132952143e-08,
   "C2H3CHO": 0.06594132647024833,
   "CH3CHCO": 0.0002336821216792863,
   "CH2CHCH2O": 3.350855030080643e-08,
   "propen1oxy": 1.8342097782021642e-07,
   "propen2oxy": 2.0936089611887497e-08,
   "CH2CCH2OH": 1.5509529726544742e-09,
   "CH2C(OH)CH2": 7.670748966872996e-05,
   "CH3C(OH)CH": 3.858665634564561e-09,
   "CH3CH2CO": 1.5196817631989375e-10,
   "CH3C(O)CH2": 2.1982269080652353e-06,
   "CH3CHCHO": 4.0088970402802274e-06,
   "CH2CHCHOH": 7.319255763469466e-07,
   "CH2CH2CHO": 7.111592709166334e-09,
   "vinoxylmethyl": 4.4562679190814534e-08,
   "CH3CH2CHO": 0.0001237585098060385,
   "cC3H6O": 0.05241006253528177,
   "CH2CHCH2OH": 0.00020080293136680416,
   "CH3CHCHOH": 0.0006600709696313014,
   "CH3C(O)CH3": 3.7978788728565486e-05,
   "nC3H7O": 1.8202487171614508e-05,
   "iC3H7O": 3.4492997482526214e-11,
   "CH3CH2CHOH": 8.514172662397671e-09,
   "CH3CHCH2OH": 8.304924844806548e-08,
   "CH2CH2CH2OH": 1.0641213141809347e-10,
   "OCHCH2CH2O": 1.0282604017160921e-13,
   "oxiranylmet": 1.0012303332890196e-06,
   "CH3COCH2O": 5.542696847128232e-17,
   "CH3CH(CHO)O": 7.92136040281647e-15,
   "CH2CHCH2OO": 2.0439178181029662e-07,
   "CHCHCH2OOH": 1.4607823344211604e-11,
   "CH2CHCH2OOH": 2.2347194482008855e-07,
   "CH3CHCHOOH": 2.5389173747190862e-17,
   "CH3C(CH2)OOH": 4.541668068949231e-18,
   "nC3H7OO": 7.692875468894498e-08,
   "iC3H7OO": 2.0505327126232093e-06,
   "CH2CH2CH2OOH": 7.126887015795689e-10,
   "CH3CHCH2OOH": 3.301179697631856e-10,
   "CH2CH(OOH)CH3": 3.986424855024766e-11,
   "nC3H7OOH": 4.5975528071215885e-11,
   "iC3H7OOH": 1.2306826892774134e-09,
   "OCHCH2CH2OOH": 9.340146913420032e-13,
   "cC2H3OCH2OOH": 1.734675648671276e-11,
   "CH3COCH2OOH": 5.6081473888011443e-14,
   "CH3CHOOHCHO": 3.950497445381246e-14,
   "HOOCCCOO*": 1.4287201570367028e-12,
   "HOOCC(C)OO*": 7.254057685997773e-13,
   "HOOC(C)COO*": 1.7904723014151373e-13,
   "HOOCC(C*)OOH": 1.3283664171604933e-16
  }
 },
 {
  "t": 0.376730000000236,
  "T": 1070.2944921214935,
  "p": 101325.00000000004,
  "sxC": {
   "C": 6.230848023197675e-18,
   "CH": 5.753891254148254e-14,
   "CH2": 5.298390445221679e-09,
   "CH2(S)": 1.0548502104044354e-10,
   "CH3": 0.0003403891858832025,
   "CH4": 0.07013216915169783,
   "CO": 0.07248081832682138,
   "HCO": 2.6109355621034904e-06,
   "CH2O": 0.02977158298300747,
   "HCOH": 3.682320836375537e-10,
   "CH3O": 2.261857482948556e-06,
   "CH2OH": 7.038643433252684e-08,
   "CH3OH": 0.0058944332888426695,
   "CO2": 0.0009262434988113354,
   "HOCO": 4.378771709043863e-09,
   "OCHO": 1.6419716659248053e-14,
   "HOCHO": 5.33183296984392e-05,
   "CH3OO": 4.925892892106435e-06,
   "CH2OOH": 2.144068036337338e-15,
   "HOCH2O": 1.8978517664036914e-13,
   "CH3OOH": 5.725019610343831e-07,
   "C2": 6.849250130102029e-19,
   "C2H": 5.278292088902735e-13,
   "C2H2": 0.0020723469787997063,
   "H2CC": 7.300344300012408e-12,
   "C2H3": 2.729289198278987e-06,
   "C2H4": 0.1911451585888894,
   "C2H5": 3.169154976364519e-05,
   "C2H6": 0.017703747495399703,
   "C2O": 1.1347091095712185e-13,
   "HCCO": 6.472948702806751e-08,
   "HCCOH": 2.1210243568087067e-07,
   "CH2CO": 0.0017699400929493709,
   "CHCHO": 1.3863167797246498e-08,
   "CHCHOH": 4.884063989133268e-09,
   "cC2H3O": 8.112498559913445e-13,
   "CH3CO": 1.0395759893900456e-07,
   "CH2CHO": 1.6087867777902406e-05,
   "CH3CHO": 0.02725910847988197,
   "cC2H4O": 0.0011939680296506761,
   "CH2CHOH": 0.003115160530729442,
   "CH3CH2O": 2.169431936759956e-10,
   "CH3CHOH": 2.7253168351081607e-08,
   "CH2CH2OH": 1.5561094384419436e-07,
   "CH3CH2OH": 0.00034077206483918495,
   "OCHCO": 8.58954521188669e-15,
   "OCHCHO": 0.0004122905989329833,
   "CH2CHOO": 8.104373786248416e-09,
   "CH3C(O)O": 4.247524602532049e-16,
   "CH2CHOOH": 1.357764379005391e-10,
   "CH3C(O)OH": 1.0621564235948587e-07,
   "CH3CH2OO": 1.6693162187377824e-06,
   "CH3CHOOH": 3.060701196739136e-17,
   "CH2CH2OOH": 1.0175119591270114e-11,
   "CH3CH2OOH": 1.3562281978065001e-08,
   "CH3C(O)OO": 1.149619919079081e-09,
   "CH3C(O)OOH": 1.0760569958455874e-11,
   "HOCH2CH2OO": 3.783634212831777e-11,
   "C3H2": 6.628597341484406e-19,
   "cC3H2": 1.8134612239536994e-11,
   "C3H3": 3.2659470430484945e-05,
   "CH2CCH": 2.746681166577579e-07,
   "CH2CCH2": 0.004899476311995683,
   "CH3CCH": 0.0008542174630603967,
   "cC3H4": 1.2620435677208671e-08,
   "CH2CHCH2": 0.0006536482654534323,
   "CH3CHCH": 1.802832423942387e-06,
   "CH3CCH2": 7.384493615016107e-07,
   "cC3H5": 9.084729096437866e-10,
   "C3H6": 0.44824756299338225,
   "cC3H6": 2.059551725454292e-05,
   "iC3H7": 0.00021633297881958093,
   "nC3H7": 3.0313934352088615e-05,
   "C3H8": 0.45528470600652154,
   "CHCC*O": 1.2306522510273564e-07,
   "CH*CCO": 1.8169827108073565e-06,
   "C*CCHO": 8.378538982192187e-15,
   "CH2CCO": 0.0007081168840625728,
   "CHCCHO": 7.622113660243792e-06,
   "C2H3CO": 2.6170720644143926e-05,
   "CHCHCHO": 6.867684759985452e-10,
   "CH2CCHO": 1.427850999097831e-07,
   "CH3CCO": 8.733894034232616e-08,
   "C2H3CHO": 0.06653309285146286,
   "CH3CHCO": 0.000249703523840838,
   "CH2CHCH2O": 3.327058800855421e-08,
   "propen1oxy": 1.79511910607665e-07,
   "propen2oxy": 2.0490323614542666e-08,
   "CH2CCH2OH": 1.5902731261784485e-09,
   "CH2C(OH)CH2": 8.082805944887241e-05,
   "CH3C(OH)CH": 4.075221261894708e-09,
   "CH3CH2CO": 1.5342398343502036e-10,
   "CH3C(O)CH2": 2.1407297108473325e-06,
   "CH3CHCHO": 3.8881748697613375e-06,
   "CH2CHCHOH": 7.125416187950894e-07,
   "CH2CH2CHO": 6.975981028739208e-09,
   "vinoxylmethyl": 4.3744485379398846e-08,
   "CH3CH2CHO": 0.00012042771855539335,
   "cC3H6O": 0.05170917820310334,
   "CH2CHCH2OH": 0.00020115339507963326,
   "CH3CHCHOH": 0.0006632171632248982,
   "CH3C(O)CH3": 3.740411479455081e-05,
   "nC3H7O": 1.8106023242829782e-05,
   "iC3H7O": 3.108786709285945e-11,
   "CH3CH2CHOH": 8.394065269100678e-09,
   "CH3CHCH2OH": 7.936431037962143e-08,
   "CH2CH2CH2OH": 1.0488463021489922e-10,
   "OCHCH2CH2O": 1.0522560198699697e-13,
   "oxiranylmet": 9.787466521032362e-07,
   "CH3COCH2O": 5.602684295186008e-17,
   "CH3CH(CHO)O": 8.297177593768857e-15,
   "CH2CHCH2OO": 1.988321138563702e-07,
   "CHCHCH2OOH": 1.5138009915442425e-11,
   "CH2CHCH2OOH": 2.0442007434190896e-07,
   "CH3CHCHOOH": 2.4104100885413278e-17,
   "CH3C(CH2)OOH": 4.214463416058274e-18,
   "nC3H7OO": 6.507165967994842e-08,
   "iC3H7OO": 1.8144394760079606e-06,
   "CH2CH2CH2OOH": 6.271023486423448e-10,
   "CH3CHCH2OOH": 3.0690637085152344e-10,
   "CH2CH(OOH)CH3": 3.853414587563861e-11,
   "nC3H7OOH": 3.5953907725756536e-11,
   "iC3H7OOH": 1.0072516304117734e-09,
   "OCHCH2CH2OOH": 7.127780703026779e-13,
   "cC2H3OCH2OOH": 1.5712885956189198e-11,
   "CH3COCH2OOH": 4.71833096139274e-14,
   "CH3CHOOHCHO": 3.208430925674188e-14,
   "HOOCCCOO*": 1.127664155410156e-12,
   "HOOCC(C)OO*": 6.064763885372495e-13,
   "HOOC(C)COO*": 1.5528202784583412e-13,
   "HOOCC(C*)OOH": 1.1716995763899985e-16
  }
 },
 {
  "t": 0.3768600000002361,
  "T": 1075.3469995448716,
  "p": 101325.00000000001,
  "sxC": {
   "C": 7.816325323581373e-18,
   "CH": 6.643137919269919e-14,
   "CH2": 5.776387957928189e-09,
   "CH2(S)": 1.1064617895328488e-10,
   "CH3": 0.0003453660290072373,
   "CH4": 0.07133962922058479,
   "CO": 0.07374880689929393,
   "HCO": 2.737539832282991e-06,
   "CH2O": 0.029163545660016263,
   "HCOH": 3.7263273910931905e-10,
   "CH3O": 2.1264646758656077e-06,
   "CH2OH": 7.348439588389691e-08,
   "CH3OH": 0.005757695971151254,
   "CO2": 0.0009533011908588962,
   "HOCO": 4.533905769508669e-09,
   "OCHO": 1.7341496436889554e-14,
   "HOCHO": 5.441794089494139e-05,
   "CH3OO": 4.502375204143511e-06,
   "CH2OOH": 1.9180964321201197e-15,
   "HOCH2O": 1.8754090855290164e-13,
   "CH3OOH": 5.003395025863682e-07,
   "C2": 8.346012246551988e-19,
   "C2H": 6.19672887670236e-13,
   "C2H2": 0.0022304448598058787,
   "H2CC": 8.971309911010284e-12,
   "C2H3": 2.9489751792381436e-06,
   "C2H4": 0.19455239158228582,
   "C2H5": 3.1905415501393125e-05,
   "C2H6": 0.018246721871409605,
   "C2O": 1.356185285079041e-13,
   "HCCO": 7.233061676724566e-08,
   "HCCOH": 2.325012990328612e-07,
   "CH2CO": 0.0018424295771175211,
   "CHCHO": 1.4867765451277374e-08,
   "CHCHOH": 5.093508251170428e-09,
   "cC2H3O": 7.95024042286295e-13,
   "CH3CO": 1.0429441450128004e-07,
   "CH2CHO": 1.6400907646183167e-05,
   "CH3CHO": 0.026592684046990576,
   "cC2H4O": 0.0011675810899767999,
   "CH2CHOH": 0.0031881195467093164,
   "CH3CH2O": 2.066944851431789e-10,
   "CH3CHOH": 2.805110355170808e-08,
   "CH2CH2OH": 1.5299168783240323e-07,
   "CH3CH2OH": 0.00033048272097423317,
   "OCHCO": 8.850455537289644e-15,
   "OCHCHO": 0.00041428092384356024,
   "CH2CHOO": 7.899960838716523e-09,
   "CH3C(O)O": 4.1924612295671306e-16,
   "CH2CHOOH": 1.2270193338198707e-10,
   "CH3C(O)OH": 1.0442937043681001e-07,
   "CH3CH2OO": 1.5096151059668595e-06,
   "CH3CHOOH": 2.6960409990529628e-17,
   "CH2CH2OOH": 9.900247694036112e-12,
   "CH3CH2OOH": 1.165105091853447e-08,
   "CH3C(O)OO": 1.034001556737105e-09,
   "CH3C(O)OOH": 8.548860940437557e-12,
   "HOCH2CH2OO": 3.346276015522087e-11,
   "C3H2": 8.883926912712505e-19,
   "cC3H2": 2.2982133604412642e-11,
   "C3H3": 3.740201410234514e-05,
   "CH2CCH": 3.2920216447008213e-07,
   "CH2CCH2": 0.005171270665697987,
   "CH3CCH": 0.0009438337949349787,
   "cC3H4": 1.4219079305936055e-08,
   "CH2CHCH2": 0.000683895489554333,
   "CH3CHCH": 1.860418515892127e-06,
   "CH3CCH2": 8.011019257517687e-07,
   "cC3H5": 1.0146023266373692e-09,
   "C3H6": 0.44261821029068765,
   "cC3H6": 2.2793747995872215e-05,
   "iC3H7": 0.00021239060419939556,
   "nC3H7": 2.9615951482018483e-05,
   "C3H8": 0.4651402650731988,
   "CHCC*O": 1.2955156193968553e-07,
   "CH*CCO": 1.9788147849631907e-06,
   "C*CCHO": 9.528453100170136e-15,
   "CH2CCO": 0.0007419566420038079,
   "CHCCHO": 7.674932945808172e-06,
   "C2H3CO": 2.8128398753903614e-05,
   "CHCHCHO": 6.929386797185164e-10,
   "CH2CCHO": 1.4429609771024434e-07,
   "CH3CCO": 9.306392883799114e-08,
   "C2H3CHO": 0.06705999547830382,
   "CH3CHCO": 0.00026639796111013986,
   "CH2CHCH2O": 3.280785194576125e-08,
   "propen1oxy": 1.759018187174445e-07,
   "propen2oxy": 2.0079183202203324e-08,
   "CH2CCH2OH": 1.6157247845431082e-09,
   "CH2C(OH)CH2": 8.444061840702184e-05,
   "CH3C(OH)CH": 4.262879193451687e-09,
   "CH3CH2CO": 1.53753009645576e-10,
   "CH3C(O)CH2": 2.077728951997874e-06,
   "CH3CHCHO": 3.7585751313674035e-06,
   "CH2CHCHOH": 6.91134723046872e-07,
   "CH2CH2CHO": 6.8078237700155644e-09,
   "vinoxylmethyl": 4.267985049466235e-08,
   "CH3CH2CHO": 0.00011707688962304322,
   "cC3H6O": 0.05104700433949218,
   "CH2CHCH2OH": 0.0002012258368101147,
   "CH3CHCHOH": 0.0006653381707050441,
   "CH3C(O)CH3": 3.688114248921189e-05,
   "nC3H7O": 1.786851360640818e-05,
   "iC3H7O": 2.796631836701308e-11,
   "CH3CH2CHOH": 8.229296814089201e-09,
   "CH3CHCH2OH": 7.557862743621828e-08,
   "CH2CH2CH2OH": 1.0262954075156404e-10,
   "OCHCH2CH2O": 1.0680318832757157e-13,
   "oxiranylmet": 9.581011823300797e-07,
   "CH3COCH2O": 5.611613949170897e-17,
   "CH3CH(CHO)O": 8.61676173025601e-15,
   "CH2CHCH2OO": 1.9288456890318598e-07,
   "CHCHCH2OOH": 1.5576370795537856e-11,
   "CH2CHCH2OOH": 1.8673207734947878e-07,
   "CH3CHCHOOH": 2.2838259339676285e-17,
   "CH3C(CH2)OOH": 3.91042279768748e-18,
   "nC3H7OO": 5.525062153840035e-08,
   "iC3H7OO": 1.6051224852239162e-06,
   "CH2CH2CH2OOH": 5.526177639100931e-10,
   "CH3CHCH2OOH": 2.847723989255402e-10,
   "CH2CH(OOH)CH3": 3.715984418295183e-11,
   "nC3H7OOH": 2.835161624156985e-11,
   "iC3H7OOH": 8.279306406227165e-10,
   "OCHCH2CH2OOH": 5.494476967956007e-13,
   "cC2H3OCH2OOH": 1.4247425504374774e-11,
   "CH3COCH2OOH": 3.9931262720618606e-14,
   "CH3CHOOHCHO": 2.6215734163049013e-14,
   "HOOCCCOO*": 8.967989101424027e-13,
   "HOOCC(C)OO*": 5.090581475330465e-13,
   "HOOC(C)COO*": 1.3516779730327055e-13,
   "HOOCC(C*)OOH": 1.0358444692256426e-16
  }
 },
 {
  "t": 0.37699000000023625,
  "T": 1080.428272327373,
  "p": 101325.00000000003,
  "sxC": {
   "C": 9.650712594714292e-18,
   "CH": 7.583449989958186e-14,
   "CH2": 6.265245921974262e-09,
   "CH2(S)": 1.1500947715349527e-10,
   "CH3": 0.0003488635095882055,
   "CH4": 0.07259338468147243,
   "CO": 0.07506812171480814,
   "HCO": 2.853484186112406e-06,
   "CH2O": 0.028512596727318106,
   "HCOH": 3.7553638906823855e-10,
   "CH3O": 1.9820487118193024e-06,
   "CH2OH": 7.633654988940496e-08,
   "CH3OH": 0.005620059481365119,
   "CO2": 0.0009809923149554103,
   "HOCO": 4.662118535921061e-09,
   "OCHO": 1.818348260150105e-14,
   "HOCHO": 5.550773502759167e-05,
   "CH3OO": 4.092907866876236e-06,
   "CH2OOH": 1.6940568963032029e-15,
   "HOCH2O": 1.8380486714925026e-13,
   "CH3OOH": 4.3454611731851015e-07,
   "C2": 1.0024518642279757e-18,
   "C2H": 7.229516329387262e-13,
   "C2H2": 0.0024013451944373473,
   "H2CC": 1.1029947786643399e-11,
   "C2H3": 3.1723330117256537e-06,
   "C2H4": 0.19807072741844708,
   "C2H5": 3.190373516132819e-05,
   "C2H6": 0.018786379546492593,
   "C2O": 1.6041197360229208e-13,
   "HCCO": 8.042502181220363e-08,
   "HCCOH": 2.5428918085983037e-07,
   "CH2CO": 0.001919870760047803,
   "CHCHO": 1.5877352416612927e-08,
   "CHCHOH": 5.2711148824508686e-09,
   "cC2H3O": 7.719942442173867e-13,
   "CH3CO": 1.0389529795196458e-07,
   "CH2CHO": 1.6635876700610264e-05,
   "CH3CHO": 0.025871224738397515,
   "cC2H4O": 0.0011379647507348612,
   "CH2CHOH": 0.0032623017056249543,
   "CH3CH2O": 1.9530210866613285e-10,
   "CH3CHOH": 2.859080875542527e-08,
   "CH2CH2OH": 1.494522919287345e-07,
   "CH3CH2OH": 0.00032035680687252777,
   "OCHCO": 9.06931287045575e-15,
   "OCHCHO": 0.00041562291822331426,
   "CH2CHOO": 7.6585228417468e-09,
   "CH3C(O)O": 4.1646890573753627e-16,
   "CH2CHOOH": 1.1011220262935056e-10,
   "CH3C(O)OH": 1.0276624339196373e-07,
   "CH3CH2OO": 1.3546660243395727e-06,
   "CH3CHOOH": 2.3377275492296772e-17,
   "CH2CH2OOH": 9.58663119051065e-12,
   "CH3CH2OOH": 9.918228679881404e-09,
   "CH3C(O)OO": 9.225072149443554e-10,
   "CH3C(O)OOH": 6.716866008932336e-12,
   "HOCH2CH2OO": 2.937482804210914e-11,
   "C3H2": 1.1858366886532405e-18,
   "cC3H2": 2.9100598828397325e-11,
   "C3H3": 4.2694634523756266e-05,
   "CH2CCH": 3.9519263540530517e-07,
   "CH2CCH2": 0.005450096723236143,
   "CH3CCH": 0.0010427928317931913,
   "cC3H4": 1.601467879509259e-08,
   "CH2CHCH2": 0.00071291169555913,
   "CH3CHCH": 1.9056098152283499e-06,
   "CH3CCH2": 8.657899648022696e-07,
   "cC3H5": 1.1285128729942462e-09,
   "C3H6": 0.4368841324459798,
   "cC3H6": 2.5238825531453965e-05,
   "iC3H7": 0.00020693450410232668,
   "nC3H7": 2.8747477941166625e-05,
   "C3H8": 0.4752436628785386,
   "CHCC*O": 1.3588991761364657e-07,
   "CH*CCO": 2.15012808114329e-06,
   "C*CCHO": 1.079418986932118e-14,
   "CH2CCO": 0.0007776176861294546,
   "CHCCHO": 7.717130358713347e-06,
   "C2H3CO": 3.022684816445547e-05,
   "CHCHCHO": 6.951496685195716e-10,
   "CH2CCHO": 1.4502424277549542e-07,
   "CH3CCO": 9.873981329536953e-08,
   "C2H3CHO": 0.06756040612678176,
   "CH3CHCO": 0.00028498935056028325,
   "CH2CHCH2O": 3.209695733394808e-08,
   "propen1oxy": 1.7233581845994584e-07,
   "propen2oxy": 1.9673520471264102e-08,
   "CH2CCH2OH": 1.628421569439192e-09,
   "CH2C(OH)CH2": 8.770327433868711e-05,
   "CH3C(OH)CH": 4.429731132186053e-09,
   "CH3CH2CO": 1.529775533050327e-10,
   "CH3C(O)CH2": 2.005605028874412e-06,
   "CH3CHCHO": 3.6127323248698305e-06,
   "CH2CHCHOH": 6.66513031386627e-07,
   "CH2CH2CHO": 6.598222022582862e-09,
   "vinoxylmethyl": 4.131482127701943e-08,
   "CH3CH2CHO": 0.0001135033278958396,
   "cC3H6O": 0.050379097311396434,
   "CH2CHCH2OH": 0.0002010324210454977,
   "CH3CHCHOH": 0.0006666027882973362,
   "CH3C(O)CH3": 3.637007850959241e-05,
   "nC3H7O": 1.7481752226469235e-05,
   "iC3H7O": 2.4929918226794e-11,
   "CH3CH2CHOH": 8.012064331209177e-09,
   "CH3CHCH2OH": 7.14726306022793e-08,
   "CH2CH2CH2OH": 9.955745020457741e-11,
   "OCHCH2CH2O": 1.0764731754810114e-13,
   "oxiranylmet": 9.378122317769179e-07,
   "CH3COCH2O": 5.570061972357877e-17,
   "CH3CH(CHO)O": 8.894508494875032e-15,
   "CH2CHCH2OO": 1.8620859481730612e-07,
   "CHCHCH2OOH": 1.594630670640512e-11,
   "CH2CHCH2OOH": 1.6926261733326041e-07,
   "CH3CHCHOOH": 2.1511380682881986e-17,
   "CH3C(CH2)OOH": 3.6085605633471094e-18,
   "nC3H7OO": 4.65630116846539e-08,
   "iC3H7OO": 1.4076918734265179e-06,
   "CH2CH2CH2OOH": 4.835045490124687e-10,
   "CH3CHCH2OOH": 2.623884904683972e-10,
   "CH2CH(OOH)CH3": 3.565891352046656e-11,
   "nC3H7OOH": 2.2177554233819643e-11,
   "iC3H7OOH": 6.742906966697513e-10,
   "OCHCH2CH2OOH": 4.2021370290721764e-13,
   "cC2H3OCH2OOH": 1.2841394006360792e-11,
   "CH3COCH2OOH": 3.3601271199040936e-14,
   "CH3CHOOHCHO": 2.125314580451253e-14,
   "HOOCCCOO*": 7.073664203230353e-13,
   "HOOCC(C)OO*": 4.2385977869295713e-13,
   "HOOC(C)COO*": 1.1696125377560909e-13,
   "HOOCC(C*)OOH": 9.099990163136044e-17
  }
 },
 {
  "t": 0.3771200000002364,
  "T": 1085.499941888232,
  "p": 101325.00000000003,
  "sxC": {
   "C": 1.169243677118831e-17,
   "CH": 8.542147646026313e-14,
   "CH2": 6.753401196297219e-09,
   "CH2(S)": 1.183325319879457e-10,
   "CH3": 0.0003506466731849202,
   "CH4": 0.07388957445284455,
   "CO": 0.0764321189785207,
   "HCO": 2.954389288712023e-06,
   "CH2O": 0.0278216961410917,
   "HCOH": 3.7682969411997094e-10,
   "CH3O": 1.8307967049186881e-06,
   "CH2OH": 7.883623576598498e-08,
   "CH3OH": 0.005482567673684422,
   "CO2": 0.0010090901964521536,
   "HOCO": 4.755308251755959e-09,
   "OCHO": 1.890658605688003e-14,
   "HOCHO": 5.657451922724513e-05,
   "CH3OO": 3.7009566281645167e-06,
   "CH2OOH": 1.4763926091841983e-15,
   "HOCH2O": 1.7852841326260882e-13,
   "CH3OOH": 3.752079191526685e-07,
   "C2": 1.1833921295799151e-18,
   "C2H": 8.365734492431429e-13,
   "C2H2": 0.0025846652745007085,
   "H2CC": 1.3546705952132256e-11,
   "C2H3": 3.394038426365935e-06,
   "C2H4": 0.20167724405006832,
   "C2H5": 3.166899343634064e-05,
   "C2H6": 0.019315657962277438,
   "C2O": 1.872902483943585e-13,
   "HCCO": 8.885628164837834e-08,
   "HCCOH": 2.7729121303719943e-07,
   "CH2CO": 0.0020022160638684923,
   "CHCHO": 1.6866907485156188e-08,
   "CHCHOH": 5.407484456949532e-09,
   "cC2H3O": 7.419611382610907e-13,
   "CH3CO": 1.0270223197747428e-07,
   "CH2CHO": 1.6781205847562246e-05,
   "CH3CHO": 0.025100770308947442,
   "cC2H4O": 0.0011049141684175206,
   "CH2CHOH": 0.003337079449786025,
   "CH3CH2O": 1.8296282426826096e-10,
   "CH3CHOH": 2.8828323499295157e-08,
   "CH2CH2OH": 1.4496751432029449e-07,
   "CH3CH2OH": 0.00031045019148800274,
   "OCHCO": 9.234038067624086e-15,
   "OCHCHO": 0.0004161720265143733,
   "CH2CHOO": 7.380926762585074e-09,
   "CH3C(O)O": 4.1616138048565067e-16,
   "CH2CHOOH": 9.812230732904473e-11,
   "CH3C(O)OH": 1.012544461593016e-07,
   "CH3CH2OO": 1.206418931856393e-06,
   "CH3CHOOH": 1.994319115721102e-17,
   "CH2CH2OOH": 9.236289309540668e-12,
   "CH3CH2OOH": 8.369667334406435e-09,
   "CH3C(O)OO": 8.164426314456843e-10,
   "CH3C(O)OOH": 5.22357873468407e-12,
   "HOCH2CH2OO": 2.5595970921091737e-11,
   "C3H2": 1.5727083921659336e-18,
   "cC3H2": 3.676111752332258e-11,
   "C3H3": 4.8523911093492056e-05,
   "CH2CCH": 4.7453625122965585e-07,
   "CH2CCH2": 0.00573315483866499,
   "CH3CCH": 0.001151175067113534,
   "cC3H4": 1.801502805659316e-08,
   "CH2CHCH2": 0.0007399456960917301,
   "CH3CHCH": 1.9356771120070616e-06,
   "CH3CCH2": 9.313102173503545e-07,
   "cC3H5": 1.2486453376682396e-09,
   "C3H6": 0.43107984450158315,
   "cC3H6": 2.794109652334e-05,
   "iC3H7": 0.0001999870027095585,
   "nC3H7": 2.7710564590357915e-05,
   "C3H8": 0.4855286616439606,
   "CHCC*O": 1.4190840498938627e-07,
   "CH*CCO": 2.328712034713228e-06,
   "C*CCHO": 1.2163557442490483e-14,
   "CH2CCO": 0.0008148861365125397,
   "CHCCHO": 7.747626441124415e-06,
   "C2H3CO": 3.245401253226228e-05,
   "CHCHCHO": 6.929072343196567e-10,
   "CH2CCHO": 1.4486207150680457e-07,
   "CH3CCO": 1.0422222471729471e-07,
   "C2H3CHO": 0.06803014779566924,
   "CH3CHCO": 0.0003055980470906535,
   "CH2CHCH2O": 3.113226062759326e-08,
   "propen1oxy": 1.688396432343428e-07,
   "propen2oxy": 1.927619903068472e-08,
   "CH2CCH2OH": 1.6266195255584122e-09,
   "CH2C(OH)CH2": 9.04585187264414e-05,
   "CH3C(OH)CH": 4.567587728707264e-09,
   "CH3CH2CO": 1.5101807138315876e-10,
   "CH3C(O)CH2": 1.924829614188058e-06,
   "CH3CHCHO": 3.451894683333214e-06,
   "CH2CHCHOH": 6.388686780435527e-07,
   "CH2CH2CHO": 6.348028120857394e-09,
   "vinoxylmethyl": 3.965509481213989e-08,
   "CH3CH2CHO": 0.00010974131361578398,
   "cC3H6O": 0.04971119091793739,
   "CH2CHCH2OH": 0.0002005539746190695,
   "CH3CHCHOH": 0.0006669398246955062,
   "CH3C(O)CH3": 3.587240416776773e-05,
   "nC3H7O": 1.6945872568113356e-05,
   "iC3H7O": 2.2022384213661756e-11,
   "CH3CH2CHOH": 7.743303563155924e-09,
   "CH3CHCH2OH": 6.709092688307448e-08,
   "CH2CH2CH2OH": 9.569624393863862e-11,
   "OCHCH2CH2O": 1.0767405853749261e-13,
   "oxiranylmet": 9.180146000673459e-07,
   "CH3COCH2O": 5.474751959866247e-17,
   "CH3CH(CHO)O": 9.116497203672204e-15,
   "CH2CHCH2OO": 1.7885821521276807e-07,
   "CHCHCH2OOH": 1.623212588115993e-11,
   "CH2CHCH2OOH": 1.522265421674651e-07,
   "CH3CHCHOOH": 2.0135005372681704e-17,
   "CH3C(CH2)OOH": 3.3113529232492675e-18,
   "nC3H7OO": 3.897314219054228e-08,
   "iC3H7OO": 1.2240999228225783e-06,
   "CH2CH2CH2OOH": 4.2017170400214106e-10,
   "CH3CHCH2OOH": 2.400800661721976e-10,
   "CH2CH(OOH)CH3": 3.404320353664976e-11,
   "nC3H7OOH": 1.722783589654604e-11,
   "iC3H7OOH": 5.444889081604425e-10,
   "OCHCH2CH2OOH": 3.192501405895689e-13,
   "cC2H3OCH2OOH": 1.1503856412323764e-11,
   "CH3COCH2OOH": 2.8131616979041463e-14,
   "CH3CHOOHCHO": 1.7109962548073896e-14,
   "HOOCCCOO*": 5.539544360052468e-13,
   "HOOCC(C)OO*": 3.5032005289719444e-13,
   "HOOC(C)COO*": 1.0065047040517326e-13,
   "HOOCC(C*)OOH": 7.946682931799696e-17
  }
 },
 {
  "t": 0.3772400000002365,
  "T": 1090.137100737893,
  "p": 101325.00000000001,
  "sxC": {
   "C": 1.3692400475255916e-17,
   "CH": 9.406730027774243e-14,
   "CH2": 7.191497876803544e-09,
   "CH2(S)": 1.2029129193271535e-10,
   "CH3": 0.00035059978708554485,
   "CH4": 0.07511923765481936,
   "CO": 0.07772361064317046,
   "HCO": 3.0305033328640166e-06,
   "CH2O": 0.0271522609610848,
   "HCOH": 3.765437326705522e-10,
   "CH3O": 1.687371226992318e-06,
   "CH2OH": 8.073796383843995e-08,
   "CH3OH": 0.005356752052124025,
   "CO2": 0.0010351610372936872,
   "HOCO": 4.803681272740247e-09,
   "OCHO": 1.943444965007338e-14,
   "HOCHO": 5.752682925231453e-05,
   "CH3OO": 3.357401651001711e-06,
   "CH2OOH": 1.2848099440434392e-15,
   "HOCH2O": 1.7230975470199983e-13,
   "CH3OOH": 3.261214152496421e-07,
   "C2": 1.3549683727330365e-18,
   "C2H": 9.487711778976689e-13,
   "C2H2": 0.0027641902731236345,
   "H2CC": 1.6338535332283137e-11,
   "C2H3": 3.5917765251968597e-06,
   "C2H4": 0.20506062923153573,
   "C2H5": 3.123822070392519e-05,
   "C2H6": 0.019788618145908522,
   "C2O": 2.1313146027896311e-13,
   "HCCO": 9.675130389401942e-08,
   "HCCOH": 2.993877819270507e-07,
   "CH2CO": 0.002082436934408333,
   "CHCHO": 1.7737644294715603e-08,
   "CHCHOH": 5.489284643340526e-09,
   "cC2H3O": 7.081379374268698e-13,
   "CH3CO": 1.0087418714042505e-07,
   "CH2CHO": 1.682782990382412e-05,
   "CH3CHO": 0.024353197481140693,
   "cC2H4O": 0.0010712323438570326,
   "CH2CHOH": 0.0034060021926373583,
   "CH3CH2O": 1.7094594268283288e-10,
   "CH3CHOH": 2.8753391034228643e-08,
   "CH2CH2OH": 1.3999886788535492e-07,
   "CH3CH2OH": 0.00030154867950970307,
   "OCHCO": 9.328264064386371e-15,
   "OCHCHO": 0.00041584909444414666,
   "CH2CHOO": 7.094639042909164e-09,
   "CH3C(O)O": 4.176841127657656e-16,
   "CH2CHOOH": 8.767744395209262e-11,
   "CH3C(O)OH": 1.0001866877330134e-07,
   "CH3CH2OO": 1.0770376627978435e-06,
   "CH3CHOOH": 1.697261983336834e-17,
   "CH2CH2OOH": 8.883227672436242e-12,
   "CH3CH2OOH": 7.104314333766865e-09,
   "CH3C(O)OO": 7.243629564982314e-10,
   "CH3C(O)OOH": 4.108281072456957e-12,
   "HOCH2CH2OO": 2.2396596099215598e-11,
   "C3H2": 2.0250612326894356e-18,
   "cC3H2": 4.545456224069939e-11,
   "C3H3": 5.434459402361123e-05,
   "CH2CCH": 5.61281892545613e-07,
   "CH2CCH2": 0.0059953919542505545,
   "CH3CCH": 0.001259395901197555,
   "cC3H4": 2.00451016808472e-08,
   "CH2CHCH2": 0.0007624620599171123,
   "CH3CHCH": 1.948010499590525e-06,
   "CH3CCH2": 9.91258167185604e-07,
   "cC3H5": 1.3631342910440774e-09,
   "C3H6": 0.4256937532231352,
   "cC3H6": 3.0668399963572826e-05,
   "iC3H7": 0.0001923303870068628,
   "nC3H7": 2.661228660541523e-05,
   "C3H8": 0.49511592267447674,
   "CHCC*O": 1.4701423765354662e-07,
   "CH*CCO": 2.4973469020370372e-06,
   "C*CCHO": 1.3500895310869496e-14,
   "CH2CCO": 0.0008504481157685827,
   "CHCCHO": 7.764663451389108e-06,
   "C2H3CO": 3.46069261216628e-05,
   "CHCHCHO": 6.865794236775563e-10,
   "CH2CCHO": 1.4384998462702781e-07,
   "CH3CCO": 1.089720113902425e-07,
   "C2H3CHO": 0.0684335160928491,
   "CH3CHCO": 0.00032648666444877716,
   "CH2CHCH2O": 3.002132464178222e-08,
   "propen1oxy": 1.6569683127906093e-07,
   "propen2oxy": 1.8919338111199604e-08,
   "CH2CCH2OH": 1.611021171357572e-09,
   "CH2C(OH)CH2": 9.240900713110306e-05,
   "CH3C(OH)CH": 4.662161448044944e-09,
   "CH3CH2CO": 1.4813162235464606e-10,
   "CH3C(O)CH2": 1.8433090852597499e-06,
   "CH3CHCHO": 3.291768825484661e-06,
   "CH2CHCHOH": 6.109474296400602e-07,
   "CH2CH2CHO": 6.083336037996302e-09,
   "vinoxylmethyl": 3.7878260499231194e-08,
   "CH3CH2CHO": 0.00010613786272544825,
   "cC3H6O": 0.04909999483759256,
   "CH2CHCH2OH": 0.00019984563824126906,
   "CH3CHCHOH": 0.0006663803301787751,
   "CH3C(O)CH3": 3.542606909311124e-05,
   "nC3H7O": 1.632544481049496e-05,
   "iC3H7O": 1.9487126665646654e-11,
   "CH3CH2CHOH": 7.45226565183623e-09,
   "CH3CHCH2OH": 6.285269252656831e-08,
   "CH2CH2CH2OH": 9.149084912857287e-11,
   "OCHCH2CH2O": 1.0692613586759263e-13,
   "oxiranylmet": 9.002922388066459e-07,
   "CH3COCH2O": 5.3384742597088114e-17,
   "CH3CH(CHO)O": 9.260181087101927e-15,
   "CH2CHCH2OO": 1.7154460808670425e-07,
   "CHCHCH2OOH": 1.6409126823726844e-11,
   "CH2CHCH2OOH": 1.3706659717458962e-07,
   "CH3CHCHOOH": 1.8832992445500376e-17,
   "CH3C(CH2)OOH": 3.0433558712959237e-18,
   "nC3H7OO": 3.2892108561206406e-08,
   "iC3H7OO": 1.0682246698638347e-06,
   "CH2CH2CH2OOH": 3.6705616439581027e-10,
   "CH3CHCH2OOH": 2.1984149852787687e-10,
   "CH2CH(OOH)CH3": 3.2464125230343105e-11,
   "nC3H7OOH": 1.3577257404388371e-11,
   "iC3H7OOH": 4.439425978277584e-10,
   "OCHCH2CH2OOH": 2.465912311605556e-13,
   "cC2H3OCH2OOH": 1.0337228552906509e-11,
   "CH3COCH2OOH": 2.3785216472282424e-14,
   "CH3CHOOHCHO": 1.3932619738337784e-14,
   "HOOCCCOO*": 4.397228441611027e-13,
   "HOOCC(C)OO*": 2.9211520536731633e-13,
   "HOOC(C)COO*": 8.723592994945079e-14,
   "HOOCC(C*)OOH": 6.977744254293153e-17
  }
 },
 {
  "t": 0.3773700000002366,
  "T": 1095.072415847221,
  "p": 101325.00000000004,
  "sxC": {
   "C": 1.5874223019182907e-17,
   "CH": 1.0275233714164141e-13,
   "CH2": 7.638393573443957e-09,
   "CH2(S)": 1.2106344405658382e-10,
   "CH3": 0.00034858400886287374,
   "CH4": 0.0764812359873959,
   "CO": 0.07914857172782301,
   "HCO": 3.0910165699393036e-06,
   "CH2O": 0.02639805853843619,
   "HCOH": 3.746347771184425e-10,
   "CH3O": 1.5306017426680254e-06,
   "CH2OH": 8.226625797393885e-08,
   "CH3OH": 0.0052227259131755405,
   "CO2": 0.0010632804998367753,
   "HOCO": 4.809475536030712e-09,
   "OCHO": 1.9821440319235414e-14,
   "HOCHO": 5.851043925648563e-05,
   "CH3OO": 3.0074480160276026e-06,
   "CH2OOH": 1.0909003886083113e-15,
   "HOCH2O": 1.6420874836544148e-13,
   "CH3OOH": 2.789369659412444e-07,
   "C2": 1.535504157094703e-18,
   "C2H": 1.0751655324020536e-12,
   "C2H2": 0.0029686214653129143,
   "H2CC": 1.9934429520979592e-11,
   "C2H3": 3.7920248184430536e-06,
   "C2H4": 0.2087551494368762,
   "C2H5": 3.054218421465923e-05,
   "C2H6": 0.0202772310361794,
   "C2O": 2.409948639470406e-13,
   "HCCO": 1.0517397594095928e-07,
   "HCCOH": 3.239666341589926e-07,
   "CH2CO": 0.0021736275470148284,
   "CHCHO": 1.860576236451551e-08,
   "CHCHOH": 5.523644053150053e-09,
   "cC2H3O": 6.653775222096624e-13,
   "CH3CO": 9.811950038682651e-08,
   "CH2CHO": 1.6778010683680483e-05,
   "CH3CHO": 0.023513378996528774,
   "cC2H4O": 0.0010312501760187474,
   "CH2CHOH": 0.0034797976553210927,
   "CH3CH2O": 1.5751489797356373e-10,
   "CH3CHOH": 2.8343258603945153e-08,
   "CH2CH2OH": 1.3377006547109927e-07,
   "CH3CH2OH": 0.0002922191327693652,
   "OCHCO": 9.358989062914817e-15,
   "OCHCHO": 0.00041447071751858194,
   "CH2CHOO": 6.755645348355827e-09,
   "CH3C(O)O": 4.207180327846424e-16,
   "CH2CHOOH": 7.711962635667452e-11,
   "CH3C(O)OH": 9.888072456489922e-08,
   "CH3CH2OO": 9.46316373796866e-07,
   "CH3CHOOH": 1.4029630269861904e-17,
   "CH2CH2OOH": 8.473046466852099e-12,
   "CH3CH2OOH": 5.907058880310723e-09,
   "CH3C(O)OO": 6.318125308119269e-10,
   "CH3C(O)OOH": 3.1440938197343976e-12,
   "HOCH2CH2OO": 1.9252143741445786e-11,
   "C3H2": 2.634586875156322e-18,
   "cC3H2": 5.691306469482249e-11,
   "C3H3": 6.105687243305792e-05,
   "CH2CCH": 6.715734843456081e-07,
   "CH2CCH2": 0.006277179457936103,
   "CH3CCH": 0.0013849725715642,
   "cC3H4": 2.2438849009101483e-08,
   "CH2CHCH2": 0.0007834963661841246,
   "CH3CHCH": 1.9431617839360187e-06,
   "CH3CCH2": 1.054060137138369e-06,
   "cC3H5": 1.4883917820152665e-09,
   "C3H6": 0.4198683967476865,
   "cC3H6": 3.3874824388541774e-05,
   "iC3H7": 0.00018284269111437583,
   "nC3H7": 2.5286259562565687e-05,
   "C3H8": 0.5055208734809276,
   "CHCC*O": 1.518706784394575e-07,
   "CH*CCO": 2.6804611598862436e-06,
   "C*CCHO": 1.4999496105041858e-14,
   "CH2CCO": 0.0008898512767788403,
   "CHCCHO": 7.770588472136245e-06,
   "C2H3CO": 3.701783225219588e-05,
   "CHCHCHO": 6.749643816932154e-10,
   "CH2CCHO": 1.4177415196107495e-07,
   "CH3CCO": 1.1362405814084178e-07,
   "C2H3CHO": 0.06883532965254648,
   "CH3CHCO": 0.00035117445960770714,
   "CH2CHCH2O": 2.8596052234927248e-08,
   "propen1oxy": 1.6240700601597687e-07,
   "propen2oxy": 1.8546058220302392e-08,
   "CH2CCH2OH": 1.5785375477217025e-09,
   "CH2C(OH)CH2": 9.373096417567733e-05,
   "CH3C(OH)CH": 4.722608314182911e-09,
   "CH3CH2CO": 1.4386259780578915e-10,
   "CH3C(O)CH2": 1.74857685755291e-06,
   "CH3CHCHO": 3.108042943283833e-06,
   "CH2CHCHOH": 5.785186427774594e-07,
   "CH2CH2CHO": 5.7642725260447556e-09,
   "vinoxylmethyl": 3.571984890640693e-08,
   "CH3CH2CHO": 0.00010213752450927895,
   "cC3H6O": 0.04844956531759546,
   "CH2CHCH2OH": 0.00019877850697475437,
   "CH3CHCHOH": 0.00066479912509947,
   "CH3C(O)CH3": 3.495784609079536e-05,
   "nC3H7O": 1.553141375995846e-05,
   "iC3H7O": 1.6932462985277016e-11,
   "CH3CH2CHOH": 7.09565707970126e-09,
   "CH3CHCH2OH": 5.811908510966893e-08,
   "CH2CH2CH2OH": 8.634138408734879e-11,
   "OCHCH2CH2O": 1.0526304466565704e-13,
   "oxiranylmet": 8.818113044084313e-07,
   "CH3COCH2O": 5.140709555930071e-17,
   "CH3CH(CHO)O": 9.33832164871271e-15,
   "CH2CHCH2OO": 1.631482560704729e-07,
   "CHCHCH2OOH": 1.6496408170345635e-11,
   "CH2CHCH2OOH": 1.2143714925927354e-07,
   "CH3CHCHOOH": 1.7404213350179436e-17,
   "CH3C(CH2)OOH": 2.762310737606209e-18,
   "nC3H7OO": 2.7236266890114133e-08,
   "iC3H7OO": 9.150202816868796e-07,
   "CH2CH2CH2OOH": 3.1537959623817694e-10,
   "CH3CHCH2OOH": 1.9859860167640562e-10,
   "CH2CH(OOH)CH3": 3.0678029048984935e-11,
   "nC3H7OOH": 1.0448667652521646e-11,
   "iC3H7OOH": 3.5363935260985707e-10,
   "OCHCH2CH2OOH": 1.8578723880321301e-13,
   "cC2H3OCH2OOH": 9.153872242059305e-12,
   "CH3COCH2OOH": 1.9765862611011363e-14,
   "CH3CHOOHCHO": 1.1102783471820033e-14,
   "HOOCCCOO*": 3.4091810464388525e-13,
   "HOOCC(C)OO*": 2.3866201965874557e-13,
   "HOOC(C)COO*": 7.44069317617615e-14,
   "HOOCC(C*)OOH": 6.031914720778459e-17
  }
 },
 {
  "t": 0.37749000000023675,
  "T": 1099.5109380555775,
  "p": 101325.00000000004,
  "sxC": {
   "C": 1.7780320905918884e-17,
   "CH": 1.0971285981007508e-13,
   "CH2": 8.012464234511059e-09,
   "CH2(S)": 1.2046276307237622e-10,
   "CH3": 0.00034485574181962827,
   "CH4": 0.07775957761720662,
   "CO": 0.0804784743300523,
   "HCO": 3.1242470322033718e-06,
   "CH2O": 0.02568084964831014,
   "HCOH": 3.7145243424756057e-10,
   "CH3O": 1.3871802176788194e-06,
   "CH2OH": 8.311864407544463e-08,
   "CH3OH": 0.005102062547672328,
   "CO2": 0.0010888705267921366,
   "HOCO": 4.7684103292786014e-09,
   "OCHO": 1.9984298572795753e-14,
   "HOCHO": 5.936310799510552e-05,
   "CH3OO": 2.7066480064382183e-06,
   "CH2OOH": 9.270294625797143e-16,
   "HOCH2O": 1.5562622546299302e-13,
   "CH3OOH": 2.4066438541639733e-07,
   "C2": 1.6865241554186061e-18,
   "C2H": 1.1926992920232075e-12,
   "C2H2": 0.0031650347206911753,
   "H2CC": 2.3830271505786518e-11,
   "C2H3": 3.958079994966746e-06,
   "C2H4": 0.21216368901545837,
   "C2H5": 2.970022095514789e-05,
   "C2H6": 0.020700594713727725,
   "C2O": 2.652271088961032e-13,
   "HCCO": 1.1257179478222993e-07,
   "HCCOH": 3.4693572290042985e-07,
   "CH2CO": 0.002261400590625876,
   "CHCHO": 1.9312021045412015e-08,
   "CHCHOH": 5.501601731541496e-09,
   "cC2H3O": 6.210351659704997e-13,
   "CH3CO": 9.490878291504019e-08,
   "CH2CHO": 1.6637841250224545e-05,
   "CH3CHO": 0.022720186830981075,
   "cC2H4O": 0.0009911610619226553,
   "CH2CHOH": 0.0035463915894711874,
   "CH3CH2O": 1.4499108667823348e-10,
   "CH3CHOH": 2.7670026326778837e-08,
   "CH2CH2OH": 1.2732411257203408e-07,
   "CH3CH2OH": 0.000283938483498604,
   "OCHCO": 9.316364777474226e-15,
   "OCHCHO": 0.0004121466691437923,
   "CH2CHOO": 6.420675238095253e-09,
   "CH3C(O)O": 4.2418309827639425e-16,
   "CH2CHOOH": 6.81304114372307e-11,
   "CH3C(O)OH": 9.803997502978825e-08,
   "CH3CH2OO": 8.352745463116033e-07,
   "CH3CHOOH": 1.1604380641545136e-17,
   "CH2CH2OOH": 8.073868460650546e-12,
   "CH3CH2OOH": 4.954483065161746e-09,
   "CH3C(O)OO": 5.536090416434462e-10,
   "CH3C(O)OOH": 2.443705293399544e-12,
   "HOCH2CH2OO": 1.6647702491870195e-11,
   "C3H2": 3.3194268344088548e-18,
   "cC3H2": 6.96219536232437e-11,
   "C3H3": 6.753805494324105e-05,
   "CH2CCH": 7.897428609539474e-07,
   "CH2CCH2": 0.006532045841768186,
   "CH3CCH": 0.0015078308782942031,
   "cC3H4": 2.4817799786798704e-08,
   "CH2CHCH2": 0.0007992352117633833,
   "CH3CHCH": 1.921309699196257e-06,
   "CH3CCH2": 1.1085694665369493e-06,
   "cC3H5": 1.6023490416852802e-09,
   "C3H6": 0.41453767159522487,
   "cC3H6": 3.706152477977879e-05,
   "iC3H7": 0.0001731761372867145,
   "nC3H7": 2.3957851135969753e-05,
   "C3H8": 0.5150637617940889,
   "CHCC*O": 1.5556732610992132e-07,
   "CH*CCO": 2.846003106304968e-06,
   "C*CCHO": 1.6394538412746932e-14,
   "CH2CCO": 0.0009266172939200038,
   "CHCCHO": 7.764357121153012e-06,
   "C2H3CO": 3.9284903676668874e-05,
   "CHCHCHO": 6.599122329203819e-10,
   "CH2CCHO": 1.3895028188675106e-07,
   "CH3CCO": 1.1732756873373563e-07,
   "C2H3CHO": 0.06917250056880747,
   "CH3CHCO": 0.00037585068199281167,
   "CH2CHCH2O": 2.7101628380556402e-08,
   "propen1oxy": 1.594955311948751e-07,
   "propen2oxy": 1.8215915738687304e-08,
   "CH2CCH2OH": 1.5344344725415541e-09,
   "CH2C(OH)CH2": 9.410508210678067e-05,
   "CH3C(OH)CH": 4.735211883048468e-09,
   "CH3CH2CO": 1.3894212716294758e-10,
   "CH3C(O)CH2": 1.6564867278197699e-06,
   "CH3CHCHO": 2.9315624185906592e-06,
   "CH2CHCHOH": 5.470446678948121e-07,
   "CH2CH2CHO": 5.44522000541598e-09,
   "vinoxylmethyl": 3.355159841452512e-08,
   "CH3CH2CHO": 9.839924731735367e-05,
   "cC3H6O": 0.04786515454756527,
   "CH2CHCH2OH": 0.0001975113163007458,
   "CH3CHCHOH": 0.0006624303679577026,
   "CH3C(O)CH3": 3.4540731449418915e-05,
   "nC3H7O": 1.470465437033907e-05,
   "iC3H7O": 1.4772048175599417e-11,
   "CH3CH2CHOH": 6.7348167254145584e-09,
   "CH3CHCH2OH": 5.368723723102118e-08,
   "CH2CH2CH2OH": 8.115859447569342e-11,
   "OCHCH2CH2O": 1.029614302703489e-13,
   "oxiranylmet": 8.65512086603355e-07,
   "CH3COCH2O": 4.916412140284789e-17,
   "CH3CH(CHO)O": 9.33132614961665e-15,
   "CH2CHCH2OO": 1.5506784195140062e-07,
   "CHCHCH2OOH": 1.64746845774545e-11,
   "CH2CHCH2OOH": 1.0788390337523812e-07,
   "CH3CHCHOOH": 1.6084449630260423e-17,
   "CH3C(CH2)OOH": 2.5135437607352386e-18,
   "nC3H7OO": 2.2801736547801515e-08,
   "iC3H7OO": 7.884330321107951e-07,
   "CH2CH2CH2OOH": 2.730223452602832e-10,
   "CH3CHCH2OOH": 1.7986259073949254e-10,
   "CH2CH(OOH)CH3": 2.8980397158937798e-11,
   "nC3H7OOH": 8.186853179162339e-12,
   "iC3H7OOH": 2.853614939780769e-10,
   "OCHCH2CH2OOH": 1.4283950227406399e-13,
   "cC2H3OCH2OOH": 8.140739495892059e-12,
   "CH3COCH2OOH": 1.66249509229414e-14,
   "CH3CHOOHCHO": 8.977424337767102e-15,
   "HOOCCCOO*": 2.6884411223572003e-13,
   "HOOCC(C)OO*": 1.9729823529159558e-13,
   "HOOC(C)COO*": 6.404695767948701e-14,
   "HOOCC(C*)OOH": 5.2529537153295136e-17
  }
 },
 {
  "t": 0.3776200000002369,
  "T": 1104.1552248295554,
  "p": 101325.00000000003,
  "sxC": {
   "C": 1.9584127488918016e-17,
   "CH": 1.1567861098596771e-13,
   "CH2": 8.36292184706996e-09,
   "CH2(S)": 1.1840323566552557e-10,
   "CH3": 0.00033881832821963995,
   "CH4": 0.07915924189243233,
   "CO": 0.08192398255114229,
   "HCO": 3.1342679874318447e-06,
   "CH2O": 0.02488821832783934,
   "HCOH": 3.665807017001394e-10,
   "CH3O": 1.2360169064145826e-06,
   "CH2OH": 8.338884017178937e-08,
   "CH3OH": 0.004975637541638605,
   "CO2": 0.001115919885482038,
   "HOCO": 4.672582429914246e-09,
   "OCHO": 1.9934685955976537e-14,
   "HOCHO": 6.021636742757324e-05,
   "CH3OO": 2.4061470044153426e-06,
   "CH2OOH": 7.678216264809812e-16,
   "HOCH2O": 1.4537170180692898e-13,
   "CH3OOH": 2.0455710825046258e-07,
   "C2": 1.821232915242999e-18,
   "C2H": 1.3162921420177453e-12,
   "C2H2": 0.0033841662981767533,
   "H2CC": 2.8715022805400793e-11,
   "C2H3": 4.111581669696438e-06,
   "C2H4": 0.2158216565235516,
   "C2H5": 2.8596438151800153e-05,
   "C2H6": 0.02112378514528224,
   "C2O": 2.8823621754212873e-13,
   "HCCO": 1.19882700589927e-07,
   "HCCOH": 3.717457869574103e-07,
   "CH2CO": 0.002359869278105832,
   "CHCHO": 1.994857571177373e-08,
   "CHCHOH": 5.418489753178155e-09,
   "cC2H3O": 5.689288405245708e-13,
   "CH3CO": 9.079655910140787e-08,
   "CH2CHO": 1.6386375031335345e-05,
   "CH3CHO": 0.021852861764279106,
   "cC2H4O": 0.0009444534299544911,
   "CH2CHOH": 0.0036160776943515117,
   "CH3CH2O": 1.3156939825652206e-10,
   "CH3CHOH": 2.6651849680743893e-08,
   "CH2CH2OH": 1.197214586006527e-07,
   "CH3CH2OH": 0.00027536664676514283,
   "OCHCO": 9.191554766300276e-15,
   "OCHCHO": 0.0004084007038363323,
   "CH2CHOO": 6.0401722001006845e-09,
   "CH3C(O)O": 4.279287556746498e-16,
   "CH2CHOOH": 5.925300587958011e-11,
   "CH3C(O)OH": 9.738152077323137e-08,
   "CH3CH2OO": 7.26029409607432e-07,
   "CH3CHOOH": 9.314516011394325e-18,
   "CH2CH2OOH": 7.625670302344776e-12,
   "CH3CH2OOH": 4.075888752222049e-09,
   "CH3C(O)OO": 4.770870041522453e-10,
   "CH3C(O)OOH": 1.853479528300495e-12,
   "HOCH2CH2OO": 1.4143612607896281e-11,
   "C3H2": 4.201464016373553e-18,
   "cC3H2": 8.595051891641998e-11,
   "C3H3": 7.474115054679504e-05,
   "CH2CCH": 9.365473580162799e-07,
   "CH2CCH2": 0.006799047788723172,
   "CH3CCH": 0.0016473085861774472,
   "cC3H4": 2.7560118800246792e-08,
   "CH2CHCH2": 0.0008117933635357906,
   "CH3CHCH": 1.8791996957030045e-06,
   "CH3CCH2": 1.1622608225926095e-06,
   "cC3H5": 1.7206606382326332e-09,
   "C3H6": 0.40885485393274174,
   "cC3H6": 4.0747888082463716e-05,
   "iC3H7": 0.0001619810358359105,
   "nC3H7": 2.2435365181173195e-05,
   "C3H8": 0.5252461146558027,
   "CHCC*O": 1.5856138654993297e-07,
   "CH*CCO": 3.0168629616696232e-06,
   "C*CCHO": 1.7874001361189062e-14,
   "CH2CCO": 0.0009663410470303227,
   "CHCCHO": 7.745157147292772e-06,
   "C2H3CO": 4.174458971565736e-05,
   "CHCHCHO": 6.392198396794444e-10,
   "CH2CCHO": 1.3495020940009712e-07,
   "CH3CCO": 1.2056992782507727e-07,
   "C2H3CHO": 0.06950087479355206,
   "CH3CHCO": 0.0004045553455859101,
   "CH2CHCH2O": 2.5328380705021136e-08,
   "propen1oxy": 1.564954513182516e-07,
   "propen2oxy": 1.7875905480287815e-08,
   "CH2CCH2OH": 1.4725038572914784e-09,
   "CH2C(OH)CH2": 9.350003738002915e-05,
   "CH3C(OH)CH": 4.69956177105476e-09,
   "CH3CH2CO": 1.3268769374526604e-10,
   "CH3C(O)CH2": 1.5533547631114136e-06,
   "CH3CHCHO": 2.7361387178298815e-06,
   "CH2CHCHOH": 5.118844135052356e-07,
   "CH2CH2CHO": 5.0802703842100246e-09,
   "vinoxylmethyl": 3.106648750878137e-08,
   "CH3CH2CHO": 9.43490812398277e-05,
   "cC3H6O": 0.04725466969180723,
   "CH2CHCH2OH": 0.00019583243871338277,
   "CH3CHCHOH": 0.0006588925275202997,
   "CH3C(O)CH3": 3.4106193307571896e-05,
   "nC3H7O": 1.3733261390959386e-05,
   "iC3H7O": 1.2659818208333817e-11,
   "CH3CH2CHOH": 6.3184149562818724e-09,
   "CH3CHCH2OH": 4.890018111475562e-08,
   "CH2CH2CH2OH": 7.52321667440457e-11,
   "OCHCH2CH2O": 9.970029791212976e-14,
   "oxiranylmet": 8.487685934030441e-07,
   "CH3COCH2O": 4.635792614683397e-17,
   "CH3CH(CHO)O": 9.233517829179158e-15,
   "CH2CHCH2OO": 1.4608956766166174e-07,
   "CHCHCH2OOH": 1.63385892318142e-11,
   "CH2CHCH2OOH": 9.427326817581521e-08,
   "CH3CHCHOOH": 1.467264740680881e-17,
   "CH3C(CH2)OOH": 2.2577333623518102e-18,
   "nC3H7OO": 1.8759561901869546e-08,
   "iC3H7OO": 6.672766657388136e-07,
   "CH2CH2CH2OOH": 2.3270988377426652e-10,
   "CH3CHCH2OOH": 1.6073821870850015e-10,
   "CH2CH(OOH)CH3": 2.711388912461226e-11,
   "nC3H7OOH": 6.281776646139586e-12,
   "iC3H7OOH": 2.253961708985319e-10,
   "OCHCH2CH2OOH": 1.0746000435185388e-13,
   "cC2H3OCH2OOH": 7.132784261967168e-12,
   "CH3COCH2OOH": 1.3764489003207563e-14,
   "CH3CHOOHCHO": 7.119651906620858e-15,
   "HOOCCCOO*": 2.0761786764758997e-13,
   "HOOCC(C)OO*": 1.6009444551977702e-13,
   "HOOC(C)COO*": 5.4309247376025395e-14,
   "HOOCC(C*)OOH": 4.5071038314133e-17
  }
 },
 {
  "t": 0.377750000000237,
  "T": 1108.5948296498023,
  "p": 101325.00000000004,
  "sxC": {
   "C": 2.0981664057263594e-17,
   "CH": 1.196728521405525e-13,
   "CH2": 8.645480705496493e-09,
   "CH2(S)": 1.149916989010347e-10,
   "CH3": 0.00033082400725537606,
   "CH4": 0.08056525218228801,
   "CO": 0.08336291214336886,
   "HCO": 3.1172015500777922e-06,
   "CH2O": 0.0240871087343718,
   "HCOH": 3.6038900035122153e-10,
   "CH3O": 1.09190912270277e-06,
   "CH2OH": 8.296496125092563e-08,
   "CH3OH": 0.0048545699025758435,
   "CO2": 0.0011420029571628514,
   "HOCO": 4.525526226105065e-09,
   "OCHO": 1.964826229560167e-14,
   "HOCHO": 6.0987721711852726e-05,
   "CH3OO": 2.1326644357129694e-06,
   "CH2OOH": 6.2865731472592175e-16,
   "HOCH2O": 1.3442597379668017e-13,
   "CH3OOH": 1.7356501117116807e-07,
   "C2": 1.915412394364265e-18,
   "C2H": 1.4309446093042832e-12,
   "C2H2": 0.003607550038717589,
   "H2CC": 3.431042121178925e-11,
   "C2H3": 4.232586370703608e-06,
   "C2H4": 0.21941078400060043,
   "C2H5": 2.7328591129865824e-05,
   "C2H6": 0.021505721799537764,
   "C2O": 3.063001764307834e-13,
   "HCCO": 1.2617768603210062e-07,
   "HCCOH": 3.9607946511018533e-07,
   "CH2CO": 0.0024612090282549503,
   "CHCHO": 2.0430932410879828e-08,
   "CHCHOH": 5.27639249136068e-09,
   "cC2H3O": 5.14127763595592e-13,
   "CH3CO": 8.615158240964743e-08,
   "CH2CHO": 1.6038250119071757e-05,
   "CH3CHO": 0.02098906293133969,
   "cC2H4O": 0.0008946580006449444,
   "CH2CHOH": 0.0036824153123104354,
   "CH3CH2O": 1.1857071504856038e-10,
   "CH3CHOH": 2.53833545434848e-08,
   "CH2CH2OH": 1.1165023863321405e-07,
   "CH3CH2OH": 0.0002672426139529121,
   "OCHCO": 8.987935841062216e-15,
   "OCHCHO": 0.0004033199565331577,
   "CH2CHOO": 5.648744745570022e-09,
   "CH3C(O)O": 4.3094063307878507e-16,
   "CH2CHOOH": 5.128862257581655e-11,
   "CH3C(O)OH": 9.700875685356591e-08,
   "CH3CH2OO": 6.285101099458998e-07,
   "CH3CHOOH": 7.377727160958841e-18,
   "CH2CH2OOH": 7.168499208535145e-12,
   "CH3CH2OOH": 3.3417518234796016e-09,
   "CH3C(O)OO": 4.091775263534243e-10,
   "CH3C(O)OOH": 1.4041673803411353e-12,
   "HOCH2CH2OO": 1.1956920265916474e-11,
   "C3H2": 5.2290024178438545e-18,
   "cC3H2": 1.0515797385293501e-10,
   "C3H3": 8.198008943868249e-05,
   "CH2CCH": 1.1034538359611385e-06,
   "CH2CCH2": 0.007053285243810596,
   "CH3CCH": 0.0017919796891990938,
   "cC3H4": 3.04484732622493e-08,
   "CH2CHCH2": 0.0008193487470965977,
   "CH3CHCH": 1.8194279274859586e-06,
   "CH3CCH2": 1.2089001132706906e-06,
   "cC3H5": 1.8302205912932852e-09,
   "C3H6": 0.4033088502448197,
   "cC3H6": 4.466034281591715e-05,
   "iC3H7": 0.0001503359270366236,
   "nC3H7": 2.086130425217087e-05,
   "C3H8": 0.5351779789986896,
   "CHCC*O": 1.6038129188812308e-07,
   "CH*CCO": 3.17400104373121e-06,
   "C*CCHO": 1.9271052181108548e-14,
   "CH2CCO": 0.0010053513099607938,
   "CHCCHO": 7.713638414494628e-06,
   "C2H3CO": 4.415955202763365e-05,
   "CHCHCHO": 6.145243277832783e-10,
   "CH2CCHO": 1.3006590610045887e-07,
   "CH3CCO": 1.2291277035857565e-07,
   "C2H3CHO": 0.06979161314695519,
   "CH3CHCO": 0.00043517058052606995,
   "CH2CHCH2O": 2.3444113547885323e-08,
   "propen1oxy": 1.5367030858705781e-07,
   "propen2oxy": 1.7555866540359797e-08,
   "CH2CCH2OH": 1.3978895299087566e-09,
   "CH2C(OH)CH2": 9.179886851520308e-05,
   "CH3C(OH)CH": 4.613075404810967e-09,
   "CH3CH2CO": 1.2566399124173205e-10,
   "CH3C(O)CH2": 1.4486092207733527e-06,
   "CH3CHCHO": 2.539843166708077e-06,
   "CH2CHCHOH": 4.7629219908905336e-07,
   "CH2CH2CHO": 4.703774060083722e-09,
   "vinoxylmethyl": 2.850325265589797e-08,
   "CH3CH2CHO": 9.034750444713152e-05,
   "cC3H6O": 0.046672445591760696,
   "CH2CHCH2OH": 0.00019384144603660881,
   "CH3CHCHOH": 0.0006543827722633278,
   "CH3C(O)CH3": 3.3690615916253144e-05,
   "nC3H7O": 1.271321639288188e-05,
   "iC3H7O": 1.0789844429116328e-11,
   "CH3CH2CHOH": 5.885751238114711e-09,
   "CH3CHCH2OH": 4.421278569144613e-08,
   "CH2CH2CH2OH": 6.91513952464478e-11,
   "OCHCH2CH2O": 9.574358525416683e-14,
   "oxiranylmet": 8.330464625956328e-07,
   "CH3COCH2O": 4.3259685396625403e-17,
   "CH3CH(CHO)O": 9.042187784192493e-15,
   "CH2CHCH2OO": 1.370233975925627e-07,
   "CHCHCH2OOH": 1.608914237865965e-11,
   "CH2CHCH2OOH": 8.18682500405451e-08,
   "CH3CHCHOOH": 1.3299322536354925e-17,
   "CH3C(CH2)OOH": 2.0180780988275193e-18,
   "nC3H7OO": 1.5413284765107532e-08,
   "iC3H7OO": 5.621620164146693e-07,
   "CH2CH2CH2OOH": 1.9785109091800927e-10,
   "CH3CHCH2OOH": 1.4301352662045015e-10,
   "CH2CH(OOH)CH3": 2.5246883625915065e-11,
   "nC3H7OOH": 4.8259904388010674e-12,
   "iC3H7OOH": 1.7768182373681596e-10,
   "OCHCH2CH2OOH": 8.101546455883723e-14,
   "cC2H3OCH2OOH": 6.220027132973179e-12,
   "CH3COCH2OOH": 1.139295324724753e-14,
   "CH3CHOOHCHO": 5.645647337987581e-15,
   "HOOCCCOO*": 1.6043414688282053e-13,
   "HOOCC(C)OO*": 1.2972563660068973e-13,
   "HOOC(C)COO*": 4.597749195170142e-14,
   "HOOCC(C*)OOH": 3.857344391101249e-17
  }
 },
 {
  "t": 0.37789000000023715,
  "T": 1113.114737628979,
  "p": 101325.00000000003,
  "sxC": {
   "C": 2.1921950458151568e-17,
   "CH": 1.215761634233941e-13,
   "CH2": 8.865803646377651e-09,
   "CH2(S)": 1.1004384964458741e-10,
   "CH3": 0.00032027946973855586,
   "CH4": 0.08207559001085671,
   "CO": 0.0848921297434083,
   "HCO": 3.0702279237959103e-06,
   "CH2O": 0.02322403241433512,
   "HCOH": 3.524638431780318e-10,
   "CH3O": 9.472422355075144e-07,
   "CH2OH": 8.176171986499464e-08,
   "CH3OH": 0.004731016236430123,
   "CO2": 0.0011687426831127675,
   "HOCO": 4.3162859141154605e-09,
   "OCHO": 1.9091329448669977e-14,
   "HOCHO": 6.172015629050383e-05,
   "CH3OO": 1.8683098644038236e-06,
   "CH2OOH": 5.011809868687738e-16,
   "HOCH2O": 1.2225667274269805e-13,
   "CH3OOH": 1.4532329108968714e-07,
   "C2": 1.963832635994317e-18,
   "C2H": 1.5389654021948729e-12,
   "C2H2": 0.0038499543273103503,
   "H2CC": 4.112413023581521e-11,
   "C2H3": 4.322801119057527e-06,
   "C2H4": 0.22316405391053615,
   "C2H5": 2.5829616326735446e-05,
   "C2H6": 0.02186764998701246,
   "C2O": 3.188333848291817e-13,
   "HCCO": 1.3155430647579123e-07,
   "HCCOH": 4.213066092342144e-07,
   "CH2CO": 0.0025726950715047395,
   "CHCHO": 2.0764049367039462e-08,
   "CHCHOH": 5.0647320230965825e-09,
   "cC2H3O": 4.540817491128111e-13,
   "CH3CO": 8.072927647104827e-08,
   "CH2CHO": 1.556820367836166e-05,
   "CH3CHO": 0.02007582105364374,
   "cC2H4O": 0.000838132956893113,
   "CH2CHOH": 0.003749289824571122,
   "CH3CH2O": 1.0531665803725381e-10,
   "CH3CHOH": 2.381140690727607e-08,
   "CH2CH2OH": 1.0266858932167373e-07,
   "CH3CH2OH": 0.000259021110003282,
   "OCHCO": 8.689660188665763e-15,
   "OCHCHO": 0.0003963379922892951,
   "CH2CHOO": 5.224151368722645e-09,
   "CH3C(O)O": 4.3264581212662173e-16,
   "CH2CHOOH": 4.37233485377318e-11,
   "CH3C(O)OH": 9.694942730768259e-08,
   "CH3CH2OO": 5.364163352769759e-07,
   "CH3CHOOH": 5.667868872658411e-18,
   "CH2CH2OOH": 6.675120694875426e-12,
   "CH3CH2OOH": 2.693233621375226e-09,
   "CH3C(O)OO": 3.4544898819103865e-10,
   "CH3C(O)OOH": 1.0430430912603727e-12,
   "HOCH2CH2OO": 9.935072440263928e-12,
   "C3H2": 6.486106936129021e-18,
   "cC3H2": 1.2924307222665108e-10,
   "C3H3": 8.962455224381254e-05,
   "CH2CCH": 1.3055787039352038e-06,
   "CH2CCH2": 0.0073094747071355,
   "CH3CCH": 0.0019516882740077525,
   "cC3H4": 3.368602747351688e-08,
   "CH2CHCH2": 0.0008217863742633549,
   "CH3CHCH": 1.738275720596487e-06,
   "CH3CCH2": 1.249917713092768e-06,
   "cC3H5": 1.9349092131210264e-09,
   "C3H6": 0.3975320066952186,
   "cC3H6": 4.910137669651006e-05,
   "iC3H7": 0.00013765437469001306,
   "nC3H7": 1.9151710632084838e-05,
   "C3H8": 0.5455006295826939,
   "CHCC*O": 1.6095257398570978e-07,
   "CH*CCO": 3.322654067402399e-06,
   "C*CCHO": 2.0627809284021956e-14,
   "CH2CCO": 0.0010458362966452187,
   "CHCCHO": 7.667078831836798e-06,
   "C2H3CO": 4.665010732246602e-05,
   "CHCHCHO": 5.843500121027832e-10,
   "CH2CCHO": 1.2398171160296296e-07,
   "CH3CCO": 1.2437072416805875e-07,
   "C2H3CHO": 0.0700646414618602,
   "CH3CHCO": 0.0004700382584544944,
   "CH2CHCH2O": 2.135426780715213e-08,
   "propen1oxy": 1.5083495277281227e-07,
   "propen2oxy": 1.7234791446004376e-08,
   "CH2CCH2OH": 1.3065627109427238e-09,
   "CH2C(OH)CH2": 8.876209379803496e-05,
   "CH3C(OH)CH": 4.467401905632043e-09,
   "CH3CH2CO": 1.1750418646783025e-10,
   "CH3C(O)CH2": 1.3362685401885286e-06,
   "CH3CHCHO": 2.3315764947002954e-06,
   "CH2CHCHOH": 4.382733573238059e-07,
   "CH2CH2CHO": 4.295859338331886e-09,
   "vinoxylmethyl": 2.573258104653447e-08,
   "CH3CH2CHO": 8.614445706260512e-05,
   "cC3H6O": 0.0460813607382439,
   "CH2CHCH2OH": 0.00019136401474503255,
   "CH3CHCHOH": 0.0006485123129392614,
   "CH3C(O)CH3": 3.326522071530508e-05,
   "nC3H7O": 1.1596439206198698e-05,
   "iC3H7O": 9.042066377744748e-12,
   "CH3CH2CHOH": 5.414066435432325e-09,
   "CH3CHCH2OH": 3.9369445117212584e-08,
   "CH2CH2CH2OH": 6.262561620056669e-11,
   "OCHCH2CH2O": 9.086055313924681e-14,
   "oxiranylmet": 8.173086396705236e-07,
   "CH3COCH2O": 3.972622388682439e-17,
   "CH3CH(CHO)O": 8.73827902345922e-15,
   "CH2CHCH2OO": 1.273315646696553e-07,
   "CHCHCH2OOH": 1.5704585698869065e-11,
   "CH2CHCH2OOH": 6.991316607753266e-08,
   "CH3CHCHOOH": 1.1885419004147325e-17,
   "CH3C(CH2)OOH": 1.7798266285985684e-18,
   "nC3H7OO": 1.2476166716752698e-08,
   "iC3H7OO": 4.657483983582222e-07,
   "CH2CH2CH2OOH": 1.6589942994064838e-10,
   "CH3CHCH2OOH": 1.2562752324121474e-10,
   "CH2CH(OOH)CH3": 2.3268392651377248e-11,
   "nC3H7OOH": 3.6460787024745114e-12,
   "iC3H7OOH": 1.375078748679813e-10,
   "OCHCH2CH2OOH": 6.003999304216346e-14,
   "cC2H3OCH2OOH": 5.343429504629357e-12,
   "CH3COCH2OOH": 9.303093069438089e-15,
   "CH3CHOOHCHO": 4.405384190080537e-15,
   "HOOCCCOO*": 1.2187709054433305e-13,
   "HOOCC(C)OO*": 1.034542231272328e-13,
   "HOOC(C)COO*": 3.840492532134708e-14,
   "HOOCC(C*)OOH": 3.256568685530975e-17
  }
 },
 {
  "t": 0.3780300000002373,
  "T": 1117.3395518530938,
  "p": 101325.00000000001,
  "sxC": {
   "C": 2.2234471425829607e-17,
   "CH": 1.2103639055336282e-13,
   "CH2": 8.996829772977073e-09,
   "CH2(S)": 1.0411069917690601e-10,
   "CH3": 0.00030809894651146895,
   "CH4": 0.08357063825923526,
   "CO": 0.08638766256802176,
   "HCO": 2.99714072185457e-06,
   "CH2O": 0.022369700328098423,
   "HCOH": 3.4347525056569675e-10,
   "CH3O": 8.155485825194168e-07,
   "CH2OH": 7.98645678328098e-08,
   "CH3OH": 0.004615154986630168,
   "CO2": 0.0011938617052669853,
   "HOCO": 4.064674271695692e-09,
   "OCHO": 1.831254000451252e-14,
   "HOCHO": 6.234778190577421e-05,
   "CH3OO": 1.6343907838168738e-06,
   "CH2OOH": 3.9577549154540974e-16,
   "HOCH2O": 1.1010482953834308e-13,
   "CH3OOH": 1.217618701445437e-07,
   "C2": 1.9557764906259905e-18,
   "C2H": 1.6265128083051463e-12,
   "C2H2": 0.004091220748953649,
   "H2CC": 4.871334699430862e-11,
   "C2H3": 4.370352660944576e-06,
   "C2H4": 0.22677034256651143,
   "C2H5": 2.424943266623857e-05,
   "C2H6": 0.022177142870558723,
   "C2O": 3.2349368933991734e-13,
   "HCCO": 1.3530622543511458e-07,
   "HCCOH": 4.451103408927891e-07,
   "CH2CO": 0.0026856400250428484,
   "CHCHO": 2.0902296247590125e-08,
   "CHCHOH": 4.803921519408831e-09,
   "cC2H3O": 3.9505644906591736e-13,
   "CH3CO": 7.506972066502817e-08,
   "CH2CHO": 1.5017387993505241e-05,
   "CH3CHO": 0.01919220562473975,
   "cC2H4O": 0.0007793675209065757,
   "CH2CHOH": 0.0038107353979215507,
   "CH3CH2O": 9.305376436167819e-11,
   "CH3CHOH": 2.2111424764553595e-08,
   "CH2CH2OH": 9.364479747021575e-08,
   "CH3CH2OH": 0.0002513604790913634,
   "OCHCO": 8.324380466176766e-15,
   "OCHCHO": 0.000387830223724766,
   "CH2CHOO": 4.805890244291365e-09,
   "CH3C(O)O": 4.322285871042656e-16,
   "CH2CHOOH": 3.7167305022278146e-11,
   "CH3C(O)OH": 9.726274147013029e-08,
   "CH3CH2OO": 4.5710194527409054e-07,
   "CH3CHOOH": 4.3102249409166506e-18,
   "CH2CH2OOH": 6.189909261146496e-12,
   "CH3CH2OOH": 2.170910089857419e-09,
   "CH3C(O)OO": 2.9093123109957025e-10,
   "CH3C(O)OOH": 7.785932683074227e-13,
   "HOCH2CH2OO": 8.229485536792291e-12,
   "C3H2": 7.872981247603555e-18,
   "cC3H2": 1.5695238992774485e-10,
   "C3H3": 9.691551484491566e-05,
   "CH2CCH": 1.5299256490652484e-06,
   "CH2CCH2": 0.00754468683746965,
   "CH3CCH": 0.0021133615046127945,
   "cC3H4": 3.701297822102627e-08,
   "CH2CHCH2": 0.000818536357316289,
   "CH3CHCH": 1.6438433628017097e-06,
   "CH3CCH2": 1.2805898825448033e-06,
   "cC3H5": 2.0230354919129036e-09,
   "C3H6": 0.39199519001883276,
   "cC3H6": 5.3748350890731253e-05,
   "iC3H7": 0.00012518832162257396,
   "nC3H7": 1.7471305638456207e-05,
   "C3H8": 0.555355419758907,
   "CHCC*O": 1.6009252220965745e-07,
   "CH*CCO": 3.445650159198774e-06,
   "C*CCHO": 2.178202491658205e-14,
   "CH2CCO": 0.0010839969605701818,
   "CHCCHO": 7.609027529949465e-06,
   "C2H3CO": 4.896434448054087e-05,
   "CHCHCHO": 5.515950943817533e-10,
   "CH2CCHO": 1.1726210955511203e-07,
   "CH3CCO": 1.2473244905705338e-07,
   "C2H3CHO": 0.07029922387953128,
   "CH3CHCO": 0.0005065502290298201,
   "CH2CHCH2O": 1.9268735246821378e-08,
   "propen1oxy": 1.4821972254187743e-07,
   "propen2oxy": 1.693873294174569e-08,
   "CH2CCH2OH": 1.2078219571448318e-09,
   "CH2C(OH)CH2": 8.458362861229453e-05,
   "CH3C(OH)CH": 4.275559641045039e-09,
   "CH3CH2CO": 1.0902395101944335e-10,
   "CH3C(O)CH2": 1.2266940773770887e-06,
   "CH3CHCHO": 2.1305547599147108e-06,
   "CH2CHCHOH": 4.0136281729902845e-07,
   "CH2CH2CHO": 3.896044689524165e-09,
   "vinoxylmethyl": 2.3028768818100025e-08,
   "CH3CH2CHO": 8.209803414721336e-05,
   "cC3H6O": 0.04553055360228777,
   "CH2CHCH2OH": 0.0001885668668233673,
   "CH3CHCHOH": 0.0006416939457898653,
   "CH3C(O)CH3": 3.286356468619385e-05,
   "nC3H7O": 1.0496481044331795e-05,
   "iC3H7O": 7.555274352644328e-12,
   "CH3CH2CHOH": 4.949024305126643e-09,
   "CH3CHCH2OH": 3.4822723167516344e-08,
   "CH2CH2CH2OH": 5.6308808096311076e-11,
   "OCHCH2CH2O": 8.552100454515839e-14,
   "oxiranylmet": 8.028269305658026e-07,
   "CH3COCH2O": 3.6126325340376856e-17,
   "CH3CH(CHO)O": 8.346465236641025e-15,
   "CH2CHCH2OO": 1.1788247644013661e-07,
   "CHCHCH2OOH": 1.5217449501405026e-11,
   "CH2CHCH2OOH": 5.941861908569686e-08,
   "CH3CHCHOOH": 1.0559334830091812e-17,
   "CH3C(CH2)OOH": 1.5633882918110879e-18,
   "nC3H7OO": 1.011857658832966e-08,
   "iC3H7OO": 3.8514519545256395e-07,
   "CH2CH2CH2OOH": 1.3912987631419106e-10,
   "CH3CHCH2OOH": 1.1007021024962839e-10,
   "CH2CH(OOH)CH3": 2.1355436006038296e-11,
   "nC3H7OOH": 2.770825464731223e-12,
   "iC3H7OOH": 1.0663280622499636e-10,
   "OCHCH2CH2OOH": 4.4804014807252016e-14,
   "cC2H3OCH2OOH": 4.574404047600086e-12,
   "CH3COCH2OOH": 7.61472458340901e-15,
   "CH3CHOOHCHO": 3.4505115788256305e-15,
   "HOOCCCOO*": 9.3049068194304e-14,
   "HOOCC(C)OO*": 8.267652653990809e-14,
   "HOOC(C)COO*": 3.210048200597317e-14,
   "HOOCC(C*)OOH": 2.7482523371626556e-17
  }
 },
 {
  "t": 0.37818000000023744,
  "T": 1121.5234542227452,
  "p": 101325.00000000001,
  "sxC": {
   "C": 2.1918745669927565e-17,
   "CH": 1.1807316442955438e-13,
   "CH2": 9.043245946705093e-09,
   "CH2(S)": 9.709522207531942e-11,
   "CH3": 0.0002937472830393348,
   "CH4": 0.08514343154672502,
   "CO": 0.08794037119508487,
   "HCO": 2.895495641086122e-06,
   "CH2O": 0.021473314949857197,
   "HCOH": 3.3292782274672856e-10,
   "CH3O": 6.902394428928792e-07,
   "CH2OH": 7.720312967980875e-08,
   "CH3OH": 0.004499919960788196,
   "CO2": 0.0012188090192546395,
   "HOCO": 3.762900126269523e-09,
   "OCHO": 1.7289908554558222e-14,
   "HOCHO": 6.29053769367207e-05,
   "CH3OO": 1.4157672989518944e-06,
   "CH2OOH": 3.049923270891011e-16,
   "HOCH2O": 9.75346808891813e-14,
   "CH3OOH": 1.0097528550055043e-07,
   "C2": 1.8906729571189517e-18,
   "C2H": 1.6947505914119503e-12,
   "C2H2": 0.004345253493795326,
   "H2CC": 5.762006201597234e-11,
   "C2H3": 4.376297777940001e-06,
   "C2H4": 0.23044457267090987,
   "C2H5": 2.2531731952780777e-05,
   "C2H6": 0.02245170604444765,
   "C2O": 3.2001137714524955e-13,
   "HCCO": 1.3748626962474658e-07,
   "HCCOH": 4.686717933466195e-07,
   "CH2CO": 0.0028071185738823357,
   "CHCHO": 2.0848095921404878e-08,
   "CHCHOH": 4.486423962540018e-09,
   "cC2H3O": 3.3509402353962746e-13,
   "CH3CO": 6.896451121904678e-08,
   "CH2CHO": 1.4361482898555582e-05,
   "CH3CHO": 0.018289283259411118,
   "cC2H4O": 0.0007149762947559831,
   "CH2CHOH": 0.0038699999980803886,
   "CH3CH2O": 8.11773012846303e-11,
   "CH3CHOH": 2.0243274113244446e-08,
   "CH2CH2OH": 8.421281185224664e-08,
   "CH3CH2OH": 0.00024377392714535265,
   "OCHCO": 7.880038822157531e-15,
   "OCHCHO": 0.0003771387520419409,
   "CH2CHOO": 4.37469499900962e-09,
   "CH3C(O)O": 4.291534303877334e-16,
   "CH2CHOOH": 3.118689073812066e-11,
   "CH3C(O)OH": 9.80247234265212e-08,
   "CH3CH2OO": 3.851906068904584e-07,
   "CH3CHOOH": 3.1904627688826012e-18,
   "CH2CH2OOH": 5.6887618874303334e-12,
   "CH3CH2OOH": 1.7276433131479277e-09,
   "CH3C(O)OO": 2.4184720726810495e-10,
   "CH3C(O)OOH": 5.742457260430631e-13,
   "HOCH2CH2OO": 6.71468012433625e-12,
   "C3H2": 9.458987796540504e-18,
   "cC3H2": 1.9066235206882683e-10,
   "C3H3": 0.00010413839285130743,
   "CH2CCH": 1.792839804699375e-06,
   "CH2CCH2": 0.007771398638417595,
   "CH3CCH": 0.002286440354334416,
   "cC3H4": 4.062712553473585e-08,
   "CH2CHCH2": 0.0008093749393299291,
   "CH3CHCH": 1.5333138136784177e-06,
   "CH3CCH2": 1.3018729975394056e-06,
   "cC3H5": 2.097365147906479e-09,
   "C3H6": 0.3863601076634694,
   "cC3H6": 5.8919227605595954e-05,
   "iC3H7": 0.0001124292789036674,
   "nC3H7": 1.5748248949250597e-05,
   "C3H8": 0.5653275616420517,
   "CHCC*O": 1.57700663629053e-07,
   "CH*CCO": 3.546039305953877e-06,
   "C*CCHO": 2.275569460591633e-14,
   "CH2CCO": 0.0011215451813049327,
   "CHCCHO": 7.536190020136956e-06,
   "C2H3CO": 5.1185365492398484e-05,
   "CHCHCHO": 5.150303265121169e-10,
   "CH2CCHO": 1.0964008221057622e-07,
   "CH3CCO": 1.2399672790260457e-07,
   "C2H3CHO": 0.07051223735179865,
   "CH3CHCO": 0.0005470598729902449,
   "CH2CHCH2O": 1.7109431766752395e-08,
   "propen1oxy": 1.4566028979722705e-07,
   "propen2oxy": 1.6649057741593496e-08,
   "CH2CCH2OH": 1.0985625817228827e-09,
   "CH2C(OH)CH2": 7.905642710724273e-05,
   "CH3C(OH)CH": 4.0316520015959276e-09,
   "CH3CH2CO": 9.991437233729048e-11,
   "CH3C(O)CH2": 1.1146851723927898e-06,
   "CH3CHCHO": 1.9271213125137504e-06,
   "CH2CHCHOH": 3.638251468897498e-07,
   "CH2CH2CHO": 3.487453130420863e-09,
   "vinoxylmethyl": 2.0283086034458956e-08,
   "CH3CH2CHO": 7.797747436345459e-05,
   "cC3H6O": 0.044986672533428564,
   "CH2CHCH2OH": 0.0001852551027439851,
   "CH3CHCHOH": 0.000633479611492493,
   "CH3C(O)CH3": 3.246007235590082e-05,
   "nC3H7O": 9.37158175341629e-06,
   "iC3H7O": 6.226159690941633e-12,
   "CH3CH2CHOH": 4.47087373133271e-09,
   "CH3CHCH2OH": 3.035447388962649e-08,
   "CH2CH2CH2OH": 4.99456225022435e-11,
   "OCHCH2CH2O": 7.951866774629107e-14,
   "oxiranylmet": 7.886841384894776e-07,
   "CH3COCH2O": 3.233965240362618e-17,
   "CH3CH(CHO)O": 7.850798502114331e-15,
   "CH2CHCH2OO": 1.0819735338529436e-07,
   "CHCHCH2OOH": 1.460739709468911e-11,
   "CH2CHCH2OOH": 4.974108836464094e-08,
   "CH3CHCHOOH": 9.254272543331246e-18,
   "CH3C(CH2)OOH": 1.3562965483508347e-18,
   "nC3H7OO": 8.118331505485834e-09,
   "iC3H7OO": 3.1421746533629567e-07,
   "CH2CH2CH2OOH": 1.1545315672884793e-10,
   "CH3CHCH2OOH": 9.54161113361437e-11,
   "CH2CH(OOH)CH3": 1.9410549449043427e-11,
   "nC3H7OOH": 2.082979039606042e-12,
   "iC3H7OOH": 8.158216071062551e-11,
   "OCHCH2CH2OOH": 3.3068095386839926e-14,
   "cC2H3OCH2OOH": 3.86378480527224e-12,
   "CH3COCH2OOH": 6.169570281657691e-15,
   "CH3CHOOHCHO": 2.6723926737669677e-15,
   "HOOCCCOO*": 7.022526109468503e-14,
   "HOOCC(C)OO*": 6.530611604830764e-14,
   "HOOC(C)COO*": 2.6547210538748707e-14,
   "HOOCC(C*)OOH": 2.2937904435737388e-17
  }
 },
 {
  "t": 0.3783400000002376,
  "T": 1125.5929392987323,
  "p": 101325.00000000004,
  "sxC": {
   "C": 2.098846790839441e-17,
   "CH": 1.1282385689546018e-13,
   "CH2": 8.99989021738419e-09,
   "CH2(S)": 8.93620534253589e-11,
   "CH3": 0.00027760896616645846,
   "CH4": 0.08677575928310048,
   "CO": 0.08952881208862129,
   "HCO": 2.768158463330003e-06,
   "CH2O": 0.02054769079240356,
   "HCOH": 3.2090623362929654e-10,
   "CH3O": 5.750281511089468e-07,
   "CH2OH": 7.385191794861165e-08,
   "CH3OH": 0.004387178068669722,
   "CO2": 0.0012430918606492463,
   "HOCO": 3.422989636387712e-09,
   "OCHO": 1.606343641727789e-14,
   "HOCHO": 6.337606653615591e-05,
   "CH3OO": 1.2162281339002613e-06,
   "CH2OOH": 2.298965156579635e-16,
   "HOCH2O": 8.504379504391663e-14,
   "CH3OOH": 8.306418254702983e-08,
   "C2": 1.771644767208976e-18,
   "C2H": 1.738232701629132e-12,
   "C2H2": 0.004608000227404973,
   "H2CC": 6.786957017394346e-11,
   "C2H3": 4.338002692313033e-06,
   "C2H4": 0.2341285548475965,
   "C2H5": 2.0740622235459563e-05,
   "C2H6": 0.022683610321913707,
   "C2O": 3.0812213858620995e-13,
   "HCCO": 1.3786590329353778e-07,
   "HCCOH": 4.913204096471009e-07,
   "CH2CO": 0.002935919957843148,
   "CHCHO": 2.0592823195749725e-08,
   "CHCHOH": 4.125024820448338e-09,
   "cC2H3O": 2.7682378340821907e-13,
   "CH3CO": 6.263420093310231e-08,
   "CH2CHO": 1.3616494320938569e-05,
   "CH3CHO": 0.017384940372026772,
   "cC2H4O": 0.0006460438450427081,
   "CH2CHOH": 0.003925421853680099,
   "CH3CH2O": 7.003069933720992e-11,
   "CH3CHOH": 1.8293547045590585e-08,
   "CH2CH2OH": 7.470644240454073e-08,
   "CH3CH2OH": 0.00023636895701622032,
   "OCHCO": 7.372734206962939e-15,
   "OCHCHO": 0.00036415455228917023,
   "CH2CHOO": 3.943610630976525e-09,
   "CH3C(O)O": 4.229700755586448e-16,
   "CH2CHOOH": 2.58815864560522e-11,
   "CH3C(O)OH": 9.932880528870498e-08,
   "CH3CH2OO": 3.217605464352067e-07,
   "CH3CHOOH": 2.3064487727604332e-18,
   "CH2CH2OOH": 5.184948783341702e-12,
   "CH3CH2OOH": 1.3618532626065953e-09,
   "CH3C(O)OO": 1.988707410938295e-10,
   "CH3C(O)OOH": 4.20720769447355e-13,
   "HOCH2CH2OO": 5.407327958957702e-12,
   "C3H2": 1.1203076294789482e-17,
   "cC3H2": 2.310780153542796e-10,
   "C3H3": 0.00011100233756692774,
   "CH2CCH": 2.0955222291326845e-06,
   "CH2CCH2": 0.007983434283503165,
   "CH3CCH": 0.002468476093239829,
   "cC3H4": 4.448402275805128e-08,
   "CH2CHCH2": 0.0007942513524801722,
   "CH3CHCH": 1.4111159298698033e-06,
   "CH3CCH2": 1.3122445206315107e-06,
   "cC3H5": 2.1537305723774796e-09,
   "C3H6": 0.38070887649768675,
   "cC3H6": 6.461085262025056e-05,
   "iC3H7": 9.982256727924606e-05,
   "nC3H7": 1.4040211635469999e-05,
   "C3H8": 0.5752510331114897,
   "CHCC*O": 1.5372842264628022e-07,
   "CH*CCO": 3.616884870398435e-06,
   "C*CCHO": 2.347802731892121e-14,
   "CH2CCO": 0.0011570877376068463,
   "CHCCHO": 7.4489724681921035e-06,
   "C2H3CO": 5.320492087246254e-05,
   "CHCHCHO": 4.759344629075821e-10,
   "CH2CCHO": 1.0136323311613035e-07,
   "CH3CCO": 1.2212822700666252e-07,
   "C2H3CHO": 0.0707012329655548,
   "CH3CHCO": 0.0005913019011580178,
   "CH2CHCH2O": 1.495882176551797e-08,
   "propen1oxy": 1.4319626654973904e-07,
   "propen2oxy": 1.637022718725846e-08,
   "CH2CCH2OH": 9.83290284803685e-10,
   "CH2C(OH)CH2": 7.230311555482684e-05,
   "CH3C(OH)CH": 3.744888890859296e-09,
   "CH3CH2CO": 9.051210918688193e-11,
   "CH3C(O)CH2": 1.0035228829513446e-06,
   "CH3CHCHO": 1.7272048085465648e-06,
   "CH2CHCHOH": 3.2678077687016873e-07,
   "CH2CH2CHO": 3.084080140097195e-09,
   "vinoxylmethyl": 1.759541007626208e-08,
   "CH3CH2CHO": 7.385931301669202e-05,
   "cC3H6O": 0.04445891939934833,
   "CH2CHCH2OH": 0.00018142068797795405,
   "CH3CHCHOH": 0.000623867328515449,
   "CH3C(O)CH3": 3.2060313696022285e-05,
   "nC3H7O": 8.263491056904968e-06,
   "iC3H7O": 5.072601409752446e-12,
   "CH3CH2CHOH": 3.995529416028808e-09,
   "CH3CHCH2OH": 2.6102060937549936e-08,
   "CH2CH2CH2OH": 4.376182989829284e-11,
   "OCHCH2CH2O": 7.304588898610926e-14,
   "oxiranylmet": 7.750949313834338e-07,
   "CH3COCH2O": 2.8517568212531605e-17,
   "CH3CH(CHO)O": 7.265365676126382e-15,
   "CH2CHCH2OO": 9.852589534496703e-08,
   "CHCHCH2OOH": 1.3889902728745619e-11,
   "CH2CHCH2OOH": 4.10810173476105e-08,
   "CH3CHCHOOH": 8.007915163715736e-18,
   "CH3C(CH2)OOH": 1.1633629051438814e-18,
   "nC3H7OO": 6.463000358970216e-09,
   "iC3H7OO": 2.5355291976073e-07,
   "CH2CH2CH2OOH": 9.503316028206706e-11,
   "CH3CHCH2OOH": 8.197449399221919e-11,
   "CH2CH(OOH)CH3": 1.7484387819799612e-11,
   "nC3H7OOH": 1.5553695426648772e-12,
   "iC3H7OOH": 6.180237274055166e-11,
   "OCHCH2CH2OOH": 2.4241092365355733e-14,
   "cC2H3OCH2OOH": 3.224960148423501e-12,
   "CH3COCH2OOH": 4.959891173691347e-15,
   "CH3CHOOHCHO": 2.0535307159778975e-15,
   "HOOCCCOO*": 5.259438620377783e-14,
   "HOOCC(C)OO*": 5.114301200641602e-14,
   "HOOC(C)COO*": 2.1767172921326778e-14,
   "HOOCC(C*)OOH": 1.897118832635615e-17
  }
 },
 {
  "t": 0.3785200000002378,
  "T": 1129.7012383313959,
  "p": 101325.00000000004,
  "sxC": {
   "C": 1.947397986738091e-17,
   "CH": 1.0532639225189611e-13,
   "CH2": 8.863341054799517e-09,
   "CH2(S)": 8.09149588143368e-11,
   "CH3": 0.0002592687333982088,
   "CH4": 0.0885438441679794,
   "CO": 0.0912223691151721,
   "HCO": 2.6118655184552607e-06,
   "CH2O": 0.019552541504813805,
   "HCOH": 3.0673637580710577e-10,
   "CH3O": 4.673164837146681e-07,
   "CH2OH": 6.97359151369151e-08,
   "CH3OH": 0.004272436979944027,
   "CO2": 0.0012675679390408347,
   "HOCO": 3.041399923971164e-09,
   "OCHO": 1.4619737091691678e-14,
   "HOCHO": 6.37670637202188e-05,
   "CH3OO": 1.0288468834308928e-06,
   "CH2OOH": 1.672135662619963e-16,
   "HOCH2O": 7.247790725363888e-14,
   "CH3OOH": 6.718633540890804e-08,
   "C2": 1.601020410201655e-18,
   "C2H": 1.7548408222011252e-12,
   "C2H2": 0.004890471920580685,
   "H2CC": 8.012014373956001e-11,
   "C2H3": 4.252540958668891e-06,
   "C2H4": 0.23797468205662856,
   "C2H5": 1.884904037407478e-05,
   "C2H6": 0.022877457761986526,
   "C2O": 2.87692783781752e-13,
   "HCCO": 1.3631396486265614e-07,
   "HCCOH": 5.136071981687855e-07,
   "CH2CO": 0.0030783185872788137,
   "CHCHO": 2.012193015472097e-08,
   "CHCHOH": 3.7158241982535452e-09,
   "cC2H3O": 2.198591634270462e-13,
   "CH3CO": 5.59709645719154e-08,
   "CH2CHO": 1.2759987567982511e-05,
   "CH3CHO": 0.016446081581486586,
   "cC2H4O": 0.000570048899423215,
   "CH2CHOH": 0.003978213165585518,
   "CH3CH2O": 5.934496851356388e-11,
   "CH3CHOH": 1.624738542251513e-08,
   "CH2CH2OH": 6.497273235052696e-08,
   "CH3CH2OH": 0.00022883537863091534,
   "OCHCO": 6.794508187171016e-15,
   "OCHCHO": 0.0003479731240185235,
   "CH2CHOO": 3.503081190227789e-09,
   "CH3C(O)O": 4.1303406565323006e-16,
   "CH2CHOOH": 2.1062367378519182e-11,
   "CH3C(O)OH": 1.0139611308237164e-07,
   "CH3CH2OO": 2.644276342452093e-07,
   "CH3CHOOH": 1.6046352392663955e-18,
   "CH2CH2OOH": 4.6650051123240635e-12,
   "CH3CH2OOH": 1.052793688143269e-09,
   "CH3C(O)OO": 1.6032530455948396e-10,
   "CH3C(O)OOH": 3.0261809994245687e-13,
   "HOCH2CH2OO": 4.2538060820199246e-12,
   "C3H2": 1.3147571692729857e-17,
   "cC3H2": 2.817442255443751e-10,
   "C3H3": 0.00011757509260333248,
   "CH2CCH": 2.4580813789992323e-06,
   "CH2CCH2": 0.008185870629055961,
   "CH3CCH": 0.0026675523202528053,
   "cC3H4": 4.876402582075333e-08,
   "CH2CHCH2": 0.0007724584037763905,
   "CH3CHCH": 1.2757920796232118e-06,
   "CH3CCH2": 1.3109997985132792e-06,
   "cC3H5": 2.191431106099287e-09,
   "C3H6": 0.3748006381065659,
   "cC3H6": 7.117717317955125e-05,
   "iC3H7": 8.714473004017998e-05,
   "nC3H7": 1.2315059278912913e-05,
   "C3H8": 0.5855227376437925,
   "CHCC*O": 1.4795735698123102e-07,
   "CH*CCO": 3.6554456196938235e-06,
   "C*CCHO": 2.391947516840549e-14,
   "CH2CCO": 0.0011909268904784468,
   "CHCCHO": 7.342406486368647e-06,
   "C2H3CO": 5.500988679272279e-05,
   "CHCHCHO": 4.336348613311364e-10,
   "CH2CCHO": 9.226868258281428e-08,
   "CH3CCO": 1.1903039351836923e-07,
   "C2H3CHO": 0.07087373820404813,
   "CH3CHCO": 0.0006416187159288114,
   "CH2CHCH2O": 1.2787462750677352e-08,
   "propen1oxy": 1.4072894414039814e-07,
   "propen2oxy": 1.6091050615386206e-08,
   "CH2CCH2OH": 8.608129950083869e-10,
   "CH2C(OH)CH2": 6.415294277632426e-05,
   "CH3C(OH)CH": 3.4116777567768534e-09,
   "CH3CH2CO": 8.066852108503261e-11,
   "CH3C(O)CH2": 8.906340324894668e-07,
   "CH3CHCHO": 1.5261532600468688e-06,
   "CH2CHCHOH": 2.8939323142287235e-07,
   "CH2CH2CHO": 2.6787320429768864e-09,
   "vinoxylmethyl": 1.4923967343872743e-08,
   "CH3CH2CHO": 6.9588434933571e-05,
   "cC3H6O": 0.04392671128099632,
   "CH2CHCH2OH": 0.00017681882684212344,
   "CH3CHCHOH": 0.0006122569101228031,
   "CH3C(O)CH3": 3.1647473517235476e-05,
   "nC3H7O": 7.1545199247950375e-06,
   "iC3H7O": 4.048937103789053e-12,
   "CH3CH2CHOH": 3.5137732343252357e-09,
   "CH3CHCH2OH": 2.1976179519674336e-08,
   "CH2CH2CH2OH": 3.76487782712196e-11,
   "OCHCH2CH2O": 6.595940960255493e-14,
   "oxiranylmet": 7.615120310281479e-07,
   "CH3COCH2O": 2.460916115215851e-17,
   "CH3CH(CHO)O": 6.576767239877513e-15,
   "CH2CHCH2OO": 8.860345432418783e-08,
   "CHCHCH2OOH": 1.3044699568812155e-11,
   "CH2CHCH2OOH": 3.3167148683668074e-08,
   "CH3CHCHOOH": 6.79212981844546e-18,
   "CH3C(CH2)OOH": 9.79089961985978e-19,
   "nC3H7OO": 5.055910469433603e-09,
   "iC3H7OO": 2.0045331127134858e-07,
   "CH2CH2CH2OOH": 7.694411464039331e-11,
   "CH3CHCH2OOH": 6.93201768114155e-11,
   "CH2CH(OOH)CH3": 1.552483643632244e-11,
   "nC3H7OOH": 1.1395684876113256e-12,
   "iC3H7OOH": 4.580574842151487e-11,
   "OCHCH2CH2OOH": 1.7418094530397877e-14,
   "cC2H3OCH2OOH": 2.6370720293143662e-12,
   "CH3COCH2OOH": 3.9168138455966044e-15,
   "CH3CHOOHCHO": 1.5476922675615293e-15,
   "HOOCCCOO*": 3.860646784049674e-14,
   "HOOCC(C)OO*": 3.928181276913781e-14,
   "HOOC(C)COO*": 1.7531311477267732e-14,
   "HOOCC(C*)OOH": 1.540978796315918e-17
  }
 },
 {
  "t": 0.37871000000023797,
  "T": 1133.5359639557257,
  "p": 101325.00000000003,
  "sxC": {
   "C": 1.76583254678115e-17,
   "CH": 9.672621054920285e-14,
   "CH2": 8.655295442729176e-09,
   "CH2(S)": 7.277512970526473e-11,
   "CH3": 0.00024058047337970894,
   "CH4": 0.09032221345929378,
   "CO": 0.09289700321755384,
   "HCO": 2.4431197113050487e-06,
   "CH2O": 0.01856130902924883,
   "HCOH": 2.9134967808374073e-10,
   "CH3O": 3.763285664588435e-07,
   "CH2OH": 6.531566509376948e-08,
   "CH3OH": 0.004164157213943729,
   "CO2": 0.001290326969384684,
   "HOCO": 2.661978068713502e-09,
   "OCHO": 1.3129612737859857e-14,
   "HOCHO": 6.40425998332335e-05,
   "CH3OO": 8.678451659258743e-07,
   "CH2OOH": 1.20227732399246e-16,
   "HOCH2O": 6.111563520068347e-14,
   "CH3OOH": 5.429032076739951e-08,
   "C2": 1.407211730069331e-18,
   "C2H": 1.7435948547664627e-12,
   "C2H2": 0.005171557756694219,
   "H2CC": 9.36292800854161e-11,
   "C2H3": 4.131313934473403e-06,
   "C2H4": 0.2417009078610624,
   "C2H5": 1.705318839451036e-05,
   "C2H6": 0.02301706278329824,
   "C2O": 2.6207830010099506e-13,
   "HCCO": 1.3308202025522513e-07,
   "HCCOH": 5.335663080344643e-07,
   "CH2CO": 0.0032242256116433495,
   "CHCHO": 1.94949332727699e-08,
   "CHCHOH": 3.305698765142362e-09,
   "cC2H3O": 1.7020021361481711e-13,
   "CH3CO": 4.964643511490005e-08,
   "CH2CHO": 1.1874438001947068e-05,
   "CH3CHO": 0.015546124870237687,
   "cC2H4O": 0.0004937159265916468,
   "CH2CHOH": 0.004023530450392643,
   "CH3CH2O": 5.003897623035593e-11,
   "CH3CHOH": 1.4325372199955306e-08,
   "CH2CH2OH": 5.59926991770626e-08,
   "CH3CH2OH": 0.00022171423542306947,
   "OCHCO": 6.208869773377327e-15,
   "OCHCHO": 0.0003296159820109829,
   "CH2CHOO": 3.09470938666262e-09,
   "CH3C(O)O": 4.002435298585849e-16,
   "CH2CHOOH": 1.7073792255975235e-11,
   "CH3C(O)OH": 1.0424599582568123e-07,
   "CH3CH2OO": 2.1715222405181772e-07,
   "CH3CHOOH": 1.1052722228989211e-18,
   "CH2CH2OOH": 4.1759316082220025e-12,
   "CH3CH2OOH": 8.144029194943934e-10,
   "CH3C(O)OO": 1.2879127975783772e-10,
   "CH3C(O)OOH": 2.194393798958112e-13,
   "HOCH2CH2OO": 3.3281367948459206e-12,
   "C3H2": 1.5097079692308326e-17,
   "cC3H2": 3.407293213309335e-10,
   "C3H3": 0.00012320700040915187,
   "CH2CCH": 2.8592734197375617e-06,
   "CH2CCH2": 0.008360923493176943,
   "CH3CCH": 0.002869061133079573,
   "cC3H4": 5.315860141519444e-08,
   "CH2CHCH2": 0.0007463217097961708,
   "CH3CHCH": 1.1423531966829416e-06,
   "CH3CCH2": 1.2986063628091987e-06,
   "cC3H5": 2.2073062359217064e-09,
   "C3H6": 0.3690631404413601,
   "cC3H6": 7.823516847632878e-05,
   "iC3H7": 7.562021608274702e-05,
   "nC3H7": 1.0739016272882022e-05,
   "C3H8": 0.5953784447686531,
   "CHCC*O": 1.4097757151685052e-07,
   "CH*CCO": 3.657588819586794e-06,
   "C*CCHO": 2.402523428038599e-14,
   "CH2CCO": 0.001219371153078822,
   "CHCCHO": 7.2237428512162235e-06,
   "C2H3CO": 5.638806504242286e-05,
   "CHCHCHO": 3.9254241191564055e-10,
   "CH2CCHO": 8.329694907649844e-08,
   "CH3CCO": 1.15070207642733e-07,
   "C2H3CHO": 0.07101735967055217,
   "CH3CHCO": 0.0006945462607236058,
   "CH2CHCH2O": 1.0814653815424774e-08,
   "propen1oxy": 1.3843749299102418e-07,
   "propen2oxy": 1.583177851808249e-08,
   "CH2CCH2OH": 7.44475977905437e-10,
   "CH2C(OH)CH2": 5.551215872386818e-05,
   "CH3C(OH)CH": 3.070640666326749e-09,
   "CH3CH2CO": 7.138485818281766e-11,
   "CH3C(O)CH2": 7.865169532926408e-07,
   "CH3CHCHO": 1.3424668302429619e-06,
   "CH2CHCHOH": 2.551375285421119e-07,
   "CH2CH2CHO": 2.3106643498878952e-09,
   "vinoxylmethyl": 1.253030571516529e-08,
   "CH3CH2CHO": 6.549510093577277e-05,
   "cC3H6O": 0.043429274642432625,
   "CH2CHCH2OH": 0.00017173633973185625,
   "CH3CHCHOH": 0.0005993799474584059,
   "CH3C(O)CH3": 3.125177501386399e-05,
   "nC3H7O": 6.1522513160390156e-06,
   "iC3H7O": 3.221795604714137e-12,
   "CH3CH2CHOH": 3.071730132162691e-09,
   "CH3CHCH2OH": 1.8353005122611785e-08,
   "CH2CH2CH2OH": 3.2184173780376715e-11,
   "OCHCH2CH2O": 5.896036211239618e-14,
   "oxiranylmet": 7.489181896218777e-07,
   "CH3COCH2O": 2.1009468359620288e-17,
   "CH3CH(CHO)O": 5.858605810801622e-15,
   "CH2CHCH2OO": 7.931941973459955e-08,
   "CHCHCH2OOH": 1.2156826848457019e-11,
   "CH2CHCH2OOH": 2.66014105165982e-08,
   "CH3CHCHOOH": 5.717083872168821e-18,
   "CH3C(CH2)OOH": 8.187921654177276e-19,
   "nC3H7OO": 3.960722688402698e-09,
   "iC3H7OO": 1.5808989189439502e-07,
   "CH2CH2CH2OOH": 6.22837522773832e-11,
   "CH3CHCH2OOH": 5.844075557696437e-11,
   "CH2CH(OOH)CH3": 1.3705943402601311e-11,
   "nC3H7OOH": 8.389765984678973e-13,
   "iC3H7OOH": 3.398452287679226e-11,
   "OCHCH2CH2OOH": 1.25776174174886e-14,
   "cC2H3OCH2OOH": 2.144914457742979e-12,
   "CH3COCH2OOH": 3.0909174313415418e-15,
   "CH3CHOOHCHO": 1.1685290822007019e-15,
   "HOOCCCOO*": 2.8431878074489334e-14,
   "HOOCC(C)OO*": 3.018157030739987e-14,
   "HOOC(C)COO*": 1.4088504422123952e-14,
   "HOOCC(C*)OOH": 1.2480217581047988e-17
  }
 },
 {
  "t": 0.3789200000002382,
  "T": 1137.2400020535533,
  "p": 101325.00000000003,
  "sxC": {
   "C": 1.5709404747318253e-17,
   "CH": 8.753358894449923e-14,
   "CH2": 8.393775467184678e-09,
   "CH2(S)": 6.504148713294917e-11,
   "CH3": 0.00022156115996038852,
   "CH4": 0.09217813906240262,
   "CO": 0.09461311560474489,
   "HCO": 2.263211722842099e-06,
   "CH2O": 0.017539176037885882,
   "HCOH": 2.7417825491390473e-10,
   "CH3O": 2.9868674920984193e-07,
   "CH2OH": 6.066500645720633e-08,
   "CH3OH": 0.004058041096132385,
   "CO2": 0.0013121866131384165,
   "HOCO": 2.2890152934576385e-09,
   "OCHO": 1.1619371815390813e-14,
   "HOCHO": 6.42129681297104e-05,
   "CH3OO": 7.263927582849779e-07,
   "CH2OOH": 8.475347266707488e-17,
   "HOCH2O": 5.080471578684434e-14,
   "CH3OOH": 4.3545568908552414e-08,
   "C2": 1.203778266709408e-18,
   "C2H": 1.7093977044452131e-12,
   "C2H2": 0.005461279054669699,
   "H2CC": 1.0897315830006364e-10,
   "C2H3": 3.981885744365634e-06,
   "C2H4": 0.24545198946723604,
   "C2H5": 1.5343893447891773e-05,
   "C2H6": 0.02310964005495598,
   "C2O": 2.333503265378931e-13,
   "HCCO": 1.2850843012097396e-07,
   "HCCOH": 5.517552343567966e-07,
   "CH2CO": 0.0033788652393835898,
   "CHCHO": 1.8744026606382477e-08,
   "CHCHOH": 2.899162270879066e-09,
   "cC2H3O": 1.2715276105581782e-13,
   "CH3CO": 4.360341143977831e-08,
   "CH2CHO": 1.0956319659302986e-05,
   "CH3CHO": 0.014654604228927904,
   "cC2H4O": 0.00041616986599799535,
   "CH2CHOH": 0.004062400083835867,
   "CH3CH2O": 4.180545798323312e-11,
   "CH3CHOH": 1.2517585877480481e-08,
   "CH2CH2OH": 4.7670129654182703e-08,
   "CH3CH2OH": 0.00021471065028602317,
   "OCHCO": 5.619811117890897e-15,
   "OCHCHO": 0.0003085166310229869,
   "CH2CHOO": 2.711742851697888e-09,
   "CH3C(O)O": 3.8493588364721093e-16,
   "CH2CHOOH": 1.3707757658055969e-11,
   "CH3C(O)OH": 1.0815075817397395e-07,
   "CH3CH2OO": 1.7733403584758478e-07,
   "CH3CHOOH": 7.471728249763402e-19,
   "CH2CH2OOH": 3.708104303071717e-12,
   "CH3CH2OOH": 6.259980722287135e-10,
   "CH3C(O)OO": 1.0243657717179598e-10,
   "CH3C(O)OOH": 1.5900431883983475e-13,
   "HOCH2CH2OO": 2.5720462889819284e-12,
   "C3H2": 1.7064742505789308e-17,
   "cC3H2": 4.118808384890387e-10,
   "C3H3": 0.00012806565122005918,
   "CH2CCH": 3.3168036835435445e-06,
   "CH2CCH2": 0.008513829055524632,
   "CH3CCH": 0.003080199695858724,
   "cC3H4": 5.782580710815378e-08,
   "CH2CHCH2": 0.0007164727796255261,
   "CH3CHCH": 1.011537435852338e-06,
   "CH3CCH2": 1.2768614048850096e-06,
   "cC3H5": 2.205124153442199e-09,
   "C3H6": 0.3632707743500389,
   "cC3H6": 8.611732707238784e-05,
   "iC3H7": 6.504826674799078e-05,
   "nC3H7": 9.285826707005804e-06,
   "C3H8": 0.6051944962314171,
   "CHCC*O": 1.3293301585531337e-07,
   "CH*CCO": 3.6284040983874686e-06,
   "C*CCHO": 2.383019367125229e-14,
   "CH2CCO": 0.0012424867554686728,
   "CHCCHO": 7.088770186383329e-06,
   "C2H3CO": 5.7359237329889476e-05,
   "CHCHCHO": 3.5258562757632275e-10,
   "CH2CCHO": 7.443890214343343e-08,
   "CH3CCO": 1.1040831664446221e-07,
   "C2H3CHO": 0.07113800779814695,
   "CH3CHCO": 0.0007519770514712828,
   "CH2CHCH2O": 9.014021024871183e-09,
   "propen1oxy": 1.3622587245519625e-07,
   "propen2oxy": 1.5581519958455922e-08,
   "CH2CCH2OH": 6.342402755810562e-10,
   "CH2C(OH)CH2": 4.654258858816547e-05,
   "CH3C(OH)CH": 2.726942274096503e-09,
   "CH3CH2CO": 6.25797693070849e-11,
   "CH3C(O)CH2": 6.892533002421481e-07,
   "CH3CHCHO": 1.1723927315280535e-06,
   "CH2CHCHOH": 2.2335484255150647e-07,
   "CH2CH2CHO": 1.9736081178303876e-09,
   "vinoxylmethyl": 1.0371636612521685e-08,
   "CH3CH2CHO": 6.143744300277281e-05,
   "cC3H6O": 0.042946263351901895,
   "CH2CHCH2OH": 0.00016597855368433325,
   "CH3CHCHOH": 0.0005847346558630889,
   "CH3C(O)CH3": 3.0858026723603014e-05,
   "nC3H7O": 5.2378294228327285e-06,
   "iC3H7O": 2.5399603329584644e-12,
   "CH3CH2CHOH": 2.6618076132365193e-09,
   "CH3CHCH2OH": 1.51385278866688e-08,
   "CH2CH2CH2OH": 2.7245761796059996e-11,
   "OCHCH2CH2O": 5.19990628122222e-14,
   "oxiranylmet": 7.367813565057033e-07,
   "CH3COCH2O": 1.7671434733874867e-17,
   "CH3CH(CHO)O": 5.116551951461398e-15,
   "CH2CHCH2OO": 7.048641226323713e-08,
   "CHCHCH2OOH": 1.1227852256239964e-11,
   "CH2CHCH2OOH": 2.1071055862780482e-08,
   "CH3CHCHOOH": 4.755701731797731e-18,
   "CH3C(CH2)OOH": 6.76952097146137e-19,
   "nC3H7OO": 3.0853314027493024e-09,
   "iC3H7OO": 1.2357039275287407e-07,
   "CH2CH2CH2OOH": 5.0106574150918536e-11,
   "CH3CHCH2OOH": 4.888546886941027e-11,
   "CH2CH(OOH)CH3": 1.1986375233729217e-11,
   "nC3H7OOH": 6.148706898738755e-13,
   "iC3H7OOH": 2.5018289340089056e-11,
   "OCHCH2CH2OOH": 9.032434172618853e-15,
   "cC2H3OCH2OOH": 1.7261214157823425e-12,
   "CH3COCH2OOH": 2.417703568360706e-15,
   "CH3CHOOHCHO": 8.757992225911623e-16,
   "HOOCCCOO*": 2.0805172363320943e-14,
   "HOOCC(C)OO*": 2.3002337087884613e-14,
   "HOOC(C)COO*": 1.1213187926789346e-14,
   "HOOCC(C*)OOH": 1.0007215185723103e-17
  }
 },
 {
  "t": 0.3791600000002384,
  "T": 1140.8871794868633,
  "p": 101325.00000000003,
  "sxC": {
   "C": 1.3808874079151548e-17,
   "CH": 7.836772490656563e-14,
   "CH2": 8.10350049552229e-09,
   "CH2(S)": 5.7934948598799923e-11,
   "CH3": 0.00020258556638854487,
   "CH4": 0.0941617490088284,
   "CO": 0.0964099867038535,
   "HCO": 2.0758708437333955e-06,
   "CH2O": 0.01646310008975162,
   "HCOH": 2.5478577364237545e-10,
   "CH3O": 2.3319239403193432e-07,
   "CH2OH": 5.593904188520563e-08,
   "CH3OH": 0.003951488344268611,
   "CO2": 0.001333563678425071,
   "HOCO": 1.9329837830564423e-09,
   "OCHO": 1.0137665691192992e-14,
   "HOCHO": 6.427379120154293e-05,
   "CH3OO": 6.020148144169526e-07,
   "CH2OOH": 5.842050365139348e-17,
   "HOCH2O": 4.160040152327102e-14,
   "CH3OOH": 3.456483680804008e-08,
   "C2": 1.0053797519739556e-18,
   "C2H": 1.6584391019373834e-12,
   "C2H2": 0.005767037941832367,
   "H2CC": 1.2675440214532056e-10,
   "C2H3": 3.815167139842751e-06,
   "C2H4": 0.24932710790578325,
   "C2H5": 1.3745171322354386e-05,
   "C2H6": 0.02315641498752072,
   "C2O": 2.0395585912153324e-13,
   "HCCO": 1.230501737666537e-07,
   "HCCOH": 5.683198463385042e-07,
   "CH2CO": 0.0035460892083627503,
   "CHCHO": 1.7917192789592942e-08,
   "CHCHOH": 2.5071331892928062e-09,
   "cC2H3O": 9.09223544361411e-14,
   "CH3CO": 3.789627814624735e-08,
   "CH2CHO": 1.0017606003924365e-05,
   "CH3CHO": 0.01375430285010767,
   "cC2H4O": 0.00033829787677953726,
   "CH2CHOH": 0.004094456996334536,
   "CH3CH2O": 3.4551053053091954e-11,
   "CH3CHOH": 1.084390280773027e-08,
   "CH2CH2OH": 4.008202495018922e-08,
   "CH3CH2OH": 0.00020764060542637937,
   "OCHCO": 5.040541556406417e-15,
   "OCHCHO": 0.00028430522604925396,
   "CH2CHOO": 2.3556979041479284e-09,
   "CH3C(O)O": 3.6784511124227177e-16,
   "CH2CHOOH": 1.0873071200174693e-11,
   "CH3C(O)OH": 1.1350995801335699e-07,
   "CH3CH2OO": 1.4379791522353862e-07,
   "CH3CHOOH": 4.944995408661739e-19,
   "CH2CH2OOH": 3.2613513492244374e-12,
   "CH3CH2OOH": 4.767659592550583e-10,
   "CH3C(O)OO": 8.041394325865138e-11,
   "CH3C(O)OOH": 1.147280768801154e-13,
   "HOCH2CH2OO": 1.9579066425999923e-12,
   "C3H2": 1.9054728393877245e-17,
   "cC3H2": 5.001199493972921e-10,
   "C3H3": 0.00013230126653709812,
   "CH2CCH": 3.8490936775284045e-06,
   "CH2CCH2": 0.008645603055097355,
   "CH3CCH": 0.003306543232827516,
   "cC3H4": 6.28942257131331e-08,
   "CH2CHCH2": 0.0006841488672926104,
   "CH3CHCH": 8.862576537111292e-07,
   "CH3CCH2": 1.2481573423471717e-06,
   "cC3H5": 2.18932677201827e-09,
   "C3H6": 0.3572690691809679,
   "cC3H6": 9.5141792576403e-05,
   "iC3H7": 5.5456389717961053e-05,
   "nC3H7": 7.960773932392707e-06,
   "C3H8": 0.6152141564856427,
   "CHCC*O": 1.2410994482408177e-07,
   "CH*CCO": 3.5751627626697476e-06,
   "C*CCHO": 2.3377786813556484e-14,
   "CH2CCO": 0.001259479728967097,
   "CHCCHO": 6.933057911881311e-06,
   "C2H3CO": 5.793222417532276e-05,
   "CHCHCHO": 3.1444581937437624e-10,
   "CH2CCHO": 6.584627740777981e-08,
   "CH3CCO": 1.0529847087839807e-07,
   "C2H3CHO": 0.07123490424250924,
   "CH3CHCO": 0.0008154166723207555,
   "CH2CHCH2O": 7.39555525632294e-09,
   "propen1oxy": 1.340378196349935e-07,
   "propen2oxy": 1.5333879687960098e-08,
   "CH2CCH2OH": 5.320054120827964e-10,
   "CH2C(OH)CH2": 3.75970277897438e-05,
   "CH3C(OH)CH": 2.3912905953375453e-09,
   "CH3CH2CO": 5.4334163408170626e-11,
   "CH3C(O)CH2": 5.990803023914024e-07,
   "CH3CHCHO": 1.0160676641800186e-06,
   "CH2CHCHOH": 1.9410423201555626e-07,
   "CH2CH2CHO": 1.6685752522709772e-09,
   "vinoxylmethyl": 8.45178398213627e-09,
   "CH3CH2CHO": 5.733210892725768e-05,
   "cC3H6O": 0.042465245489372985,
   "CH2CHCH2OH": 0.00015937062370912527,
   "CH3CHCHOH": 0.0005678297193983536,
   "CH3C(O)CH3": 3.045688528703554e-05,
   "nC3H7O": 4.411092161814548e-06,
   "iC3H7O": 1.978855385912249e-12,
   "CH3CH2CHOH": 2.2850705764170762e-09,
   "CH3CHCH2OH": 1.2319189111536322e-08,
   "CH2CH2CH2OH": 2.2818349228592863e-11,
   "OCHCH2CH2O": 4.5141365525758285e-14,
   "oxiranylmet": 7.247909609594615e-07,
   "CH3COCH2O": 1.4610110241672238e-17,
   "CH3CH(CHO)O": 4.3681310055483144e-15,
   "CH2CHCH2OO": 6.211053167397223e-08,
   "CHCHCH2OOH": 1.0274098105953944e-11,
   "CH2CHCH2OOH": 1.6446368972166718e-08,
   "CH3CHCHOOH": 3.905022375649925e-18,
   "CH3C(CH2)OOH": 5.519797453313482e-19,
   "nC3H7OO": 2.3827675970315785e-09,
   "iC3H7OO": 9.547250072666023e-08,
   "CH2CH2CH2OOH": 3.9962292113352994e-11,
   "CH3CHCH2OOH": 4.048284960439166e-11,
   "CH2CH(OOH)CH3": 1.0360986751970879e-11,
   "nC3H7OOH": 4.4662543340180356e-13,
   "iC3H7OOH": 1.8201099255356258e-11,
   "OCHCH2CH2OOH": 6.416386143972419e-15,
   "cC2H3OCH2OOH": 1.3721315984483403e-12,
   "CH3COCH2OOH": 1.8650734281197535e-15,
   "CH3CHOOHCHO": 6.483189017304053e-16,
   "HOOCCCOO*": 1.5052150614879397e-14,
   "HOOCC(C)OO*": 1.7307796804355156e-14,
   "HOOC(C)COO*": 8.797912482514702e-15,
   "HOOCC(C*)OOH": 7.909404605490119e-18
  }
 },
 {
  "t": 0.3794300000002387,
  "T": 1144.381572947224,
  "p": 101325.0,
  "sxC": {
   "C": 1.2204792916797648e-17,
   "CH": 7.024878499963853e-14,
   "CH2": 7.831360606867174e-09,
   "CH2(S)": 5.195591378913696e-11,
   "CH3": 0.00018500167278356206,
   "CH4": 0.09623350851903548,
   "CO": 0.09824240552467034,
   "HCO": 1.8944221142415261e-06,
   "CH2O": 0.015360682738217878,
   "HCOH": 2.3383606780057794e-10,
   "CH3O": 1.8118693240319606e-07,
   "CH2OH": 5.1543537435418e-08,
   "CH3OH": 0.003846703522513006,
   "CO2": 0.0013539080396832912,
   "HOCO": 1.6195558089851671e-09,
   "OCHO": 8.798744201066207e-15,
   "HOCHO": 6.421682073399297e-05,
   "CH3OO": 4.979071986393702e-07,
   "CH2OOH": 4.008877150429704e-17,
   "HOCH2O": 3.3910021514705645e-14,
   "CH3OOH": 2.7396649752357717e-08,
   "C2": 8.327934827454752e-19,
   "C2H": 1.6023731002421084e-12,
   "C2H2": 0.006083052364211715,
   "H2CC": 1.4683558025516515e-10,
   "C2H3": 3.6539646798698926e-06,
   "C2H4": 0.25325468329919293,
   "C2H5": 1.2351312237617405e-05,
   "C2H6": 0.02315711154244279,
   "C2O": 1.776236005385009e-13,
   "HCCO": 1.176003089325087e-07,
   "HCCOH": 5.827031417165997e-07,
   "CH2CO": 0.0037218866112031976,
   "CHCHO": 1.711864622950184e-08,
   "CHCHOH": 2.1574954537749957e-09,
   "cC2H3O": 6.286410131727403e-14,
   "CH3CO": 3.282917704150704e-08,
   "CH2CHO": 9.119138586957855e-06,
   "CH3CHO": 0.012869166750309979,
   "cC2H4O": 0.00026548156984451145,
   "CH2CHOH": 0.004117696001588966,
   "CH3CH2O": 2.8488127028251935e-11,
   "CH3CHOH": 9.391499415245142e-09,
   "CH2CH2OH": 3.3619584022312005e-08,
   "CH3CH2OH": 0.00020064001514544724,
   "OCHCO": 4.511082475928035e-15,
   "OCHCHO": 0.0002580573748672251,
   "CH2CHOO": 2.043941511906112e-09,
   "CH3C(O)O": 3.5093278282102917e-16,
   "CH2CHOOH": 8.603900568138474e-12,
   "CH3C(O)OH": 1.2056967408277239e-07,
   "CH3CH2OO": 1.1688095887929226e-07,
   "CH3CHOOH": 3.268501851641716e-19,
   "CH2CH2OOH": 2.8560164916880277e-12,
   "CH3CH2OOH": 3.637172888021931e-10,
   "CH3C(O)OO": 6.28834380927265e-11,
   "CH3C(O)OOH": 8.346778885489647e-14,
   "HOCH2CH2OO": 1.4857393491958142e-12,
   "C3H2": 2.1021283247397794e-17,
   "cC3H2": 6.075261830422496e-10,
   "C3H3": 0.00013607892318761122,
   "CH2CCH": 4.451927298823329e-06,
   "CH2CCH2": 0.008752056484349284,
   "CH3CCH": 0.0035437357912810495,
   "cC3H4": 6.827019188938079e-08,
   "CH2CHCH2": 0.000652701727909859,
   "CH3CHCH": 7.749055199745361e-07,
   "CH3CCH2": 1.2176684401890009e-06,
   "cC3H5": 2.1680411790272358e-09,
   "C3H6": 0.3511711986232906,
   "cC3H6": 0.0001052035617676963,
   "iC3H7": 4.727315619459052e-05,
   "nC3H7": 6.825355770133967e-06,
   "C3H8": 0.6252367226591032,
   "CHCC*O": 1.1533902442379751e-07,
   "CH*CCO": 3.5139407405472086e-06,
   "C*CCHO": 2.27744353693566e-14,
   "CH2CCO": 0.0012690376105983373,
   "CHCCHO": 6.758943079971783e-06,
   "C2H3CO": 5.816058178677915e-05,
   "CHCHCHO": 2.805480375428691e-10,
   "CH2CCHO": 5.807354408609875e-08,
   "CH3CCO": 1.0033114609287326e-07,
   "C2H3CHO": 0.07129909595180174,
   "CH3CHCO": 0.000883359379084891,
   "CH2CHCH2O": 6.032441334165424e-09,
   "propen1oxy": 1.319161768738655e-07,
   "propen2oxy": 1.5093671709650735e-08,
   "CH2CCH2OH": 4.4380424905267726e-10,
   "CH2C(OH)CH2": 2.9501729166408393e-05,
   "CH3C(OH)CH": 2.0896269450220533e-09,
   "CH3CH2CO": 4.7078761716845145e-11,
   "CH3C(O)CH2": 5.202653357703238e-07,
   "CH3CHCHO": 8.805632504251191e-07,
   "CH2CHCHOH": 1.6874183149086482e-07,
   "CH2CH2CHO": 1.409178167356224e-09,
   "vinoxylmethyl": 6.849597056162873e-09,
   "CH3CH2CHO": 5.3278510058599334e-05,
   "cC3H6O": 0.04199502087190696,
   "CH2CHCH2OH": 0.00015206448976687561,
   "CH3CHCHOH": 0.0005489563674350827,
   "CH3C(O)CH3": 3.0057271456786754e-05,
   "nC3H7O": 3.7050188731815436e-06,
   "iC3H7O": 1.5394748509707452e-12,
   "CH3CH2CHOH": 1.9586875627677896e-09,
   "CH3CHCH2OH": 9.995620923891713e-09,
   "CH2CH2CH2OH": 1.9064804421639886e-11,
   "OCHCH2CH2O": 3.877380962170311e-14,
   "oxiranylmet": 7.131804384538715e-07,
   "CH3COCH2O": 1.1964097854656988e-17,
   "CH3CH(CHO)O": 3.6677309411631785e-15,
   "CH2CHCH2OO": 5.459253710480652e-08,
   "CHCHCH2OOH": 9.360832010533755e-12,
   "CH2CHCH2OOH": 1.2792016642828596e-08,
   "CH3CHCHOOH": 3.1973856641555058e-18,
   "CH3C(CH2)OOH": 4.476886078321891e-19,
   "nC3H7OO": 1.8430351971818614e-09,
   "iC3H7OO": 7.369950691756701e-08,
   "CH2CH2CH2OOH": 3.188486521026193e-11,
   "CH3CHCH2OOH": 3.343417713737395e-11,
   "CH2CH(OOH)CH3": 8.898547872466188e-12,
   "nC3H7OOH": 3.252773812180534e-13,
   "iC3H7OOH": 1.3245475794250424e-11,
   "OCHCH2CH2OOH": 4.560662862370259e-15,
   "cC2H3OCH2OOH": 1.0895959964055707e-12,
   "CH3COCH2OOH": 1.4297190850550268e-15,
   "CH3CHOOHCHO": 4.786116853503369e-16,
   "HOOCCCOO*": 1.0885766174542824e-14,
   "HOOCC(C)OO*": 1.2976647624579823e-14,
   "HOOC(C)COO*": 6.853521037694162e-15,
   "HOOCC(C*)OOH": 6.205276643601547e-18
  }
 },
 {
  "t": 0.379730000000239,
  "T": 1147.6740058985304,
  "p": 101325.00000000004,
  "sxC": {
   "C": 1.1042262494379183e-17,
   "CH": 6.382976253118845e-14,
   "CH2": 7.621065129837566e-09,
   "CH2(S)": 4.732941972075521e-11,
   "CH3": 0.00016976196616904818,
   "CH4": 0.09836593301833634,
   "CO": 0.10007646970671606,
   "HCO": 1.7291348270147794e-06,
   "CH2O": 0.014253538761047204,
   "HCOH": 2.122770502623365e-10,
   "CH3O": 1.4166807042406314e-07,
   "CH2OH": 4.778556330369956e-08,
   "CH3OH": 0.0037446462269665414,
   "CO2": 0.0013729903158166646,
   "HOCO": 1.362143911523346e-09,
   "OCHO": 7.670027725817799e-15,
   "HOCHO": 6.404434116829438e-05,
   "CH3OO": 4.1386494638720345e-07,
   "CH2OOH": 2.7855602754736906e-17,
   "HOCH2O": 2.7806465483344962e-14,
   "CH3OOH": 2.1853039571603148e-08,
   "C2": 6.962108134890747e-19,
   "C2H": 1.5536332189246437e-12,
   "C2H2": 0.0064065317795569,
   "H2CC": 1.6912296618624302e-10,
   "C2H3": 3.5195150992961314e-06,
   "C2H4": 0.25720160741709946,
   "C2H5": 1.1207947340760572e-05,
   "C2H6": 0.023116725671757366,
   "C2O": 1.5674337807873393e-13,
   "HCCO": 1.1301683796065517e-07,
   "HCCOH": 5.947991153527322e-07,
   "CH2CO": 0.003902824222132204,
   "CHCHO": 1.6443668082147454e-08,
   "CHCHOH": 1.865480831029056e-09,
   "cC2H3O": 4.265237474959685e-14,
   "CH3CO": 2.8547114030847343e-08,
   "CH2CHO": 8.306978115714384e-06,
   "CH3CHO": 0.01201306258788565,
   "cC2H4O": 0.00020224858176698282,
   "CH2CHOH": 0.00413116542719201,
   "CH3CH2O": 2.3609371989551684e-11,
   "CH3CHOH": 8.193738884229985e-09,
   "CH2CH2OH": 2.8417059416352892e-08,
   "CH3CH2OH": 0.0001937688879373041,
   "OCHCO": 4.05649964885825e-15,
   "OCHCHO": 0.00023120995131009785,
   "CH2CHOO": 1.7838575970953058e-09,
   "CH3C(O)O": 3.360882097857192e-16,
   "CH2CHOOH": 6.849861783892389e-12,
   "CH3C(O)OH": 1.295429230202137e-07,
   "CH3CH2OO": 9.595837740746215e-08,
   "CH3CHOOH": 2.1962994785699955e-19,
   "CH2CH2OOH": 2.5022995226746698e-12,
   "CH3CH2OOH": 2.803061193573387e-10,
   "CH3C(O)OO": 4.938163037983244e-11,
   "CH3C(O)OOH": 6.176591776201832e-14,
   "HOCH2CH2OO": 1.1364911813325337e-12,
   "C3H2": 2.3005047962551486e-17,
   "cC3H2": 7.366174566711966e-10,
   "C3H3": 0.0001398753753425539,
   "CH2CCH": 5.121573296822068e-06,
   "CH2CCH2": 0.008834176355898685,
   "CH3CCH": 0.003789065441994242,
   "cC3H4": 7.389140075476139e-08,
   "CH2CHCH2": 0.0006252372463768508,
   "CH3CHCH": 6.819975977849505e-07,
   "CH3CCH2": 1.1910998856495993e-06,
   "cC3H5": 2.151281445262246e-09,
   "C3H6": 0.3450356820793921,
   "cC3H6": 0.0001161348033797851,
   "iC3H7": 4.062361610190864e-05,
   "nC3H7": 5.899726076024515e-06,
   "C3H8": 0.6351722259622111,
   "CHCC*O": 1.0737100372081785e-07,
   "CH*CCO": 3.4654676602523956e-06,
   "C*CCHO": 2.2158330578614017e-14,
   "CH2CCO": 0.001271355915669894,
   "CHCCHO": 6.568803854724436e-06,
   "C2H3CO": 5.820432767629957e-05,
   "CHCHCHO": 2.522362542335731e-10,
   "CH2CCHO": 5.1456041711099516e-08,
   "CH3CCO": 9.604151551801745e-08,
   "C2H3CHO": 0.07132102073137823,
   "CH3CHCO": 0.0009543530481192768,
   "CH2CHCH2O": 4.940785547836946e-09,
   "propen1oxy": 1.2987618199992132e-07,
   "propen2oxy": 1.4862586804868971e-08,
   "CH2CCH2OH": 3.7210487781593926e-10,
   "CH2C(OH)CH2": 2.282958240087624e-05,
   "CH3C(OH)CH": 1.83750682464498e-09,
   "CH3CH2CO": 4.099806892052422e-11,
   "CH3C(O)CH2": 4.545693546550449e-07,
   "CH3CHCHO": 7.685134586397455e-07,
   "CH2CHCHOH": 1.4778910048002963e-07,
   "CH2CH2CHO": 1.1991346807255943e-09,
   "vinoxylmethyl": 5.576277177825828e-09,
   "CH3CH2CHO": 4.9325420565947444e-05,
   "cC3H6O": 0.041538051180279804,
   "CH2CHCH2OH": 0.00014425067070803141,
   "CH3CHCHOH": 0.0005284589737838519,
   "CH3C(O)CH3": 2.96639516911573e-05,
   "nC3H7O": 3.126224900051227e-06,
   "iC3H7O": 1.2065525145198724e-12,
   "CH3CH2CHOH": 1.6886467875002055e-09,
   "CH3CHCH2OH": 8.171311669612899e-09,
   "CH2CH2CH2OH": 1.6006995040270482e-11,
   "OCHCH2CH2O": 3.3134195502062245e-14,
   "oxiranylmet": 7.020314377938743e-07,
   "CH3COCH2O": 9.776255322495436e-18,
   "CH3CH(CHO)O": 3.0535962966807285e-15,
   "CH2CHCH2OO": 4.8138261312264954e-08,
   "CHCHCH2OOH": 8.53661232772431e-12,
   "CH2CHCH2OOH": 1.0020251253046354e-08,
   "CH3CHCHOOH": 2.636743583089083e-18,
   "CH3C(CH2)OOH": 3.6413621195166325e-19,
   "nC3H7OO": 1.4394030484800297e-09,
   "iC3H7OO": 5.7365729229647336e-08,
   "CH2CH2CH2OOH": 2.563837694275143e-11,
   "CH3CHCH2OOH": 2.771031031299885e-11,
   "CH2CH(OOH)CH3": 7.630332850633897e-12,
   "nC3H7OOH": 2.3962035113322693e-13,
   "iC3H7OOH": 9.737035783526368e-12,
   "OCHCH2CH2OOH": 3.2713274166822068e-15,
   "cC2H3OCH2OOH": 8.736369627792083e-13,
   "CH3COCH2OOH": 1.095657833419127e-15,
   "CH3CHOOHCHO": 3.549664586694272e-16,
   "HOOCCCOO*": 7.935350504207339e-15,
   "HOOCC(C)OO*": 9.764449706510914e-15,
   "HOOC(C)COO*": 5.331513749084275e-15,
   "HOOCC(C*)OOH": 4.860284762128849e-18
  }
 },
 {
  "t": 0.3800600000002393,
  "T": 1150.7516373197873,
  "p": 101325.00000000001,
  "sxC": {
   "C": 1.0353354250394266e-17,
   "CH": 5.928831169780197e-14,
   "CH2": 7.499336987922706e-09,
   "CH2(S)": 4.4015719522136175e-11,
   "CH3": 0.00015722106367855346,
   "CH4": 0.10054491165284173,
   "CO": 0.10189044163896999,
   "HCO": 1.5848419413533417e-06,
   "CH2O": 0.01315682933874633,
   "HCOH": 1.911925035051736e-10,
   "CH3O": 1.1231109277383647e-07,
   "CH2OH": 4.480551835303635e-08,
   "CH3OH": 0.003645334062164908,
   "CO2": 0.0013908236463471763,
   "HOCO": 1.1609038214479632e-09,
   "OCHO": 6.763122136288072e-15,
   "HOCHO": 6.376390888759754e-05,
   "CH3OO": 3.473095052263258e-07,
   "CH2OOH": 1.9824681255401308e-17,
   "HOCH2O": 2.3108210397609587e-14,
   "CH3OOH": 1.7627118525801824e-08,
   "C2": 5.952091460405596e-19,
   "C2H": 1.5207933548740712e-12,
   "C2H2": 0.006737552593445805,
   "H2CC": 1.936257800672015e-10,
   "C2H3": 3.424771776026011e-06,
   "C2H4": 0.2611662222963793,
   "C2H5": 1.0311466642598731e-05,
   "C2H6": 0.02304254433855501,
   "C2O": 1.4194781232714895e-13,
   "HCCO": 1.0982396846690519e-07,
   "HCCOH": 6.048293047271152e-07,
   "CH2CO": 0.0040863945608551845,
   "CHCHO": 1.5949076226633837e-08,
   "CHCHOH": 1.6322894410320198e-09,
   "cC2H3O": 2.891038463826017e-14,
   "CH3CO": 2.5038860299235093e-08,
   "CH2CHO": 7.601781298604524e-06,
   "CH3CHO": 0.011191498701546367,
   "cC2H4O": 0.00015121478543656712,
   "CH2CHOH": 0.004134708939394825,
   "CH3CH2O": 1.9756546206321322e-11,
   "CH3CHOH": 7.236415088110009e-09,
   "CH2CH2OH": 2.4382288681626658e-08,
   "CH3CH2OH": 0.00018703070266602563,
   "OCHCO": 3.683430636619529e-15,
   "OCHCHO": 0.00020526514831485112,
   "CH2CHOO": 1.573368903640067e-09,
   "CH3C(O)O": 3.2449026396909993e-16,
   "CH2CHOOH": 5.515592961624571e-12,
   "CH3C(O)OH": 1.4060699637697627e-07,
   "CH3CH2OO": 7.990369315426908e-08,
   "CH3CHOOH": 1.5170612689721486e-19,
   "CH2CH2OOH": 2.200358283041909e-12,
   "CH3CH2OOH": 2.1919062503190445e-10,
   "CH3C(O)OO": 3.913870397624874e-11,
   "CH3C(O)OOH": 4.666848871911526e-14,
   "HOCH2CH2OO": 8.828752600714894e-13,
   "C3H2": 2.511559360122443e-17,
   "cC3H2": 8.907447443999184e-10,
   "C3H3": 0.00014430124570929593,
   "CH2CCH": 5.856902565624985e-06,
   "CH2CCH2": 0.008896961229801917,
   "CH3CCH": 0.004041563468752093,
   "cC3H4": 7.973236556331273e-08,
   "CH2CHCH2": 0.0006036517564696186,
   "CH3CHCH": 6.078176688794092e-07,
   "CH3CCH2": 1.1725895233992227e-06,
   "cC3H5": 2.1468703258508166e-09,
   "C3H6": 0.33887529464959365,
   "cC3H6": 0.00012770243274158773,
   "iC3H7": 3.53793441136363e-05,
   "nC3H7": 5.168295478847544e-06,
   "C3H8": 0.6450193785564644,
   "CHCC*O": 1.0064634713690424e-07,
   "CH*CCO": 3.4480520138716905e-06,
   "C*CCHO": 2.164101035441834e-14,
   "CH2CCO": 0.0012679522154238063,
   "CHCCHO": 6.3647486485278105e-06,
   "C2H3CO": 5.8246466247063186e-05,
   "CHCHCHO": 2.2963845352333574e-10,
   "CH2CCHO": 4.607212827529997e-08,
   "CH3CCO": 9.273877215718316e-08,
   "C2H3CHO": 0.07129014453936748,
   "CH3CHCO": 0.0010271862508262385,
   "CH2CHCH2O": 4.091905222139941e-09,
   "propen1oxy": 1.2791369422995265e-07,
   "propen2oxy": 1.464012730471504e-08,
   "CH2CCH2OH": 3.1608435503185744e-10,
   "CH2C(OH)CH2": 1.7756778727308546e-05,
   "CH3C(OH)CH": 1.6378643505001516e-09,
   "CH3CH2CO": 3.6047586390718623e-11,
   "CH3C(O)CH2": 4.014031369742644e-07,
   "CH3CHCHO": 6.785486558991504e-07,
   "CH2CHCHOH": 1.310060040225146e-07,
   "CH2CH2CHO": 1.0340183122577339e-09,
   "vinoxylmethyl": 4.5923962440677705e-09,
   "CH3CH2CHO": 4.548424785024935e-05,
   "cC3H6O": 0.04109231173412877,
   "CH2CHCH2OH": 0.0001361260687186275,
   "CH3CHCHOH": 0.0005066725829419453,
   "CH3C(O)CH3": 2.9278218726841177e-05,
   "nC3H7O": 2.6612661628973388e-06,
   "iC3H7O": 9.576709658166346e-13,
   "CH3CH2CHOH": 1.4712235368400169e-09,
   "CH3CHCH2OH": 6.779554192650174e-09,
   "CH2CH2CH2OH": 1.3563624995559895e-11,
   "OCHCH2CH2O": 2.8286762090628097e-14,
   "oxiranylmet": 6.913196086727121e-07,
   "CH3COCH2O": 8.012184696196897e-18,
   "CH3CH(CHO)O": 2.5415416318104606e-15,
   "CH2CHCH2OO": 4.274993945524528e-08,
   "CHCHCH2OOH": 7.82195955523991e-12,
   "CH2CHCH2OOH": 7.961473130046412e-09,
   "CH3CHCHOOH": 2.205534711887901e-18,
   "CH3C(CH2)OOH": 2.987351012378274e-19,
   "nC3H7OO": 1.1400882192527855e-09,
   "iC3H7OO": 4.527101048401771e-08,
   "CH2CH2CH2OOH": 2.085986406408638e-11,
   "CH3CHCH2OOH": 2.3130864089341002e-11,
   "CH2CH(OOH)CH3": 6.553175380492917e-12,
   "nC3H7OOH": 1.7934384320275055e-13,
   "iC3H7OOH": 7.270714013164125e-12,
   "OCHCH2CH2OOH": 2.3779694294389933e-15,
   "cC2H3OCH2OOH": 7.125043374630953e-13,
   "CH3COCH2OOH": 8.422231134299702e-16,
   "CH3CHOOHCHO": 2.6549245762008687e-16,
   "HOOCCCOO*": 5.8550961041229736e-15,
   "HOOCC(C)OO*": 7.401754298959709e-15,
   "HOOC(C)COO*": 4.1556034260840796e-15,
   "HOOCC(C*)OOH": 3.8131151855915994e-18
  }
 },
 {
  "t": 0.3804300000002397,
  "T": 1153.6948815510827,
  "p": 101325.00000000001,
  "sxC": {
   "C": 1.0089408245516351e-17,
   "CH": 5.636063393922978e-14,
   "CH2": 7.470939017740094e-09,
   "CH2(S)": 4.174962390926149e-11,
   "CH3": 0.00014693822617133534,
   "CH4": 0.10282604748718176,
   "CO": 0.10371881555993782,
   "HCO": 1.4578616589466547e-06,
   "CH2O": 0.012052738447185539,
   "HCOH": 1.710530090833119e-10,
   "CH3O": 8.998552053065284e-08,
   "CH2OH": 4.253218700763242e-08,
   "CH3OH": 0.0035457497318140034,
   "CO2": 0.001407973617956778,
   "HOCO": 1.0031803071369275e-09,
   "OCHO": 6.030662062905026e-15,
   "HOCHO": 6.33726813473106e-05,
   "CH3OO": 2.93351858546121e-07,
   "CH2OOH": 1.4383390765423856e-17,
   "HOCH2O": 1.9430141252440774e-14,
   "CH3OOH": 1.431901504590287e-08,
   "C2": 5.213326650617486e-19,
   "C2H": 1.5063602882374859e-12,
   "C2H2": 0.007087289978660698,
   "H2CC": 2.212032227205377e-10,
   "C2H3": 3.3711023168367357e-06,
   "C2H4": 0.26527125887214165,
   "C2H5": 9.607677247683687e-06,
   "C2H6": 0.02293878340894021,
   "C2O": 1.3233609508184334e-13,
   "HCCO": 1.0807328058200368e-07,
   "HCCOH": 6.133618425392256e-07,
   "CH2CO": 0.004275845573553658,
   "CHCHO": 1.5637435879704513e-08,
   "CHCHOH": 1.4447258924244698e-09,
   "cC2H3O": 1.975341184005623e-14,
   "CH3CO": 2.211937792940043e-08,
   "CH2CHO": 6.984185897166676e-06,
   "CH3CHO": 0.010384748408121357,
   "cC2H4O": 0.00011182569750052296,
   "CH2CHOH": 0.0041282817328003015,
   "CH3CH2O": 1.66349344781462e-11,
   "CH3CHOH": 6.458266574815625e-09,
   "CH2CH2OH": 2.1217623369232015e-08,
   "CH3CH2OH": 0.00018022585074632075,
   "OCHCO": 3.3761736444485006e-15,
   "OCHCHO": 0.00018085075422983828,
   "CH2CHOO": 1.4001074116102484e-09,
   "CH3C(O)O": 3.161773805068434e-16,
   "CH2CHOOH": 4.473319994345592e-12,
   "CH3C(O)OH": 1.5429515171541193e-07,
   "CH3CH2OO": 6.720784289616029e-08,
   "CH3CHOOH": 1.0703196816256206e-19,
   "CH2CH2OOH": 1.937066534692169e-12,
   "CH3CH2OOH": 1.7289424135521697e-10,
   "CH3C(O)OO": 3.116721087308566e-11,
   "CH3C(O)OOH": 3.573542357806458e-14,
   "HOCH2CH2OO": 6.93850019292247e-13,
   "C3H2": 2.7544971320329765e-17,
   "cC3H2": 1.0797481611349375e-09,
   "C3H3": 0.00015004731424417392,
   "CH2CCH": 6.682444606810528e-06,
   "CH2CCH2": 0.008948801567209131,
   "CH3CCH": 0.004308570469260935,
   "cC3H4": 8.596019930828286e-08,
   "CH2CHCH2": 0.0005879177045542149,
   "CH3CHCH": 5.482065442407376e-07,
   "CH3CCH2": 1.1633944662977558e-06,
   "cC3H5": 2.1582714636355234e-09,
   "C3H6": 0.33251109229137615,
   "cC3H6": 0.00013993337701055948,
   "iC3H7": 3.117107080325297e-05,
   "nC3H7": 4.5807501102018724e-06,
   "C3H8": 0.6550854115879752,
   "CHCC*O": 9.509789855852926e-08,
   "CH*CCO": 3.473941440673995e-06,
   "C*CCHO": 2.126245562796796e-14,
   "CH2CCO": 0.0012608261806554021,
   "CHCCHO": 6.142760065635769e-06,
   "C2H3CO": 5.841112108655974e-05,
   "CHCHCHO": 2.1153549662511826e-10,
   "CH2CCHO": 4.16987887313893e-08,
   "CH3CCO": 9.039795024154484e-08,
   "C2H3CHO": 0.07119184345463075,
   "CH3CHCO": 0.001102876917294018,
   "CH2CHCH2O": 3.419312279902356e-09,
   "propen1oxy": 1.2596603041130565e-07,
   "propen2oxy": 1.4419161587404829e-08,
   "CH2CCH2OH": 2.719191957983821e-10,
   "CH2C(OH)CH2": 1.4031939203021545e-05,
   "CH3C(OH)CH": 1.4802562062278538e-09,
   "CH3CH2CO": 3.194375776548104e-11,
   "CH3C(O)CH2": 3.576119450046826e-07,
   "CH3CHCHO": 6.050551945166688e-07,
   "CH2CHCHOH": 1.1734699419109185e-07,
   "CH2CH2CHO": 9.018546801128211e-10,
   "vinoxylmethyl": 3.817164630484452e-09,
   "CH3CH2CHO": 4.165668776484145e-05,
   "cC3H6O": 0.040642196374025726,
   "CH2CHCH2OH": 0.00012764805923015874,
   "CH3CHCHOH": 0.0004832729728216211,
   "CH3C(O)CH3": 2.8889372406069873e-05,
   "nC3H7O": 2.278018049335048e-06,
   "iC3H7O": 7.661649665567418e-13,
   "CH3CH2CHOH": 1.2927453724426232e-09,
   "CH3CHCH2OH": 5.697807147464854e-09,
   "CH2CH2CH2OH": 1.1559493092726471e-11,
   "OCHCH2CH2O": 2.4062503334565702e-14,
   "oxiranylmet": 6.807017383707124e-07,
   "CH3COCH2O": 6.563359940597812e-18,
   "CH3CH(CHO)O": 2.1184799382669657e-15,
   "CH2CHCH2OO": 3.8171311128905624e-08,
   "CHCHCH2OOH": 7.1951691088220305e-12,
   "CH2CHCH2OOH": 6.395231024292527e-09,
   "CH3CHCHOOH": 1.8680792931956094e-18,
   "CH3C(CH2)OOH": 2.4653560373126945e-19,
   "nC3H7OO": 9.108758775343594e-10,
   "iC3H7OO": 3.605004556012847e-08,
   "CH2CH2CH2OOH": 1.7090293048504505e-11,
   "CH3CHCH2OOH": 1.936774150401645e-11,
   "CH2CH(OOH)CH3": 5.619454193984031e-12,
   "nC3H7OOH": 1.3540852192196818e-13,
   "iC3H7OOH": 5.47928168182475e-12,
   "OCHCH2CH2OOH": 1.737482623931482e-15,
   "cC2H3OCH2OOH": 5.896796665591041e-13,
   "CH3COCH2OOH": 6.45234297911129e-16,
   "CH3CHOOHCHO": 1.9879002151898115e-16,
   "HOOCCCOO*": 4.338994276477592e-15,
   "HOOCC(C)OO*": 5.613064245773401e-15,
   "HOOC(C)COO*": 3.2258275355659555e-15,
   "HOOCC(C*)OOH": 2.978890607793294e-18
  }
 },
 {
  "t": 0.3808300000002401,
  "T": 1156.420096096646,
  "p": 101325.00000000003,
  "sxC": {
   "C": 1.0182165366649808e-17,
   "CH": 5.474594847721031e-14,
   "CH2": 7.524524254216868e-09,
   "CH2(S)": 4.0324069446889973e-11,
   "CH3": 0.00013872830380656122,
   "CH4": 0.10514277575254412,
   "CO": 0.10549775393977087,
   "HCO": 1.3481971173341258e-06,
   "CH2O": 0.010983836334803475,
   "HCOH": 1.531578218841225e-10,
   "CH3O": 7.32045546580556e-08,
   "CH2OH": 4.092546059237195e-08,
   "CH3OH": 0.0034484001742024735,
   "CO2": 0.0014240443088172144,
   "HOCO": 8.818947680982708e-10,
   "OCHO": 5.448696315049364e-15,
   "HOCHO": 6.288704826494272e-05,
   "CH3OO": 2.5027861787464204e-07,
   "CH2OOH": 1.0704984605801418e-17,
   "HOCH2O": 1.659698013421923e-14,
   "CH3OOH": 1.1766916554431699e-08,
   "C2": 4.684624333640186e-19,
   "C2H": 1.5087247085058049e-12,
   "C2H2": 0.007448339058066465,
   "H2CC": 2.5127948240545254e-10,
   "C2H3": 3.354669322601329e-06,
   "C2H4": 0.2694148163945568,
   "C2H5": 9.068631972961637e-06,
   "C2H6": 0.02281393359725857,
   "C2O": 1.2691639096433703e-13,
   "HCCO": 1.0756457962811524e-07,
   "HCCOH": 6.204538262805753e-07,
   "CH2CO": 0.004464261928285882,
   "CHCHO": 1.5492165285323264e-08,
   "CHCHOH": 1.2962546900076396e-09,
   "cC2H3O": 1.3995247695137522e-14,
   "CH3CO": 1.9732625843466662e-08,
   "CH2CHO": 6.454311190681292e-06,
   "CH3CHO": 0.00961753808597824,
   "cC2H4O": 8.398205216005284e-05,
   "CH2CHOH": 0.004112079426754934,
   "CH3CH2O": 1.413681250226475e-11,
   "CH3CHOH": 5.834136775793152e-09,
   "CH2CH2OH": 1.8774490916773538e-08,
   "CH3CH2OH": 0.0001735334195612127,
   "OCHCO": 3.1282739433706977e-15,
   "OCHCHO": 0.0001595074197727997,
   "CH2CHOO": 1.259464436779321e-09,
   "CH3C(O)O": 3.1089506941621333e-16,
   "CH2CHOOH": 3.6701099245342666e-12,
   "CH3C(O)OH": 1.7040963479741508e-07,
   "CH3CH2OO": 5.726309029443169e-08,
   "CH3CHOOH": 7.760867030486834e-20,
   "CH2CH2OOH": 1.7116444988887973e-12,
   "CH3CH2OOH": 1.3818575318856648e-10,
   "CH3C(O)OO": 2.5067261913382415e-11,
   "CH3C(O)OOH": 2.7859030481224768e-14,
   "HOCH2CH2OO": 5.544767369992773e-13,
   "C3H2": 3.032173391777008e-17,
   "cC3H2": 1.3051344396236712e-09,
   "C3H3": 0.00015729315994179326,
   "CH2CCH": 7.580826535426071e-06,
   "CH2CCH2": 0.008995673106639023,
   "CH3CCH": 0.004583322497866302,
   "cC3H4": 9.241139941889227e-08,
   "CH2CHCH2": 0.0005776588223507058,
   "CH3CHCH": 5.011299488460467e-07,
   "CH3CCH2": 1.1627987312341058e-06,
   "cC3H5": 2.1835162811709497e-09,
   "C3H6": 0.32611257374592423,
   "cC3H6": 0.00015211628780987393,
   "iC3H7": 2.7840103957545942e-05,
   "nC3H7": 4.115102752452043e-06,
   "C3H8": 0.6651243695167752,
   "CHCC*O": 9.069263878906794e-08,
   "CH*CCO": 3.5467190988288043e-06,
   "C*CCHO": 2.1020579638509253e-14,
   "CH2CCO": 0.001252353993375032,
   "CHCCHO": 5.911046501269286e-06,
   "C2H3CO": 5.871108480176987e-05,
   "CHCHCHO": 1.973076245386857e-10,
   "CH2CCHO": 3.826670195103902e-08,
   "CH3CCO": 8.890552131543798e-08,
   "C2H3CHO": 0.07101538624964397,
   "CH3CHCO": 0.001178345086467246,
   "CH2CHCH2O": 2.8932957604611524e-09,
   "propen1oxy": 1.2407997587270794e-07,
   "propen2oxy": 1.4204983501723315e-08,
   "CH2CCH2OH": 2.377878576334919e-10,
   "CH2C(OH)CH2": 1.144602609161477e-05,
   "CH3C(OH)CH": 1.3587065745221114e-09,
   "CH3CH2CO": 2.8596722934539407e-11,
   "CH3C(O)CH2": 3.2202203689135235e-07,
   "CH3CHCHO": 5.458379558057301e-07,
   "CH2CHCHOH": 1.0639000459450673e-07,
   "CH2CH2CHO": 7.973902426565177e-10,
   "vinoxylmethyl": 3.2141778523670533e-09,
   "CH3CH2CHO": 3.7969801541487075e-05,
   "cC3H6O": 0.040197377605242564,
   "CH2CHCH2OH": 0.0001192194293337859,
   "CH3CHCHOH": 0.0004591941833317932,
   "CH3C(O)CH3": 2.8508030330979145e-05,
   "nC3H7O": 1.9658850940652372e-06,
   "iC3H7O": 6.205356801428233e-13,
   "CH3CH2CHOH": 1.1482734064692001e-09,
   "CH3CHCH2OH": 4.867556756506581e-09,
   "CH2CH2CH2OH": 9.935342295786104e-12,
   "OCHCH2CH2O": 2.0477243097079895e-14,
   "oxiranylmet": 6.704318096523817e-07,
   "CH3COCH2O": 5.399384232298888e-18,
   "CH3CH(CHO)O": 1.7850438918347055e-15,
   "CH2CHCH2OO": 3.434386560333151e-08,
   "CHCHCH2OOH": 6.6536644529342195e-12,
   "CH2CHCH2OOH": 5.217926387765832e-09,
   "CH3CHCHOOH": 1.6076699682637453e-18,
   "CH3C(CH2)OOH": 2.0567417357252571e-19,
   "nC3H7OO": 7.371465438137624e-10,
   "iC3H7OO": 2.9099331126937523e-08,
   "CH2CH2CH2OOH": 1.414865915764774e-11,
   "CH3CHCH2OOH": 1.6321879479827525e-11,
   "CH2CH(OOH)CH3": 4.827865473610245e-12,
   "nC3H7OOH": 1.0370529602774112e-13,
   "iC3H7OOH": 4.1919664677066136e-12,
   "OCHCH2CH2OOH": 1.2841590535350377e-15,
   "cC2H3OCH2OOH": 4.97174745209019e-13,
   "CH3COCH2OOH": 4.957274184630015e-16,
   "CH3CHOOHCHO": 1.4993169768176898e-16,
   "HOOCCCOO*": 3.2487773105209223e-15,
   "HOOCC(C)OO*": 4.283252881875511e-15,
   "HOOC(C)COO*": 2.5085080105125176e-15,
   "HOOCC(C*)OOH": 2.330394752184143e-18
  }
 },
 {
  "t": 0.3812600000002405,
  "T": 1158.937010904037,
  "p": 101325.00000000003,
  "sxC": {
   "C": 1.0527539884078184e-17,
   "CH": 5.393306183789713e-14,
   "CH2": 7.633483782730054e-09,
   "CH2(S)": 3.942730040678362e-11,
   "CH3": 0.0001319044644674622,
   "CH4": 0.10749536708525097,
   "CO": 0.10722183617738071,
   "HCO": 1.2500162491567952e-06,
   "CH2O": 0.00995763979427432,
   "HCOH": 1.3764097781949522e-10,
   "CH3O": 6.014398768654893e-08,
   "CH2OH": 3.98094646803276e-08,
   "CH3OH": 0.0033528655122749174,
   "CO2": 0.0014391552776255423,
   "HOCO": 7.843190426529069e-10,
   "OCHO": 4.9647419797722195e-15,
   "HOCHO": 6.231494135825547e-05,
   "CH3OO": 2.1492091214965314e-07,
   "CH2OOH": 8.102710983342151e-18,
   "HOCH2O": 1.4343031233485014e-14,
   "CH3OOH": 9.743814444098567e-09,
   "C2": 4.281210458258643e-19,
   "C2H": 1.5221478832092812e-12,
   "C2H2": 0.007823056951268332,
   "H2CC": 2.839786746980015e-10,
   "C2H3": 3.3637466299355764e-06,
   "C2H4": 0.273611188351461,
   "C2H5": 8.638940056589315e-06,
   "C2H6": 0.022672857757220707,
   "C2O": 1.2408021453239166e-13,
   "HCCO": 1.077962049828686e-07,
   "HCCOH": 6.26373231897216e-07,
   "CH2CO": 0.0046505347667156445,
   "CHCHO": 1.545989171429008e-08,
   "CHCHOH": 1.1734015434009543e-09,
   "cC2H3O": 1.0359758660810796e-14,
   "CH3CO": 1.772051891934698e-08,
   "CH2CHO": 5.98496311861535e-06,
   "CH3CHO": 0.008889222051990059,
   "cC2H4O": 6.481409517385849e-05,
   "CH2CHOH": 0.004086415825049797,
   "CH3CH2O": 1.2076048168557993e-11,
   "CH3CHOH": 5.313669357009028e-09,
   "CH2CH2OH": 1.6807984949481383e-08,
   "CH3CH2OH": 0.00016693389106925226,
   "OCHCO": 2.9191701399907e-15,
   "OCHCHO": 0.00014131462859563957,
   "CH2CHOO": 1.1409224755595395e-09,
   "CH3C(O)O": 3.075884728172169e-16,
   "CH2CHOOH": 3.0334799580883292e-12,
   "CH3C(O)OH": 1.8905369847286327e-07,
   "CH3CH2OO": 4.9215472135855064e-08,
   "CH3CHOOH": 5.730590631564384e-20,
   "CH2CH2OOH": 1.5141725983476575e-12,
   "CH3CH2OOH": 1.1141515665483453e-10,
   "CH3C(O)OO": 2.0288243565532288e-11,
   "CH3C(O)OOH": 2.1993340154242317e-14,
   "HOCH2CH2OO": 4.4809223685964865e-13,
   "C3H2": 3.347161321799415e-17,
   "cC3H2": 1.5739846772109494e-09,
   "C3H3": 0.00016608992126051356,
   "CH2CCH": 8.557594086900415e-06,
   "CH2CCH2": 0.009044550069076665,
   "CH3CCH": 0.0048668756550106764,
   "cC3H4": 9.909817434062709e-08,
   "CH2CHCH2": 0.0005711183109415855,
   "CH3CHCH": 4.622869628566854e-07,
   "CH3CCH2": 1.1678494129976476e-06,
   "cC3H5": 2.2170857368691225e-09,
   "C3H6": 0.31966681587004714,
   "cC3H6": 0.0001638801259907404,
   "iC3H7": 2.510092418426119e-05,
   "nC3H7": 3.731076554750679e-06,
   "C3H8": 0.6751778085405037,
   "CHCC*O": 8.704414777581001e-08,
   "CH*CCO": 3.662547529995889e-06,
   "C*CCHO": 2.0853690157512162e-14,
   "CH2CCO": 0.0012441632522475939,
   "CHCCHO": 5.6716941994347414e-06,
   "C2H3CO": 5.906839702106062e-05,
   "CHCHCHO": 1.85591172938103e-10,
   "CH2CCHO": 3.5514531695863636e-08,
   "CH3CCO": 8.79214799687954e-08,
   "C2H3CHO": 0.07075163464277678,
   "CH3CHCO": 0.0012528086887096269,
   "CH2CHCH2O": 2.466675795130442e-09,
   "propen1oxy": 1.2224529576219175e-07,
   "propen2oxy": 1.399643690016933e-08,
   "CH2CCH2OH": 2.1046619650202625e-10,
   "CH2C(OH)CH2": 9.612016526709284e-06,
   "CH3C(OH)CH": 1.260604272516993e-09,
   "CH3CH2CO": 2.5784081947610624e-11,
   "CH3C(O)CH2": 2.9197739610236205e-07,
   "CH3CHCHO": 4.962663236833517e-07,
   "CH2CHCHOH": 9.725257484601323e-08,
   "CH2CH2CHO": 7.115010247996821e-10,
   "vinoxylmethyl": 2.7279800146914253e-09,
   "CH3CH2CHO": 3.444361031225805e-05,
   "cC3H6O": 0.0397550336347172,
   "CH2CHCH2OH": 0.00011095084158767063,
   "CH3CHCHOH": 0.0004346727903134801,
   "CH3C(O)CH3": 2.813318926835947e-05,
   "nC3H7O": 1.7039965486614085e-06,
   "iC3H7O": 5.064945596651487e-13,
   "CH3CH2CHOH": 1.027231551767221e-09,
   "CH3CHCH2OH": 4.205185051097924e-09,
   "CH2CH2CH2OH": 8.579803555703093e-12,
   "OCHCH2CH2O": 1.739168445880778e-14,
   "oxiranylmet": 6.604525128193972e-07,
   "CH3COCH2O": 4.44688635080175e-18,
   "CH3CH(CHO)O": 1.520981372157667e-15,
   "CH2CHCH2OO": 3.104301947133931e-08,
   "CHCHCH2OOH": 6.167703904755448e-12,
   "CH2CHCH2OOH": 4.301996598074581e-09,
   "CH3CHCHOOH": 1.3989946820866776e-18,
   "CH3C(CH2)OOH": 1.7289216037502466e-19,
   "nC3H7OO": 6.014982355244199e-10,
   "iC3H7OO": 2.369867459312799e-08,
   "CH2CH2CH2OOH": 1.1784744862404896e-11,
   "CH3CHCH2OOH": 1.3795574512535815e-11,
   "CH2CH(OOH)CH3": 4.145442565976148e-12,
   "nC3H7OOH": 8.017151893050481e-14,
   "iC3H7OOH": 3.2396215663761905e-12,
   "OCHCH2CH2OOH": 9.553689897078236e-16,
   "cC2H3OCH2OOH": 4.2481656498314383e-13,
   "CH3COCH2OOH": 3.807962514955421e-16,
   "CH3CHOOHCHO": 1.134460919546479e-16,
   "HOOCCCOO*": 2.4458467383810818e-15,
   "HOOCC(C)OO*": 3.2758483325534975e-15,
   "HOOC(C)COO*": 1.9483886056469184e-15,
   "HOOCC(C*)OOH": 1.8201585901027936e-18
  }
 },
 {
  "t": 0.38171000000024097,
  "T": 1161.1991854339208,
  "p": 101325.00000000003,
  "sxC": {
   "C": 1.1020229906358913e-17,
   "CH": 5.349234748394225e-14,
   "CH2": 7.767520926546398e-09,
   "CH2(S)": 3.882597201174161e-11,
   "CH3": 0.00012602742519928032,
   "CH4": 0.10982917261003713,
   "CO": 0.10884978502830663,
   "HCO": 1.1604596651779706e-06,
   "CH2O": 0.009002177140915477,
   "HCOH": 1.2452313457072194e-10,
   "CH3O": 4.984557095286334e-08,
   "CH2OH": 3.904796554638599e-08,
   "CH3OH": 0.0032610078377938866,
   "CO2": 0.0014530547050333477,
   "HOCO": 7.03104384821208e-10,
   "OCHO": 4.549327986705962e-15,
   "HOCHO": 6.167869307022701e-05,
   "CH3OO": 1.8571547478967306e-07,
   "CH2OOH": 6.220511702619834e-18,
   "HOCH2O": 1.2528307066863098e-14,
   "CH3OOH": 8.132238408781981e-09,
   "C2": 3.9502955845210315e-19,
   "C2H": 1.5402433021571273e-12,
   "C2H2": 0.008204302078491182,
   "H2CC": 3.185409803620056e-10,
   "C2H3": 3.3862483680286606e-06,
   "C2H4": 0.27777187835672407,
   "C2H5": 8.284109753673066e-06,
   "C2H6": 0.022522392546392007,
   "C2O": 1.2253553582228872e-13,
   "HCCO": 1.0826824309676558e-07,
   "HCCOH": 6.311392991806697e-07,
   "CH2CO": 0.004829514434519764,
   "CHCHO": 1.5488095361742973e-08,
   "CHCHOH": 1.0686537677981131e-09,
   "cC2H3O": 8.034329512527526e-15,
   "CH3CO": 1.600510047540621e-08,
   "CH2CHO": 5.563288788195856e-06,
   "CH3CHO": 0.008214921144929044,
   "cC2H4O": 5.17559332496136e-05,
   "CH2CHOH": 0.004052280650646601,
   "CH3CH2O": 1.036483431179959e-11,
   "CH3CHOH": 4.870539072663243e-09,
   "CH2CH2OH": 1.5181037170682347e-08,
   "CH3CH2OH": 0.00016056388395912024,
   "OCHCO": 2.7359105779689043e-15,
   "OCHCHO": 0.00012621384060922103,
   "CH2CHOO": 1.0390535916951831e-09,
   "CH3C(O)O": 3.0528288851443807e-16,
   "CH2CHOOH": 2.5264954363184533e-12,
   "CH3C(O)OH": 2.0983955568971167e-07,
   "CH3CH2OO": 4.264129939534375e-08,
   "CH3CHOOH": 4.2991596336736773e-20,
   "CH2CH2OOH": 1.3412232549720202e-12,
   "CH3CH2OOH": 9.068457514560373e-11,
   "CH3C(O)OO": 1.6541563243520692e-11,
   "CH3C(O)OOH": 1.7588549734165108e-14,
   "HOCH2CH2OO": 3.6586668068674714e-13,
   "C3H2": 3.688570037923844e-17,
   "cC3H2": 1.8868011587697747e-09,
   "C3H3": 0.00017610238584167312,
   "CH2CCH": 9.593956600493445e-06,
   "CH2CCH2": 0.009099287716739731,
   "CH3CCH": 0.005153616012248038,
   "cC3H4": 1.0586912452234864e-07,
   "CH2CHCH2": 0.000566708846144522,
   "CH3CHCH": 4.292149952841887e-07,
   "CH3CCH2": 1.1752607686455213e-06,
   "cC3H5": 2.2521020805984067e-09,
   "C3H6": 0.3133156663744963,
   "cC3H6": 0.000174642546568837,
   "iC3H7": 2.2802192540214013e-05,
   "nC3H7": 3.407131715677263e-06,
   "C3H8": 0.6850404828097044,
   "CHCC*O": 8.386432542866173e-08,
   "CH*CCO": 3.811054906688147e-06,
   "C*CCHO": 2.0695884718814164e-14,
   "CH2CCO": 0.001237125102077894,
   "CHCCHO": 5.432149118273681e-06,
   "C2H3CO": 5.936027077879965e-05,
   "CHCHCHO": 1.7555707227272168e-10,
   "CH2CCHO": 3.327500267065203e-08,
   "CH3CCO": 8.713686351385565e-08,
   "C2H3CHO": 0.07040262562619423,
   "CH3CHCO": 0.001323905896615085,
   "CH2CHCH2O": 2.1152195487664296e-09,
   "propen1oxy": 1.2049593554797965e-07,
   "propen2oxy": 1.3797401075319642e-08,
   "CH2CCH2OH": 1.8814773651851918e-10,
   "CH2C(OH)CH2": 8.269993688039269e-06,
   "CH3C(OH)CH": 1.1782042503106188e-09,
   "CH3CH2CO": 2.3400736958046883e-11,
   "CH3C(O)CH2": 2.6611439946735637e-07,
   "CH3CHCHO": 4.5391111682075596e-07,
   "CH2CHCHOH": 8.946158117534878e-08,
   "CH2CH2CHO": 6.393773910800542e-10,
   "vinoxylmethyl": 2.3299570276854265e-09,
   "CH3CH2CHO": 3.117533536840477e-05,
   "cC3H6O": 0.039323626574514714,
   "CH2CHCH2OH": 0.00010308812783393723,
   "CH3CHCHOH": 0.0004104627560103154,
   "CH3C(O)CH3": 2.7772566633228292e-05,
   "nC3H7O": 1.4831264135506822e-06,
   "iC3H7O": 4.166943113032772e-13,
   "CH3CH2CHOH": 9.24331192891891e-10,
   "CH3CHCH2OH": 3.66620030219682e-09,
   "CH2CH2CH2OH": 7.442856318077231e-12,
   "OCHCH2CH2O": 1.476050264807464e-14,
   "oxiranylmet": 6.50946680450402e-07,
   "CH3COCH2O": 3.671395422036116e-18,
   "CH3CH(CHO)O": 1.312087166129635e-15,
   "CH2CHCH2OO": 2.8164962912044373e-08,
   "CHCHCH2OOH": 5.723583176474152e-12,
   "CH2CHCH2OOH": 3.5800032548859704e-09,
   "CH3CHCHOOH": 1.2284771805315806e-18,
   "CH3C(CH2)OOH": 1.4649346172282644e-19,
   "nC3H7OO": 4.949754791422921e-10,
   "iC3H7OO": 1.9473111959344008e-08,
   "CH2CH2CH2OOH": 9.875403653066863e-12,
   "CH3CHCH2OOH": 1.1699526825749535e-11,
   "CH2CH(OOH)CH3": 3.5610185178810216e-12,
   "nC3H7OOH": 6.26338080050056e-14,
   "iC3H7OOH": 2.5314519681430395e-12,
   "OCHCH2CH2OOH": 7.169419117127212e-16,
   "cC2H3OCH2OOH": 3.6714378498288703e-13,
   "CH3COCH2OOH": 2.9335705392870385e-16,
   "CH3CHOOHCHO": 8.633064974552507e-17,
   "HOOCCCOO*": 1.8549868929568845e-15,
   "HOOCC(C)OO*": 2.516840390788685e-15,
   "HOOC(C)COO*": 1.5159088948263504e-15,
   "HOOCC(C*)OOH": 1.4232583929189867e-18
  }
 },
 {
  "t": 0.38220000000024146,
  "T": 1163.3000302617784,
  "p": 101325.00000000004,
  "sxC": {
   "C": 1.1606696532150663e-17,
   "CH": 5.308501877437744e-14,
   "CH2": 7.90992398483518e-09,
   "CH2(S)": 3.832623123803126e-11,
   "CH3": 0.00012046633809049979,
   "CH4": 0.1122392450093684,
   "CO": 0.11044547940445681,
   "HCO": 1.072682416054436e-06,
   "CH2O": 0.008083043797535739,
   "HCOH": 1.1281466733120055e-10,
   "CH3O": 4.1175748579311115e-08,
   "CH2OH": 3.850431883452667e-08,
   "CH3OH": 0.003168908665767192,
   "CO2": 0.00146633538522969,
   "HOCO": 6.294455015226794e-10,
   "OCHO": 4.161873109398773e-15,
   "HOCHO": 6.0958552940550255e-05,
   "CH3OO": 1.6005792823568593e-07,
   "CH2OOH": 4.758713315002978e-18,
   "HOCH2O": 1.0968267563233038e-14,
   "CH3OOH": 6.76890079242389e-09,
   "C2": 3.642446908297657e-19,
   "C2H": 1.5590666086686553e-12,
   "C2H2": 0.008609092113415082,
   "H2CC": 3.563710339214582e-10,
   "C2H3": 3.41422188483987e-06,
   "C2H4": 0.2820720953299685,
   "C2H5": 7.961721360069756e-06,
   "C2H6": 0.022358374135149173,
   "C2O": 1.2130505359874787e-13,
   "HCCO": 1.0862745309847032e-07,
   "HCCOH": 6.34950454666256e-07,
   "CH2CO": 0.005007565651531771,
   "CHCHO": 1.553871877278045e-08,
   "CHCHOH": 9.71713775512132e-10,
   "cC2H3O": 6.400312076739894e-15,
   "CH3CO": 1.4442557615647007e-08,
   "CH2CHO": 5.157251233985762e-06,
   "CH3CHO": 0.007566842750250005,
   "cC2H4O": 4.210824848142418e-05,
   "CH2CHOH": 0.004008238201902794,
   "CH3CH2O": 8.856358109890717e-12,
   "CH3CHOH": 4.4640906641630454e-09,
   "CH2CH2OH": 1.3721008068539784e-08,
   "CH3CH2OH": 0.00015415659887507084,
   "OCHCO": 2.5592801597966364e-15,
   "OCHCHO": 0.00011300616732899132,
   "CH2CHOO": 9.448210229313408e-10,
   "CH3C(O)O": 3.031061292706822e-16,
   "CH2CHOOH": 2.098336857814517e-12,
   "CH3C(O)OH": 2.3375919703800605e-07,
   "CH3CH2OO": 3.691607314697159e-08,
   "CH3CHOOH": 3.216774078168384e-20,
   "CH2CH2OOH": 1.1811492102809386e-12,
   "CH3CH2OOH": 7.366555926004289e-11,
   "CH3C(O)OO": 1.3434997643812712e-11,
   "CH3C(O)OOH": 1.406945931555916e-14,
   "HOCH2CH2OO": 2.9802805463509235e-13,
   "C3H2": 4.0648004759154646e-17,
   "cC3H2": 2.265608687246462e-09,
   "C3H3": 0.00018761868566178705,
   "CH2CCH": 1.0738279312513949e-05,
   "CH2CCH2": 0.009165605356646098,
   "CH3CCH": 0.005456495934766098,
   "cC3H4": 1.1300516322855889e-07,
   "CH2CHCH2": 0.0005629964443094526,
   "CH3CHCH": 3.9855938316779805e-07,
   "CH3CCH2": 1.1828714540704949e-06,
   "cC3H5": 2.285034355360061e-09,
   "C3H6": 0.30679720340991085,
   "cC3H6": 0.0001845607444279739,
   "iC3H7": 2.0723871135790824e-05,
   "nC3H7": 3.11213309401452e-06,
   "C3H8": 0.695128401198716,
   "CHCC*O": 8.07607844580405e-08,
   "CH*CCO": 3.991191854025091e-06,
   "C*CCHO": 2.048371503338658e-14,
   "CH2CCO": 0.001230908548397792,
   "CHCCHO": 5.184068980000834e-06,
   "C2H3CO": 5.948448400727446e-05,
   "CHCHCHO": 1.6610851702392284e-10,
   "CH2CCHO": 3.129934880766969e-08,
   "CH3CCO": 8.626940790363034e-08,
   "C2H3CHO": 0.0699494008423545,
   "CH3CHCO": 0.0013938733455376026,
   "CH2CHCH2O": 1.8054035130454279e-09,
   "propen1oxy": 1.1875634607955368e-07,
   "propen2oxy": 1.3599300311828739e-08,
   "CH2CCH2OH": 1.6848337452550592e-10,
   "CH2C(OH)CH2": 7.186997446729192e-06,
   "CH3C(OH)CH": 1.102115244321944e-09,
   "CH3CH2CO": 2.1251025121279026e-11,
   "CH3C(O)CH2": 2.42150045986043e-07,
   "CH3CHCHO": 4.149042618310512e-07,
   "CH2CHCHOH": 8.228699884334778e-08,
   "CH2CH2CHO": 5.741226295946626e-10,
   "vinoxylmethyl": 1.9813848497391117e-09,
   "CH3CH2CHO": 2.804854684066582e-05,
   "cC3H6O": 0.038884799256196576,
   "CH2CHCH2OH": 9.534019024883975e-05,
   "CH3CHCHOH": 0.0003857235788098897,
   "CH3C(O)CH3": 2.7411019456583763e-05,
   "nC3H7O": 1.2856353196075773e-06,
   "iC3H7O": 3.416638281823366e-13,
   "CH3CH2CHOH": 8.3059450743666e-10,
   "CH3CHCH2OH": 3.1945757573235753e-09,
   "CH2CH2CH2OH": 6.4319075823032665e-12,
   "OCHCH2CH2O": 1.2409070540815664e-14,
   "oxiranylmet": 6.415023548011886e-07,
   "CH3COCH2O": 3.007705065781131e-18,
   "CH3CH(CHO)O": 1.1350521607255471e-15,
   "CH2CHCH2OO": 2.548441104442226e-08,
   "CHCHCH2OOH": 5.288099960683951e-12,
   "CH2CHCH2OOH": 2.9719226328439956e-09,
   "CH3CHCHOOH": 1.0785774980021406e-18,
   "CH3C(CH2)OOH": 1.23934454510748e-19,
   "nC3H7OO": 4.0616655027306715e-10,
   "iC3H7OO": 1.5959317628349742e-08,
   "CH2CH2CH2OOH": 8.239517270656425e-12,
   "CH3CHCH2OOH": 9.862077486475705e-12,
   "CH2CH(OOH)CH3": 3.035042197266574e-12,
   "nC3H7OOH": 4.878436218674487e-14,
   "iC3H7OOH": 1.972817416140263e-12,
   "OCHCH2CH2OOH": 5.344517749944506e-16,
   "cC2H3OCH2OOH": 3.177276340484736e-13,
   "CH3COCH2OOH": 2.2368913771010896e-16,
   "CH3CHOOHCHO": 6.513888784980284e-17,
   "HOOCCCOO*": 1.3963876879773634e-15,
   "HOOCC(C)OO*": 1.9158827722597005e-15,
   "HOOC(C)COO*": 1.1664985309099516e-15,
   "HOOCC(C*)OOH": 1.1002952538580506e-18
  }
 },
 {
  "t": 0.382720000000242,
  "T": 1165.1766339026583,
  "p": 101325.00000000001,
  "sxC": {
   "C": 1.2216420943226767e-17,
   "CH": 5.25056744998958e-14,
   "CH2": 8.039990664382031e-09,
   "CH2(S)": 3.783384915033397e-11,
   "CH3": 0.0001151423471521923,
   "CH4": 0.11466061814795542,
   "CO": 0.11196239623052986,
   "HCO": 9.875034138145372e-07,
   "CH2O": 0.007229656101662316,
   "HCOH": 1.0241639043883399e-10,
   "CH3O": 3.3980332126282935e-08,
   "CH2OH": 3.813378463888045e-08,
   "CH3OH": 0.0030789860470977794,
   "CO2": 0.0014786183369415807,
   "HOCO": 5.626636189695689e-10,
   "OCHO": 3.801225195801073e-15,
   "HOCHO": 6.0178199698827596e-05,
   "CH3OO": 1.3784460873864895e-07,
   "CH2OOH": 3.636564205632928e-18,
   "HOCH2O": 9.644523884995579e-15,
   "CH3OOH": 5.633801799651014e-09,
   "C2": 3.3481911881034374e-19,
   "C2H": 1.5748764468648455e-12,
   "C2H2": 0.009028049386348738,
   "H2CC": 3.9642371426833473e-10,
   "C2H3": 3.4408753542372058e-06,
   "C2H4": 0.2863999368104839,
   "C2H5": 7.66429789990771e-06,
   "C2H6": 0.022186132468783946,
   "C2O": 1.1986615752223137e-13,
   "HCCO": 1.0861133309330228e-07,
   "HCCOH": 6.376067502868909e-07,
   "CH2CO": 0.005178828473351344,
   "CHCHO": 1.55843394080764e-08,
   "CHCHOH": 8.821876396350089e-10,
   "cC2H3O": 5.219988702759359e-15,
   "CH3CO": 1.3035863974920327e-08,
   "CH2CHO": 4.769876133229029e-06,
   "CH3CHO": 0.00696306222812295,
   "cC2H4O": 3.480662385843345e-05,
   "CH2CHOH": 0.003955114666917821,
   "CH3CH2O": 7.550653248664806e-12,
   "CH3CHOH": 4.0933543557059385e-09,
   "CH2CH2OH": 1.2411743166868754e-08,
   "CH3CH2OH": 0.00014788297636059936,
   "OCHCO": 2.387400861219097e-15,
   "OCHCHO": 0.00010153618728288089,
   "CH2CHOO": 8.581485172281088e-10,
   "CH3C(O)O": 3.0059741430024544e-16,
   "CH2CHOOH": 1.7432915546971253e-12,
   "CH3C(O)OH": 2.604034828965969e-07,
   "CH3CH2OO": 3.19925192825527e-08,
   "CH3CHOOH": 2.408543357447891e-20,
   "CH2CH2OOH": 1.0360471141948448e-12,
   "CH3CH2OOH": 5.993702570038121e-11,
   "CH3C(O)OO": 1.0909428843100418e-11,
   "CH3C(O)OOH": 1.1299281486349669e-14,
   "HOCH2CH2OO": 2.4282030236509556e-13,
   "C3H2": 4.459478454874472e-17,
   "cC3H2": 2.71202989512532e-09,
   "C3H3": 0.00020026368240624715,
   "CH2CCH": 1.1967689017828521e-05,
   "CH2CCH2": 0.009244182093742911,
   "CH3CCH": 0.0057689345581899,
   "cC3H4": 1.2032026894061778e-07,
   "CH2CHCH2": 0.000559271009799194,
   "CH3CHCH": 3.70097796158145e-07,
   "CH3CCH2": 1.1887531058136562e-06,
   "cC3H5": 2.3113845163342277e-09,
   "C3H6": 0.30028656143172505,
   "cC3H6": 0.00019311773713476948,
   "iC3H7": 1.8854271985522916e-05,
   "nC3H7": 2.8444828015089607e-06,
   "C3H8": 0.705175505298,
   "CHCC*O": 7.76534784301441e-08,
   "CH*CCO": 4.191766601474946e-06,
   "C*CCHO": 2.0181993469963745e-14,
   "CH2CCO": 0.0012251777493736816,
   "CHCCHO": 4.93517948352501e-06,
   "C2H3CO": 5.933804620943766e-05,
   "CHCHCHO": 1.571150736105055e-10,
   "CH2CCHO": 2.9538909217243637e-08,
   "CH3CCO": 8.517061110278401e-08,
   "C2H3CHO": 0.06939872126632797,
   "CH3CHCO": 0.0014601247648585646,
   "CH2CHCH2O": 1.535845973829606e-09,
   "propen1oxy": 1.170718434899105e-07,
   "propen2oxy": 1.3407313140350151e-08,
   "CH2CCH2OH": 1.5122501052283138e-10,
   "CH2C(OH)CH2": 6.298585180110745e-06,
   "CH3C(OH)CH": 1.0312487585945345e-09,
   "CH3CH2CO": 1.934152594378047e-11,
   "CH3C(O)CH2": 2.2007412844391997e-07,
   "CH3CHCHO": 3.791393928596748e-07,
   "CH2CHCHOH": 7.569749239812054e-08,
   "CH2CH2CHO": 5.154194560203391e-10,
   "vinoxylmethyl": 1.6800831163562749e-09,
   "CH3CH2CHO": 2.516247839402623e-05,
   "cC3H6O": 0.038450219456274366,
   "CH2CHCH2OH": 8.793446895669862e-05,
   "CH3CHCHOH": 0.00036124878042081905,
   "CH3C(O)CH3": 2.705818350853376e-05,
   "nC3H7O": 1.1123732875626932e-06,
   "iC3H7O": 2.800814844954725e-13,
   "CH3CH2CHOH": 7.459858433658335e-10,
   "CH3CHCH2OH": 2.7851345182015747e-09,
   "CH2CH2CH2OH": 5.549830341778197e-12,
   "OCHCH2CH2O": 1.0365911080575933e-14,
   "oxiranylmet": 6.32364426446922e-07,
   "CH3COCH2O": 2.454294654725352e-18,
   "CH3CH(CHO)O": 9.848994772949973e-16,
   "CH2CHCH2OO": 2.3016486818355772e-08,
   "CHCHCH2OOH": 4.865583525820089e-12,
   "CH2CHCH2OOH": 2.466386001187857e-09,
   "CH3CHCHOOH": 9.477392147699655e-19,
   "CH3C(CH2)OOH": 1.0498136802921217e-19,
   "nC3H7OO": 3.3336387466041157e-10,
   "iC3H7OO": 1.308407032004645e-08,
   "CH2CH2CH2OOH": 6.862870469090092e-12,
   "CH3CHCH2OOH": 8.285112640956665e-12,
   "CH2CH(OOH)CH3": 2.573504681835302e-12,
   "nC3H7OOH": 3.8048073144022694e-14,
   "iC3H7OOH": 1.5398783608555578e-12,
   "OCHCH2CH2OOH": 3.978747009297446e-16,
   "cC2H3OCH2OOH": 2.7569377891547374e-13,
   "CH3COCH2OOH": 1.697295871224602e-16,
   "CH3CHOOHCHO": 4.8990188748558645e-17,
   "HOOCCCOO*": 1.0485945067601085e-15,
   "HOOCC(C)OO*": 1.4522731799781413e-15,
   "HOOC(C)COO*": 8.923124062587564e-16,
   "HOOCC(C*)OOH": 8.451402293653111e-19
  }
 },
 {
  "t": 0.38327000000024253,
  "T": 1166.8218546945998,
  "p": 101325.00000000003,
  "sxC": {
   "C": 1.2801547018420535e-17,
   "CH": 5.16202950508226e-14,
   "CH2": 8.144249917252091e-09,
   "CH2(S)": 3.727953881364034e-11,
   "CH3": 0.00010994156164473218,
   "CH4": 0.11707998835795415,
   "CO": 0.11339321874417986,
   "HCO": 9.047592613170769e-07,
   "CH2O": 0.006446972984974463,
   "HCOH": 9.299911257612847e-11,
   "CH3O": 2.7992771413146905e-08,
   "CH2OH": 3.789739458611058e-08,
   "CH3OH": 0.0029915776213230052,
   "CO2": 0.0014898518829949863,
   "HOCO": 5.016188455086719e-10,
   "OCHO": 3.4629543781870087e-15,
   "HOCHO": 5.9348464797108586e-05,
   "CH3OO": 1.1853625370727803e-07,
   "CH2OOH": 2.7708840794059535e-18,
   "HOCH2O": 8.51574762396862e-15,
   "CH3OOH": 4.685149732183341e-09,
   "C2": 3.0610349974496357e-19,
   "C2H": 1.5855557379464925e-12,
   "C2H2": 0.00945976877248742,
   "H2CC": 4.3829164076155185e-10,
   "C2H3": 3.461992785403118e-06,
   "C2H4": 0.29073425720228774,
   "C2H5": 7.382684390092934e-06,
   "C2H6": 0.02200731881914473,
   "C2O": 1.179181815835129e-13,
   "HCCO": 1.0807360607306229e-07,
   "HCCOH": 6.390109598841172e-07,
   "CH2CO": 0.005341622734990379,
   "CHCHO": 1.5607767381679046e-08,
   "CHCHOH": 7.988133764523117e-10,
   "cC2H3O": 4.3286194436091876e-15,
   "CH3CO": 1.1763615818082749e-08,
   "CH2CHO": 4.3983696111913685e-06,
   "CH3CHO": 0.006405150582571455,
   "cC2H4O": 2.9031111448668006e-05,
   "CH2CHOH": 0.003893183808772694,
   "CH3CH2O": 6.421244309188745e-12,
   "CH3CHOH": 3.752207350878327e-09,
   "CH2CH2OH": 1.1223948641191353e-08,
   "CH3CH2OH": 0.00014176902680283207,
   "OCHCO": 2.2177958831702997e-15,
   "OCHCHO": 9.138778034146852e-05,
   "CH2CHOO": 7.777278012127851e-10,
   "CH3C(O)O": 2.974468651487562e-16,
   "CH2CHOOH": 1.4485086502730464e-12,
   "CH3C(O)OH": 2.897768134744421e-07,
   "CH3CH2OO": 2.773199807947458e-08,
   "CH3CHOOH": 1.8018511524320973e-20,
   "CH2CH2OOH": 9.049160570846245e-13,
   "CH3CH2OOH": 4.882572778319059e-11,
   "CH3C(O)OO": 8.854031039704397e-12,
   "CH3C(O)OOH": 9.105159928308882e-15,
   "HOCH2CH2OO": 1.9769000389693426e-13,
   "C3H2": 4.8626248118662425e-17,
   "cC3H2": 3.233924355061064e-09,
   "C3H3": 0.00021388959211603644,
   "CH2CCH": 1.3279992483319764e-05,
   "CH2CCH2": 0.009335711260222389,
   "CH3CCH": 0.006090602339071491,
   "cC3H4": 1.277728412244737e-07,
   "CH2CHCH2": 0.000555035455905251,
   "CH3CHCH": 3.433514369695583e-07,
   "CH3CCH2": 1.1917733532139408e-06,
   "cC3H5": 2.328810808672195e-09,
   "C3H6": 0.29381818917321056,
   "cC3H6": 0.0002001378190805231,
   "iC3H7": 1.7155851925419096e-05,
   "nC3H7": 2.599124080441605e-06,
   "C3H8": 0.7151329399941111,
   "CHCC*O": 7.446160001825507e-08,
   "CH*CCO": 4.404219311813975e-06,
   "C*CCHO": 1.9769519236999453e-14,
   "CH2CCO": 0.0012191917563791376,
   "CHCCHO": 4.687614055533901e-06,
   "C2H3CO": 5.885437378789678e-05,
   "CHCHCHO": 1.4839261429193594e-10,
   "CH2CCHO": 2.7923374931537313e-08,
   "CH3CCO": 8.374439313878984e-08,
   "C2H3CHO": 0.06875331340084034,
   "CH3CHCO": 0.0015218078898176337,
   "CH2CHCH2O": 1.3009013447532475e-09,
   "propen1oxy": 1.1544787205690857e-07,
   "propen2oxy": 1.3222085911316233e-08,
   "CH2CCH2OH": 1.3590921004006115e-10,
   "CH2C(OH)CH2": 5.5506657711733145e-06,
   "CH3C(OH)CH": 9.64210236698162e-10,
   "CH3CH2CO": 1.7642173655763025e-11,
   "CH3C(O)CH2": 1.9956342225077384e-07,
   "CH3CHCHO": 3.4601826303389373e-07,
   "CH2CHCHOH": 6.957630820093357e-08,
   "CH2CH2CHO": 4.6216144495936083e-10,
   "vinoxylmethyl": 1.4190812519430628e-09,
   "CH3CH2CHO": 2.2530315262011036e-05,
   "cC3H6O": 0.03802209793672677,
   "CH2CHCH2OH": 8.090606293494148e-05,
   "CH3CHCHOH": 0.00033727164530269473,
   "CH3C(O)CH3": 2.6715468348283137e-05,
   "nC3H7O": 9.60545130917577e-07,
   "iC3H7O": 2.294493899878542e-13,
   "CH3CH2CHOH": 6.6910540354513e-10,
   "CH3CHCH2OH": 2.4271175947071515e-09,
   "CH2CH2CH2OH": 4.780837631339497e-12,
   "OCHCH2CH2O": 8.605244867205197e-15,
   "oxiranylmet": 6.235610644133061e-07,
   "CH3COCH2O": 1.995552521481918e-18,
   "CH3CH(CHO)O": 8.548734036992063e-16,
   "CH2CHCH2OO": 2.0733734505884164e-08,
   "CHCHCH2OOH": 4.454795413459984e-12,
   "CH2CHCH2OOH": 2.0443341697792006e-09,
   "CH3CHCHOOH": 8.326336519781301e-19,
   "CH3C(CH2)OOH": 8.902089810835817e-20,
   "nC3H7OO": 2.735070366240095e-10,
   "iC3H7OO": 1.0722944722457269e-08,
   "CH2CH2CH2OOH": 5.7032043706319785e-12,
   "CH3CHCH2OOH": 6.9346026132819485e-12,
   "CH2CH(OOH)CH3": 2.1709058115260535e-12,
   "nC3H7OOH": 2.9701280385484226e-14,
   "iC3H7OOH": 1.2031753120529976e-12,
   "OCHCH2CH2OOH": 2.9568452824092644e-16,
   "cC2H3OCH2OOH": 2.396195240462083e-13,
   "CH3COCH2OOH": 1.2817303050007982e-16,
   "CH3CHOOHCHO": 3.67209415544473e-17,
   "HOOCCCOO*": 7.851832315119868e-16,
   "HOOCC(C)OO*": 1.096048030032751e-15,
   "HOOC(C)COO*": 6.786207234390495e-16,
   "HOOCC(C*)OOH": 6.4504574131868795e-19
  }
 },
 {
  "t": 0.3838600000002431,
  "T": 1168.2538156120731,
  "p": 101325.00000000001,
  "sxC": {
   "C": 1.3330932764671725e-17,
   "CH": 5.032944075331359e-14,
   "CH2": 8.2130610140322e-09,
   "CH2(S)": 3.660677323121624e-11,
   "CH3": 0.00010472618469566634,
   "CH4": 0.11952387142969036,
   "CO": 0.11475430035428398,
   "HCO": 8.235795281840431e-07,
   "CH2O": 0.005726307737938328,
   "HCOH": 8.420692103448266e-11,
   "CH3O": 2.2944082677849455e-08,
   "CH2OH": 3.7768620772491246e-08,
   "CH3OH": 0.0029056162845206637,
   "CO2": 0.0015001591318733818,
   "HOCO": 4.4498520377166334e-10,
   "OCHO": 3.140696830226197e-15,
   "HOCHO": 5.846574740896861e-05,
   "CH3OO": 1.0148070262873097e-07,
   "CH2OOH": 2.093576327588164e-18,
   "HOCH2O": 7.53634859255846e-15,
   "CH3OOH": 3.879509720149928e-09,
   "C2": 2.775578770643319e-19,
   "C2H": 1.589848895732084e-12,
   "C2H2": 0.00990997105321401,
   "H2CC": 4.822038740887258e-10,
   "C2H3": 3.474901726372512e-06,
   "C2H4": 0.2951244901135487,
   "C2H5": 7.107200341689108e-06,
   "C2H6": 0.02182022939834972,
   "C2O": 1.1527983060420756e-13,
   "HCCO": 1.0691719814277255e-07,
   "HCCOH": 6.390724417455846e-07,
   "CH2CO": 0.0054968818839663215,
   "CHCHO": 1.559781430048911e-08,
   "CHCHOH": 7.198785687401705e-10,
   "cC2H3O": 3.62542009436862e-15,
   "CH3CO": 1.0594365709715357e-08,
   "CH2CHO": 4.036244183916562e-06,
   "CH3CHO": 0.005885584897045215,
   "cC2H4O": 2.4261632687355997e-05,
   "CH2CHOH": 0.0038216360296303457,
   "CH3CH2O": 5.43350359651201e-12,
   "CH3CHOH": 3.4322178248080313e-09,
   "CH2CH2OH": 1.0124319907634882e-08,
   "CH3CH2OH": 0.00013574165225797315,
   "OCHCO": 2.047580223692826e-15,
   "OCHCHO": 8.21298725814372e-05,
   "CH2CHOO": 7.016771125086724e-10,
   "CH3C(O)O": 2.9341134006316643e-16,
   "CH2CHOOH": 1.2003643550737256e-12,
   "CH3C(O)OH": 3.224076598520632e-07,
   "CH3CH2OO": 2.397675738000064e-08,
   "CH3CHOOH": 1.3395524307161724e-20,
   "CH2CH2OOH": 7.852956615640274e-13,
   "CH3CH2OOH": 3.968626973852917e-11,
   "CH3C(O)OO": 7.1579133354126716e-12,
   "CH3C(O)OOH": 7.334598338742539e-15,
   "HOCH2CH2OO": 1.602162927499654e-13,
   "C3H2": 5.270177819360667e-17,
   "cC3H2": 3.849363274580654e-09,
   "C3H3": 0.0002285998549907081,
   "CH2CCH": 1.4695060249193337e-05,
   "CH2CCH2": 0.009441895495676427,
   "CH3CCH": 0.006426646287551589,
   "cC3H4": 1.354441263428263e-07,
   "CH2CHCH2": 0.0005499074564277353,
   "CH3CHCH": 3.177060569646261e-07,
   "CH3CCH2": 1.1912022954210354e-06,
   "cC3H5": 2.336011412987533e-09,
   "C3H6": 0.2873210462885672,
   "cC3H6": 0.00020561558354159582,
   "iC3H7": 1.558160807394119e-05,
   "nC3H7": 2.369619346750172e-06,
   "C3H8": 0.7251128488121318,
   "CHCC*O": 7.109522379869106e-08,
   "CH*CCO": 4.622947538864259e-06,
   "C*CCHO": 1.922839652951353e-14,
   "CH2CCO": 0.001212042526687151,
   "CHCCHO": 4.4392380324623916e-06,
   "C2H3CO": 5.797773441440336e-05,
   "CHCHCHO": 1.3972070646363385e-10,
   "CH2CCHO": 2.638007338574971e-08,
   "CH3CCO": 8.191304101972077e-08,
   "C2H3CHO": 0.06800532142700598,
   "CH3CHCO": 0.0015791164221140765,
   "CH2CHCH2O": 1.093724611055404e-09,
   "propen1oxy": 1.1386396087785168e-07,
   "propen2oxy": 1.3041306679392158e-08,
   "CH2CCH2OH": 1.2202622697441292e-10,
   "CH2C(OH)CH2": 4.901945523810035e-06,
   "CH3C(OH)CH": 8.99420052464096e-10,
   "CH3CH2CO": 1.6108400661477922e-11,
   "CH3C(O)CH2": 1.801473309090206e-07,
   "CH3CHCHO": 3.1472467576537476e-07,
   "CH2CHCHOH": 6.37688651670338e-08,
   "CH2CH2CHO": 4.1295360312028364e-10,
   "vinoxylmethyl": 1.1902233938247337e-09,
   "CH3CH2CHO": 2.011877506023732e-05,
   "cC3H6O": 0.0375958047659741,
   "CH2CHCH2OH": 7.417549273066997e-05,
   "CH3CHCHOH": 0.0003136261168777019,
   "CH3C(O)CH3": 2.637874940553529e-05,
   "nC3H7O": 8.260335456292707e-07,
   "iC3H7O": 1.8723834659100257e-13,
   "CH3CH2CHOH": 5.980149185505943e-10,
   "CH3CHCH2OH": 2.1086187209638004e-09,
   "CH2CH2CH2OH": 4.1027808564605214e-12,
   "OCHCH2CH2O": 7.080221269634684e-15,
   "oxiranylmet": 6.14980158150185e-07,
   "CH3COCH2O": 1.6125443107672277e-18,
   "CH3CH(CHO)O": 7.38953132249752e-16,
   "CH2CHCH2OO": 1.8587961439179243e-08,
   "CHCHCH2OOH": 4.050472810203547e-12,
   "CH2CHCH2OOH": 1.686707436371717e-09,
   "CH3CHCHOOH": 7.295337456577323e-19,
   "CH3C(CH2)OOH": 7.537942429156744e-20,
   "nC3H7OO": 2.2354380730423294e-10,
   "iC3H7OO": 8.753331111794671e-09,
   "CH2CH2CH2OOH": 4.713489588622481e-12,
   "CH3CHCH2OOH": 5.766047471113977e-12,
   "CH2CH(OOH)CH3": 1.8172191749962487e-12,
   "nC3H7OOH": 2.3112080412029946e-14,
   "iC3H7OOH": 9.371216973981716e-13,
   "OCHCH2CH2OOH": 2.182866624266728e-16,
   "cC2H3OCH2OOH": 2.0805400885906533e-13,
   "CH3COCH2OOH": 9.592488499193282e-17,
   "CH3CHOOHCHO": 2.73070156625594e-17,
   "HOOCCCOO*": 5.83460620780637e-16,
   "HOOCC(C)OO*": 8.199183035355116e-16,
   "HOOC(C)COO*": 5.110032141717002e-16,
   "HOOCC(C*)OOH": 4.872154388552674e-19
  }
 },
 {
  "t": 0.38449000000024375,
  "T": 1169.458845470259,
  "p": 101325.00000000004,
  "sxC": {
   "C": 1.3765268773158522e-17,
   "CH": 4.858498190756276e-14,
   "CH2": 8.235788867498188e-09,
   "CH2(S)": 3.578143626746941e-11,
   "CH3": 9.949243228707055e-05,
   "CH4": 0.12197152649063674,
   "CO": 0.11603486624921584,
   "HCO": 7.450140142080298e-07,
   "CH2O": 0.005073010202294687,
   "HCOH": 7.596288895258532e-11,
   "CH3O": 1.8727693428911222e-08,
   "CH2OH": 3.7732173667946984e-08,
   "CH3OH": 0.002821750798686778,
   "CO2": 0.0015094455135381858,
   "HOCO": 3.929396291512041e-10,
   "OCHO": 2.836164023214982e-15,
   "HOCHO": 5.754226014215537e-05,
   "CH3OO": 8.65056355998886e-08,
   "CH2OOH": 1.5688834692346552e-18,
   "HOCH2O": 6.689266835241505e-15,
   "CH3OOH": 3.1994808882971956e-09,
   "C2": 2.494698505143607e-19,
   "C2H": 1.586678402996639e-12,
   "C2H2": 0.01037589230535892,
   "H2CC": 5.275054722977576e-10,
   "C2H3": 3.4771248775008096e-06,
   "C2H4": 0.29953475439540667,
   "C2H5": 6.835739073780013e-06,
   "C2H6": 0.021626423876059134,
   "C2O": 1.1189235915624817e-13,
   "HCCO": 1.05091321454495e-07,
   "HCCOH": 6.37681350464278e-07,
   "CH2CO": 0.005642340157534294,
   "CHCHO": 1.5545714729037632e-08,
   "CHCHOH": 6.456868495406828e-10,
   "cC2H3O": 3.0643213047625176e-15,
   "CH3CO": 9.526244705067087e-09,
   "CH2CHO": 3.6854223674980463e-06,
   "CH3CHO": 0.005407483397287991,
   "cC2H4O": 2.0289001849258483e-05,
   "CH2CHOH": 0.003740900988241367,
   "CH3CH2O": 4.5791476572941645e-12,
   "CH3CHOH": 3.133098192466046e-09,
   "CH2CH2OH": 9.109659208471516e-09,
   "CH3CH2OH": 0.00012984729620841892,
   "OCHCO": 1.8785265504802976e-15,
   "OCHCHO": 7.363820542373397e-05,
   "CH2CHOO": 6.300511014700192e-10,
   "CH3C(O)O": 2.883794534773844e-16,
   "CH2CHOOH": 9.93065980449901e-13,
   "CH3C(O)OH": 3.582692842480533e-07,
   "CH3CH2OO": 2.067877050441058e-08,
   "CH3CHOOH": 9.902639081753709e-21,
   "CH2CH2OOH": 6.775107528349898e-13,
   "CH3CH2OOH": 3.2209629236429626e-11,
   "CH3C(O)OO": 5.76904309443902e-12,
   "CH3C(O)OOH": 5.910324508778997e-15,
   "HOCH2CH2OO": 1.293130302960843e-13,
   "C3H2": 5.669011350563301e-17,
   "cC3H2": 4.56733709558941e-09,
   "C3H3": 0.0002442283370803967,
   "CH2CCH": 1.6206807152759815e-05,
   "CH2CCH2": 0.009562219660672522,
   "CH3CCH": 0.006776048860924317,
   "cC3H4": 1.4326907739358495e-07,
   "CH2CHCH2": 0.0005436841907588654,
   "CH3CHCH": 2.932065265852795e-07,
   "CH3CCH2": 1.1864584194635445e-06,
   "cC3H5": 2.3318435333128053e-09,
   "C3H6": 0.2808510108858081,
   "cC3H6": 0.00020947252217982807,
   "iC3H7": 1.412639392564077e-05,
   "nC3H7": 2.1555698392182204e-06,
   "C3H8": 0.7350313024827502,
   "CHCC*O": 6.75520004939245e-08,
   "CH*CCO": 4.837076114747552e-06,
   "C*CCHO": 1.8556256166099808e-14,
   "CH2CCO": 0.0012029584268470914,
   "CHCCHO": 4.192619663150547e-06,
   "C2H3CO": 5.668134145390209e-05,
   "CHCHCHO": 1.3110472494185329e-10,
   "CH2CCHO": 2.4882723971945928e-08,
   "CH3CCO": 7.965596668807539e-08,
   "C2H3CHO": 0.06716011205248175,
   "CH3CHCO": 0.0016311165554951214,
   "CH2CHCH2O": 9.1312297576375e-10,
   "propen1oxy": 1.1233155216975679e-07,
   "propen2oxy": 1.286630179567423e-08,
   "CH2CCH2OH": 1.0946015024729823e-10,
   "CH2C(OH)CH2": 4.3371436586073295e-06,
   "CH3C(OH)CH": 8.36998873951949e-10,
   "CH3CH2CO": 1.4733930057026375e-11,
   "CH3C(O)CH2": 1.6184916951447433e-07,
   "CH3CHCHO": 2.852505853093682e-07,
   "CH2CHCHOH": 5.8271339237041646e-08,
   "CH2CH2CHO": 3.677108650802549e-10,
   "vinoxylmethyl": 9.917351660343315e-10,
   "CH3CH2CHO": 1.7941994336479853e-05,
   "cC3H6O": 0.03717516907097157,
   "CH2CHCH2OH": 6.780053128387628e-05,
   "CH3CHCHOH": 0.00029060834303746246,
   "CH3C(O)CH3": 2.6050616542227645e-05,
   "nC3H7O": 7.081482313692363e-07,
   "iC3H7O": 1.5233317223720086e-13,
   "CH3CH2CHOH": 5.326247009872346e-10,
   "CH3CHCH2OH": 1.8268503684305864e-09,
   "CH2CH2CH2OH": 3.511109019562457e-12,
   "OCHCH2CH2O": 5.7801820541565196e-15,
   "oxiranylmet": 6.066827300810528e-07,
   "CH3COCH2O": 1.2972062860975048e-18,
   "CH3CH(CHO)O": 6.353805035481054e-16,
   "CH2CHCH2OO": 1.6583513798631772e-08,
   "CHCHCH2OOH": 3.6567236688907355e-12,
   "CH2CHCH2OOH": 1.3860678917936591e-09,
   "CH3CHCHOOH": 6.376340095975801e-19,
   "CH3C(CH2)OOH": 6.379468764151968e-20,
   "nC3H7OO": 1.8212639998012534e-10,
   "iC3H7OO": 7.120717572412022e-09,
   "CH2CH2CH2OOH": 3.876452672797603e-12,
   "CH3CHCH2OOH": 4.766475158281402e-12,
   "CH2CH(OOH)CH3": 1.510905490231731e-12,
   "nC3H7OOH": 1.7944977207714416e-14,
   "iC3H7OOH": 7.281722425163416e-13,
   "OCHCH2CH2OOH": 1.602511298826755e-16,
   "cC2H3OCH2OOH": 1.8052203235097612e-13,
   "CH3COCH2OOH": 7.124777537189419e-17,
   "CH3CHOOHCHO": 2.0170539067057836e-17,
   "HOOCCCOO*": 4.3069232096594694e-16,
   "HOOCC(C)OO*": 6.086647489700669e-16,
   "HOOC(C)COO*": 3.8150122123350015e-16,
   "HOOCC(C*)OOH": 3.6466844814555275e-19
  }
 },
 {
  "t": 0.38518000000024444,
  "T": 1170.4554242087252,
  "p": 101325.00000000003,
  "sxC": {
   "C": 1.4077221881885425e-17,
   "CH": 4.630791888269115e-14,
   "CH2": 8.201980347483618e-09,
   "CH2(S)": 3.4748972861155244e-11,
   "CH3": 9.410191667648888e-05,
   "CH4": 0.12447350685353988,
   "CO": 0.11726114612129716,
   "HCO": 6.679911460137638e-07,
   "CH2O": 0.004473100052715394,
   "HCOH": 6.801813543654311e-11,
   "CH3O": 1.5147862600181556e-08,
   "CH2OH": 3.777495774715848e-08,
   "CH3OH": 0.002738222147618853,
   "CO2": 0.0015178746209036252,
   "HOCO": 3.442979278694846e-10,
   "OCHO": 2.5429910059423915e-15,
   "HOCHO": 5.656245703611583e-05,
   "CH3OO": 7.308675829289534e-08,
   "CH2OOH": 1.1564500422194226e-18,
   "HOCH2O": 5.937691611603923e-15,
   "CH3OOH": 2.6138550208014347e-09,
   "C2": 2.2144109988844843e-19,
   "C2H": 1.5749554389111327e-12,
   "C2H2": 0.010868549628760386,
   "H2CC": 5.747994434466916e-10,
   "C2H3": 3.466319033299546e-06,
   "C2H4": 0.30405730144387627,
   "C2H5": 6.559399693599093e-06,
   "C2H6": 0.02142156462801936,
   "C2O": 1.0763487094346507e-13,
   "HCCO": 1.0250405317051867e-07,
   "HCCOH": 6.346773142208179e-07,
   "CH2CO": 0.005779749329566531,
   "CHCHO": 1.544170886728262e-08,
   "CHCHOH": 5.746050754647868e-10,
   "cC2H3O": 2.6017688138400233e-15,
   "CH3CO": 8.529730542733045e-09,
   "CH2CHO": 3.3384008754254727e-06,
   "CH3CHO": 0.004960347471125753,
   "cC2H4O": 1.6887919749513668e-05,
   "CH2CHOH": 0.00364895972014834,
   "CH3CH2O": 3.828482213293651e-12,
   "CH3CHOH": 2.8468265718063573e-09,
   "CH2CH2OH": 8.151454690434808e-09,
   "CH3CH2OH": 0.00012396258009473828,
   "OCHCO": 1.7082489641873992e-15,
   "OCHCHO": 6.561911965333159e-05,
   "CH2CHOO": 5.610795016801107e-10,
   "CH3C(O)O": 2.82120273619257e-16,
   "CH2CHOOH": 8.164666893539072e-13,
   "CH3C(O)OH": 3.9845682254142764e-07,
   "CH3CH2OO": 1.7715082751503814e-08,
   "CH3CHOOH": 7.219883523146667e-21,
   "CH2CH2OOH": 5.789417904339079e-13,
   "CH3CH2OOH": 2.5962658901848164e-11,
   "CH3C(O)OO": 4.610103579291699e-12,
   "CH3C(O)OOH": 4.737600881925594e-15,
   "HOCH2CH2OO": 1.033334448363509e-13,
   "C3H2": 6.055590380637773e-17,
   "cC3H2": 5.420987379640351e-09,
   "C3H3": 0.00026105289854185914,
   "CH2CCH": 1.7854133281181978e-05,
   "CH2CCH2": 0.00969951475234402,
   "CH3CCH": 0.007148363544669664,
   "cC3H4": 1.514118019320739e-07,
   "CH2CHCH2": 0.0005360111300730772,
   "CH3CHCH": 2.6926246559553993e-07,
   "CH3CCH2": 1.176871549132721e-06,
   "cC3H5": 2.3151874530716233e-09,
   "C3H6": 0.2742766186728597,
   "cC3H6": 0.00021177997240013477,
   "iC3H7": 1.2748654030878455e-05,
   "nC3H7": 1.951178005735306e-06,
   "C3H8": 0.7450908415760324,
   "CHCC*O": 6.373972320592075e-08,
   "CH*CCO": 5.040247079052935e-06,
   "C*CCHO": 1.7735092831871308e-14,
   "CH2CCO": 0.0011909111524947302,
   "CHCCHO": 3.943097453444669e-06,
   "C2H3CO": 5.491382534293737e-05,
   "CHCHCHO": 1.2233118847689097e-10,
   "CH2CCHO": 2.3371733644429568e-08,
   "CH3CCO": 7.690227736647253e-08,
   "C2H3CHO": 0.06619757395954766,
   "CH3CHCO": 0.0016783877504367402,
   "CH2CHCH2O": 7.533855487650432e-10,
   "propen1oxy": 1.1081827432713202e-07,
   "propen2oxy": 1.2693391318237364e-08,
   "CH2CCH2OH": 9.77915387737216e-11,
   "CH2C(OH)CH2": 3.830873680097378e-06,
   "CH3C(OH)CH": 7.754318887276356e-10,
   "CH3CH2CO": 1.3476170196870201e-11,
   "CH3C(O)CH2": 1.4422628134771798e-07,
   "CH3CHCHO": 2.5684284688835944e-07,
   "CH2CHCHOH": 5.294112876718044e-08,
   "CH2CH2CHO": 3.252142044529756e-10,
   "vinoxylmethyl": 8.169711402110969e-10,
   "CH3CH2CHO": 1.595031656495658e-05,
   "cC3H6O": 0.036751931269244885,
   "CH2CHCH2OH": 6.16579648226546e-05,
   "CH3CHCHOH": 0.00026784978659456776,
   "CH3C(O)CH3": 2.5724240665975365e-05,
   "nC3H7O": 6.031522120345159e-07,
   "iC3H7O": 1.2294114138769862e-13,
   "CH3CH2CHOH": 4.711963396139447e-10,
   "CH3CHCH2OH": 1.572297398709475e-09,
   "CH2CH2CH2OH": 2.986202301281527e-12,
   "OCHCH2CH2O": 4.6593728182713384e-15,
   "oxiranylmet": 5.984927214640668e-07,
   "CH3COCH2O": 1.0341334354284872e-18,
   "CH3CH(CHO)O": 5.405243830065872e-16,
   "CH2CHCH2OO": 1.4672543196203638e-08,
   "CHCHCH2OOH": 3.267120705138235e-12,
   "CH2CHCH2OOH": 1.1287081452683093e-09,
   "CH3CHCHOOH": 5.539152517222122e-19,
   "CH3C(CH2)OOH": 5.3747143868777965e-20,
   "nC3H7OO": 1.4712105009065848e-10,
   "iC3H7OO": 5.740255946470658e-09,
   "CH2CH2CH2OOH": 3.1562249562182694e-12,
   "CH3CHCH2OOH": 3.89836772794441e-12,
   "CH2CH(OOH)CH3": 1.242201150379234e-12,
   "nC3H7OOH": 1.3813597138685943e-14,
   "iC3H7OOH": 5.607645245367625e-13,
   "OCHCH2CH2OOH": 1.160526661144916e-16,
   "cC2H3OCH2OOH": 1.559375636789486e-13,
   "CH3COCH2OOH": 5.213306220824708e-17,
   "CH3CHOOHCHO": 1.468546111601795e-17,
   "HOOCCCOO*": 3.133171630237214e-16,
   "HOOCC(C)OO*": 4.449723956459837e-16,
   "HOOC(C)COO*": 2.803360627287959e-16,
   "HOOCC(C*)OOH": 2.6851873883479574e-19
  }
 },
 {
  "t": 0.3859200000002452,
  "T": 1171.2123854633112,
  "p": 101325.00000000003,
  "sxC": {
   "C": 1.4225135763605338e-17,
   "CH": 4.3545225286186925e-14,
   "CH2": 8.102299981987532e-09,
   "CH2(S)": 3.350541463897176e-11,
   "CH3": 8.867936909162918e-05,
   "CH4": 0.12696447616408502,
   "CO": 0.11840210766463972,
   "HCO": 5.950688366702615e-07,
   "CH2O": 0.003940227161072721,
   "HCOH": 6.05384574342293e-11,
   "CH3O": 1.2201640294256543e-08,
   "CH2OH": 3.78840127720735e-08,
   "CH3OH": 0.0026571781432868495,
   "CO2": 0.0015252051549306082,
   "HOCO": 3.0020728817401427e-10,
   "OCHO": 2.2688684376612866e-15,
   "HOCHO": 5.555513525959412e-05,
   "CH3OO": 6.139127349444881e-08,
   "CH2OOH": 8.432276173626387e-19,
   "HOCH2O": 5.283918544140082e-15,
   "CH3OOH": 2.1234841611366836e-09,
   "C2": 1.9444420211207127e-19,
   "C2H": 1.5541634019918033e-12,
   "C2H2": 0.011376373702441992,
   "H2CC": 6.224340311754873e-10,
   "C2H3": 3.440616461472449e-06,
   "C2H4": 0.3085746715068739,
   "C2H5": 6.282886787014295e-06,
   "C2H6": 0.021210588715900668,
   "C2O": 1.0260652030559713e-13,
   "HCCO": 9.9191443526768e-08,
   "HCCOH": 6.300281445921787e-07,
   "CH2CO": 0.005904237233319969,
   "CHCHO": 1.528084036650943e-08,
   "CHCHOH": 5.084376454796056e-10,
   "cC2H3O": 2.2265295968744167e-15,
   "CH3CO": 7.624141734628743e-09,
   "CH2CHO": 3.0044081995863088e-06,
   "CH3CHO": 0.00455478244213887,
   "cC2H4O": 1.4043957249233614e-05,
   "CH2CHOH": 0.003547941465316982,
   "CH3CH2O": 3.1894044074159204e-12,
   "CH3CHOH": 2.5793905888126567e-09,
   "CH2CH2OH": 7.268580960199694e-09,
   "CH3CH2OH": 0.00011823871143154862,
   "OCHCO": 1.5426395481604186e-15,
   "OCHCHO": 5.820445551955744e-05,
   "CH2CHOO": 4.963972533034025e-10,
   "CH3C(O)O": 2.747123711392349e-16,
   "CH2CHOOH": 6.700398892642123e-13,
   "CH3C(O)OH": 4.422930409856789e-07,
   "CH3CH2OO": 1.5117458833513517e-08,
   "CH3CHOOH": 5.224183971025121e-21,
   "CH2CH2OOH": 4.916773801841826e-13,
   "CH3CH2OOH": 2.0878394837095704e-11,
   "CH3C(O)OO": 3.670212161964582e-12,
   "CH3C(O)OOH": 3.794990626608531e-15,
   "HOCH2CH2OO": 8.210843980701543e-14,
   "C3H2": 6.406360935357521e-17,
   "cC3H2": 6.407438448916878e-09,
   "C3H3": 0.0002785484939251727,
   "CH2CCH": 1.9600255476508345e-05,
   "CH2CCH2": 0.009850127500057858,
   "CH3CCH": 0.0075363408367549465,
   "cC3H4": 1.5966045529888108e-07,
   "CH2CHCH2": 0.0005269037365401917,
   "CH3CHCH": 2.4644677416896966e-07,
   "CH3CCH2": 1.1622390183894176e-06,
   "cC3H5": 2.2857767208649354e-09,
   "C3H6": 0.2677720771337506,
   "cC3H6": 0.0002125325561912104,
   "iC3H7": 1.1475296840853382e-05,
   "nC3H7": 1.7607525031570837e-06,
   "C3H8": 0.755025580787674,
   "CHCC*O": 5.975343868932721e-08,
   "CH*CCO": 5.2152012790140105e-06,
   "C*CCHO": 1.6788467168955772e-14,
   "CH2CCO": 0.001175467309231,
   "CHCCHO": 3.697548094878068e-06,
   "C2H3CO": 5.272022231343985e-05,
   "CHCHCHO": 1.1361740812363498e-10,
   "CH2CCHO": 2.1866466735825616e-08,
   "CH3CCO": 7.372165564316307e-08,
   "C2H3CHO": 0.06514112680146601,
   "CH3CHCO": 0.0017193231234292762,
   "CH2CHCH2O": 6.167411053023032e-10,
   "propen1oxy": 1.0936273043880712e-07,
   "propen2oxy": 1.2527002014188034e-08,
   "CH2CCH2OH": 8.718909650727807e-11,
   "CH2C(OH)CH2": 3.38540723453828e-06,
   "CH3C(OH)CH": 7.161561529856087e-10,
   "CH3CH2CO": 1.2353669031717785e-11,
   "CH3C(O)CH2": 1.2770587862678712e-07,
   "CH3CHCHO": 2.3015448035435542e-07,
   "CH2CHCHOH": 4.789942298999288e-08,
   "CH2CH2CHO": 2.863502479156237e-10,
   "vinoxylmethyl": 6.680608499479993e-10,
   "CH3CH2CHO": 1.41865634817068e-05,
   "cC3H6O": 0.03633758694825905,
   "CH2CHCH2OH": 5.591307392698997e-05,
   "CH3CHCHOH": 0.0002460401263723473,
   "CH3C(O)CH3": 2.540806517339725e-05,
   "nC3H7O": 5.124821595744215e-07,
   "iC3H7O": 9.891254857459086e-14,
   "CH3CH2CHOH": 4.1503398974508403e-10,
   "CH3CHCH2OH": 1.3483724487373023e-09,
   "CH2CH2CH2OH": 2.5345149400265524e-12,
   "OCHCH2CH2O": 3.726894895118123e-15,
   "oxiranylmet": 5.90618351549784e-07,
   "CH3COCH2O": 8.218591515883551e-19,
   "CH3CH(CHO)O": 4.559111955564737e-16,
   "CH2CHCH2OO": 1.290075185776412e-08,
   "CHCHCH2OOH": 2.893967785609885e-12,
   "CH2CHCH2OOH": 9.148141324157166e-10,
   "CH3CHCHOOH": 4.795898587490088e-19,
   "CH3C(CH2)OOH": 4.525141096293333e-20,
   "nC3H7OO": 1.1835993613996083e-10,
   "iC3H7OO": 4.605170618869918e-09,
   "CH2CH2CH2OOH": 2.5551034074125466e-12,
   "CH3CHCH2OOH": 3.168356193929381e-12,
   "CH2CH(OOH)CH3": 1.014425080416173e-12,
   "nC3H7OOH": 1.0602029819740089e-14,
   "iC3H7OOH": 4.303137931066945e-13,
   "OCHCH2CH2OOH": 8.346530135268915e-17,
   "cC2H3OCH2OOH": 1.345026230481289e-13,
   "CH3COCH2OOH": 3.783967852429674e-17,
   "CH3CHOOHCHO": 1.0610238340980714e-17,
   "HOOCCCOO*": 2.2611129880429237e-16,
   "HOOCC(C)OO*": 3.2249511430659467e-16,
   "HOOC(C)COO*": 2.0413103729518426e-16,
   "HOOCC(C*)OOH": 1.958209869927202e-19
  }
 },
 {
  "t": 0.386740000000246,
  "T": 1171.7436699532864,
  "p": 101325.00000000003,
  "sxC": {
   "C": 1.4182640226080173e-17,
   "CH": 4.024038372809873e-14,
   "CH2": 7.924264715330271e-09,
   "CH2(S)": 3.199187434896688e-11,
   "CH3": 8.307569614847585e-05,
   "CH4": 0.12951146020407472,
   "CO": 0.11948984344240073,
   "HCO": 5.248051292834526e-07,
   "CH2O": 0.003457126880447846,
   "HCOH": 5.3307593125304855e-11,
   "CH3O": 9.725579840200128e-09,
   "CH2OH": 3.805152096212016e-08,
   "CH3OH": 0.0025764164388366335,
   "CO2": 0.00153160897795735,
   "HOCO": 2.5935496139987793e-10,
   "OCHO": 2.006622892235172e-15,
   "HOCHO": 5.4495717908885184e-05,
   "CH3OO": 5.095483270065674e-08,
   "CH2OOH": 6.015227946021934e-19,
   "HOCH2O": 4.695347780600941e-15,
   "CH3OOH": 1.703249495606598e-09,
   "C2": 1.6804064222436814e-19,
   "C2H": 1.5230541394207867e-12,
   "C2H2": 0.011914411388105518,
   "H2CC": 6.711792664951612e-10,
   "C2H3": 3.3972842024902734e-06,
   "C2H4": 0.31320876914157864,
   "C2H5": 5.996907292019399e-06,
   "C2H6": 0.02098729908562196,
   "C2O": 9.669109395793586e-14,
   "HCCO": 9.50507608582347e-08,
   "HCCOH": 6.234999750277422e-07,
   "CH2CO": 0.006017666736699152,
   "CHCHO": 1.5051516460407597e-08,
   "CHCHOH": 4.4541322299698066e-10,
   "cC2H3O": 1.910661662876196e-15,
   "CH3CO": 6.779449425644906e-09,
   "CH2CHO": 2.6751488359917344e-06,
   "CH3CHO": 0.004178709603105275,
   "cC2H4O": 1.160005976560178e-05,
   "CH2CHOH": 0.0034348425017005917,
   "CH3CH2O": 2.633778155730467e-12,
   "CH3CHOH": 2.322512673358395e-09,
   "CH2CH2OH": 6.432598712030629e-09,
   "CH3CH2OH": 0.00011251948563499211,
   "OCHCO": 1.3788472952885158e-15,
   "OCHCHO": 5.114675547830696e-05,
   "CH2CHOO": 4.342338928938367e-10,
   "CH3C(O)O": 2.6590470438315414e-16,
   "CH2CHOOH": 5.454507941953408e-13,
   "CH3C(O)OH": 4.913999848338933e-07,
   "CH3CH2OO": 1.2779439218638084e-08,
   "CH3CHOOH": 3.710961244763738e-21,
   "CH2CH2OOH": 4.128587467762291e-13,
   "CH3CH2OOH": 1.663237543595906e-11,
   "CH3C(O)OO": 2.8898073513813196e-12,
   "CH3C(O)OOH": 3.0158730085272287e-15,
   "HOCH2CH2OO": 6.436438966932748e-14,
   "C3H2": 6.715231693630965e-17,
   "cC3H2": 7.575552051951954e-09,
   "C3H3": 0.000297053600809395,
   "CH2CCH": 2.1497321972533102e-05,
   "CH2CCH2": 0.010017745622532168,
   "CH3CCH": 0.007953279994153236,
   "cC3H4": 1.6823698552689965e-07,
   "CH2CHCH2": 0.0005159578355390719,
   "CH3CHCH": 2.2412617635438456e-07,
   "CH3CCH2": 1.1417893500668209e-06,
   "cC3H5": 2.2423354119817837e-09,
   "C3H6": 0.2611656305971299,
   "cC3H6": 0.0002118488437590671,
   "iC3H7": 1.0265543580188817e-05,
   "nC3H7": 1.57850224848618e-06,
   "C3H8": 0.7650980064305064,
   "CHCC*O": 5.549456121824817e-08,
   "CH*CCO": 5.353672100322697e-06,
   "C*CCHO": 1.5698564023888335e-14,
   "CH2CCO": 0.00115553812634997,
   "CHCCHO": 3.4497064631239133e-06,
   "C2H3CO": 5.006189937201132e-05,
   "CHCHCHO": 1.0473912775650113e-10,
   "CH2CCHO": 2.0314238711661024e-08,
   "CH3CCO": 7.00448205855499e-08,
   "C2H3CHO": 0.06396060213821855,
   "CH3CHCO": 0.00175472048998423,
   "CH2CHCH2O": 4.976797469977912e-10,
   "propen1oxy": 1.0792508296293987e-07,
   "propen2oxy": 1.2362594212236758e-08,
   "CH2CCH2OH": 7.725632598342846e-11,
   "CH2C(OH)CH2": 2.979971065719942e-06,
   "CH3C(OH)CH": 6.574552543040106e-10,
   "CH3CH2CO": 1.1322471247061602e-11,
   "CH3C(O)CH2": 1.1184464160863108e-07,
   "CH3CHCHO": 2.0443667307086442e-07,
   "CH2CHCHOH": 4.3003836776148327e-08,
   "CH2CH2CHO": 2.499162359906644e-10,
   "vinoxylmethyl": 5.387443413610401e-10,
   "CH3CH2CHO": 1.2591610285516642e-05,
   "cC3H6O": 0.035921499539644394,
   "CH2CHCH2OH": 5.0414714695081385e-05,
   "CH3CHCHOH": 0.00022468281385810865,
   "CH3C(O)CH3": 2.5093556616945327e-05,
   "nC3H7O": 4.324501113474968e-07,
   "iC3H7O": 7.882755832956847e-14,
   "CH3CH2CHOH": 3.6241969998324637e-10,
   "CH3CHCH2OH": 1.146318143468527e-09,
   "CH2CH2CH2OH": 2.137067608480664e-12,
   "OCHCH2CH2O": 2.937760755252889e-15,
   "oxiranylmet": 5.828434814319604e-07,
   "CH3COCH2O": 6.471379914148232e-19,
   "CH3CH(CHO)O": 3.786965454460943e-16,
   "CH2CHCH2OO": 1.1219007326088653e-08,
   "CHCHCH2OOH": 2.5298212616689264e-12,
   "CH2CHCH2OOH": 7.330193866487926e-10,
   "CH3CHCHOOH": 4.1184448892705605e-19,
   "CH3C(CH2)OOH": 3.7866345079613236e-20,
   "nC3H7OO": 9.41660083574639e-11,
   "iC3H7OO": 3.649577914550953e-09,
   "CH2CH2CH2OOH": 2.042567467596473e-12,
   "CH3CHCH2OOH": 2.5421411102781413e-12,
   "CH2CH(OOH)CH3": 8.177749379128269e-13,
   "nC3H7OOH": 8.045425319730411e-15,
   "iC3H7OOH": 3.262040595982494e-13,
   "OCHCH2CH2OOH": 5.89750628374406e-17,
   "cC2H3OCH2OOH": 1.1527517473396763e-13,
   "CH3COCH2OOH": 2.697012004859126e-17,
   "CH3CHOOHCHO": 7.528001442467541e-18,
   "HOOCCCOO*": 1.601499942019643e-16,
   "HOOCC(C)OO*": 2.293111281808505e-16,
   "HOOC(C)COO*": 1.4582220186182567e-16,
   "HOOCC(C*)OOH": 1.400237374808409e-19
  }
 },
 {
  "t": 0.3876300000002469,
  "T": 1172.0275334205971,
  "p": 101325.00000000003,
  "sxC": {
   "C": 1.3928345964125314e-17,
   "CH": 3.653536293228989e-14,
   "CH2": 7.66457916846699e-09,
   "CH2(S)": 3.023319135080201e-11,
   "CH3": 7.745284059877646e-05,
   "CH4": 0.13204547715237544,
   "CO": 0.12049662819704643,
   "HCO": 4.5953202255548856e-07,
   "CH2O": 0.003033167251333369,
   "HCOH": 4.6525412104260165e-11,
   "CH3O": 7.714388931590652e-09,
   "CH2OH": 3.8264470215609334e-08,
   "CH3OH": 0.0024981103957352284,
   "CO2": 0.0015368849960841892,
   "HOCO": 2.2271151620252338e-10,
   "OCHO": 1.7636672842196334e-15,
   "HOCHO": 5.341459028426579e-05,
   "CH3OO": 4.1938342420582594e-08,
   "CH2OOH": 4.2254845949756753e-19,
   "HOCH2O": 4.175535073799274e-15,
   "CH3OOH": 1.3547673022323086e-09,
   "C2": 1.4325421655403763e-19,
   "C2H": 1.4820249650705407e-12,
   "C2H2": 0.012469483090450753,
   "H2CC": 7.191183800253073e-10,
   "C2H3": 3.335772689343505e-06,
   "C2H4": 0.3178342168384122,
   "C2H5": 5.708097292861107e-06,
   "C2H6": 0.02075719334562059,
   "C2O": 9.01042100146724e-14,
   "HCCO": 9.020509020131889e-08,
   "HCCOH": 6.151661335868362e-07,
   "CH2CO": 0.0061153144687345375,
   "CHCHO": 1.4753802302219666e-08,
   "CHCHOH": 3.872904873471798e-10,
   "cC2H3O": 1.649120274205983e-15,
   "CH3CO": 6.013748034789108e-09,
   "CH2CHO": 2.360728802242607e-06,
   "CH3CHO": 0.003841025599900887,
   "cC2H4O": 9.55782451327134e-06,
   "CH2CHOH": 0.003312455383905367,
   "CH3CH2O": 2.1665325436503204e-12,
   "CH3CHOH": 2.0824490979735056e-09,
   "CH2CH2OH": 5.6628046035197384e-09,
   "CH3CH2OH": 0.00010695762356463439,
   "OCHCO": 1.2228431745651286e-15,
   "OCHCHO": 4.461137099741885e-05,
   "CH2CHOO": 3.763571206131478e-10,
   "CH3C(O)O": 2.559272682193715e-16,
   "CH2CHOOH": 4.424162213629517e-13,
   "CH3C(O)OH": 5.449484259601987e-07,
   "CH3CH2OO": 1.0735564418954532e-08,
   "CH3CHOOH": 2.605885066402897e-21,
   "CH2CH2OOH": 3.44082932589818e-13,
   "CH3CH2OOH": 1.3189570485496581e-11,
   "CH3C(O)OO": 2.2620559578329543e-12,
   "CH3C(O)OOH": 2.389305524661974e-15,
   "HOCH2CH2OO": 5.0009735571548605e-14,
   "C3H2": 6.95738821156972e-17,
   "cC3H2": 8.917970292971104e-09,
   "C3H3": 0.00031588329220883985,
   "CH2CCH": 2.3496713516553404e-05,
   "CH2CCH2": 0.010197149481210123,
   "CH3CCH": 0.008391050501468517,
   "cC3H4": 1.7690753675648922e-07,
   "CH2CHCH2": 0.0005033522188999713,
   "CH3CHCH": 2.0291593448475078e-07,
   "CH3CCH2": 1.1158194694049848e-06,
   "cC3H5": 2.18584940712509e-09,
   "C3H6": 0.25463992466670365,
   "cC3H6": 0.00020987913455187182,
   "iC3H7": 9.147887318345231e-06,
   "nC3H7": 1.4090070330522223e-06,
   "C3H8": 0.7750292672138551,
   "CHCC*O": 5.110138273294706e-08,
   "CH*CCO": 5.439437031768319e-06,
   "C*CCHO": 1.4508492955066413e-14,
   "CH2CCO": 0.0011311203074715443,
   "CHCCHO": 3.206613226080386e-06,
   "C2H3CO": 4.70530483510237e-05,
   "CHCHCHO": 9.59681165527412e-11,
   "CH2CCHO": 1.8753138268321754e-08,
   "CH3CCO": 6.600687995849129e-08,
   "C2H3CHO": 0.06268642095962308,
   "CH3CHCO": 0.0017834119407847148,
   "CH2CHCH2O": 3.9768925109979713e-10,
   "propen1oxy": 1.0654374545794653e-07,
   "propen2oxy": 1.2204573229346205e-08,
   "CH2CCH2OH": 6.817594850369133e-11,
   "CH2C(OH)CH2": 2.618671021361228e-06,
   "CH3C(OH)CH": 6.008532712921732e-10,
   "CH3CH2CO": 1.0397620643622117e-11,
   "CH3C(O)CH2": 9.710077459979273e-08,
   "CH3CHCHO": 1.8040412462767175e-07,
   "CH2CHCHOH": 3.839001630655562e-08,
   "CH2CH2CHO": 2.167941471286454e-10,
   "vinoxylmethyl": 4.3043713536582804e-10,
   "CH3CH2CHO": 1.119483954711613e-05,
   "cC3H6O": 0.03551546951476175,
   "CH2CHCH2OH": 4.5312084332137284e-05,
   "CH3CHCHOH": 0.0002044340494344668,
   "CH3C(O)CH3": 2.478924563548023e-05,
   "nC3H7O": 3.640368738861791e-07,
   "iC3H7O": 6.258745360408321e-14,
   "CH3CH2CHOH": 3.1463834999342045e-10,
   "CH3CHCH2OH": 9.693305428250763e-10,
   "CH2CH2CH2OH": 1.7982471927954614e-12,
   "OCHCH2CH2O": 2.2944371444549827e-15,
   "oxiranylmet": 5.753753245347321e-07,
   "CH3COCH2O": 5.081245690227645e-19,
   "CH3CH(CHO)O": 3.106452926600896e-16,
   "CH2CHCH2OO": 9.673467024179343e-09,
   "CHCHCH2OOH": 2.187371193421308e-12,
   "CH2CHCH2OOH": 5.834907252005913e-10,
   "CH3CHCHOOH": 3.518477291389374e-19,
   "CH3C(CH2)OOH": 3.1615254379872603e-20,
   "nC3H7OO": 7.445222084139337e-11,
   "iC3H7OO": 2.8706238304744254e-09,
   "CH2CH2CH2OOH": 1.62017233031319e-12,
   "CH3CHCH2OOH": 2.023490248774027e-12,
   "CH2CH(OOH)CH3": 6.540289186483781e-13,
   "nC3H7OOH": 6.073775570018412e-15,
   "iC3H7OOH": 2.4573030909068154e-13,
   "OCHCH2CH2OOH": 4.1240296618389324e-17,
   "cC2H3OCH2OOH": 9.847941614283182e-14,
   "CH3COCH2OOH": 1.9018056966315716e-17,
   "CH3CHOOHCHO": 5.283910656052532e-18,
   "HOOCCCOO*": 1.1213397552353958e-16,
   "HOOCC(C)OO*": 1.6114100579702614e-16,
   "HOOC(C)COO*": 1.0295118012106086e-16,
   "HOOCC(C*)OOH": 9.88990251014028e-20
  }
 },
 {
  "t": 0.3886300000002479,
  "T": 1172.0628357723465,
  "p": 101325.00000000004,
  "sxC": {
   "C": 1.3443135276626608e-17,
   "CH": 3.2418655462621197e-14,
   "CH2": 7.310364640086456e-09,
   "CH2(S)": 2.8176413817517066e-11,
   "CH3": 7.167993477364578e-05,
   "CH4": 0.13463630683331101,
   "CO": 0.1214520773200614,
   "HCO": 3.9778803932007723e-07,
   "CH2O": 0.0026522632389287997,
   "HCOH": 4.002441489475946e-11,
   "CH3O": 6.048287990916773e-09,
   "CH2OH": 3.852353698664159e-08,
   "CH3OH": 0.0024200966049531454,
   "CO2": 0.0015411466042149623,
   "HOCO": 1.891265103198574e-10,
   "OCHO": 1.5337478871427479e-15,
   "HOCHO": 5.228276549801154e-05,
   "CH3OO": 3.398912094035464e-08,
   "CH2OOH": 2.8864471908194936e-19,
   "HOCH2O": 3.699951160682361e-15,
   "CH3OOH": 1.0600331138349232e-09,
   "C2": 1.1972742157152132e-19,
   "C2H": 1.429807509214593e-12,
   "C2H2": 0.013058346770945695,
   "H2CC": 7.66863152442531e-10,
   "C2H3": 3.2530532976186044e-06,
   "C2H4": 0.3225784220251265,
   "C2H5": 5.408128759999996e-06,
   "C2H6": 0.020513383026285283,
   "C2O": 8.276328780461795e-14,
   "HCCO": 8.456196950383102e-08,
   "HCCOH": 6.046904592566397e-07,
   "CH2CO": 0.006197944798302507,
   "CHCHO": 1.437471897625832e-08,
   "CHCHOH": 3.325623674814365e-10,
   "cC2H3O": 1.4239397132114226e-15,
   "CH3CO": 5.301767690199492e-09,
   "CH2CHO": 2.0542219247522344e-06,
   "CH3CHO": 0.0035309919826743237,
   "cC2H4O": 7.806312659033833e-06,
   "CH2CHOH": 0.0031771474887090437,
   "CH3CH2O": 1.765171922779187e-12,
   "CH3CHOH": 1.852226687469142e-09,
   "CH2CH2OH": 4.935845778434549e-09,
   "CH3CH2OH": 0.00010139772614403045,
   "OCHCO": 1.0717447347775149e-15,
   "OCHCHO": 3.840954006563617e-05,
   "CH2CHOO": 3.213573657834544e-10,
   "CH3C(O)O": 2.445446725953298e-16,
   "CH2CHOOH": 3.549770518870367e-13,
   "CH3C(O)OH": 6.050032477245059e-07,
   "CH3CH2OO": 8.906050231067484e-09,
   "CH3CHOOH": 1.7869139511368186e-21,
   "CH2CH2OOH": 2.828894952641661e-13,
   "CH3CH2OOH": 1.0330547972256633e-11,
   "CH3C(O)OO": 1.7459824561508052e-12,
   "CH3C(O)OOH": 1.8721408786921257e-15,
   "HOCH2CH2OO": 3.8164446160461104e-14,
   "C3H2": 7.122411579855726e-17,
   "cC3H2": 1.0498863233815974e-08,
   "C3H3": 0.000335307163000295,
   "CH2CCH": 2.5652733057221896e-05,
   "CH2CCH2": 0.010392268423922836,
   "CH3CCH": 0.008865353532218043,
   "cC3H4": 1.8590715733178732e-07,
   "CH2CHCH2": 0.0004886672772545932,
   "CH3CHCH": 1.8227257966947998e-07,
   "CH3CCH2": 1.083491896651295e-06,
   "cC3H5": 2.1148936608990288e-09,
   "C3H6": 0.24801943991992684,
   "cC3H6": 0.00020672744056303346,
   "iC3H7": 8.089091506549898e-06,
   "nC3H7": 1.2475011451142075e-06,
   "C3H8": 0.7850854655079056,
   "CHCC*O": 4.6491561854110575e-08,
   "CH*CCO": 5.463713983540908e-06,
   "C*CCHO": 1.3205603986063733e-14,
   "CH2CCO": 0.0011011310996282399,
   "CHCCHO": 2.9619314645411954e-06,
   "C2H3CO": 4.367418883400422e-05,
   "CHCHCHO": 8.711531769709356e-11,
   "CH2CCHO": 1.7144032957533793e-08,
   "CH3CCO": 6.155203951874492e-08,
   "C2H3CHO": 0.0612820047277862,
   "CH3CHCO": 0.001806059755390437,
   "CH2CHCH2O": 3.1231420904446626e-10,
   "propen1oxy": 1.0518028799479488e-07,
   "propen2oxy": 1.2048553706507037e-08,
   "CH2CCH2OH": 5.963326835791253e-11,
   "CH2C(OH)CH2": 2.2861161824675855e-06,
   "CH3C(OH)CH": 5.447959496252399e-10,
   "CH3CH2CO": 9.541471629583715e-12,
   "CH3C(O)CH2": 8.312016465304748e-08,
   "CH3CHCHO": 1.57455100964177e-07,
   "CH2CHCHOH": 3.3942563824588465e-08,
   "CH2CH2CHO": 1.860067106931105e-10,
   "vinoxylmethyl": 3.381547126336571e-10,
   "CH3CH2CHO": 9.94192590813271e-06,
   "cC3H6O": 0.03510887062916541,
   "CH2CHCH2OH": 4.0461707921173265e-05,
   "CH3CHCHOH": 0.00018480288420250215,
   "CH3C(O)CH3": 2.4486807256850283e-05,
   "nC3H7O": 3.0420012498131717e-07,
   "iC3H7O": 4.918790981028816e-14,
   "CH3CH2CHOH": 2.70277007399978e-10,
   "CH3CHCH2OH": 8.105853356061508e-10,
   "CH2CH2CH2OH": 1.5025927002313506e-12,
   "OCHCH2CH2O": 1.7610691048904477e-15,
   "oxiranylmet": 5.680056486490674e-07,
   "CH3COCH2O": 3.9513947370672195e-19,
   "CH3CH(CHO)O": 2.496878797523235e-16,
   "CH2CHCH2OO": 8.223811076561431e-09,
   "CHCHCH2OOH": 1.8602155312820585e-12,
   "CH2CHCH2OOH": 4.5792584526962473e-10,
   "CH3CHCHOOH": 2.9739204346308824e-19,
   "CH3C(CH2)OOH": 2.617610643090342e-20,
   "nC3H7OO": 5.804082234462003e-11,
   "iC3H7OO": 2.2224589088789015e-09,
   "CH2CH2CH2OOH": 1.2652738587264403e-12,
   "CH3CHCH2OOH": 1.5858822088739144e-12,
   "CH2CH(OOH)CH3": 5.152109078437705e-13,
   "nC3H7OOH": 4.519896500270135e-15,
   "iC3H7OOH": 1.8220365859494747e-13,
   "OCHCH2CH2OOH": 2.819397302129805e-17,
   "cC2H3OCH2OOH": 8.340620924506243e-14,
   "CH3COCH2OOH": 1.3114113637617536e-17,
   "CH3CHOOHCHO": 3.625382748600106e-18,
   "HOOCCCOO*": 7.667301019305863e-17,
   "HOOCC(C)OO*": 1.1057734771591393e-16,
   "HOOC(C)COO*": 7.100238684248685e-17,
   "HOOCC(C*)OOH": 6.819733004182953e-20
  }
 },
 {
  "t": 0.389740000000249,
  "T": 1171.8358444990322,
  "p": 101325.00000000001,
  "sxC": {
   "C": 1.2736376722030875e-17,
   "CH": 2.8095135186648536e-14,
   "CH2": 6.865939644445588e-09,
   "CH2(S)": 2.5871209773229896e-11,
   "CH3": 6.591025881928936e-05,
   "CH4": 0.13723153532866192,
   "CO": 0.12233792569427095,
   "HCO": 3.4110263864648243e-07,
   "CH2O": 0.0023178578727678883,
   "HCOH": 3.397132100461565e-11,
   "CH3O": 4.708798385742932e-09,
   "CH2OH": 3.882351588450006e-08,
   "CH3OH": 0.0023439713864225713,
   "CO2": 0.0015442617647511922,
   "HOCO": 1.5918130188776273e-10,
   "OCHO": 1.32223226077952e-15,
   "HOCHO": 5.1122622497539954e-05,
   "CH3OO": 2.718973157405921e-08,
   "CH2OOH": 1.9261669830062204e-19,
   "HOCH2O": 3.270870733134425e-15,
   "CH3OOH": 8.183814592551297e-10,
   "C2": 9.826599422865365e-20,
   "C2H": 1.367614826002252e-12,
   "C2H2": 0.013670831944457767,
   "H2CC": 8.126296359511559e-10,
   "C2H3": 3.149844194655649e-06,
   "C2H4": 0.3273455915228315,
   "C2H5": 5.103416796021315e-06,
   "C2H6": 0.02026022998454286,
   "C2O": 7.495466376542022e-14,
   "HCCO": 7.830391456037653e-08,
   "HCCOH": 5.921560859737724e-07,
   "CH2CO": 0.006261520703769818,
   "CHCHO": 1.3918491848258263e-08,
   "CHCHOH": 2.825064560347016e-10,
   "cC2H3O": 1.2318264442691758e-15,
   "CH3CO": 4.654984461336184e-09,
   "CH2CHO": 1.7641652201523586e-06,
   "CH3CHO": 0.003253654374252403,
   "cC2H4O": 6.3387342592531e-06,
   "CH2CHOH": 0.0030313293420308565,
   "CH3CH2O": 1.4296907330525263e-12,
   "CH3CHOH": 1.6366016102418795e-09,
   "CH2CH2OH": 4.266035309852206e-09,
   "CH3CH2OH": 9.595122695163872e-05,
   "OCHCO": 9.29891347639971e-16,
   "OCHCHO": 3.2676785813718976e-05,
   "CH2CHOO": 2.70642891706178e-10,
   "CH3C(O)O": 2.3206602512797387e-16,
   "CH2CHOOH": 2.8249827642164506e-13,
   "CH3C(O)OH": 6.710770215402147e-07,
   "CH3CH2OO": 7.311395790996661e-09,
   "CH3CHOOH": 1.2023293873609674e-21,
   "CH2CH2OOH": 2.3003754945397264e-13,
   "CH3CH2OOH": 8.017876748612072e-12,
   "CH3C(O)OO": 1.3335738470862247e-12,
   "CH3C(O)OOH": 1.4554718137072061e-15,
   "HOCH2CH2OO": 2.869090328068646e-14,
   "C3H2": 7.190065997587239e-17,
   "cC3H2": 1.231760306017594e-08,
   "C3H3": 0.0003546171798668736,
   "CH2CCH": 2.791696142091063e-05,
   "CH2CCH2": 0.010597953235614894,
   "CH3CCH": 0.009370965917312984,
   "cC3H4": 1.9504865230934387e-07,
   "CH2CHCH2": 0.00047216542830966066,
   "CH3CHCH": 1.6269073262071823e-07,
   "CH3CCH2": 1.045444525760719e-06,
   "cC3H5": 2.0312629089910946e-09,
   "C3H6": 0.241442964045815,
   "cC3H6": 0.00020261646639525564,
   "iC3H7": 7.11044950048844e-06,
   "nC3H7": 1.0974757759271885e-06,
   "C3H8": 0.7950538737591831,
   "CHCC*O": 4.181054802930977e-08,
   "CH*CCO": 5.417213962630133e-06,
   "C*CCHO": 1.1841385767110816e-14,
   "CH2CCO": 0.00106588383055048,
   "CHCCHO": 2.721063883179223e-06,
   "C2H3CO": 4.00700976962738e-05,
   "CHCHCHO": 7.843112767180463e-11,
   "CH2CCHO": 1.5530366580013733e-08,
   "CH3CCO": 5.683975476890597e-08,
   "C2H3CHO": 0.05977338796330922,
   "CH3CHCO": 0.0018220919407348462,
   "CH2CHCH2O": 2.4181970727273687e-10,
   "propen1oxy": 1.0386248977374679e-07,
   "propen2oxy": 1.1897723229266232e-08,
   "CH2CCH2OH": 5.1766333396272126e-11,
   "CH2C(OH)CH2": 1.9853474479824025e-06,
   "CH3C(OH)CH": 4.905265960887827e-10,
   "CH3CH2CO": 8.761335181240317e-12,
   "CH3C(O)CH2": 7.026307527081845e-08,
   "CH3CHCHO": 1.3615971035873376e-07,
   "CH2CHCHOH": 2.9772238819659946e-08,
   "CH2CH2CHO": 1.581719843055807e-10,
   "vinoxylmethyl": 2.6206769626748087e-10,
   "CH3CH2CHO": 8.84296948749574e-06,
   "cC3H6O": 0.03471056020860136,
   "CH2CHCH2OH": 3.595944638207622e-05,
   "CH3CHCHOH": 0.00016624990154735846,
   "CH3C(O)CH3": 2.4192537647481638e-05,
   "nC3H7O": 2.53158780073564e-07,
   "iC3H7O": 3.845520959678556e-14,
   "CH3CH2CHOH": 2.3020603717840635e-10,
   "CH3CHCH2OH": 6.718773315695441e-10,
   "CH2CH2CH2OH": 1.250885116937428e-12,
   "OCHCH2CH2O": 1.3330230098409423e-15,
   "oxiranylmet": 5.60884231689846e-07,
   "CH3COCH2O": 3.057489711648874e-19,
   "CH3CH(CHO)O": 1.9699656329133795e-16,
   "CH2CHCH2OO": 6.903854853086975e-09,
   "CHCHCH2OOH": 1.5581827055957846e-12,
   "CH2CHCH2OOH": 3.5552650284663344e-10,
   "CH3CHCHOOH": 2.491996676175019e-19,
   "CH3C(CH2)OOH": 2.1545649633070614e-20,
   "nC3H7OO": 4.4766290351504076e-11,
   "iC3H7OO": 1.6991400769933634e-09,
   "CH2CH2CH2OOH": 9.761372476938582e-13,
   "CH3CHCH2OOH": 1.2280165630686256e-12,
   "CH2CH(OOH)CH3": 4.0116223951256765e-13,
   "nC3H7OOH": 3.330023489816341e-15,
   "iC3H7OOH": 1.3353038820916332e-13,
   "OCHCH2CH2OOH": 1.89364045832195e-17,
   "cC2H3OCH2OOH": 7.018249255152346e-14,
   "CH3COCH2OOH": 8.887503468495606e-18,
   "CH3CHOOHCHO": 2.443578874725738e-18,
   "HOOCCCOO*": 5.144482707790738e-17,
   "HOOCC(C)OO*": 7.446161735311756e-17,
   "HOOC(C)COO*": 4.8073080703893835e-17,
   "HOOCC(C*)OOH": 4.6139115899725873e-20
  }
 },
 {
  "t": 0.39100000000025026,
  "T": 1171.331329204335,
  "p": 101325.00000000003,
  "sxC": {
   "C": 1.1816059338868384e-17,
   "CH": 2.3659693917098985e-14,
   "CH2": 6.328243100302576e-09,
   "CH2(S)": 2.331490660035753e-11,
   "CH3": 6.01128545369545e-05,
   "CH4": 0.1398669411012364,
   "CO": 0.12316793794446644,
   "HCO": 2.88832926951895e-07,
   "CH2O": 0.0020203337541124587,
   "HCOH": 2.8321865656049306e-11,
   "CH3O": 3.627664610325774e-09,
   "CH2OH": 3.9174267041535286e-08,
   "CH3OH": 0.0022686845834967847,
   "CO2": 0.0015462379829353755,
   "HOCO": 1.3233201143070734e-10,
   "OCHO": 1.1267877260846e-15,
   "HOCHO": 4.99167770137205e-05,
   "CH3OO": 2.1361558073814336e-08,
   "CH2OOH": 1.2448095559609756e-19,
   "HOCH2O": 2.8764412405166988e-15,
   "CH3OOH": 6.19962053991249e-10,
   "C2": 7.884933469409221e-20,
   "C2H": 1.2953182255918935e-12,
   "C2H2": 0.014317009055717606,
   "H2CC": 8.561396169865445e-10,
   "C2H3": 3.024676561878324e-06,
   "C2H4": 0.3322015429907795,
   "C2H5": 4.790916070566403e-06,
   "C2H6": 0.01999387398134205,
   "C2O": 6.676099745183823e-14,
   "HCCO": 7.14582120142183e-08,
   "HCCOH": 5.772776176154339e-07,
   "CH2CO": 0.006304384236333976,
   "CHCHO": 1.3378782445828124e-08,
   "CHCHOH": 2.3657139414664703e-10,
   "cC2H3O": 1.0637410307974834e-15,
   "CH3CO": 4.061184673395171e-09,
   "CH2CHO": 1.4891235099517274e-06,
   "CH3CHO": 0.0030034131955659687,
   "cC2H4O": 5.096141426116514e-06,
   "CH2CHOH": 0.002872839455442988,
   "CH3CH2O": 1.1472005543253562e-12,
   "CH3CHOH": 1.4327967722161196e-09,
   "CH2CH2OH": 3.6441230892125707e-09,
   "CH3CH2OH": 9.054062918002023e-05,
   "OCHCO": 7.963166523065128e-16,
   "OCHCHO": 2.7349964302323605e-05,
   "CH2CHOO": 2.2380743707441533e-10,
   "CH3C(O)O": 2.1846328205011818e-16,
   "CH2CHOOH": 2.2181888407315447e-13,
   "CH3C(O)OH": 7.448538640967852e-07,
   "CH3CH2OO": 5.913201099614459e-09,
   "CH3CHOOH": 7.872607751689958e-22,
   "CH2CH2OOH": 1.842247589772582e-13,
   "CH3CH2OOH": 6.1340927798556566e-12,
   "CH3C(O)OO": 1.0023425278827561e-12,
   "CH3C(O)OOH": 1.1166986210838855e-15,
   "HOCH2CH2OO": 2.1107918295590757e-14,
   "C3H2": 7.14752318801103e-17,
   "cC3H2": 1.4430513559023971e-08,
   "C3H3": 0.00037368006236593976,
   "CH2CCH": 3.030742449146447e-05,
   "CH2CCH2": 0.010815393501820762,
   "CH3CCH": 0.009919548034059542,
   "cC3H4": 2.044479588132243e-07,
   "CH2CHCH2": 0.00045366446173635905,
   "CH3CHCH": 1.4398813304969734e-07,
   "CH3CCH2": 1.0013791224974973e-06,
   "cC3H5": 1.934693407320463e-09,
   "C3H6": 0.23482413699017723,
   "cC3H6": 0.00019766421832094513,
   "iC3H7": 6.198518925615656e-06,
   "nC3H7": 9.57103955812012e-07,
   "C3H8": 0.8050627996079657,
   "CHCC*O": 3.706138162078118e-08,
   "CH*CCO": 5.295181766225361e-06,
   "C*CCHO": 1.0428507283818983e-14,
   "CH2CCO": 0.0010248325471691401,
   "CHCCHO": 2.481212294915671e-06,
   "C2H3CO": 3.6282543667614647e-05,
   "CHCHCHO": 6.98807922606348e-11,
   "CH2CCHO": 1.3907155539625151e-08,
   "CH3CCO": 5.189310360788038e-08,
   "C2H3CHO": 0.058138594598063566,
   "CH3CHCO": 0.0018317553868062904,
   "CH2CHCH2O": 1.8364428627568e-10,
   "propen1oxy": 1.0257193943394987e-07,
   "propen2oxy": 1.1749982467879388e-08,
   "CH2CCH2OH": 4.444437793028783e-11,
   "CH2C(OH)CH2": 1.7093050073549269e-06,
   "CH3C(OH)CH": 4.374874066410086e-10,
   "CH3CH2CO": 8.03690134826495e-12,
   "CH3C(O)CH2": 5.842498761976327e-08,
   "CH3CHCHO": 1.163309429814289e-07,
   "CH2CHCHOH": 2.584384256029394e-08,
   "CH2CH2CHO": 1.3288593846969997e-10,
   "vinoxylmethyl": 1.9932609482049025e-10,
   "CH3CH2CHO": 7.865035409109432e-06,
   "cC3H6O": 0.034315578281916316,
   "CH2CHCH2OH": 3.173502795974938e-05,
   "CH3CHCHOH": 0.00014855906775858738,
   "CH3C(O)CH3": 2.390250056653106e-05,
   "nC3H7O": 2.0917778706925896e-07,
   "iC3H7O": 2.9821832431481934e-14,
   "CH3CH2CHOH": 1.938060316795415e-10,
   "CH3CHCH2OH": 5.498709738927821e-10,
   "CH2CH2CH2OH": 1.0343247775857477e-12,
   "OCHCH2CH2O": 9.890899860277878e-16,
   "oxiranylmet": 5.539112431810884e-07,
   "CH3COCH2O": 2.344187835498697e-19,
   "CH3CH(CHO)O": 1.516640444924021e-16,
   "CH2CHCH2OO": 5.698842346621865e-09,
   "CHCHCH2OOH": 1.2798843498641373e-12,
   "CH2CHCH2OOH": 2.71693138198521e-10,
   "CH3CHCHOOH": 2.0623624669999685e-19,
   "CH3C(CH2)OOH": 1.7558390400934092e-20,
   "nC3H7OO": 3.398238329059138e-11,
   "iC3H7OO": 1.2755524557358178e-09,
   "CH2CH2CH2OOH": 7.400424809766076e-13,
   "CH3CHCH2OOH": 9.347577313746268e-13,
   "CH2CH(OOH)CH3": 3.072495737141676e-13,
   "nC3H7OOH": 2.4146520390671076e-15,
   "iC3H7OOH": 9.611948619455919e-14,
   "OCHCH2CH2OOH": 1.2389437756021227e-17,
   "cC2H3OCH2OOH": 5.846277457926756e-14,
   "CH3COCH2OOH": 5.871665743787385e-18,
   "CH3CHOOHCHO": 1.6045570192785421e-18,
   "HOOCCCOO*": 3.3582265098366185e-17,
   "HOOCC(C)OO*": 4.879317011762981e-17,
   "HOOC(C)COO*": 3.169292047283534e-17,
   "HOOCC(C*)OOH": 3.037555710216562e-20
  }
 },
 {
  "t": 0.3924300000002517,
  "T": 1170.539227494713,
  "p": 101325.00000000003,
  "sxC": {
   "C": 1.0723567349534908e-17,
   "CH": 1.9324932269178746e-14,
   "CH2": 5.711199124242343e-09,
   "CH2(S)": 2.0580396211295033e-11,
   "CH3": 5.440133146872021e-05,
   "CH4": 0.14251713722909312,
   "CO": 0.12393482733182723,
   "HCO": 2.415755068955907e-07,
   "CH2O": 0.0017578884291530208,
   "HCOH": 2.3175699672211517e-11,
   "CH3O": 2.773285198387018e-09,
   "CH2OH": 3.958546641159037e-08,
   "CH3OH": 0.0021949715578632183,
   "CO2": 0.0015470169601774044,
   "HOCO": 1.0873333447642223e-10,
   "OCHO": 9.499573977156442e-16,
   "HOCHO": 4.867408627681791e-05,
   "CH3OO": 1.6484817858195097e-08,
   "CH2OOH": 7.797886724297167e-20,
   "HOCH2O": 2.516550274763762e-15,
   "CH3OOH": 4.6104066300806694e-10,
   "C2": 6.188301538619802e-20,
   "C2H": 1.214782855948755e-12,
   "C2H2": 0.014992519264493305,
   "H2CC": 8.959740825660736e-10,
   "C2H3": 2.8794246317417052e-06,
   "C2H4": 0.3370997480224098,
   "C2H5": 4.475474969911321e-06,
   "C2H6": 0.019716628577557144,
   "C2O": 5.848621260688788e-14,
   "HCCO": 6.423771661004169e-08,
   "HCCOH": 5.600767517519622e-07,
   "CH2CO": 0.0063231270028379725,
   "CHCHO": 1.2763508384268135e-08,
   "CHCHOH": 1.9535722469260294e-10,
   "cC2H3O": 9.166745578315994e-16,
   "CH3CO": 3.523426391949208e-09,
   "CH2CHO": 1.234592613698746e-06,
   "CH3CHO": 0.002780874139361095,
   "cC2H4O": 4.059537963723171e-06,
   "CH2CHOH": 0.002703130102699241,
   "CH3CH2O": 9.13279467387498e-13,
   "CH3CHOH": 1.2432354207591103e-09,
   "CH2CH2OH": 3.0771564273165617e-09,
   "CH3CH2OH": 8.521642664044908e-05,
   "OCHCO": 6.731511566721209e-16,
   "OCHCHO": 2.250553961978455e-05,
   "CH2CHOO": 1.8161762002887314e-10,
   "CH3C(O)O": 2.0405414668295667e-16,
   "CH2CHOOH": 1.7181894324344458e-13,
   "CH3C(O)OH": 8.265189217131117e-07,
   "CH3CH2OO": 4.711594419420158e-09,
   "CH3CHOOH": 5.021630202497056e-22,
   "CH2CH2OOH": 1.4537315636662605e-13,
   "CH3CH2OOH": 4.6283952254048124e-12,
   "CH3C(O)OO": 7.417779389213004e-13,
   "CH3C(O)OOH": 8.458303975243311e-16,
   "HOCH2CH2OO": 1.519629051013846e-14,
   "C3H2": 6.985041665537091e-17,
[truncated: 72,369 more chars]
