# Supplementary material for: Green synthesis of propylene oxide directly from propane
Source: Nat Commun. 2022 Dec 13;13:7504. doi: 10.1038/s41467-022-34967-2 (PMC9748031; doi:10.1038/s41467-022-34967-2)
Supplement: Supplementary file 4 — Supplementary Software 1 [file 41467_2022_34967_MOESM4_ESM.zip › results/XS-773-DTU_N2_pOH_0.10.json]

[
 {
  "t": 0.0010000000000000018,
  "T": 778.2750916420732,
  "p": 101325.0,
  "sxC": {
   "C": 8.179993072244418e-26,
   "CH": 3.958236409983331e-19,
   "CH2": 4.688339312432076e-12,
   "CH2(S)": 4.282698335879468e-13,
   "CH3": 0.0002650763884864738,
   "CH4": 0.00878881516011178,
   "CO": 0.0010924275407474795,
   "HCO": 1.8195665095718983e-08,
   "CH2O": 0.0810217651217655,
   "HCOH": 2.4281348494174625e-10,
   "CH3O": 4.864592968062491e-05,
   "CH2OH": 4.480728283464053e-10,
   "CH3OH": 0.013438682691629074,
   "CO2": 7.32597822989266e-06,
   "HOCO": 5.815885401515775e-14,
   "OCHO": 3.1969081024307514e-19,
   "HOCHO": 2.863934201113572e-07,
   "CH3OO": 0.003947001951956466,
   "CH2OOH": 2.8116738311179585e-13,
   "HOCH2O": 1.3871857506128697e-14,
   "CH3OOH": 0.010753662140436295,
   "C2": 2.176556684537612e-28,
   "C2H": 3.168953865527174e-19,
   "C2H2": 1.4189879850969308e-07,
   "H2CC": 6.561938965241997e-20,
   "C2H3": 6.412075963701599e-10,
   "C2H4": 0.06216853001329403,
   "C2H5": 1.863408905159262e-05,
   "C2H6": 0.0020118901956494278,
   "C2O": 4.4350869967863e-22,
   "HCCO": 2.745718276042954e-13,
   "HCCOH": 5.09643209024064e-12,
   "CH2CO": 1.2496262539207676e-05,
   "CHCHO": 5.5472076099719216e-12,
   "CHCHOH": 2.705767709367874e-13,
   "cC2H3O": 1.3523175487970335e-14,
   "CH3CO": 1.1501911523045291e-08,
   "CH2CHO": 1.3576210350079482e-06,
   "CH3CHO": 0.0561238344865856,
   "cC2H4O": 0.0003043477633332487,
   "CH2CHOH": 0.00011997787975539453,
   "CH3CH2O": 1.3449456840107606e-08,
   "CH3CHOH": 5.638414627439942e-11,
   "CH2CH2OH": 1.1509344456452577e-08,
   "CH3CH2OH": 0.0006151633854997246,
   "OCHCO": 1.4083371831820153e-18,
   "OCHCHO": 1.484690809174496e-06,
   "CH2CHOO": 1.5093175014892524e-09,
   "CH3C(O)O": 8.452005104349381e-15,
   "CH2CHOOH": 8.078204888335336e-09,
   "CH3C(O)OH": 1.0072519283702706e-07,
   "CH3CH2OO": 0.0013791518686096357,
   "CH3CHOOH": 2.3166926557368002e-14,
   "CH2CH2OOH": 1.118801143946361e-10,
   "CH3CH2OOH": 0.001627042012272727,
   "CH3C(O)OO": 1.9401143399296858e-07,
   "CH3C(O)OOH": 1.4901914174659546e-07,
   "HOCH2CH2OO": 3.2569455696680544e-09,
   "C3H2": -9.917994158686189e-25,
   "cC3H2": 3.787483405286111e-20,
   "C3H3": 1.3254934626796981e-11,
   "CH2CCH": 6.521952200663412e-16,
   "CH2CCH2": 9.425112584006992e-07,
   "CH3CCH": 3.4740777586886426e-07,
   "cC3H4": 4.5899533364683456e-12,
   "CH2CHCH2": 3.2260263240284102e-06,
   "CH3CHCH": 2.2443005693549568e-09,
   "CH3CCH2": 5.628435200523868e-10,
   "cC3H5": 1.2410650316583728e-14,
   "C3H6": 0.7101768573818498,
   "cC3H6": 4.862161750945409e-09,
   "iC3H7": 0.00011314468278679238,
   "nC3H7": 0.00020176582262643368,
   "C3H8": 0.005820771999032062,
   "CHCC*O": 8.043832096428434e-12,
   "CH*CCO": 5.083070195166241e-11,
   "C*CCHO": 1.1511661007418012e-21,
   "CH2CCO": 3.4484054582677666e-07,
   "CHCCHO": 5.681846105513825e-09,
   "C2H3CO": 3.375136724628263e-08,
   "CHCHCHO": 1.314247253824969e-12,
   "CH2CCHO": 4.3090410010198733e-10,
   "CH3CCO": 6.434345022931133e-12,
   "C2H3CHO": 0.0006439579123479115,
   "CH3CHCO": 1.0507970753211788e-09,
   "CH2CHCH2O": 3.6295406274868847e-09,
   "propen1oxy": 5.177530958672251e-07,
   "propen2oxy": 8.950640111041162e-08,
   "CH2CCH2OH": 2.510030005844243e-13,
   "CH2C(OH)CH2": 4.801270390817515e-10,
   "CH3C(OH)CH": 4.6794548060842815e-12,
   "CH3CH2CO": 3.7288852550892405e-11,
   "CH3C(O)CH2": 2.8158099916212987e-07,
   "CH3CHCHO": 3.416017765103316e-07,
   "CH2CHCHOH": 2.1821654377075987e-08,
   "CH2CH2CHO": 4.090903713280031e-09,
   "vinoxylmethyl": 1.0541865889586423e-08,
   "CH3CH2CHO": 0.0004865881196350361,
   "cC3H6O": 0.04124482163625471,
   "CH2CHCH2OH": 1.2195942601246111e-06,
   "CH3CHCHOH": 4.529145537048498e-06,
   "CH3C(O)CH3": 7.637620735225235e-05,
   "nC3H7O": 1.839457727948652e-06,
   "iC3H7O": 2.5379925008153922e-08,
   "CH3CH2CHOH": 3.7132199500671506e-10,
   "CH3CHCH2OH": 8.828940201968192e-08,
   "CH2CH2CH2OH": 2.058961246937222e-11,
   "OCHCH2CH2O": 4.901021139286232e-13,
   "oxiranylmet": 1.0478249028692848e-05,
   "CH3COCH2O": 1.245398868022354e-17,
   "CH3CH(CHO)O": 2.1640058704220998e-18,
   "CH2CHCH2OO": 9.476826420334495e-08,
   "CHCHCH2OOH": 6.605232589998317e-14,
   "CH2CHCH2OOH": 3.241817263714969e-05,
   "CH3CHCHOOH": 1.0674191457950322e-15,
   "CH3C(CH2)OOH": 9.8168139628931e-16,
   "nC3H7OO": 0.0010068796178208167,
   "iC3H7OO": 0.0009744490718968591,
   "CH2CH2CH2OOH": 6.464253837972264e-07,
   "CH3CHCH2OOH": 5.125992437885805e-09,
   "CH2CH(OOH)CH3": 2.472095377157733e-10,
   "nC3H7OOH": 0.0005987276424438982,
   "iC3H7OOH": 0.0006474807584449001,
   "OCHCH2CH2OOH": 2.0816388747038438e-05,
   "cC2H3OCH2OOH": 1.2892332554206488e-06,
   "CH3COCH2OOH": 1.103932582331938e-08,
   "CH3CHOOHCHO": 1.2654629172508878e-08,
   "HOOCCCOO*": 1.0331113987142747e-06,
   "HOOCC(C)OO*": 7.802523216707363e-09,
   "HOOC(C)COO*": 9.281011278702862e-10,
   "HOOCC(C*)OOH": 1.602317937698356e-13
  }
 },
 {
  "t": 0.9938799999981116,
  "T": 780.9481417822064,
  "p": 101325.0,
  "sxC": {
   "C": -2.5106491947463214e-32,
   "CH": 8.154715291091611e-25,
   "CH2": 3.0977883288095124e-15,
   "CH2(S)": 5.437249892275704e-17,
   "CH3": 1.877055439041347e-06,
   "CH4": 0.010103066514512036,
   "CO": 0.005913956136868781,
   "HCO": 4.693143860328418e-10,
   "CH2O": 0.04283023689126512,
   "HCOH": 1.2816536880820738e-13,
   "CH3O": 6.737598118329459e-08,
   "CH2OH": 1.9116807361473943e-11,
   "CH3OH": 0.010904994668335825,
   "CO2": 9.009720420617316e-06,
   "HOCO": 1.634789238379851e-13,
   "OCHO": 1.2395913662793658e-20,
   "HOCHO": 6.646053213340247e-07,
   "CH3OO": 2.5240507472479802e-05,
   "CH2OOH": 1.2347427808210422e-17,
   "HOCH2O": 1.2046610084912887e-16,
   "CH3OOH": 2.6524616816928106e-05,
   "C2": 7.449635914507642e-30,
   "C2H": 6.152070822937294e-19,
   "C2H2": 6.819621223650465e-06,
   "H2CC": 1.8524146044030978e-18,
   "C2H3": 4.5248302381949744e-11,
   "C2H4": 0.05861255206868226,
   "C2H5": 1.665548503062292e-08,
   "C2H6": 0.0008535971677568277,
   "C2O": 5.5418358393117535e-25,
   "HCCO": 1.9984167078943562e-14,
   "HCCOH": 2.6187997375511486e-12,
   "CH2CO": 5.4515655342640576e-05,
   "CHCHO": 3.9263301858206213e-13,
   "CHCHOH": 3.560034324663393e-15,
   "cC2H3O": 6.617346643033372e-16,
   "CH3CO": 1.5618949281915243e-10,
   "CH2CHO": 1.0825691426015573e-08,
   "CH3CHO": 0.023194402783503265,
   "cC2H4O": 0.00030575533531170424,
   "CH2CHOH": 7.978767521988817e-05,
   "CH3CH2O": 8.768268542742921e-13,
   "CH3CHOH": 8.465580620110116e-13,
   "CH2CH2OH": 1.874255030657591e-10,
   "CH3CH2OH": 0.00023499338211088828,
   "OCHCO": 1.011427418857856e-18,
   "OCHCHO": 1.3333180545297556e-05,
   "CH2CHOO": 9.75743037972921e-11,
   "CH3C(O)O": 1.1627029155703764e-16,
   "CH2CHOOH": 2.7704642329176586e-11,
   "CH3C(O)OH": 4.4907709287405304e-08,
   "CH3CH2OO": 1.0775196061067817e-06,
   "CH3CHOOH": 1.9108452071809737e-20,
   "CH2CH2OOH": 2.015640209707823e-13,
   "CH3CH2OOH": 8.21509917228558e-08,
   "CH3C(O)OO": 2.3501928931452397e-09,
   "CH3C(O)OOH": 3.0967012664742977e-09,
   "HOCH2CH2OO": 4.839761708983146e-11,
   "C3H2": 4.943439008148581e-32,
   "cC3H2": 1.6315256379757963e-20,
   "C3H3": 4.983286264819124e-13,
   "CH2CCH": 4.650795360030934e-14,
   "CH2CCH2": 5.886325349480983e-07,
   "CH3CCH": 9.87719993048144e-07,
   "cC3H4": 1.4373391500158031e-13,
   "CH2CHCH2": 1.813055766207749e-07,
   "CH3CHCH": 4.317179334218846e-11,
   "CH3CCH2": 1.6538960558126185e-11,
   "cC3H5": 8.022419087779504e-16,
   "C3H6": 0.7854739735458575,
   "cC3H6": 3.458108522100522e-08,
   "iC3H7": 1.2311066718634414e-06,
   "nC3H7": 1.8970442599647694e-06,
   "C3H8": 0.015000078753911867,
   "CHCC*O": 9.107420373625097e-11,
   "CH*CCO": 1.0226795598487477e-10,
   "C*CCHO": 1.3993793820537646e-20,
   "CH2CCO": 1.573324895279124e-05,
   "CHCCHO": 3.7365500111854623e-07,
   "C2H3CO": 6.928579120873586e-08,
   "CHCHCHO": 3.087145827513461e-12,
   "CH2CCHO": 6.704454507961524e-11,
   "CH3CCO": 2.0480194437191082e-12,
   "C2H3CHO": 0.004209603090858283,
   "CH3CHCO": 9.379956338856316e-07,
   "CH2CHCH2O": 1.2474834450751336e-11,
   "propen1oxy": 6.77124302475028e-07,
   "propen2oxy": 1.1455272878861037e-07,
   "CH2CCH2OH": 2.4631950535501127e-15,
   "CH2C(OH)CH2": 9.077213544766195e-10,
   "CH3C(OH)CH": 1.814299913259044e-13,
   "CH3CH2CO": 2.5279170632658974e-13,
   "CH3C(O)CH2": 8.47641870043608e-09,
   "CH3CHCHO": 1.68870699663344e-08,
   "CH2CHCHOH": 2.0516490319572463e-09,
   "CH2CH2CHO": 1.4021015956384678e-11,
   "vinoxylmethyl": 3.5904218132076774e-11,
   "CH3CH2CHO": 5.576552082971227e-05,
   "cC3H6O": 0.05698067071105823,
   "CH2CHCH2OH": 2.983563116559173e-06,
   "CH3CHCHOH": 1.1000138986231529e-05,
   "CH3C(O)CH3": 3.6708507821969536e-05,
   "nC3H7O": 2.180833763629782e-09,
   "iC3H7O": 2.7069278274997342e-11,
   "CH3CH2CHOH": 1.3941000474365266e-12,
   "CH3CHCH2OH": 1.5341670689611534e-09,
   "CH2CH2CH2OH": 2.4308500476694343e-14,
   "OCHCH2CH2O": 3.167908473988221e-15,
   "oxiranylmet": 1.4048474326825113e-05,
   "CH3COCH2O": 5.306188825378858e-20,
   "CH3CH(CHO)O": 6.937395954783294e-20,
   "CH2CHCH2OO": 5.016667590485706e-09,
   "CHCHCH2OOH": 3.7079709636021866e-15,
   "CH2CHCH2OOH": 8.855104958755469e-08,
   "CH3CHCHOOH": 1.0712291693430705e-17,
   "CH3C(CH2)OOH": 1.072723507840156e-17,
   "nC3H7OO": 8.65306746907812e-06,
   "iC3H7OO": 9.676073125115872e-06,
   "CH2CH2CH2OOH": 5.742197154468428e-09,
   "CH3CHCH2OOH": 5.309660565738569e-11,
   "CH2CH(OOH)CH3": 2.948353846339398e-12,
   "nC3H7OOH": 5.709539342283469e-07,
   "iC3H7OOH": 6.384404208874774e-07,
   "OCHCH2CH2OOH": 1.0388211202999913e-07,
   "cC2H3OCH2OOH": 3.8666822034878406e-09,
   "CH3COCH2OOH": 3.806107302771934e-11,
   "CH3CHOOHCHO": 4.314183038798449e-11,
   "HOOCCCOO*": 8.400001183203224e-09,
   "HOOCC(C)OO*": 7.406005120003047e-11,
   "HOOC(C)COO*": 9.797169739722504e-12,
   "HOOCC(C*)OOH": 1.722883553804565e-15
  }
 },
 {
  "t": 1.6525400000023587,
  "T": 784.1420518479142,
  "p": 101325.0,
  "sxC": {
   "C": 4.866523195845641e-32,
   "CH": 3.706049288938219e-24,
   "CH2": 9.454737035671363e-15,
   "CH2(S)": 1.0928158939086467e-16,
   "CH3": 1.8638210426319505e-06,
   "CH4": 0.010750660816106036,
   "CO": 0.007600236159843366,
   "HCO": 5.092367353325766e-10,
   "CH2O": 0.030162552249179492,
   "HCOH": 3.259594655631965e-13,
   "CH3O": 7.012372077991882e-08,
   "CH2OH": 2.1254302720354362e-11,
   "CH3OH": 0.008987467009431156,
   "CO2": 1.4432997226768849e-05,
   "HOCO": 4.0950443749292596e-13,
   "OCHO": 3.5628559350896297e-20,
   "HOCHO": 9.797477264843538e-07,
   "CH3OO": 2.2533847009586678e-05,
   "CH2OOH": 2.2683914595968186e-17,
   "HOCH2O": 1.6088299883837285e-16,
   "CH3OOH": 2.458555221491538e-05,
   "C2": 3.586909036360806e-29,
   "C2H": 1.4878884862451776e-18,
   "C2H2": 1.9325104052228878e-05,
   "H2CC": 5.989063594666447e-18,
   "C2H3": 1.0915809788930651e-10,
   "C2H4": 0.05910223922233983,
   "C2H5": 2.1345811830718723e-08,
   "C2H6": 0.0005396893069329318,
   "C2O": 2.987398642310125e-24,
   "HCCO": 5.397073595346579e-14,
   "HCCOH": 5.4676456614036036e-12,
   "CH2CO": 7.325563706117434e-05,
   "CHCHO": 9.467752426857195e-13,
   "CHCHOH": 1.0293082367294466e-14,
   "cC2H3O": 1.1670091946187184e-15,
   "CH3CO": 1.436961302379946e-10,
   "CH2CHO": 1.1361981374918374e-08,
   "CH3CHO": 0.014655542470342973,
   "cC2H4O": 0.00036654942669845183,
   "CH2CHOH": 9.86744294276697e-05,
   "CH3CH2O": 1.1303851049198263e-12,
   "CH3CHOH": 8.000182209274321e-13,
   "CH2CH2OH": 3.586347780198541e-10,
   "CH3CH2OH": 0.0001381838667836487,
   "OCHCO": 3.6406784455699695e-18,
   "OCHCHO": 3.3956083733421175e-05,
   "CH2CHOO": 2.1300900886585257e-10,
   "CH3C(O)O": 1.626930654766465e-16,
   "CH2CHOOH": 7.436153885971582e-11,
   "CH3C(O)OH": 2.862302086208224e-08,
   "CH3CH2OO": 1.2372977788562537e-06,
   "CH3CHOOH": 4.4725981218682993e-20,
   "CH2CH2OOH": 2.614681523549832e-13,
   "CH3CH2OOH": 9.914600478271897e-08,
   "CH3C(O)OO": 1.894670038001467e-09,
   "CH3C(O)OOH": 3.96977479448458e-09,
   "HOCH2CH2OO": 8.320326314937616e-11,
   "C3H2": 1.718138865542124e-31,
   "cC3H2": 1.0775516557174884e-20,
   "C3H3": 1.4242874580162357e-12,
   "CH2CCH": 3.799318023550741e-13,
   "CH2CCH2": 8.296027575444975e-07,
   "CH3CCH": 1.910548164877685e-06,
   "cC3H4": 2.9569978723222544e-13,
   "CH2CHCH2": 2.8843141957458184e-07,
   "CH3CHCH": 8.756684656084907e-11,
   "CH3CCH2": 2.9502465869173887e-11,
   "cC3H5": 1.4363255245219783e-15,
   "C3H6": 0.7957298342005454,
   "cC3H6": 5.0592545110153345e-08,
   "iC3H7": 1.212422941025943e-06,
   "nC3H7": 1.8963364389186945e-06,
   "C3H8": 0.02500014873795868,
   "CHCC*O": 3.189664853217142e-10,
   "CH*CCO": 2.2056721495944367e-10,
   "C*CCHO": 5.373547686285641e-20,
   "CH2CCO": 2.2640685643136312e-05,
   "CHCCHO": 9.945636768007484e-07,
   "C2H3CO": 1.0199377028559171e-07,
   "CHCHCHO": 6.813323660547101e-12,
   "CH2CCHO": 1.452124751747918e-10,
   "CH3CCO": 4.414455886647376e-12,
   "C2H3CHO": 0.007158954214079588,
   "CH3CHCO": 2.1615776451503063e-06,
   "CH2CHCH2O": 1.7124795081577412e-11,
   "propen1oxy": 7.356341725193296e-07,
   "propen2oxy": 1.2152815172343196e-07,
   "CH2CCH2OH": 6.265900771377867e-15,
   "CH2C(OH)CH2": 1.7017920493848432e-09,
   "CH3C(OH)CH": 6.251564273755507e-13,
   "CH3CH2CO": 1.7300290375099557e-13,
   "CH3C(O)CH2": 2.4899181037963823e-08,
   "CH3CHCHO": 4.835012627917887e-08,
   "CH2CHCHOH": 5.9180150973927055e-09,
   "CH2CH2CHO": 1.9317623559039657e-11,
   "vinoxylmethyl": 4.8765683074614935e-11,
   "CH3CH2CHO": 2.75340777048023e-05,
   "cC3H6O": 0.06437160933309401,
   "CH2CHCH2OH": 5.854994150918036e-06,
   "CH3CHCHOH": 2.147432484642521e-05,
   "CH3C(O)CH3": 2.556111569501259e-05,
   "nC3H7O": 3.184466081632117e-09,
   "iC3H7O": 2.5060057491718112e-11,
   "CH3CH2CHOH": 3.875479362732325e-12,
   "CH3CHCH2OH": 2.812141935637993e-09,
   "CH2CH2CH2OH": 3.5200044566659566e-14,
   "OCHCH2CH2O": 2.7974436573649313e-15,
   "oxiranylmet": 1.4351609882749675e-05,
   "CH3COCH2O": 5.096940130662661e-20,
   "CH3CH(CHO)O": 2.5071909439914476e-19,
   "CH2CHCH2OO": 7.444915290524349e-09,
   "CHCHCH2OOH": 5.8995568199962495e-15,
   "CH2CHCH2OOH": 8.444384037271979e-08,
   "CH3CHCHOOH": 1.0768979871435207e-17,
   "CH3C(CH2)OOH": 1.0108300773381239e-17,
   "nC3H7OO": 7.798975464047928e-06,
   "iC3H7OO": 8.574249146522514e-06,
   "CH2CH2CH2OOH": 5.3817044711768096e-09,
   "CH3CHCH2OOH": 5.504606178758029e-11,
   "CH2CH(OOH)CH3": 2.9487959753701926e-12,
   "nC3H7OOH": 4.89111853470554e-07,
   "iC3H7OOH": 5.377136299222792e-07,
   "OCHCH2CH2OOH": 8.346232235316372e-08,
   "cC2H3OCH2OOH": 3.292364385839356e-09,
   "CH3COCH2OOH": 3.311729517094834e-11,
   "CH3CHOOHCHO": 3.8837279995964404e-11,
   "HOOCCCOO*": 7.101491906991263e-09,
   "HOOCC(C)OO*": 6.935264485309869e-11,
   "HOOC(C)COO*": 8.892242938300687e-12,
   "HOOCC(C*)OOH": 1.6012993796697962e-15
  }
 },
 {
  "t": 2.0838800000051845,
  "T": 787.7389905831695,
  "p": 101325.0,
  "sxC": {
   "C": 1.7921091030804425e-31,
   "CH": 1.1230202134423108e-23,
   "CH2": 2.1143339957211506e-14,
   "CH2(S)": 1.8888164926250888e-16,
   "CH3": 1.9473831336217653e-06,
   "CH4": 0.01147083826748431,
   "CO": 0.008727930002754862,
   "HCO": 5.901848121025935e-10,
   "CH2O": 0.025130441256545042,
   "HCOH": 5.831281485152964e-13,
   "CH3O": 7.440151342779692e-08,
   "CH2OH": 2.505880859839134e-11,
   "CH3OH": 0.008281654617086236,
   "CO2": 2.0747089814564185e-05,
   "HOCO": 7.273400772219721e-13,
   "OCHO": 7.674117707547973e-20,
   "HOCHO": 1.3246525916092597e-06,
   "CH3OO": 2.0966506231369956e-05,
   "CH2OOH": 3.439716339158682e-17,
   "HOCH2O": 2.0696213559477775e-16,
   "CH3OOH": 2.3184624972447797e-05,
   "C2": 9.856022426915749e-29,
   "C2H": 2.4524600879744242e-18,
   "C2H2": 3.4322303265555945e-05,
   "H2CC": 1.2434274625455008e-17,
   "C2H3": 1.9397691986773753e-10,
   "C2H4": 0.06085889921902379,
   "C2H5": 2.6530231355691827e-08,
   "C2H6": 0.00041601951557051396,
   "C2O": 9.766481852795577e-24,
   "HCCO": 1.0814457439135793e-13,
   "HCCOH": 1.3789568326985034e-11,
   "CH2CO": 8.914323020894044e-05,
   "CHCHO": 1.6779398880269003e-12,
   "CHCHOH": 2.4329583956142547e-14,
   "cC2H3O": 1.8300999461412915e-15,
   "CH3CO": 1.4516626806329404e-10,
   "CH2CHO": 1.268378797848809e-08,
   "CH3CHO": 0.011268357474758926,
   "cC2H4O": 0.00043721727204403313,
   "CH2CHOH": 0.0001321321534390774,
   "CH3CH2O": 1.3836099086076858e-12,
   "CH3CHOH": 8.316559333595667e-13,
   "CH2CH2OH": 5.70929540074064e-10,
   "CH3CH2OH": 9.695561387148825e-05,
   "OCHCO": 7.879558553277091e-18,
   "OCHCHO": 5.753885184193438e-05,
   "CH2CHOO": 3.393029225755456e-10,
   "CH3C(O)O": 1.963599720892778e-16,
   "CH2CHOOH": 1.3091220885019608e-10,
   "CH3C(O)OH": 2.1858396702472557e-08,
   "CH3CH2OO": 1.3635492368033487e-06,
   "CH3CHOOH": 7.940103432368358e-20,
   "CH2CH2OOH": 3.2001690509765053e-13,
   "CH3CH2OOH": 1.1112983388943492e-07,
   "CH3C(O)OO": 1.6690846568914547e-09,
   "CH3C(O)OOH": 4.330591938114478e-09,
   "HOCH2CH2OO": 1.177717119957343e-10,
   "C3H2": 4.853715666466163e-31,
   "cC3H2": 1.0514689335585749e-20,
   "C3H3": 3.2741285355410076e-12,
   "CH2CCH": 1.4539423528843401e-12,
   "CH2CCH2": 1.4434639492324165e-06,
   "CH3CCH": 2.9601547651337086e-06,
   "cC3H4": 4.974883122971834e-13,
   "CH2CHCH2": 4.043151683300807e-07,
   "CH3CHCH": 1.4364445256567787e-10,
   "CH3CCH2": 4.462560636060525e-11,
   "cC3H5": 2.282126199106063e-15,
   "C3H6": 0.7937342292620342,
   "cC3H6": 6.225592858980072e-08,
   "iC3H7": 1.2551195361695237e-06,
   "nC3H7": 1.9391698877794775e-06,
   "C3H8": 0.03500006168775244,
   "CHCC*O": 6.250396307101527e-10,
   "CH*CCO": 3.4412447075282277e-10,
   "C*CCHO": 1.166889644595052e-19,
   "CH2CCO": 2.6912783835177086e-05,
   "CHCCHO": 1.6341514598963097e-06,
   "C2H3CO": 1.3049582827496541e-07,
   "CHCHCHO": 1.0756475309616207e-11,
   "CH2CCHO": 2.2659122315627732e-10,
   "CH3CCO": 7.040540146840805e-12,
   "C2H3CHO": 0.009710723748493,
   "CH3CHCO": 3.507261419080155e-06,
   "CH2CHCH2O": 2.3370487404665876e-11,
   "propen1oxy": 7.653777366268632e-07,
   "propen2oxy": 1.2380394991988052e-07,
   "CH2CCH2OH": 1.592895605325635e-14,
   "CH2C(OH)CH2": 3.540861693473316e-09,
   "CH3C(OH)CH": 1.3945498816810727e-12,
   "CH3CH2CO": 1.9173041290047882e-13,
   "CH3C(O)CH2": 4.891513209198822e-08,
   "CH3CHCHO": 9.356218693998514e-08,
   "CH2CHCHOH": 1.1548445819662333e-08,
   "CH2CH2CHO": 2.6291556632775e-11,
   "vinoxylmethyl": 6.576196283262599e-11,
   "CH3CH2CHO": 2.4391751042650882e-05,
   "cC3H6O": 0.0693242255497159,
   "CH2CHCH2OH": 9.223143170089068e-06,
   "CH3CHCHOH": 3.368275735984474e-05,
   "CH3C(O)CH3": 2.072355277249276e-05,
   "nC3H7O": 4.476836053301346e-09,
   "iC3H7O": 2.4062983190076924e-11,
   "CH3CH2CHOH": 8.092452281404948e-12,
   "CH3CHCH2OH": 4.109695498808974e-09,
   "CH2CH2CH2OH": 4.897879505716004e-14,
   "OCHCH2CH2O": 2.502539829964597e-15,
   "oxiranylmet": 1.417441371482159e-05,
   "CH3COCH2O": 5.056243481884698e-20,
   "CH3CH(CHO)O": 6.008679876141143e-19,
   "CH2CHCH2OO": 9.67672855643803e-09,
   "CHCHCH2OOH": 8.288051745761662e-15,
   "CH2CHCH2OOH": 8.332605183807007e-08,
   "CH3CHCHOOH": 1.0951865452690468e-17,
   "CH3C(CH2)OOH": 9.750216870755482e-18,
   "nC3H7OO": 7.118717444947193e-06,
   "iC3H7OO": 7.905506313451143e-06,
   "CH2CH2CH2OOH": 5.131350712637804e-09,
   "CH3CHCH2OOH": 5.7819754381215485e-11,
   "CH2CH(OOH)CH3": 3.045437426713643e-12,
   "nC3H7OOH": 4.183208300481132e-07,
   "iC3H7OOH": 4.6452838566560183e-07,
   "OCHCH2CH2OOH": 6.715658197580547e-08,
   "cC2H3OCH2OOH": 2.8291678142487702e-09,
   "CH3COCH2OOH": 2.920871304078538e-11,
   "CH3CHOOHCHO": 3.492181114916648e-11,
   "HOOCCCOO*": 6.047459000230903e-09,
   "HOOCC(C)OO*": 6.51630923376309e-11,
   "HOOC(C)COO*": 8.220991253563536e-12,
   "HOOCC(C*)OOH": 1.5201107508391076e-15
  }
 },
 {
  "t": 2.392120000007204,
  "T": 791.6544240858809,
  "p": 101325.00000000001,
  "sxC": {
   "C": 3.9213899506937167e-31,
   "CH": 2.8371452826776977e-23,
   "CH2": 4.057052512615648e-14,
   "CH2(S)": 3.0956155957149437e-16,
   "CH3": 2.108081445056205e-06,
   "CH4": 0.012238563745027799,
   "CO": 0.009737405954910346,
   "HCO": 7.080046159961464e-10,
   "CH2O": 0.022590179257460586,
   "HCOH": 8.980533704976454e-13,
   "CH3O": 8.0514641271837e-08,
   "CH2OH": 3.0415869592202295e-11,
   "CH3OH": 0.007957383764502063,
   "CO2": 2.7563763982474153e-05,
   "HOCO": 1.1440443511806647e-12,
   "OCHO": 1.4536156683483504e-19,
   "HOCHO": 1.7106308407779827e-06,
   "CH3OO": 2.0062381348569366e-05,
   "CH2OOH": 4.8408319362313374e-17,
   "HOCH2O": 2.6379072850974123e-16,
   "CH3OOH": 2.2171272524273695e-05,
   "C2": 2.195912465896201e-28,
   "C2H": 3.558064980018664e-18,
   "C2H2": 5.083346996169554e-05,
   "H2CC": 2.180766785875213e-17,
   "C2H3": 3.0487459602421974e-10,
   "C2H4": 0.06297396951400286,
   "C2H5": 3.288891171571508e-08,
   "C2H6": 0.0003574111560229014,
   "C2O": 2.6307849941241378e-23,
   "HCCO": 1.9382116877060267e-13,
   "HCCOH": 2.901427844788882e-11,
   "CH2CO": 0.00010519528434634267,
   "CHCHO": 2.626233494448625e-12,
   "CHCHOH": 4.9574878785847756e-14,
   "cC2H3O": 2.6748360576683514e-15,
   "CH3CO": 1.5563421834764274e-10,
   "CH2CHO": 1.4789694671359125e-08,
   "CH3CHO": 0.009574575854918542,
   "cC2H4O": 0.0005088846352211162,
   "CH2CHOH": 0.00017232527625516078,
   "CH3CH2O": 1.6679192571931242e-12,
   "CH3CHOH": 9.221389945789767e-13,
   "CH2CH2OH": 8.371260727104308e-10,
   "CH3CH2OH": 7.423809966192543e-05,
   "OCHCO": 1.3800002704901699e-17,
   "OCHCHO": 8.217586951985261e-05,
   "CH2CHOO": 4.745586657122865e-10,
   "CH3C(O)O": 2.269605569079589e-16,
   "CH2CHOOH": 1.9288158196106598e-10,
   "CH3C(O)OH": 1.823648830808525e-08,
   "CH3CH2OO": 1.4868143542187048e-06,
   "CH3CHOOH": 1.2613128182607188e-19,
   "CH2CH2OOH": 3.827449738943171e-13,
   "CH3CH2OOH": 1.211237671752343e-07,
   "CH3C(O)OO": 1.5545308358616382e-09,
   "CH3C(O)OOH": 4.4838444482629016e-09,
   "HOCH2CH2OO": 1.5232355723204833e-10,
   "C3H2": 1.2346191788625796e-30,
   "cC3H2": 1.492996948810125e-20,
   "C3H3": 6.684980026548228e-12,
   "CH2CCH": 3.8963703670011636e-12,
   "CH2CCH2": 2.4682111106913375e-06,
   "CH3CCH": 4.104164020556591e-06,
   "cC3H4": 7.581459995590016e-13,
   "CH2CHCH2": 5.396815215694608e-07,
   "CH3CHCH": 2.1653915392210158e-10,
   "CH3CCH2": 6.316981796888198e-11,
   "cC3H5": 3.471683328123475e-15,
   "C3H6": 0.7881462432555512,
   "cC3H6": 7.26814027880566e-08,
   "iC3H7": 1.3450927077787866e-06,
   "nC3H7": 2.023205781810163e-06,
   "C3H8": 0.04500015300044471,
   "CHCC*O": 9.793850477740325e-10,
   "CH*CCO": 4.836596959158387e-10,
   "C*CCHO": 2.0424698669173526e-19,
   "CH2CCO": 3.0364953579439738e-05,
   "CHCCHO": 2.2304896248868402e-06,
   "C2H3CO": 1.590634964506673e-07,
   "CHCHCHO": 1.4918615684568514e-11,
   "CH2CCHO": 3.179635310727144e-10,
   "CH3CCO": 1.0243002281855261e-11,
   "C2H3CHO": 0.012038532383675284,
   "CH3CHCO": 4.986999907122866e-06,
   "CH2CHCH2O": 3.172020795050783e-11,
   "propen1oxy": 7.813913237099538e-07,
   "propen2oxy": 1.2413464882719272e-07,
   "CH2CCH2OH": 3.6386650849419366e-14,
   "CH2C(OH)CH2": 7.276890009056343e-09,
   "CH3C(OH)CH": 2.5421306687986772e-12,
   "CH3CH2CO": 2.3751785198387466e-13,
   "CH3C(O)CH2": 7.970577619660692e-08,
   "CH3CHCHO": 1.5100763177601893e-07,
   "CH2CHCHOH": 1.8810327515255783e-08,
   "CH2CH2CHO": 3.527150979154015e-11,
   "vinoxylmethyl": 8.811100217995782e-11,
   "CH3CH2CHO": 2.51799973309251e-05,
   "cC3H6O": 0.07313527442095036,
   "CH2CHCH2OH": 1.2942206656662922e-05,
   "CH3CHCHOH": 4.7059727641243026e-05,
   "CH3C(O)CH3": 1.797780754745103e-05,
   "nC3H7O": 6.214229064111525e-09,
   "iC3H7O": 2.3717125331642044e-11,
   "CH3CH2CHOH": 1.4344947151294493e-11,
   "CH3CHCH2OH": 5.467717191924534e-09,
   "CH2CH2CH2OH": 6.720426728873301e-14,
   "OCHCH2CH2O": 2.2678063201372724e-15,
   "oxiranylmet": 1.3800831381032025e-05,
   "CH3COCH2O": 5.1431946771271395e-20,
   "CH3CH(CHO)O": 1.1781031396430265e-18,
   "CH2CHCH2OO": 1.1920897057768774e-08,
   "CHCHCH2OOH": 1.1103046213556122e-14,
   "CH2CHCH2OOH": 8.497748695225617e-08,
   "CH3CHCHOOH": 1.1278369219042175e-17,
   "CH3C(CH2)OOH": 9.562585133572133e-18,
   "nC3H7OO": 6.578679110790264e-06,
   "iC3H7OO": 7.487158697179969e-06,
   "CH2CH2CH2OOH": 4.970530337525414e-09,
   "CH3CHCH2OOH": 6.157008124558363e-11,
   "CH2CH(OOH)CH3": 3.215836044514806e-12,
   "nC3H7OOH": 3.58940318798499e-07,
   "iC3H7OOH": 4.084744034549092e-07,
   "OCHCH2CH2OOH": 5.42518412022118e-08,
   "cC2H3OCH2OOH": 2.456178528276676e-09,
   "CH3COCH2OOH": 2.600338146895552e-11,
   "CH3CHOOHCHO": 3.149319854546618e-11,
   "HOOCCCOO*": 5.192280425251027e-09,
   "HOOCC(C)OO*": 6.161090536428249e-11,
   "HOOC(C)COO*": 7.699265677984495e-12,
   "HOOCC(C*)OOH": 1.4647334482821952e-15
  }
 },
 {
  "t": 2.6213700000087057,
  "T": 795.8422274653494,
  "p": 101325.0,
  "sxC": {
   "C": 1.1205393879838708e-30,
   "CH": 6.484143956085759e-23,
   "CH2": 7.106460627200476e-14,
   "CH2(S)": 4.9341807908459e-16,
   "CH3": 2.3371264675027407e-06,
   "CH4": 0.013049869083545516,
   "CO": 0.010725487175191077,
   "HCO": 8.659551171585716e-10,
   "CH2O": 0.021166690888576044,
   "HCOH": 1.2733908212374431e-12,
   "CH3O": 8.841247041101915e-08,
   "CH2OH": 3.7498331872011365e-11,
   "CH3OH": 0.0077950869758120316,
   "CO2": 3.480665231746096e-05,
   "HOCO": 1.6917195608362114e-12,
   "OCHO": 2.5485789101418904e-19,
   "HOCHO": 2.1368449308561146e-06,
   "CH3OO": 1.954032970914356e-05,
   "CH2OOH": 6.538828378523197e-17,
   "HOCH2O": 3.3465296343997503e-16,
   "CH3OOH": 2.1370880859168366e-05,
   "C2": 4.417959117199084e-28,
   "C2H": 4.864480446707341e-18,
   "C2H2": 6.834527330061108e-05,
   "H2CC": 3.505918793214707e-17,
   "C2H3": 4.4890496851937476e-10,
   "C2H4": 0.0652433710257991,
   "C2H5": 4.086523792084069e-08,
   "C2H6": 0.00033020981567751537,
   "C2O": 6.388367856282418e-23,
   "HCCO": 3.2708299663907113e-13,
   "HCCOH": 5.276514540414222e-11,
   "CH2CO": 0.00012200850920827769,
   "CHCHO": 3.8463777631431094e-12,
   "CHCHOH": 9.156071738030625e-14,
   "cC2H3O": 3.7324698223735504e-15,
   "CH3CO": 1.7362419707281377e-10,
   "CH2CHO": 1.7745935097207445e-08,
   "CH3CHO": 0.008647455294787916,
   "cC2H4O": 0.0005794299930005224,
   "CH2CHOH": 0.0002168684559579893,
   "CH3CH2O": 1.9992185010054182e-12,
   "CH3CHOH": 1.071657710075201e-12,
   "CH2CH2OH": 1.170189833414949e-09,
   "CH3CH2OH": 5.993635205428838e-05,
   "OCHCO": 2.1526124602075337e-17,
   "OCHCHO": 0.00010678196417430216,
   "CH2CHOO": 6.180723900724728e-10,
   "CH3C(O)O": 2.5759247967710573e-16,
   "CH2CHOOH": 2.572606796181164e-10,
   "CH3C(O)OH": 1.603498556942233e-08,
   "CH3CH2OO": 1.6142195266743448e-06,
   "CH3CHOOH": 1.8864289210566569e-19,
   "CH2CH2OOH": 4.5201026591537226e-13,
   "CH3CH2OOH": 1.299619730836213e-07,
   "CH3C(O)OO": 1.5016315605728166e-09,
   "CH3C(O)OOH": 4.527139994844708e-09,
   "HOCH2CH2OO": 1.8660104405925864e-10,
   "C3H2": 2.9686212743889117e-30,
   "cC3H2": 2.6961824518067837e-20,
   "C3H3": 1.2744693590862788e-11,
   "CH2CCH": 8.493039610120453e-12,
   "CH2CCH2": 4.001632966719831e-06,
   "CH3CCH": 5.332056109959475e-06,
   "cC3H4": 1.0929178918515473e-12,
   "CH2CHCH2": 7.026780456423742e-07,
   "CH3CHCH": 3.1233847267118895e-10,
   "CH3CCH2": 8.63938552435796e-11,
   "cC3H5": 5.173692381155735e-15,
   "C3H6": 0.7811485814185655,
   "cC3H6": 8.285896041625591e-08,
   "iC3H7": 1.47666459430658e-06,
   "nC3H7": 2.140788560775938e-06,
   "C3H8": 0.05500040540672858,
   "CHCC*O": 1.3651682799670877e-09,
   "CH*CCO": 6.480948276893641e-10,
   "C*CCHO": 3.2009453582442307e-19,
   "CH2CCO": 3.353694597993494e-05,
   "CHCCHO": 2.7610173760244177e-06,
   "C2H3CO": 1.8937829464618764e-07,
   "CHCHCHO": 1.933565821855566e-11,
   "CH2CCHO": 4.2452858384335597e-10,
   "CH3CCO": 1.4312099898488674e-11,
   "C2H3CHO": 0.014216663442452555,
   "CH3CHCO": 6.596745862513196e-06,
   "CH2CHCH2O": 4.2767806751431824e-11,
   "propen1oxy": 7.889242910565937e-07,
   "propen2oxy": 1.2336761873213098e-07,
   "CH2CCH2OH": 7.498838030360706e-14,
   "CH2C(OH)CH2": 1.4059834140543121e-08,
   "CH3C(OH)CH": 4.127333267517982e-12,
   "CH3CH2CO": 2.988937640265054e-13,
   "CH3C(O)CH2": 1.1654360074614377e-07,
   "CH3CHCHO": 2.1938794765840895e-07,
   "CH2CHCHOH": 2.759506392415649e-08,
   "CH2CH2CHO": 4.659890970937507e-11,
   "vinoxylmethyl": 1.1717638484708111e-10,
   "CH3CH2CHO": 2.6980659586021437e-05,
   "cC3H6O": 0.07623397396537926,
   "CH2CHCH2OH": 1.695756209753872e-05,
   "CH3CHCHOH": 6.138141008834832e-05,
   "CH3C(O)CH3": 1.6176790202207103e-05,
   "nC3H7O": 8.5593752392665e-09,
   "iC3H7O": 2.379524312521994e-11,
   "CH3CH2CHOH": 2.3042917365864252e-11,
   "CH3CHCH2OH": 6.910180856985591e-09,
   "CH2CH2CH2OH": 9.141654087121467e-14,
   "OCHCH2CH2O": 2.0727273188981934e-15,
   "oxiranylmet": 1.333145652471207e-05,
   "CH3COCH2O": 5.336624061043087e-20,
   "CH3CH(CHO)O": 2.057771045890359e-18,
   "CH2CHCH2OO": 1.4269393243727889e-08,
   "CHCHCH2OOH": 1.4524089901978908e-14,
   "CH2CHCH2OOH": 8.898056467541265e-08,
   "CH3CHCHOOH": 1.171448267936339e-17,
   "CH3C(CH2)OOH": 9.477534971164068e-18,
   "nC3H7OO": 6.126532245123685e-06,
   "iC3H7OO": 7.217591241130948e-06,
   "CH2CH2CH2OOH": 4.865472404170691e-09,
   "CH3CHCH2OOH": 6.618369624371146e-11,
   "CH2CH(OOH)CH3": 3.445849712923564e-12,
   "nC3H7OOH": 3.0826173040855937e-07,
   "iC3H7OOH": 3.631200924061282e-07,
   "OCHCH2CH2OOH": 4.3866885800662113e-08,
   "cC2H3OCH2OOH": 2.1463456848162413e-09,
   "CH3COCH2OOH": 2.3256094906625093e-11,
   "CH3CHOOHCHO": 2.8420448013403445e-11,
   "HOOCCCOO*": 4.476982887810545e-09,
   "HOOCC(C)OO*": 5.844610071436957e-11,
   "HOOC(C)COO*": 7.264288544603505e-12,
   "HOOCC(C*)OOH": 1.4241255680076345e-15
  }
 },
 {
  "t": 2.795730000009848,
  "T": 800.272093872927,
  "p": 101325.0,
  "sxC": {
   "C": 2.5661327489018397e-30,
   "CH": 1.3934035830910321e-22,
   "CH2": 1.1723962207557948e-13,
   "CH2(S)": 7.725134394820216e-16,
   "CH3": 2.6343101202715666e-06,
   "CH4": 0.013903559048285852,
   "CO": 0.011719642094006943,
   "HCO": 1.0716248136468354e-09,
   "CH2O": 0.02033934879229484,
   "HCOH": 1.7143853806894012e-12,
   "CH3O": 9.813705410561078e-08,
   "CH2OH": 4.6649984314039364e-11,
   "CH3OH": 0.007712585806507474,
   "CO2": 4.245179909062368e-05,
   "HOCO": 2.4088514181710867e-12,
   "OCHO": 4.235567514498892e-19,
   "HOCHO": 2.5992114422023564e-06,
   "CH3OO": 1.9248433966284836e-05,
   "CH2OOH": 8.596829286846505e-17,
   "HOCH2O": 4.2307800736060697e-16,
   "CH3OOH": 2.067925192547111e-05,
   "C2": 8.40850629084865e-28,
   "C2H": 6.4434005734092554e-18,
   "C2H2": 8.654386938284848e-05,
   "H2CC": 5.350861036566971e-17,
   "C2H3": 6.35236291416407e-10,
   "C2H4": 0.06760095051942844,
   "C2H5": 5.0931856552585425e-08,
   "C2H6": 0.000321866779179535,
   "C2O": 1.4533339954517084e-22,
   "HCCO": 5.309401106877643e-13,
   "HCCOH": 8.678651180463662e-11,
   "CH2CO": 0.00013971743181074057,
   "CHCHO": 5.408832821601824e-12,
   "CHCHOH": 1.5815848716876853e-13,
   "cC2H3O": 5.041865306919143e-15,
   "CH3CO": 1.9914956187859935e-10,
   "CH2CHO": 2.169651655471668e-08,
   "CH3CHO": 0.008137170866581573,
   "cC2H4O": 0.000648178593293058,
   "CH2CHOH": 0.00026472886202339086,
   "CH3CH2O": 2.391552622438657e-12,
   "CH3CHOH": 1.2911729211430264e-12,
   "CH2CH2OH": 1.5843519258426059e-09,
   "CH3CH2OH": 5.017221099984418e-05,
   "OCHCO": 3.122339071572455e-17,
   "OCHCHO": 0.00013068520897832478,
   "CH2CHOO": 7.696659293085024e-10,
   "CH3C(O)O": 2.894344352289474e-16,
   "CH2CHOOH": 3.2187009634757e-10,
   "CH3C(O)OH": 1.459525685604514e-08,
   "CH3CH2OO": 1.7480493259767911e-06,
   "CH3CHOOH": 2.7155530472035137e-19,
   "CH2CH2OOH": 5.294530519531285e-13,
   "CH3CH2OOH": 1.3794702599153878e-07,
   "CH3C(O)OO": 1.486950000923671e-09,
   "CH3C(O)OOH": 4.4994220542236495e-09,
   "HOCH2CH2OO": 2.2018180034669708e-10,
   "C3H2": 6.911451968989677e-30,
   "cC3H2": 5.3327361499080726e-20,
   "C3H3": 2.3277174828185417e-11,
   "CH2CCH": 1.618381102828353e-11,
   "CH2CCH2": 6.1746770231738515e-06,
   "CH3CCH": 6.640590684902166e-06,
   "cC3H4": 1.5226838955711374e-12,
   "CH2CHCH2": 9.016965164699936e-07,
   "CH3CHCH": 4.3876913540585296e-10,
   "CH3CCH2": 1.1579789327190816e-10,
   "cC3H5": 7.624558311115195e-15,
   "C3H6": 0.7735143388672254,
   "cC3H6": 9.3277046522856e-08,
   "iC3H7": 1.6500443836270941e-06,
   "nC3H7": 2.287709466265993e-06,
   "C3H8": 0.0650005968055908,
   "CHCC*O": 1.7727664239884534e-09,
   "CH*CCO": 8.468189053658346e-10,
   "C*CCHO": 4.698792917278079e-19,
   "CH2CCO": 3.666895394787716e-05,
   "CHCCHO": 3.2196321570247792e-06,
   "C2H3CO": 2.224867230265479e-07,
   "CHCHCHO": 2.4041205573794672e-11,
   "CH2CCHO": 5.513120110200761e-10,
   "CH3CCO": 1.9576850568808844e-11,
   "C2H3CHO": 0.016287738304641097,
   "CH3CHCO": 8.329360593490645e-06,
   "CH2CHCH2O": 5.727789764885055e-11,
   "propen1oxy": 7.905252151389251e-07,
   "propen2oxy": 1.2188883387669863e-07,
   "CH2CCH2OH": 1.4250104261693184e-13,
   "CH2C(OH)CH2": 2.5407758492087345e-08,
   "CH3C(OH)CH": 6.217484314204472e-12,
   "CH3CH2CO": 3.759930053829615e-13,
   "CH3C(O)CH2": 1.5881737261504374e-07,
   "CH3CHCHO": 2.9763239759792263e-07,
   "CH2CHCHOH": 3.781889668390277e-08,
   "CH2CH2CHO": 6.069509370439692e-11,
   "vinoxylmethyl": 1.5467872059013346e-10,
   "CH3CH2CHO": 2.9266619525035884e-05,
   "cC3H6O": 0.07881717786039014,
   "CH2CHCH2OH": 2.1242086650862657e-05,
   "CH3CHCHOH": 7.652866337797092e-05,
   "CH3C(O)CH3": 1.4880951512756204e-05,
   "nC3H7O": 1.1717259461524327e-08,
   "iC3H7O": 2.41771942984411e-11,
   "CH3CH2CHOH": 3.468775606248838e-11,
   "CH3CHCH2OH": 8.454570355211603e-09,
   "CH2CH2CH2OH": 1.2350389344257601e-13,
   "OCHCH2CH2O": 1.9052938081780034e-15,
   "oxiranylmet": 1.2814509744866361e-05,
   "CH3COCH2O": 5.636245041040438e-20,
   "CH3CH(CHO)O": 3.3350585518033866e-18,
   "CH2CHCH2OO": 1.677800530689581e-08,
   "CHCHCH2OOH": 1.8739941532368328e-14,
   "CH2CHCH2OOH": 9.510777368960059e-08,
   "CH3CHCHOOH": 1.2237326081798402e-17,
   "CH3C(CH2)OOH": 9.457940028790363e-18,
   "nC3H7OO": 5.7307457014092445e-06,
   "iC3H7OO": 7.043648318833141e-06,
   "CH2CH2CH2OOH": 4.795068641741048e-09,
   "CH3CHCH2OOH": 7.159396576905503e-11,
   "CH2CH(OOH)CH3": 3.72997337737323e-12,
   "nC3H7OOH": 2.6446742512137497e-07,
   "iC3H7OOH": 3.2501255283484035e-07,
   "OCHCH2CH2OOH": 3.542655497565678e-08,
   "cC2H3OCH2OOH": 1.8832723063011233e-09,
   "CH3COCH2OOH": 2.0837774961359936e-11,
   "CH3CHOOHCHO": 2.562143364851208e-11,
   "HOOCCCOO*": 3.865966556959331e-09,
   "HOOCC(C)OO*": 5.5507793232873027e-11,
   "HOOC(C)COO*": 6.882566711342286e-12,
   "HOOCC(C*)OOH": 1.3922413944547731e-15
  }
 },
 {
  "t": 2.930210000010729,
  "T": 804.9219634613773,
  "p": 101325.0,
  "sxC": {
   "C": 5.8942846277558854e-30,
   "CH": 2.8752474264363825e-22,
   "CH2": 1.8546756389763022e-13,
   "CH2(S)": 1.1939349014548646e-15,
   "CH3": 3.0043827708470062e-06,
   "CH4": 0.014798635027779146,
   "CO": 0.012727602632032674,
   "HCO": 1.3361433344466517e-09,
   "CH2O": 0.01986830629206485,
   "HCOH": 2.2284314204295424e-12,
   "CH3O": 1.0982178304348619e-07,
   "CH2OH": 5.835750062134394e-11,
   "CH3OH": 0.007672548302264116,
   "CO2": 5.048771571627415e-05,
   "HOCO": 3.342336386624532e-12,
   "OCHO": 6.764694461797616e-19,
   "HOCHO": 3.0931618595642282e-06,
   "CH3OO": 1.9097919720898843e-05,
   "CH2OOH": 1.1079677344189538e-16,
   "HOCH2O": 5.332690193671227e-16,
   "CH3OOH": 2.0035061188578076e-05,
   "C2": 1.5447184609483365e-27,
   "C2H": 8.383422470373309e-18,
   "C2H2": 0.00010521488436830125,
   "H2CC": 7.893948423880695e-17,
   "C2H3": 8.756138399390861e-10,
   "C2H4": 0.07001940441062512,
   "C2H5": 6.365339079150683e-08,
   "C2H6": 0.0003268940092878336,
   "C2O": 3.160467456040784e-22,
   "HCCO": 8.3828692892069e-13,
   "HCCOH": 1.329747086011817e-10,
   "CH2CO": 0.00015833795273210882,
   "CHCHO": 7.402724145558976e-12,
   "CHCHOH": 2.604997357070404e-13,
   "cC2H3O": 6.649721315266635e-15,
   "CH3CO": 2.330325701049617e-10,
   "CH2CHO": 2.6853561700061616e-08,
   "CH3CHO": 0.007883955993000652,
   "cC2H4O": 0.0007148785962450045,
   "CH2CHOH": 0.0003153621390532796,
   "CH3CH2O": 2.860040576837162e-12,
   "CH3CHOH": 1.6005169306567495e-12,
   "CH2CH2OH": 2.0953846688748596e-09,
   "CH3CH2OH": 4.3137190791190515e-05,
   "OCHCO": 4.3097025828044994e-17,
   "OCHCHO": 0.00015346921466120544,
   "CH2CHOO": 9.294314601645142e-10,
   "CH3C(O)O": 3.2292855821602244e-16,
   "CH2CHOOH": 3.8508907000232624e-10,
   "CH3C(O)OH": 1.3610283507403184e-08,
   "CH3CH2OO": 1.8889719540748616e-06,
   "CH3CHOOH": 3.8055993991866504e-19,
   "CH2CH2OOH": 6.164926603030921e-13,
   "CH3CH2OOH": 1.4518939357613478e-07,
   "CH3C(O)OO": 1.4979245003275343e-09,
   "CH3C(O)OOH": 4.419175268326035e-09,
   "HOCH2CH2OO": 2.5256967763317887e-10,
   "C3H2": 1.5777476394407086e-29,
   "cC3H2": 1.0723935828326143e-19,
   "C3H3": 4.130444790799304e-11,
   "CH2CCH": 2.806641226162506e-11,
   "CH2CCH2": 9.150062721085772e-06,
   "CH3CCH": 8.030159106473669e-06,
   "cC3H4": 2.0751320870194915e-12,
   "CH2CHCH2": 1.146344626932163e-06,
   "CH3CHCH": 6.05831722171708e-10,
   "CH3CCH2": 1.5326924766125063e-10,
   "cC3H5": 1.1161808325474524e-14,
   "C3H6": 0.7655731662051185,
   "cC3H6": 1.0425556187900263e-07,
   "iC3H7": 1.8689547372785625e-06,
   "nC3H7": 2.4620568317156623e-06,
   "C3H8": 0.07500047306369885,
   "CHCC*O": 2.196874806807692e-09,
   "CH*CCO": 1.0907106249657035e-09,
   "C*CCHO": 6.612852209115435e-19,
   "CH2CCO": 3.989591904245676e-05,
   "CHCCHO": 3.607955619908129e-06,
   "C2H3CO": 2.5922952552954927e-07,
   "CHCHCHO": 2.905876716795771e-11,
   "CH2CCHO": 7.037604495192164e-10,
   "CH3CCO": 2.6439272892408994e-11,
   "C2H3CHO": 0.018279698652683776,
   "CH3CHCO": 1.017770727025601e-05,
   "CH2CHCH2O": 7.622644363684193e-11,
   "propen1oxy": 7.876951795099772e-07,
   "propen2oxy": 1.1991795894197296e-07,
   "CH2CCH2OH": 2.5440812039700015e-13,
   "CH2C(OH)CH2": 4.3288230441262215e-08,
   "CH3C(OH)CH": 8.888766671302723e-12,
   "CH3CH2CO": 4.717912520655955e-13,
   "CH3C(O)CH2": 2.060312030560611e-07,
   "CH3CHCHO": 3.848879220036614e-07,
   "CH2CHCHOH": 4.942185104952498e-08,
   "CH2CH2CHO": 7.80716678335561e-11,
   "vinoxylmethyl": 2.027674348546206e-10,
   "CH3CH2CHO": 3.191712246205587e-05,
   "cC3H6O": 0.08099380956400562,
   "CH2CHCH2OH": 2.578001993010141e-05,
   "CH3CHCHOH": 9.242681782142118e-05,
   "CH3C(O)CH3": 1.3886165792927815e-05,
   "nC3H7O": 1.5952047506290503e-08,
   "iC3H7O": 2.4796220318976955e-11,
   "CH3CH2CHOH": 4.987558089445297e-11,
   "CH3CHCH2OH": 1.0115432477232961e-08,
   "CH2CH2CH2OH": 1.658468678103554e-13,
   "OCHCH2CH2O": 1.7587500357580888e-15,
   "oxiranylmet": 1.227716691402389e-05,
   "CH3COCH2O": 6.056141945359843e-20,
   "CH3CH(CHO)O": 5.1284293712864455e-18,
   "CH2CHCH2OO": 1.9487713690284077e-08,
   "CHCHCH2OOH": 2.396981848568283e-14,
   "CH2CHCH2OOH": 1.0324486005064807e-07,
   "CH3CHCHOOH": 1.2833051626939386e-17,
   "CH3C(CH2)OOH": 9.482577647077312e-18,
   "nC3H7OO": 5.372835505032664e-06,
   "iC3H7OO": 6.935199769448889e-06,
   "CH2CH2CH2OOH": 4.7462421180654635e-09,
   "CH3CHCH2OOH": 7.777472036688875e-11,
   "CH2CH(OOH)CH3": 4.06726583597791e-12,
   "nC3H7OOH": 2.2638777741698237e-07,
   "iC3H7OOH": 2.9217134612749054e-07,
   "OCHCH2CH2OOH": 2.8539439501325637e-08,
   "cC2H3OCH2OOH": 1.656902124611043e-09,
   "CH3COCH2OOH": 1.8677279987113254e-11,
   "CH3CHOOHCHO": 2.3051034275880754e-11,
   "HOOCCCOO*": 3.3375210927603914e-09,
   "HOOCC(C)OO*": 5.270502051077246e-11,
   "HOOC(C)COO*": 6.5356911560767635e-12,
   "HOOCC(C*)OOH": 1.3656295458916806e-15
  }
 },
 {
  "t": 3.034920000011415,
  "T": 809.7752304929204,
  "p": 101325.0,
  "sxC": {
   "C": 1.3870009348797757e-29,
   "CH": 5.769011844458703e-22,
   "CH2": 2.84521775550269e-13,
   "CH2(S)": 1.8269677968435855e-15,
   "CH3": 3.455557468249848e-06,
   "CH4": 0.01573391830095644,
   "CO": 0.013750610454265953,
   "HCO": 1.674430725724992e-09,
   "CH2O": 0.019627966150564967,
   "HCOH": 2.8250939976410428e-12,
   "CH3O": 1.2367804016182442e-07,
   "CH2OH": 7.326136424484175e-11,
   "CH3OH": 0.007655790705233887,
   "CO2": 5.8908239043763895e-05,
   "HOCO": 4.549804274686874e-12,
   "OCHO": 1.0476730620363834e-18,
   "HOCHO": 3.614708324002985e-06,
   "CH3OO": 1.90331466804901e-05,
   "CH2OOH": 1.4056510744294564e-16,
   "HOCH2O": 6.703540198547515e-16,
   "CH3OOH": 1.9402119155931712e-05,
   "C2": 2.7785214629578896e-27,
   "C2H": 1.0797976212866578e-17,
   "C2H2": 0.0001242000157447446,
   "H2CC": 1.137389774396281e-16,
   "C2H3": 1.1850353983489292e-09,
   "C2H4": 0.07248499611637244,
   "C2H5": 7.972511171989173e-08,
   "C2H6": 0.0003427462239026516,
   "C2O": 6.649131946506966e-22,
   "HCCO": 1.296049865914392e-12,
   "HCCOH": 1.9342789809021727e-10,
   "CH2CO": 0.00017785681647289382,
   "CHCHO": 9.940266020721933e-12,
   "CHCHOH": 4.142418462429243e-13,
   "cC2H3O": 8.611459081934501e-15,
   "CH3CO": 2.7669853878139896e-10,
   "CH2CHO": 3.3499881684516144e-08,
   "CH3CHO": 0.007805395107742186,
   "cC2H4O": 0.0007794249544824977,
   "CH2CHOH": 0.00036844843086622807,
   "CH3CH2O": 3.422220750724824e-12,
   "CH3CHOH": 2.029473056041021e-12,
   "CH2CH2OH": 2.720769481168898e-09,
   "CH3CH2OH": 3.787343683779351e-05,
   "OCHCO": 5.739553750558069e-17,
   "OCHCHO": 0.0001748914960211616,
   "CH2CHOO": 1.0976332945173758e-09,
   "CH3C(O)O": 3.5818553304989287e-16,
   "CH2CHOOH": 4.4571470714109666e-10,
   "CH3C(O)OH": 1.2916886145796076e-08,
   "CH3CH2OO": 2.0369631972118713e-06,
   "CH3CHOOH": 5.226393897774641e-19,
   "CH2CH2OOH": 7.144978820191857e-13,
   "CH3CH2OOH": 1.5171860628128417e-07,
   "CH3C(O)OO": 1.52718158432022e-09,
   "CH3C(O)OOH": 4.297133392433168e-09,
   "HOCH2CH2OO": 2.832490364706134e-10,
   "C3H2": 3.555819360597978e-29,
   "cC3H2": 2.1388356835644896e-19,
   "C3H3": 7.178510056292186e-11,
   "CH2CCH": 4.540834023424569e-11,
   "CH2CCH2": 1.312581589114989e-05,
   "CH3CCH": 9.503680805772316e-06,
   "cC3H4": 2.7867661894163017e-12,
   "CH2CHCH2": 1.4480870062199476e-06,
   "CH3CHCH": 8.265770208701834e-10,
   "CH3CCH2": 2.012353244286805e-10,
   "cC3H5": 1.6269664110683256e-14,
   "C3H6": 0.7574819809619024,
   "cC3H6": 1.1605236115940075e-07,
   "iC3H7": 2.1397560224326777e-06,
   "nC3H7": 2.663333000387857e-06,
   "C3H8": 0.08500087542889838,
   "CHCC*O": 2.635075146893425e-09,
   "CH*CCO": 1.3929514144315005e-09,
   "C*CCHO": 9.04395188619518e-19,
   "CH2CCO": 4.330741631810155e-05,
   "CHCCHO": 3.9314117352080364e-06,
   "C2H3CO": 3.003927700686513e-07,
   "CHCHCHO": 3.4401459361052325e-11,
   "CH2CCHO": 8.88122523186293e-10,
   "CH3CCO": 3.540544578713366e-11,
   "C2H3CHO": 0.020212357749008446,
   "CH3CHCO": 1.2135595747040968e-05,
   "CH2CHCH2O": 1.0085172911693262e-10,
   "propen1oxy": 7.814362945555146e-07,
   "propen2oxy": 1.1759791884535587e-07,
   "CH2CCH2OH": 4.326322586466703e-13,
   "CH2C(OH)CH2": 7.021569013405084e-08,
   "CH3C(OH)CH": 1.2227884997372276e-11,
   "CH3CH2CO": 5.904115219703172e-13,
   "CH3C(O)CH2": 2.578017048176531e-07,
   "CH3CHCHO": 4.805131217285758e-07,
   "CH2CHCHOH": 6.236763288717193e-08,
   "CH2CH2CHO": 9.934333613428717e-11,
   "vinoxylmethyl": 2.641087530100092e-10,
   "CH3CH2CHO": 3.489050278674835e-05,
   "cC3H6O": 0.08283235708581566,
   "CH2CHCH2OH": 3.0561436855626815e-05,
   "CH3CHCHOH": 0.00010902501425505533,
   "CH3C(O)CH3": 1.3084981001512463e-05,
   "nC3H7O": 2.1604959471162425e-08,
   "iC3H7O": 2.5613579917948625e-11,
   "CH3CH2CHOH": 6.931150075612349e-11,
   "CH3CHCH2OH": 1.1906134071126634e-08,
   "CH2CH2CH2OH": 2.2145748755103308e-13,
   "OCHCH2CH2O": 1.629390529130597e-15,
   "oxiranylmet": 1.1736149038496557e-05,
   "CH3COCH2O": 6.622959957514573e-20,
   "CH3CH(CHO)O": 7.584119695596291e-18,
   "CH2CHCH2OO": 2.2432812303332126e-08,
   "CHCHCH2OOH": 3.0478123395818555e-14,
   "CH2CHCH2OOH": 1.1333742216417715e-07,
   "CH3CHCHOOH": 1.349346757144696e-17,
   "CH3C(CH2)OOH": 9.538594244831887e-18,
   "nC3H7OO": 5.041766952467694e-06,
   "iC3H7OO": 6.87386802075294e-06,
   "CH2CH2CH2OOH": 4.710576528790443e-09,
   "CH3CHCH2OOH": 8.47258422582006e-11,
   "CH2CH(OOH)CH3": 4.4594286453234106e-12,
   "nC3H7OOH": 1.9321513098088485e-07,
   "iC3H7OOH": 2.63375927966813e-07,
   "OCHCH2CH2OOH": 2.2918086672216936e-08,
   "cC2H3OCH2OOH": 1.4606354697509774e-09,
   "CH3COCH2OOH": 1.6731993348923782e-11,
   "CH3CHOOHCHO": 2.0684077081905154e-11,
   "HOOCCCOO*": 2.877471575194722e-09,
   "HOOCC(C)OO*": 4.998843728246046e-11,
   "HOOC(C)COO*": 6.213064514243519e-12,
   "HOOCC(C*)OOH": 1.3422033876153977e-15
  }
 },
 {
  "t": 3.1169900000119526,
  "T": 814.817912054232,
  "p": 101325.0,
  "sxC": {
   "C": 3.2801956690943194e-29,
   "CH": 1.1344247751289319e-21,
   "CH2": 4.264097508210682e-13,
   "CH2(S)": 2.773227901117132e-15,
   "CH3": 3.9988502966977265e-06,
   "CH4": 0.016707780664435557,
   "CO": 0.014787465881879363,
   "HCO": 2.1058422437372346e-09,
   "CH2O": 0.01954641611645272,
   "HCOH": 3.516138718338037e-12,
   "CH3O": 1.3998608039100777e-07,
   "CH2OH": 9.218011259031227e-11,
   "CH3OH": 0.007651612337065392,
   "CO2": 6.770898899015237e-05,
   "HOCO": 6.1018446351646494e-12,
   "OCHO": 1.5833917230788339e-18,
   "HOCHO": 4.1606885549047926e-06,
   "CH3OO": 1.9017516451422532e-05,
   "CH2OOH": 1.7601454551087618e-16,
   "HOCH2O": 8.405846169855868e-16,
   "CH3OOH": 1.8759956839313485e-05,
   "C2": 4.9306418350875655e-27,
   "C2H": 1.3835200922100024e-17,
   "C2H2": 0.00014337085705014234,
   "H2CC": 1.6107487811447515e-16,
   "C2H3": 1.58252293696246e-09,
   "C2H4": 0.07498883665685331,
   "C2H5": 1.0000475557740407e-07,
   "C2H6": 0.00036830510847126504,
   "C2O": 1.3637785413069976e-21,
   "HCCO": 1.9708099809508053e-12,
   "HCCOH": 2.704819630588336e-10,
   "CH2CO": 0.00019825365187581287,
   "CHCHO": 1.316160181508667e-11,
   "CHCHOH": 6.412419330671559e-13,
   "cC2H3O": 1.0991776589393771e-14,
   "CH3CO": 3.3213073907237403e-10,
   "CH2CHO": 4.199691614960024e-08,
   "CH3CHO": 0.007855308709774607,
   "cC2H4O": 0.0008417488627804419,
   "CH2CHOH": 0.0004237741120155777,
   "CH3CH2O": 4.0988525729803375e-12,
   "CH3CHOH": 2.6204521175257473e-12,
   "CH2CH2OH": 3.4796036874744538e-09,
   "CH3CH2OH": 3.382657340954732e-05,
   "OCHCO": 7.441173988294265e-17,
   "OCHCHO": 0.00019482610735639092,
   "CH2CHOO": 1.2746111852737685e-09,
   "CH3C(O)O": 3.951396549209968e-16,
   "CH2CHOOH": 5.028541774181512e-10,
   "CH3C(O)OH": 1.242000311766665e-08,
   "CH3CH2OO": 2.1916058744741104e-06,
   "CH3CHOOH": 7.06271729416998e-19,
   "CH2CH2OOH": 8.248296576587254e-13,
   "CH3CH2OOH": 1.5752762414137694e-07,
   "CH3C(O)OO": 1.5700727276203177e-09,
   "CH3C(O)OOH": 4.1410762372231135e-09,
   "HOCH2CH2OO": 3.1171588381266196e-10,
   "C3H2": 7.940459408878287e-29,
   "cC3H2": 4.2056752023422683e-19,
   "C3H3": 1.2276423492105108e-10,
   "CH2CCH": 6.965890171431263e-11,
   "CH2CCH2": 1.8338854670023877e-05,
   "CH3CCH": 1.1065804458691739e-05,
   "cC3H4": 3.7054006532532395e-12,
   "CH2CHCH2": 1.8207301503649682e-06,
   "CH3CHCH": 1.1180126558668939e-09,
   "CH3CCH2": 2.6283226531511923e-10,
   "cC3H5": 2.3641063387909254e-14,
   "C3H6": 0.7493223976217299,
   "cC3H6": 1.2890415500288423e-07,
   "iC3H7": 2.4711507613535564e-06,
   "nC3H7": 2.8919264456891315e-06,
   "C3H8": 0.09500136936382457,
   "CHCC*O": 3.086999796788391e-09,
   "CH*CCO": 1.7697519332337337e-09,
   "C*CCHO": 1.2122216777228696e-18,
   "CH2CCO": 4.6970054370417e-05,
   "CHCCHO": 4.197197730629024e-06,
   "C2H3CO": 3.4676425774858337e-07,
   "CHCHCHO": 4.007228225282092e-11,
   "CH2CCHO": 1.1117025936423264e-09,
   "CH3CCO": 4.711713427908994e-11,
   "C2H3CHO": 0.022099916021615245,
   "CH3CHCO": 1.4197422981076623e-05,
   "CH2CHCH2O": 1.327093375077486e-10,
   "propen1oxy": 7.724777994329939e-07,
   "propen2oxy": 1.1503019466828754e-07,
   "CH2CCH2OH": 7.077155401881527e-13,
   "CH2C(OH)CH2": 1.093544530695184e-07,
   "CH3C(OH)CH": 1.6333112658444653e-11,
   "CH3CH2CO": 7.368241815620442e-13,
   "CH3C(O)CH2": 3.1383596747584695e-07,
   "CH3CHCHO": 5.840391174747755e-07,
   "CH2CHCHOH": 7.663924561128899e-08,
   "CH2CH2CHO": 1.2523666057460107e-10,
   "vinoxylmethyl": 3.419722548002097e-10,
   "CH3CH2CHO": 3.8159900819113725e-05,
   "cC3H6O": 0.08437960690286736,
   "CH2CHCH2OH": 3.5578268812070284e-05,
   "CH3CHCHOH": 0.00012628185689890378,
   "CH3C(O)CH3": 1.2415803679373176e-05,
   "nC3H7O": 2.911373393033272e-08,
   "iC3H7O": 2.6606142725559482e-11,
   "CH3CH2CHOH": 9.382285915522683e-11,
   "CH3CHCH2OH": 1.3839268032088219e-08,
   "CH2CH2CH2OH": 2.941201509363718e-13,
   "OCHCH2CH2O": 1.5154358027408209e-15,
   "oxiranylmet": 1.1202343106602827e-05,
   "CH3COCH2O": 7.376591281629548e-20,
   "CH3CH(CHO)O": 1.0880869478980315e-17,
   "CH2CHCH2OO": 2.564364441396812e-08,
   "CHCHCH2OOH": 3.8586195466457195e-14,
   "CH2CHCH2OOH": 1.2535891688836857e-07,
   "CH3CHCHOOH": 1.4213824648582964e-17,
   "CH3C(CH2)OOH": 9.617800541936854e-18,
   "nC3H7OO": 4.730958738441978e-06,
   "iC3H7OO": 6.84777722704536e-06,
   "CH2CH2CH2OOH": 4.68248108155659e-09,
   "CH3CHCH2OOH": 9.246232874835525e-11,
   "CH2CH(OOH)CH3": 4.909789447170434e-12,
   "nC3H7OOH": 1.643488015338785e-07,
   "iC3H7OOH": 2.3783207365464676e-07,
   "OCHCH2CH2OOH": 1.8339565595616133e-08,
   "cC2H3OCH2OOH": 1.2898560211526298e-09,
   "CH3COCH2OOH": 1.497434718455332e-11,
   "CH3CHOOHCHO": 1.8505996465142656e-11,
   "HOOCCCOO*": 2.4759343587244037e-09,
   "HOOCC(C)OO*": 4.733382152535196e-11,
   "HOOC(C)COO*": 5.908430507851831e-12,
   "HOOCC(C*)OOH": 1.3206441140482641e-15
  }
 },
 {
  "t": 3.181620000012376,
  "T": 820.0374562515223,
  "p": 101325.00000000001,
  "sxC": {
   "C": 7.781538477266875e-29,
   "CH": 2.1974353249134187e-21,
   "CH2": 6.274785621928648e-13,
   "CH2(S)": 4.181200135575773e-15,
   "CH3": 4.64790422452449e-06,
   "CH4": 0.017718157340550753,
   "CO": 0.01583609326623495,
   "HCO": 2.6551810938807915e-09,
   "CH2O": 0.019579598466831133,
   "HCOH": 4.315746825167918e-12,
   "CH3O": 1.5909311134831325e-07,
   "CH2OH": 1.1614696967917587e-10,
   "CH3OH": 0.007653700499418549,
   "CO2": 7.688682681027626e-05,
   "HOCO": 8.084561527373458e-12,
   "OCHO": 2.346069796606625e-18,
   "HOCHO": 4.728829043076831e-06,
   "CH3OO": 1.902626134049151e-05,
   "CH2OOH": 2.1794247618447346e-16,
   "HOCH2O": 1.0515665481869177e-15,
   "CH3OOH": 1.8098386707084122e-05,
   "C2": 8.676914598934036e-27,
   "C2H": 1.7691733374137678e-17,
   "C2H2": 0.00016261865974648407,
   "H2CC": 2.251281277740671e-16,
   "C2H3": 2.0921069348025576e-09,
   "C2H4": 0.07752389221461066,
   "C2H5": 1.2554798809018073e-07,
   "C2H6": 0.0004032263135769479,
   "C2O": 2.741141255092805e-21,
   "HCCO": 2.9565386231985907e-12,
   "HCCOH": 3.667526677113108e-10,
   "CH2CO": 0.00021950843641139223,
   "CHCHO": 1.724092915879711e-11,
   "CHCHOH": 9.718031570650604e-13,
   "cC2H3O": 1.3865456734471552e-14,
   "CH3CO": 4.0190576006676303e-10,
   "CH2CHO": 5.2797731493601843e-08,
   "CH3CHO": 0.0080061814083758,
   "cC2H4O": 0.000901783101521092,
   "CH2CHOH": 0.00048118076612367307,
   "CH3CH2O": 4.91467503842032e-12,
   "CH3CHOH": 3.4327247284558708e-12,
   "CH2CH2OH": 4.392498149230258e-09,
   "CH3CH2OH": 3.0652922140761805e-05,
   "OCHCO": 9.448593640732443e-17,
   "OCHCHO": 0.00021322895151058266,
   "CH2CHOO": 1.4607405114591427e-09,
   "CH3C(O)O": 4.3362235585332125e-16,
   "CH2CHOOH": 5.558608133440538e-10,
   "CH3C(O)OH": 1.2060283279257053e-08,
   "CH3CH2OO": 2.352228333152454e-06,
   "CH3CHOOH": 9.416572190805691e-19,
   "CH2CH2OOH": 9.488577590891536e-13,
   "CH3CH2OOH": 1.6259528246842065e-07,
   "CH3C(O)OO": 1.6234832159789215e-09,
   "CH3C(O)OOH": 3.957685950224059e-09,
   "HOCH2CH2OO": 3.37510773144176e-10,
   "C3H2": 1.7599832317179528e-28,
   "cC3H2": 8.151662532067375e-19,
   "C3H3": 2.0714605126927007e-10,
   "CH2CCH": 1.0246359945534039e-10,
   "CH2CCH2": 2.506877215896438e-05,
   "CH3CCH": 1.272272675371465e-05,
   "cC3H4": 4.893446709493099e-12,
   "CH2CHCH2": 2.280941492331639e-06,
   "CH3CHCH": 1.5022590031965008e-09,
   "CH3CCH2": 3.421189541241672e-10,
   "cC3H5": 3.426402038364017e-14,
   "C3H6": 0.7411398480169883,
   "cC3H6": 1.43048014846191e-07,
   "iC3H7": 2.874216159314433e-06,
   "nC3H7": 3.148839888616785e-06,
   "C3H8": 0.10500007175799084,
   "CHCC*O": 3.553988380248813e-09,
   "CH*CCO": 2.2411800140028185e-09,
   "C*CCHO": 1.601508865946511e-18,
   "CH2CCO": 5.09376303660991e-05,
   "CHCCHO": 4.413304447974663e-06,
   "C2H3CO": 3.9916456732309323e-07,
   "CHCHCHO": 4.606648346770336e-11,
   "CH2CCHO": 1.3831064968362787e-09,
   "CH3CCO": 6.238978806311093e-11,
   "C2H3CHO": 0.023952584340779185,
   "CH3CHCO": 1.6357982207086415e-05,
   "CH2CHCH2O": 1.737385264567082e-10,
   "propen1oxy": 7.613841342223842e-07,
   "propen2oxy": 1.1229096939476069e-07,
   "CH2CCH2OH": 1.1215672773573727e-12,
   "CH2C(OH)CH2": 1.6462880417395575e-07,
   "CH3C(OH)CH": 2.131592813841143e-11,
   "CH3CH2CO": 9.168687381871478e-13,
   "CH3C(O)CH2": 3.7391741158152394e-07,
   "CH3CHCHO": 6.951454370581846e-07,
   "CH2CHCHOH": 9.223647446404411e-08,
   "CH2CH2CHO": 1.5660143126291461e-10,
   "vinoxylmethyl": 4.4033319401074346e-10,
   "CH3CH2CHO": 4.16987409940665e-05,
   "cC3H6O": 0.08566982819833426,
   "CH2CHCH2OH": 4.082242776291992e-05,
   "CH3CHCHOH": 0.00014415894289854128,
   "CH3C(O)CH3": 1.1840986002131447e-05,
   "nC3H7O": 3.9036130445683764e-08,
   "iC3H7O": 2.7759909870654332e-11,
   "CH3CH2CHOH": 1.2437587412875826e-10,
   "CH3CHCH2OH": 1.5926980227793852e-08,
   "CH2CH2CH2OH": 3.8855682073064363e-13,
   "OCHCH2CH2O": 1.4164272312280674e-15,
   "oxiranylmet": 1.0683011406002932e-05,
   "CH3COCH2O": 8.37254978925673e-20,
   "CH3CH(CHO)O": 1.5235617746375992e-17,
   "CH2CHCH2OO": 2.9147980222541553e-08,
   "CHCHCH2OOH": 4.8685069326853305e-14,
   "CH2CHCH2OOH": 1.3929224664125102e-07,
   "CH3CHCHOOH": 1.499159582697956e-17,
   "CH3C(CH2)OOH": 9.714728034806487e-18,
   "nC3H7OO": 4.4365423178673625e-06,
   "iC3H7OO": 6.84885200175513e-06,
   "CH2CH2CH2OOH": 4.658161641082162e-09,
   "CH3CHCH2OOH": 1.0100813227841786e-10,
   "CH2CH(OOH)CH3": 5.422775331174934e-12,
   "nC3H7OOH": 1.3930443124850172e-07,
   "iC3H7OOH": 2.1499486774317005e-07,
   "OCHCH2CH2OOH": 1.4623620462706295e-08,
   "cC2H3OCH2OOH": 1.1411035341239637e-09,
   "CH3COCH2OOH": 1.3384784363776017e-11,
   "CH3CHOOHCHO": 1.6507292684217737e-11,
   "HOOCCCOO*": 2.125488900210772e-09,
   "HOOCC(C)OO*": 4.4732016636588174e-11,
   "HOOC(C)COO*": 5.618024461937908e-12,
   "HOOCC(C*)OOH": 1.3000855018890716e-15
  }
 },
 {
  "t": 3.232730000012711,
  "T": 825.4264443942991,
  "p": 101325.00000000001,
  "sxC": {
   "C": 1.865241565792767e-28,
   "CH": 4.209289421900688e-21,
   "CH2": 9.101339283170196e-13,
   "CH2(S)": 6.268984834626746e-15,
   "CH3": 5.419716265421467e-06,
   "CH4": 0.018763468153612285,
   "CO": 0.01689503379698722,
   "HCO": 3.354673259215184e-09,
   "CH2O": 0.019699193846134513,
   "HCOH": 5.241624579702638e-12,
   "CH3O": 1.8143374262848585e-07,
   "CH2OH": 1.4648368128493055e-10,
   "CH3OH": 0.007658199040233146,
   "CO2": 8.64476462425761e-05,
   "HOCO": 1.0604676367470446e-11,
   "OCHO": 3.4207096967888052e-18,
   "HOCHO": 5.3181778802539595e-06,
   "CH3OO": 1.904249806803644e-05,
   "CH2OOH": 2.672504405365709e-16,
   "HOCH2O": 1.3127545453333952e-15,
   "CH3OOH": 1.7413560570138273e-05,
   "C2": 1.520771258159591e-26,
   "C2H": 2.26363054258641e-17,
   "C2H2": 0.00018186656743945527,
   "H2CC": 3.1147281767503955e-16,
   "C2H3": 2.744622245687297e-09,
   "C2H4": 0.08008594534884828,
   "C2H5": 1.5767672533497035e-07,
   "C2H6": 0.000447665812111655,
   "C2O": 5.421472306178377e-21,
   "HCCO": 4.386509757680201e-12,
   "HCCOH": 4.852912349612212e-10,
   "CH2CO": 0.00024162131915252455,
   "CHCHO": 2.2398482293589374e-11,
   "CHCHOH": 1.4481113960287414e-12,
   "cC2H3O": 1.7321220352737728e-14,
   "CH3CO": 4.893518071212478e-10,
   "CH2CHO": 6.647598195524318e-08,
   "CH3CHO": 0.00824103611649177,
   "cC2H4O": 0.0009594963610971174,
   "CH2CHOH": 0.000540587784366253,
   "CH3CH2O": 5.900013706072713e-12,
   "CH3CHOH": 4.549494802466798e-12,
   "CH2CH2OH": 5.482383782162369e-09,
   "CH3CH2OH": 2.8125672898711163e-05,
   "OCHCO": 1.1803000849104375e-16,
   "OCHCHO": 0.00023012644322437686,
   "CH2CHOO": 1.6565700468207694e-09,
   "CH3C(O)O": 4.734321400542513e-16,
   "CH2CHOOH": 6.043247896792029e-10,
   "CH3C(O)OH": 1.179851869400528e-08,
   "CH3CH2OO": 2.5181088459948164e-06,
   "CH3CHOOH": 1.2412200197956092e-18,
   "CH2CH2OOH": 1.0880766221312044e-12,
   "CH3CH2OOH": 1.6690130574829348e-07,
   "CH3C(O)OO": 1.6852628665197736e-09,
   "CH3C(O)OOH": 3.753023238535536e-09,
   "HOCH2CH2OO": 3.6026352807927846e-10,
   "C3H2": 3.8767945109835653e-28,
   "cC3H2": 1.5600010326809387e-18,
   "C3H3": 3.455239351780553e-10,
   "CH2CCH": 1.4571971853250718e-10,
   "CH2CCH2": 3.364888424517966e-05,
   "CH3CCH": 1.4483714773459567e-05,
   "cC3H4": 6.433474353423748e-12,
   "CH2CHCH2": 2.849313022543997e-06,
   "CH3CHCH": 2.008461236554353e-09,
   "CH3CCH2": 4.444383178974646e-10,
   "cC3H5": 4.955527296045711e-14,
   "C3H6": 0.7329545693119056,
   "cC3H6": 1.5874783838634656e-07,
   "iC3H7": 3.363031906550176e-06,
   "nC3H7": 3.435786006363732e-06,
   "C3H8": 0.1150017436715451,
   "CHCC*O": 4.039371454201831e-09,
   "CH*CCO": 2.8326384809125623e-09,
   "C*CCHO": 2.094289580679704e-18,
   "CH2CCO": 5.525956797064752e-05,
   "CHCCHO": 4.588103231430354e-06,
   "C2H3CO": 4.585149914340352e-07,
   "CHCHCHO": 5.238003247179462e-11,
   "CH2CCHO": 1.712770600376761e-09,
   "CH3CCO": 8.227666948744015e-11,
   "C2H3CHO": 0.025779048601186506,
   "CH3CHCO": 1.861414397797152e-05,
   "CH2CHCH2O": 2.263854403922805e-10,
   "propen1oxy": 7.48600407913179e-07,
   "propen2oxy": 1.0943714347872324e-07,
   "CH2CCH2OH": 1.7314416033508071e-12,
   "CH2C(OH)CH2": 2.40906275485425e-07,
   "CH3C(OH)CH": 2.7308390499857527e-11,
   "CH3CH2CO": 1.1375471718431701e-12,
   "CH3C(O)CH2": 4.3794663658319775e-07,
   "CH3CHCHO": 8.137374334594725e-07,
   "CH2CHCHOH": 1.0918790092169592e-07,
   "CH2CH2CHO": 1.944550647160989e-10,
   "vinoxylmethyl": 5.640936732391252e-10,
   "CH3CH2CHO": 4.548009018848174e-05,
   "cC3H6O": 0.08673038138703738,
   "CH2CHCH2OH": 4.628910470847832e-05,
   "CH3CHCHOH": 0.0001626321257115555,
   "CH3C(O)CH3": 1.1335980209959474e-05,
   "nC3H7O": 5.2089592987895685e-08,
   "iC3H7O": 2.906745063268413e-11,
   "CH3CH2CHOH": 1.6212684197116344e-10,
   "CH3CHCH2OH": 1.8182992730460655e-08,
   "CH2CH2CH2OH": 5.107260167546376e-13,
   "OCHCH2CH2O": 1.3328649192396095e-15,
   "oxiranylmet": 1.0182596298316492e-05,
   "CH3COCH2O": 9.686910571683693e-20,
   "CH3CH(CHO)O": 2.091533864162341e-17,
   "CH2CHCH2OO": 3.2974764914686435e-08,
   "CHCHCH2OOH": 6.126056108386719e-14,
   "CH2CHCH2OOH": 1.5513144121345434e-07,
   "CH3CHCHOOH": 1.5826448699335024e-17,
   "CH3C(CH2)OOH": 9.825635033907785e-18,
   "nC3H7OO": 4.156105766723488e-06,
   "iC3H7OO": 6.8713617361122396e-06,
   "CH2CH2CH2OOH": 4.6350008447231875e-09,
   "CH3CHCH2OOH": 1.104000436563105e-10,
   "CH2CH(OOH)CH3": 6.004080631367281e-12,
   "nC3H7OOH": 1.1764892783113903e-07,
   "iC3H7OOH": 1.9445567343257338e-07,
   "OCHCH2CH2OOH": 1.1618592550059211e-08,
   "cC2H3OCH2OOH": 1.011519844702588e-09,
   "CH3COCH2OOH": 1.1946981428808312e-11,
   "CH3CHOOHCHO": 1.4679062199585433e-11,
   "HOOCCCOO*": 1.8199404222352116e-09,
   "HOOCC(C)OO*": 4.2180754680596614e-11,
   "HOOC(C)COO*": 5.339329037018243e-12,
   "HOOCC(C*)OOH": 1.279922176896705e-15
  }
 },
 {
  "t": 3.2732500000129763,
  "T": 830.974092468329,
  "p": 101324.99999999999,
  "sxC": {
   "C": 4.483485714466531e-28,
   "CH": 7.991356135392073e-21,
   "CH2": 1.3045402126070986e-12,
   "CH2(S)": 9.352689551504135e-15,
   "CH3": 6.3338949160739996e-06,
   "CH4": 0.019841140687653826,
   "CO": 0.017962097195948587,
   "HCO": 4.244979806338133e-09,
   "CH2O": 0.01988620532657626,
   "HCOH": 6.314242163117817e-12,
   "CH3O": 2.0750442558586983e-07,
   "CH2OH": 1.8482610053065474e-10,
   "CH3OH": 0.007662697880956209,
   "CO2": 9.639232448297667e-05,
   "HOCO": 1.3790074303035174e-11,
   "OCHO": 4.9210268450708376e-18,
   "HOCHO": 5.928127187967313e-06,
   "CH3OO": 1.9054816993854758e-05,
   "CH2OOH": 3.2488771394753344e-16,
   "HOCH2O": 1.6354673059240766e-15,
   "CH3OOH": 1.6706691533106385e-05,
   "C2": 2.661101335620971e-26,
   "C2H": 2.903179670271776e-17,
   "C2H2": 0.00020104021366472956,
   "H2CC": 4.2739090313370524e-16,
   "C2H3": 3.5785299649339957e-09,
   "C2H4": 0.08266928721435453,
   "C2H5": 1.979897583251477e-07,
   "C2H6": 0.000502064762652966,
   "C2O": 1.0577855978744132e-20,
   "HCCO": 6.446743717295312e-12,
   "HCCOH": 6.295147281514325e-10,
   "CH2CO": 0.0002645795278976634,
   "CHCHO": 2.8903970349142687e-11,
   "CHCHOH": 2.1278670447857432e-12,
   "cC2H3O": 2.145844129241649e-14,
   "CH3CO": 5.985683919900735e-10,
   "CH2CHO": 8.37318017593369e-08,
   "CH3CHO": 0.008548860392754307,
   "cC2H4O": 0.0010147981600971562,
   "CH2CHOH": 0.0006018893619877704,
   "CH3CH2O": 7.090383231353586e-12,
   "CH3CHOH": 6.085403431954204e-12,
   "CH2CH2OH": 6.773020940878142e-09,
   "CH3CH2OH": 2.6091762845523476e-05,
   "OCHCO": 1.455020162367233e-16,
   "OCHCHO": 0.000245569035984065,
   "CH2CHOO": 1.8625209361667341e-09,
   "CH3C(O)O": 5.142950946453174e-16,
   "CH2CHOOH": 6.479528579597599e-10,
   "CH3C(O)OH": 1.1608172516438199e-08,
   "CH3CH2OO": 2.688263822235907e-06,
   "CH3CHOOH": 1.6195244184498963e-18,
   "CH2CH2OOH": 1.2439048473016928e-12,
   "CH3CH2OOH": 1.704246276358717e-07,
   "CH3C(O)OO": 1.7537920710531288e-09,
   "CH3C(O)OOH": 3.532964663015842e-09,
   "HOCH2CH2OO": 3.796727893539117e-10,
   "C3H2": 8.48663051932159e-28,
   "cC3H2": 2.9509549624770494e-18,
   "C3H3": 5.701936391139877e-10,
   "CH2CCH": 2.015526737476548e-10,
   "CH2CCH2": 4.445983254405209e-05,
   "CH3CCH": 1.6358833217601595e-05,
   "cC3H4": 8.431968906142156e-12,
   "CH2CHCH2": 3.550351637592677e-06,
   "CH3CHCH": 2.6741383090249457e-09,
   "CH3CCH2": 5.766562147595003e-10,
   "cC3H5": 7.151407235650761e-14,
   "C3H6": 0.724782788242705,
   "cC3H6": 1.7628331609011372e-07,
   "iC3H7": 3.95441746679066e-06,
   "nC3H7": 3.7547175423384237e-06,
   "C3H8": 0.1250024658078938,
   "CHCC*O": 4.5477649699812375e-09,
   "CH*CCO": 3.575351586814467e-09,
   "C*CCHO": 2.718901201192128e-18,
   "CH2CCO": 5.997726837633993e-05,
   "CHCCHO": 4.729697467156079e-06,
   "C2H3CO": 5.257702852081543e-07,
   "CHCHCHO": 5.900426122989603e-11,
   "CH2CCHO": 2.1128219101665638e-09,
   "CH3CCO": 1.0810627861663295e-10,
   "C2H3CHO": 0.027584285352490225,
   "CH3CHCO": 2.09613953594674e-05,
   "CH2CHCH2O": 2.9363446058794e-10,
   "propen1oxy": 7.345019112498787e-07,
   "propen2oxy": 1.0651543948573559e-07,
   "CH2CCH2OH": 2.6136864045698577e-12,
   "CH2C(OH)CH2": 3.440434653776618e-07,
   "CH3C(OH)CH": 3.445880258921988e-11,
   "CH3CH2CO": 1.4069008104789115e-12,
   "CH3C(O)CH2": 5.058378966854635e-07,
   "CH3CHCHO": 9.397559788658337e-07,
   "CH2CHCHOH": 1.2752503844274622e-07,
   "CH2CH2CHO": 2.3994823283201264e-10,
   "vinoxylmethyl": 7.19065991293266e-10,
   "CH3CH2CHO": 4.947030709655804e-05,
   "cC3H6O": 0.08758250318444308,
   "CH2CHCH2OH": 5.1967857439468174e-05,
   "CH3CHCHOH": 0.00018166144853491435,
   "CH3C(O)CH3": 1.0884760753038108e-05,
   "nC3H7O": 6.917156397650417e-08,
   "iC3H7O": 3.0523840590533075e-11,
   "CH3CH2CHOH": 2.0839757403225806e-10,
   "CH3CHCH2OH": 2.0619437438689313e-08,
   "CH2CH2CH2OH": 6.679154684246567e-13,
   "OCHCH2CH2O": 1.266246663007578e-15,
   "oxiranylmet": 9.70424849251235e-06,
   "CH3COCH2O": 1.142023168699129e-19,
   "CH3CH(CHO)O": 2.8239278680522904e-17,
   "CH2CHCH2OO": 3.71488862238661e-08,
   "CHCHCH2OOH": 7.689503284338054e-14,
   "CH2CHCH2OOH": 1.7285172280659722e-07,
   "CH3CHCHOOH": 1.6718588149237793e-17,
   "CH3C(CH2)OOH": 9.947697399320729e-18,
   "nC3H7OO": 3.888499059075268e-06,
   "iC3H7OO": 6.911040784017512e-06,
   "CH2CH2CH2OOH": 4.61121532413046e-09,
   "CH3CHCH2OOH": 1.2067170633944336e-10,
   "CH2CH(OOH)CH3": 6.659652128043151e-12,
   "nC3H7OOH": 9.901311469357868e-08,
   "iC3H7OOH": 1.759207287783741e-07,
   "OCHCH2CH2OOH": 9.200057706240884e-09,
   "cC2H3OCH2OOH": 8.988189672112202e-10,
   "CH3COCH2OOH": 1.0648334069377851e-11,
   "CH3CHOOHCHO": 1.3014444463874227e-11,
   "HOOCCCOO*": 1.554293336346225e-09,
   "HOOCC(C)OO*": 3.96847793189065e-11,
   "HOOC(C)COO*": 5.0709236573768105e-12,
   "HOOCC(C*)OOH": 1.2597363504309402e-15
  }
 },
 {
  "t": 3.3054500000131872,
  "T": 836.6722864509879,
  "p": 101325.00000000001,
  "sxC": {
   "C": 1.0814085075731737e-27,
   "CH": 1.506242816143835e-20,
   "CH2": 1.8515554631160056e-12,
   "CH2(S)": 1.389209748035695e-14,
   "CH3": 7.4138425987032235e-06,
   "CH4": 0.020948919706933376,
   "CO": 0.01903574336418671,
   "HCO": 5.378278954466891e-09,
   "CH2O": 0.020127498975707595,
   "HCOH": 7.558420087824609e-12,
   "CH3O": 2.3789126719915625e-07,
   "CH2OH": 2.332313394831311e-10,
   "CH3OH": 0.007665675344555123,
   "CO2": 0.00010672802025023604,
   "HOCO": 1.7796486513425604e-11,
   "OCHO": 7.000112216182543e-18,
   "HOCHO": 6.558983327560727e-06,
   "CH3OO": 1.9055729441743288e-05,
   "CH2OOH": 3.9191152365189693e-16,
   "HOCH2O": 2.033553839582199e-15,
   "CH3OOH": 1.5981590282601517e-05,
   "C2": 4.65979777732486e-26,
   "C2H": 3.7379936393868873e-17,
   "C2H2": 0.00022009309695659782,
   "H2CC": 5.825008128865409e-16,
   "C2H3": 4.642570330762233e-09,
   "C2H4": 0.08526967444237758,
   "C2H5": 2.4845308640190237e-07,
   "C2H6": 0.0005671065463164536,
   "C2O": 2.0402049153741978e-20,
   "HCCO": 9.397821027502379e-12,
   "HCCOH": 8.034343762465323e-10,
   "CH2CO": 0.00028838222275212475,
   "CHCHO": 3.709365891094869e-11,
   "CHCHOH": 3.09024501164401e-12,
   "cC2H3O": 2.6391936856536743e-14,
   "CH3CO": 7.346777787523293e-10,
   "CH2CHO": 1.0543268469321119e-07,
   "CH3CHO": 0.00892240262943747,
   "cC2H4O": 0.00106761172030302,
   "CH2CHOH": 0.0006650156034796083,
   "CH3CH2O": 8.528400605308801e-12,
   "CH3CHOH": 8.1997492328026e-12,
   "CH2CH2OH": 8.290064382730415e-09,
   "CH3CH2OH": 2.4441728480495746e-05,
   "OCHCO": 1.7743723989610836e-16,
   "OCHCHO": 0.00025963926120447253,
   "CH2CHOO": 2.079102961790819e-09,
   "CH3C(O)O": 5.559222608313301e-16,
   "CH2CHOOH": 6.86598291212377e-10,
   "CH3C(O)OH": 1.1470513672198426e-08,
   "CH3CH2OO": 2.8616620741389608e-06,
   "CH3CHOOH": 2.093854346401726e-18,
   "CH2CH2OOH": 1.417820153813133e-12,
   "CH3CH2OOH": 1.7315218555636154e-07,
   "CH3C(O)OO": 1.827838384658082e-09,
   "CH3C(O)OOH": 3.3029301861166452e-09,
   "HOCH2CH2OO": 3.955474789285463e-10,
   "C3H2": 1.8461886089289918e-27,
   "cC3H2": 5.523661018712396e-18,
   "C3H3": 9.31465165794763e-10,
   "CH2CCH": 2.723933758528988e-10,
   "CH2CCH2": 5.794170537838937e-05,
   "CH3CCH": 1.8361428857419984e-05,
   "cC3H4": 1.1027935210565185e-11,
   "CH2CHCH2": 4.4138628160813575e-06,
   "CH3CHCH": 3.548139937933895e-09,
   "CH3CCH2": 7.477238561597584e-10,
   "cC3H5": 1.0297116734139155e-13,
   "C3H6": 0.7166312797514207,
   "cC3H6": 1.959773947647567e-07,
   "iC3H7": 4.668893475291759e-06,
   "nC3H7": 4.108106672471918e-06,
   "C3H8": 0.13500178555590986,
   "CHCC*O": 5.085711938395062e-09,
   "CH*CCO": 4.508422005422031e-09,
   "C*CCHO": 3.512688258942812e-18,
   "CH2CCO": 6.513020434655638e-05,
   "CHCCHO": 4.845955720479059e-06,
   "C2H3CO": 6.019937749414079e-07,
   "CHCHCHO": 6.593737864702749e-11,
   "CH2CCHO": 2.597709729546844e-09,
   "CH3CCO": 1.4157827731600396e-10,
   "C2H3CHO": 0.029372250143470516,
   "CH3CHCO": 2.339639109695116e-05,
   "CH2CHCH2O": 3.791671730769159e-10,
   "propen1oxy": 7.193996844605857e-07,
   "propen2oxy": 1.0356211394886276e-07,
   "CH2CCH2OH": 3.869660647014086e-12,
   "CH2C(OH)CH2": 4.810922151782611e-07,
   "CH3C(OH)CH": 4.2942405191850566e-11,
   "CH3CH2CO": 1.7344241769240637e-12,
   "CH3C(O)CH2": 5.775823379278818e-07,
   "CH3CHCHO": 1.0732945986598076e-06,
   "CH2CHCHOH": 1.472996496147135e-07,
   "CH2CH2CHO": 2.944171311225072e-10,
   "vinoxylmethyl": 9.122399532103518e-10,
   "CH3CH2CHO": 5.363362801928863e-05,
   "cC3H6O": 0.0882444524449007,
   "CH2CHCH2OH": 5.78483842526852e-05,
   "CH3CHCHOH": 0.00020121114275675615,
   "CH3C(O)CH3": 1.0476127904333471e-05,
   "nC3H7O": 9.141471810639323e-08,
   "iC3H7O": 3.2126528369958386e-11,
   "CH3CH2CHOH": 2.647370420646771e-10,
   "CH3CHCH2OH": 2.3249353920769616e-08,
   "CH2CH2CH2OH": 8.691386599926357e-13,
   "OCHCH2CH2O": 1.2189651655459943e-15,
   "oxiranylmet": 9.249678150768362e-06,
   "CH3COCH2O": 1.370605943886906e-19,
   "CH3CH(CHO)O": 3.759530833975803e-17,
   "CH2CHCH2OO": 4.169535675703395e-08,
   "CHCHCH2OOH": 9.630001492343235e-14,
   "CH2CHCH2OOH": 1.9241973789027713e-07,
   "CH3CHCHOOH": 1.7669383380672284e-17,
   "CH3C(CH2)OOH": 1.0078705843778666e-17,
   "nC3H7OO": 3.633064705341805e-06,
   "iC3H7OO": 6.9645475836346355e-06,
   "CH2CH2CH2OOH": 4.5855726619323135e-09,
   "CH3CHCH2OOH": 1.3186173862371606e-10,
   "CH2CH(OOH)CH3": 7.396125683180254e-12,
   "nC3H7OOH": 8.304988198244342e-08,
   "iC3H7OOH": 1.591505808858506e-07,
   "OCHCH2CH2OOH": 7.262128515356878e-09,
   "cC2H3OCH2OOH": 8.009678332177722e-10,
   "CH3COCH2OOH": 9.47705396890719e-12,
   "CH3CHOOHCHO": 1.1505468448936904e-11,
   "HOOCCCOO*": 1.3240304826569082e-09,
   "HOOCC(C)OO*": 3.7250200970709477e-11,
   "HOOC(C)COO*": 4.811779161882995e-12,
   "HOOCC(C*)OOH": 1.2392079192802475e-15
  }
 },
 {
  "t": 3.3311000000133553,
  "T": 842.5164241048661,
  "p": 101325.0,
  "sxC": {
   "C": 2.6175135793471423e-27,
   "CH": 2.822763196185212e-20,
   "CH2": 2.606686739555035e-12,
   "CH2(S)": 2.055710730149285e-14,
   "CH3": 8.687703129005042e-06,
   "CH4": 0.022085148469183052,
   "CO": 0.02011528015020144,
   "HCO": 6.821967071147733e-09,
   "CH2O": 0.020413886294063117,
   "HCOH": 9.00458107413404e-12,
   "CH3O": 2.732857902382535e-07,
   "CH2OH": 2.9429864391355097e-10,
   "CH3OH": 0.007666163354521761,
   "CO2": 0.00011747048561718778,
   "HOCO": 2.2814567199707546e-11,
   "OCHO": 9.864670317078982e-18,
   "HOCHO": 7.21197054874607e-06,
   "CH3OO": 1.9040530430807842e-05,
   "CH2OOH": 4.695213192856249e-16,
   "HOCH2O": 2.5240708228366565e-15,
   "CH3OOH": 1.5243290166436939e-05,
   "C2": 8.180977816458607e-26,
   "C2H": 4.838338519594817e-17,
   "C2H2": 0.00023901169969851987,
   "H2CC": 7.895878764123204e-16,
   "C2H3": 5.998891118748177e-09,
   "C2H4": 0.08788470950783976,
   "C2H5": 3.1149483223428815e-07,
   "C2H6": 0.0006436996094429045,
   "C2O": 3.897262393561466e-20,
   "HCCO": 1.3605279103596407e-11,
   "HCCOH": 1.0118862419360223e-09,
   "CH2CO": 0.00031304425642851314,
   "CHCHO": 4.738958821443363e-11,
   "CHCHOH": 4.443975577279492e-12,
   "cC2H3O": 3.225546883824852e-14,
   "CH3CO": 9.040997979978023e-10,
   "CH2CHO": 1.3265797863523e-07,
   "CH3CHO": 0.009356942296670617,
   "cC2H4O": 0.0011178779238584674,
   "CH2CHOH": 0.0007299390646445693,
   "CH3CH2O": 1.0265379718953967e-11,
   "CH3CHOH": 1.111486193565645e-11,
   "CH2CH2OH": 1.0061663189910297e-08,
   "CH3CH2OH": 2.309498015481814e-05,
   "OCHCO": 2.1446802463960224e-16,
   "OCHCHO": 0.0002724400941699952,
   "CH2CHOO": 2.3069552077774567e-09,
   "CH3C(O)O": 5.980214891895193e-16,
   "CH2CHOOH": 7.202264824779864e-10,
   "CH3C(O)OH": 1.1372089126725983e-08,
   "CH3CH2OO": 3.037263025933185e-06,
   "CH3CHOOH": 2.6847398746735865e-18,
   "CH2CH2OOH": 1.6113931725251007e-12,
   "CH3CH2OOH": 1.7507847979695087e-07,
   "CH3C(O)OO": 1.9064437200597037e-09,
   "CH3C(O)OOH": 3.0677274345375568e-09,
   "HOCH2CH2OO": 4.0780412865269884e-10,
   "C3H2": 3.991742438378216e-27,
   "cC3H2": 1.0241853369238818e-17,
   "C3H3": 1.507195161306728e-09,
   "CH2CCH": 3.6106740608726144e-10,
   "CH2CCH2": 7.460446206503907e-05,
   "CH3CCH": 2.050930782778309e-05,
   "cC3H4": 1.4403454371807911e-11,
   "CH2CHCH2": 5.476328193826499e-06,
   "CH3CHCH": 4.6943234274415334e-09,
   "CH3CCH2": 9.693713691996432e-10,
   "cC3H5": 1.479369905263558e-13,
   "C3H6": 0.7084987837062339,
   "cC3H6": 2.1821408826126535e-07,
   "iC3H7": 5.531571124844721e-06,
   "nC3H7": 4.499042959811467e-06,
   "C3H8": 0.1450040730912996,
   "CHCC*O": 5.6619163712554815e-09,
   "CH*CCO": 5.681118009231414e-09,
   "C*CCHO": 4.525472589288619e-18,
   "CH2CCO": 7.075809373757902e-05,
   "CHCCHO": 4.944306239040463e-06,
   "C2H3CO": 6.883947391932565e-07,
   "CHCHCHO": 7.319026021111149e-11,
   "CH2CCHO": 3.184745051888862e-09,
   "CH3CCO": 1.8487982118792613e-10,
   "C2H3CHO": 0.031146397699454344,
   "CH3CHCO": 2.591742652899447e-05,
   "CH2CHCH2O": 4.875297862551127e-10,
   "propen1oxy": 7.035486146792577e-07,
   "propen2oxy": 1.006045445439155e-07,
   "CH2CCH2OH": 5.6331994446676145e-12,
   "CH2C(OH)CH2": 6.605252180491145e-07,
   "CH3C(OH)CH": 5.297115172185045e-11,
   "CH3CH2CO": 2.131455770299889e-12,
   "CH3C(O)CH2": 6.532552214343372e-07,
   "CH3CHCHO": 1.2146127230860963e-06,
   "CH2CHCHOH": 1.6858727639730083e-07,
   "CH2CH2CHO": 3.5941982922183113e-10,
   "vinoxylmethyl": 1.1520331336375363e-09,
   "CH3CH2CHO": 5.793395885655366e-05,
   "cC3H6O": 0.0887321993900126,
   "CH2CHCH2OH": 6.392125982049882e-05,
   "CH3CHCHOH": 0.00022125205325430235,
   "CH3C(O)CH3": 1.0101991418100018e-05,
   "nC3H7O": 1.202512284843036e-07,
   "iC3H7O": 3.387465443176379e-11,
   "CH3CH2CHOH": 3.329720104334725e-10,
   "CH3CHCH2OH": 2.6087261331140633e-08,
   "CH2CH2CH2OH": 1.1255713058565502e-12,
   "OCHCH2CH2O": 1.1944547611916026e-15,
   "oxiranylmet": 8.81947509972184e-06,
   "CH3COCH2O": 1.6721786291378207e-19,
   "CH3CH(CHO)O": 4.945834064146799e-17,
   "CH2CHCH2OO": 4.664034364000294e-08,
   "CHCHCH2OOH": 1.203493873943706e-13,
   "CH2CHCH2OOH": 2.1379330045016828e-07,
   "CH3CHCHOOH": 1.8681350912109202e-17,
   "CH3C(CH2)OOH": 1.0216814200827228e-17,
   "nC3H7OO": 3.3893571924427812e-06,
   "iC3H7OO": 7.0291394045473785e-06,
   "CH2CH2CH2OOH": 4.557203374642471e-09,
   "CH3CHCH2OOH": 1.440147380761433e-10,
   "CH2CH(OOH)CH3": 8.220882619890833e-12,
   "nC3H7OOH": 6.943277367256341e-08,
   "iC3H7OOH": 1.4394140798072127e-07,
   "OCHCH2CH2OOH": 5.7152497032251396e-09,
   "cC2H3OCH2OOH": 7.161259858767405e-10,
   "CH3COCH2OOH": 8.421786037075538e-12,
   "CH3CHOOHCHO": 1.0142908143699104e-11,
   "HOOCCCOO*": 1.1249971308690219e-09,
   "HOOCC(C)OO*": 3.488267584000127e-11,
   "HOOC(C)COO*": 4.561027746530204e-12,
   "HOOCC(C*)OOH": 1.2180692579746996e-15
  }
 },
 {
  "t": 3.3515500000134892,
  "T": 848.4945983315426,
  "p": 101325.0,
  "sxC": {
   "C": 6.347576313065587e-27,
   "CH": 5.260942523009985e-20,
   "CH2": 3.643429403582764e-12,
   "CH2(S)": 3.0304863883836523e-14,
   "CH3": 1.0186541533267527e-05,
   "CH4": 0.02324675668925709,
   "CO": 0.021198912688768876,
   "HCO": 8.659848513207701e-09,
   "CH2O": 0.020738296068682823,
   "HCOH": 1.0686974842586175e-11,
   "CH3O": 3.144197542202036e-07,
   "CH2OH": 3.7116920312871035e-10,
   "CH3OH": 0.007663538043994729,
   "CO2": 0.00012862462045586367,
   "HOCO": 2.9066232455743297e-11,
   "OCHO": 1.3786439616239469e-17,
   "HOCHO": 7.887924201693502e-06,
   "CH3OO": 1.9006465505631818e-05,
   "CH2OOH": 5.589169275427432e-16,
   "HOCH2O": 3.1269154397289635e-15,
   "CH3OOH": 1.4498459203289665e-05,
   "C2": 1.4411926899699904e-25,
   "C2H": 6.300676572505126e-17,
   "C2H2": 0.00025778405894114704,
   "H2CC": 1.0651964782863922e-15,
   "C2H3": 7.723671333154108e-09,
   "C2H4": 0.09050913191648743,
   "C2H5": 3.8996566206697096e-07,
   "C2H6": 0.0007328102863619177,
   "C2O": 7.377772231877515e-20,
   "HCCO": 1.9570217862658078e-11,
   "HCCOH": 1.2603432968752074e-09,
   "CH2CO": 0.0003385502092752493,
   "CHCHO": 6.029847550553653e-11,
   "CHCHOH": 6.334567833494963e-12,
   "cC2H3O": 3.919206503804968e-14,
   "CH3CO": 1.1144793239188152e-09,
   "CH2CHO": 1.6668656224175007e-07,
   "CH3CHO": 0.009848587949517366,
   "cC2H4O": 0.0011654675806797917,
   "CH2CHOH": 0.0007965526337152555,
   "CH3CH2O": 1.2358956356415797e-11,
   "CH3CHOH": 1.5134007478310287e-11,
   "CH2CH2OH": 1.2115120582563392e-08,
   "CH3CH2OH": 2.199276900687991e-05,
   "OCHCO": 2.572621367278203e-16,
   "OCHCHO": 0.00028406424387317886,
   "CH2CHOO": 2.546419026238775e-09,
   "CH3C(O)O": 6.402212379914364e-16,
   "CH2CHOOH": 7.488295954837073e-10,
   "CH3C(O)OH": 1.1303240270818516e-08,
   "CH3CH2OO": 3.2136978837837442e-06,
   "CH3CHOOH": 3.4150816336832065e-18,
   "CH2CH2OOH": 1.825896574570681e-12,
   "CH3CH2OOH": 1.7620199442865691e-07,
   "CH3C(O)OO": 1.9886858669936953e-09,
   "CH3C(O)OOH": 2.831888997416926e-09,
   "HOCH2CH2OO": 4.164404279413021e-10,
   "C3H2": 8.569977329891593e-27,
   "cC3H2": 1.8810874851703644e-17,
   "C3H3": 2.4152080813019675e-09,
   "CH2CCH": 4.706994690608026e-10,
   "CH2CCH2": 9.499966783594081e-05,
   "CH3CCH": 2.2821664456245952e-05,
   "cC3H4": 1.8788697646226958e-11,
   "CH2CHCH2": 6.780003488986233e-06,
   "CH3CHCH": 6.193369887236927e-09,
   "CH3CCH2": 1.2564482500846491e-09,
   "cC3H5": 2.119623482158575e-13,
   "C3H6": 0.7003921903630154,
   "cC3H6": 2.4341014073136627e-07,
   "iC3H7": 6.571169243716175e-06,
   "nC3H7": 4.930499713525092e-06,
   "C3H8": 0.15500041672974108,
   "CHCC*O": 6.2863080633272484e-09,
   "CH*CCO": 7.152840381849259e-09,
   "C*CCHO": 5.821768443874881e-18,
   "CH2CCO": 7.689089020629055e-05,
   "CHCCHO": 5.031439483374378e-06,
   "C2H3CO": 7.861778686337514e-07,
   "CHCHCHO": 8.077717392496106e-11,
   "CH2CCHO": 3.893313121764635e-09,
   "CH3CCO": 2.4072526244684056e-10,
   "C2H3CHO": 0.03290671050948415,
   "CH3CHCO": 2.851985508166293e-05,
   "CH2CHCH2O": 6.240589875042007e-10,
   "propen1oxy": 6.871849335347498e-07,
   "propen2oxy": 9.766810010820482e-08,
   "CH2CCH2OH": 8.0751326920462e-12,
   "CH2C(OH)CH2": 8.920410985230515e-07,
   "CH3C(OH)CH": 6.478289350274274e-11,
   "CH3CH2CO": 2.6107193130221937e-12,
   "CH3C(O)CH2": 7.328665072622651e-07,
   "CH3CHCHO": 1.3638544037406954e-06,
   "CH2CHCHOH": 1.914456744256904e-07,
   "CH2CH2CHO": 4.366225193163813e-10,
   "vinoxylmethyl": 1.4479863300721133e-09,
   "CH3CH2CHO": 6.232826571301796e-05,
   "cC3H6O": 0.08905924276915637,
   "CH2CHCH2OH": 7.016652616976845e-05,
   "CH3CHCHOH": 0.0002417242501572028,
   "CH3C(O)CH3": 9.756963313427561e-06,
   "nC3H7O": 1.574188230524841e-07,
   "iC3H7O": 3.5764803165628676e-11,
   "CH3CH2CHOH": 4.1510020176793887e-10,
   "CH3CHCH2OH": 2.914365883136489e-08,
   "CH2CH2CH2OH": 1.4504383349478835e-12,
   "OCHCH2CH2O": 1.1974302707984873e-15,
   "oxiranylmet": 8.41412656707727e-06,
   "CH3COCH2O": 2.0695109583676758e-19,
   "CH3CH(CHO)O": 6.43837330767186e-17,
   "CH2CHCH2OO": 5.2001573256511895e-08,
   "CHCHCH2OOH": 1.500608284435369e-13,
   "CH2CHCH2OOH": 2.3687512633376943e-07,
   "CH3CHCHOOH": 1.9756055567820537e-17,
   "CH3C(CH2)OOH": 1.036007815803582e-17,
   "nC3H7OO": 3.1574026867458526e-06,
   "iC3H7OO": 7.102294552874388e-06,
   "CH2CH2CH2OOH": 4.525515213965336e-09,
   "CH3CHCH2OOH": 1.571563376140094e-10,
   "CH2CH(OOH)CH3": 9.140290110129004e-12,
   "nC3H7OOH": 5.787841204211326e-08,
   "iC3H7OOH": 1.301395614093997e-07,
   "OCHCH2CH2OOH": 4.486515238516524e-09,
   "cC2H3OCH2OOH": 6.427509490785068e-10,
   "CH3COCH2OOH": 7.47326297647073e-12,
   "CH3CHOOHCHO": 8.918719585772502e-12,
   "HOOCCCOO*": 9.536697162161796e-10,
   "HOOCC(C)OO*": 3.25906542138513e-11,
   "HOOC(C)COO*": 4.318285648350614e-12,
   "HOOCC(C*)OOH": 1.1961161307328081e-15
  }
 },
 {
  "t": 3.3679000000135964,
  "T": 854.6079293432974,
  "p": 101324.99999999999,
  "sxC": {
   "C": 1.5424004739020163e-26,
   "CH": 9.763507656550809e-20,
   "CH2": 5.0628239284173326e-12,
   "CH2(S)": 4.453727219873486e-14,
   "CH3": 1.1949799122980828e-05,
   "CH4": 0.024433278684851387,
   "CO": 0.022287479916420726,
   "HCO": 1.1002871697742857e-08,
   "CH2O": 0.021095984640468086,
   "HCOH": 1.2650243141797187e-11,
   "CH3O": 3.621950168172756e-07,
   "CH2OH": 4.679066699557382e-10,
   "CH3OH": 0.00765737911744238,
   "CO2": 0.00014022260978976563,
   "HOCO": 3.683121490766681e-11,
   "OCHO": 1.913638628772401e-17,
   "HOCHO": 8.589491089976314e-06,
   "CH3OO": 1.8951940943788494e-05,
   "CH2OOH": 6.615837382635804e-16,
   "HOCH2O": 3.8673743005812205e-15,
   "CH3OOH": 1.375215693259963e-05,
   "C2": 2.551651125155405e-25,
   "C2H": 8.263983788918773e-17,
   "C2H2": 0.00027646748110337076,
   "H2CC": 1.4318194385784762e-15,
   "C2H3": 9.916537469577755e-09,
   "C2H4": 0.09314392636655638,
   "C2H5": 4.874776402355513e-07,
   "C2H6": 0.0008357415052636081,
   "C2O": 1.3864207088923199e-19,
   "HCCO": 2.8000258403426658e-11,
   "HCCOH": 1.5559843600208063e-09,
   "CH2CO": 0.00036494062204338963,
   "CHCHO": 7.647503160755648e-11,
   "CHCHOH": 8.963022771425678e-12,
   "cC2H3O": 4.737754289098822e-14,
   "CH3CO": 1.3756440637309038e-09,
   "CH2CHO": 2.091499100957873e-07,
   "CH3CHO": 0.010395289228354419,
   "cC2H4O": 0.0012103530256352643,
   "CH2CHOH": 0.0008648946025071785,
   "CH3CH2O": 1.48805394412303e-11,
   "CH3CHOH": 2.0686126902789927e-11,
   "CH2CH2OH": 1.4483499364841591e-08,
   "CH3CH2OH": 2.1088057338088892e-05,
   "OCHCO": 3.0666962805783316e-16,
   "OCHCHO": 0.0002946306774622115,
   "CH2CHOO": 2.798335599168834e-09,
   "CH3C(O)O": 6.822130218985437e-16,
   "CH2CHOOH": 7.725109946648454e-10,
   "CH3C(O)OH": 1.125673782621604e-08,
   "CH3CH2OO": 3.3898722620917844e-06,
   "CH3CHOOH": 4.312616970393747e-18,
   "CH2CH2OOH": 2.0629721313477352e-12,
   "CH3CH2OOH": 1.765294080657835e-07,
   "CH3C(O)OO": 2.0738844741615185e-09,
   "CH3C(O)OOH": 2.5988035595348055e-09,
   "HOCH2CH2OO": 4.215594458795187e-10,
   "C3H2": 1.828108597457158e-26,
   "cC3H2": 3.4260064296132486e-17,
   "C3H3": 3.835732338461679e-09,
   "CH2CCH": 6.051627105927533e-10,
   "CH2CCH2": 0.00011978799944507389,
   "CH3CCH": 2.5327949157540406e-05,
   "cC3H4": 2.4489932317330636e-11,
   "CH2CHCH2": 8.378320851827866e-06,
   "CH3CHCH": 8.152467964968972e-09,
   "CH3CCH2": 1.6287883205049583e-09,
   "cC3H5": 3.029448676494837e-13,
   "C3H6": 0.692299360951388,
   "cC3H6": 2.721134306663191e-07,
   "iC3H7": 7.82404009939719e-06,
   "nC3H7": 5.406747779688636e-06,
   "C3H8": 0.16500325238472832,
   "CHCC*O": 6.972270956616939e-09,
   "CH*CCO": 9.000406614694501e-09,
   "C*CCHO": 7.490462399754267e-18,
   "CH2CCO": 8.356948212975502e-05,
   "CHCCHO": 5.113535808558421e-06,
   "C2H3CO": 8.968744799747932e-07,
   "CHCHCHO": 8.87450438961424e-11,
   "CH2CCHO": 4.747439751170013e-09,
   "CH3CCO": 3.1268254935507533e-10,
   "C2H3CHO": 0.034655996324244355,
   "CH3CHCO": 3.120502784602288e-05,
   "CH2CHCH2O": 7.954473612927076e-10,
   "propen1oxy": 6.704767005355707e-07,
   "propen2oxy": 9.476710116008019e-08,
   "CH2CCH2OH": 1.1420099465924697e-11,
   "CH2C(OH)CH2": 1.187435135127775e-06,
   "CH3C(OH)CH": 7.868977132399649e-11,
   "CH3CH2CO": 3.188203571511881e-12,
   "CH3C(O)CH2": 8.166178306031877e-07,
   "CH3CHCHO": 1.521525730992753e-06,
   "CH2CHCHOH": 2.1598826287364356e-07,
   "CH2CH2CHO": 5.280493765160584e-10,
   "vinoxylmethyl": 1.811832442130753e-09,
   "CH3CH2CHO": 6.678303722958771e-05,
   "cC3H6O": 0.0892384262160633,
   "CH2CHCH2OH": 7.657479710552238e-05,
   "CH3CHCHOH": 0.0002626065441188518,
   "CH3C(O)CH3": 9.436439252598679e-06,
   "nC3H7O": 2.051478984884073e-07,
   "iC3H7O": 3.779633518902308e-11,
   "CH3CH2CHOH": 5.135688431422353e-10,
   "CH3CHCH2OH": 3.2434827330531486e-08,
   "CH2CH2CH2OH": 1.8604538646293083e-12,
   "OCHCH2CH2O": 1.2341455289798796e-15,
   "oxiranylmet": 8.032761425133562e-06,
   "CH3COCH2O": 2.5931874667112844e-19,
   "CH3CH(CHO)O": 8.307291665270784e-17,
   "CH2CHCH2OO": 5.780554360266893e-08,
   "CHCHCH2OOH": 1.8672037487193688e-13,
   "CH2CHCH2OOH": 2.615823797406292e-07,
   "CH3CHCHOOH": 2.089747749540698e-17,
   "CH3C(CH2)OOH": 1.050678549798512e-17,
   "nC3H7OO": 2.936764364078791e-06,
   "iC3H7OO": 7.181758408392586e-06,
   "CH2CH2CH2OOH": 4.489979624884609e-09,
   "CH3CHCH2OOH": 1.7133403149399637e-10,
   "CH2CH(OOH)CH3": 1.0162448288584151e-11,
   "nC3H7OOH": 4.8103101080167254e-08,
   "iC3H7OOH": 1.1758373589379661e-07,
   "OCHCH2CH2OOH": 3.5128867881761514e-09,
   "cC2H3OCH2OOH": 5.79300350426043e-10,
   "CH3COCH2OOH": 6.620774814645351e-12,
   "CH3CHOOHCHO": 7.82174389688991e-12,
   "HOOCCCOO*": 8.064780950715511e-10,
   "HOOCC(C)OO*": 3.037673298050824e-11,
   "HOOC(C)COO*": 4.082726796864707e-12,
   "HOOCC(C*)OOH": 1.1731150809589637e-15
  }
 },
 {
  "t": 3.380980000013682,
  "T": 860.8453171311168,
  "p": 101325.0,
  "sxC": {
   "C": 3.748008300748807e-26,
   "CH": 1.8037246573393222e-19,
   "CH2": 6.9973677089007275e-12,
   "CH2(S)": 6.523837329759818e-14,
   "CH3": 1.4019541615137302e-05,
   "CH4": 0.025641992067182276,
   "CO": 0.02337988638942521,
   "HCO": 1.3987404939004742e-08,
   "CH2O": 0.02148258998692644,
   "HCOH": 1.494354717811368e-11,
   "CH3O": 4.1749825093728206e-07,
   "CH2OH": 5.893293210098582e-10,
   "CH3OH": 0.007647390684762455,
   "CO2": 0.00015227717290697816,
   "HOCO": 4.642811105683417e-11,
   "OCHO": 2.6396328636602955e-17,
   "HOCHO": 9.318194222365466e-06,
   "CH3OO": 1.887608779592677e-05,
   "CH2OOH": 7.788938910938374e-16,
   "HOCH2O": 4.774236604971219e-15,
   "CH3OOH": 1.3010489783478946e-05,
   "C2": 4.540943499159522e-25,
   "C2H": 1.092026049154324e-16,
   "C2H2": 0.0002951116115483571,
   "H2CC": 1.918513504635287e-15,
   "C2H3": 1.2698101942502557e-08,
   "C2H4": 0.09578532600377875,
   "C2H5": 6.081686234216504e-07,
   "C2H6": 0.000953754043498698,
   "C2O": 2.586446323184962e-19,
   "HCCO": 3.9854841418605754e-11,
   "HCCOH": 1.9069908368418805e-09,
   "CH2CO": 0.00039220434720806113,
   "CHCHO": 9.669400442972659e-11,
   "CHCHOH": 1.2594382928106247e-11,
   "cC2H3O": 5.699187475009501e-14,
   "CH3CO": 1.6990361103426854e-09,
   "CH2CHO": 2.6193787833519995e-07,
   "CH3CHO": 0.010994343901204589,
   "cC2H4O": 0.0012524110672906018,
   "CH2CHOH": 0.0009348665609007777,
   "CH3CH2O": 1.790684489137142e-11,
   "CH3CHOH": 2.835259528203509e-11,
   "CH2CH2OH": 1.7196786075182846e-08,
   "CH3CH2OH": 2.0346360732532083e-05,
   "OCHCO": 3.635490684321941e-16,
   "OCHCHO": 0.0003042319761848915,
   "CH2CHOO": 3.063019937144289e-09,
   "CH3C(O)O": 7.235684066740917e-16,
   "CH2CHOOH": 7.913461485130397e-10,
   "CH3C(O)OH": 1.1227351956734965e-08,
   "CH3CH2OO": 3.564215377889005e-06,
   "CH3CHOOH": 5.406788732136458e-18,
   "CH2CH2OOH": 2.323672440866257e-12,
   "CH3CH2OOH": 1.760697443263891e-07,
   "CH3C(O)OO": 2.161195186893982e-09,
   "CH3C(O)OOH": 2.3716876604852287e-09,
   "HOCH2CH2OO": 4.2331783450318386e-10,
   "C3H2": 3.870853132838026e-26,
   "cC3H2": 6.185498794045177e-17,
   "C3H3": 6.035741332884532e-09,
   "CH2CCH": 7.687548388488449e-10,
   "CH2CCH2": 0.00014965427998735195,
   "CH3CCH": 2.8059482294804984e-05,
   "cC3H4": 3.1888302424598686e-11,
   "CH2CHCH2": 1.0331717192974296e-05,
   "CH3CHCH": 1.0705032409379505e-08,
   "CH3CCH2": 2.111187075202142e-09,
   "cC3H5": 4.3167704713201507e-13,
   "C3H6": 0.6842238406243308,
   "cC3H6": 3.0491550727834367e-07,
   "iC3H7": 9.330454141075459e-06,
   "nC3H7": 5.931502460010902e-06,
   "C3H8": 0.17500437088910037,
   "CHCC*O": 7.734150793313165e-09,
   "CH*CCO": 1.1314880892415277e-08,
   "C*CCHO": 9.646782350210631e-18,
   "CH2CCO": 9.082012566794324e-05,
   "CHCCHO": 5.195823800112789e-06,
   "C2H3CO": 1.0219401938288862e-06,
   "CHCHCHO": 9.714438395633304e-11,
   "CH2CCHO": 5.77302164655588e-09,
   "CH3CCO": 4.051184203326312e-10,
   "C2H3CHO": 0.03639263246178384,
   "CH3CHCO": 3.3969463175649195e-05,
   "CH2CHCH2O": 1.0092870424716541e-09,
   "propen1oxy": 6.535971592039269e-07,
   "propen2oxy": 9.191804331631397e-08,
   "CH2CCH2OH": 1.5946696416194513e-11,
   "CH2C(OH)CH2": 1.5597514801401215e-06,
   "CH3C(OH)CH": 9.504096020754245e-11,
   "CH3CH2CO": 3.881528666817833e-12,
   "CH3C(O)CH2": 9.045529106052788e-07,
   "CH3CHCHO": 1.6878340654935775e-06,
   "CH2CHCHOH": 2.422835617632129e-07,
   "CH2CH2CHO": 6.357453400725306e-10,
   "vinoxylmethyl": 2.256321546983779e-09,
   "CH3CH2CHO": 7.125732916864323e-05,
   "cC3H6O": 0.08928084285941287,
   "CH2CHCH2OH": 8.312090246068918e-05,
   "CH3CHCHOH": 0.0002838300765052857,
   "CH3C(O)CH3": 9.137615555024925e-06,
   "nC3H7O": 2.6608203233546536e-07,
   "iC3H7O": 3.996243225860932e-11,
   "CH3CH2CHOH": 6.309302188159238e-10,
   "CH3CHCH2OH": 3.5969331639065916e-08,
   "CH2CH2CH2OH": 2.374880414498723e-12,
   "OCHCH2CH2O": 1.3127471849387043e-15,
   "oxiranylmet": 7.674997551794755e-06,
   "CH3COCH2O": 3.2818182485759976e-19,
   "CH3CH(CHO)O": 1.063306535114541e-16,
   "CH2CHCH2OO": 6.40640263584212e-08,
   "CHCHCH2OOH": 2.3178859863824035e-13,
   "CH2CHCH2OOH": 2.877413988481649e-07,
   "CH3CHCHOOH": 2.210720087060833e-17,
   "CH3C(CH2)OOH": 1.0654736063152848e-17,
   "nC3H7OO": 2.727449415980347e-06,
   "iC3H7OO": 7.265086913427517e-06,
   "CH2CH2CH2OOH": 4.4501776207361884e-09,
   "CH3CHCH2OOH": 1.865580073355105e-10,
   "CH2CH(OOH)CH3": 1.1292951668262298e-11,
   "nC3H7OOH": 3.9871966128467783e-08,
   "iC3H7OOH": 1.0615827004389465e-07,
   "OCHCH2CH2OOH": 2.7446556373203645e-09,
   "cC2H3OCH2OOH": 5.245263225051159e-10,
   "CH3COCH2OOH": 5.856159691884193e-12,
   "CH3CHOOHCHO": 6.843086110307524e-12,
   "HOOCCCOO*": 6.805101308746906e-10,
   "HOOCC(C)OO*": 2.8246980618761343e-11,
   "HOOC(C)COO*": 3.854066822833678e-12,
   "HOOCC(C*)OOH": 1.148885289440416e-15
  }
 },
 {
  "t": 3.3914600000137507,
  "T": 867.200483104193,
  "p": 101325.0,
  "sxC": {
   "C": 9.096763847211353e-26,
   "CH": 3.3169916481828703e-19,
   "CH2": 9.624449088599827e-12,
   "CH2(S)": 9.524531119801828e-14,
   "CH3": 1.644506635447188e-05,
   "CH4": 0.026871253143593423,
   "CO": 0.02447620248421543,
   "HCO": 1.778744184794688e-08,
   "CH2O": 0.021894629722293713,
   "HCOH": 1.7626527310301623e-11,
   "CH3O": 4.812922565371063e-07,
   "CH2OH": 7.413922347657322e-10,
   "CH3OH": 0.007633335151536535,
   "CO2": 0.00016481353337591942,
   "HOCO": 5.823949721995915e-11,
   "OCHO": 3.6204733250712664e-17,
   "HOCHO": 1.0076281168938705e-05,
   "CH3OO": 1.8778192283820924e-05,
   "CH2OOH": 9.123107428626992e-16,
   "HOCH2O": 5.882085681696531e-15,
   "CH3OOH": 1.2278167084799516e-05,
   "C2": 8.1239881131364e-25,
   "C2H": 1.4542006487515026e-16,
   "C2H2": 0.00031381383950551906,
   "H2CC": 2.564015544972951e-15,
   "C2H3": 1.622039850221258e-08,
   "C2H4": 0.09843238061579032,
   "C2H5": 7.570133933918058e-07,
   "C2H6": 0.0010883148476387922,
   "C2O": 4.791892803486112e-19,
   "HCCO": 5.645403102843078e-11,
   "HCCOH": 2.3236672158757835e-09,
   "CH2CO": 0.00042035142807505936,
   "CHCHO": 1.219161885881217e-10,
   "CHCHOH": 1.758348128666629e-11,
   "cC2H3O": 6.823819929500515e-14,
   "CH3CO": 2.0986218945365317e-09,
   "CH2CHO": 3.2734312439775854e-07,
   "CH3CHO": 0.011643462189471612,
   "cC2H4O": 0.0012915643310596652,
   "CH2CHOH": 0.0010064227129606173,
   "CH3CH2O": 2.1525434754956038e-11,
   "CH3CHOH": 3.8936229913346554e-11,
   "CH2CH2OH": 2.028725650875696e-08,
   "CH3CH2OH": 1.9739969435372654e-05,
   "OCHCO": 4.2889190187607394e-16,
   "OCHCHO": 0.00031296598109622326,
   "CH2CHOO": 3.340916516425942e-09,
   "CH3C(O)O": 7.638533728068717e-16,
   "CH2CHOOH": 8.054518768596809e-10,
   "CH3C(O)OH": 1.1211149030909718e-08,
   "CH3CH2OO": 3.7351768589233535e-06,
   "CH3CHOOH": 6.7303957106546096e-18,
   "CH2CH2OOH": 2.6089976510405926e-12,
   "CH3CH2OOH": 1.7483690640006327e-07,
   "CH3C(O)OO": 2.2497912849571998e-09,
   "CH3C(O)OOH": 2.1529216070497714e-09,
   "HOCH2CH2OO": 4.21934449558684e-10,
   "C3H2": 8.132650953997495e-26,
   "cC3H2": 1.1071132094782852e-16,
   "C3H3": 9.410888848029276e-09,
   "CH2CCH": 9.666890868029488e-10,
   "CH2CCH2": 0.00018536291764055486,
   "CH3CCH": 3.10575786499991e-05,
   "cC3H4": 4.147225648252977e-11,
   "CH2CHCH2": 1.2712566665071074e-05,
   "CH3CHCH": 1.4021885553682427e-08,
   "CH3CCH2": 2.735618552040685e-09,
   "cC3H5": 6.130971055268101e-13,
   "C3H6": 0.6761620124293939,
   "cC3H6": 3.425444217729336e-07,
   "iC3H7": 1.1138037722098317e-05,
   "nC3H7": 6.509071945755984e-06,
   "C3H8": 0.18500371602293247,
   "CHCC*O": 8.589143968813927e-09,
   "CH*CCO": 1.4209028379172763e-08,
   "C*CCHO": 1.244560688283396e-17,
   "CH2CCO": 9.867211462649769e-05,
   "CHCCHO": 5.28277929101567e-06,
   "C2H3CO": 1.1630381860732374e-06,
   "CHCHCHO": 1.0605291519047801e-10,
   "CH2CCHO": 6.9998716887270224e-09,
   "CH3CCO": 5.235610276946144e-10,
   "C2H3CHO": 0.038115755650183755,
   "CH3CHCO": 3.681245337491799e-05,
   "CH2CHCH2O": 1.2745285776911669e-09,
   "propen1oxy": 6.366813911109663e-07,
   "propen2oxy": 8.913183070152616e-08,
   "CH2CCH2OH": 2.2005219781618816e-11,
   "CH2C(OH)CH2": 2.024016550266928e-06,
   "CH3C(OH)CH": 1.1427048963367294e-10,
   "CH3CH2CO": 4.711689652525533e-12,
   "CH3C(O)CH2": 9.967664294061741e-07,
   "CH3CHCHO": 1.8630719339359241e-06,
   "CH2CHCHOH": 2.704141531604496e-07,
   "CH2CH2CHO": 7.619604968098687e-10,
   "vinoxylmethyl": 2.796018421898993e-09,
   "CH3CH2CHO": 7.571683734606842e-05,
   "cC3H6O": 0.08919703368007541,
   "CH2CHCH2OH": 8.978182143346496e-05,
   "CH3CHCHOH": 0.00030533696840013283,
   "CH3C(O)CH3": 8.858200299989989e-06,
   "nC3H7O": 3.4345982501672825e-07,
   "iC3H7O": 4.2254406705362325e-11,
   "CH3CH2CHOH": 7.700505926154452e-10,
   "CH3CHCH2OH": 3.975581768342686e-08,
   "CH2CH2CH2OH": 3.0168290899614702e-12,
   "OCHCH2CH2O": 1.4437068006338905e-15,
   "oxiranylmet": 7.339876686005233e-06,
   "CH3COCH2O": 4.1853523419925908e-19,
   "CH3CH(CHO)O": 1.3512697615620847e-16,
   "CH2CHCH2OO": 7.078805295237611e-08,
   "CHCHCH2OOH": 2.8701336161823145e-13,
   "CH2CHCH2OOH": 3.151447861445685e-07,
   "CH3CHCHOOH": 2.338712715660834e-17,
   "CH3C(CH2)OOH": 1.080156565037679e-17,
   "nC3H7OO": 2.529200720011368e-06,
   "iC3H7OO": 7.349735281022614e-06,
   "CH2CH2CH2OOH": 4.405639908010724e-09,
   "CH3CHCH2OOH": 2.0283362460899786e-10,
   "CH2CH(OOH)CH3": 1.2537021117084749e-11,
   "nC3H7OOH": 3.296532404332493e-08,
   "iC3H7OOH": 9.575000109129278e-08,
   "OCHCH2CH2OOH": 2.1402752233083438e-09,
   "cC2H3OCH2OOH": 4.772507919267763e-10,
   "CH3COCH2OOH": 5.171065663944917e-12,
   "CH3CHOOHCHO": 5.9727846570237156e-12,
   "HOOCCCOO*": 5.730016095508417e-10,
   "HOOCC(C)OO*": 2.6204205691911423e-11,
   "HOOC(C)COO*": 3.631849513838419e-12,
   "HOOCC(C*)OOH": 1.1232311943317895e-15
  }
 },
 {
  "t": 3.399870000013806,
  "T": 873.6666967531735,
  "p": 101325.0,
  "sxC": {
   "C": 2.2019941074886573e-25,
   "CH": 6.070297554484979e-19,
   "CH2": 1.3178960387208687e-11,
   "CH2(S)": 1.3857134744315002e-13,
   "CH3": 1.9281781296643166e-05,
   "CH4": 0.028119477076391793,
   "CO": 0.025576708088785746,
   "HCO": 2.262135002302578e-08,
   "CH2O": 0.022328901601597704,
   "HCOH": 2.0769031579682363e-11,
   "CH3O": 5.545411842688368e-07,
   "CH2OH": 9.313001546269088e-10,
   "CH3OH": 0.007614996436472657,
   "CO2": 0.00017785972481465143,
   "HOCO": 7.271467595585343e-11,
   "OCHO": 4.9396605539141895e-17,
   "HOCHO": 1.0866059562869552e-05,
   "CH3OO": 1.86573381843084e-05,
   "CH2OOH": 1.063232931550114e-15,
   "HOCH2O": 7.231298538241986e-15,
   "CH3OOH": 1.1558995149999833e-05,
   "C2": 1.4608247129908556e-24,
   "C2H": 1.9514021304906747e-16,
   "C2H2": 0.00033270379243745295,
   "H2CC": 3.4196693740709214e-15,
   "C2H3": 2.0672053963156104e-08,
   "C2H4": 0.10108468536596303,
   "C2H5": 9.398428474262213e-07,
   "C2H6": 0.0012410167160974033,
   "C2O": 8.817651388632694e-19,
   "HCCO": 7.959435041050925e-11,
   "HCCOH": 2.818752191010714e-09,
   "CH2CO": 0.00044939117770001605,
   "CHCHO": 1.5331170286890515e-10,
   "CHCHOH": 2.439860566569674e-11,
   "cC2H3O": 8.133513568820413e-14,
   "CH3CO": 2.591026849181359e-09,
   "CH2CHO": 4.080803139914451e-07,
   "CH3CHO": 0.012340075795564013,
   "cC2H4O": 0.0013277433605131483,
   "CH2CHOH": 0.0010795108980616833,
   "CH3CH2O": 2.5831717434855222e-11,
   "CH3CHOH": 5.3534317088566046e-11,
   "CH2CH2OH": 2.378701410974074e-08,
   "CH3CH2OH": 1.9247169145626888e-05,
   "OCHCO": 5.037869076455809e-16,
   "OCHCHO": 0.00032092466416509303,
   "CH2CHOO": 3.632352811186933e-09,
   "CH3C(O)O": 8.025840462484045e-16,
   "CH2CHOOH": 8.149500997080763e-10,
   "CH3C(O)OH": 1.120520423138007e-08,
   "CH3CH2OO": 3.901061966238248e-06,
   "CH3CHOOH": 8.31813869020972e-18,
   "CH2CH2OOH": 2.9196253977620963e-12,
   "CH3CH2OOH": 1.7284792078993024e-07,
   "CH3C(O)OO": 2.338742557624688e-09,
   "CH3C(O)OOH": 1.944299111022585e-09,
   "HOCH2CH2OO": 4.1766473565747565e-10,
   "C3H2": 1.6946861416713055e-25,
   "cC3H2": 1.9643066185031733e-16,
   "C3H3": 1.4539530948568845e-08,
   "CH2CCH": 1.2052536922274916e-09,
   "CH2CCH2": 0.00022773667283691937,
   "CH3CCH": 3.437332132579948e-05,
   "cC3H4": 5.385759378726998e-11,
   "CH2CHCH2": 1.5605293550365047e-05,
   "CH3CHCH": 1.8318065497565758e-08,
   "CH3CCH2": 3.5426866882955172e-09,
   "cC3H5": 8.676427291015042e-13,
   "C3H6": 0.6681105287255399,
   "cC3H6": 3.8586891642455005e-07,
   "iC3H7": 1.330120096110404e-05,
   "nC3H7": 7.143864699349888e-06,
   "C3H8": 0.19500076507308003,
   "CHCC*O": 9.556857094328798e-09,
   "CH*CCO": 1.781977644198529e-08,
   "C*CCHO": 1.6093069449795855e-17,
   "CH2CCO": 0.000107152835718496,
   "CHCCHO": 5.378018693847654e-06,
   "C2H3CO": 1.3219614209042812e-06,
   "CHCHCHO": 1.1556994521606528e-10,
   "CH2CCHO": 8.460981216083405e-09,
   "CH3CCO": 6.748889978655987e-10,
   "C2H3CHO": 0.03982384009770895,
   "CH3CHCO": 3.9734007287012e-05,
   "CH2CHCH2O": 1.6013842827757242e-09,
   "propen1oxy": 6.198434930465041e-07,
   "propen2oxy": 8.641688887376076e-08,
   "CH2CCH2OH": 3.00267871162617e-11,
   "CH2C(OH)CH2": 2.5970974739296836e-06,
   "CH3C(OH)CH": 1.3690417140604342e-10,
   "CH3CH2CO": 5.703059441764813e-12,
   "CH3C(O)CH2": 1.0933124488488895e-06,
   "CH3CHCHO": 2.047436099240603e-06,
   "CH2CHCHOH": 3.0044890528803024e-07,
   "CH2CH2CHO": 9.090277071449892e-10,
   "vinoxylmethyl": 3.446890112886621e-09,
   "CH3CH2CHO": 8.013132365780732e-05,
   "cC3H6O": 0.08899684549112317,
   "CH2CHCH2OH": 9.65314424479162e-05,
   "CH3CHCHOH": 0.0003270627505547365,
   "CH3C(O)CH3": 8.596520305946208e-06,
   "nC3H7O": 4.411603625105916e-07,
   "iC3H7O": 4.465893599748866e-11,
   "CH3CH2CHOH": 9.33990900985453e-10,
   "CH3CHCH2OH": 4.379919884014155e-08,
   "CH2CH2CH2OH": 3.813319357197444e-12,
   "OCHCH2CH2O": 1.6403207464802668e-15,
   "oxiranylmet": 7.026302577793096e-06,
   "CH3COCH2O": 5.367291778309138e-19,
   "CH3CH(CHO)O": 1.7060443599706557e-16,
   "CH2CHCH2OO": 7.798171906900498e-08,
   "CHCHCH2OOH": 3.5443151630905095e-13,
   "CH2CHCH2OOH": 3.435229332211922e-07,
   "CH3CHCHOOH": 2.4738125901048778e-17,
   "CH3C(CH2)OOH": 1.094456305860837e-17,
   "nC3H7OO": 2.3416850300131096e-06,
   "iC3H7OO": 7.432899484564191e-06,
   "CH2CH2CH2OOH": 4.355819459552624e-09,
   "CH3CHCH2OOH": 2.2014411023975989e-10,
   "CH2CH(OOH)CH3": 1.3898142813683153e-11,
   "nC3H7OOH": 2.718855209770912e-08,
   "iC3H7OOH": 8.62584256868835e-08,
   "OCHCH2CH2OOH": 1.6660455530156539e-09,
   "cC2H3OCH2OOH": 4.364212021503732e-10,
   "CH3COCH2OOH": 4.557807725859676e-12,
   "CH3CHOOHCHO": 5.201100356278633e-12,
   "HOOCCCOO*": 4.814789926170107e-10,
   "HOOCC(C)OO*": 2.424999035142158e-11,
   "HOOC(C)COO*": 3.4156615897172004e-12,
   "HOOCC(C*)OOH": 1.0959616377631197e-15
  }
 },
 {
  "t": 3.40664000001385,
  "T": 880.2472017623783,
  "p": 101325.0,
  "sxC": {
   "C": 5.314935020292787e-25,
   "CH": 1.1060198742346457e-18,
   "CH2": 1.7978777274981784e-11,
   "CH2(S)": 2.0095976143233303e-13,
   "CH3": 2.259657516869032e-05,
   "CH4": 0.029387134760402518,
   "CO": 0.026683639970935848,
   "HCO": 2.8772023653909196e-08,
   "CH2O": 0.022782962084332833,
   "HCOH": 2.4458270464323088e-11,
   "CH3O": 6.382920740519213e-07,
   "CH2OH": 1.1680946356110897e-09,
   "CH3OH": 0.007592117958368934,
   "CO2": 0.00019146836723717112,
   "HOCO": 9.040813787201776e-11,
   "OCHO": 6.708705225272445e-17,
   "HOCHO": 1.169115390789652e-05,
   "CH3OO": 1.8511874082370532e-05,
   "CH2OOH": 1.2331566280620608e-15,
   "HOCH2O": 8.871160407741283e-15,
   "CH3OOH": 1.0854740039316109e-05,
   "C2": 2.641085727829088e-24,
   "C2H": 2.6392179983906806e-16,
   "C2H2": 0.0003519746710420879,
   "H2CC": 4.555687307973537e-15,
   "C2H3": 2.6295702566338802e-08,
   "C2H4": 0.10374660802986044,
   "C2H5": 1.163797010122119e-06,
   "C2H6": 0.001413856490754732,
   "C2O": 1.6128752641580178e-18,
   "HCCO": 1.11762501728532e-10,
   "HCCOH": 3.409055616554787e-09,
   "CH2CO": 0.00047938080223170913,
   "CHCHO": 1.9236540434372672e-10,
   "CHCHOH": 3.3668199662433046e-11,
   "cC2H3O": 9.653874146863497e-14,
   "CH3CO": 3.1968431680161886e-09,
   "CH2CHO": 5.074983049721882e-07,
   "CH3CHO": 0.013082310972843141,
   "cC2H4O": 0.0013609415592325195,
   "CH2CHOH": 0.001154191104136694,
   "CH3CH2O": 3.093514939514878e-11,
   "CH3CHOH": 7.367389402917576e-11,
   "CH2CH2OH": 2.773344865585617e-08,
   "CH3CH2OH": 1.885038860037544e-05,
   "OCHCO": 5.895607743597639e-16,
   "OCHCHO": 0.0003282053988846891,
   "CH2CHOO": 3.937979658966784e-09,
   "CH3C(O)O": 8.392768616434221e-16,
   "CH2CHOOH": 8.199666095488485e-10,
   "CH3C(O)OH": 1.1207360761465556e-08,
   "CH3CH2OO": 4.060268918917502e-06,
   "CH3CHOOH": 1.0208383440286058e-17,
   "CH2CH2OOH": 3.2563616716047485e-12,
   "CH3CH2OOH": 1.7011792598752922e-07,
   "CH3C(O)OO": 2.4271085637017975e-09,
   "CH3C(O)OOH": 1.7467854801565603e-09,
   "HOCH2CH2OO": 4.1077226103036926e-10,
   "C3H2": 3.5047744453208415e-25,
   "cC3H2": 3.457304753971437e-16,
   "C3H3": 2.2271913831085833e-08,
   "CH2CCH": 1.4926440680361918e-09,
   "CH2CCH2": 0.00027773444915054214,
   "CH3CCH": 3.807567645341751e-05,
   "cC3H4": 6.984276916733453e-11,
   "CH2CHCH2": 1.911339262493009e-05,
   "CH3CHCH": 2.387148221248132e-08,
   "CH3CCH2": 4.585429584790263e-09,
   "cC3H5": 1.223711056482853e-12,
   "C3H6": 0.6600538364912623,
   "cC3H6": 4.360131116316974e-07,
   "iC3H7": 1.5885483626459275e-05,
   "nC3H7": 7.841355488705582e-06,
   "C3H8": 0.2050105183218442,
   "CHCC*O": 1.0661213131744578e-08,
   "CH*CCO": 2.231994438026548e-08,
   "C*CCHO": 2.0871461969403606e-17,
   "CH2CCO": 0.00011630314313476922,
   "CHCCHO": 5.484467781339462e-06,
   "C2H3CO": 1.5009350549537195e-06,
   "CHCHCHO": 1.2583298957107873e-10,
   "CH2CCHO": 1.0195053844531937e-08,
   "CH3CCO": 8.679275201467176e-10,
   "C2H3CHO": 0.04151747827271985,
   "CH3CHCO": 4.2739910455692885e-05,
   "CH2CHCH2O": 2.001942002394375e-09,
   "propen1oxy": 6.031528012808094e-07,
   "propen2oxy": 8.377546556876312e-08,
   "CH2CCH2OH": 4.055214810539018e-11,
   "CH2C(OH)CH2": 3.2989103182735063e-06,
   "CH3C(OH)CH": 1.6362387399183286e-10,
   "CH3CH2CO": 6.885780694510204e-12,
   "CH3C(O)CH2": 1.1943397692240913e-06,
   "CH3CHCHO": 2.241278143771436e-06,
   "CH2CHCHOH": 3.3248479030054575e-07,
   "CH2CH2CHO": 1.0795618600750267e-09,
   "vinoxylmethyl": 4.2272897967722355e-09,
   "CH3CH2CHO": 8.448235833819952e-05,
   "cC3H6O": 0.08868902062310552,
   "CH2CHCH2OH": 0.00010335172142063182,
   "CH3CHCHOH": 0.0003489716356052597,
   "CH3C(O)CH3": 8.351003396114844e-06,
   "nC3H7O": 5.63982800547248e-07,
   "iC3H7O": 4.716090739020829e-11,
   "CH3CH2CHOH": 1.12624483005663e-09,
   "CH3CHCH2OH": 4.810617474963673e-08,
   "CH2CH2CH2OH": 4.797181034420238e-12,
   "OCHCH2CH2O": 1.9197571782455082e-15,
   "oxiranylmet": 6.732646660401147e-06,
   "CH3COCH2O": 6.910212302307782e-19,
   "CH3CH(CHO)O": 2.1417034836369755e-16,
   "CH2CHCH2OO": 8.565273010325193e-08,
   "CHCHCH2OOH": 4.365298723692524e-13,
   "CH2CHCH2OOH": 3.725826599812521e-07,
   "CH3CHCHOOH": 2.6161839976005515e-17,
   "CH3C(CH2)OOH": 1.1080850613243739e-17,
   "nC3H7OO": 2.164217741136784e-06,
   "iC3H7OO": 7.511564366355507e-06,
   "CH2CH2CH2OOH": 4.299960650676158e-09,
   "CH3CHCH2OOH": 2.384731783494759e-10,
   "CH2CH(OOH)CH3": 1.537982781404179e-11,
   "nC3H7OOH": 2.236378263880227e-08,
   "iC3H7OOH": 7.758092334625478e-08,
   "OCHCH2CH2OOH": 1.2942742860886721e-09,
   "cC2H3OCH2OOH": 4.010470858589716e-10,
   "CH3COCH2OOH": 4.0085324680908054e-12,
   "CH3CHOOHCHO": 4.517641442903295e-12,
   "HOOCCCOO*": 4.036292136136386e-10,
   "HOOCC(C)OO*": 2.2381903611217036e-11,
   "HOOC(C)COO*": 3.204813781535263e-12,
   "HOOCC(C*)OOH": 1.0668468691316025e-15
  }
 },
 {
  "t": 3.412090000013886,
  "T": 886.9228353138107,
  "p": 101324.99999999999,
  "sxC": {
   "C": 1.2749541286320614e-24,
   "CH": 2.00280059332716e-18,
   "CH2": 2.4423512684318888e-11,
   "CH2(S)": 2.901741290046426e-13,
   "CH3": 2.6451157438555026e-05,
   "CH4": 0.030670494049167406,
   "CO": 0.027795741776515573,
   "HCO": 3.656834380926915e-08,
   "CH2O": 0.02325269928183892,
   "HCOH": 2.878155562500158e-11,
   "CH3O": 7.331906508056971e-07,
   "CH2OH": 1.4616984716601143e-09,
   "CH3OH": 0.007564501827830502,
   "CO2": 0.0002056497694996572,
   "HOCO": 1.1190330046737031e-10,
   "OCHO": 9.065079598328631e-17,
   "HOCHO": 1.2552397596135944e-05,
   "CH3OO": 1.8339933059346676e-05,
   "CH2OOH": 1.4226855337694936e-15,
   "HOCH2O": 1.0852025267749753e-14,
   "CH3OOH": 1.0168666742524757e-05,
   "C2": 4.79143960814592e-24,
   "C2H": 3.593709290130279e-16,
   "C2H2": 0.0003717892492166392,
   "H2CC": 6.061631945339446e-15,
   "C2H3": 3.3370136059330645e-08,
   "C2H4": 0.10641419496450724,
   "C2H5": 1.4362987322767305e-06,
   "C2H6": 0.0016083815764896168,
   "C2O": 2.9284607474870533e-18,
   "HCCO": 1.5618648637488922e-10,
   "HCCOH": 4.1133971610875804e-09,
   "CH2CO": 0.0005102791917659126,
   "CHCHO": 2.4073314175885573e-10,
   "CHCHOH": 4.617292025422827e-11,
   "cC2H3O": 1.1406338755019827e-13,
   "CH3CO": 3.937924106921517e-09,
   "CH2CHO": 6.291354635455879e-07,
   "CH3CHO": 0.013865157004932916,
   "cC2H4O": 0.0013910546173880438,
   "CH2CHOH": 0.00123026838636573,
   "CH3CH2O": 3.6930766256415875e-11,
   "CH3CHOH": 1.0134582443419262e-10,
   "CH2CH2OH": 3.2148552606875206e-08,
   "CH3CH2OH": 1.8537235677840235e-05,
   "OCHCO": 6.873565851097329e-16,
   "OCHCHO": 0.0003348756438007432,
   "CH2CHOO": 4.257207026674271e-09,
   "CH3C(O)O": 8.732625816736206e-16,
   "CH2CHOOH": 8.206020855900733e-10,
   "CH3C(O)OH": 1.1216047605450174e-08,
   "CH3CH2OO": 4.210492791571408e-06,
   "CH3CHOOH": 1.2431878210990238e-17,
   "CH2CH2OOH": 3.618387837780473e-12,
   "CH3CH2OOH": 1.666735281793838e-07,
   "CH3C(O)OO": 2.513462053012314e-09,
   "CH3C(O)OOH": 1.5615699892892351e-09,
   "HOCH2CH2OO": 4.015484961486079e-10,
   "C3H2": 7.18032153650473e-25,
   "cC3H2": 6.028771120703399e-16,
   "C3H3": 3.379665872511179e-08,
   "CH2CCH": 1.8380540068779498e-09,
   "CH2CCH2": 0.0003362013996611813,
   "CH3CCH": 4.2235787674727876e-05,
   "cC3H4": 9.036493929375991e-11,
   "CH2CHCH2": 2.3343387367607998e-05,
   "CH3CHCH": 3.1006315256750706e-08,
   "CH3CCH2": 5.926696887577161e-09,
   "cC3H5": 1.7183510023105307e-12,
   "C3H6": 0.6520040485801389,
   "cC3H6": 4.941514345988924e-07,
   "iC3H7": 1.8954620299459663e-05,
   "nC3H7": 8.604445109832082e-06,
   "C3H8": 0.21501440833491417,
   "CHCC*O": 1.1925139794769432e-08,
   "CH*CCO": 2.7901030934170697e-08,
   "C*CCHO": 2.7138237808786196e-17,
   "CH2CCO": 0.00012613329158308136,
   "CHCCHO": 5.603856577866706e-06,
   "C2H3CO": 1.7017555049799704e-06,
   "CHCHCHO": 1.369665100658466e-10,
   "CH2CCHO": 1.223744908905029e-08,
   "CH3CCO": 1.1128148938554118e-09,
   "C2H3CHO": 0.043191140549937265,
   "CH3CHCO": 4.58272747874148e-05,
   "CH2CHCH2O": 2.488056176306602e-09,
   "propen1oxy": 5.867183577511125e-07,
   "propen2oxy": 8.121701131370399e-08,
   "CH2CCH2OH": 5.419040100709019e-11,
   "CH2C(OH)CH2": 4.1490226763048074e-06,
   "CH3C(OH)CH": 1.951600993817905e-10,
   "CH3CH2CO": 8.290413670889152e-12,
   "CH3C(O)CH2": 1.2995647107088782e-06,
   "CH3CHCHO": 2.4440828775165767e-06,
   "CH2CHCHOH": 3.6647794133686355e-07,
   "CH2CH2CHO": 1.2755154801782641e-09,
   "vinoxylmethyl": 5.153646693647095e-09,
   "CH3CH2CHO": 8.874230615905259e-05,
   "cC3H6O": 0.08828279239210701,
   "CH2CHCH2OH": 0.00011019956991962463,
   "CH3CHCHOH": 0.0003709494334123762,
   "CH3C(O)CH3": 8.121294829447515e-06,
   "nC3H7O": 7.171113364193356e-07,
   "iC3H7O": 4.972997779054482e-11,
   "CH3CH2CHOH": 1.3496843071967509e-09,
   "CH3CHCH2OH": 5.26624227945941e-08,
   "CH2CH2CH2OH": 6.002384091505961e-12,
   "OCHCH2CH2O": 2.302319810692296e-15,
   "oxiranylmet": 6.458241911585966e-06,
   "CH3COCH2O": 8.91147176977679e-19,
   "CH3CH(CHO)O": 2.673022444334819e-16,
   "CH2CHCH2OO": 9.377267541686855e-08,
   "CHCHCH2OOH": 5.35863810379613e-13,
   "CH2CHCH2OOH": 4.0185833623801147e-07,
   "CH3CHCHOOH": 2.7653149062989756e-17,
   "CH3C(CH2)OOH": 1.1206707088771153e-17,
   "nC3H7OO": 1.9966511047874746e-06,
   "iC3H7OO": 7.582064282945774e-06,
   "CH2CH2CH2OOH": 4.237349823716324e-09,
   "CH3CHCH2OOH": 2.577073248602246e-10,
   "CH2CH(OOH)CH3": 1.6977649328987762e-11,
   "nC3H7OOH": 1.8352165805848413e-08,
   "iC3H7OOH": 6.965458092359305e-08,
   "OCHCH2CH2OOH": 1.003966463588133e-09,
   "cC2H3OCH2OOH": 3.7036465984688156e-10,
   "CH3COCH2OOH": 3.5179215554017807e-12,
   "CH3CHOOHCHO": 3.914865258142773e-12,
   "HOOCCCOO*": 3.376679863374285e-10,
   "HOOCC(C)OO*": 2.060291393608477e-11,
   "HOOC(C)COO*": 2.999398392868361e-12,
   "HOOCC(C*)OOH": 1.0357687801247492e-15
  }
 },
 {
  "t": 3.4164900000139147,
  "T": 893.6893138967927,
  "p": 101325.0,
  "sxC": {
   "C": 3.03535348871121e-24,
   "CH": 3.602535294248554e-18,
   "CH2": 3.304330633406268e-11,
   "CH2(S)": 4.170116152896248e-13,
   "CH3": 3.091830288425499e-05,
   "CH4": 0.031968784564654955,
   "CO": 0.02891455778350206,
   "HCO": 4.642725302069837e-08,
   "CH2O": 0.023734737806642113,
   "HCOH": 3.3845421830044885e-11,
   "CH3O": 8.398328770723618e-07,
   "CH2OH": 1.8242663383764587e-09,
   "CH3OH": 0.007531888470064505,
   "CO2": 0.000220447744068497,
   "HOCO": 1.379117881479865e-10,
   "OCHO": 1.218793649513209e-16,
   "HOCHO": 1.3452384296185758e-05,
   "CH3OO": 1.8138603995540897e-05,
   "CH2OOH": 1.6322416602133764e-15,
   "HOCH2O": 1.323334100577423e-14,
   "CH3OOH": 9.501613674809625e-06,
   "C2": 8.714946241495891e-24,
   "C2H": 4.923763738688303e-16,
   "C2H2": 0.0003923885839602774,
   "H2CC": 8.059816165008737e-15,
   "C2H3": 4.22484772813191e-08,
   "C2H4": 0.10909033086861936,
   "C2H5": 1.766209376373965e-06,
   "C2H6": 0.0018265972337448992,
   "C2O": 5.2771371922827216e-18,
   "HCCO": 2.1723813143715697e-10,
   "HCCOH": 4.956583769351093e-09,
   "CH2CO": 0.0005421169825237648,
   "CHCHO": 3.004852975143423e-10,
   "CHCHOH": 6.29292790999395e-11,
   "cC2H3O": 1.3415436635703632e-13,
   "CH3CO": 4.840533825821415e-09,
   "CH2CHO": 7.772388058091055e-07,
   "CH3CHO": 0.014684445104271642,
   "cC2H4O": 0.001418081270269935,
   "CH2CHOH": 0.0013077156706333688,
   "CH3CH2O": 4.392041831060208e-11,
   "CH3CHOH": 1.3925903770719556e-10,
   "CH2CH2OH": 3.705826911563389e-08,
   "CH3CH2OH": 1.829733079505054e-05,
   "OCHCO": 7.985811691653182e-16,
   "OCHCHO": 0.0003410168120720803,
   "CH2CHOO": 4.5898332882572744e-09,
   "CH3C(O)O": 9.039044620950433e-16,
   "CH2CHOOH": 8.16972853090224e-10,
   "CH3C(O)OH": 1.1230159335514384e-08,
   "CH3CH2OO": 4.349657725619833e-06,
   "CH3CHOOH": 1.5018655711756926e-17,
   "CH2CH2OOH": 4.005009216008573e-12,
   "CH3CH2OOH": 1.6253965704435432e-07,
   "CH3C(O)OO": 2.5963703573496014e-09,
   "CH3C(O)OOH": 1.388986374355627e-09,
   "HOCH2CH2OO": 3.9026896775227963e-10,
   "C3H2": 1.4570332165785016e-24,
   "cC3H2": 1.0415803417763952e-15,
   "C3H3": 5.080926789254681e-08,
   "CH2CCH": 2.2537941167014644e-09,
   "CH2CCH2": 0.00040412144226917334,
   "CH3CCH": 4.6949326262707484e-05,
   "cC3H4": 1.1661490153990498e-10,
   "CH2CHCH2": 2.842328878981533e-05,
   "CH3CHCH": 4.013019891765698e-08,
   "CH3CCH2": 7.646900933654712e-09,
   "cC3H5": 2.401874543251073e-12,
   "C3H6": 0.6439551644937354,
   "cC3H6": 5.618171358207388e-07,
   "iC3H7": 2.258285013873249e-05,
   "nC3H7": 9.43696376357243e-06,
   "C3H8": 0.22501757986827958,
   "CHCC*O": 1.3376408382115776e-08,
   "CH*CCO": 3.480033606908917e-08,
   "C*CCHO": 3.537675462585558e-17,
   "CH2CCO": 0.00013667418813872052,
   "CHCCHO": 5.7373212517974995e-06,
   "C2H3CO": 1.926766061599006e-06,
   "CHCHCHO": 1.4913551964829789e-10,
   "CH2CCHO": 1.4628215445683699e-08,
   "CH3CCO": 1.4222553951034791e-09,
   "C2H3CHO": 0.044842985390659326,
   "CH3CHCO": 4.900182787998352e-05,
   "CH2CHCH2O": 3.073066268131783e-09,
   "propen1oxy": 5.705948728830699e-07,
   "propen2oxy": 7.874317720910129e-08,
   "CH2CCH2OH": 7.16753799039651e-11,
   "CH2C(OH)CH2": 5.1701906696697845e-06,
   "CH3C(OH)CH": 2.324535536499288e-10,
   "CH3CH2CO": 9.954311275208792e-12,
   "CH3C(O)CH2": 1.4088014689338727e-06,
   "CH3CHCHO": 2.655473504405887e-06,
   "CH2CHCHOH": 4.024076116371882e-07,
   "CH2CH2CHO": 1.4989329824714487e-09,
   "vinoxylmethyl": 6.243733060374389e-09,
   "CH3CH2CHO": 9.289930829961593e-05,
   "cC3H6O": 0.0877864549776644,
   "CH2CHCH2OH": 0.00011704629516537838,
   "CH3CHCHOH": 0.00039292938106563383,
   "CH3C(O)CH3": 7.906749148436369e-06,
   "nC3H7O": 9.067540397846206e-07,
   "iC3H7O": 5.2333726895963983e-11,
   "CH3CH2CHOH": 1.6074056713127421e-09,
   "CH3CHCH2OH": 5.745465103532763e-08,
   "CH2CH2CH2OH": 7.468827509445174e-12,
   "OCHCH2CH2O": 2.8133100960913626e-15,
   "oxiranylmet": 6.201691010978817e-06,
   "CH3COCH2O": 1.149368853717753e-18,
   "CH3CH(CHO)O": 3.3177851205487933e-16,
   "CH2CHCH2OO": 1.0231733947158716e-07,
   "CHCHCH2OOH": 6.554785687043081e-13,
   "CH2CHCH2OOH": 4.3087562610719167e-07,
   "CH3CHCHOOH": 2.920752483540781e-17,
   "CH3C(CH2)OOH": 1.131841258112918e-17,
   "nC3H7OO": 1.8383579541502048e-06,
   "iC3H7OO": 7.640545969788332e-06,
   "CH2CH2CH2OOH": 4.16701519341142e-09,
   "CH3CHCH2OOH": 2.777299895064337e-10,
   "CH2CH(OOH)CH3": 1.8686673477108747e-11,
   "nC3H7OOH": 1.5022495474577002e-08,
   "iC3H7OOH": 6.240406788684001e-08,
   "OCHCH2CH2OOH": 7.775248575116712e-10,
   "cC2H3OCH2OOH": 3.436138999190428e-10,
   "CH3COCH2OOH": 3.079888943912184e-12,
   "CH3CHOOHCHO": 3.384063823194623e-12,
   "HOOCCCOO*": 2.8184784073451845e-10,
   "HOOCC(C)OO*": 1.8910743247797548e-11,
   "HOOC(C)COO*": 2.799095164795937e-12,
   "HOOCC(C*)OOH": 1.0025711756491738e-15
  }
 },
 {
  "t": 3.420050000013938,
  "T": 900.5343082646739,
  "p": 101325.0,
  "sxC": {
   "C": 7.154267821853587e-24,
   "CH": 6.428241409081592e-18,
   "CH2": 4.4508412038537625e-11,
   "CH2(S)": 5.958878229994841e-13,
   "CH3": 3.6067674182708614e-05,
   "CH4": 0.033279758462995246,
   "CO": 0.030040558961801953,
   "HCO": 5.884034410407387e-08,
   "CH2O": 0.024224768559002546,
   "HCOH": 3.9760405021844064e-11,
   "CH3O": 9.583526129155688e-07,
   "CH2OH": 2.2693652311884745e-09,
   "CH3OH": 0.007494045061397199,
   "CO2": 0.00023589123682687968,
   "HOCO": 1.6921350624299875e-10,
   "OCHO": 1.629848182341523e-16,
   "HOCHO": 1.4392505763245092e-05,
   "CH3OO": 1.7904528414949272e-05,
   "CH2OOH": 1.861219209148491e-15,
   "HOCH2O": 1.6076369089097406e-14,
   "CH3OOH": 8.854624680316206e-06,
   "C2": 1.5863454045474728e-23,
   "C2H": 6.780501432908948e-16,
   "C2H2": 0.0004140235485451256,
   "H2CC": 1.0711120520344394e-14,
   "C2H3": 5.3346472217629226e-08,
   "C2H4": 0.11177543375812578,
   "C2H5": 2.1629209116903545e-06,
   "C2H6": 0.0020703103635673664,
   "C2O": 9.428575215494424e-18,
   "HCCO": 3.005964631008517e-10,
   "HCCOH": 5.9681857458473305e-09,
   "CH2CO": 0.0005748931350241388,
   "CHCHO": 3.739999168327728e-10,
   "CHCHOH": 8.51905817261823e-11,
   "cC2H3O": 1.5702163282498756e-13,
   "CH3CO": 5.932855972420978e-09,
   "CH2CHO": 9.563614318261676e-07,
   "CH3CHO": 0.015534159504126059,
   "cC2H4O": 0.0014420117870645166,
   "CH2CHOH": 0.0013864140048113413,
   "CH3CH2O": 5.1986695545770134e-11,
   "CH3CHOH": 1.9094222532823615e-10,
   "CH2CH2OH": 4.2476004083539555e-08,
   "CH3CH2OH": 1.812315706890772e-05,
   "OCHCO": 9.245764571153137e-16,
   "OCHCHO": 0.0003466995438622793,
   "CH2CHOO": 4.934887157230114e-09,
   "CH3C(O)O": 9.304850137313689e-16,
   "CH2CHOOH": 8.091997452387929e-10,
   "CH3C(O)OH": 1.1248973077986069e-08,
   "CH3CH2OO": 4.475390519526812e-06,
   "CH3CHOOH": 1.7987253209877457e-17,
   "CH2CH2OOH": 4.414375715059948e-12,
   "CH3CH2OOH": 1.5775031114769238e-07,
   "CH3C(O)OO": 2.674086074609665e-09,
   "CH3C(O)OOH": 1.2292714012919168e-09,
   "HOCH2CH2OO": 3.772102872716086e-10,
   "C3H2": 2.9255029942128158e-24,
   "cC3H2": 1.781771634294072e-15,
   "C3H3": 7.56466408822977e-08,
   "CH2CCH": 2.755022642572851e-09,
   "CH2CCH2": 0.0004824209481479805,
   "CH3CCH": 5.232540124123029e-05,
   "cC3H4": 1.5001169501213586e-10,
   "CH2CHCH2": 3.4488992544034076e-05,
   "CH3CHCH": 5.172038544576674e-08,
   "CH3CCH2": 9.842560692156407e-09,
   "cC3H5": 3.339866036023665e-12,
   "C3H6": 0.6359112981645704,
   "cC3H6": 6.407648538842944e-07,
   "iC3H7": 2.6843261264073554e-05,
   "nC3H7": 1.0340826690829037e-05,
   "C3H8": 0.23501417783430928,
   "CHCC*O": 1.5043417443530173e-08,
   "CH*CCO": 4.3287469906598617e-08,
   "C*CCHO": 4.6210428532365885e-17,
   "CH2CCO": 0.0001479459317764381,
   "CHCCHO": 5.88507051694946e-06,
   "C2H3CO": 2.1782257328328967e-06,
   "CHCHCHO": 1.625042996174558e-10,
   "CH2CCHO": 1.740425608556431e-08,
   "CH3CCO": 1.8110206932499697e-09,
   "C2H3CHO": 0.046469074176984544,
   "CH3CHCO": 5.226776306919412e-05,
   "CH2CHCH2O": 3.7697636089482404e-09,
   "propen1oxy": 5.548421212110062e-07,
   "propen2oxy": 7.635719494942694e-08,
   "CH2CCH2OH": 9.382151907725686e-11,
   "CH2C(OH)CH2": 6.385583655300569e-06,
   "CH3C(OH)CH": 2.7657467652099717e-10,
   "CH3CH2CO": 1.1917165363418276e-11,
   "CH3C(O)CH2": 1.5215731933322855e-06,
   "CH3CHCHO": 2.874456903574227e-06,
   "CH2CHCHOH": 4.401493869366017e-07,
   "CH2CH2CHO": 1.7511512670065988e-09,
   "vinoxylmethyl": 7.51271273632665e-09,
   "CH3CH2CHO": 9.694156350130668e-05,
   "cC3H6O": 0.0872084913805269,
   "CH2CHCH2OH": 0.00012385466636204514,
   "CH3CHCHOH": 0.0004148173456345611,
   "CH3C(O)CH3": 7.70723160598568e-06,
   "nC3H7O": 1.1396325346966557e-06,
   "iC3H7O": 5.4928488329552295e-11,
   "CH3CH2CHOH": 1.90181759197413e-09,
   "CH3CHCH2OH": 6.245368356691617e-08,
   "CH2CH2CH2OH": 9.23794973271668e-12,
   "OCHCH2CH2O": 3.4822817943848142e-15,
   "oxiranylmet": 5.961910276333177e-06,
   "CH3COCH2O": 1.4800803203595847e-18,
   "CH3CH(CHO)O": 4.0950902360732164e-16,
   "CH2CHCH2OO": 1.1123766225359698e-07,
   "CHCHCH2OOH": 7.985761162764928e-13,
   "CH2CHCH2OOH": 4.590569750390096e-07,
   "CH3CHCHOOH": 3.0815489068252164e-17,
   "CH3C(CH2)OOH": 1.141188132403037e-17,
   "nC3H7OO": 1.6888759434520269e-06,
   "iC3H7OO": 7.682758777468736e-06,
   "CH2CH2CH2OOH": 4.0879566929344476e-09,
   "CH3CHCH2OOH": 2.9835040924340775e-10,
   "CH2CH(OOH)CH3": 2.049562325878507e-11,
   "nC3H7OOH": 1.2266268425307692e-08,
   "iC3H7OOH": 5.5771300535565803e-08,
   "OCHCH2CH2OOH": 6.012549918792887e-10,
   "cC2H3OCH2OOH": 3.2015456321307413e-10,
   "CH3COCH2OOH": 2.6894639167269353e-12,
   "CH3CHOOHCHO": 2.9178047569285442e-12,
   "HOOCCCOO*": 2.347123292202601e-10,
   "HOOCC(C)OO*": 1.730460931367125e-11,
   "HOOC(C)COO*": 2.603927094849109e-12,
   "HOOCC(C*)OOH": 9.671766339329032e-16
  }
 },
 {
  "t": 3.422940000013957,
  "T": 907.4491555657344,
  "p": 101325.0,
  "sxC": {
   "C": 1.6660203358529645e-23,
   "CH": 1.1366100840243662e-17,
   "CH2": 5.96722629321865e-11,
   "CH2(S)": 8.459429132542605e-13,
   "CH3": 4.196979356917683e-05,
   "CH4": 0.034601922639415666,
   "CO": 0.031175065463632315,
   "HCO": 7.439614531777464e-08,
   "CH2O": 0.024718331771709793,
   "HCOH": 4.6645333934647255e-11,
   "CH3O": 1.0884741821493683e-06,
   "CH2OH": 2.8124880535100622e-09,
   "CH3OH": 0.0074507267829271645,
   "CO2": 0.0002520185180413965,
   "HOCO": 2.0669881865290963e-10,
   "OCHO": 2.1671509801165012e-16,
   "HOCHO": 1.5374406692156384e-05,
   "CH3OO": 1.7633797865569744e-05,
   "CH2OOH": 2.108069826235392e-15,
   "HOCH2O": 1.9445697685442743e-14,
   "CH3OOH": 8.227982700603518e-06,
   "C2": 2.885119657305757e-23,
   "C2H": 9.37546169072261e-16,
   "C2H2": 0.00043698898001222537,
   "H2CC": 1.4231421788524664e-14,
   "C2H3": 6.716455882113323e-08,
   "C2H4": 0.11447207064936547,
   "C2H5": 2.6366822210689234e-06,
   "C2H6": 0.002341426273264247,
   "C2O": 1.6689822551855014e-17,
   "HCCO": 4.136701549589201e-10,
   "HCCOH": 7.184807385520985e-09,
   "CH2CO": 0.0006086307964647534,
   "CHCHO": 4.64083972982624e-10,
   "CHCHOH": 1.145029542797626e-10,
   "cC2H3O": 1.828570349881522e-13,
   "CH3CO": 7.245779131852054e-09,
   "CH2CHO": 1.1715014088733936e-06,
   "CH3CHO": 0.016407777877478543,
   "cC2H4O": 0.00146288054266418,
   "CH2CHOH": 0.0014662869421805563,
   "CH3CH2O": 6.119460349335108e-11,
   "CH3CHOH": 2.6099986677592575e-10,
   "CH2CH2OH": 4.8407777473226896e-08,
   "CH3CH2OH": 1.8009114334158823e-05,
   "OCHCO": 1.0667671809320935e-15,
   "OCHCHO": 0.00035199542825246997,
   "CH2CHOO": 5.291101660906558e-09,
   "CH3C(O)O": 9.522863137010413e-16,
   "CH2CHOOH": 7.974157135522558e-10,
   "CH3C(O)OH": 1.1272115230095471e-08,
   "CH3CH2OO": 4.585315240393387e-06,
   "CH3CHOOH": 2.134409655308625e-17,
   "CH2CH2OOH": 4.8440503648829025e-12,
   "CH3CH2OOH": 1.523435579899058e-07,
   "CH3C(O)OO": 2.7447164707217806e-09,
   "CH3C(O)OOH": 1.0823203071828703e-09,
   "HOCH2CH2OO": 3.626297288522496e-10,
   "C3H2": 5.808725629208824e-24,
   "cC3H2": 3.01694650566253e-15,
   "C3H3": 1.115156698459154e-07,
   "CH2CCH": 3.3613833470626288e-09,
   "CH2CCH2": 0.0005720563366724435,
   "CH3CCH": 5.849620892698572e-05,
   "cC3H4": 1.9227708079749807e-10,
   "CH2CHCH2": 4.1690285032706865e-05,
   "CH3CHCH": 6.634110741902743e-08,
   "CH3CCH2": 1.2631218615108126e-08,
   "cC3H5": 4.618127126223917e-12,
   "C3H6": 0.6278727518085818,
   "cC3H6": 7.331238695987171e-07,
   "iC3H7": 3.181009719228547e-05,
   "nC3H7": 1.1316983269646066e-05,
   "C3H8": 0.24500491768592483,
   "CHCC*O": 1.69570999069089e-08,
   "CH*CCO": 5.3676996679667995e-08,
   "C*CCHO": 6.045368847834978e-17,
   "CH2CCO": 0.00015997599869394118,
   "CHCCHO": 6.046669548794427e-06,
   "C2H3CO": 2.4586801373416445e-06,
   "CHCHCHO": 1.7724969874830142e-10,
   "CH2CCHO": 2.0601131153409723e-08,
   "CH3CCO": 2.2965684682764998e-09,
   "C2H3CHO": 0.04806637241218136,
   "CH3CHCO": 5.563353139652164e-05,
   "CH2CHCH2O": 4.590520241641834e-09,
   "propen1oxy": 5.394979007280482e-07,
   "propen2oxy": 7.405964725866883e-08,
   "CH2CCH2OH": 1.2153514626868357e-10,
   "CH2C(OH)CH2": 7.820053058917658e-06,
   "CH3C(OH)CH": 3.2879240798080424e-10,
   "CH3CH2CO": 1.4223041514635984e-11,
   "CH3C(O)CH2": 1.6372651119711294e-06,
   "CH3CHCHO": 3.099715192710523e-06,
   "CH2CHCHOH": 4.795219692452209e-07,
   "CH2CH2CHO": 2.032946716057794e-09,
   "vinoxylmethyl": 8.973469341914095e-09,
   "CH3CH2CHO": 0.00010086347009707428,
   "cC3H6O": 0.08655683817665451,
   "CH2CHCH2OH": 0.00013059162826741097,
   "CH3CHCHOH": 0.0004365315554009773,
   "CH3C(O)CH3": 7.5226867634277156e-06,
   "nC3H7O": 1.423133806289699e-06,
   "iC3H7O": 5.746393926807206e-11,
   "CH3CH2CHOH": 2.2347944900403997e-09,
   "CH3CHCH2OH": 6.762096927638141e-08,
   "CH2CH2CH2OH": 1.1353646733680195e-11,
   "OCHCH2CH2O": 4.343831719235739e-15,
   "oxiranylmet": 5.737678973123388e-06,
   "CH3COCH2O": 1.9002484538524486e-18,
   "CH3CH(CHO)O": 5.026082858548817e-16,
   "CH2CHCH2OO": 1.204723007429792e-07,
   "CHCHCH2OOH": 9.686366697692726e-13,
   "CH2CHCH2OOH": 4.857861092810657e-07,
   "CH3CHCHOOH": 3.2464783000515225e-17,
   "CH3C(CH2)OOH": 1.14830153363456e-17,
   "nC3H7OO": 1.5476523432994952e-06,
   "iC3H7OO": 7.704283056947375e-06,
   "CH2CH2CH2OOH": 3.999092835787473e-09,
   "CH3CHCH2OOH": 3.1933226369478544e-10,
   "CH2CH(OOH)CH3": 2.2389268565588596e-11,
   "nC3H7OOH": 9.98909992208898e-09,
   "iC3H7OOH": 4.9701522772378193e-08,
   "OCHCH2CH2OOH": 4.6420111786068846e-10,
   "cC2H3OCH2OOH": 2.9940800487293064e-10,
   "CH3COCH2OOH": 2.341927242647768e-12,
   "CH3CHOOHCHO": 2.5089543434471877e-12,
   "HOOCCCOO*": 1.9496705679238372e-10,
   "HOOCC(C)OO*": 1.5782444842586478e-11,
   "HOOC(C)COO*": 2.41392396338443e-12,
   "HOOCC(C*)OOH": 9.29546736000955e-16
  }
 },
 {
  "t": 3.4253000000139724,
  "T": 914.4404873543202,
  "p": 101325.0,
  "sxC": {
   "C": 3.832222084494214e-23,
   "CH": 1.991527776047915e-17,
   "CH2": 7.965202947650214e-11,
   "CH2(S)": 1.1928881293301048e-12,
   "CH3": 4.8706194219293694e-05,
   "CH4": 0.03593674285964236,
   "CO": 0.03232211395306369,
   "HCO": 9.382933540553033e-08,
   "CH2O": 0.025211630886215686,
   "HCOH": 5.463857477430933e-11,
   "CH3O": 1.229676411464266e-06,
   "CH2OH": 3.4723896632301626e-09,
   "CH3OH": 0.007401591111193358,
   "CO2": 0.000268906261471841,
   "HOCO": 2.5146599856569837e-10,
   "OCHO": 2.8658479692220345e-16,
   "HOCHO": 1.6401750916376796e-05,
   "CH3OO": 1.7321638724054796e-05,
   "CH2OOH": 2.3705624392056573e-15,
   "HOCH2O": 2.341474609522147e-14,
   "CH3OOH": 7.620527323679692e-06,
   "C2": 5.2406662234990946e-23,
   "C2H": 1.3011726999729144e-15,
   "C2H2": 0.000461668429185907,
   "H2CC": 1.8921168397166182e-14,
   "C2H3": 8.433500876404967e-08,
   "C2H4": 0.11718936152435047,
   "C2H5": 3.1995443388092054e-06,
   "C2H6": 0.0026424790320116387,
   "C2O": 2.9280571899034515e-17,
   "HCCO": 5.66358271366248e-10,
   "HCCOH": 8.65430060623266e-09,
   "CH2CO": 0.0006434390033870652,
   "CHCHO": 5.742428008044354e-10,
   "CHCHOH": 1.5281989314391214e-10,
   "cC2H3O": 2.1187618984528236e-13,
   "CH3CO": 8.815385555239737e-09,
   "CH2CHO": 1.4285213183385788e-06,
   "CH3CHO": 0.01729981744314706,
   "cC2H4O": 0.001480783286437569,
   "CH2CHOH": 0.0015474377738871495,
   "CH3CH2O": 7.160258503607694e-11,
   "CH3CHOH": 3.5556184722066733e-10,
   "CH2CH2OH": 5.486179722787162e-08,
   "CH3CH2OH": 1.7951289025654512e-05,
   "OCHCO": 1.22694839564525e-15,
   "OCHCHO": 0.00035698362442128405,
   "CH2CHOO": 5.657469376995438e-09,
   "CH3C(O)O": 9.686315815687697e-16,
   "CH2CHOOH": 7.817365103618979e-10,
   "CH3C(O)OH": 1.1299589184051443e-08,
   "CH3CH2OO": 4.67719873425426e-06,
   "CH3CHOOH": 2.5086051977537712e-17,
   "CH2CH2OOH": 5.2917686763709705e-12,
   "CH3CH2OOH": 1.4635097282052523e-07,
   "CH3C(O)OO": 2.806345292396779e-09,
   "CH3C(O)OOH": 9.47580325268646e-10,
   "HOCH2CH2OO": 3.467338376240897e-10,
   "C3H2": 1.1415501536450446e-23,
   "cC3H2": 5.060489720732814e-15,
   "C3H3": 1.6287507794153196e-07,
   "CH2CCH": 4.099925458608771e-09,
   "CH2CCH2": 0.0006742038307484803,
   "CH3CCH": 6.563393581505738e-05,
   "cC3H4": 2.455965712085433e-10,
   "CH2CHCH2": 5.02063970211976e-05,
   "CH3CHCH": 8.468535131587953e-08,
   "CH3CCH2": 1.6161832842149735e-08,
   "cC3H5": 6.3515447344024345e-12,
   "C3H6": 0.6198230456737277,
   "cC3H6": 8.416799018270916e-07,
   "iC3H7": 3.756653975378843e-05,
   "nC3H7": 1.2366979465696873e-05,
   "C3H8": 0.25501337808840324,
   "CHCC*O": 1.9154942203514763e-08,
   "CH*CCO": 6.63580433138107e-08,
   "C*CCHO": 7.920374767931131e-17,
   "CH2CCO": 0.0001728235961595415,
   "CHCCHO": 6.221463989483607e-06,
   "C2H3CO": 2.771597460329387e-06,
   "CHCHCHO": 1.9358480954425237e-10,
   "CH2CCHO": 2.425847999314006e-08,
   "CH3CCO": 2.9004988433909346e-09,
   "C2H3CHO": 0.04963526095049919,
   "CH3CHCO": 5.911825406871623e-05,
   "CH2CHCH2O": 5.548397235893277e-09,
   "propen1oxy": 5.245568186511641e-07,
   "propen2oxy": 7.184538827957652e-08,
   "CH2CCH2OH": 1.558668274651793e-10,
   "CH2C(OH)CH2": 9.50337081187566e-06,
   "CH3C(OH)CH": 3.907105160900655e-10,
   "CH3CH2CO": 1.692512634214453e-11,
   "CH3C(O)CH2": 1.755301873053802e-06,
   "CH3CHCHO": 3.329955513823039e-06,
   "CH2CHCHOH": 5.203486927808356e-07,
   "CH2CH2CHO": 2.3449468987112746e-09,
   "vinoxylmethyl": 1.0638536389710321e-08,
   "CH3CH2CHO": 0.00010466960084086614,
   "cC3H6O": 0.08583743681844055,
   "CH2CHCH2OH": 0.00013723947858590386,
   "CH3CHCHOH": 0.0004580380185415967,
   "CH3C(O)CH3": 7.352890612099015e-06,
   "nC3H7O": 1.7658466651650637e-06,
   "iC3H7O": 5.988758191617282e-11,
   "CH3CH2CHOH": 2.608167864714626e-09,
   "CH3CHCH2OH": 7.291676960614714e-08,
   "CH2CH2CH2OH": 1.3865838012689326e-11,
   "OCHCH2CH2O": 5.4398578468074125e-15,
   "oxiranylmet": 5.527372220949654e-06,
   "CH3COCH2O": 2.4305259803675804e-18,
   "CH3CH(CHO)O": 6.135959717489348e-16,
   "CH2CHCH2OO": 1.299630311126909e-07,
   "CHCHCH2OOH": 1.1697611761693385e-12,
   "CH2CHCH2OOH": 5.104639848304436e-07,
   "CH3CHCHOOH": 3.4142952798603195e-17,
   "CH3C(CH2)OOH": 1.1527869426077386e-17,
   "nC3H7OO": 1.413891709074037e-06,
   "iC3H7OO": 7.700613547732642e-06,
   "CH2CH2CH2OOH": 3.899147842844453e-09,
   "CH3CHCH2OOH": 3.4042674508609457e-10,
   "CH2CH(OOH)CH3": 2.4351738236835125e-11,
   "nC3H7OOH": 8.107549569234462e-09,
   "iC3H7OOH": 4.4135972012975416e-08,
   "OCHCH2CH2OOH": 3.575476187532683e-10,
   "cC2H3OCH2OOH": 2.80831797337478e-10,
   "CH3COCH2OOH": 2.0324305326719604e-12,
   "CH3CHOOHCHO": 2.150326926585695e-12,
   "HOOCCCOO*": 1.61433554375599e-10,
   "HOOCC(C)OO*": 1.4339145837662227e-11,
   "HOOC(C)COO*": 2.2288549105666787e-12,
   "HOOCC(C*)OOH": 8.896237658730745e-16
  }
 },
 {
  "t": 3.427230000013985,
  "T": 921.4789376816785,
  "p": 101325.0,
  "sxC": {
   "C": 8.667914106924112e-23,
   "CH": 3.4479634258454836e-17,
   "CH2": 1.0571998090498716e-10,
   "CH2(S)": 1.6675133143577212e-12,
   "CH3": 5.6316101280889126e-05,
   "CH4": 0.0372788564108135,
   "CO": 0.03348001573259815,
   "HCO": 1.1788209807479004e-07,
   "CH2O": 0.02569794302368987,
   "HCOH": 6.38323460279948e-11,
   "CH3O": 1.38007301427482e-06,
   "CH2OH": 4.266087359243207e-09,
   "CH3OH": 0.0073465737859228775,
   "CO2": 0.0002865447833678535,
   "HOCO": 3.044942998118423e-10,
   "OCHO": 3.7643088798799387e-16,
   "HOCHO": 1.7472636092729746e-05,
   "CH3OO": 1.6965116124125948e-05,
   "CH2OOH": 2.6436836429168185e-15,
   "HOCH2O": 2.8033061230018047e-14,
   "CH3OOH": 7.034313409076503e-06,
   "C2": 9.474037650397217e-23,
   "C2H": 1.8088183582657658e-15,
   "C2H2": 0.0004883540377306906,
   "H2CC": 2.515706117943824e-14,
   "C2H3": 1.055056456278614e-07,
   "C2H4": 0.11992300249768015,
   "C2H5": 3.860898525918081e-06,
   "C2H6": 0.002974358262505626,
   "C2O": 5.0782286083318274e-17,
   "HCCO": 7.704117707327518e-10,
   "HCCOH": 1.042614366180986e-08,
   "CH2CO": 0.0006792589169008897,
   "CHCHO": 7.078996671369068e-10,
   "CHCHOH": 2.022379210717854e-10,
   "cC2H3O": 2.440884759226549e-13,
   "CH3CO": 1.0670273208825137e-08,
   "CH2CHO": 1.7320852988014631e-06,
   "CH3CHO": 0.018199333812251636,
   "cC2H4O": 0.0014957441568374198,
   "CH2CHOH": 0.0016295551522133298,
   "CH3CH2O": 8.31759411455435e-11,
   "CH3CHOH": 4.818371924110294e-10,
   "CH2CH2OH": 6.179848962245902e-08,
   "CH3CH2OH": 1.794754816181641e-05,
   "OCHCO": 1.4060755806166032e-15,
   "OCHCHO": 0.0003617140710058197,
   "CH2CHOO": 6.030489935481405e-09,
   "CH3C(O)O": 9.788070428067596e-16,
   "CH2CHOOH": 7.623890678836604e-10,
   "CH3C(O)OH": 1.1331550858613002e-08,
   "CH3CH2OO": 4.7483489224303784e-06,
   "CH3CHOOH": 2.9168208250309e-17,
   "CH2CH2OOH": 5.752143081573958e-12,
   "CH3CH2OOH": 1.3984313610966174e-07,
   "CH3C(O)OO": 2.8566557469060846e-09,
   "CH3C(O)OOH": 8.250900219265163e-10,
   "HOCH2CH2OO": 3.297984664049561e-10,
   "C3H2": 2.2147217500064613e-23,
   "cC3H2": 8.393229276786048e-15,
   "C3H3": 2.3537825304772694e-07,
   "CH2CCH": 5.0014566226954425e-09,
   "CH2CCH2": 0.0007894933678852033,
   "CH3CCH": 7.39012094056122e-05,
   "cC3H4": 3.1227919784892564e-10,
   "CH2CHCH2": 6.018046606957476e-05,
   "CH3CHCH": 1.0743714570944746e-07,
   "CH3CCH2": 2.059143985489634e-08,
   "cC3H5": 8.677124586513541e-12,
   "C3H6": 0.6117879819611173,
   "cC3H6": 9.691457449841935e-07,
   "iC3H7": 4.415754500647027e-05,
   "nC3H7": 1.3484879665570463e-05,
   "C3H8": 0.26501262275103166,
   "CHCC*O": 2.1664352770788393e-08,
   "CH*CCO": 8.170323106321168e-08,
   "C*CCHO": 1.0376386363624217e-16,
   "CH2CCO": 0.0001864859330052359,
   "CHCCHO": 6.407399080033245e-06,
   "C2H3CO": 3.119106296891776e-06,
   "CHCHCHO": 2.116302142513383e-10,
   "CH2CCHO": 2.839111988421357e-08,
   "CH3CCO": 3.64420341618035e-09,
   "C2H3CHO": 0.051168078809933994,
   "CH3CHCO": 6.272656824371084e-05,
   "CH2CHCH2O": 6.649126662507822e-09,
   "propen1oxy": 5.100814231391627e-07,
   "propen2oxy": 6.971994886540102e-08,
   "CH2CCH2OH": 1.9772556684465184e-10,
   "CH2C(OH)CH2": 1.1457580670835165e-05,
   "CH3C(OH)CH": 4.638127735289039e-10,
   "CH3CH2CO": 2.00645685432563e-11,
   "CH3C(O)CH2": 1.8742669005317268e-06,
   "CH3CHCHO": 3.5621992735707793e-06,
   "CH2CHCHOH": 5.621510422510307e-07,
   "CH2CH2CHO": 2.6851591877951064e-09,
   "vinoxylmethyl": 1.2506394555612907e-08,
   "CH3CH2CHO": 0.00010834469605900513,
   "cC3H6O": 0.08505951536193085,
   "CH2CHCH2OH": 0.00014374752321147537,
   "CH3CHCHOH": 0.00047919345346581697,
   "CH3C(O)CH3": 7.198671218200138e-06,
   "nC3H7O": 2.174760691962451e-06,
   "iC3H7O": 6.212842004822455e-11,
   "CH3CH2CHOH": 3.0207457402730995e-09,
   "CH3CHCH2OH": 7.826096257516529e-08,
   "CH2CH2CH2OH": 1.6809756237452036e-11,
   "OCHCH2CH2O": 6.810916328364267e-15,
   "oxiranylmet": 5.330511998451965e-06,
   "CH3COCH2O": 3.091105366744547e-18,
   "CH3CH(CHO)O": 7.445362153587416e-16,
   "CH2CHCH2OO": 1.395847199214109e-07,
   "CHCHCH2OOH": 1.4050915561413198e-12,
   "CH2CHCH2OOH": 5.323555543042783e-07,
   "CH3CHCHOOH": 3.582496594626604e-17,
   "CH3C(CH2)OOH": 1.1542516816634767e-17,
   "nC3H7OO": 1.2875656252367714e-06,
   "iC3H7OO": 7.667398410192417e-06,
   "CH2CH2CH2OOH": 3.787490868142596e-09,
   "CH3CHCH2OOH": 3.6121865784394205e-10,
   "CH2CH(OOH)CH3": 2.6352223932250527e-11,
   "nC3H7OOH": 6.560808066652356e-09,
   "iC3H7OOH": 3.905201305417889e-08,
   "OCHCH2CH2OOH": 2.749031145486889e-10,
   "cC2H3OCH2OOH": 2.6405011135507157e-10,
   "CH3COCH2OOH": 1.7582064395280144e-12,
   "CH3CHOOHCHO": 1.8372872107012208e-12,
   "HOOCCCOO*": 1.332719881574341e-10,
   "HOOCC(C)OO*": 1.297738337954528e-11,
   "HOOC(C)COO*": 2.0495895040825257e-12,
   "HOOCC(C*)OOH": 8.476361117714167e-16
  }
 },
 {
  "t": 3.4288200000139955,
  "T": 928.571195814817,
  "p": 101325.0,
  "sxC": {
   "C": 1.9275360223410623e-22,
   "CH": 5.898460109041865e-17,
   "CH2": 1.3954552939754856e-10,
   "CH2(S)": 2.310147817147331e-12,
   "CH3": 6.486171267024396e-05,
   "CH4": 0.038629847382212174,
   "CO": 0.03465314485271563,
   "HCO": 1.4750285420516201e-07,
   "CH2O": 0.026172773236747653,
   "HCOH": 7.434617613987385e-11,
   "CH3O": 1.5378287114289055e-06,
   "CH2OH": 5.215386838370683e-09,
   "CH3OH": 0.007285397782731321,
   "CO2": 0.00030501114716954185,
   "HOCO": 3.671025652989318e-10,
   "OCHO": 4.911810621413168e-16,
   "HOCHO": 1.859013723225027e-05,
   "CH3OO": 1.6560383612831415e-05,
   "CH2OOH": 2.922283757177949e-15,
   "HOCH2O": 3.3362861516606256e-14,
   "CH3OOH": 6.468504342562175e-06,
   "C2": 1.703796482766137e-22,
   "C2H": 2.517796581206591e-15,
   "C2H2": 0.0005175019809479868,
   "H2CC": 3.34753798209388e-14,
   "C2H3": 1.3152462880622323e-07,
   "C2H4": 0.1226832239041034,
   "C2H5": 4.632827689020788e-06,
   "C2H6": 0.0033393404559829603,
   "C2O": 8.70929436198693e-17,
   "HCCO": 1.0415378426599124e-09,
   "HCCOH": 1.2567633953716e-08,
   "CH2CO": 0.0007162239356011751,
   "CHCHO": 8.695447356035647e-10,
   "CHCHOH": 2.653865387530144e-10,
   "cC2H3O": 2.7957895548292757e-13,
   "CH3CO": 1.2846193236123244e-08,
   "CH2CHO": 2.0880672481505467e-06,
   "CH3CHO": 0.019099213650196515,
   "cC2H4O": 0.0015078969583570182,
   "CH2CHOH": 0.0017127503523540267,
   "CH3CH2O": 9.588468957256109e-11,
   "CH3CHOH": 6.493159960900678e-10,
   "CH2CH2OH": 6.919495183259074e-08,
   "CH3CH2OH": 1.7996651867824112e-05,
   "OCHCO": 1.6058754046257914e-15,
   "OCHCHO": 0.0003662582637864561,
   "CH2CHOO": 6.407915552571281e-09,
   "CH3C(O)O": 9.82280724395554e-16,
   "CH2CHOOH": 7.395628544748914e-10,
   "CH3C(O)OH": 1.1368575814939138e-08,
   "CH3CH2OO": 4.796657692392324e-06,
   "CH3CHOOH": 3.353863128302169e-17,
   "CH2CH2OOH": 6.221314546959043e-12,
   "CH3CH2OOH": 1.3286897690730026e-07,
   "CH3C(O)OO": 2.8936719227244375e-09,
   "CH3C(O)OOH": 7.141280155371493e-10,
   "HOCH2CH2OO": 3.1200940233689737e-10,
   "C3H2": 4.2456959689249835e-23,
   "cC3H2": 1.3776786662441466e-14,
   "C3H3": 3.3677405924476623e-07,
   "CH2CCH": 6.11039421725162e-09,
   "CH2CCH2": 0.0009190436224715694,
   "CH3CCH": 8.352749499661881e-05,
   "cC3H4": 3.9536290093975577e-10,
   "CH2CHCH2": 7.180324250047683e-05,
   "CH3CHCH": 1.3545020690590808e-07,
   "CH3CCH2": 2.6123630571065428e-08,
   "cC3H5": 1.1778205045225712e-11,
   "C3H6": 0.6037526388032874,
   "cC3H6": 1.1193504857518426e-06,
   "iC3H7": 5.1643464342136254e-05,
   "nC3H7": 1.4667794775544992e-05,
   "C3H8": 0.27502835058098657,
   "CHCC*O": 2.4524676562588374e-08,
   "CH*CCO": 1.0020022218034944e-07,
   "C*CCHO": 1.3590745724022412e-16,
   "CH2CCO": 0.0002010308626735256,
   "CHCCHO": 6.602933420183254e-06,
   "C2H3CO": 3.50525907876552e-06,
   "CHCHCHO": 2.3157221587522892e-10,
   "CH2CCHO": 3.302475634086772e-08,
   "CH3CCO": 4.555056027656828e-09,
   "C2H3CHO": 0.05266533141376038,
   "CH3CHCO": 6.648494076668814e-05,
   "CH2CHCH2O": 7.899953520808001e-09,
   "propen1oxy": 4.960496593588321e-07,
   "propen2oxy": 6.767686535599722e-08,
   "CH2CCH2OH": 2.4818559886727494e-10,
   "CH2C(OH)CH2": 1.3713971204292751e-05,
   "CH3C(OH)CH": 5.500875815010259e-10,
   "CH3CH2CO": 2.3696352360938128e-11,
   "CH3C(O)CH2": 1.9931217066372985e-06,
   "CH3CHCHO": 3.794173276068079e-06,
   "CH2CHCHOH": 6.045688571497592e-07,
   "CH2CH2CHO": 3.0520508656376364e-09,
   "vinoxylmethyl": 1.4577269971169295e-08,
   "CH3CH2CHO": 0.00011189069804038813,
   "cC3H6O": 0.08422815975641627,
   "CH2CHCH2OH": 0.00015010085088856633,
   "CH3CHCHOH": 0.000499967372044255,
   "CH3C(O)CH3": 7.060135172910061e-06,
   "nC3H7O": 2.658401300082818e-06,
   "iC3H7O": 6.412429541501718e-11,
   "CH3CH2CHOH": 3.4719597812731616e-09,
   "CH3CHCH2OH": 8.358837156451044e-08,
   "CH2CH2CH2OH": 2.0228953853433113e-11,
   "OCHCH2CH2O": 8.506323632389938e-15,
   "oxiranylmet": 5.145606529516834e-06,
   "CH3COCH2O": 3.906641255743078e-18,
   "CH3CH(CHO)O": 8.981193272995301e-16,
   "CH2CHCH2OO": 1.492440385776194e-07,
   "CHCHCH2OOH": 1.678749385623306e-12,
   "CH2CHCH2OOH": 5.508791261370226e-07,
   "CH3CHCHOOH": 3.74907731885633e-17,
   "CH3C(CH2)OOH": 1.1523722679089009e-17,
   "nC3H7OO": 1.1680560297878249e-06,
   "iC3H7OO": 7.60066186284056e-06,
   "CH2CH2CH2OOH": 3.663225604604196e-09,
   "CH3CHCH2OOH": 3.813499609936155e-10,
   "CH2CH(OOH)CH3": 2.8365708971431908e-11,
   "nC3H7OOH": 5.289418280599331e-09,
   "iC3H7OOH": 3.440497794914499e-08,
   "OCHCH2CH2OOH": 2.1080517578468455e-10,
   "cC2H3OCH2OOH": 2.486579782240605e-10,
   "CH3COCH2OOH": 1.5153195999383306e-12,
   "CH3CHOOHCHO": 1.5640143102728218e-12,
   "HOOCCCOO*": 1.09614150538501e-10,
   "HOOCC(C)OO*": 1.1692886138365138e-11,
   "HOOC(C)COO*": 1.876181131128111e-12,
   "HOOCC(C*)OOH": 8.036949192779847e-16
  }
 },
 {
  "t": 3.430130000014004,
  "T": 935.6655364563765,
  "p": 101325.0,
  "sxC": {
   "C": 4.186833707617809e-22,
   "CH": 9.927517658495119e-17,
   "CH2": 1.827862062886269e-10,
   "CH2(S)": 3.1627855909258824e-12,
   "CH3": 7.431453977815598e-05,
   "CH4": 0.03998026695781232,
   "CO": 0.035836252320102756,
   "HCO": 1.8345663057383976e-07,
   "CH2O": 0.026627634247590886,
   "HCOH": 8.618212165847217e-11,
   "CH3O": 1.6991552201753775e-06,
   "CH2OH": 6.334316845179152e-09,
   "CH3OH": 0.0072183727501682156,
   "CO2": 0.00032422509851938577,
   "HOCO": 4.401356039679691e-10,
   "OCHO": 6.3538813516086895e-16,
   "HOCHO": 1.9747566987833832e-05,
   "CH3OO": 1.6108322053850804e-05,
   "CH2OOH": 3.1975925142646506e-15,
   "HOCH2O": 3.940614059746273e-14,
   "CH3OOH": 5.927134905577852e-06,
   "C2": 3.032413887843009e-22,
   "C2H": 3.4986510829906904e-15,
   "C2H2": 0.0005493503170318725,
   "H2CC": 4.450811402628532e-14,
   "C2H3": 1.6310983421859802e-07,
   "C2H4": 0.12545787092230856,
   "C2H5": 5.5196679896179034e-06,
   "C2H6": 0.003736294808199309,
   "C2O": 1.471077481291023e-16,
   "HCCO": 1.3964161422653813e-09,
   "HCCOH": 1.5136941833877976e-08,
   "CH2CO": 0.0007541713962215546,
   "CHCHO": 1.0626493268390209e-09,
   "CHCHOH": 3.4458070199783244e-10,
   "cC2H3O": 3.1803732595986676e-13,
   "CH3CO": 1.5356386887835298e-08,
   "CH2CHO": 2.4987034909300643e-06,
   "CH3CHO": 0.01998444289635987,
   "cC2H4O": 0.0015173001778252693,
   "CH2CHOH": 0.0017964517733560419,
   "CH3CH2O": 1.0953422622355457e-10,
   "CH3CHOH": 8.677529927008423e-10,
   "CH2CH2OH": 7.69482888295975e-08,
   "CH3CH2OH": 1.8097636588780194e-05,
   "OCHCO": 1.8262236626071818e-15,
   "OCHCHO": 0.0003706454601477763,
   "CH2CHOO": 6.783799330742846e-09,
   "CH3C(O)O": 9.786791843760391e-16,
   "CH2CHOOH": 7.137012899048627e-10,
   "CH3C(O)OH": 1.141116797572986e-08,
   "CH3CH2OO": 4.81997393034619e-06,
   "CH3CHOOH": 3.808088811602122e-17,
   "CH2CH2OOH": 6.690901398499033e-12,
   "CH3CH2OOH": 1.2554563456056987e-07,
   "CH3C(O)OO": 2.9153503724319284e-09,
   "CH3C(O)OOH": 6.147956825881805e-10,
   "HOCH2CH2OO": 2.936960377792585e-10,
   "C3H2": 8.007458174767193e-23,
   "cC3H2": 2.2309376793106583e-14,
   "C3H3": 4.759764485949223e-07,
   "CH2CCH": 7.473039029509049e-09,
   "CH2CCH2": 0.0010627766762842613,
   "CH3CCH": 9.468682395077657e-05,
   "cC3H4": 4.976024528442425e-10,
   "CH2CHCH2": 8.515913036386753e-05,
   "CH3CHCH": 1.693696178410808e-07,
   "CH3CCH2": 3.293851201985826e-08,
   "cC3H5": 1.5850572438746658e-11,
   "C3H6": 0.5957687595837519,
   "cC3H6": 1.2953625039750234e-06,
   "iC3H7": 5.9998288957778885e-05,
   "nC3H7": 1.5900371349140867e-05,
   "C3H8": 0.2850048268194348,
   "CHCC*O": 2.7749591192619536e-08,
   "CH*CCO": 1.2221347260293619e-07,
   "C*CCHO": 1.775371185204459e-16,
   "CH2CCO": 0.0002164064423914465,
   "CHCCHO": 6.804630372828609e-06,
   "C2H3CO": 3.931064538212631e-06,
   "CHCHCHO": 2.5339377530220517e-10,
   "CH2CCHO": 3.8134943131376546e-08,
   "CH3CCO": 5.654539881522333e-09,
   "C2H3CHO": 0.0541155236115432,
   "CH3CHCO": 7.039223458525981e-05,
   "CH2CHCH2O": 9.292757478371837e-09,
   "propen1oxy": 4.825464511322014e-07,
   "propen2oxy": 6.572566447472757e-08,
   "CH2CCH2OH": 3.077854169248598e-10,
   "CH2C(OH)CH2": 1.6283669669718156e-05,
   "CH3C(OH)CH": 6.508858083124346e-10,
   "CH3CH2CO": 2.7840062241607354e-11,
   "CH3C(O)CH2": 2.109662597351477e-06,
   "CH3CHCHO": 4.02131901429823e-06,
   "CH2CHCHOH": 6.468118916809425e-07,
   "CH2CH2CHO": 3.4397801005141803e-09,
   "vinoxylmethyl": 1.6825680549428793e-08,
   "CH3CH2CHO": 0.00011527667461440924,
   "cC3H6O": 0.08335500435047405,
   "CH2CHCH2OH": 0.00015623497847061478,
   "CH3CHCHOH": 0.0005201632900743733,
   "CH3C(O)CH3": 6.9385761275976294e-06,
   "nC3H7O": 3.2201561037187386e-06,
   "iC3H7O": 6.579808168865537e-11,
   "CH3CH2CHOH": 3.955954943391309e-09,
   "CH3CHCH2OH": 8.878078470319864e-08,
   "CH2CH2CH2OH": 2.4128311268879287e-11,
   "OCHCH2CH2O": 1.0560648599937528e-14,
   "oxiranylmet": 4.972715121311551e-06,
   "CH3COCH2O": 4.8949445307532315e-18,
   "CH3CH(CHO)O": 1.0756189423473877e-15,
   "CH2CHCH2OO": 1.5875489313490623e-07,
   "CHCHCH2OOH": 1.9921729282334487e-12,
   "CH2CHCH2OOH": 5.653882536016909e-07,
   "CH3CHCHOOH": 3.9104001208538054e-17,
   "CH3C(CH2)OOH": 1.1469257782153782e-17,
   "nC3H7OO": 1.055809206135276e-06,
   "iC3H7OO": 7.497849390046399e-06,
   "CH2CH2CH2OOH": 3.526906450308193e-09,
   "CH3CHCH2OOH": 4.0026586157514474e-10,
   "CH2CH(OOH)CH3": 3.034754548604537e-11,
   "nC3H7OOH": 4.25301649439766e-09,
   "iC3H7OOH": 3.0192371139017885e-08,
   "OCHCH2CH2OOH": 1.6144481510068536e-10,
   "cC2H3OCH2OOH": 2.344372345542513e-10,
   "CH3COCH2OOH": 1.3020885908990256e-12,
   "CH3CHOOHCHO": 1.327413286622946e-12,
   "HOOCCCOO*": 8.989805946977058e-11,
   "HOOCC(C)OO*": 1.0492150599675487e-11,
   "HOOC(C)COO*": 1.7101885304656871e-12,
   "HOOCC(C*)OOH": 7.583682242697016e-16
  }
 },
 {
  "t": 3.4312300000140112,
  "T": 942.8448581583725,
  "p": 101325.0,
  "sxC": {
   "C": 8.957063852560366e-22,
   "CH": 1.6530790444609217e-16,
   "CH2": 2.382971669756384e-10,
   "CH2(S)": 4.292560668229268e-12,
   "CH3": 8.480907624791578e-05,
   "CH4": 0.041346419368643424,
   "CO": 0.03704664130637145,
   "HCO": 2.2729227083296052e-07,
   "CH2O": 0.02706251458513406,
   "HCOH": 9.953664566988339e-11,
   "CH3O": 1.862767131652922e-06,
   "CH2OH": 7.659180634399683e-09,
   "CH3OH": 0.0071445830328161096,
   "CO2": 0.00034447105357910237,
   "HOCO": 5.2594186986218e-10,
   "OCHO": 8.171626972306994e-16,
   "HOCHO": 2.095993092476506e-05,
   "CH3OO": 1.5602616333382775e-05,
   "CH2OOH": 3.4649379518967867e-15,
   "HOCH2O": 4.626420403291951e-14,
   "CH3OOH": 5.404374956163244e-06,
   "C2": 5.3724703917665195e-22,
   "C2H": 4.8691963217832116e-15,
   "C2H2": 0.0005847892931269487,
   "H2CC": 5.934911356184741e-14,
   "C2H3": 2.0171475155228197e-07,
   "C2H4": 0.12828791074307908,
   "C2H5": 6.541513616631477e-06,
   "C2H6": 0.004171413083774719,
   "C2O": 2.4617135053758866e-16,
   "HCCO": 1.8630540396395535e-09,
   "HCCOH": 1.8253909333659344e-08,
   "CH2CO": 0.000793676178763476,
   "CHCHO": 1.2949199766327376e-09,
   "CHCHOH": 4.439228576614469e-10,
   "cC2H3O": 3.5979081900046623e-13,
   "CH3CO": 1.8257926122568053e-08,
   "CH2CHO": 2.9734481084378718e-06,
   "CH3CHO": 0.0208563162769707,
   "cC2H4O": 0.0015241899936455426,
   "CH2CHOH": 0.0018816830757623062,
   "CH3CH2O": 1.2413163357179157e-10,
   "CH3CHOH": 1.1532446631321398e-09,
   "CH2CH2OH": 8.5086118162112e-08,
   "CH3CH2OH": 1.825227226074931e-05,
   "OCHCO": 2.0710976641167804e-15,
   "OCHCHO": 0.0003749815960640886,
   "CH2CHOO": 7.158764109673907e-09,
   "CH3C(O)O": 9.677389614904574e-16,
   "CH2CHOOH": 6.848068513779827e-10,
   "CH3C(O)OH": 1.146091071412699e-08,
   "CH3CH2OO": 4.816853517797813e-06,
   "CH3CHOOH": 4.273752006101039e-17,
   "CH2CH2OOH": 7.160868263129128e-12,
   "CH3CH2OOH": 1.1785926491185872e-07,
   "CH3C(O)OO": 2.9202977719945857e-09,
   "CH3C(O)OOH": 5.253150561572562e-10,
   "HOCH2CH2OO": 2.748377049483975e-10,
   "C3H2": 1.4972307387311383e-22,
   "cC3H2": 3.5855614100440944e-14,
   "C3H3": 6.673656478550129e-07,
   "CH2CCH": 9.178457683904086e-09,
   "CH2CCH2": 0.0012233116801902376,
   "CH3CCH": 0.00010780553565402687,
   "cC3H4": 6.243395226722968e-10,
   "CH2CHCH2": 0.00010058478586737908,
   "CH3CHCH": 2.1053115485932307e-07,
   "CH3CCH2": 4.137984094987459e-08,
   "cC3H5": 2.122149261577015e-11,
   "C3H6": 0.5877372724227077,
   "cC3H6": 1.5043723273607277e-06,
   "iC3H7": 6.933089589371776e-05,
   "nC3H7": 1.718823989873333e-05,
   "C3H8": 0.29507644764916185,
   "CHCC*O": 3.1414181947074137e-08,
   "CH*CCO": 1.485844283160874e-07,
   "C*CCHO": 2.319196985091693e-16,
   "CH2CCO": 0.00023285899913302795,
   "CHCCHO": 7.012742640608478e-06,
   "C2H3CO": 4.406129002318553e-06,
   "CHCHCHO": 2.7745788064296533e-10,
   "CH2CCHO": 4.378476601063341e-08,
   "CH3CCO": 6.988014049753408e-09,
   "C2H3CHO": 0.055534653269528514,
   "CH3CHCO": 7.452653581343279e-05,
   "CH2CHCH2O": 1.084113868617647e-08,
   "propen1oxy": 4.6939713808454077e-07,
   "propen2oxy": 6.383880432676336e-08,
   "CH2CCH2OH": 3.7808684298897307e-10,
   "CH2C(OH)CH2": 1.9227097830477437e-05,
   "CH3C(OH)CH": 7.696280759920531e-10,
   "CH3CH2CO": 3.258955637366259e-11,
   "CH3C(O)CH2": 2.2237264083096838e-06,
   "CH3CHCHO": 4.243058592416656e-06,
   "CH2CHCHOH": 6.888203489171627e-07,
   "CH2CH2CHO": 3.848739502231135e-09,
   "vinoxylmethyl": 1.9260903743947054e-08,
   "CH3CH2CHO": 0.00011852938095627915,
   "cC3H6O": 0.08243452033121114,
   "CH2CHCH2OH": 0.00016220261958133675,
   "CH3CHCHOH": 0.0005399679985373482,
   "CH3C(O)CH3": 6.833131190350703e-06,
   "nC3H7O": 3.872992390875022e-06,
   "iC3H7O": 6.710651428651092e-11,
   "CH3CH2CHOH": 4.47468141211332e-09,
   "CH3CHCH2OH": 9.381082043071891e-08,
   "CH2CH2CH2OH": 2.8576483276882333e-11,
   "OCHCH2CH2O": 1.3047331840828516e-14,
   "oxiranylmet": 4.808729504196333e-06,
   "CH3COCH2O": 6.09280403428894e-18,
   "CH3CH(CHO)O": 1.2816471208749031e-15,
   "CH2CHCH2OO": 1.6810013319218715e-07,
   "CHCHCH2OOH": 2.352481348939095e-12,
   "CH2CHCH2OOH": 5.756019631502192e-07,
   "CH3CHCHOOH": 4.06566617396307e-17,
   "CH3C(CH2)OOH": 1.1376580730566681e-17,
   "nC3H7OO": 9.492721489485688e-07,
   "iC3H7OO": 7.3552912314091065e-06,
   "CH2CH2CH2OOH": 3.376928038399744e-09,
   "CH3CHCH2OOH": 4.177441086343315e-10,
   "CH2CH(OOH)CH3": 3.228840933913127e-11,
   "nC3H7OOH": 3.400072909470446e-09,
   "iC3H7OOH": 2.633755423472673e-08,
   "OCHCH2CH2OOH": 1.2302574654380226e-10,
   "cC2H3OCH2OOH": 2.2096249874602992e-10,
   "CH3COCH2OOH": 1.113180929763912e-12,
   "CH3CHOOHCHO": 1.1205516200671773e-12,
   "HOOCCCOO*": 7.330450219756456e-11,
   "HOOCC(C)OO*": 9.359660647167309e-12,
   "HOOC(C)COO*": 1.5501203172027698e-12,
   "HOOCC(C*)OOH": 7.11443914963146e-16
  }
 },
 {
  "t": 3.432140000014017,
  "T": 949.9411540432462,
  "p": 101325.00000000001,
  "sxC": {
   "C": 1.8535963275233067e-21,
   "CH": 2.690587418454663e-16,
   "CH2": 3.0726430886710507e-10,
   "CH2(S)": 5.7326796988975185e-12,
   "CH3": 9.608921014964054e-05,
   "CH4": 0.0426970190778925,
   "CO": 0.03825923788497126,
   "HCO": 2.7904120427131944e-07,
   "CH2O": 0.027462416226041567,
   "HCOH": 1.1409276392267752e-10,
   "CH3O": 2.0213215222917634e-06,
   "CH2OH": 9.178983683975527e-09,
   "CH3OH": 0.0070657771562308465,
   "CO2": 0.00036531971249135803,
   "HOCO": 6.238714339691654e-10,
   "OCHO": 1.0386866234123424e-15,
   "HOCHO": 2.2199329678957486e-05,
   "CH3OO": 1.5056474741608527e-05,
   "CH2OOH": 3.709851918066341e-15,
   "HOCH2O": 5.3774740654789526e-14,
   "CH3OOH": 4.9128566684415955e-06,
   "C2": 9.342987040332623e-22,
   "C2H": 6.73180435607435e-15,
   "C2H2": 0.0006234916541649925,
   "H2CC": 7.886142661794369e-14,
   "C2H3": 2.475187006815544e-07,
   "C2H4": 0.13111552974592044,
   "C2H5": 7.68015116245224e-06,
   "C2H6": 0.004635210488879166,
   "C2O": 4.032698681017338e-16,
   "HCCO": 2.4571920907094586e-09,
   "HCCOH": 2.1937668501679692e-08,
   "CH2CO": 0.0008339414501983406,
   "CHCHO": 1.5661611418770014e-09,
   "CHCHOH": 5.640577935013522e-10,
   "cC2H3O": 4.035978431892398e-13,
   "CH3CO": 2.1498269675567477e-08,
   "CH2CHO": 3.5038641732494876e-06,
   "CH3CHO": 0.021685681462463337,
   "cC2H4O": 0.0015285668885479827,
   "CH2CHOH": 0.0019664926150400612,
   "CH3CH2O": 1.3911691314940255e-10,
   "CH3CHOH": 1.5133748402953845e-09,
   "CH2CH2OH": 9.333642860122613e-08,
   "CH3CH2OH": 1.845718971403837e-05,
   "OCHCO": 2.335652796899442e-15,
   "OCHCHO": 0.00037921311220511325,
   "CH2CHOO": 7.519988025351661e-09,
   "CH3C(O)O": 9.498322512261982e-16,
   "CH2CHOOH": 6.539474024992182e-10,
   "CH3C(O)OH": 1.1517849005896953e-08,
   "CH3CH2OO": 4.78650259691797e-06,
   "CH3CHOOH": 4.726706585606845e-17,
   "CH2CH2OOH": 7.61449754384467e-12,
   "CH3CH2OOH": 1.1007090577092594e-07,
   "CH3C(O)OO": 2.9074232691283234e-09,
   "CH3C(O)OOH": 4.469980737882186e-10,
   "HOCH2CH2OO": 2.5606870860264174e-10,
   "C3H2": 2.7365047719572787e-22,
   "cC3H2": 5.6596918081993754e-14,
   "C3H3": 9.213471225957382e-07,
   "CH2CCH": 1.127371433936818e-08,
   "CH2CCH2": 0.0013975133206569203,
   "CH3CCH": 0.00012287853771729274,
   "cC3H4": 7.769933495739617e-10,
   "CH2CHCH2": 0.00011785758215966914,
   "CH3CHCH": 2.58788400965647e-07,
   "CH3CCH2": 5.151617667436431e-08,
   "cC3H5": 2.8078139294023384e-11,
   "C3H6": 0.5798401404755055,
   "cC3H6": 1.7468371411334889e-06,
   "iC3H7": 7.939091361735833e-05,
   "nC3H7": 1.848975916029119e-05,
   "C3H8": 0.30502612582681643,
   "CHCC*O": 3.5462049246019114e-08,
   "CH*CCO": 1.7925609655986652e-07,
   "C*CCHO": 3.009594338604319e-16,
   "CH2CCO": 0.0002500597033771145,
   "CHCCHO": 7.220237258224429e-06,
   "C2H3CO": 4.92367884097359e-06,
   "CHCHCHO": 3.0323116581534083e-10,
   "CH2CCHO": 4.982735831770117e-08,
   "CH3CCO": 8.554975191890726e-09,
   "C2H3CHO": 0.05688937664879007,
   "CH3CHCO": 7.882518127070223e-05,
   "CH2CHCH2O": 1.249884340966394e-08,
   "propen1oxy": 4.568820396575411e-07,
   "propen2oxy": 6.20543761211053e-08,
   "CH2CCH2OH": 4.579538080348391e-10,
   "CH2C(OH)CH2": 2.2499307298412234e-05,
   "CH3C(OH)CH": 9.055481343232815e-10,
   "CH3CH2CO": 3.786105813300503e-11,
   "CH3C(O)CH2": 2.3311060056265105e-06,
   "CH3CHCHO": 4.450982433517738e-06,
   "CH2CHCHOH": 7.290320852470278e-07,
   "CH2CH2CHO": 4.264040915910382e-09,
   "vinoxylmethyl": 2.1798903234667796e-08,
   "CH3CH2CHO": 0.00012155571062282768,
   "cC3H6O": 0.08149286186985238,
   "CH2CHCH2OH": 0.00016785012963065128,
   "CH3CHCHOH": 0.000558880100370204,
   "CH3C(O)CH3": 6.74663145676165e-06,
   "nC3H7O": 4.6048082061796665e-06,
   "iC3H7O": 6.796956040843001e-11,
   "CH3CH2CHOH": 5.010580347875053e-09,
   "CH3CHCH2OH": 9.847459197710232e-08,
   "CH2CH2CH2OH": 3.3469940253394476e-11,
   "OCHCH2CH2O": 1.5946732574175094e-14,
   "oxiranylmet": 4.6563461010095774e-06,
   "CH3COCH2O": 7.492404794490304e-18,
   "CH3CH(CHO)O": 1.5133133231242536e-15,
   "CH2CHCH2OO": 1.769334212958332e-07,
   "CHCHCH2OOH": 2.7534720963229346e-12,
   "CH2CHCH2OOH": 5.810333982844216e-07,
   "CH3CHCHOOH": 4.2086463572864173e-17,
   "CH3C(CH2)OOH": 1.1247434269541751e-17,
   "nC3H7OO": 8.506952014902189e-07,
   "iC3H7OO": 7.175581292078325e-06,
   "CH2CH2CH2OOH": 3.217464433865608e-09,
   "CH3CHCH2OOH": 4.3296395626509475e-10,
   "CH2CH(OOH)CH3": 3.41113249354144e-11,
   "nC3H7OOH": 2.715600430383923e-09,
   "iC3H7OOH": 2.2901402184485996e-08,
   "OCHCH2CH2OOH": 9.382701500763807e-11,
   "cC2H3OCH2OOH": 2.083364408894183e-10,
   "CH3COCH2OOH": 9.501109504434952e-13,
   "CH3CHOOHCHO": 9.442024252632023e-13,
   "HOOCCCOO*": 5.96853159964785e-11,
   "HOOCC(C)OO*": 8.31968722757659e-12,
   "HOOC(C)COO*": 1.400080034462837e-12,
   "HOOCC(C*)OOH": 6.644136160539239e-16
  }
 },
 {
  "t": 3.4329100000140222,
  "T": 957.0454095794387,
  "p": 101325.0,
  "sxC": {
   "C": 3.746387578099968e-21,
   "CH": 4.3081570199211345e-16,
   "CH2": 3.9315441207641724e-10,
   "CH2(S)": 7.561483781939112e-12,
   "CH3": 0.00010825544775051364,
   "CH4": 0.04405024593822403,
   "CO": 0.03949254566199781,
   "HCO": 3.403149242006284e-07,
   "CH2O": 0.027828305504977658,
   "HCOH": 1.299672850307026e-10,
   "CH3O": 2.1732513347878714e-06,
   "CH2OH": 1.0929395550306116e-08,
   "CH3OH": 0.00698110991053132,
   "CO2": 0.00038706741161667374,
   "HOCO": 7.363641118782161e-10,
   "OCHO": 1.3090651918743521e-15,
   "HOCHO": 2.348117004678227e-05,
   "CH3OO": 1.4466568696547133e-05,
   "CH2OOH": 3.927617895249263e-15,
   "HOCH2O": 6.199808188173711e-14,
   "CH3OOH": 4.4464876347319605e-06,
   "C2": 1.6056531221386534e-21,
   "C2H": 9.280591977264532e-15,
   "C2H2": 0.0006664364795453443,
   "H2CC": 1.048288042525703e-13,
   "C2H3": 3.0217311945048346e-07,
   "C2H4": 0.13398509582848536,
   "C2H5": 8.951296488445404e-06,
   "C2H6": 0.005133485051777242,
   "C2O": 6.51068095786136e-16,
   "HCCO": 3.2160550311666648e-09,
   "HCCOH": 2.6328330355660646e-08,
   "CH2CO": 0.0008756063938764388,
   "CHCHO": 1.8847789924982034e-09,
   "CHCHOH": 7.091335388809188e-10,
   "cC2H3O": 4.4962387482122167e-13,
   "CH3CO": 2.5120561955178844e-08,
   "CH2CHO": 4.0972148395618264e-06,
   "CH3CHO": 0.02247503560770614,
   "cC2H4O": 0.0015306719098179278,
   "CH2CHOH": 0.0020520079594633575,
   "CH3CH2O": 1.5440907090723862e-10,
   "CH3CHOH": 1.9672831271759412e-09,
   "CH2CH2OH": 1.017095375115195e-07,
   "CH3CH2OH": 1.871475624339208e-05,
   "OCHCO": 2.623634823324607e-15,
   "OCHCHO": 0.00038343385025583213,
   "CH2CHOO": 7.867986313603995e-09,
   "CH3C(O)O": 9.251804198286487e-16,
   "CH2CHOOH": 6.211850999527845e-10,
   "CH3C(O)OH": 1.1584022975827834e-08,
   "CH3CH2OO": 4.728559314360042e-06,
   "CH3CHOOH": 5.1582424064634176e-17,
   "CH2CH2OOH": 8.051958476234749e-12,
   "CH3CH2OOH": 1.0216690403368688e-07,
   "CH3C(O)OO": 2.8763241995657297e-09,
   "CH3C(O)OOH": 3.779237508938188e-10,
   "HOCH2CH2OO": 2.373354662349605e-10,
   "C3H2": 4.930615840567358e-22,
   "cC3H2": 8.832333026160705e-14,
   "C3H3": 1.2583988988175555e-06,
   "CH2CCH": 1.389005406647013e-08,
   "CH2CCH2": 0.0015879204230691665,
   "CH3CCH": 0.0001404064931057724,
   "cC3H4": 9.621763740292214e-10,
   "CH2CHCH2": 0.00013729104398107187,
   "CH3CHCH": 3.154103246743887e-07,
   "CH3CCH2": 6.374123164344093e-08,
   "cC3H5": 3.685567358533701e-11,
   "C3H6": 0.5719698839485863,
   "cC3H6": 2.031432790850605e-06,
   "iC3H7": 9.023115293237871e-05,
   "nC3H7": 1.9807956678650685e-05,
   "C3H8": 0.31500036626059974,
   "CHCC*O": 3.9965878578528614e-08,
   "CH*CCO": 2.1515155559079068e-07,
   "C*CCHO": 3.891621404336483e-16,
   "CH2CCO": 0.0002682746477947885,
   "CHCCHO": 7.427681061246822e-06,
   "C2H3CO": 5.494426856994171e-06,
   "CHCHCHO": 3.309919075911209e-10,
   "CH2CCHO": 5.63086853302872e-08,
   "CH3CCO": 1.0403673134456182e-08,
   "C2H3CHO": 0.05819766393039176,
   "CH3CHCO": 8.337896767495628e-05,
   "CH2CHCH2O": 1.4270204889324135e-08,
   "propen1oxy": 4.4480509778638107e-07,
   "propen2oxy": 6.034244173665504e-08,
   "CH2CCH2OH": 5.485157848490167e-10,
   "CH2C(OH)CH2": 2.6159206776403408e-05,
   "CH3C(OH)CH": 1.0620924965690353e-09,
   "CH3CH2CO": 4.372846260351434e-11,
   "CH3C(O)CH2": 2.431717153879594e-06,
   "CH3CHCHO": 4.644739279504818e-06,
   "CH2CHCHOH": 7.67391751012718e-07,
   "CH2CH2CHO": 4.684847970708364e-09,
   "vinoxylmethyl": 2.443668458121144e-08,
   "CH3CH2CHO": 0.00012437337861856233,
   "cC3H6O": 0.08052239570804956,
   "CH2CHCH2OH": 0.00017324045136018365,
   "CH3CHCHOH": 0.0005771145012629816,
   "CH3C(O)CH3": 6.678118137757417e-06,
   "nC3H7O": 5.424446448860458e-06,
   "iC3H7O": 6.836552248019266e-11,
   "CH3CH2CHOH": 5.563693072165205e-09,
   "CH3CHCH2OH": 1.0275297591555582e-07,
   "CH2CH2CH2OH": 3.884738888104477e-11,
   "OCHCH2CH2O": 1.9320605656220244e-14,
   "oxiranylmet": 4.512447677303365e-06,
   "CH3COCH2O": 9.125324688390384e-18,
   "CH3CH(CHO)O": 1.7748451974263069e-15,
   "CH2CHCH2OO": 1.8524799308938913e-07,
   "CHCHCH2OOH": 3.201172211069085e-12,
   "CH2CHCH2OOH": 5.817192664328568e-07,
   "CH3CHCHOOH": 4.3388249941983276e-17,
   "CH3C(CH2)OOH": 1.108116345712727e-17,
   "nC3H7OO": 7.585568612741206e-07,
   "iC3H7OO": 6.957443937454214e-06,
   "CH2CH2CH2OOH": 3.0477741276937527e-09,
   "CH3CHCH2OOH": 4.457666500898905e-10,
   "CH2CH(OOH)CH3": 3.581093746611607e-11,
   "nC3H7OOH": 2.1598955912340496e-09,
   "iC3H7OOH": 1.9808392905843994e-08,
   "OCHCH2CH2OOH": 7.133708523377647e-11,
   "cC2H3OCH2OOH": 1.9622889947352484e-10,
   "CH3COCH2OOH": 8.078491585382331e-13,
   "CH3CHOOHCHO": 7.921677531070965e-13,
   "HOOCCCOO*": 4.83780171363594e-11,
   "HOOCC(C)OO*": 7.355864852260206e-12,
   "HOOC(C)COO*": 1.2583672434565777e-12,
   "HOOCC(C*)OOH": 6.17113752229968e-16
  }
 },
 {
  "t": 3.4335700000140266,
  "T": 964.1895705154486,
  "p": 101325.00000000001,
  "sxC": {
   "C": 7.417180440486661e-21,
   "CH": 6.799276031569974e-16,
   "CH2": 4.996864599369092e-10,
   "CH2(S)": 9.860507444897162e-12,
   "CH3": 0.00012132215344555321,
   "CH4": 0.04541328957048437,
   "CO": 0.040755522408272675,
   "HCO": 4.1257713306160596e-07,
   "CH2O": 0.028157023378650087,
   "HCOH": 1.471497567274619e-10,
   "CH3O": 2.31551986719007e-06,
   "CH2OH": 1.2939483279305256e-08,
   "CH3OH": 0.0068902599844759315,
   "CO2": 0.00040986155175816246,
   "HOCO": 8.654882398776954e-10,
   "OCHO": 1.6374095363408433e-15,
   "HOCHO": 2.4811507588001677e-05,
   "CH3OO": 1.3834199013070356e-05,
   "CH2OOH": 4.1112382221802905e-15,
   "HOCH2O": 7.092919136079448e-14,
   "CH3OOH": 4.0041242118652545e-06,
   "C2": 2.731945283002548e-21,
   "C2H": 1.277186778658514e-14,
   "C2H2": 0.0007144519664872385,
   "H2CC": 1.396032330037179e-13,
   "C2H3": 3.6731494150880433e-07,
   "C2H4": 0.13691879452951475,
   "C2H5": 1.0362048443595006e-05,
   "C2H6": 0.005668893967853136,
   "C2O": 1.0382089252955147e-15,
   "HCCO": 4.182616766231284e-09,
   "HCCOH": 3.156673239877919e-08,
   "CH2CO": 0.0009190315845792174,
   "CHCHO": 2.2586608954223047e-09,
   "CHCHOH": 8.829020466910922e-10,
   "cC2H3O": 4.976492452374782e-13,
   "CH3CO": 2.9143281701724222e-08,
   "CH2CHO": 4.7567962411735225e-06,
   "CH3CHO": 0.023218969385717544,
   "cC2H4O": 0.0015306196752425901,
   "CH2CHOH": 0.0021386760499865656,
   "CH3CH2O": 1.697739814672607e-10,
   "CH3CHOH": 2.5350116463090697e-09,
   "CH2CH2OH": 1.1014305885814472e-07,
   "CH3CH2OH": 1.9027343198267368e-05,
   "OCHCO": 2.9370931019221468e-15,
   "OCHCHO": 0.00038769240916993234,
   "CH2CHOO": 8.19976894457973e-09,
   "CH3C(O)O": 8.941631586293945e-16,
   "CH2CHOOH": 5.867972438607311e-10,
   "CH3C(O)OH": 1.166150835737911e-08,
   "CH3CH2OO": 4.642573012458896e-06,
   "CH3CHOOH": 5.554644441697795e-17,
   "CH2CH2OOH": 8.469186684645936e-12,
   "CH3CH2OOH": 9.419442557611446e-08,
   "CH3C(O)OO": 2.8266373837962176e-09,
   "CH3C(O)OOH": 3.171328449012644e-10,
   "HOCH2CH2OO": 2.1873112059775776e-10,
   "C3H2": 8.784223394852505e-22,
   "cC3H2": 1.3660679288746565e-13,
   "C3H3": 1.703281215737265e-06,
   "CH2CCH": 1.7187531526794755e-08,
   "CH2CCH2": 0.0017960383669171623,
   "CH3CCH": 0.00016088226732836677,
   "cC3H4": 1.1870406392399358e-09,
   "CH2CHCH2": 0.00015910282736222224,
   "CH3CHCH": 3.814311279528266e-07,
   "CH3CCH2": 7.845265168348055e-08,
   "cC3H5": 4.80559953065579e-11,
   "C3H6": 0.5640860331319234,
   "cC3H6": 2.3669727783014816e-06,
   "iC3H7": 0.00010181151141624451,
   "nC3H7": 2.1134102196193847e-05,
   "C3H8": 0.32506351581944504,
   "CHCC*O": 4.497624847649265e-08,
   "CH*CCO": 2.5714101806359706e-07,
   "C*CCHO": 5.018412413472518e-16,
   "CH2CCO": 0.0002876615252308845,
   "CHCCHO": 7.634059704880552e-06,
   "C2H3CO": 6.126938922084157e-06,
   "CHCHCHO": 3.6080875519988396e-10,
   "CH2CCHO": 6.322846128476302e-08,
   "CH3CCO": 1.2578827679717759e-08,
   "C2H3CHO": 0.059464696827166694,
   "CH3CHCO": 8.825608500209831e-05,
   "CH2CHCH2O": 1.614458528093846e-08,
   "propen1oxy": 4.330885342406333e-07,
   "propen2oxy": 5.869054246417457e-08,
   "CH2CCH2OH": 6.502795503035154e-10,
   "CH2C(OH)CH2": 3.024843480519666e-05,
   "CH3C(OH)CH": 1.2421211562230845e-09,
   "CH3CH2CO": 5.0224702281555726e-11,
   "CH3C(O)CH2": 2.524424548858288e-06,
   "CH3CHCHO": 4.821959802649234e-06,
   "CH2CHCHOH": 8.034610111636307e-07,
   "CH2CH2CHO": 5.106589658388294e-09,
   "vinoxylmethyl": 2.71478217709517e-08,
   "CH3CH2CHO": 0.00012696197504274718,
   "cC3H6O": 0.0795218318434993,
   "CH2CHCH2OH": 0.00017838164972758513,
   "CH3CHCHOH": 0.0005947063883500492,
   "CH3C(O)CH3": 6.6279363643945665e-06,
   "nC3H7O": 6.3344517237268665e-06,
   "iC3H7O": 6.826314635399844e-11,
   "CH3CH2CHOH": 6.12925229608212e-09,
   "CH3CHCH2OH": 1.0658210363987374e-07,
   "CH2CH2CH2OH": 4.470230821925868e-11,
   "OCHCH2CH2O": 2.321107604652785e-14,
   "oxiranylmet": 4.375574206971286e-06,
   "CH3COCH2O": 1.1013902419669098e-17,
   "CH3CH(CHO)O": 2.0691586216693095e-15,
   "CH2CHCH2OO": 1.9295310530460615e-07,
   "CHCHCH2OOH": 3.698934829238265e-12,
   "CH2CHCH2OOH": 5.77648632509745e-07,
   "CH3CHCHOOH": 4.454285884707056e-17,
   "CH3C(CH2)OOH": 1.087781657304824e-17,
   "nC3H7OO": 6.724165487955806e-07,
   "iC3H7OO": 6.701086274736536e-06,
   "CH2CH2CH2OOH": 2.8685463953455036e-09,
   "CH3CHCH2OOH": 4.558366128241095e-10,
   "CH2CH(OOH)CH3": 3.736541139290938e-11,
   "nC3H7OOH": 1.7083347103684787e-09,
   "iC3H7OOH": 1.7024885847642465e-08,
   "OCHCH2CH2OOH": 5.397808018614004e-11,
   "cC2H3OCH2OOH": 1.8447876562209981e-10,
   "CH3COCH2OOH": 6.83661261413038e-13,
   "CH3CHOOHCHO": 6.609633901582744e-13,
   "HOOCCCOO*": 3.8982204804037084e-11,
   "HOOCC(C)OO*": 6.463075751924605e-12,
   "HOOC(C)COO*": 1.1247420016113558e-12,
   "HOOCC(C*)OOH": 5.697779986075784e-16
  }
 },
 {
  "t": 3.4341300000140302,
  "T": 971.232997335242,
  "p": 101324.99999999999,
  "sxC": {
   "C": 1.4198697594460036e-20,
   "CH": 1.0485081912045238e-15,
   "CH2": 6.279173852762386e-10,
   "CH2(S)": 1.2647951799132533e-11,
   "CH3": 0.00013495493263267338,
   "CH4": 0.04676060189873029,
   "CO": 0.04202614915444985,
   "HCO": 4.95308937436997e-07,
   "CH2O": 0.028438479499343715,
   "HCOH": 1.6514824540908526e-10,
   "CH3O": 2.4420717405018114e-06,
   "CH2OH": 1.5183761579230903e-08,
   "CH3OH": 0.006795242194586276,
   "CO2": 0.00043327969116925606,
   "HOCO": 1.0098584310172745e-09,
   "OCHO": 2.0240508179639043e-15,
   "HOCHO": 2.6163220019037715e-05,
   "CH3OO": 1.3177759057853406e-05,
   "CH2OOH": 4.250980411101325e-15,
   "HOCH2O": 8.031042658723923e-14,
   "CH3OOH": 3.594757972666093e-06,
   "C2": 4.5530601662959226e-21,
   "C2H": 1.743125977020247e-14,
   "C2H2": 0.0007671633116072123,
   "H2CC": 1.852284290272144e-13,
   "C2H3": 4.429075324753641e-07,
   "C2H4": 0.1398671955952884,
   "C2H5": 1.1879350107791881e-05,
   "C2H6": 0.006230217003329006,
   "C2O": 1.6209557859761043e-15,
   "HCCO": 5.378916962500561e-09,
   "HCCOH": 3.766091427444413e-08,
   "CH2CO": 0.0009635155368274751,
   "CHCHO": 2.6859092854763716e-09,
   "CHCHOH": 1.0841024895877246e-09,
   "cC2H3O": 5.461835221158354e-13,
   "CH3CO": 3.347053951500743e-08,
   "CH2CHO": 5.46723067578924e-06,
   "CH3CHO": 0.02389536551786478,
   "cC2H4O": 0.0015285426667156134,
   "CH2CHOH": 0.0022248438199869627,
   "CH3CH2O": 1.8458060563235609e-10,
   "CH3CHOH": 3.2211934727916556e-09,
   "CH2CH2OH": 1.1836623106094068e-07,
   "CH3CH2OH": 1.9388693436088662e-05,
   "OCHCO": 3.2698368132772734e-15,
   "OCHCHO": 0.00039192485873946174,
   "CH2CHOO": 8.504697724049987e-09,
   "CH3C(O)O": 8.582104584455082e-16,
   "CH2CHOOH": 5.51917886794854e-10,
   "CH3C(O)OH": 1.1750546179167348e-08,
   "CH3CH2OO": 4.531181217030531e-06,
   "CH3CHOOH": 5.893634920892071e-17,
   "CH2CH2OOH": 8.852626698596247e-12,
   "CH3CH2OOH": 8.639051209901099e-08,
   "CH3C(O)OO": 2.7600076093534282e-09,
   "CH3C(O)OOH": 2.6499703119930784e-10,
   "HOCH2CH2OO": 2.0077936548908873e-10,
   "C3H2": 1.5309257277720677e-21,
   "cC3H2": 2.0775881928605284e-13,
   "C3H3": 2.2723287753069416e-06,
   "CH2CCH": 2.1271812350468954e-08,
   "CH2CCH2": 0.002017964011414595,
   "CH3CCH": 0.0001842982334400928,
   "cC3H4": 1.4535265419376194e-09,
   "CH2CHCH2": 0.00018292170532837758,
   "CH3CHCH": 4.559957272865689e-07,
   "CH3CCH2": 9.567042449593596e-08,
   "cC3H5": 6.193628213112342e-11,
   "C3H6": 0.5563380288092993,
   "cC3H6": 2.754203758409185e-06,
   "iC3H7": 0.00011376728087094029,
   "nC3H7": 2.2426330816021514e-05,
   "C3H8": 0.33503643110847725,
   "CHCC*O": 5.0411296233163476e-08,
   "CH*CCO": 3.050161270662359e-07,
   "C*CCHO": 6.420435635686171e-16,
   "CH2CCO": 0.0003078943920101648,
   "CHCCHO": 7.833591735319035e-06,
   "C2H3CO": 6.81401087323303e-06,
   "CHCHCHO": 3.9193820168259015e-10,
   "CH2CCHO": 7.040328782071674e-08,
   "CH3CCO": 1.506719515003713e-08,
   "C2H3CHO": 0.060665873885998194,
   "CH3CHCO": 9.340745316187546e-05,
   "CH2CHCH2O": 1.806033884074742e-08,
   "propen1oxy": 4.2193061677820425e-07,
   "propen2oxy": 5.71252183248374e-08,
   "CH2CCH2OH": 7.607902810351961e-10,
   "CH2C(OH)CH2": 3.4699930466783315e-05,
   "CH3C(OH)CH": 1.4435782284140696e-09,
   "CH3CH2CO": 5.71971524351499e-11,
   "CH3C(O)CH2": 2.6061094573508654e-06,
   "CH3CHCHO": 4.9765625528476975e-06,
   "CH2CHCHOH": 8.360042823405238e-07,
   "CH2CH2CHO": 5.514333449601285e-09,
   "vinoxylmethyl": 2.9835447104640315e-08,
   "CH3CH2CHO": 0.00012923803429251975,
   "cC3H6O": 0.07851393956959236,
   "CH2CHCH2OH": 0.0001831626333580127,
   "CH3CHCHOH": 0.0006112780333251358,
   "CH3C(O)CH3": 6.5972900971885626e-06,
   "nC3H7O": 7.310561247329388e-06,
   "iC3H7O": 6.765562754831384e-11,
   "CH3CH2CHOH": 6.688001437624507e-09,
   "CH3CHCH2OH": 1.0982289004549194e-07,
   "CH2CH2CH2OH": 5.085810236148544e-11,
   "OCHCH2CH2O": 2.754477689912768e-14,
   "oxiranylmet": 4.2475382508083016e-06,
   "CH3COCH2O": 1.3124288453057792e-17,
   "CH3CH(CHO)O": 2.3911433220564865e-15,
   "CH2CHCH2OO": 1.9979291926232729e-07,
   "CHCHCH2OOH": 4.236376659176971e-12,
   "CH2CHCH2OOH": 5.691256770775722e-07,
   "CH3CHCHOOH": 4.550864315483841e-17,
   "CH3C(CH2)OOH": 1.0643636476656812e-17,
   "nC3H7OO": 5.938215442526931e-07,
   "iC3H7OO": 6.414634319363608e-06,
   "CH2CH2CH2OOH": 2.68527629321426e-09,
   "CH3CHCH2OOH": 4.627246790850996e-10,
   "CH2CH(OOH)CH3": 3.8721531400264015e-11,
   "nC3H7OOH": 1.349535222553108e-09,
   "iC3H7OOH": 1.458013194525416e-08,
   "OCHCH2CH2OOH": 4.085685134201985e-11,
   "cC2H3OCH2OOH": 1.7323908882429425e-10,
   "CH3COCH2OOH": 5.777113116652273e-13,
   "CH3CHOOHCHO": 5.502807537698746e-13,
   "HOOCCCOO*": 3.1350127199773155e-11,
   "HOOCC(C)OO*": 5.6563621794288655e-12,
   "HOOC(C)COO*": 1.0019489589670817e-12,
   "HOOCC(C*)OOH": 5.237699462426188e-16
  }
 },
 {
  "t": 3.4346200000140334,
  "T": 978.3256900130935,
  "p": 101325.0,
  "sxC": {
   "C": 2.6659607230400903e-20,
   "CH": 1.5949406020344602e-15,
   "CH2": 7.840326004555176e-10,
   "CH2(S)": 1.6045195568012284e-11,
   "CH3": 0.00014935122667888602,
   "CH4": 0.04812242089413002,
   "CO": 0.04333434038958565,
   "HCO": 5.911176958805773e-07,
   "CH2O": 0.028675268036925976,
   "HCOH": 1.841530346328405e-10,
   "CH3O": 2.5526782912973453e-06,
   "CH2OH": 1.772270840476107e-08,
   "CH3OH": 0.006694278171202137,
   "CO2": 0.0004578464753882347,
   "HOCO": 1.1736458919656134e-09,
   "OCHO": 2.484133780435592e-15,
   "HOCHO": 2.7563954694904732e-05,
   "CH3OO": 1.2489927020328487e-05,
   "CH2OOH": 4.3450386789918274e-15,
   "HOCH2O": 9.023571792974276e-14,
   "CH3OOH": 3.2098317055101204e-06,
   "C2": 7.512406212349909e-21,
   "C2H": 2.374512556240503e-14,
   "C2H2": 0.0008263252050133574,
   "H2CC": 2.46352246981223e-13,
   "C2H3": 5.319065267344902e-07,
   "C2H4": 0.1429016535723713,
   "C2H5": 1.3526277119826207e-05,
   "C2H6": 0.006828482642402496,
   "C2O": 2.502647354141181e-15,
   "HCCO": 6.878865845974229e-09,
   "HCCOH": 4.486170162644465e-08,
   "CH2CO": 0.0010101782561485336,
   "CHCHO": 3.181361043306384e-09,
   "CHCHOH": 1.3187738240307916e-09,
   "cC2H3O": 5.95644226878338e-13,
   "CH3CO": 3.816718436426923e-08,
   "CH2CHO": 6.2396613899769985e-06,
   "CH3CHO": 0.02451146575827321,
   "cC2H4O": 0.001524498581630709,
   "CH2CHOH": 0.0023124067495747737,
   "CH3CH2O": 1.9880000367217496e-10,
   "CH3CHOH": 4.055947256844741e-09,
   "CH2CH2OH": 1.2644724358116487e-07,
   "CH3CH2OH": 1.9806224400675376e-05,
   "OCHCO": 3.628704922420624e-15,
   "OCHCHO": 0.00039623192007425,
   "CH2CHOO": 8.78523170313186e-09,
   "CH3C(O)O": 8.175207195258594e-16,
   "CH2CHOOH": 5.16244140981103e-10,
   "CH3C(O)OH": 1.1855094843753217e-08,
   "CH3CH2OO": 4.393403573512515e-06,
   "CH3CHOOH": 6.169036030475634e-17,
   "CH2CH2OOH": 9.205312485003356e-12,
   "CH3CH2OOH": 7.86640067715189e-08,
   "CH3C(O)OO": 2.676082443443092e-09,
   "CH3C(O)OOH": 2.1961556400046866e-10,
   "HOCH2CH2OO": 1.8323799514985188e-10,
   "C3H2": 2.6427885783385026e-21,
   "cC3H2": 3.1369174092165804e-13,
   "C3H3": 3.007867771656551e-06,
   "CH2CCH": 2.6450189451890227e-08,
   "CH2CCH2": 0.0022585709915754412,
   "CH3CCH": 0.00021160734532578226,
   "cC3H4": 1.7748617120370334e-09,
   "CH2CHCH2": 0.00020929419204031917,
   "CH3CHCH": 5.409823530384655e-07,
   "CH3CCH2": 1.1609610104113408e-07,
   "cC3H5": 7.93513480458062e-11,
   "C3H6": 0.5485549978032972,
   "cC3H6": 3.209901671162319e-06,
   "iC3H7": 0.00012618521802022713,
   "nC3H7": 2.3695465185849218e-05,
   "C3H8": 0.3451508306905885,
   "CHCC*O": 5.6401518617356585e-08,
   "CH*CCO": 3.60474569021111e-07,
   "C*CCHO": 8.191146913519043e-16,
   "CH2CCO": 0.00032946686818845607,
   "CHCCHO": 8.028982862111668e-06,
   "C2H3CO": 7.576289950097549e-06,
   "CHCHCHO": 4.248299654835634e-10,
   "CH2CCHO": 7.793099581085796e-08,
   "CH3CCO": 1.795179665236018e-08,
   "C2H3CHO": 0.06182694243056683,
   "CH3CHCO": 9.899733836109523e-05,
   "CH2CHCH2O": 2.0030125151543745e-08,
   "propen1oxy": 4.1106325857242295e-07,
   "propen2oxy": 5.5607644189528866e-08,
   "CH2CCH2OH": 8.816384174815256e-10,
   "CH2C(OH)CH2": 3.961953734252799e-05,
   "CH3C(OH)CH": 1.6720579857145316e-09,
   "CH3CH2CO": 6.475023595403487e-11,
   "CH3C(O)CH2": 2.677333827792749e-06,
   "CH3CHCHO": 5.109518223659771e-06,
   "CH2CHCHOH": 8.652233235334497e-07,
   "CH2CH2CHO": 5.910102871913453e-09,
   "vinoxylmethyl": 3.251065728621635e-08,
   "CH3CH2CHO": 0.00013121363494096898,
   "cC3H6O": 0.07747979526390104,
   "CH2CHCH2OH": 0.0001876745696748439,
   "CH3CHCHOH": 0.0006271473327681896,
   "CH3C(O)CH3": 6.58572726486866e-06,
   "nC3H7O": 8.363714909451431e-06,
   "iC3H7O": 6.653341133293865e-11,
   "CH3CH2CHOH": 7.2432122135487574e-09,
   "CH3CHCH2OH": 1.1248999336546504e-07,
   "CH2CH2CH2OH": 5.7363543125412607e-11,
   "OCHCH2CH2O": 3.240330107545891e-14,
   "oxiranylmet": 4.124840910909884e-06,
   "CH3COCH2O": 1.5497712604257784e-17,
   "CH3CH(CHO)O": 2.747994822753565e-15,
   "CH2CHCH2OO": 2.0581882454143674e-07,
   "CHCHCH2OOH": 4.823505712995239e-12,
   "CH2CHCH2OOH": 5.562962443309791e-07,
   "CH3CHCHOOH": 4.6289946308015684e-17,
   "CH3C(CH2)OOH": 1.0376283067576296e-17,
   "nC3H7OO": 5.209595014696278e-07,
   "iC3H7OO": 6.095917972423905e-06,
   "CH2CH2CH2OOH": 2.496235389449583e-09,
   "CH3CHCH2OOH": 4.6638989378861e-10,
   "CH2CH(OOH)CH3": 3.988911090937629e-11,
   "nC3H7OOH": 1.0592283077333508e-09,
   "iC3H7OOH": 1.2398012015023145e-08,
   "OCHCH2CH2OOH": 3.0742774240096e-11,
   "cC2H3OCH2OOH": 1.6222285402061028e-10,
   "CH3COCH2OOH": 4.857005588616106e-13,
   "CH3CHOOHCHO": 4.552397652459132e-13,
   "HOOCCCOO*": 2.5040019367040452e-11,
   "HOOCC(C)OO*": 4.915951605528064e-12,
   "HOOC(C)COO*": 8.874006691553845e-13,
   "HOOCC(C*)OOH": 4.785150400653045e-16
  }
 },
 {
  "t": 3.435040000014036,
  "T": 985.2526906324825,
  "p": 101325.0,
  "sxC": {
   "C": 4.820838518219322e-20,
   "CH": 2.3642230630201877e-15,
   "CH2": 9.664314568135117e-10,
   "CH2(S)": 1.9994442317140813e-11,
   "CH3": 0.00016396068171383458,
   "CH4": 0.0494591413898343,
   "CO": 0.0446427541566963,
   "HCO": 6.976130843548434e-07,
   "CH2O": 0.028857897144245453,
   "HCOH": 2.0335587907811856e-10,
   "CH3O": 2.6418575278815096e-06,
   "CH2OH": 2.0485208357840336e-08,
   "CH3OH": 0.006590757298326001,
   "CO2": 0.0004828262762485919,
   "HOCO": 1.352524600478103e-09,
   "OCHO": 3.0090921235750034e-15,
   "HOCHO": 2.896933858070404e-05,
   "CH3OO": 1.1798711984536074e-05,
   "CH2OOH": 4.3882224274213996e-15,
   "HOCH2O": 1.0027244603326994e-13,
   "CH3OOH": 2.860541096001404e-06,
   "C2": 1.20868130656086e-20,
   "C2H": 3.19782809113099e-14,
   "C2H2": 0.0008907186981700191,
   "H2CC": 3.256037451091918e-13,
   "C2H3": 6.327821665829748e-07,
   "C2H4": 0.14593759350543845,
   "C2H5": 1.5237941945529724e-05,
   "C2H6": 0.007443920688826109,
   "C2O": 3.773406810357628e-15,
   "HCCO": 8.686462959306962e-09,
   "HCCOH": 5.3058441979147776e-08,
   "CH2CO": 0.0010577611541722912,
   "CHCHO": 3.734642402854394e-09,
   "CHCHOH": 1.5804293397144896e-09,
   "cC2H3O": 6.438693136869823e-13,
   "CH3CO": 4.3048288067100284e-08,
   "CH2CHO": 7.0443610193638e-06,
   "CH3CHO": 0.025043108492477487,
   "cC2H4O": 0.001518708571573481,
   "CH2CHOH": 0.0023987632516361294,
   "CH3CH2O": 2.1167833235290524e-10,
   "CH3CHOH": 5.025138208129769e-09,
   "CH2CH2OH": 1.3404151433523453e-07,
   "CH3CH2OH": 2.0265836845889795e-05,
   "OCHCO": 4.00193510219994e-15,
   "OCHCHO": 0.0004004835939972186,
   "CH2CHOO": 9.029541556465324e-09,
   "CH3C(O)O": 7.744236887900451e-16,
   "CH2CHOOH": 4.812584045252198e-10,
   "CH3C(O)OH": 1.1974055768899648e-08,
   "CH3CH2OO": 4.235561736807084e-06,
   "CH3CHOOH": 6.362491231393435e-17,
   "CH2CH2OOH": 9.512439330213446e-12,
   "CH3CH2OOH": 7.131257516142242e-08,
   "CH3C(O)OO": 2.579020011720349e-09,
   "CH3C(O)OOH": 1.8152739663400464e-10,
   "HOCH2CH2OO": 1.6674506772376457e-10,
   "C3H2": 4.4481322928759805e-21,
   "cC3H2": 4.647401737222115e-13,
   "C3H3": 3.919447622180825e-06,
   "CH2CCH": 3.282025130993993e-08,
   "CH2CCH2": 0.0025103894348208152,
   "CH3CCH": 0.00024242073192023425,
   "cC3H4": 2.1490180415306146e-09,
   "CH2CHCH2": 0.00023739964842141675,
   "CH3CHCH": 6.33744015252077e-07,
   "CH3CCH2": 1.394037510727852e-07,
   "cC3H5": 1.0033817895262362e-10,
   "C3H6": 0.540966655453746,
   "cC3H6": 3.7286414791555593e-06,
   "iC3H7": 0.0001384936517967287,
   "nC3H7": 2.4886761535642897e-05,
   "C3H8": 0.35511797523212424,
   "CHCC*O": 6.276889609666685e-08,
   "CH*CCO": 4.2243104588030613e-07,
   "C*CCHO": 1.0344032752595784e-15,
   "CH2CCO": 0.0003517737061055239,
   "CHCCHO": 8.213077777413285e-06,
   "C2H3CO": 8.396110560186397e-06,
   "CHCHCHO": 4.5820179438694927e-10,
   "CH2CCHO": 8.551839257075682e-08,
   "CH3CCO": 2.1167684550806596e-08,
   "C2H3CHO": 0.06291346277448263,
   "CH3CHCO": 0.00010491062895310464,
   "CH2CHCH2O": 2.1963902926477113e-08,
   "propen1oxy": 4.007827818456501e-07,
   "propen2oxy": 5.4178077082570286e-08,
   "CH2CCH2OH": 1.0079661784230798e-09,
   "CH2C(OH)CH2": 4.4858586211978065e-05,
   "CH3C(OH)CH": 1.9212180031255275e-09,
   "CH3CH2CO": 7.25837605192099e-11,
   "CH3C(O)CH2": 2.7351156799885795e-06,
   "CH3CHCHO": 5.215224292640769e-06,
   "CH2CHCHOH": 8.898591785710034e-07,
   "CH2CH2CHO": 6.275869431414173e-09,
   "vinoxylmethyl": 3.504719985455516e-08,
   "CH3CH2CHO": 0.00013279719627097076,
   "cC3H6O": 0.07645304638563105,
   "CH2CHCH2OH": 0.00019177459021269534,
   "CH3CHCHOH": 0.0006418090411950293,
   "CH3C(O)CH3": 6.593428652731682e-06,
   "nC3H7O": 9.44782247075623e-06,
   "iC3H7O": 6.49532124897074e-11,
   "CH3CH2CHOH": 7.769549623080412e-09,
   "CH3CHCH2OH": 1.1446970856386392e-07,
   "CH2CH2CH2OH": 6.391721110188925e-11,
   "OCHCH2CH2O": 3.760596032349508e-14,
   "oxiranylmet": 4.010454569543915e-06,
   "CH3COCH2O": 1.804665971156708e-17,
   "CH3CH(CHO)O": 3.1283029309069666e-15,
   "CH2CHCH2OO": 2.1078227796673206e-07,
   "CHCHCH2OOH": 5.439510603051127e-12,
   "CH2CHCH2OOH": 5.400070279370489e-07,
   "CH3CHCHOOH": 4.6853307375844845e-17,
   "CH3C(CH2)OOH": 1.0087130967431544e-17,
   "nC3H7OO": 4.557944560721532e-07,
   "iC3H7OO": 5.759490775896514e-06,
   "CH2CH2CH2OOH": 2.309405022436327e-09,
   "CH3CHCH2OOH": 4.66660129091568e-10,
   "CH2CH(OOH)CH3": 4.0821273167396734e-11,
   "nC3H7OOH": 8.320004170240571e-10,
   "iC3H7OOH": 1.051815836151075e-08,
   "OCHCH2CH2OOH": 2.318992079121351e-11,
   "cC2H3OCH2OOH": 1.5173553478170373e-10,
   "CH3COCH2OOH": 4.0842766657825096e-13,
   "CH3CHOOHCHO": 3.763399582495283e-13,
   "HOOCCCOO*": 1.9995994225437206e-11,
   "HOOCC(C)OO*": 4.260468564207481e-12,
   "HOOC(C)COO*": 7.84356817736197e-13,
   "HOOCC(C*)OOH": 4.3571685371331415e-16
  }
 },
 {
  "t": 3.4354100000140386,
  "T": 992.1318287564833,
  "p": 101324.99999999999,
  "sxC": {
   "C": 8.491704943008543e-20,
   "CH": 3.44101088822464e-15,
   "CH2": 1.1806891294296267e-09,
   "CH2(S)": 2.4582487267178732e-11,
   "CH3": 0.00017889615801383417,
   "CH4": 0.05079521284707039,
   "CO": 0.04597516447330109,
   "HCO": 8.166487206801483e-07,
   "CH2O": 0.028988584415496114,
   "HCOH": 2.2281903517131299e-10,
   "CH3O": 2.7099748439946947e-06,
   "CH2OH": 2.3514663555681e-08,
   "CH3OH": 0.006483353687499191,
   "CO2": 0.0005086289196639998,
   "HOCO": 1.5495057401163703e-09,
   "OCHO": 3.6108109329578535e-15,
   "HOCHO": 3.0400353300545334e-05,
   "CH3OO": 1.1099717589549095e-05,
   "CH2OOH": 4.381726527554034e-15,
   "HOCH2O": 1.1043573607499225e-13,
   "CH3OOH": 2.539642387368303e-06,
   "C2": 1.912247022910896e-20,
   "C2H": 4.279003081039554e-14,
   "C2H2": 0.0009619003096402088,
   "H2CC": 4.2968267511629867e-13,
   "C2H3": 7.48096916863483e-07,
   "C2H4": 0.1490322107174125,
   "C2H5": 1.702226330444652e-05,
   "C2H6": 0.00808448426559974,
   "C2O": 5.600175125213652e-15,
   "HCCO": 1.087971218264662e-08,
   "HCCOH": 6.247296282835804e-08,
   "CH2CO": 0.0011071958343851504,
   "CHCHO": 4.3580236280294395e-09,
   "CHCHOH": 1.8726667084098544e-09,
   "cC2H3O": 6.909889128648335e-13,
   "CH3CO": 4.8137770367595216e-08,
   "CH2CHO": 7.886221936206284e-06,
   "CH3CHO": 0.02549610742837016,
   "cC2H4O": 0.0015111812234940793,
   "CH2CHOH": 0.0024854187250139635,
   "CH3CH2O": 2.2315657829675747e-10,
   "CH3CHOH": 6.1495814225343316e-09,
   "CH2CH2OH": 1.411906304635401e-07,
   "CH3CH2OH": 2.0772283096758696e-05,
   "OCHCO": 4.3941582486310935e-15,
   "OCHCHO": 0.00040474297783406517,
   "CH2CHOO": 9.239439010161572e-09,
   "CH3C(O)O": 7.293750909302934e-16,
   "CH2CHOOH": 4.46715115996269e-10,
   "CH3C(O)OH": 1.2111415348056601e-08,
   "CH3CH2OO": 4.05793155278495e-06,
   "CH3CHOOH": 6.471840392733928e-17,
   "CH2CH2OOH": 9.776494473032552e-12,
   "CH3CH2OOH": 6.426020338053262e-08,
   "CH3C(O)OO": 2.469318249023568e-09,
   "CH3C(O)OOH": 1.4917333790275578e-10,
   "HOCH2CH2OO": 1.5108638976187333e-10,
   "C3H2": 7.371887456245797e-21,
   "cC3H2": 6.807384484987869e-13,
   "C3H3": 5.0543107461987705e-06,
   "CH2CCH": 4.0776557512793425e-08,
   "CH2CCH2": 0.0027770862446688423,
   "CH3CCH": 0.00027765141889627337,
   "cC3H4": 2.5897693850375456e-09,
   "CH2CHCH2": 0.0002676164769753525,
   "CH3CHCH": 7.353287991451805e-07,
   "CH3CCH2": 1.6620710618333254e-07,
   "cC3H5": 1.2578441357651047e-10,
   "C3H6": 0.5334373938247016,
   "cC3H6": 4.3268766517793645e-06,
   "iC3H7": 0.00015068557984383116,
   "nC3H7": 2.6005338520420025e-05,
   "C3H8": 0.3651227667573025,
   "CHCC*O": 6.960996915358403e-08,
   "CH*CCO": 4.923862098585941e-07,
   "C*CCHO": 1.2982837416610478e-15,
   "CH2CCO": 0.00037521955830763367,
   "CHCCHO": 8.388121159174358e-06,
   "C2H3CO": 9.291651146315659e-06,
   "CHCHCHO": 4.922621037739228e-10,
   "CH2CCHO": 9.321907484264362e-08,
   "CH3CCO": 2.4780473910668692e-08,
   "C2H3CHO": 0.06394556818332134,
   "CH3CHCO": 0.00011129852251115902,
   "CH2CHCH2O": 2.3863141978603067e-08,
   "propen1oxy": 3.908768801900969e-07,
   "propen2oxy": 5.280589637522884e-08,
   "CH2CCH2OH": 1.140273716212654e-09,
   "CH2C(OH)CH2": 5.049212011371934e-05,
   "CH3C(OH)CH": 2.1948910701267155e-09,
   "CH3CH2CO": 8.07305659407287e-11,
   "CH3C(O)CH2": 2.7800612451592e-06,
   "CH3CHCHO": 5.294834431443579e-06,
   "CH2CHCHOH": 9.101090673548056e-07,
   "CH2CH2CHO": 6.612781244751428e-09,
   "vinoxylmethyl": 3.744630295464227e-08,
   "CH3CH2CHO": 0.00013399360944846866,
   "cC3H6O": 0.07541847987380261,
   "CH2CHCH2OH": 0.0001955332633432004,
   "CH3CHCHOH": 0.000655505441043623,
   "CH3C(O)CH3": 6.6198205054897255e-06,
   "nC3H7O": 1.0562819578718512e-05,
   "iC3H7O": 6.293150514562376e-11,
   "CH3CH2CHOH": 8.267962137144285e-09,
   "CH3CHCH2OH": 1.1578852274005754e-07,
   "CH2CH2CH2OH": 7.050677028546338e-11,
   "OCHCH2CH2O": 4.318206981530103e-14,
   "oxiranylmet": 3.901670220851549e-06,
   "CH3COCH2O": 2.07850933162359e-17,
   "CH3CH(CHO)O": 3.53674331431577e-15,
   "CH2CHCH2OO": 2.1473732229427026e-07,
   "CHCHCH2OOH": 6.0900053836218966e-12,
   "CH2CHCH2OOH": 5.205586793626425e-07,
   "CH3CHCHOOH": 4.720623114308129e-17,
   "CH3C(CH2)OOH": 9.775133030797064e-18,
   "nC3H7OO": 3.9681793724872663e-07,
   "iC3H7OO": 5.405352212294198e-06,
   "CH2CH2CH2OOH": 2.1238120608668985e-09,
   "CH3CHCH2OOH": 4.6362690450886296e-10,
   "CH2CH(OOH)CH3": 4.153132184270815e-11,
   "nC3H7OOH": 6.51330605575207e-10,
   "iC3H7OOH": 8.878067849870786e-09,
   "OCHCH2CH2OOH": 1.7450411840660387e-11,
   "cC2H3OCH2OOH": 1.4158042086368218e-10,
   "CH3COCH2OOH": 3.4255180865583605e-13,
   "CH3CHOOHCHO": 3.098798049858182e-13,
   "HOOCCCOO*": 1.5903640717368734e-11,
   "HOOCC(C)OO*": 3.6732630238440435e-12,
   "HOOC(C)COO*": 6.90561216866465e-13,
   "HOOCC(C*)OOH": 3.948844966393287e-16
  }
 },
 {
  "t": 3.435740000014041,
  "T": 998.9850532272126,
  "p": 101325.0,
  "sxC": {
   "C": 1.460506674837367e-19,
   "CH": 4.925091000660135e-15,
   "CH2": 1.4308155109189229e-09,
   "CH2(S)": 2.9847443546115106e-11,
   "CH3": 0.00019407510552007918,
   "CH4": 0.05213703272250138,
   "CO": 0.04733819348693468,
   "HCO": 9.488024049871855e-07,
   "CH2O": 0.029065703829687258,
   "HCOH": 2.423439716779657e-10,
   "CH3O": 2.7560612107887696e-06,
   "CH2OH": 2.682173912955009e-08,
   "CH3OH": 0.006372011639863303,
   "CO2": 0.0005353485906682953,
   "HOCO": 1.7654175548524048e-09,
   "OCHO": 4.295409055637399e-15,
   "HOCHO": 3.1859525875732684e-05,
   "CH3OO": 1.039714370898365e-05,
   "CH2OOH": 4.326155338441258e-15,
   "HOCH2O": 1.2059598044055963e-13,
   "CH3OOH": 2.2453455103657976e-06,
   "C2": 2.978890977495055e-20,
   "C2H": 5.693158985340355e-14,
   "C2H2": 0.0010407984001699656,
   "H2CC": 5.666185345007971e-13,
   "C2H3": 8.794521631391629e-07,
   "C2H4": 0.15220291340275058,
   "C2H5": 1.8862577215552038e-05,
   "C2H6": 0.008750418249104566,
   "C2O": 8.19508377277191e-15,
   "HCCO": 1.3529170241236675e-08,
   "HCCOH": 7.325263490579195e-08,
   "CH2CO": 0.0011588362678208828,
   "CHCHO": 5.058072541347133e-09,
   "CHCHOH": 2.1956516252675185e-09,
   "cC2H3O": 7.364251506930199e-13,
   "CH3CO": 5.3390596368918684e-08,
   "CH2CHO": 8.75922621816524e-06,
   "CH3CHO": 0.025867241629428495,
   "cC2H4O": 0.0015019146875775778,
   "CH2CHOH": 0.0025727138457782173,
   "CH3CH2O": 2.3299036023273977e-10,
   "CH3CHOH": 7.437064201183628e-09,
   "CH2CH2OH": 1.478251929133315e-07,
   "CH3CH2OH": 2.1325034572044243e-05,
   "OCHCO": 4.8051587891624636e-15,
   "OCHCHO": 0.0004090072250293343,
   "CH2CHOO": 9.412641958896522e-09,
   "CH3C(O)O": 6.833195460719586e-16,
   "CH2CHOOH": 4.1279694300070963e-10,
   "CH3C(O)OH": 1.2270433177438267e-08,
   "CH3CH2OO": 3.862496677978621e-06,
   "CH3CHOOH": 6.492827061109515e-17,
   "CH2CH2OOH": 9.994996352738646e-12,
   "CH3CH2OOH": 5.752982918976014e-08,
   "CH3C(O)OO": 2.3484793268015207e-09,
   "CH3C(O)OOH": 1.217734673204201e-10,
   "HOCH2CH2OO": 1.3627345328947468e-10,
   "C3H2": 1.2056446945494158e-20,
   "cC3H2": 9.876433574468848e-13,
   "C3H3": 6.458447962840146e-06,
   "CH2CCH": 5.0749756270096575e-08,
   "CH2CCH2": 0.0030593202961446703,
   "CH3CCH": 0.00031797517439995484,
   "cC3H4": 3.1089987341747332e-09,
   "CH2CHCH2": 0.0002999811366548388,
   "CH3CHCH": 8.455402410181512e-07,
   "CH3CCH2": 1.9690468541273173e-07,
   "cC3H5": 1.5647988039078434e-10,
   "C3H6": 0.5259367974340825,
   "cC3H6": 5.017408769993457e-06,
   "iC3H7": 0.00016257274105330654,
   "nC3H7": 2.70380382119259e-05,
   "C3H8": 0.37521494591304866,
   "CHCC*O": 7.6945555395527e-08,
   "CH*CCO": 5.712715199620487e-07,
   "C*CCHO": 1.6206737017379421e-15,
   "CH2CCO": 0.0003999462479574481,
   "CHCCHO": 8.553733469075585e-06,
   "C2H3CO": 1.027277989367488e-05,
   "CHCHCHO": 5.267467645699178e-10,
   "CH2CCHO": 1.0098255520617667e-07,
   "CH3CCO": 2.8820938978615602e-08,
   "C2H3CHO": 0.06492667523933555,
   "CH3CHCO": 0.00011825368007072602,
   "CH2CHCH2O": 2.5701916106436195e-08,
   "propen1oxy": 3.8128865966713104e-07,
   "propen2oxy": 5.148242709465896e-08,
   "CH2CCH2OH": 1.2773006208122148e-09,
   "CH2C(OH)CH2": 5.653079058327318e-05,
   "CH3C(OH)CH": 2.4938158646504683e-09,
   "CH3CH2CO": 8.910962594883717e-11,
   "CH3C(O)CH2": 2.8117537698988487e-06,
   "CH3CHCHO": 5.347592317218511e-06,
   "CH2CHCHOH": 9.257583970166055e-07,
   "CH2CH2CHO": 6.91667566830949e-09,
   "vinoxylmethyl": 3.967299114699185e-08,
   "CH3CH2CHO": 0.00013477772265097092,
   "cC3H6O": 0.07437425060775897,
   "CH2CHCH2OH": 0.000198954705369898,
   "CH3CHCHOH": 0.0006682470377137585,
   "CH3C(O)CH3": 6.664688768160687e-06,
   "nC3H7O": 1.1692239501799883e-05,
   "iC3H7O": 6.049967567127861e-11,
   "CH3CH2CHOH": 8.731678596439145e-09,
   "CH3CHCH2OH": 1.1643538264839344e-07,
   "CH2CH2CH2OH": 7.702072937357912e-11,
   "OCHCH2CH2O": 4.908722875235375e-14,
   "oxiranylmet": 3.797615617874112e-06,
   "CH3COCH2O": 2.3689560417985104e-17,
   "CH3CH(CHO)O": 3.9731767476479554e-15,
   "CH2CHCH2OO": 2.1765245009880649e-07,
   "CHCHCH2OOH": 6.772454051770929e-12,
   "CH2CHCH2OOH": 4.983760365438197e-07,
   "CH3CHCHOOH": 4.734462931672931e-17,
   "CH3C(CH2)OOH": 9.442238812148526e-18,
   "nC3H7OO": 3.435853958147903e-07,
   "iC3H7OO": 5.0375092167131755e-06,
   "CH2CH2CH2OOH": 1.940864658903807e-09,
   "CH3CHCH2OOH": 4.573398332368996e-10,
   "CH2CH(OOH)CH3": 4.2016624236516674e-11,
   "nC3H7OOH": 5.077150524192952e-10,
   "iC3H7OOH": 7.4503890070389245e-09,
   "OCHCH2CH2OOH": 1.308501464566894e-11,
   "cC2H3OCH2OOH": 1.3172470523665465e-10,
   "CH3COCH2OOH": 2.863927733129993e-13,
   "CH3CHOOHCHO": 2.5394440356500677e-13,
   "HOOCCCOO*": 1.2586504224553317e-11,
   "HOOCC(C)OO*": 3.1486919025874e-12,
   "HOOC(C)COO*": 6.053818016258404e-13,
   "HOOCC(C*)OOH": 3.561046412695225e-16
  }
 },
 {
  "t": 3.4360300000140427,
  "T": 1005.6466771581653,
  "p": 101325.0,
  "sxC": {
   "C": 2.4235840808363413e-19,
   "CH": 6.877827540542786e-15,
   "CH2": 1.7126375634480582e-09,
   "CH2(S)": 3.5644515764599353e-11,
   "CH3": 0.00020898613580351213,
   "CH4": 0.05345374576000069,
   "CO": 0.04869962625005661,
   "HCO": 1.0903589271863188e-06,
   "CH2O": 0.02908735846313411,
   "HCOH": 2.61194971102815e-10,
   "CH3O": 2.779055580631921e-06,
   "CH2OH": 3.0313665447130824e-08,
   "CH3OH": 0.006259861339046416,
   "CO2": 0.0005623086854088829,
   "HOCO": 1.994179376579221e-09,
   "OCHO": 5.046290216480458e-15,
   "HOCHO": 3.330793480428679e-05,
   "CH3OO": 9.71398041667528e-06,
   "CH2OOH": 4.226470195656615e-15,
   "HOCH2O": 1.3033640516532014e-13,
   "CH3OOH": 1.9830255614701403e-06,
   "C2": 4.521643498247172e-20,
   "C2H": 7.47911583917219e-14,
   "C2H2": 0.0011259468138120946,
   "H2CC": 7.415930505498661e-13,
   "C2H3": 1.0242579773173633e-06,
   "C2H4": 0.15537646626953638,
   "C2H5": 2.0686820329324568e-05,
   "C2H6": 0.009422636280690833,
   "C2O": 1.1725328855761036e-14,
   "HCCO": 1.6622424106427242e-08,
   "HCCOH": 8.520047677699715e-08,
   "CH2CO": 0.0012115478547584059,
   "CHCHO": 5.819174347555634e-09,
   "CHCHOH": 2.5388454478979334e-09,
   "cC2H3O": 7.783967584846062e-13,
   "CH3CO": 5.8604341615965767e-08,
   "CH2CHO": 9.631485989866388e-06,
   "CH3CHO": 0.02614615728161507,
   "cC2H4O": 0.0014911842039675581,
   "CH2CHOH": 0.0026585484957285556,
   "CH3CH2O": 2.407557267224764e-10,
   "CH3CHOH": 8.849156713021177e-09,
   "CH2CH2OH": 1.5371468220332174e-07,
   "CH3CH2OH": 2.1906290347563853e-05,
   "OCHCO": 5.2224296378355006e-15,
   "OCHCHO": 0.00041314746301884353,
   "CH2CHOO": 9.543485133339391e-09,
   "CH3C(O)O": 6.384319074810328e-16,
   "CH2CHOOH": 3.8053993289455835e-10,
   "CH3C(O)OH": 1.2449640750820606e-08,
   "CH3CH2OO": 3.6572449259562016e-06,
   "CH3CHOOH": 6.426451527552373e-17,
   "CH2CH2OOH": 1.0161404915779671e-11,
   "CH3CH2OOH": 5.1309810781039995e-08,
   "CH3C(O)OO": 2.2216665846438175e-09,
   "CH3C(O)OOH": 9.923473465938628e-11,
   "HOCH2CH2OO": 1.2267758880015077e-10,
   "C3H2": 1.924430860751187e-20,
   "cC3H2": 1.4075681545091045e-12,
   "C3H3": 8.134486499300572e-06,
   "CH2CCH": 6.291483006345075e-08,
   "CH2CCH2": 0.0033494024706357435,
   "CH3CCH": 0.0003628327596669567,
   "cC3H4": 3.7029261717216047e-09,
   "CH2CHCH2": 0.0003335480802064432,
   "CH3CHCH": 9.60623463265922e-07,
   "CH3CCH2": 2.309158381762354e-07,
   "cC3H5": 1.9224500637301106e-10,
   "C3H6": 0.5186416653306434,
   "cC3H6": 5.791913816265252e-06,
   "iC3H7": 0.0001736471935738525,
   "nC3H7": 2.794650988611275e-05,
   "C3H8": 0.3851608935701843,
   "CHCC*O": 8.457402104890168e-08,
   "CH*CCO": 6.575812422450653e-07,
   "C*CCHO": 2.0016890307678123e-15,
   "CH2CCO": 0.000425375783226028,
   "CHCCHO": 8.705357432622539e-06,
   "C2H3CO": 1.1320112796089894e-05,
   "CHCHCHO": 5.603969322773432e-10,
   "CH2CCHO": 1.0853738011764634e-07,
   "CH3CCO": 3.319106470565243e-08,
   "C2H3CHO": 0.0658343418750847,
   "CH3CHCO": 0.0001256656582231633,
   "CH2CHCH2O": 2.740626794480634e-08,
   "propen1oxy": 3.7222101019983566e-07,
   "propen2oxy": 5.023484747135067e-08,
   "CH2CCH2OH": 1.4136609817788067e-09,
   "CH2C(OH)CH2": 6.279903154997428e-05,
   "CH3C(OH)CH": 2.8091241702921044e-09,
   "CH3CH2CO": 9.738769820171294e-11,
   "CH3C(O)CH2": 2.8294440345672912e-06,
   "CH3CHCHO": 5.3723862448017625e-06,
   "CH2CHCHOH": 9.363537709832551e-07,
   "CH2CH2CHO": 7.176620333517505e-09,
   "vinoxylmethyl": 4.1639582260835756e-08,
   "CH3CH2CHO": 0.0001351195969792412,
   "cC3H6O": 0.07334748999658924,
   "CH2CHCH2OH": 0.00020195887534001992,
   "CH3CHCHOH": 0.0006797190131795658,
   "CH3C(O)CH3": 6.725869519728607e-06,
   "nC3H7O": 1.2786035716612242e-05,
   "iC3H7O": 5.777422705953392e-11,
   "CH3CH2CHOH": 9.142616823404083e-09,
   "CH3CHCH2OH": 1.1641060398855108e-07,
   "CH2CH2CH2OH": 8.31635170572226e-11,
   "OCHCH2CH2O": 5.509124249079858e-14,
   "oxiranylmet": 3.7002501858720056e-06,
   "CH3COCH2O": 2.6643350435692144e-17,
   "CH3CH(CHO)O": 4.424038715191929e-15,
   "CH2CHCH2OO": 2.1946036967605566e-07,
   "CHCHCH2OOH": 7.463843284417106e-12,
   "CH2CHCH2OOH": 4.745547464010845e-07,
   "CH3CHCHOOH": 4.726970820267004e-17,
   "CH3C(CH2)OOH": 9.099974708894594e-18,
   "nC3H7OO": 2.9693293508557977e-07,
   "iC3H7OO": 4.670332260581184e-06,
   "CH2CH2CH2OOH": 1.7666900339351777e-09,
   "CH3CHCH2OOH": 4.481805725869335e-10,
   "CH2CH(OOH)CH3": 4.227143522605446e-11,
   "nC3H7OOH": 3.964695913424932e-10,
   "iC3H7OOH": 6.242792458019104e-09,
   "OCHCH2CH2OOH": 9.84491363129569e-12,
   "cC2H3OCH2OOH": 1.2240433413047975e-10,
   "CH3COCH2OOH": 2.397516967795476e-13,
   "CH3CHOOHCHO": 2.0812382998839047e-13,
   "HOOCCCOO*": 9.968840818330032e-12,
   "HOOCC(C)OO*": 2.6937078454306876e-12,
   "HOOC(C)COO*": 5.302302838044326e-13,
   "HOOCC(C*)OOH": 3.2041086544475806e-16
  }
 },
 {
  "t": 3.4362900000140444,
  "T": 1012.1881589690481,
  "p": 101325.00000000001,
  "sxC": {
   "C": 3.9073112549682164e-19,
   "CH": 9.414824036230465e-15,
   "CH2": 2.029748971972527e-09,
   "CH2(S)": 4.198363789114945e-11,
   "CH3": 0.00022364513424068892,
   "CH4": 0.05476059541950876,
   "CO": 0.050073518573157484,
   "HCO": 1.2417373253993242e-06,
   "CH2O": 0.02905527636022457,
   "HCOH": 2.7933315787284526e-10,
   "CH3O": 2.780268860353734e-06,
   "CH2OH": 3.400449409733424e-08,
   "CH3OH": 0.006146217247147132,
   "CO2": 0.000589736964015311,
   "HOCO": 2.236486766441123e-09,
   "OCHO": 5.86777346661861e-15,
   "HOCHO": 3.475644939262269e-05,
   "CH3OO": 9.048106362657655e-06,
   "CH2OOH": 4.087320556599435e-15,
   "HOCH2O": 1.3959590770183626e-13,
   "CH3OOH": 1.7475305620649462e-06,
   "C2": 6.720965624797145e-20,
   "C2H": 9.729777965609812e-14,
   "C2H2": 0.0012184856805710245,
   "H2CC": 9.659757480436186e-13,
   "C2H3": 1.1840949157695937e-06,
   "C2H4": 0.15858698096075768,
   "C2H5": 2.2484749289500383e-05,
   "C2H6": 0.010104654077215036,
   "C2O": 1.648123106848558e-14,
   "HCCO": 2.023274447835054e-08,
   "HCCOH": 9.846175880167008e-08,
   "CH2CO": 0.001265945144951842,
   "CHCHO": 6.648076845216216e-09,
   "CHCHOH": 2.901696492934054e-09,
   "cC2H3O": 8.167544022692005e-13,
   "CH3CO": 6.375328092182008e-08,
   "CH2CHO": 1.05007082449605e-05,
   "CH3CHO": 0.026337147958168602,
   "cC2H4O": 0.0014789372758205591,
   "CH2CHOH": 0.0027438123329675446,
   "CH3CH2O": 2.4644866177898683e-10,
   "CH3CHOH": 1.0383457205858855e-08,
   "CH2CH2OH": 1.5887469755311668e-07,
   "CH3CH2OH": 2.2516238599259805e-05,
   "OCHCO": 5.647091823470098e-15,
   "OCHCHO": 0.00041717531485435867,
   "CH2CHOO": 9.633219777005385e-09,
   "CH3C(O)O": 5.951812238232267e-16,
   "CH2CHOOH": 3.497407334068281e-10,
   "CH3C(O)OH": 1.2652988258361813e-08,
   "CH3CH2OO": 3.4435685634368762e-06,
   "CH3CHOOH": 6.278642750554121e-17,
   "CH2CH2OOH": 1.0278041967615896e-11,
   "CH3CH2OOH": 4.554228100575677e-08,
   "CH3C(O)OO": 2.089891737498467e-09,
   "CH3C(O)OOH": 8.056438858576962e-11,
   "HOCH2CH2OO": 1.1012939733368787e-10,
   "C3H2": 3.0160798872037845e-20,
   "cC3H2": 1.9795702182546833e-12,
   "C3H3": 1.0131413537529664e-05,
   "CH2CCH": 7.783569410622185e-08,
   "CH2CCH2": 0.003649115223041783,
   "CH3CCH": 0.00041299328684315904,
   "cC3H4": 4.3852711786946056e-09,
   "CH2CHCH2": 0.0003684456792225287,
   "CH3CHCH": 1.0803067893341126e-06,
   "CH3CCH2": 2.686390963028697e-07,
   "cC3H5": 2.338884544775758e-10,
   "C3H6": 0.511470772308869,
   "cC3H6": 6.664911467197534e-06,
   "iC3H7": 0.000183831626148003,
   "nC3H7": 2.8730822525634708e-05,
   "C3H8": 0.395071368195452,
   "CHCC*O": 9.253706778794877e-08,
   "CH*CCO": 7.524090501732229e-07,
   "C*CCHO": 2.452231025251145e-15,
   "CH2CCO": 0.00045176803077989243,
   "CHCCHO": 8.844373639690861e-06,
   "C2H3CO": 1.2447166245364944e-05,
   "CHCHCHO": 5.931366822619583e-10,
   "CH2CCHO": 1.1588026284574359e-07,
   "CH3CCO": 3.792169175173882e-08,
   "C2H3CHO": 0.06668035546360637,
   "CH3CHCO": 0.0001336596242780243,
   "CH2CHCH2O": 2.8969620708784698e-08,
   "propen1oxy": 3.6354705222851064e-07,
   "propen2oxy": 4.904490143829246e-08,
   "CH2CCH2OH": 1.5485700228151153e-09,
   "CH2C(OH)CH2": 6.931681213474343e-05,
   "CH3C(OH)CH": 3.1413399267718844e-09,
   "CH3CH2CO": 1.0551234933150407e-10,
   "CH3C(O)CH2": 2.8338089453853085e-06,
   "CH3CHCHO": 5.370590170400627e-06,
   "CH2CHCHOH": 9.421065873409527e-07,
   "CH2CH2CHO": 7.393493074659147e-09,
   "vinoxylmethyl": 4.3343653816463746e-08,
   "CH3CH2CHO": 0.00013502657994682443,
   "cC3H6O": 0.072329265443437,
   "CH2CHCH2OH": 0.0002045890156520966,
   "CH3CHCHOH": 0.0006900585325348033,
   "CH3C(O)CH3": 6.8023686809307064e-06,
   "nC3H7O": 1.3832795159156168e-05,
   "iC3H7O": 5.4794815830537705e-11,
   "CH3CH2CHOH": 9.500129030752623e-09,
   "CH3CHCH2OH": 1.1575338585357019e-07,
   "CH2CH2CH2OH": 8.887032212956929e-11,
   "OCHCH2CH2O": 6.115632940697979e-14,
   "oxiranylmet": 3.6079879790325783e-06,
   "CH3COCH2O": 2.962269730114216e-17,
   "CH3CH(CHO)O": 4.890039303852213e-15,
   "CH2CHCH2OO": 2.2022342805313312e-07,
   "CHCHCH2OOH": 8.164040954662802e-12,
   "CH2CHCH2OOH": 4.4941033300044267e-07,
   "CH3CHCHOOH": 4.6992487636578726e-17,
   "CH3C(CH2)OOH": 8.748270146631674e-18,
   "nC3H7OO": 2.557960645912313e-07,
   "iC3H7OO": 4.305159323704324e-06,
   "CH2CH2CH2OOH": 1.6007326750889295e-09,
   "CH3CHCH2OOH": 4.363991909827321e-10,
   "CH2CH(OOH)CH3": 4.231257916560752e-11,
   "nC3H7OOH": 3.0937993528882685e-10,
   "iC3H7OOH": 5.214090747316401e-09,
   "OCHCH2CH2OOH": 7.410322512677888e-12,
   "cC2H3OCH2OOH": 1.1351484421737096e-10,
   "CH3COCH2OOH": 2.0062809211296114e-13,
   "CH3CHOOHCHO": 1.7025256058131536e-13,
   "HOOCCCOO*": 7.88346169538887e-12,
   "HOOCC(C)OO*": 2.296654794584622e-12,
   "HOOC(C)COO*": 4.634678974353644e-13,
   "HOOCC(C*)OOH": 2.874146184393828e-16
  }
 },
 {
  "t": 3.436530000014046,
  "T": 1018.7453849632857,
  "p": 101324.99999999999,
  "sxC": {
   "C": 6.184055377330459e-19,
   "CH": 1.2719328241195425e-14,
   "CH2": 2.3907054411050863e-09,
   "CH2(S)": 4.8950968085190904e-11,
   "CH3": 0.00023820849408212234,
   "CH4": 0.05608720687281573,
   "CO": 0.05149008845934604,
   "HCO": 1.4052431753287995e-06,
   "CH2O": 0.028968053276098985,
   "HCOH": 2.9688949206133036e-10,
   "CH3O": 2.760058950223713e-06,
   "CH2OH": 3.795442831142508e-08,
   "CH3OH": 0.0060289935575048356,
   "CO2": 0.0006181956980147536,
   "HOCO": 2.4959103389861836e-09,
   "OCHO": 6.775096905670846e-15,
   "HOCHO": 3.623228194261985e-05,
   "CH3OO": 8.389862297743753e-06,
   "CH2OOH": 3.9101501066548525e-15,
   "HOCH2O": 1.483869400999172e-13,
   "CH3OOH": 1.5325392793376604e-06,
   "C2": 9.862034802949872e-20,
   "C2H": 1.2600515843287258e-13,
   "C2H2": 0.0013210230917255843,
   "H2CC": 1.2590361167182423e-12,
   "C2H3": 1.3629359493635507e-06,
   "C2H4": 0.16190646169060405,
   "C2H5": 2.4262816248101566e-05,
   "C2H6": 0.01080824440093621,
   "C2O": 2.2927703094210077e-14,
   "HCCO": 2.4502166026647124e-08,
   "HCCOH": 1.1339526485905311e-07,
   "CH2CO": 0.0013233619083891652,
   "CHCHO": 7.563376900568838e-09,
   "CHCHOH": 3.2878700737719004e-09,
   "cC2H3O": 8.515677539835097e-13,
   "CH3CO": 6.885947417549993e-08,
   "CH2CHO": 1.137363002386937e-05,
   "CH3CHO": 0.026442507522088887,
   "cC2H4O": 0.001464868604037401,
   "CH2CHOH": 0.0028303272287292665,
   "CH3CH2O": 2.5005965199596175e-10,
   "CH3CHOH": 1.2053697841997624e-08,
   "CH2CH2OH": 1.633425496028838e-07,
   "CH3CH2OH": 2.3163066091553266e-05,
   "OCHCO": 6.084762883002923e-15,
   "OCHCHO": 0.00042113536758215753,
   "CH2CHOO": 9.682012549483133e-09,
   "CH3C(O)O": 5.535137119667094e-16,
   "CH2CHOOH": 3.1988740132017035e-10,
   "CH3C(O)OH": 1.2888473794911805e-08,
   "CH3CH2OO": 3.2199051134487954e-06,
   "CH3CHOOH": 6.051607255428803e-17,
   "CH2CH2OOH": 1.0346183141619184e-11,
   "CH3CH2OOH": 4.0122339363008224e-08,
   "CH3C(O)OO": 1.9522756424334514e-09,
   "CH3C(O)OOH": 6.486326009342266e-11,
   "HOCH2CH2OO": 9.836377169891663e-11,
   "C3H2": 4.687332082599519e-20,
   "cC3H2": 2.7683470672233818e-12,
   "C3H3": 1.2540462778417062e-05,
   "CH2CCH": 9.650146240489457e-08,
   "CH2CCH2": 0.0039641347397224155,
   "CH3CCH": 0.0004701111131705046,
   "cC3H4": 5.183116028087237e-09,
   "CH2CHCH2": 0.0004052280244495631,
   "CH3CHCH": 1.2056178905151102e-06,
   "CH3CCH2": 3.110516980738566e-07,
   "cC3H5": 2.8299622631422925e-10,
   "C3H6": 0.5042685264909181,
   "cC3H6": 7.666878530401463e-06,
   "iC3H7": 0.00019311889677140197,
   "nC3H7": 2.939279381893369e-05,
   "C3H8": 0.40516650267507015,
   "CHCC*O": 1.0097730977648339e-07,
   "CH*CCO": 8.583507249649048e-07,
   "C*CCHO": 2.9925534631177967e-15,
   "CH2CCO": 0.00047973838274807803,
   "CHCCHO": 8.973133231049067e-06,
   "C2H3CO": 1.3684429796294542e-05,
   "CHCHCHO": 6.251732718347406e-10,
   "CH2CCHO": 1.2307598827751046e-07,
   "CH3CCO": 4.3108721389519026e-08,
   "C2H3CHO": 0.06748256896579412,
   "CH3CHCO": 0.00014249046812939506,
   "CH2CHCH2O": 3.039588986830058e-08,
   "propen1oxy": 3.5506646192669273e-07,
   "propen2oxy": 4.788456824616588e-08,
   "CH2CCH2OH": 1.6825857162274443e-09,
   "CH2C(OH)CH2": 7.618337516546762e-05,
   "CH3C(OH)CH": 3.4950098129211855e-09,
   "CH3CH2CO": 1.1350529925431336e-10,
   "CH3C(O)CH2": 2.8249198956801955e-06,
   "CH3CHCHO": 5.342277209804215e-06,
   "CH2CHCHOH": 9.430654738025647e-07,
   "CH2CH2CHO": 7.568599215548249e-09,
   "vinoxylmethyl": 4.479009112880895e-08,
   "CH3CH2CHO": 0.0001344892494095503,
   "cC3H6O": 0.07129939495340626,
   "CH2CHCH2OH": 0.0002068985515245299,
   "CH3CHCHOH": 0.0006994583269856157,
   "CH3C(O)CH3": 6.894745538991472e-06,
   "nC3H7O": 1.4829799990039196e-05,
   "iC3H7O": 5.155219071816828e-11,
   "CH3CH2CHOH": 9.80523422084103e-09,
   "CH3CHCH2OH": 1.144635137921381e-07,
   "CH2CH2CH2OH": 9.411978579152866e-11,
   "OCHCH2CH2O": 6.730727219085921e-14,
   "oxiranylmet": 3.5185492217755218e-06,
   "CH3COCH2O": 3.2631990305639454e-17,
   "CH3CH(CHO)O": 5.377161039374096e-15,
   "CH2CHCH2OO": 2.1995829572967272e-07,
   "CHCHCH2OOH": 8.880299562446463e-12,
   "CH2CHCH2OOH": 4.2284831125995067e-07,
   "CH3CHCHOOH": 4.650932327095226e-17,
   "CH3C(CH2)OOH": 8.381949870763121e-18,
   "nC3H7OO": 2.1896005546800985e-07,
   "iC3H7OO": 3.938760348089802e-06,
   "CH2CH2CH2OOH": 1.440699997130136e-09,
   "CH3CHCH2OOH": 4.219852786750114e-10,
   "CH2CH(OOH)CH3": 4.2146061171027675e-11,
   "nC3H7OOH": 2.399762377826307e-10,
   "iC3H7OOH": 4.323924118739066e-09,
   "OCHCH2CH2OOH": 5.54636637687601e-12,
   "cC2H3OCH2OOH": 1.0487637996931937e-10,
   "CH3COCH2OOH": 1.6720046500802265e-13,
   "CH3CHOOHCHO": 1.3841486357696926e-13,
   "HOOCCCOO*": 6.193656014543711e-12,
   "HOOCC(C)OO*": 1.9448345331953166e-12,
   "HOOC(C)COO*": 4.031710915125673e-13,
   "HOOCC(C*)OOH": 2.564551396156192e-16
  }
 },
 {
  "t": 3.4367500000140474,
  "T": 1025.2193571542143,
  "p": 101324.99999999997,
  "sxC": {
   "C": 9.543546730510497e-19,
   "CH": 1.688428903222158e-14,
   "CH2": 2.791790773762109e-09,
   "CH2(S)": 5.637386847584593e-11,
   "CH3": 0.00025229852388038924,
   "CH4": 0.05741637935572338,
   "CO": 0.052929931992432414,
   "HCO": 1.5772713404446298e-06,
   "CH2O": 0.028825967020093022,
   "HCOH": 3.1335588537866246e-10,
   "CH3O": 2.719171085859717e-06,
   "CH2OH": 4.208257510268551e-08,
   "CH3OH": 0.005910190571333785,
   "CO2": 0.0006472525716169615,
   "HOCO": 2.7665118571488786e-09,
   "OCHO": 7.750890948200617e-15,
   "HOCHO": 3.771026123360654e-05,
   "CH3OO": 7.752694196473303e-06,
   "CH2OOH": 3.702241638530104e-15,
   "HOCH2O": 1.5638849362205624e-13,
   "CH3OOH": 1.339969115874081e-06,
   "C2": 1.4198197173461649e-19,
   "C2H": 1.617640375261337e-13,
   "C2H2": 0.0014328078164906213,
   "H2CC": 1.6353314677070451e-12,
   "C2H3": 1.558639389563441e-06,
   "C2H4": 0.16529053451857453,
   "C2H5": 2.5961086913673972e-05,
   "C2H6": 0.011520433353173628,
   "C2O": 3.141432313856455e-14,
   "HCCO": 2.9438870506075916e-08,
   "HCCOH": 1.298638514672319e-07,
   "CH2CO": 0.0013831769055776373,
   "CHCHO": 8.552031609732488e-09,
   "CHCHOH": 3.6868095955965084e-09,
   "cC2H3O": 8.815396343483598e-13,
   "CH3CO": 7.375350984480916e-08,
   "CH2CHO": 1.2225146688268973e-05,
   "CH3CHO": 0.026458885135150923,
   "cC2H4O": 0.0014490942383073393,
   "CH2CHOH": 0.002916844152888593,
   "CH3CH2O": 2.5143541539033124e-10,
   "CH3CHOH": 1.3808884950933206e-08,
   "CH2CH2OH": 1.669773790681849e-07,
   "CH3CH2OH": 2.383213338145276e-05,
   "OCHCO": 6.524955963569132e-15,
   "OCHCHO": 0.00042492015639188145,
   "CH2CHOO": 9.687268779053253e-09,
   "CH3C(O)O": 5.148117596823969e-16,
   "CH2CHOOH": 2.915257907032011e-10,
   "CH3C(O)OH": 1.3157227464309519e-08,
   "CH3CH2OO": 2.992376646053922e-06,
   "CH3CHOOH": 5.755758620712391e-17,
   "CH2CH2OOH": 1.036370441953903e-11,
   "CH3CH2OOH": 3.514218039677257e-08,
   "CH3C(O)OO": 1.812605567346591e-09,
   "CH3C(O)OOH": 5.193770053203014e-11,
   "HOCH2CH2OO": 8.75471030483767e-11,
   "C3H2": 7.178516090213968e-20,
   "cC3H2": 3.8319253450764275e-12,
   "C3H3": 1.5381692788442073e-05,
   "CH2CCH": 1.1948917049401307e-07,
   "CH2CCH2": 0.004289210534328123,
   "CH3CCH": 0.0005340354676321773,
   "cC3H4": 6.099559327324324e-09,
   "CH2CHCH2": 0.0004431449629599311,
   "CH3CHCH": 1.3329307572394656e-06,
   "CH3CCH2": 3.576983812451825e-07,
   "cC3H5": 3.3960616599965476e-10,
   "C3H6": 0.4971366835499786,
   "cC3H6": 8.79711693942971e-06,
   "iC3H7": 0.00020115050474372916,
   "nC3H7": 2.99071861771642e-05,
   "C3H8": 0.41530898055019455,
   "CHCC*O": 1.0973913030447468e-07,
   "CH*CCO": 9.745012366470584e-07,
   "C*CCHO": 3.626829475123242e-15,
   "CH2CCO": 0.000508947577712574,
   "CHCCHO": 9.089118951605414e-06,
   "C2H3CO": 1.5021482197774374e-05,
   "CHCHCHO": 6.555085114068849e-10,
   "CH2CCHO": 1.2992068399733522e-07,
   "CH3CCO": 4.866672609768989e-08,
   "C2H3CHO": 0.06822870949507047,
   "CH3CHCO": 0.00015213150177943952,
   "CH2CHCH2O": 3.1634592835451235e-08,
   "propen1oxy": 3.468908550400557e-07,
   "propen2oxy": 4.676867096817307e-08,
   "CH2CCH2OH": 1.811276412961675e-09,
   "CH2C(OH)CH2": 8.325044858473585e-05,
   "CH3C(OH)CH": 3.861762081269198e-09,
   "CH3CH2CO": 1.2108862881046883e-10,
   "CH3C(O)CH2": 2.8028618028858063e-06,
   "CH3CHCHO": 5.287941515695815e-06,
   "CH2CHCHOH": 9.391412912916712e-07,
   "CH2CH2CHO": 7.696134485720872e-09,
   "vinoxylmethyl": 4.592720182627025e-08,
   "CH3CH2CHO": 0.0001335114173836086,
   "cC3H6O": 0.07027423641015049,
   "CH2CHCH2OH": 0.00020884979285330446,
   "CH3CHCHOH": 0.0007077472960251757,
   "CH3C(O)CH3": 7.000491586828358e-06,
   "nC3H7O": 1.5736683851023595e-05,
   "iC3H7O": 4.8146725702418705e-11,
   "CH3CH2CHOH": 1.0047036392072178e-08,
   "CH3CHCH2OH": 1.1257270141268278e-07,
   "CH2CH2CH2OH": 9.869258482510857e-11,
   "OCHCH2CH2O": 7.334080865428723e-14,
   "oxiranylmet": 3.4329907656549024e-06,
   "CH3COCH2O": 3.556118452235926e-17,
   "CH3CH(CHO)O": 5.873620756843316e-15,
   "CH2CHCH2OO": 2.1866886985371642e-07,
   "CHCHCH2OOH": 9.59372218950822e-12,
   "CH2CHCH2OOH": 3.956445691009488e-07,
   "CH3CHCHOOH": 4.582853659019923e-17,
   "CH3C(CH2)OOH": 8.008186788410554e-18,
   "nC3H7OO": 1.866489393653095e-07,
   "iC3H7OO": 3.5805895361842905e-06,
   "CH2CH2CH2OOH": 1.2899483134110426e-09,
   "CH3CHCH2OOH": 4.053981744933659e-10,
   "CH2CH(OOH)CH3": 4.177911735911716e-11,
   "nC3H7OOH": 1.8569822140268382e-10,
   "iC3H7OOH": 3.569337457780766e-09,
   "OCHCH2CH2OOH": 4.1449319796624505e-12,
   "cC2H3OCH2OOH": 9.662498969156164e-11,
   "CH3COCH2OOH": 1.391412850560351e-13,
   "CH3CHOOHCHO": 1.1216408001383746e-13,
   "HOOCCCOO*": 4.8509231523657506e-12,
   "HOOCC(C)OO*": 1.639533772766821e-12,
   "HOOC(C)COO*": 3.4975358549801264e-13,
   "HOOCC(C*)OOH": 2.279998776830942e-16
  }
 },
 {
  "t": 3.4369500000140487,
  "T": 1031.500094846271,
  "p": 101325.0,
  "sxC": {
   "C": 1.4269599335607925e-18,
   "CH": 2.1931885822713652e-14,
   "CH2": 3.224967865623499e-09,
   "CH2(S)": 6.400620915538127e-11,
   "CH3": 0.0002655279529730657,
   "CH4": 0.05872755755679964,
   "CO": 0.05436851004158183,
   "HCO": 1.7528645288498877e-06,
   "CH2O": 0.028633243698537286,
   "HCOH": 3.2826900576340226e-10,
   "CH3O": 2.6599682095522533e-06,
   "CH2OH": 4.627951956131697e-08,
   "CH3OH": 0.005792182836001223,
   "CO2": 0.0006763613985215538,
   "HOCO": 3.0402593606788254e-09,
   "OCHO": 8.76825263105052e-15,
   "HOCHO": 3.916122776520671e-05,
   "CH3OO": 7.149561768896812e-06,
   "CH2OOH": 3.4735664412771248e-15,
   "HOCH2O": 1.633127128279602e-13,
   "CH3OOH": 1.1708221029737014e-06,
   "C2": 1.9936786829052505e-19,
   "C2H": 2.0498138917254738e-13,
   "C2H2": 0.0015522323066710553,
   "H2CC": 2.107203122586791e-12,
   "C2H3": 1.7671857717667058e-06,
   "C2H4": 0.16868169450100928,
   "C2H5": 2.7520072926467054e-05,
   "C2H6": 0.012225868116302616,
   "C2O": 4.218924480887507e-14,
   "HCCO": 3.499216933999213e-08,
   "HCCOH": 1.4758008455647933e-07,
   "CH2CO": 0.0014444813656638805,
   "CHCHO": 9.592328227681413e-09,
   "CHCHOH": 4.085274557965621e-09,
   "cC2H3O": 9.056136061347673e-13,
   "CH3CO": 7.826417642119025e-08,
   "CH2CHO": 1.3029252841975516e-05,
   "CH3CHO": 0.026389109898961424,
   "cC2H4O": 0.0014318484208231193,
   "CH2CHOH": 0.0030018912406090804,
   "CH3CH2O": 2.5060728412076163e-10,
   "CH3CHOH": 1.5580318619010933e-08,
   "CH2CH2OH": 1.69685054112914e-07,
   "CH3CH2OH": 2.4505212341892903e-05,
   "OCHCO": 6.9551746779078365e-15,
   "OCHCHO": 0.00042841691124809156,
   "CH2CHOO": 9.649338420281509e-09,
   "CH3C(O)O": 4.802383933796737e-16,
   "CH2CHOOH": 2.651440570367432e-10,
   "CH3C(O)OH": 1.3458248351511574e-08,
   "CH3CH2OO": 2.7677366253880325e-06,
   "CH3CHOOH": 5.408241769339795e-17,
   "CH2CH2OOH": 1.0332049458400325e-11,
   "CH3CH2OOH": 3.067218843182274e-08,
   "CH3C(O)OO": 1.6749830132551515e-09,
   "CH3C(O)OOH": 4.151568628723522e-11,
   "HOCH2CH2OO": 7.780366899296465e-11,
   "C3H2": 1.0763825405164815e-19,
   "cC3H2": 5.224741597643428e-12,
   "C3H3": 1.8641979500985722e-05,
   "CH2CCH": 1.471937880203945e-07,
   "CH2CCH2": 0.004617595543937947,
   "CH3CCH": 0.0006040477650111028,
   "cC3H4": 7.128798315642139e-09,
   "CH2CHCH2": 0.00048124520504974573,
   "CH3CHCH": 1.4579173583546221e-06,
   "CH3CCH2": 4.076781096502896e-07,
   "cC3H5": 4.030949231895754e-10,
   "C3H6": 0.4901904494873529,
   "cC3H6": 1.004467403636826e-05,
   "iC3H7": 0.000207645590715367,
   "nC3H7": 3.0257590875160024e-05,
   "C3H8": 0.42533208504258907,
   "CHCC*O": 1.1861571796262572e-07,
   "CH*CCO": 1.0989644360085029e-06,
   "C*CCHO": 4.351867310884562e-15,
   "CH2CCO": 0.0005389057690513375,
   "CHCCHO": 9.190367142999222e-06,
   "C2H3CO": 1.6438285206771707e-05,
   "CHCHCHO": 6.831590648884894e-10,
   "CH2CCHO": 1.3621229474766334e-07,
   "CH3CCO": 5.4463788179823006e-08,
   "C2H3CHO": 0.06890811438955505,
   "CH3CHCO": 0.00016248998826910667,
   "CH2CHCH2O": 3.2645743116628986e-08,
   "propen1oxy": 3.3913541627331217e-07,
   "propen2oxy": 4.5712416000294416e-08,
   "CH2CCH2OH": 1.9301650990418236e-09,
   "CH2C(OH)CH2": 9.032807155537676e-05,
   "CH3C(OH)CH": 4.23065600918412e-09,
   "CH3CH2CO": 1.279897467514671e-10,
   "CH3C(O)CH2": 2.7686689832366145e-06,
   "CH3CHCHO": 5.209997560655293e-06,
   "CH2CHCHOH": 9.305966239157337e-07,
   "CH2CH2CHO": 7.77341020163814e-09,
   "vinoxylmethyl": 4.672354985431853e-08,
   "CH3CH2CHO": 0.00013213288206366663,
   "cC3H6O": 0.06927235315990916,
   "CH2CHCH2OH": 0.0002104236375949834,
   "CH3CHCHOH": 0.0007148049397424855,
   "CH3C(O)CH3": 7.115814876615795e-06,
   "nC3H7O": 1.6517523588797046e-05,
   "iC3H7O": 4.4695760877762435e-11,
   "CH3CH2CHOH": 1.0218815863821479e-08,
   "CH3CHCH2OH": 1.101577079262298e-07,
   "CH2CH2CH2OH": 1.0241222220814016e-10,
   "OCHCH2CH2O": 7.904169966210666e-14,
   "oxiranylmet": 3.3523862226764618e-06,
   "CH3COCH2O": 3.8293910881213006e-17,
   "CH3CH(CHO)O": 6.364972166624478e-15,
   "CH2CHCH2OO": 2.1643301643894073e-07,
   "CHCHCH2OOH": 1.0283187281161125e-11,
   "CH2CHCH2OOH": 3.6863131097819317e-07,
   "CH3CHCHOOH": 4.49728479174187e-17,
   "CH3C(CH2)OOH": 7.63517154917182e-18,
   "nC3H7OO": 1.5889270174216026e-07,
   "iC3H7OO": 3.239914597810312e-06,
   "CH2CH2CH2OOH": 1.1513605638189532e-09,
   "CH3CHCH2OOH": 3.872880581085699e-10,
   "CH2CH(OOH)CH3": 4.1233128968156926e-11,
   "nC3H7OOH": 1.4398247131420752e-10,
   "iC3H7OOH": 2.9426278705978403e-09,
   "OCHCH2CH2OOH": 3.108147422170282e-12,
   "cC2H3OCH2OOH": 8.889110952767962e-11,
   "CH3COCH2OOH": 1.1599133359934006e-13,
   "CH3CHOOHCHO": 9.092379492621448e-14,
   "HOOCCCOO*": 3.8034358195772214e-12,
   "HOOCC(C)OO*": 1.3801086705779566e-12,
   "HOOC(C)COO*": 3.0334519177001413e-13,
   "HOOCC(C*)OOH": 2.0239760269202882e-16
  }
 },
 {
  "t": 3.43713000001405,
  "T": 1037.4732827846246,
  "p": 101325.0,
  "sxC": {
   "C": 2.0558646045671665e-18,
   "CH": 2.7780342113877737e-14,
   "CH2": 3.6778273584213326e-09,
   "CH2(S)": 7.15515509632121e-11,
   "CH3": 0.0002775440525157304,
   "CH4": 0.05999759376786625,
   "CO": 0.05577712613821359,
   "HCO": 1.9261235619182683e-06,
   "CH2O": 0.02839828680006336,
   "HCOH": 3.41270541128706e-10,
   "CH3O": 2.5863034849999788e-06,
   "CH2OH": 5.0415331364474414e-08,
   "CH3OH": 0.00567757766979504,
   "CO2": 0.0007048886051991312,
   "HOCO": 3.3077163487003056e-09,
   "OCHO": 9.792420530887585e-15,
   "HOCHO": 4.0553983760750436e-05,
   "CH3OO": 6.591878933792523e-06,
   "CH2OOH": 3.2356789831383904e-15,
   "HOCH2O": 1.6895051415287824e-13,
   "CH3OOH": 1.025154802888344e-06,
   "C2": 2.7162534174150974e-19,
   "C2H": 2.553395958416528e-13,
   "C2H2": 0.0016767548307335019,
   "H2CC": 2.6811083986630673e-12,
   "C2H3": 1.982710575789056e-06,
   "C2H4": 0.17201144025666273,
   "C2H5": 2.8889262587205683e-05,
   "C2H6": 0.012907893559355317,
   "C2O": 5.5293905953161845e-14,
   "HCCO": 4.103942663996938e-08,
   "HCCOH": 1.66101584470752e-07,
   "CH2CO": 0.001506082033948303,
   "CHCHO": 1.0654507781188456e-08,
   "CHCHOH": 4.468755315031379e-09,
   "cC2H3O": 9.231612794798163e-13,
   "CH3CO": 8.224251128595905e-08,
   "CH2CHO": 1.3762212580620499e-05,
   "CH3CHO": 0.026242723261629994,
   "cC2H4O": 0.0014134994099083897,
   "CH2CHOH": 0.0030838474225003756,
   "CH3CH2O": 2.4780456584055326e-10,
   "CH3CHOH": 1.7289949553293616e-08,
   "CH2CH2OH": 1.714366758771108e-07,
   "CH3CH2OH": 2.5162058704816054e-05,
   "OCHCO": 7.36212348690291e-15,
   "OCHCHO": 0.00043152183389390925,
   "CH2CHOO": 9.571973716739442e-09,
   "CH3C(O)O": 4.505862210060807e-16,
   "CH2CHOOH": 2.4113752558225367e-10,
   "CH3C(O)OH": 1.3787655520821357e-08,
   "CH3CH2OO": 2.5526919384933555e-06,
   "CH3CHOOH": 5.0308111605219436e-17,
   "CH2CH2OOH": 1.0256489885928997e-11,
   "CH3CH2OOH": 2.675495213719067e-08,
   "CH3C(O)OO": 1.5434334546342343e-09,
   "CH3C(O)OOH": 3.32753105373237e-11,
   "HOCH2CH2OO": 6.920797876698885e-11,
   "C3H2": 1.5704237959884174e-19,
   "cC3H2": 6.984029398015622e-12,
   "C3H3": 2.2264836146762328e-05,
   "CH2CCH": 1.7966480945128e-07,
   "CH2CCH2": 0.0049414165099516995,
   "CH3CCH": 0.0006787597250360358,
   "cC3H4": 8.253551953070168e-09,
   "CH2CHCH2": 0.0005184487691006554,
   "CH3CHCH": 1.5760498958325896e-06,
   "CH3CCH2": 4.596420273939641e-07,
   "cC3H5": 4.720480242287266e-10,
   "C3H6": 0.4835524546043582,
   "cC3H6": 1.1386168745791285e-05,
   "iC3H7": 0.00021245115644749472,
   "nC3H7": 3.0440177982654653e-05,
   "C3H8": 0.4350469024680174,
   "CHCC*O": 1.2736194032448828e-07,
   "CH*CCO": 1.2287874882021265e-06,
   "C*CCHO": 5.154793709176609e-15,
   "CH2CCO": 0.00056897967211176,
   "CHCCHO": 9.275711229261648e-06,
   "C2H3CO": 1.7904494527725377e-05,
   "CHCHCHO": 7.072915512798768e-10,
   "CH2CCHO": 1.417764985287413e-07,
   "CH3CCO": 6.032779684016319e-08,
   "C2H3CHO": 0.06951277262285979,
   "CH3CHCO": 0.0001733927672939936,
   "CH2CHCH2O": 3.3406619499269095e-08,
   "propen1oxy": 3.319116495560842e-07,
   "propen2oxy": 4.4730441281707034e-08,
   "CH2CCH2OH": 2.0353389944897283e-09,
   "CH2C(OH)CH2": 9.719989860813245e-05,
   "CH3C(OH)CH": 4.589169056834229e-09,
   "CH3CH2CO": 1.3398140024497773e-10,
   "CH3C(O)CH2": 2.7243405495205834e-06,
   "CH3CHCHO": 5.112768281975985e-06,
   "CH2CHCHOH": 9.180638683189698e-07,
   "CH2CH2CHO": 7.801591475679636e-09,
   "vinoxylmethyl": 4.717463754697372e-08,
   "CH3CH2CHO": 0.00013042896542495234,
   "cC3H6O": 0.06831339756099312,
   "CH2CHCH2OH": 0.00021162305610328473,
   "CH3CHCHOH": 0.000720579012895778,
   "CH3C(O)CH3": 7.2359306605694826e-06,
   "nC3H7O": 1.7146927654838563e-05,
   "iC3H7O": 4.13215156426219e-11,
   "CH3CH2CHOH": 1.031948335277141e-08,
   "CH3CHCH2OH": 1.0733757157722232e-07,
   "CH2CH2CH2OH": 1.0517718197080685e-10,
   "OCHCH2CH2O": 8.421176091503505e-14,
   "oxiranylmet": 3.2777585906404324e-06,
   "CH3COCH2O": 4.0724566181029666e-17,
   "CH3CH(CHO)O": 6.835476021796864e-15,
   "CH2CHCH2OO": 2.1340315748763261e-07,
   "CHCHCH2OOH": 1.0927678059594352e-11,
   "CH2CHCH2OOH": 3.426229370415757e-07,
   "CH3CHCHOOH": 4.3979123469304486e-17,
   "CH3C(CH2)OOH": 7.271630180877658e-18,
   "nC3H7OO": 1.3553645377871612e-07,
   "iC3H7OO": 2.9248860093801167e-06,
   "CH2CH2CH2OOH": 1.027088850277254e-09,
   "CH3CHCH2OOH": 3.684360734596578e-10,
   "CH2CH(OOH)CH3": 4.0542763043213216e-11,
   "nC3H7OOH": 1.1241328248651261e-10,
   "iC3H7OOH": 2.432306137848115e-09,
   "OCHCH2CH2OOH": 2.351503606858353e-12,
   "cC2H3OCH2OOH": 8.178913774380628e-11,
   "CH3COCH2OOH": 9.720305353932718e-14,
   "CH3CHOOHCHO": 7.403987119255529e-14,
   "HOOCCCOO*": 2.9997667914072777e-12,
   "HOOCC(C)OO*": 1.1641625449708643e-12,
   "HOOC(C)COO*": 2.638011647506076e-13,
   "HOOCC(C*)OOH": 1.798552714928119e-16
  }
 },
 {
  "t": 3.437310000014051,
  "T": 1043.7377608391414,
  "p": 101324.99999999999,
  "sxC": {
   "C": 2.959062842884603e-18,
   "CH": 3.5124807490946384e-14,
   "CH2": 4.195146595791254e-09,
   "CH2(S)": 7.961818469687758e-11,
   "CH3": 0.0002893654169221208,
   "CH4": 0.06135754957006738,
   "CO": 0.05729946477242194,
   "HCO": 2.112085159480705e-06,
   "CH2O": 0.028096139205617297,
   "HCOH": 3.5345173623271106e-10,
   "CH3O": 2.4915383064333777e-06,
   "CH2OH": 5.4860590629652826e-08,
   "CH3OH": 0.005555030211294997,
   "CO2": 0.0007356905670906227,
   "HOCO": 3.5913052135688447e-09,
   "OCHO": 1.0913403048919802e-14,
   "HOCHO": 4.202477844199439e-05,
   "CH3OO": 6.025539702608527e-06,
   "CH2OOH": 2.969472591804547e-15,
   "HOCH2O": 1.736761688902589e-13,
   "CH3OOH": 8.872895265931943e-07,
   "C2": 3.7008355185165043e-19,
   "C2H": 3.194866371807665e-13,
   "C2H2": 0.0018198384510586297,
   "H2CC": 3.450548462086868e-12,
   "C2H3": 2.226397453067942e-06,
   "C2H4": 0.1756191559002197,
   "C2H5": 3.0170950089072016e-05,
   "C2H6": 0.01363239809403676,
   "C2O": 7.263807190477424e-14,
   "HCCO": 4.824717365316106e-08,
   "HCCOH": 1.8735617567249477e-07,
   "CH2CO": 0.0015745026358828034,
   "CHCHO": 1.1841044254800548e-08,
   "CHCHOH": 4.868223098377253e-09,
   "cC2H3O": 9.351160783054635e-13,
   "CH3CO": 8.598278934772054e-08,
   "CH2CHO": 1.4484678310011638e-05,
   "CH3CHO": 0.02600398375969347,
   "cC2H4O": 0.0013919908272193738,
   "CH2CHOH": 0.0031709785626605814,
   "CH3CH2O": 2.4275114451661834e-10,
   "CH3CHOH": 1.9060202805629363e-08,
   "CH2CH2OH": 1.723288252603635e-07,
   "CH3CH2OH": 2.5862198652119135e-05,
   "OCHCO": 7.77998176868017e-15,
   "OCHCHO": 0.0004344713661290909,
   "CH2CHOO": 9.445582998611515e-09,
   "CH3C(O)O": 4.23311129506699e-16,
   "CH2CHOOH": 2.1712739757264752e-10,
   "CH3C(O)OH": 1.418631971027575e-08,
   "CH3CH2OO": 2.3278604168026444e-06,
   "CH3CHOOH": 4.5958130782788756e-17,
   "CH2CH2OOH": 1.012880870645617e-11,
   "CH3CH2OOH": 2.2995625815962372e-08,
   "CH3C(O)OO": 1.406027937378523e-09,
   "CH3C(O)OOH": 2.6138048995133216e-11,
   "HOCH2CH2OO": 6.087429904556402e-11,
   "C3H2": 2.315816783035533e-19,
   "cC3H2": 9.42560506434783e-12,
   "C3H3": 2.6679795621435488e-05,
   "CH2CCH": 2.2166252567279307e-07,
   "CH2CCH2": 0.005292620320298894,
   "CH3CCH": 0.000766562399424797,
   "cC3H4": 9.606716459365787e-09,
   "CH2CHCH2": 0.0005581797879042343,
   "CH3CHCH": 1.6966263542376356e-06,
   "CH3CCH2": 5.188184924130927e-07,
   "cC3H5": 5.540655199252592e-10,
   "C3H6": 0.47654945563343726,
   "cC3H6": 1.2975186043473431e-05,
   "iC3H7": 0.00021587080010744938,
   "nC3H7": 3.0458379125424104e-05,
   "C3H8": 0.44544234860233645,
   "CHCC*O": 1.36796435909674e-07,
   "CH*CCO": 1.377590836672375e-06,
   "C*CCHO": 6.129732044969551e-15,
   "CH2CCO": 0.0006022897774084154,
   "CHCCHO": 9.353041141004081e-06,
   "C2H3CO": 1.9576997840950283e-05,
   "CHCHCHO": 7.29722381692712e-10,
   "CH2CCHO": 1.4705731789962422e-07,
   "CH3CCO": 6.681199343925911e-08,
   "C2H3CHO": 0.07010254124889295,
   "CH3CHCO": 0.00018608905722662322,
   "CH2CHCH2O": 3.3966539707293135e-08,
   "propen1oxy": 3.244862463757659e-07,
   "propen2oxy": 4.372279735967643e-08,
   "CH2CCH2OH": 2.13462276510248e-09,
   "CH2C(OH)CH2": 0.00010447051323387498,
   "CH3C(OH)CH": 4.96747261507772e-09,
   "CH3CH2CO": 1.3949739550987094e-10,
   "CH3C(O)CH2": 2.665387750229373e-06,
   "CH3CHCHO": 4.986648993982499e-06,
   "CH2CHCHOH": 9.002452253949579e-07,
   "CH2CH2CHO": 7.78085333045643e-09,
   "vinoxylmethyl": 4.730137615125152e-08,
   "CH3CH2CHO": 0.00012823456519864875,
   "cC3H6O": 0.06730186151750459,
   "CH2CHCH2OH": 0.00021256335922979495,
   "CH3CHCHOH": 0.0007256097757634091,
   "CH3C(O)CH3": 7.371335412702995e-06,
   "nC3H7O": 1.7665281192471405e-05,
   "iC3H7O": 3.772982485724778e-11,
   "CH3CH2CHOH": 1.0354308380833936e-08,
   "CH3CHCH2OH": 1.038408465793055e-07,
   "CH2CH2CH2OH": 1.0715376503101035e-10,
   "OCHCH2CH2O": 8.924483494415236e-14,
   "oxiranylmet": 3.2014669885665023e-06,
   "CH3COCH2O": 4.302001288933388e-17,
   "CH3CH(CHO)O": 7.324975876378776e-15,
   "CH2CHCH2OO": 2.0927948996556973e-07,
   "CHCHCH2OOH": 1.1581492161586211e-11,
   "CH2CHCH2OOH": 3.1524754648502077e-07,
   "CH3CHCHOOH": 4.2746644070973634e-17,
   "CH3C(CH2)OOH": 6.881662538634741e-18,
   "nC3H7OO": 1.1397501691194282e-07,
   "iC3H7OO": 2.606410771701808e-06,
   "CH2CH2CH2OOH": 9.050267825879998e-10,
   "CH3CHCH2OOH": 3.471978798985761e-10,
   "CH2CH(OOH)CH3": 3.9642175723827303e-11,
   "nC3H7OOH": 8.617311315309245e-11,
   "iC3H7OOH": 1.9766386516512476e-09,
   "OCHCH2CH2OOH": 1.7446783002491425e-12,
   "cC2H3OCH2OOH": 7.460990880755284e-11,
   "CH3COCH2OOH": 8.042690757522828e-14,
   "CH3CHOOHCHO": 5.9306292271315e-14,
   "HOOCCCOO*": 2.3229752102133076e-12,
   "HOOCC(C)OO*": 9.670420279732951e-13,
   "HOOC(C)COO*": 2.2676838573591068e-13,
   "HOOCC(C*)OOH": 1.58060091405289e-16
  }
 },
 {
  "t": 3.437470000014052,
  "T": 1049.530494395021,
  "p": 101325.0,
  "sxC": {
   "C": 4.0708764457701896e-18,
   "CH": 4.3086173472587715e-14,
   "CH2": 4.710433914620536e-09,
   "CH2(S)": 8.705231307698353e-11,
   "CH3": 0.0002993991354623062,
   "CH4": 0.06264446802461017,
   "CO": 0.05875072843406632,
   "HCO": 2.2853198159159547e-06,
   "CH2O": 0.02776447373002777,
   "HCOH": 3.632007367540352e-10,
   "CH3O": 2.3886924221234537e-06,
   "CH2OH": 5.901899482646774e-08,
   "CH3OH": 0.005439679768348151,
   "CO2": 0.0007649736710774429,
   "HOCO": 3.851361335400691e-09,
   "OCHO": 1.1977258879408409e-14,
   "HOCHO": 4.339063184432018e-05,
   "CH3OO": 5.520072580105362e-06,
   "CH2OOH": 2.712361952630316e-15,
   "HOCH2O": 1.76787303156539e-13,
   "CH3OOH": 7.724843248042067e-07,
   "C2": 4.854730596667599e-19,
   "C2H": 3.906217604436762e-13,
   "C2H2": 0.00196450360494928,
   "H2CC": 4.3557596961436685e-12,
   "C2H3": 2.4669547226503677e-06,
   "C2H4": 0.17906575973668543,
   "C2H5": 3.11830032465684e-05,
   "C2H6": 0.014308333721514311,
   "C2O": 9.251149804880967e-14,
   "HCCO": 5.5745201858317565e-08,
   "HCCOH": 2.087362278971126e-07,
   "CH2CO": 0.0016416159477440203,
   "CHCHO": 1.2998418626083022e-08,
   "CHCHOH": 5.2272773039110085e-09,
   "cC2H3O": 9.39509108157435e-13,
   "CH3CO": 8.894800631486448e-08,
   "CH2CHO": 1.509837438023295e-05,
   "CH3CHO": 0.025704723362763502,
   "cC2H4O": 0.0013697918310456134,
   "CH2CHOH": 0.003252661922572132,
   "CH3CH2O": 2.361811243659738e-10,
   "CH3CHOH": 2.062491572716316e-08,
   "CH2CH2OH": 1.7221548568881156e-07,
   "CH3CH2OH": 2.6513513168320417e-05,
   "OCHCO": 8.1509789866576e-15,
   "OCHCHO": 0.0004368387190593415,
   "CH2CHOO": 9.285742350795333e-09,
   "CH3C(O)O": 4.018773171046787e-16,
   "CH2CHOOH": 1.9600564152827671e-10,
   "CH3C(O)OH": 1.461220548190733e-08,
   "CH3CH2OO": 2.1224312522244227e-06,
   "CH3CHOOH": 4.1676134930029923e-17,
   "CH2CH2OOH": 9.966009735311784e-12,
   "CH3CH2OOH": 1.9833130289017553e-08,
   "CH3C(O)OO": 1.2805327302043007e-09,
   "CH3C(O)OOH": 2.0714467064854035e-11,
   "HOCH2CH2OO": 5.376631431079175e-11,
   "C3H2": 3.2935393692282716e-19,
   "cC3H2": 1.2388318814114009e-11,
   "C3H3": 3.1386871672184066e-05,
   "CH2CCH": 2.694175324651065e-07,
   "CH2CCH2": 0.005627441233122781,
   "CH3CCH": 0.0008572671949963331,
   "cC3H4": 1.1036622834206184e-08,
   "CH2CHCH2": 0.0005952387049916216,
   "CH3CHCH": 1.802486836786823e-06,
   "CH3CCH2": 5.777399344599432e-07,
   "cC3H5": 6.393019114372434e-10,
   "C3H6": 0.4700285312101401,
   "cC3H6": 1.463008514128385e-05,
   "iC3H7": 0.0002174053744897179,
   "nC3H7": 3.0303663379091562e-05,
   "C3H8": 0.45525756001092815,
   "CHCC*O": 1.4569071588954614e-07,
   "CH*CCO": 1.527188064681529e-06,
   "C*CCHO": 7.164698976740754e-15,
   "CH2CCO": 0.0006348080115834162,
   "CHCCHO": 9.412768299876147e-06,
   "C2H3CO": 2.1256025478138768e-05,
   "CHCHCHO": 7.47250749722591e-10,
   "CH2CCHO": 1.5132191281113813e-07,
   "CH3CCO": 7.306876024211711e-08,
   "C2H3CHO": 0.07060660532898878,
   "CH3CHCO": 0.00019914494202067902,
   "CH2CHCH2O": 3.424274394038354e-08,
   "propen1oxy": 3.177504568882866e-07,
   "propen2oxy": 4.281014473147309e-08,
   "CH2CCH2OH": 2.213764917369993e-09,
   "CH2C(OH)CH2": 0.00011115613352468528,
   "CH3C(OH)CH": 5.312985630592919e-09,
   "CH3CH2CO": 1.4374267896279286e-10,
   "CH3C(O)CH2": 2.599459535536423e-06,
   "CH3CHCHO": 4.848146737094117e-06,
   "CH2CHCHOH": 8.794742279465817e-07,
   "CH2CH2CHO": 7.713455207428175e-09,
   "vinoxylmethyl": 4.708160791259901e-08,
   "CH3CH2CHO": 0.00012584108986251605,
   "cC3H6O": 0.06636177042842832,
   "CH2CHCH2OH": 0.00021313723920159534,
   "CH3CHCHOH": 0.0007292874916478503,
   "CH3C(O)CH3": 7.503562160599851e-06,
   "nC3H7O": 1.799582307698444e-05,
   "iC3H7O": 3.439855522844644e-11,
   "CH3CH2CHOH": 1.0317982255891626e-08,
   "CH3CHCH2OH": 1.0012572803092456e-07,
   "CH2CH2CH2OH": 1.080490916100051e-10,
   "OCHCH2CH2O": 9.342630035601921e-14,
   "oxiranylmet": 3.1326005301035107e-06,
   "CH3COCH2O": 4.4838346721791133e-17,
   "CH3CH(CHO)O": 7.766065605315958e-15,
   "CH2CHCH2OO": 2.0460752567720708e-07,
   "CHCHCH2OOH": 1.2155565200530761e-11,
   "CH2CHCH2OOH": 2.900305020713057e-07,
   "CH3CHCHOOH": 4.143169048133045e-17,
   "CH3C(CH2)OOH": 6.513404552483504e-18,
   "nC3H7OO": 9.648864678502203e-08,
   "iC3H7OO": 2.32472113130542e-06,
   "CH2CH2CH2OOH": 7.998998662787932e-10,
   "CH3CHCH2OOH": 3.264439339068191e-10,
   "CH2CH(OOH)CH3": 3.865073730385239e-11,
   "nC3H7OOH": 6.697966638158812e-11,
   "iC3H7OOH": 1.6193349487638488e-09,
   "OCHCH2CH2OOH": 1.3161344789265296e-12,
   "cC2H3OCH2OOH": 6.821848397828381e-11,
   "CH3COCH2OOH": 6.722618101873143e-14,
   "CH3CHOOHCHO": 4.800036755790619e-14,
   "HOOCCCOO*": 1.8217741802710693e-12,
   "HOOCC(C)OO*": 8.090243115957207e-13,
   "HOOC(C)COO*": 1.9624556520403778e-13,
   "HOOCC(C*)OOH": 1.395342701181777e-16
  }
 },
 {
  "t": 3.437630000014053,
  "T": 1055.5049473697286,
  "p": 101325.0,
  "sxC": {
   "C": 5.5516196262680635e-18,
   "CH": 5.248746261945106e-14,
   "CH2": 5.275705821020138e-09,
   "CH2(S)": 9.449187985452469e-11,
   "CH3": 0.0003086349782682668,
   "CH4": 0.06400581601649671,
   "CO": 0.06029420274815345,
   "HCO": 2.4620462279476117e-06,
   "CH2O": 0.027368174999142358,
   "HCOH": 3.715436510193451e-10,
   "CH3O": 2.2681721948259396e-06,
   "CH2OH": 6.329153648906317e-08,
   "CH3OH": 0.005318771467170091,
   "CO2": 0.0007959720742992999,
   "HOCO": 4.1110767137046225e-09,
   "OCHO": 1.308124645238059e-14,
   "HOCHO": 4.480122956406375e-05,
   "CH3OO": 5.018138294185015e-06,
   "CH2OOH": 2.4405418252798836e-15,
   "HOCH2O": 1.7854896518108635e-13,
   "CH3OOH": 6.659401724514437e-07,
   "C2": 6.322044370130277e-19,
   "C2H": 4.773305708068204e-13,
   "C2H2": 0.0021272059899841316,
   "H2CC": 5.536647222518571e-12,
   "C2H3": 2.7288018725936113e-06,
   "C2H4": 0.18273705126886128,
   "C2H5": 3.20190684844423e-05,
   "C2H6": 0.015008798788422144,
   "C2O": 1.1739115969539184e-13,
   "HCCO": 6.434201884812964e-08,
   "HCCOH": 2.325704889352948e-07,
   "CH2CO": 0.0017151356011281575,
   "CHCHO": 1.4243403120468439e-08,
   "CHCHOH": 5.577946065407918e-09,
   "cC2H3O": 9.365165470433576e-13,
   "CH3CO": 9.140455771864353e-08,
   "CH2CHO": 1.5663534730615644e-05,
   "CH3CHO": 0.02531656367310922,
   "cC2H4O": 0.0013442655359652705,
   "CH2CHOH": 0.0033380574986622345,
   "CH3CH2O": 2.2755570242871748e-10,
   "CH3CHOH": 2.2106893512625815e-08,
   "CH2CH2OH": 1.7107143762840766e-07,
   "CH3CH2OH": 2.7181922395498018e-05,
   "OCHCO": 8.509239468117026e-15,
   "OCHCHO": 0.00043882073303788384,
   "CH2CHOO": 9.07593738391438e-09,
   "CH3C(O)O": 3.8378862361672217e-16,
   "CH2CHOOH": 1.7531689953077708e-10,
   "CH3C(O)OH": 1.5120079195353215e-08,
   "CH3CH2OO": 1.914770265348417e-06,
   "CH3CHOOH": 3.710161681032445e-17,
   "CH2CH2OOH": 9.75254624276763e-12,
   "CH3CH2OOH": 1.6879899404848153e-08,
   "CH3C(O)OO": 1.1536670668724948e-09,
   "CH3C(O)OOH": 1.6130030064703326e-11,
   "HOCH2CH2OO": 4.701228490035529e-11,
   "C3H2": 4.7032300464779835e-19,
   "cC3H2": 1.636263019172955e-11,
   "C3H3": 3.693667256430126e-05,
   "CH2CCH": 3.2974953709807055e-07,
   "CH2CCH2": 0.005982310235894887,
   "CH3CCH": 0.0009613929249619736,
   "cC3H4": 1.2714184459371128e-08,
   "CH2CHCH2": 0.0006333762596641684,
   "CH3CHCH": 1.903005448388212e-06,
   "CH3CCH2": 6.425540981982693e-07,
   "cC3H5": 7.370878923030846e-10,
   "C3H6": 0.463248937046499,
   "cC3H6": 1.6545950855091687e-05,
   "iC3H7": 0.0002172125434146036,
   "nC3H7": 2.9957955946221478e-05,
   "C3H8": 0.46559902101229456,
   "CHCC*O": 1.5494424511440385e-07,
   "CH*CCO": 1.6938641013164963e-06,
   "C*CCHO": 8.378103683340213e-15,
   "CH2CCO": 0.0006701828426131606,
   "CHCCHO": 9.46174774629568e-06,
   "C2H3CO": 2.3131144812640296e-05,
   "CHCHCHO": 7.614515740546944e-10,
   "CH2CCHO": 1.5497220045327785e-07,
   "CH3CCO": 7.97231966531883e-08,
   "C2H3CHO": 0.07108402800106156,
   "CH3CHCO": 0.0002141307134362644,
   "CH2CHCH2O": 3.4259886735331695e-08,
   "propen1oxy": 3.1092847614746745e-07,
   "propen2oxy": 4.1887068025566497e-08,
   "CH2CCH2OH": 2.27982180205085e-09,
   "CH2C(OH)CH2": 0.00011789183922275,
   "CH3C(OH)CH": 5.657065739549366e-09,
   "CH3CH2CO": 1.470998360048127e-10,
   "CH3C(O)CH2": 2.5199304953161216e-06,
   "CH3CHCHO": 4.683469381132398e-06,
   "CH2CHCHOH": 8.537109503228676e-07,
   "CH2CH2CHO": 7.593116850971789e-09,
   "vinoxylmethyl": 4.649572466669236e-08,
   "CH3CH2CHO": 0.00012301530867209873,
   "cC3H6O": 0.06538804026554185,
   "CH2CHCH2OH": 0.0002134236201854369,
   "CH3CHCHOH": 0.0007320550090885167,
   "CH3C(O)CH3": 7.645168218643083e-06,
   "nC3H7O": 1.8168718811788618e-05,
   "iC3H7O": 3.098977197344343e-11,
   "CH3CH2CHOH": 1.0207944920952475e-08,
   "CH3CHCH2OH": 9.581992124485462e-08,
   "CH2CH2CH2OH": 1.0795488071446818e-10,
   "OCHCH2CH2O": 9.713903547435348e-14,
   "oxiranylmet": 3.0631568906240814e-06,
   "CH3COCH2O": 4.633124430968476e-17,
   "CH3CH(CHO)O": 8.199680766296328e-15,
   "CH2CHCH2OO": 1.9892996756193874e-07,
   "CHCHCH2OOH": 1.2705253522382054e-11,
   "CH2CHCH2OOH": 2.6428809560557537e-07,
   "CH3CHCHOOH": 3.9896808512128245e-17,
   "CH3C(CH2)OOH": 6.12599829138112e-18,
   "nC3H7OO": 8.070262764184192e-08,
   "iC3H7OO": 2.04873695360418e-06,
   "CH2CH2CH2OOH": 6.993603261720369e-10,
   "CH3CHCH2OOH": 3.0414445503524874e-10,
   "CH2CH(OOH)CH3": 3.74702926598989e-11,
   "nC3H7OOH": 5.1302361429654463e-11,
   "iC3H7OOH": 1.3074774467230662e-09,
   "OCHCH2CH2OOH": 9.777519748936395e-13,
   "cC2H3OCH2OOH": 6.187615711428141e-11,
   "CH3COCH2OOH": 5.5622253039173336e-14,
   "CH3CHOOHCHO": 3.8326970074367775e-14,
   "HOOCCCOO*": 1.4076627519553082e-12,
   "HOOCC(C)OO*": 6.68056113241578e-13,
   "HOOC(C)COO*": 1.6819423204143752e-13,
   "HOOCC(C*)OOH": 1.2200096982080241e-16
  }
 },
 {
  "t": 3.437770000014054,
  "T": 1060.8505103788339,
  "p": 101325.0,
  "sxC": {
   "C": 7.203626609164436e-18,
   "CH": 6.186958005379622e-14,
   "CH2": 5.806176074327575e-09,
   "CH2(S)": 1.0075639218930639e-10,
   "CH3": 0.00031574981740390963,
   "CH4": 0.06525742893852925,
   "CO": 0.06171800123339351,
   "HCO": 2.6153262238295677e-06,
   "CH2O": 0.026965461270286775,
   "HCOH": 3.7738648460840586e-10,
   "CH3O": 2.1487179663113825e-06,
   "CH2OH": 6.70345602006351e-08,
   "CH3OH": 0.005208999792663754,
   "CO2": 0.0008243811685788257,
   "HOCO": 4.329837347736834e-09,
   "OCHO": 1.4053096085636932e-14,
   "HOCHO": 4.606123841153798e-05,
   "CH3OO": 4.5863700255126e-06,
   "CH2OOH": 2.1951956502694917e-15,
   "HOCH2O": 1.7873361850373308e-13,
   "CH3OOH": 5.801030661933059e-07,
   "C2": 7.890186758629398e-19,
   "C2H": 5.674162285693495e-13,
   "C2H2": 0.002285335515814058,
   "H2CC": 6.859744027359579e-12,
   "C2H3": 2.9729027339186166e-06,
   "C2H4": 0.18612657662561183,
   "C2H5": 3.2560757505067495e-05,
   "C2H6": 0.015635926797943213,
   "C2O": 1.437573946697444e-13,
   "HCCO": 7.27736984670838e-08,
   "HCCOH": 2.5545524236290246e-07,
   "CH2CO": 0.001785029789840626,
   "CHCHO": 1.5390584379213138e-08,
   "CHCHOH": 5.866096292551698e-09,
   "cC2H3O": 9.266843240671318e-13,
   "CH3CO": 9.299637347017056e-08,
   "CH2CHO": 1.6099569507944116e-05,
   "CH3CHO": 0.024900711153311734,
   "cC2H4O": 0.0013188563678807534,
   "CH2CHOH": 0.0034154639255537214,
   "CH3CH2O": 2.183200025439492e-10,
   "CH3CHOH": 2.326650837779904e-08,
   "CH2CH2OH": 1.6909238927221783e-07,
   "CH3CH2OH": 2.7770441442531414e-05,
   "OCHCO": 8.800136197208105e-15,
   "OCHCHO": 0.00044010345741959944,
   "CH2CHOO": 8.84819335517354e-09,
   "CH3C(O)O": 3.711367390981212e-16,
   "CH2CHOOH": 1.5775064760741316e-10,
   "CH3C(O)OH": 1.5644836552035766e-08,
   "CH3CH2OO": 1.7338886908715034e-06,
   "CH3CHOOH": 3.2958261954984606e-17,
   "CH2CH2OOH": 9.521922445133853e-12,
   "CH3CH2OOH": 1.4494879278726014e-08,
   "CH3C(O)OO": 1.0431183250445798e-09,
   "CH3C(O)OOH": 1.277030359719969e-11,
   "HOCH2CH2OO": 4.1444079116725205e-11,
   "C3H2": 6.430444092458526e-19,
   "cC3H2": 2.092738336257749e-11,
   "C3H3": 4.255514767375876e-05,
   "CH2CCH": 3.9538688025281134e-07,
   "CH2CCH2": 0.0063074839430074916,
   "CH3CCH": 0.0010645531001172682,
   "cC3H4": 1.4410551383497452e-08,
   "CH2CHCH2": 0.000667025624638249,
   "CH3CHCH": 1.982760872196986e-06,
   "CH3CCH2": 7.03749499462758e-07,
   "cC3H5": 8.332522174223605e-10,
   "C3H6": 0.4571286509526226,
   "cC3H6": 1.8460736820605475e-05,
   "iC3H7": 0.00021541428825770867,
   "nC3H7": 2.9477872217503585e-05,
   "C3H8": 0.47505184383302734,
   "CHCC*O": 1.6319568641724822e-07,
   "CH*CCO": 1.8536976414650528e-06,
   "C*CCHO": 9.597416406045927e-15,
   "CH2CCO": 0.0007035047412885316,
   "CHCCHO": 9.494007806035257e-06,
   "C2H3CO": 2.4940685286218605e-05,
   "CHCHCHO": 7.702569326880196e-10,
   "CH2CCHO": 1.574818885301057e-07,
   "CH3CCO": 8.578386354127453e-08,
   "C2H3CHO": 0.07147391846559885,
   "CH3CHCO": 0.00022903589316151113,
   "CH2CHCH2O": 3.40251723176322e-08,
   "propen1oxy": 3.049276913505833e-07,
   "propen2oxy": 4.107606321828292e-08,
   "CH2CCH2OH": 2.3230929831863218e-09,
   "CH2C(OH)CH2": 0.00012365657329718743,
   "CH3C(OH)CH": 5.946540496450952e-09,
   "CH3CH2CO": 1.4909256557697492e-10,
   "CH3C(O)CH2": 2.438824506294747e-06,
   "CH3CHCHO": 4.517551116680838e-06,
   "CH2CHCHOH": 8.269223068792251e-07,
   "CH2CH2CHO": 7.439957440677678e-09,
   "vinoxylmethyl": 4.5647458139916647e-08,
   "CH3CH2CHO": 0.00012018883222577136,
   "cC3H6O": 0.0645137682620253,
   "CH2CHCH2OH": 0.00021340818105540114,
   "CH3CHCHOH": 0.0007336067431594534,
   "CH3C(O)CH3": 7.77467010782322e-06,
   "nC3H7O": 1.816554794848087e-05,
   "iC3H7O": 2.799188015327443e-11,
   "CH3CH2CHOH": 1.0044544117805935e-08,
   "CH3CHCH2OH": 9.156916792099495e-08,
   "CH2CH2CH2OH": 1.0694250571772798e-10,
   "OCHCH2CH2O": 9.984009560239939e-14,
   "oxiranylmet": 3.0023065077138557e-06,
   "CH3COCH2O": 4.727501367835937e-17,
   "CH3CH(CHO)O": 8.559863686083652e-15,
   "CH2CHCH2OO": 1.9311651607615674e-07,
   "CHCHCH2OOH": 1.3149972749987255e-11,
   "CH2CHCH2OOH": 2.41607226876114e-07,
   "CH3CHCHOOH": 3.836766995101588e-17,
   "CH3C(CH2)OOH": 5.772826964598869e-18,
   "nC3H7OO": 6.834099034710426e-08,
   "iC3H7OO": 1.815428569124345e-06,
   "CH2CH2CH2OOH": 6.161805586674118e-10,
   "CH3CHCH2OOH": 2.836097286514347e-10,
   "CH2CH(OOH)CH3": 3.6279235116748214e-11,
   "nC3H7OOH": 4.015515561246323e-11,
   "iC3H7OOH": 1.0713510731938302e-09,
   "OCHCH2CH2OOH": 7.448515936921535e-13,
   "cC2H3OCH2OOH": 5.641616156791087e-11,
   "CH3COCH2OOH": 4.674271250916053e-14,
   "CH3CHOOHCHO": 3.113403214026668e-14,
   "HOOCCCOO*": 1.1100657733929292e-12,
   "HOOCC(C)OO*": 5.589888869972577e-13,
   "HOOC(C)COO*": 1.457986388132085e-13,
   "HOOCC(C*)OOH": 1.076085769120013e-16
  }
 },
 {
  "t": 3.437920000014055,
  "T": 1066.6592996335494,
  "p": 101325.00000000001,
  "sxC": {
   "C": 9.375328876954694e-18,
   "CH": 7.295295688131074e-14,
   "CH2": 6.402126311467716e-09,
   "CH2(S)": 1.0690215718074597e-10,
   "CH3": 0.0003220217633899845,
   "CH4": 0.06665875869801546,
   "CO": 0.06331422525602239,
   "HCO": 2.7726969581624113e-06,
   "CH2O": 0.02647454742790255,
   "HCOH": 3.8184615688902256e-10,
   "CH3O": 2.0074649151539526e-06,
   "CH2OH": 7.09300782759704e-08,
   "CH3OH": 0.00508808752993839,
   "CO2": 0.0008559550817870634,
   "HOCO": 4.544891650679992e-09,
   "OCHO": 1.506297929513349e-14,
   "HOCHO": 4.7423535882324744e-05,
   "CH3OO": 4.136233443344562e-06,
   "CH2OOH": 1.9300890396706797e-15,
   "HOCH2O": 1.7729260534092708e-13,
   "CH3OOH": 4.962443904884298e-07,
   "C2": 9.8671318748369e-19,
   "C2H": 6.794467742854587e-13,
   "C2H2": 0.0024716909545779483,
   "H2CC": 8.654851354818409e-12,
   "C2H3": 3.2455462592104965e-06,
   "C2H4": 0.18992671613632017,
   "C2H5": 3.2899044932428205e-05,
   "C2H6": 0.016314861302214434,
   "C2O": 1.7696297435461218e-13,
   "HCCO": 8.268771592065307e-08,
   "HCCOH": 2.820005402429187e-07,
   "CH2CO": 0.0018659058667402548,
   "CHCHO": 1.6656717983989794e-08,
   "CHCHOH": 6.1412225631174045e-09,
   "cC2H3O": 9.076178813875414e-13,
   "CH3CO": 9.398156806919684e-08,
   "CH2CHO": 1.6486041955304846e-05,
   "CH3CHO": 0.024375596844501034,
   "cC2H4O": 0.0012880941959821013,
   "CH2CHOH": 0.003500639429269861,
   "CH3CH2O": 2.067620031928842e-10,
   "CH3CHOH": 2.4288765632281995e-08,
   "CH2CH2OH": 1.6583887058876973e-07,
   "CH3CH2OH": 2.8391795138838784e-05,
   "OCHCO": 9.073553393187973e-15,
   "OCHCHO": 0.0004408495761627364,
   "CH2CHOO": 8.556511748365915e-09,
   "CH3C(O)O": 3.611374647462887e-16,
   "CH2CHOOH": 1.396722488264071e-10,
   "CH3C(O)OH": 1.6305684832012557e-08,
   "CH3CH2OO": 1.5438541692509138e-06,
   "CH3CHOOH": 2.849282143572455e-17,
   "CH2CH2OOH": 9.228403895839533e-12,
   "CH3CH2OOH": 1.2168008964278827e-08,
   "CH3C(O)OO": 9.269064302715207e-10,
   "CH3C(O)OOH": 9.794084808299619e-12,
   "HOCH2CH2OO": 3.587803017733185e-11,
   "C3H2": 8.975374042549345e-19,
   "cC3H2": 2.726565602698827e-11,
   "C3H3": 4.941645688427681e-05,
   "CH2CCH": 4.819994050776372e-07,
   "CH2CCH2": 0.006668346121181907,
   "CH3CCH": 0.0011884021636562752,
   "cC3H4": 1.6487891868441556e-08,
   "CH2CHCH2": 0.0007025651249103697,
   "CH3CHCH": 2.055316452435626e-06,
   "CH3CCH2": 7.732098671033439e-07,
   "cC3H5": 9.469578361262759e-10,
   "C3H6": 0.45041045728314955,
   "cC3H6": 2.0781568875494532e-05,
   "iC3H7": 0.0002116334327281769,
   "nC3H7": 2.8762790618098354e-05,
   "C3H8": 0.48555107041990064,
   "CHCC*O": 1.7199792037279847e-07,
   "CH*CCO": 2.0385557890056356e-06,
   "C*CCHO": 1.107114834409059e-14,
   "CH2CCO": 0.0007415978834949364,
   "CHCCHO": 9.51583125103201e-06,
   "C2H3CO": 2.705695660240447e-05,
   "CHCHCHO": 7.750070160150533e-10,
   "CH2CCHO": 1.592674520646786e-07,
   "CH3CCO": 9.239129305332295e-08,
   "C2H3CHO": 0.07185689631991436,
   "CH3CHCO": 0.0002470740186917783,
   "CH2CHCH2O": 3.3482293202570476e-08,
   "propen1oxy": 2.9851277346141717e-07,
   "propen2oxy": 4.020999063078403e-08,
   "CH2CCH2OH": 2.350439391986533e-09,
   "CH2C(OH)CH2": 0.000129475077106465,
   "CH3C(OH)CH": 6.231474306570309e-09,
   "CH3CH2CO": 1.5003520294438904e-10,
   "CH3C(O)CH2": 2.3400292561362417e-06,
   "CH3CHCHO": 4.317657378986292e-06,
   "CH2CHCHOH": 7.938248164442216e-07,
   "CH2CH2CHO": 7.223135571051062e-09,
   "vinoxylmethyl": 4.436484774185255e-08,
   "CH3CH2CHO": 0.00011680923861595834,
   "cC3H6O": 0.0635610808725468,
   "CH2CHCH2OH": 0.0002130875503318872,
   "CH3CHCHOH": 0.0007342507312680974,
   "CH3C(O)CH3": 7.916353625132693e-06,
   "nC3H7O": 1.7981118094895235e-05,
   "iC3H7O": 2.4818923888403432e-11,
   "CH3CH2CHOH": 9.79531940264348e-09,
   "CH3CHCH2OH": 8.653593639069169e-08,
   "CH2CH2CH2OH": 1.0480807562925243e-10,
   "OCHCH2CH2O": 1.0199664643888721e-13,
   "oxiranylmet": 2.9374802972518096e-06,
   "CH3COCH2O": 4.781514281820726e-17,
   "CH3CH(CHO)O": 8.909559573340945e-15,
   "CH2CHCH2OO": 1.860212120264418e-07,
   "CHCHCH2OOH": 1.357019879931724e-11,
   "CH2CHCH2OOH": 2.1745654161994894e-07,
   "CH3CHCHOOH": 3.653694553842079e-17,
   "CH3C(CH2)OOH": 5.381973996732224e-18,
   "nC3H7OO": 5.661767641518398e-08,
   "iC3H7OO": 1.5774262208787018e-06,
   "CH2CH2CH2OOH": 5.329597570198311e-10,
   "CH3CHCH2OOH": 2.6087106979955104e-10,
   "CH2CH(OOH)CH3": 3.4841145917490674e-11,
   "nC3H7OOH": 3.053710522828975e-11,
   "iC3H7OOH": 8.549631641727659e-10,
   "OCHCH2CH2OOH": 5.501523817457112e-13,
   "cC2H3OCH2OOH": 5.071228426476253e-11,
   "CH3COCH2OOH": 3.848783464347468e-14,
   "CH3CHOOHCHO": 2.465034568862144e-14,
   "HOOCCCOO*": 8.507238766139727e-13,
   "HOOCC(C)OO*": 4.568335995743172e-13,
   "HOOC(C)COO*": 1.2410327715225092e-13,
   "HOOCC(C*)OOH": 9.328833915057378e-17
  }
 },
 {
  "t": 3.438060000014056,
  "T": 1072.1128144185918,
  "p": 101325.00000000001,
  "sxC": {
   "C": 1.1768293371094019e-17,
   "CH": 8.395258964452567e-14,
   "CH2": 6.971276147740241e-09,
   "CH2(S)": 1.1179521836649684e-10,
   "CH3": 0.0003262902981856614,
   "CH4": 0.06801924633231553,
   "CO": 0.06486278552571981,
   "HCO": 2.9074676604014827e-06,
   "CH2O": 0.025961241266380383,
   "HCOH": 3.841085663476802e-10,
   "CH3O": 1.865039788833929e-06,
   "CH2OH": 7.432830960338725e-08,
   "CH3OH": 0.00497308555833504,
   "CO2": 0.0008862417665199693,
   "HOCO": 4.7165906149367555e-09,
   "OCHO": 1.5934653350698045e-14,
   "HOCHO": 4.869100321749979e-05,
   "CH3OO": 3.7319785634818214e-06,
   "CH2OOH": 1.686020640394306e-15,
   "HOCH2O": 1.7425296272617317e-13,
   "CH3OOH": 4.2578079258226406e-07,
   "C2": 1.1955696108339034e-18,
   "C2H": 7.981926134300866e-13,
   "C2H2": 0.0026614903780492406,
   "H2CC": 1.0761458992342638e-11,
   "C2H3": 3.504561930656155e-06,
   "C2H4": 0.19360988040688387,
   "C2H5": 3.295288589720816e-05,
   "C2H6": 0.016946797256501146,
   "C2O": 2.122983601993595e-13,
   "HCCO": 9.262442362490603e-08,
   "HCCOH": 3.084982948122726e-07,
   "CH2CO": 0.0019470747144001703,
   "CHCHO": 1.7844305991217885e-08,
   "CHCHOH": 6.352614779464074e-09,
   "cC2H3O": 8.811385989986976e-13,
   "CH3CO": 9.411390546635832e-08,
   "CH2CHO": 1.675364654934814e-05,
   "CH3CHO": 0.02381360426704836,
   "cC2H4O": 0.0012557782474970087,
   "CH2CHOH": 0.0035815771704967307,
   "CH3CH2O": 1.9458546093533625e-10,
   "CH3CHOH": 2.4967641809596434e-08,
   "CH2CH2OH": 1.6166315284205658e-07,
   "CH3CH2OH": 2.8949806165588522e-05,
   "OCHCO": 9.278142659838589e-15,
   "OCHCHO": 0.00044080015333070185,
   "CH2CHOO": 8.239639350568853e-09,
   "CH3C(O)O": 3.551521934135687e-16,
   "CH2CHOOH": 1.2365423442863851e-10,
   "CH3C(O)OH": 1.7030013251263832e-08,
   "CH3CH2OO": 1.3726470547197616e-06,
   "CH3CHOOH": 2.4415754330847826e-17,
   "CH2CH2OOH": 8.911662861669286e-12,
   "CH3CH2OOH": 1.0223146967897235e-08,
   "CH3C(O)OO": 8.221397444909985e-10,
   "CH3C(O)OOH": 7.54220580005423e-12,
   "HOCH2CH2OO": 3.109007305786433e-11,
   "C3H2": 1.2198432263842106e-18,
   "cC3H2": 3.487104030760953e-11,
   "C3H3": 5.662289791795069e-05,
   "CH2CCH": 5.80994528449073e-07,
   "CH2CCH2": 0.007013517023162166,
   "CH3CCH": 0.0013168710104467876,
   "cC3H4": 1.8685217503682456e-08,
   "CH2CHCH2": 0.0007343858241539577,
   "CH3CHCH": 2.1068714989772624e-06,
   "CH3CCH2": 8.406015100821441e-07,
   "cC3H5": 1.0620373233009408e-09,
   "C3H6": 0.4440293187805431,
   "cC3H6": 2.3215054518996414e-05,
   "iC3H7": 0.000206292593414183,
   "nC3H7": 2.789944173287537e-05,
   "C3H8": 0.49563607868102133,
   "CHCC*O": 1.7994832430362621e-07,
   "CH*CCO": 2.222004308943393e-06,
   "C*CCHO": 1.259671633912108e-14,
   "CH2CCO": 0.0007792280334326481,
   "CHCCHO": 9.522882097247298e-06,
   "C2H3CO": 2.9193409883186995e-05,
   "CHCHCHO": 7.742783938641357e-10,
   "CH2CCHO": 1.599194916870194e-07,
   "CH3CCO": 9.850667350572514e-08,
   "C2H3CHO": 0.07217716591230011,
   "CH3CHCO": 0.00026601531162747456,
   "CH2CHCH2O": 3.26827305564313e-08,
   "propen1oxy": 2.925867059331004e-07,
   "propen2oxy": 3.941066983104079e-08,
   "CH2CCH2OH": 2.354887516064165e-09,
   "CH2C(OH)CH2": 0.0001343285070364335,
   "CH3C(OH)CH": 6.460245757251232e-09,
   "CH3CH2CO": 1.4963578976161014e-10,
   "CH3C(O)CH2": 2.237179895456937e-06,
   "CH3CHCHO": 4.111743761995169e-06,
   "CH2CHCHOH": 7.590005547064615e-07,
   "CH2CH2CHO": 6.970491527370471e-09,
   "vinoxylmethyl": 4.280839935461713e-08,
   "CH3CH2CHO": 0.00011335475213527579,
   "cC3H6O": 0.06266472220229585,
   "CH2CHCH2OH": 0.00021248183793534653,
   "CH3CHCHOH": 0.0007338094826161688,
   "CH3C(O)CH3": 8.04820759319009e-06,
   "nC3H7O": 1.7627926877169877e-05,
   "iC3H7O": 2.1944904829798388e-11,
   "CH3CH2CHOH": 9.492001635652605e-09,
   "CH3CHCH2OH": 8.143127881855947e-08,
   "CH2CH2CH2OH": 1.018022993314019e-10,
   "OCHCH2CH2O": 1.0317846852691551e-13,
   "oxiranylmet": 2.877783990065803e-06,
   "CH3COCH2O": 4.780533945837631e-17,
   "CH3CH(CHO)O": 9.185522482223434e-15,
   "CH2CHCH2OO": 1.7862962837046485e-07,
   "CHCHCH2OOH": 1.389222002180275e-11,
   "CH2CHCH2OOH": 1.9535242363104006e-07,
   "CH3CHCHOOH": 3.4656070718807213e-17,
   "CH3C(CH2)OOH": 5.008243416505047e-18,
   "nC3H7OO": 4.707645124105335e-08,
   "iC3H7OO": 1.3693348023738e-06,
   "CH2CH2CH2OOH": 4.614804925708418e-10,
   "CH3CHCH2OOH": 2.393006471871594e-10,
   "CH2CH(OOH)CH3": 3.335474892506455e-11,
   "nC3H7OOH": 2.3426240649656603e-11,
   "iC3H7OOH": 6.851198543371228e-10,
   "OCHCH2CH2OOH": 4.1072910378864265e-13,
   "cC2H3OCH2OOH": 4.557384853090691e-11,
   "CH3COCH2OOH": 3.188560438795101e-14,
   "CH3CHOOHCHO": 1.9639171913482895e-14,
   "HOOCCCOO*": 6.57118889909906e-13,
   "HOOCC(C)OO*": 3.74792471971222e-13,
   "HOOC(C)COO*": 1.0601886194059745e-13,
   "HOOCC(C*)OOH": 8.103050745934702e-17
  }
 },
 {
  "t": 3.438190000014057,
  "T": 1077.1619576655123,
  "p": 101325.00000000001,
  "sxC": {
   "C": 1.4252874075588494e-17,
   "CH": 9.433037816018863e-14,
   "CH2": 7.496615284316297e-09,
   "CH2(S)": 1.1533767303697751e-10,
   "CH3": 0.00032861952223427464,
   "CH4": 0.06932336955264985,
   "CO": 0.06634316332281998,
   "HCO": 3.016942319355843e-06,
   "CH2O": 0.025438834012158226,
   "HCOH": 3.8443536101488245e-10,
   "CH3O": 1.7257067695260957e-06,
   "CH2OH": 7.715404212952033e-08,
   "CH3OH": 0.004865368002660292,
   "CO2": 0.0009148143297266913,
   "HOCO": 4.841006125681277e-09,
   "OCHO": 1.6642797329626675e-14,
   "HOCHO": 4.9849642420363776e-05,
   "CH3OO": 3.373687376904843e-06,
   "CH2OOH": 1.4670025224324586e-15,
   "HOCH2O": 1.6988340736473662e-13,
   "CH3OOH": 3.6714325812038255e-07,
   "C2": 1.4038528911796633e-18,
   "C2H": 9.193376253781539e-13,
   "C2H2": 0.0028510183164774925,
   "H2CC": 1.3162210407470721e-11,
   "C2H3": 3.7425582062607754e-06,
   "C2H4": 0.1971238732406729,
   "C2H5": 3.275339172349441e-05,
   "C2H6": 0.017524208555310446,
   "C2O": 2.481004271314885e-13,
   "HCCO": 1.0224592774909934e-07,
   "HCCOH": 3.3435792486679896e-07,
   "CH2CO": 0.002027328572812923,
   "CHCHO": 1.8921406164658425e-08,
   "CHCHOH": 6.497656223982833e-09,
   "cC2H3O": 8.487305689684504e-13,
   "CH3CO": 9.348108301922027e-08,
   "CH2CHO": 1.6908025520454464e-05,
   "CH3CHO": 0.023234255905548663,
   "cC2H4O": 0.0012224305553089011,
   "CH2CHOH": 0.003657293937769971,
   "CH3CH2O": 1.822844699934568e-10,
   "CH3CHOH": 2.530850638197479e-08,
   "CH2CH2OH": 1.5676457791904612e-07,
   "CH3CH2OH": 2.943695771708101e-05,
   "OCHCO": 9.411381758563842e-15,
   "OCHCHO": 0.0004399674545332323,
   "CH2CHOO": 7.908276483052015e-09,
   "CH3C(O)O": 3.523056497538851e-16,
   "CH2CHOOH": 1.096458225319385e-10,
   "CH3C(O)OH": 1.7809990732081466e-08,
   "CH3CH2OO": 1.2211154944708761e-06,
   "CH3CHOOH": 2.0804064074571925e-17,
   "CH2CH2OOH": 8.582362224801165e-12,
   "CH3CH2OOH": 8.618859920620158e-09,
   "CH3C(O)OO": 7.293673904772718e-10,
   "CH3C(O)OOH": 5.852860203671898e-12,
   "HOCH2CH2OO": 2.7017033527594956e-11,
   "C3H2": 1.6116665092729621e-18,
   "cC3H2": 4.371568538891447e-11,
   "C3H3": 6.398971719990907e-05,
   "CH2CCH": 6.91243589338615e-07,
   "CH2CCH2": 0.0073378683642713605,
   "CH3CCH": 0.0014473291079190136,
   "cC3H4": 2.095665592283933e-08,
   "CH2CHCH2": 0.0007619330320495601,
   "CH3CHCH": 2.1374384205336135e-06,
   "CH3CCH2": 9.041420341377273e-07,
   "cC3H5": 1.1750715514561462e-09,
   "C3H6": 0.4380480217693463,
   "cC3H6": 2.5714732034049082e-05,
   "iC3H7": 0.00019976905166905592,
   "nC3H7": 2.692813304586506e-05,
   "C3H8": 0.5051811565549094,
   "CHCC*O": 1.8686978472603473e-07,
   "CH*CCO": 2.399305944815068e-06,
   "C*CCHO": 1.4127314969621416e-14,
   "CH2CCO": 0.0008157384645104196,
   "CHCCHO": 9.51693457048407e-06,
   "C2H3CO": 3.13059280539031e-05,
   "CHCHCHO": 7.685775791119422e-10,
   "CH2CCHO": 1.5951821500134207e-07,
   "CH3CCO": 1.0397819512084648e-07,
   "C2H3CHO": 0.07243919588892753,
   "CH3CHCO": 0.00028554861689605637,
   "CH2CHCH2O": 3.167947051129908e-08,
   "propen1oxy": 2.871802665059441e-07,
   "propen2oxy": 3.868200759383436e-08,
   "CH2CCH2OH": 2.3384724783112355e-09,
   "CH2C(OH)CH2": 0.0001381040926411257,
   "CH3C(OH)CH": 6.628285189413386e-09,
   "CH3CH2CO": 1.4805607954480294e-10,
   "CH3C(O)CH2": 2.1332669236241823e-06,
   "CH3CHCHO": 3.9056881260822554e-06,
   "CH2CHCHOH": 7.235591320890824e-07,
   "CH2CH2CHO": 6.693349203963611e-09,
   "vinoxylmethyl": 4.1057227462106346e-08,
   "CH3CH2CHO": 0.00010992203352980122,
   "cC3H6O": 0.06183365738915119,
   "CH2CHCH2OH": 0.00021163843234882191,
   "CH3CHCHOH": 0.0007324377376016114,
   "CH3C(O)CH3": 8.16736090199978e-06,
   "nC3H7O": 1.714070217122792e-05,
   "iC3H7O": 1.939351510945392e-11,
   "CH3CH2CHOH": 9.150626210694997e-09,
   "CH3CHCH2OH": 7.639131971846978e-08,
   "CH2CH2CH2OH": 9.815071143133109e-11,
   "OCHCH2CH2O": 1.0345714551719861e-13,
   "oxiranylmet": 2.8234690919643436e-06,
   "CH3COCH2O": 4.730688943393243e-17,
   "CH3CH(CHO)O": 9.383322296864735e-15,
   "CH2CHCH2OO": 1.7116201128774325e-07,
   "CHCHCH2OOH": 1.4115911796057782e-11,
   "CH2CHCH2OOH": 1.7545766824701402e-07,
   "CH3CHCHOOH": 3.2773594900743506e-17,
   "CH3C(CH2)OOH": 4.6563444733064726e-18,
   "nC3H7OO": 3.938310007772928e-08,
   "iC3H7OO": 1.1903032559594712e-06,
   "CH2CH2CH2OOH": 4.0088311807411313e-10,
   "CH3CHCH2OOH": 2.19286197158672e-10,
   "CH2CH(OOH)CH3": 3.186063584830565e-11,
   "nC3H7OOH": 1.8185849414443652e-11,
   "iC3H7OOH": 5.529375459687745e-10,
   "OCHCH2CH2OOH": 3.109802487412032e-13,
   "cC2H3OCH2OOH": 4.100300200824268e-11,
   "CH3COCH2OOH": 2.6634179425162458e-14,
   "CH3CHOOHCHO": 1.5789661046849445e-14,
   "HOOCCCOO*": 5.131972124518019e-13,
   "HOOCC(C)OO*": 3.095034209889941e-13,
   "HOOC(C)COO*": 9.10731102496753e-14,
   "HOOCC(C*)OOH": 7.065137475589441e-17
  }
 },
 {
  "t": 3.4383300000140578,
  "T": 1082.5348331418222,
  "p": 101325.00000000001,
  "sxC": {
   "C": 1.7093868502674105e-17,
   "CH": 1.0511977195607576e-13,
   "CH2": 8.040729705133229e-09,
   "CH2(S)": 1.1781333162953818e-10,
   "CH3": 0.00032912626937213246,
   "CH4": 0.0707652240850556,
   "CO": 0.06797207475267084,
   "HCO": 3.112563233802224e-06,
   "CH2O": 0.024830747390145187,
   "HCOH": 3.828151030794018e-10,
   "CH3O": 1.570735166716778e-06,
   "CH2OH": 7.970534889589587e-08,
   "CH3OH": 0.004749458479116226,
   "CO2": 0.0009457489919392978,
   "HOCO": 4.927116057273878e-09,
   "OCHO": 1.7252550258717105e-14,
   "HOCHO": 5.106096798671192e-05,
   "CH3OO": 3.009369124396216e-06,
   "CH2OOH": 1.2440197526282598e-15,
   "HOCH2O": 1.635081063634742e-13,
   "CH3OOH": 3.1119314228816816e-07,
   "C2": 1.6320160132950275e-18,
   "C2H": 1.0585981278274664e-12,
   "C2H2": 0.0030683775878855416,
   "H2CC": 1.630269914359397e-11,
   "C2H3": 3.9879708643717305e-06,
   "C2H4": 0.20097778927981508,
   "C2H5": 3.2256920830355865e-05,
   "C2H6": 0.018127094622650598,
   "C2O": 2.883987582967176e-13,
   "HCCO": 1.1273622444633909e-07,
   "HCCOH": 3.632120713479338e-07,
   "CH2CO": 0.0021188408138534316,
   "CHCHO": 2.0015831019776963e-08,
   "CHCHOH": 6.587132557636482e-09,
   "cC2H3O": 8.055063502016643e-13,
   "CH3CO": 9.194205346360493e-08,
   "CH2CHO": 1.6961501549764674e-05,
   "CH3CHO": 0.022556161683698703,
   "cC2H4O": 0.0011827453855400656,
   "CH2CHOH": 0.003738587205134514,
   "CH3CH2O": 1.6824848301277508e-10,
   "CH3CHOH": 2.5325585527539003e-08,
   "CH2CH2OH": 1.5039764201274344e-07,
   "CH3CH2OH": 2.9915576186810057e-05,
   "OCHCO": 9.481032492137388e-15,
   "OCHCHO": 0.0004380748217560804,
   "CH2CHOO": 7.514884104296308e-09,
   "CH3C(O)O": 3.517350458376822e-16,
   "CH2CHOOH": 9.560571262723463e-11,
   "CH3C(O)OH": 1.8781915953946295e-08,
   "CH3CH2OO": 1.0679130308118207e-06,
   "CH3CHOOH": 1.719201205009793e-17,
   "CH2CH2OOH": 8.193294565030881e-12,
   "CH3CH2OOH": 7.107426623451383e-09,
   "CH3C(O)OO": 6.355532658214132e-10,
   "CH3C(O)OOH": 4.407373297156066e-12,
   "HOCH2CH2OO": 2.3045252998940207e-11,
   "C3H2": 2.154571412211586e-18,
   "cC3H2": 5.552231132803092e-11,
   "C3H3": 7.258654949525527e-05,
   "CH2CCH": 8.324339573080573e-07,
   "CH2CCH2": 0.007687159603494828,
   "CH3CCH": 0.001599434690535582,
   "cC3H4": 2.3651258421431145e-08,
   "CH2CHCH2": 0.0007885123598554985,
   "CH3CHCH": 2.148777747223719e-06,
   "CH3CCH2": 9.719469705993695e-07,
   "cC3H5": 1.3009839578238246e-09,
   "C3H6": 0.43159435493837445,
   "cC3H6": 2.866806387180614e-05,
   "iC3H7": 0.00019114909515137443,
   "nC3H7": 2.5708210909351014e-05,
   "C3H8": 0.5155697636713727,
   "CHCC*O": 1.935528793793682e-07,
   "CH*CCO": 2.594011469857076e-06,
   "C*CCHO": 1.586839988597723e-14,
   "CH2CCO": 0.0008563946703529335,
   "CHCCHO": 9.496387718634539e-06,
   "C2H3CO": 3.369926922795935e-05,
   "CHCHCHO": 7.566293584809167e-10,
   "CH2CCHO": 1.5789729905850192e-07,
   "CH3CCO": 1.0945413530377379e-07,
   "C2H3CHO": 0.07268105514768416,
   "CH3CHCO": 0.0003087702150377189,
   "CH2CHCH2O": 3.0323828757824707e-08,
   "propen1oxy": 2.8150877547752847e-07,
   "propen2oxy": 3.791814913556054e-08,
   "CH2CCH2OH": 2.297089632205171e-09,
   "CH2C(OH)CH2": 0.00014112534828145346,
   "CH3C(OH)CH": 6.7489412936749494e-09,
   "CH3CH2CO": 1.4500228490280825e-10,
   "CH3C(O)CH2": 2.013575006785194e-06,
   "CH3CHCHO": 3.6705842348072637e-06,
   "CH2CHCHOH": 6.825266964289054e-07,
   "CH2CH2CHO": 6.352294690201962e-09,
   "vinoxylmethyl": 3.886391186152887e-08,
   "CH3CH2CHO": 0.000106029975709899,
   "cC3H6O": 0.060948597389087665,
   "CH2CHCH2OH": 0.000210414843925349,
   "CH3CHCHOH": 0.0007298832644191751,
   "CH3C(O)CH3": 8.288931361605796e-06,
   "nC3H7O": 1.645106538904607e-05,
   "iC3H7O": 1.681165699804237e-11,
   "CH3CH2CHOH": 8.723332977925656e-09,
   "CH3CHCH2OH": 7.071440026144391e-08,
   "CH2CH2CH2OH": 9.336067088639454e-11,
   "OCHCH2CH2O": 1.0280483495809987e-13,
   "oxiranylmet": 2.7666307173028315e-06,
   "CH3COCH2O": 4.622309219753872e-17,
   "CH3CH(CHO)O": 9.518225445359673e-15,
   "CH2CHCH2OO": 1.6256307550922361e-07,
   "CHCHCH2OOH": 1.4262001231611146e-11,
   "CH2CHCH2OOH": 1.5496683550515504e-07,
   "CH3CHCHOOH": 3.0621314441839836e-17,
   "CH3C(CH2)OOH": 4.2757531722154344e-18,
   "nC3H7OO": 3.2280687166184886e-08,
   "iC3H7OO": 1.0144088406613058e-06,
   "CH2CH2CH2OOH": 3.420953284062401e-10,
   "CH3CHCH2OOH": 1.9809068726830717e-10,
   "CH2CH(OOH)CH3": 3.014569098768354e-11,
   "nC3H7OOH": 1.3761762948678276e-11,
   "iC3H7OOH": 4.3532424349494414e-10,
   "OCHCH2CH2OOH": 2.291853733176754e-13,
   "cC2H3OCH2OOH": 3.633629811493606e-11,
   "CH3COCH2OOH": 2.183853251486665e-14,
   "CH3CHOOHCHO": 1.240328733199658e-14,
   "HOOCCCOO*": 3.906899753776285e-13,
   "HOOCC(C)OO*": 2.500516175985745e-13,
   "HOOC(C)COO*": 7.690089135102002e-14,
   "HOOCC(C*)OOH": 6.057537330496768e-17
  }
 },
 {
  "t": 3.4384600000140586,
  "T": 1087.4182192779379,
  "p": 101325.0,
  "sxC": {
   "C": 1.9725561562177248e-17,
   "CH": 1.1418678531007644e-13,
   "CH2": 8.507656243546371e-09,
   "CH2(S)": 1.1868610999846783e-10,
   "CH3": 0.0003275750426321116,
   "CH4": 0.07213149950640295,
   "CO": 0.06950515661198717,
   "HCO": 3.1763446750454615e-06,
   "CH2O": 0.024228847442803087,
   "HCOH": 3.795014060892563e-10,
   "CH3O": 1.425057137425292e-06,
   "CH2OH": 8.1499978249517e-08,
   "CH3OH": 0.0046429679422418536,
   "CO2": 0.0009743066940631597,
   "HOCO": 4.954736112087726e-09,
   "OCHO": 1.7639711645608422e-14,
   "HOCHO": 5.213660860608765e-05,
   "CH3OO": 2.693401028881258e-06,
   "CH2OOH": 1.0525934826438438e-15,
   "HOCH2O": 1.561203629293352e-13,
   "CH3OOH": 2.6567909071477184e-07,
   "C2": 1.833432989248354e-18,
   "C2H": 1.1920675206992468e-12,
   "C2H2": 0.0032810001933489853,
   "H2CC": 1.9797990639437318e-11,
   "C2H3": 4.197556591791971e-06,
   "C2H4": 0.20458793826960642,
   "C2H5": 3.1535103650836885e-05,
   "C2H6": 0.0186613153248892,
   "C2O": 3.2549672175218256e-13,
   "HCCO": 1.222574361776332e-07,
   "HCCOH": 3.9054602813742284e-07,
   "CH2CO": 0.00220824445350122,
   "CHCHO": 2.093422106034669e-08,
   "CHCHOH": 6.600053358596643e-09,
   "cC2H3O": 7.581788762051869e-13,
   "CH3CO": 8.971674387145892e-08,
   "CH2CHO": 1.6899801878892394e-05,
   "CH3CHO": 0.021885488311169567,
   "cC2H4O": 0.0011423119518280886,
   "CH2CHOH": 0.0038129831076163688,
   "CH3CH2O": 1.5477961970990936e-10,
   "CH3CHOH": 2.5002169437787876e-08,
   "CH2CH2OH": 1.4352810531074004e-07,
   "CH3CH2OH": 3.0306819642487197e-05,
   "OCHCO": 9.4678471398419e-15,
   "OCHCHO": 0.00043526803262854515,
   "CH2CHOO": 7.120492497751227e-09,
   "CH3C(O)O": 3.5294858643380405e-16,
   "CH2CHOOH": 8.362023231846394e-11,
   "CH3C(O)OH": 1.9822366930293984e-08,
   "CH3CH2OO": 9.363601184662554e-07,
   "CH3CHOOH": 1.4160248224142655e-17,
   "CH2CH2OOH": 7.804532927152284e-12,
   "CH3CH2OOH": 5.898273838413694e-09,
   "CH3C(O)OO": 5.550165760248161e-10,
   "CH3C(O)OOH": 3.358966583270231e-12,
   "HOCH2CH2OO": 1.97452561088369e-11,
   "C3H2": 2.789063498663897e-18,
   "cC3H2": 6.893414361142321e-11,
   "C3H3": 8.108375524694716e-05,
   "CH2CCH": 9.8662859720639e-07,
   "CH2CCH2": 0.008007400038578225,
   "CH3CCH": 0.0017506431489105602,
   "cC3H4": 2.6374863136019584e-08,
   "CH2CHCH2": 0.0008094934593065344,
   "CH3CHCH": 2.1374588514763817e-06,
   "CH3CCH2": 1.0325937137496564e-06,
   "cC3H5": 1.4188725559164603e-09,
   "C3H6": 0.4256375262582813,
   "cC3H6": 3.1649265821494944e-05,
   "iC3H7": 0.0001818251636567515,
   "nC3H7": 2.4430500060223686e-05,
   "C3H8": 0.525230202318943,
   "CHCC*O": 1.9878356866490322e-07,
   "CH*CCO": 2.7739768355236967e-06,
   "C*CCHO": 1.7531494704736104e-14,
   "CH2CCO": 0.0008949689003586194,
   "CHCCHO": 9.463942643148203e-06,
   "C2H3CO": 3.600447363992394e-05,
   "CHCHCHO": 7.400137826143371e-10,
   "CH2CCHO": 1.5523540147060113e-07,
   "CH3CCO": 1.1396911513682855e-07,
   "C2H3CHO": 0.07286738680336567,
   "CH3CHCO": 0.00033239741332668967,
   "CH2CHCH2O": 2.8828307195971667e-08,
   "propen1oxy": 2.764242318482505e-07,
   "propen2oxy": 3.7233754817106375e-08,
   "CH2CCH2OH": 2.2362607599274124e-09,
   "CH2C(OH)CH2": 0.00014273535223608493,
   "CH3C(OH)CH": 6.795272290435404e-09,
   "CH3CH2CO": 1.4092715570921493e-10,
   "CH3C(O)CH2": 1.896724603697984e-06,
   "CH3CHCHO": 3.4432040473425396e-06,
   "CH2CHCHOH": 6.423365595350285e-07,
   "CH2CH2CHO": 6.00106069375535e-09,
   "vinoxylmethyl": 3.657748662806868e-08,
   "CH3CH2CHO": 0.00010228449611497913,
   "cC3H6O": 0.060143982823427054,
   "CH2CHCH2OH": 0.00020897866319364146,
   "CH3CHCHOH": 0.0007264974666071788,
   "CH3C(O)CH3": 8.392782813100067e-06,
   "nC3H7O": 1.5672254360620388e-05,
   "iC3H7O": 1.459740612814547e-11,
   "CH3CH2CHOH": 8.278218981303903e-09,
   "CH3CHCH2OH": 6.529323423754413e-08,
   "CH2CH2CH2OH": 8.822479919226822e-11,
   "OCHCH2CH2O": 1.0129110724242385e-13,
   "oxiranylmet": 2.7157868897901908e-06,
   "CH3COCH2O": 4.472008959506246e-17,
   "CH3CH(CHO)O": 9.559080331794844e-15,
   "CH2CHCH2OO": 1.5416939535364397e-07,
   "CHCHCH2OOH": 1.4300043779392903e-11,
   "CH2CHCH2OOH": 1.370163891381663e-07,
   "CH3CHCHOOH": 2.853299141586615e-17,
   "CH3C(CH2)OOH": 3.924574655528926e-18,
   "nC3H7OO": 2.6698500627939305e-08,
   "iC3H7OO": 8.676855290333596e-07,
   "CH2CH2CH2OOH": 2.93564392742688e-10,
   "CH3CHCH2OOH": 1.7904126048833307e-10,
   "CH2CH(OOH)CH3": 2.847471544589062e-11,
   "nC3H7OOH": 1.0581070333774497e-11,
   "iC3H7OOH": 3.463730074619969e-10,
   "OCHCH2CH2OOH": 1.7204449635663762e-13,
   "cC2H3OCH2OOH": 3.2272232105810906e-11,
   "CH3COCH2OOH": 1.809991335257376e-14,
   "CH3CHOOHCHO": 9.866868257715977e-15,
   "HOOCCCOO*": 3.019197729749164e-13,
   "HOOCC(C)OO*": 2.0399101205759408e-13,
   "HOOC(C)COO*": 6.543591809621464e-14,
   "HOOCC(C*)OOH": 5.223727703269853e-17
  }
 },
 {
  "t": 3.4386000000140595,
  "T": 1092.513912170525,
  "p": 101325.0,
  "sxC": {
   "C": 2.2333499103101253e-17,
   "CH": 1.222587617278472e-13,
   "CH2": 8.948994041265496e-09,
   "CH2(S)": 1.1798208729351683e-10,
   "CH3": 0.0003236337956320799,
   "CH4": 0.07362292450617114,
   "CO": 0.07116409770300099,
   "HCO": 3.2145280048760513e-06,
   "CH2O": 0.023547578001640368,
   "HCOH": 3.740970998769005e-10,
   "CH3O": 1.2695321288826318e-06,
   "CH2OH": 8.270515639563991e-08,
   "CH3OH": 0.004530680354121319,
   "CO2": 0.001004513478881122,
   "HOCO": 4.9221354031816e-09,
   "OCHO": 1.783106790149867e-14,
   "HOCHO": 5.322605320916475e-05,
   "CH3OO": 2.3790645996987914e-06,
   "CH2OOH": 8.663689078373448e-16,
   "HOCH2O": 1.467739523993128e-13,
   "CH3OOH": 2.2319613408345288e-07,
   "C2": 2.021413636573892e-18,
   "C2H": 1.3345238783967647e-12,
   "C2H2": 0.003519327798174891,
   "H2CC": 2.424226255183336e-11,
   "C2H3": 4.394434613366275e-06,
   "C2H4": 0.20846982319083487,
   "C2H5": 3.0492891276094993e-05,
   "C2H6": 0.019200790159930266,
   "C2O": 3.6244681245985227e-13,
   "HCCO": 1.3184670503838514e-07,
   "HCCOH": 4.200645718368827e-07,
   "CH2CO": 0.0023088124936436892,
   "CHCHO": 2.1777599013005727e-08,
   "CHCHOH": 6.533180947982144e-09,
   "cC2H3O": 7.00586775649326e-13,
   "CH3CO": 8.651175376209071e-08,
   "CH2CHO": 1.6711248451422284e-05,
   "CH3CHO": 0.021131303368355073,
   "cC2H4O": 0.001094937658312142,
   "CH2CHOH": 0.0038909223014210004,
   "CH3CH2O": 1.4015620053229216e-10,
   "CH3CHOH": 2.4299379782720634e-08,
   "CH2CH2OH": 1.3521940393643475e-07,
   "CH3CH2OH": 3.066142609405532e-05,
   "OCHCO": 9.36360793350047e-15,
   "OCHCHO": 0.0004310000073676952,
   "CH2CHOO": 6.6715069168204184e-09,
   "CH3C(O)O": 3.5534397692919666e-16,
   "CH2CHOOH": 7.190416042817915e-11,
   "CH3C(O)OH": 2.110865182160177e-08,
   "CH3CH2OO": 8.07327768843163e-07,
   "CH3CHOOH": 1.128933774011e-17,
   "CH2CH2OOH": 7.362601206389458e-12,
   "CH3CH2OOH": 4.792723827824944e-09,
   "CH3C(O)OO": 4.76090607767074e-10,
   "CH3C(O)OOH": 2.49016636078182e-12,
   "HOCH2CH2OO": 1.6603243259193042e-11,
   "C3H2": 3.6281415058456255e-18,
   "cC3H2": 8.635395257286086e-11,
   "C3H3": 9.062739795747601e-05,
   "CH2CCH": 1.1794923930663883e-06,
   "CH2CCH2": 0.008343198733836966,
   "CH3CCH": 0.0019228197264330857,
   "cC3H4": 2.9525703632808396e-08,
   "CH2CHCH2": 0.0008272771310021441,
   "CH3CHCH": 2.101028196867879e-06,
   "CH3CCH2": 1.0933706364525796e-06,
   "cC3H5": 1.543076538302739e-09,
   "C3H6": 0.41931509378662146,
   "cC3H6": 3.5105213495245364e-05,
   "iC3H7": 0.0001706212468744782,
   "nC3H7": 2.292589316208186e-05,
   "C3H8": 0.5355447596228229,
   "CHCC*O": 2.0309268113579768e-07,
   "CH*CCO": 2.9612537770917822e-06,
   "C*CCHO": 1.9315941939303636e-14,
   "CH2CCO": 0.0009368285502395864,
   "CHCCHO": 9.414841118211505e-06,
   "C2H3CO": 3.853650694630417e-05,
   "CHCHCHO": 7.163455137259374e-10,
   "CH2CCHO": 1.5112376713776551e-07,
   "CH3CCO": 1.1802490363857081e-07,
   "C2H3CHO": 0.07302745213855144,
   "CH3CHCO": 0.000360038050647436,
   "CH2CHCH2O": 2.6999045040593707e-08,
   "propen1oxy": 2.711870243506026e-07,
   "propen2oxy": 3.652917448793722e-08,
   "CH2CCH2OH": 2.1475633764198396e-09,
   "CH2C(OH)CH2": 0.00014296820971742853,
   "CH3C(OH)CH": 6.766978682494373e-09,
   "CH3CH2CO": 1.3529741722187943e-10,
   "CH3C(O)CH2": 1.7667634894587282e-06,
   "CH3CHCHO": 3.1926471864319584e-06,
   "CH2CHCHOH": 5.97561597658633e-07,
   "CH2CH2CHO": 5.593322570830082e-09,
   "vinoxylmethyl": 3.390202198685464e-08,
   "CH3CH2CHO": 9.816941842932433e-05,
   "cC3H6O": 0.05930463561333269,
   "CH2CHCH2OH": 0.000207106605973096,
   "CH3CHCHOH": 0.0007217733809773444,
   "CH3C(O)CH3": 8.49227016867335e-06,
   "nC3H7O": 1.4709679676489526e-05,
   "iC3H7O": 1.2433131367052287e-11,
   "CH3CH2CHOH": 7.757422388845447e-09,
   "CH3CHCH2OH": 5.939638025581887e-08,
   "CH2CH2CH2OH": 8.211611956475146e-11,
   "OCHCH2CH2O": 9.870840745326724e-14,
   "oxiranylmet": 2.6635190859036847e-06,
   "CH3COCH2O": 4.261375773109093e-17,
   "CH3CH(CHO)O": 9.502819186462454e-15,
   "CH2CHCH2OO": 1.4482952008296485e-07,
   "CHCHCH2OOH": 1.4229783617092269e-11,
   "CH2CHCH2OOH": 1.1903829798624115e-07,
   "CH3CHCHOOH": 2.6223187866597175e-17,
   "CH3C(CH2)OOH": 3.55325982488628e-18,
   "nC3H7OO": 2.1668827192555568e-08,
   "iC3H7OO": 7.279007982263844e-07,
   "CH2CH2CH2OOH": 2.476890159613753e-10,
   "CH3CHCH2OOH": 1.5950447569239256e-10,
   "CH2CH(OOH)CH3": 2.661696899461147e-11,
   "nC3H7OOH": 7.954488124722241e-12,
   "iC3H7OOH": 2.6933610640638007e-10,
   "OCHCH2CH2OOH": 1.2614833722074225e-13,
   "cC2H3OCH2OOH": 2.8214246147057424e-11,
   "CH3COCH2OOH": 1.4748981004341806e-14,
   "CH3CHOOHCHO": 7.686865536476319e-15,
   "HOOCCCOO*": 2.2807697673970375e-13,
   "HOOCC(C)OO*": 1.6309680849194585e-13,
   "HOOC(C)COO*": 5.478572913934918e-14,
   "HOOCC(C*)OOH": 4.432396342947875e-17
  }
 },
 {
  "t": 3.4387400000140604,
  "T": 1097.3928815085426,
  "p": 101325.0,
  "sxC": {
   "C": 2.446927785827375e-17,
   "CH": 1.27974730318076e-13,
   "CH2": 9.307767406812787e-09,
   "CH2(S)": 1.1558403078750788e-10,
   "CH3": 0.00031735269220495733,
   "CH4": 0.07512421244457944,
   "CO": 0.07281595597144751,
   "HCO": 3.219160502307802e-06,
   "CH2O": 0.02284054945273571,
   "HCOH": 3.669883186654047e-10,
   "CH3O": 1.1187609617505145e-06,
   "CH2OH": 8.308049486173191e-08,
   "CH3OH": 0.004422020764257134,
   "CO2": 0.0010337802140103656,
   "HOCO": 4.822693329216705e-09,
   "OCHO": 1.77684929531444e-14,
   "HOCHO": 5.422960104669408e-05,
   "CH3OO": 2.0927915506726125e-06,
   "CH2OOH": 7.02789355894798e-16,
   "HOCH2O": 1.3627841567872892e-13,
   "CH3OOH": 1.869586242106875e-07,
   "C2": 2.1617074892374243e-18,
   "C2H": 1.4688089243062241e-12,
   "C2H2": 0.0037644702371926616,
   "H2CC": 2.942705321492786e-11,
   "C2H3": 4.55286952874063e-06,
   "C2H4": 0.21230302624633285,
   "C2H5": 2.920836545146957e-05,
   "C2H6": 0.019695765407519675,
   "C2O": 3.933357120610563e-13,
   "HCCO": 1.4029134253592293e-07,
   "HCCOH": 4.491126260391939e-07,
   "CH2CO": 0.0024131676979365357,
   "CHCHO": 2.2433309963028685e-08,
   "CHCHOH": 6.382266900836551e-09,
   "cC2H3O": 6.377975405584476e-13,
   "CH3CO": 8.256959328285908e-08,
   "CH2CHO": 1.6399803507980332e-05,
   "CH3CHO": 0.020357974824041173,
   "cC2H4O": 0.0010437698500526278,
   "CH2CHOH": 0.003965561582157476,
   "CH3CH2O": 1.257685295109739e-10,
   "CH3CHOH": 2.3268368209876085e-08,
   "CH2CH2OH": 1.2614985728095282e-07,
   "CH3CH2OH": 3.0940186697235056e-05,
   "OCHCO": 9.165234516867192e-15,
   "OCHCHO": 0.0004253560462034978,
   "CH2CHOO": 6.206169553943789e-09,
   "CH3C(O)O": 3.579729127889721e-16,
   "CH2CHOOH": 6.14490344708381e-11,
   "CH3C(O)OH": 2.2584322273156465e-08,
   "CH3CH2OO": 6.920091202449839e-07,
   "CH3CHOOH": 8.847501571320497e-18,
   "CH2CH2OOH": 6.904272075883928e-12,
   "CH3CH2OOH": 3.873444849204816e-09,
   "CH3C(O)OO": 4.056669512913287e-10,
   "CH3C(O)OOH": 1.8380462879181145e-12,
   "HOCH2CH2OO": 1.3872521675280599e-11,
   "C3H2": 4.63606474327527e-18,
   "cC3H2": 1.0715461436788996e-10,
   "C3H3": 0.00010036546202991848,
   "CH2CCH": 1.401342697006907e-06,
   "CH2CCH2": 0.00866489530836063,
   "CH3CCH": 0.0021027532598891707,
   "cC3H4": 3.286992619738645e-08,
   "CH2CHCH2": 0.0008394004914648465,
   "CH3CHCH": 2.040297967446614e-06,
   "CH3CCH2": 1.1473829277946173e-06,
   "cC3H5": 1.6601949162858224e-09,
   "C3H6": 0.41314365172640555,
   "cC3H6": 3.879610498816496e-05,
   "iC3H7": 0.00015854581850220883,
   "nC3H7": 2.1324501626669067e-05,
   "C3H8": 0.5456578082454513,
   "CHCC*O": 2.0578839715474006e-07,
   "CH*CCO": 3.1354110254499885e-06,
   "C*CCHO": 2.102558243792191e-14,
   "CH2CCO": 0.0009783423138722525,
   "CHCCHO": 9.351836875304818e-06,
   "C2H3CO": 4.10692884563289e-05,
   "CHCHCHO": 6.872149261042351e-10,
   "CH2CCHO": 1.4579234487543562e-07,
   "CH3CCO": 1.2107568052303485e-07,
   "C2H3CHO": 0.07314757513920343,
   "CH3CHCO": 0.0003898499997889903,
   "CH2CHCH2O": 2.4994984657783243e-08,
   "propen1oxy": 2.6623497710429546e-07,
   "propen2oxy": 3.586325884871974e-08,
   "CH2CCH2OH": 2.0372966053340102e-09,
   "CH2C(OH)CH2": 0.00014148983640715226,
   "CH3C(OH)CH": 6.654728341623982e-09,
   "CH3CH2CO": 1.2855446172151493e-10,
   "CH3C(O)CH2": 1.634877923402078e-06,
   "CH3CHCHO": 2.940775623972756e-06,
   "CH2CHCHOH": 5.521080803978314e-07,
   "CH2CH2CHO": 5.164863996377803e-09,
   "vinoxylmethyl": 3.1077278687755784e-08,
   "CH3CH2CHO": 9.403344690056858e-05,
   "cC3H6O": 0.05850159240675089,
   "CH2CHCH2OH": 0.00020490149122602498,
   "CH3CHCHOH": 0.0007159770436365324,
   "CH3C(O)CH3": 8.576944385339014e-06,
   "nC3H7O": 1.3652253300071428e-05,
   "iC3H7O": 1.0510268389968499e-11,
   "CH3CH2CHOH": 7.206946629318409e-09,
   "CH3CHCH2OH": 5.355166488100616e-08,
   "CH2CH2CH2OH": 7.560974796012064e-11,
   "OCHCH2CH2O": 9.521918097231171e-14,
   "oxiranylmet": 2.614185865779228e-06,
   "CH3COCH2O": 4.0084025915901197e-17,
   "CH3CH(CHO)O": 9.338454680428636e-15,
   "CH2CHCH2OO": 1.3533655379696113e-07,
   "CHCHCH2OOH": 1.4043581509708432e-11,
   "CH2CHCH2OOH": 1.0261361373221542e-07,
   "CH3CHCHOOH": 2.3892800901278967e-17,
   "CH3C(CH2)OOH": 3.1938550745018924e-18,
   "nC3H7OO": 1.7536093428406387e-08,
   "iC3H7OO": 6.066978999735434e-07,
   "CH2CH2CH2OOH": 2.0812350213578989e-10,
   "CH3CHCH2OOH": 1.412361284562181e-10,
   "CH2CH(OOH)CH3": 2.472957750160872e-11,
   "nC3H7OOH": 5.9789624556256525e-12,
   "iC3H7OOH": 2.086558681677137e-10,
   "OCHCH2CH2OOH": 9.257413440577187e-14,
   "cC2H3OCH2OOH": 2.4508121857572584e-11,
   "CH3COCH2OOH": 1.2002704786636564e-14,
   "CH3CHOOHCHO": 5.979412425994568e-15,
   "HOOCCCOO*": 1.7214543883531507e-13,
   "HOOCC(C)OO*": 1.3001655092456458e-13,
   "HOOC(C)COO*": 4.573999767386987e-14,
   "HOOCC(C*)OOH": 3.746131232804929e-17
  }
 },
 {
  "t": 3.4388800000140614,
  "T": 1102.0137043676455,
  "p": 101324.99999999997,
  "sxC": {
   "C": 2.5926877064325238e-17,
   "CH": 1.3092122469847062e-13,
   "CH2": 9.569433382503994e-09,
   "CH2(S)": 1.1163555940710272e-10,
   "CH3": 0.0003088711308533559,
   "CH4": 0.0766235187258011,
   "CO": 0.07444531801977022,
   "HCO": 3.1904181557195755e-06,
   "CH2O": 0.02211722424474059,
   "HCOH": 3.5844012941498914e-10,
   "CH3O": 9.758526492253126e-07,
   "CH2OH": 8.25994714028517e-08,
   "CH3OH": 0.004318022940125462,
   "CO2": 0.0010617608642783103,
   "HOCO": 4.658962232243167e-09,
   "OCHO": 1.7449842530853234e-14,
   "HOCHO": 5.513583658083285e-05,
   "CH3OO": 1.8349490114251165e-06,
   "CH2OOH": 5.6254909968321e-16,
   "HOCH2O": 1.250063432112074e-13,
   "CH3OOH": 1.563486355458065e-07,
   "C2": 2.2404279636477975e-18,
   "C2H": 1.587862781072177e-12,
   "C2H2": 0.004013117644284759,
   "H2CC": 3.5357152570338814e-11,
   "C2H3": 4.666133986169595e-06,
   "C2H4": 0.21604570602075165,
   "C2H5": 2.7728400129729147e-05,
   "C2H6": 0.02014056777796458,
   "C2O": 4.1544973514316444e-13,
   "HCCO": 1.471697008050943e-07,
   "HCCOH": 4.771280184095205e-07,
   "CH2CO": 0.0025204930675832723,
   "CHCHO": 2.2873811648683698e-08,
   "CHCHOH": 6.152811449956275e-09,
   "cC2H3O": 5.719150999923276e-13,
   "CH3CO": 7.803724860864575e-08,
   "CH2CHO": 1.5975368651106504e-05,
   "CH3CHO": 0.019580047535390596,
   "cC2H4O": 0.000989163718107913,
   "CH2CHOH": 0.0040359089568995634,
   "CH3CH2O": 1.1194962881301675e-10,
   "CH3CHOH": 2.1973321746828702e-08,
   "CH2CH2OH": 1.1655656587951628e-07,
   "CH3CH2OH": 3.11401655516691e-05,
   "OCHCO": 8.87841397742326e-15,
   "OCHCHO": 0.0004182952800675926,
   "CH2CHOO": 5.734381358069351e-09,
   "CH3C(O)O": 3.599505981904632e-16,
   "CH2CHOOH": 5.2244071200973213e-11,
   "CH3C(O)OH": 2.426605984277345e-08,
   "CH3CH2OO": 5.904755536722586e-07,
   "CH3CHOOH": 6.8280592350630614e-18,
   "CH2CH2OOH": 6.438206664344474e-12,
   "CH3CH2OOH": 3.119400681730198e-09,
   "CH3C(O)OO": 3.438098573405363e-10,
   "CH3C(O)OOH": 1.354858369728451e-12,
   "HOCH2CH2OO": 1.152855387522343e-11,
   "C3H2": 5.807853276071939e-18,
   "cC3H2": 1.3154808048319797e-10,
   "C3H3": 0.00011004712584611382,
   "CH2CCH": 1.6523090599265719e-06,
   "CH2CCH2": 0.008968139403023346,
   "CH3CCH": 0.0022880990782978903,
   "cC3H4": 3.6364994347599796e-08,
   "CH2CHCH2": 0.0008454491667784995,
   "CH3CHCH": 1.9577525924600796e-06,
   "CH3CCH2": 1.1927956258720134e-06,
   "cC3H5": 1.7660357522753666e-09,
   "C3H6": 0.4071751407276983,
   "cC3H6": 4.269582075721308e-05,
   "iC3H7": 0.00014598008121727974,
   "nC3H7": 1.9669223205365348e-05,
   "C3H8": 0.555463210611372,
   "CHCC*O": 2.067008821227828e-07,
   "CH*CCO": 3.290030445480539e-06,
   "C*CCHO": 2.2587964981627337e-14,
   "CH2CCO": 0.0010187642837388882,
   "CHCCHO": 9.27624718309112e-06,
   "C2H3CO": 4.354368570251777e-05,
   "CHCHCHO": 6.534929277540676e-10,
   "CH2CCHO": 1.3938611623374557e-07,
   "CH3CCO": 1.230020328336782e-07,
   "C2H3CHO": 0.07323134900558216,
   "CH3CHCO": 0.00042164268455287425,
   "CH2CHCH2O": 2.2880025632623228e-08,
   "propen1oxy": 2.615980925427757e-07,
   "propen2oxy": 3.523995830739065e-08,
   "CH2CCH2OH": 1.9093985338342525e-09,
   "CH2C(OH)CH2": 0.00013823729437362298,
   "CH3C(OH)CH": 6.461356064956616e-09,
   "CH3CH2CO": 1.2094107582775654e-10,
   "CH3C(O)CH2": 1.5035762619444196e-06,
   "CH3CHCHO": 2.6923279778460997e-06,
   "CH2CHCHOH": 5.068945560974913e-07,
   "CH2CH2CHO": 4.726939665470286e-09,
   "vinoxylmethyl": 2.818518348900872e-08,
   "CH3CH2CHO": 8.993897298117598e-05,
   "cC3H6O": 0.0577418524044969,
   "CH2CHCH2OH": 0.00020237554817446765,
   "CH3CHCHOH": 0.0007091850570622051,
   "CH3C(O)CH3": 8.645665777458445e-06,
   "nC3H7O": 1.2538756385333034e-05,
   "iC3H7O": 8.830960680034643e-12,
   "CH3CH2CHOH": 6.641708626076386e-09,
   "CH3CHCH2OH": 4.787339482556602e-08,
   "CH2CH2CH2OH": 6.892605666743013e-11,
   "OCHCH2CH2O": 9.095643454620567e-14,
   "oxiranylmet": 2.568064676927157e-06,
   "CH3COCH2O": 3.724110542797408e-17,
   "CH3CH(CHO)O": 9.068513281960904e-15,
   "CH2CHCH2OO": 1.2585663649332593e-07,
   "CHCHCH2OOH": 1.3747130872957919e-11,
   "CH2CHCH2OOH": 8.783692863832244e-08,
   "CH3CHCHOOH": 2.1587959057771103e-17,
   "CH3C(CH2)OOH": 2.851078435578283e-18,
   "nC3H7OO": 1.4174592432158827e-08,
   "iC3H7OO": 5.031546742965297e-07,
   "CH2CH2CH2OOH": 1.7440330487873326e-10,
   "CH3CHCH2OOH": 1.244276968961177e-10,
   "CH2CH(OOH)CH3": 2.2845698569935457e-11,
   "nC3H7OOH": 4.503662670404678e-12,
   "iC3H7OOH": 1.6138042974075823e-10,
   "OCHCH2CH2OOH": 6.815636828809427e-14,
   "cC2H3OCH2OOH": 2.1166055430545974e-11,
   "CH3COCH2OOH": 9.768467477799433e-15,
   "CH3CHOOHCHO": 4.653421084188721e-15,
   "HOOCCCOO*": 1.3010724903987915e-13,
   "HOOCC(C)OO*": 1.035303066496031e-13,
   "HOOC(C)COO*": 3.812681308930996e-14,
   "HOOCC(C*)OOH": 3.157362434670598e-17
  }
 },
 {
  "t": 3.4390300000140623,
  "T": 1106.642209444631,
  "p": 101324.99999999999,
  "sxC": {
   "C": 2.6598457861003042e-17,
   "CH": 1.308620247570366e-13,
   "CH2": 9.73332098001468e-09,
   "CH2(S)": 1.059842312789008e-10,
   "CH3": 0.000297639856209304,
   "CH4": 0.07821420969767369,
   "CO": 0.0761499489269858,
   "HCO": 3.1252965109473663e-06,
   "CH2O": 0.021335016462169537,
   "HCOH": 3.480196359991148e-10,
   "CH3O": 8.343408249843847e-07,
   "CH2OH": 8.117000709704454e-08,
   "CH3OH": 0.0042127101857768225,
   "CO2": 0.0010899884038887487,
   "HOCO": 4.420661709538144e-09,
   "OCHO": 1.6844807812185326e-14,
   "HOCHO": 5.599069558866636e-05,
   "CH3OO": 1.5897477362367925e-06,
   "CH2OOH": 4.3752318444496247e-16,
   "HOCH2O": 1.1253245004587158e-13,
   "CH3OOH": 1.2905147278572084e-07,
   "C2": 2.2491494684206815e-18,
   "C2H": 1.6916166270414138e-12,
   "C2H2": 0.004279514944880204,
   "H2CC": 4.250192488161893e-11,
   "C2H3": 4.733166856309641e-06,
   "C2H4": 0.21991299056783492,
   "C2H5": 2.5990097082643536e-05,
   "C2H6": 0.0205576315809044,
   "C2O": 4.2730712423179077e-13,
   "HCCO": 1.5244440867261315e-07,
   "HCCOH": 5.054229938008576e-07,
   "CH2CO": 0.002637727620091942,
   "CHCHO": 2.3091786600313707e-08,
   "CHCHOH": 5.8323901341525694e-09,
   "cC2H3O": 5.005003659841011e-13,
   "CH3CO": 7.272657910931752e-08,
   "CH2CHO": 1.5412677866096057e-05,
   "CH3CHO": 0.018757002482740377,
   "cC2H4O": 0.0009274506459457178,
   "CH2CHOH": 0.004105559168492669,
   "CH3CH2O": 9.808405886927081e-11,
   "CH3CHOH": 2.0383033429616228e-08,
   "CH2CH2OH": 1.0600106423651597e-07,
   "CH3CH2OH": 3.126838583563994e-05,
   "OCHCO": 8.486615058044683e-15,
   "OCHCHO": 0.0004091722613977705,
   "CH2CHOO": 5.2331383921784075e-09,
   "CH3C(O)O": 3.6050975791725255e-16,
   "CH2CHOOH": 4.371647806890763e-11,
   "CH3C(O)OH": 2.6313264834630956e-08,
   "CH3CH2OO": 4.964957697778528e-07,
   "CH3CHOOH": 5.098980506127313e-18,
   "CH2CH2OOH": 5.9403253506739354e-12,
   "CH3CH2OOH": 2.4694421817113042e-09,
   "CH3C(O)OO": 2.8673988926815305e-10,
   "CH3C(O)OOH": 9.792148583631896e-13,
   "HOCH2CH2OO": 9.410825364658323e-12,
   "C3H2": 7.222420149090008e-18,
   "cC3H2": 1.617802104636974e-10,
   "C3H3": 0.00012005922216525524,
   "CH2CCH": 1.9522308671190233e-06,
   "CH2CCH2": 0.009268488031728328,
   "CH3CCH": 0.0024897886821149988,
   "cC3H4": 4.022145905641547e-08,
   "CH2CHCH2": 0.0008451028630646988,
   "CH3CHCH": 1.8495538659183051e-06,
   "CH3CCH2": 1.2303938524664156e-06,
   "cC3H5": 1.8628914595499416e-09,
   "C3H6": 0.4010557956535261,
   "cC3H6": 4.7071555394275956e-05,
   "iC3H7": 0.00013241076876847958,
   "nC3H7": 1.788660478998368e-05,
   "C3H8": 0.5655221025851852,
   "CHCC*O": 2.056267821270076e-07,
   "CH*CCO": 3.427645080048151e-06,
   "C*CCHO": 2.4023040760640482e-14,
   "CH2CCO": 0.0010600073642599136,
   "CHCCHO": 9.183278457870897e-06,
   "C2H3CO": 4.6058765983131e-05,
   "CHCHCHO": 6.135599393659372e-10,
   "CH2CCHO": 1.3156685149946716e-07,
   "CH3CCO": 1.2376385504764473e-07,
   "C2H3CHO": 0.07328605134065372,
   "CH3CHCO": 0.0004575985436399651,
   "CH2CHCH2O": 2.0569039501896283e-08,
   "propen1oxy": 2.5700164549999605e-07,
   "propen2oxy": 3.462228995472758e-08,
   "CH2CCH2OH": 1.7584907248487242e-09,
   "CH2C(OH)CH2": 0.00013284436020864554,
   "CH3C(OH)CH": 6.17413079082455e-09,
   "CH3CH2CO": 1.121422666081186e-10,
   "CH3C(O)CH2": 1.3663043206417458e-06,
   "CH3CHCHO": 2.4349804274197415e-06,
   "CH2CHCHOH": 4.5971532686485047e-07,
   "CH2CH2CHO": 4.260257943038534e-09,
   "vinoxylmethyl": 2.510612241261148e-08,
   "CH3CH2CHO": 8.56613794426034e-05,
   "cC3H6O": 0.05698179956758436,
   "CH2CHCH2OH": 0.00019933656440694904,
   "CH3CHCHOH": 0.0007009203120174969,
   "CH3C(O)CH3": 8.70143228273081e-06,
   "nC3H7O": 1.1328196266537863e-05,
   "iC3H7O": 7.292822415316655e-12,
   "CH3CH2CHOH": 6.036726945936718e-09,
   "CH3CHCH2OH": 4.2092247731306376e-08,
   "CH2CH2CH2OH": 6.181068355592277e-11,
   "OCHCH2CH2O": 8.572479069866527e-14,
   "oxiranylmet": 2.522409699285352e-06,
   "CH3COCH2O": 3.3988419385842807e-17,
   "CH3CH(CHO)O": 8.67310881696992e-15,
   "CH2CHCH2OO": 1.158947303555582e-07,
   "CHCHCH2OOH": 1.3320597845126192e-11,
   "CH2CHCH2OOH": 7.386894900507247e-08,
   "CH3CHCHOOH": 1.9198107718820843e-17,
   "CH3C(CH2)OOH": 2.507023669201607e-18,
   "nC3H7OO": 1.1291660703195584e-08,
   "iC3H7OO": 4.102273782852822e-07,
   "CH2CH2CH2OOH": 1.4412105380321543e-10,
   "CH3CHCH2OOH": 1.0816836783453609e-10,
   "CH2CH(OOH)CH3": 2.0868183582888092e-11,
   "nC3H7OOH": 3.3406796751257267e-12,
   "iC3H7OOH": 1.2261792961939163e-10,
   "OCHCH2CH2OOH": 4.9397617907546527e-14,
   "cC2H3OCH2OOH": 1.799128089882898e-11,
   "CH3COCH2OOH": 7.846789847865943e-15,
   "CH3CHOOHCHO": 3.5669675399230254e-15,
   "HOOCCCOO*": 9.677094822561784e-14,
   "HOOCC(C)OO*": 8.117923062893694e-14,
   "HOOC(C)COO*": 3.1359501077689205e-14,
   "HOOCC(C*)OOH": 2.6245353419640488e-17
  }
 },
 {
  "t": 3.4391800000140633,
  "T": 1110.913052932616,
  "p": 101324.99999999999,
  "sxC": {
   "C": 2.63389047697983e-17,
   "CH": 1.2769757054409332e-13,
   "CH2": 9.77711472858857e-09,
   "CH2(S)": 9.927921799098957e-11,
   "CH3": 0.00028462890842645313,
   "CH4": 0.07977512126768124,
   "CO": 0.07779739180272326,
   "HCO": 3.029798849614384e-06,
   "CH2O": 0.020556196814416963,
   "HCOH": 3.3664410152718014e-10,
   "CH3O": 7.069656578786976e-07,
   "CH2OH": 7.890080255756813e-08,
   "CH3OH": 0.004114415115504898,
   "CO2": 0.0011161551110405374,
   "HOCO": 4.131152342148638e-09,
   "OCHO": 1.601066971305602e-14,
   "HOCHO": 5.6722446706332714e-05,
   "CH3OO": 1.3753244032112546e-06,
   "CH2OOH": 3.3663359570539933e-16,
   "HOCH2O": 1.00130804854441e-13,
   "CH3OOH": 1.0665413585922346e-07,
   "C2": 2.1826638124563488e-18,
   "C2H": 1.765796475655579e-12,
   "C2H2": 0.004541958895339883,
   "H2CC": 5.038385374803269e-11,
   "C2H3": 4.743892473570881e-06,
   "C2H4": 0.2235964794678032,
   "C2H5": 2.416658800351655e-05,
   "C2H6": 0.02091204497232181,
   "C2O": 4.2623901133080756e-13,
   "HCCO": 1.5536304694231494e-07,
   "HCCOH": 5.314479207930913e-07,
   "CH2CO": 0.002756095735914035,
   "CHCHO": 2.3050590221062626e-08,
   "CHCHOH": 5.453318158901795e-09,
   "cC2H3O": 4.3090729491554704e-13,
   "CH3CO": 6.716982794664678e-08,
   "CH2CHO": 1.476163551308357e-05,
   "CH3CHO": 0.017958996498358006,
   "cC2H4O": 0.0008632645488986287,
   "CH2CHOH": 0.004168527726640582,
   "CH3CH2O": 8.542471359143398e-11,
   "CH3CHOH": 1.8683142474179438e-08,
   "CH2CH2OH": 9.548707020963557e-08,
   "CH3CH2OH": 3.131362777802464e-05,
   "OCHCO": 8.027818220628367e-15,
   "OCHCHO": 0.00039851928127284444,
   "CH2CHOO": 4.747528475572513e-09,
   "CH3C(O)O": 3.588591512297896e-16,
   "CH2CHOOH": 3.647835185487206e-11,
   "CH3C(O)OH": 2.8628621427574343e-08,
   "CH3CH2OO": 4.1682801052311515e-07,
   "CH3CHOOH": 3.764246710439946e-18,
   "CH2CH2OOH": 5.454089322893046e-12,
   "CH3CH2OOH": 1.9562954438485024e-09,
   "CH3C(O)OO": 2.385551349350026e-10,
   "CH3C(O)OOH": 7.119443950305801e-13,
   "HOCH2CH2OO": 7.657354139403217e-12,
   "C3H2": 8.759646287646113e-18,
   "cC3H2": 1.9621357010401666e-10,
   "C3H3": 0.00012939936462932162,
   "CH2CCH": 2.281390316470554e-06,
   "CH2CCH2": 0.009540310018320189,
   "CH3CCH": 0.0026916200789733787,
   "cC3H4": 4.413187161047874e-08,
   "CH2CHCH2": 0.0008380345868731694,
   "CH3CHCH": 1.7267942176241686e-06,
   "CH3CCH2": 1.2557519343400941e-06,
   "cC3H5": 1.939684621860138e-09,
   "C3H6": 0.39526224400492965,
   "cC3H6": 5.161353552747524e-05,
   "iC3H7": 0.00011915764290254676,
   "nC3H7": 1.6145247852511042e-05,
   "C3H8": 0.5750306445620075,
   "CHCC*O": 2.0249827476629075e-07,
   "CH*CCO": 3.5313611490070217e-06,
   "C*CCHO": 2.514944630707182e-14,
   "CH2CCO": 0.0010982685821923823,
   "CHCCHO": 9.080354626887642e-06,
   "C2H3CO": 4.835971730434795e-05,
   "CHCHCHO": 5.712442962117755e-10,
   "CH2CCHO": 1.2306342227008058e-07,
   "CH3CCO": 1.2321652682870597e-07,
   "C2H3CHO": 0.07331077564455199,
   "CH3CHCO": 0.0004951112163161648,
   "CH2CHCH2O": 1.829157655538057e-08,
   "propen1oxy": 2.527990513788141e-07,
   "propen2oxy": 3.405769695491552e-08,
   "CH2CCH2OH": 1.599887980345824e-09,
   "CH2C(OH)CH2": 0.0001256857753993019,
   "CH3C(OH)CH": 5.8206730664289274e-09,
   "CH3CH2CO": 1.0303812714866353e-10,
   "CH3C(O)CH2": 1.2351660272531197e-06,
   "CH3CHCHO": 2.1913806060601745e-06,
   "CH2CHCHOH": 4.147706493592704e-07,
   "CH2CH2CHO": 3.808960702213968e-09,
   "vinoxylmethyl": 2.2138954743970256e-08,
   "CH3CH2CHO": 8.155222099932067e-05,
   "cC3H6O": 0.056281318433852874,
   "CH2CHCH2OH": 0.00019598813106814166,
   "CH3CHCHOH": 0.0006917823005127895,
   "CH3C(O)CH3": 8.739659003951581e-06,
   "nC3H7O": 1.0142747958718807e-05,
   "iC3H7O": 6.005439877378265e-12,
   "CH3CH2CHOH": 5.448907387233567e-09,
   "CH3CHCH2OH": 3.672663543526869e-08,
   "CH2CH2CH2OH": 5.4967030736006746e-11,
   "OCHCH2CH2O": 8.003461713324432e-14,
   "oxiranylmet": 2.4807185499096144e-06,
   "CH3COCH2O": 3.066994453707852e-17,
   "CH3CH(CHO)O": 8.186998640435533e-15,
   "CH2CHCH2OO": 1.0630500707935765e-07,
   "CHCHCH2OOH": 1.2801620447385415e-11,
   "CH2CHCH2OOH": 6.179404498338371e-08,
   "CH3CHCHOOH": 1.6939030013553065e-17,
   "CH3C(CH2)OOH": 2.1909603792593497e-18,
   "nC3H7OO": 9.01908837402047e-09,
   "iC3H7OO": 3.338870685388334e-07,
   "CH2CH2CH2OOH": 1.1914905487258761e-10,
   "CH3CHCH2OOH": 9.376488371238346e-11,
   "CH2CH(OOH)CH3": 1.8968649958936986e-11,
   "nC3H7OOH": 2.4966324702066154e-12,
   "iC3H7OOH": 9.345513052742734e-11,
   "OCHCH2CH2OOH": 3.611950495444888e-14,
   "cC2H3OCH2OOH": 1.5226464181176442e-11,
   "CH3COCH2OOH": 6.323670471222191e-15,
   "CH3CHOOHCHO": 2.747949906166872e-15,
   "HOOCCCOO*": 7.244563515433462e-14,
   "HOOCC(C)OO*": 6.384665092274495e-14,
   "HOOC(C)COO*": 2.5823238923347722e-14,
   "HOOCC(C*)OOH": 2.1813682484182217e-17
  }
 },
 {
  "t": 3.4393500000140644,
  "T": 1115.3089381980485,
  "p": 101324.99999999997,
  "sxC": {
   "C": 2.5078051567298214e-17,
   "CH": 1.2105864850548882e-13,
   "CH2": 9.694429409541457e-09,
   "CH2(S)": 9.099011903324797e-11,
   "CH3": 0.00026840219015348426,
   "CH4": 0.08149280662893872,
   "CO": 0.07958066287009546,
   "HCO": 2.8934795298026968e-06,
   "CH2O": 0.019689874506668235,
   "HCOH": 3.2299635007736036e-10,
   "CH3O": 5.811010408615395e-07,
   "CH2OH": 7.552122600142776e-08,
   "CH3OH": 0.004011962369340386,
   "CO2": 0.001143139207353691,
   "HOCO": 3.762881068801811e-09,
   "OCHO": 1.4864800978648848e-14,
   "HOCHO": 5.740622035403889e-05,
   "CH3OO": 1.1669128808196318e-06,
   "CH2OOH": 2.478136006751408e-16,
   "HOCH2O": 8.670390271282444e-14,
   "CH3OOH": 8.622812496116255e-08,
   "C2": 2.0330150643830518e-18,
   "C2H": 1.811858329844e-12,
   "C2H2": 0.0048302014844654375,
   "H2CC": 6.0056133601882e-11,
   "C2H3": 4.693542554297466e-06,
   "C2H4": 0.2275164380819217,
   "C2H5": 2.2086892700415025e-05,
   "C2H6": 0.021240309179782972,
   "C2O": 4.107323853401624e-13,
   "HCCO": 1.5586554523779382e-07,
   "HCCOH": 5.577767121921005e-07,
   "CH2CO": 0.002890084100333216,
   "CHCHO": 2.2720480556357758e-08,
   "CHCHOH": 4.9802798752336695e-09,
   "cC2H3O": 3.571751980458584e-13,
   "CH3CO": 6.084794122302387e-08,
   "CH2CHO": 1.3950451878739477e-05,
   "CH3CHO": 0.0170990973671759,
   "cC2H4O": 0.0007888242171727391,
   "CH2CHOH": 0.0042312317764030185,
   "CH3CH2O": 7.270277923573617e-11,
   "CH3CHOH": 1.6741689994340476e-08,
   "CH2CH2OH": 8.4008527908958e-08,
   "CH3CH2OH": 3.1277051938356514e-05,
   "OCHCO": 7.457396540777879e-15,
   "OCHCHO": 0.00038478396020453413,
   "CH2CHOO": 4.22828454127977e-09,
   "CH3C(O)O": 3.540092133011294e-16,
   "CH2CHOOH": 2.968112595943334e-11,
   "CH3C(O)OH": 3.159005784669573e-08,
   "CH3CH2OO": 3.4210180082384197e-07,
   "CH3CHOOH": 2.644976681832833e-18,
   "CH2CH2OOH": 4.92847996497231e-12,
   "CH3CH2OOH": 1.5083057962999376e-09,
   "CH3C(O)OO": 1.9357442578144592e-10,
   "CH3C(O)OOH": 5.019318596425278e-13,
   "HOCH2CH2OO": 6.051658020836006e-12,
   "C3H2": 1.0578086225086264e-17,
   "cC3H2": 2.4007894840397247e-10,
   "C3H3": 0.00013885459409453718,
   "CH2CCH": 2.6843885735743587e-06,
   "CH2CCH2": 0.009811652074075371,
   "CH3CCH": 0.002916916245412162,
   "cC3H4": 4.855293021187356e-08,
   "CH2CHCH2": 0.0008228624308561546,
   "CH3CHCH": 1.578203194098529e-06,
   "CH3CCH2": 1.269842732899995e-06,
   "cC3H5": 2.0008837667845987e-09,
   "C3H6": 0.38912355788181685,
   "cC3H6": 5.691463140421728e-05,
   "iC3H7": 0.00010497093162558358,
   "nC3H7": 1.4276934156862415e-05,
   "C3H8": 0.5850661966829072,
   "CHCC*O": 1.967447219099985e-07,
   "CH*CCO": 3.6050017237735768e-06,
   "C*CCHO": 2.6009737541301252e-14,
   "CH2CCO": 0.0011371077992674396,
   "CHCCHO": 8.954964176112776e-06,
   "C2H3CO": 5.062668978308248e-05,
   "CHCHCHO": 5.224254271717681e-10,
   "CH2CCHO": 1.1301869598337217e-07,
   "CH3CCO": 1.2118176693568633e-07,
   "C2H3CHO": 0.07331075531977269,
   "CH3CHCO": 0.0005389246792007147,
   "CH2CHCH2O": 1.5839947822780423e-08,
   "propen1oxy": 2.4850666724689806e-07,
   "propen2oxy": 3.3481168362075464e-08,
   "CH2CCH2OH": 1.41924883576942e-09,
   "CH2C(OH)CH2": 0.00011587219200330582,
   "CH3C(OH)CH": 5.366378861062943e-09,
   "CH3CH2CO": 9.278342151671482e-11,
   "CH3C(O)CH2": 1.0966578997328858e-06,
   "CH3CHCHO": 1.936457218296605e-06,
   "CH2CHCHOH": 3.674741997238613e-07,
   "CH2CH2CHO": 3.3297086958816498e-09,
   "vinoxylmethyl": 1.9007428281254587e-08,
   "CH3CH2CHO": 7.715178308648875e-05,
   "cC3H6O": 0.05556093402021552,
   "CH2CHCH2OH": 0.00019187524375428587,
   "CH3CHCHOH": 0.0006805807915528521,
   "CH3C(O)CH3": 8.764137692926294e-06,
   "nC3H7O": 8.874854880993001e-06,
   "iC3H7O": 4.8160669438973906e-12,
   "CH3CH2CHOH": 4.820991029038529e-09,
   "CH3CHCH2OH": 3.124039800557413e-08,
   "CH2CH2CH2OH": 4.7762354490360015e-11,
   "OCHCH2CH2O": 7.332584154590754e-14,
   "oxiranylmet": 2.4381841782633487e-06,
   "CH3COCH2O": 2.6997406411245153e-17,
   "CH3CH(CHO)O": 7.557957724380417e-15,
   "CH2CHCH2OO": 9.606539224993216e-08,
   "CHCHCH2OOH": 1.2132786399516961e-11,
   "CH2CHCH2OOH": 5.026882023302602e-08,
   "CH3CHCHOOH": 1.4586015474757662e-17,
   "CH3C(CH2)OOH": 1.8699394940419862e-18,
   "nC3H7OO": 7.030916635452296e-09,
   "iC3H7OO": 2.645652284729545e-07,
   "CH2CH2CH2OOH": 9.630650398602767e-11,
   "CH3CHCH2OOH": 7.963660399343552e-11,
   "CH2CH(OOH)CH3": 1.6947977615497916e-11,
   "nC3H7OOH": 1.816023562988321e-12,
   "iC3H7OOH": 6.916019395765773e-11,
   "OCHCH2CH2OOH": 2.5670943227106775e-14,
   "cC2H3OCH2OOH": 1.2561270530882717e-11,
   "CH3COCH2OOH": 4.980290727133783e-15,
   "CH3CHOOHCHO": 2.0622192606666896e-15,
   "HOOCCCOO*": 5.27352995949907e-14,
   "HOOCC(C)OO*": 4.893347417371777e-14,
   "HOOC(C)COO*": 2.078841019621789e-14,
   "HOOCC(C*)OOH": 1.77214689108558e-17
  }
 },
 {
  "t": 3.4395400000140657,
  "T": 1119.6723102388369,
  "p": 101324.99999999999,
  "sxC": {
   "C": 2.2831379641947992e-17,
   "CH": 1.1109328512091292e-13,
   "CH2": 9.466956540795111e-09,
   "CH2(S)": 8.159251596330391e-11,
   "CH3": 0.0002493596595591288,
   "CH4": 0.0833314847426749,
   "CO": 0.08145507026291487,
   "HCO": 2.718594155349967e-06,
   "CH2O": 0.018755394699128902,
   "HCOH": 3.072227746582721e-10,
   "CH3O": 4.637521493024883e-07,
   "CH2OH": 7.106652173909253e-08,
   "CH3OH": 0.003908751712174495,
   "CO2": 0.001169891249406333,
   "HOCO": 3.331246452977354e-09,
   "OCHO": 1.3446663309487655e-14,
   "HOCHO": 5.8000426244296146e-05,
   "CH3OO": 9.731189419264586e-07,
   "CH2OOH": 1.749346332917814e-16,
   "HOCH2O": 7.303210057575707e-14,
   "CH3OOH": 6.84486988328867e-08,
   "C2": 1.8057716422743373e-18,
   "C2H": 1.8185122715157458e-12,
   "C2H2": 0.005136227071875425,
   "H2CC": 7.154952435939777e-11,
   "C2H3": 4.5728507750084506e-06,
   "C2H4": 0.23155485017973523,
   "C2H5": 1.9850137733707348e-05,
   "C2H6": 0.021522457283727762,
   "C2O": 3.797342701145492e-13,
   "HCCO": 1.5333572294479377e-07,
   "HCCOH": 5.829738202235908e-07,
   "CH2CO": 0.0030376908852195908,
   "CHCHO": 2.2064293183799204e-08,
   "CHCHOH": 4.4339932428178295e-09,
   "cC2H3O": 2.840491688158654e-13,
   "CH3CO": 5.406166947843233e-08,
   "CH2CHO": 1.2997242924737507e-05,
   "CH3CHO": 0.01620667664680885,
   "cC2H4O": 0.0007054097428805311,
   "CH2CHOH": 0.00429022617192037,
   "CH3CH2O": 6.057720647015447e-11,
   "CH3CHOH": 1.467778485066048e-08,
   "CH2CH2OH": 7.214911364820941e-08,
   "CH3CH2OH": 3.11465384308245e-05,
   "OCHCO": 6.797714784628735e-15,
   "OCHCHO": 0.0003676946326644107,
   "CH2CHOO": 3.6991756888749823e-09,
   "CH3C(O)O": 3.4505979232434283e-16,
   "CH2CHOOH": 2.3616011634033642e-11,
   "CH3C(O)OH": 3.533363418392292e-08,
   "CH3CH2OO": 2.754650120060169e-07,
   "CH3CHOOH": 1.7757576935115126e-18,
   "CH2CH2OOH": 4.384985067943446e-12,
   "CH3CH2OOH": 1.1378153044173722e-09,
   "CH3C(O)OO": 1.5368787854405733e-10,
   "CH3C(O)OOH": 3.4644291054949635e-13,
   "HOCH2CH2OO": 4.65744635340513e-12,
   "C3H2": 1.2598088904515165e-17,
   "cC3H2": 2.9465073578842604e-10,
   "C3H3": 0.0001477165973316436,
   "CH2CCH": 3.1635091660395157e-06,
   "CH2CCH2": 0.010068278367282366,
   "CH3CCH": 0.0031603728642249666,
   "cC3H4": 5.3391880229146295e-08,
   "CH2CHCH2": 0.0007987817778167325,
   "CH3CHCH": 1.410599026797429e-06,
   "CH3CCH2": 1.2689521574369424e-06,
   "cC3H5": 2.0379454012723135e-09,
   "C3H6": 0.3828173232912782,
   "cC3H6": 6.297451704202176e-05,
   "iC3H7": 9.059317033962388e-05,
   "nC3H7": 1.2375802825264866e-05,
   "C3H8": 0.5953057704610839,
   "CHCC*O": 1.8812659330086735e-07,
   "CH*CCO": 3.6334991768177345e-06,
   "C*CCHO": 2.6448406461378948e-14,
   "CH2CCO": 0.0011739355516731914,
   "CHCCHO": 8.80807320152778e-06,
   "C2H3CO": 5.265330975305998e-05,
   "CHCHCHO": 4.692361671367425e-10,
   "CH2CCHO": 1.0182050740748008e-07,
   "CH3CCO": 1.1748861059078325e-07,
   "C2H3CHO": 0.07328564349164633,
   "CH3CHCO": 0.0005887050250577747,
   "CH2CHCH2O": 1.3351646926922635e-08,
   "propen1oxy": 2.4427153936983923e-07,
   "propen2oxy": 3.2912436127328624e-08,
   "CH2CCH2OH": 1.226048965763504e-09,
   "CH2C(OH)CH2": 0.00010351154226694306,
   "CH3C(OH)CH": 4.8285159742547505e-09,
   "CH3CH2CO": 8.18860909983591e-11,
   "CH3C(O)CH2": 9.570651089977993e-07,
   "CH3CHCHO": 1.6820016883060937e-06,
   "CH2CHCHOH": 3.200286556837144e-07,
   "CH2CH2CHO": 2.8475084827045887e-09,
   "vinoxylmethyl": 1.5886447098985307e-08,
   "CH3CH2CHO": 7.260100119614715e-05,
   "cC3H6O": 0.05484584373237742,
   "CH2CHCH2OH": 0.00018696659187466972,
   "CH3CHCHOH": 0.0006672913771845333,
   "CH3C(O)CH3": 8.771980938706056e-06,
   "nC3H7O": 7.594974453984643e-06,
   "iC3H7O": 3.774685544426217e-12,
   "CH3CH2CHOH": 4.184107432985723e-09,
   "CH3CHCH2OH": 2.5919521941978557e-08,
   "CH2CH2CH2OH": 4.059487843086839e-11,
   "OCHCH2CH2O": 6.585834741997942e-14,
   "oxiranylmet": 2.3962610382805066e-06,
   "CH3COCH2O": 2.3177052512801668e-17,
   "CH3CH(CHO)O": 6.8031382486356886e-15,
   "CH2CHCH2OO": 8.558461847556935e-08,
   "CHCHCH2OOH": 1.1328131716193697e-11,
   "CH2CHCH2OOH": 3.983887374381673e-08,
   "CH3CHCHOOH": 1.2259459557795379e-17,
   "CH3C(CH2)OOH": 1.559618024120905e-18,
   "nC3H7OO": 5.3765368087250055e-09,
   "iC3H7OO": 2.0487223350995074e-07,
   "CH2CH2CH2OOH": 7.640624639819548e-11,
   "CH3CHCH2OOH": 6.642285521507066e-11,
   "CH2CH(OOH)CH3": 1.4892097592298227e-11,
   "nC3H7OOH": 1.2952064475095085e-12,
   "iC3H7OOH": 5.000000073507148e-11,
   "OCHCH2CH2OOH": 1.7872945039526532e-14,
   "cC2H3OCH2OOH": 1.011801320842029e-11,
   "CH3COCH2OOH": 3.849658046469596e-15,
   "CH3CHOOHCHO": 1.5166453993024952e-15,
   "HOOCCCOO*": 3.758615033148768e-14,
   "HOOCC(C)OO*": 3.6738895483278714e-14,
   "HOOC(C)COO*": 1.6418417397244334e-14,
   "HOOCC(C*)OOH": 1.4117711035625328e-17
  }
 },
 {
  "t": 3.439750000014067,
  "T": 1123.8620399628612,
  "p": 101324.99999999999,
  "sxC": {
   "C": 1.9887729708556226e-17,
   "CH": 9.874903160451734e-14,
   "CH2": 9.102951667328502e-09,
   "CH2(S)": 7.181577318326382e-11,
   "CH3": 0.0002284013993261482,
   "CH4": 0.08524913573518675,
   "CO": 0.0833725594949884,
   "HCO": 2.5139662687093096e-06,
   "CH2O": 0.017776468105992444,
   "HCOH": 2.895705340434765e-10,
   "CH3O": 3.6065259150502044e-07,
   "CH2OH": 6.577516040095762e-08,
   "CH3OH": 0.003807897607927652,
   "CO2": 0.0011954532636366346,
   "HOCO": 2.8657685311292368e-09,
   "OCHO": 1.1854426915515065e-14,
   "HOCHO": 5.847444287679635e-05,
   "CH3OO": 8.00445714748877e-07,
   "CH2OOH": 1.1913671934733068e-16,
   "HOCH2O": 5.998152645315513e-14,
   "CH3OOH": 5.361685731473402e-08,
   "C2": 1.5279421007942937e-18,
   "C2H": 1.7815913796820091e-12,
   "C2H2": 0.005450851471785883,
   "H2CC": 8.474714244450154e-11,
   "C2H3": 4.385080728900279e-06,
   "C2H4": 0.23559580245874137,
   "C2H5": 1.758836172983151e-05,
   "C2H6": 0.0217447150966911,
   "C2O": 3.3617868852943343e-13,
   "HCCO": 1.4771124104464832e-07,
   "HCCOH": 6.057210400892319e-07,
   "CH2CO": 0.0031959578859412866,
   "CHCHO": 2.1102597764269564e-08,
   "CHCHOH": 3.851138116079867e-09,
   "cC2H3O": 2.1650874981724023e-13,
   "CH3CO": 4.72029051392626e-08,
   "CH2CHO": 1.19423958573095e-05,
   "CH3CHO": 0.015312575192419043,
   "cC2H4O": 0.000615536780054289,
   "CH2CHOH": 0.004342317112137693,
   "CH3CH2O": 4.9610760016830634e-11,
   "CH3CHOH": 1.263444615272752e-08,
   "CH2CH2OH": 6.060064428651161e-08,
   "CH3CH2OH": 3.0921701860664806e-05,
   "OCHCO": 6.089046417465848e-15,
   "OCHCHO": 0.0003472438115936526,
   "CH2CHOO": 3.1865250700346336e-09,
   "CH3C(O)O": 3.3181873532209986e-16,
   "CH2CHOOH": 1.846324224772233e-11,
   "CH3C(O)OH": 4.000470086284678e-08,
   "CH3CH2OO": 2.18818355649365e-07,
   "CH3CHOOH": 1.148710550323209e-18,
   "CH2CH2OOH": 3.848488406837344e-12,
   "CH3CH2OOH": 8.460222724081965e-10,
   "CH3C(O)OO": 1.1998802211930147e-10,
   "CH3C(O)OOH": 2.3687794478337065e-13,
   "HOCH2CH2OO": 3.5073632821534616e-12,
   "C3H2": 1.4681536824841336e-17,
   "cC3H2": 3.608547070125939e-10,
   "C3H3": 0.00015528258554860157,
   "CH2CCH": 3.715405881538781e-06,
   "CH2CCH2": 0.010297289302153467,
   "CH3CCH": 0.003415420548466715,
   "cC3H4": 5.8524302234985844e-08,
   "CH2CHCH2": 0.0007664037814370129,
   "CH3CHCH": 1.2348111445987991e-06,
   "CH3CCH2": 1.251650955216359e-06,
   "cC3H5": 2.04594231243919e-09,
   "C3H6": 0.37651509260826693,
   "cC3H6": 6.977203346040042e-05,
   "iC3H7": 7.682439699312146e-05,
   "nC3H7": 1.0545612231688802e-05,
   "C3H8": 0.605438234206986,
   "CHCC*O": 1.7688340808731132e-07,
   "CH*CCO": 3.6078249845644975e-06,
   "C*CCHO": 2.6369165128272246e-14,
   "CH2CCO": 0.001205956999917314,
   "CHCCHO": 8.642351505565155e-06,
   "C2H3CO": 5.4227221537757466e-05,
   "CHCHCHO": 4.1470868720217724e-10,
   "CH2CCHO": 9.008425203501783e-08,
   "CH3CCO": 1.1225099078939529e-07,
   "C2H3CHO": 0.07323833281237938,
   "CH3CHCO": 0.0006436665574420107,
   "CH2CHCH2O": 1.0978284048200154e-08,
   "propen1oxy": 2.402176891346438e-07,
   "propen2oxy": 3.236812627925864e-08,
   "CH2CCH2OH": 1.0327868689862252e-09,
   "CH2C(OH)CH2": 8.921594821370977e-05,
   "CH3C(OH)CH": 4.242266620816436e-09,
   "CH3CH2CO": 7.09901619444092e-11,
   "CH3C(O)CH2": 8.230684572908503e-07,
   "CH3CHCHO": 1.440104760772439e-06,
   "CH2CHCHOH": 2.747338845972364e-07,
   "CH2CH2CHO": 2.3890135974292216e-09,
   "vinoxylmethyl": 1.2957612185113283e-08,
   "CH3CH2CHO": 6.804663151573512e-05,
   "cC3H6O": 0.05415788555724428,
   "CH2CHCH2OH": 0.00018128512787747537,
   "CH3CHCHOH": 0.0006520340456734052,
   "CH3C(O)CH3": 8.762734997620373e-06,
   "nC3H7O": 6.377360272348873e-06,
   "iC3H7O": 2.9078529455890518e-12,
   "CH3CH2CHOH": 3.5719075618670263e-09,
   "CH3CHCH2OH": 2.1034720903905842e-08,
   "CH2CH2CH2OH": 3.386442041463755e-11,
   "OCHCH2CH2O": 5.802357916641991e-14,
   "oxiranylmet": 2.3561704748978467e-06,
   "CH3COCH2O": 1.944689541522507e-17,
   "CH3CH(CHO)O": 5.964068356873652e-15,
   "CH2CHCH2OO": 7.53142162976843e-08,
   "CHCHCH2OOH": 1.0424355537654727e-11,
   "CH2CHCH2OOH": 3.088604495064358e-08,
   "CH3CHCHOOH": 1.0081911996754143e-17,
   "CH3C(CH2)OOH": 1.2746106633769427e-18,
   "nC3H7OO": 4.0600039516773495e-09,
   "iC3H7OO": 1.5595628163795839e-07,
   "CH2CH2CH2OOH": 5.983017122616395e-11,
   "CH3CHCH2OOH": 5.462052176825052e-11,
   "CH2CH(OOH)CH3": 1.2894387197895772e-11,
   "nC3H7OOH": 9.13765715716604e-13,
   "iC3H7OOH": 3.559766217263084e-11,
   "OCHCH2CH2OOH": 1.2301818621596266e-14,
   "cC2H3OCH2OOH": 7.98780955482071e-12,
   "CH3COCH2OOH": 2.93661247931142e-15,
   "CH3CHOOHCHO": 1.1011562910234163e-15,
   "HOOCCCOO*": 2.645080721940784e-14,
   "HOOCC(C)OO*": 2.7202533193140335e-14,
   "HOOC(C)COO*": 1.2782712510056793e-14,
   "HOOCC(C*)OOH": 1.1079647551710028e-17
  }
 },
 {
  "t": 3.4399800000140686,
  "T": 1127.7716443618924,
  "p": 101324.99999999999,
  "sxC": {
   "C": 1.6710536280546146e-17,
   "CH": 8.551230852279731e-14,
   "CH2": 8.638916918998796e-09,
   "CH2(S)": 6.245390613881799e-11,
   "CH3": 0.00020680703588437445,
   "CH4": 0.08720273623711759,
   "CO": 0.08528745986711869,
   "HCO": 2.2934101262033303e-06,
   "CH2O": 0.016778037408890778,
   "HCOH": 2.703519560640915e-10,
   "CH3O": 2.75184212414667e-07,
   "CH2OH": 6.005478106122378e-08,
   "CH3OH": 0.003711800247545586,
   "CO2": 0.0012191011726390565,
   "HOCO": 2.4036587015505657e-09,
   "OCHO": 1.0223392491631605e-14,
   "HOCHO": 5.8813010419664305e-05,
   "CH3OO": 6.526854295131215e-07,
   "CH2OOH": 7.909389316698512e-17,
   "HOCH2O": 4.830502803984089e-14,
   "CH3OOH": 4.1701990981060865e-08,
   "C2": 1.2390216947332057e-18,
   "C2H": 1.706595411920022e-12,
   "C2H2": 0.005765294877908048,
   "H2CC": 9.939809659797176e-11,
   "C2H3": 4.14724477578696e-06,
   "C2H4": 0.23954295906379877,
   "C2H5": 1.543965311866571e-05,
   "C2H6": 0.021901637396073204,
   "C2O": 2.8634067211933055e-13,
   "HCCO": 1.3960184287398468e-07,
   "HCCOH": 6.250648016729821e-07,
   "CH2CO": 0.0033612461901577307,
   "CHCHO": 1.9917900857475376e-08,
   "CHCHOH": 3.2762541593042928e-09,
   "cC2H3O": 1.585348639622878e-13,
   "CH3CO": 4.067390413652028e-08,
   "CH2CHO": 1.0843536086221827e-05,
   "CH3CHO": 0.014444023121827984,
   "cC2H4O": 0.0005229029798133811,
   "CH2CHOH": 0.004385048165745405,
   "CH3CH2O": 4.017440625881809e-11,
   "CH3CHOH": 1.0743153199005694e-08,
   "CH2CH2OH": 5.002035886640807e-08,
   "CH3CH2OH": 3.061332123599158e-05,
   "OCHCO": 5.380868345104179e-15,
   "OCHCHO": 0.0003237678753680264,
   "CH2CHOO": 2.7145652190686764e-09,
   "CH3C(O)O": 3.1505040846435523e-16,
   "CH2CHOOH": 1.4279838761979534e-11,
   "CH3C(O)OH": 4.5748470532319707e-08,
   "CH3CH2OO": 1.727204772271167e-07,
   "CH3CHOOH": 7.254319361734613e-19,
   "CH2CH2OOH": 3.343175217963257e-12,
   "CH3CH2OOH": 6.256142138601709e-10,
   "CH3C(O)OO": 9.273323593337649e-11,
   "CH3C(O)OOH": 1.624808287361237e-13,
   "HOCH2CH2OO": 2.6030913144664166e-12,
   "C3H2": 1.6662401293308234e-17,
   "cC3H2": 4.391873847817673e-10,
   "C3H3": 0.00016105161853937155,
   "CH2CCH": 4.331120421168584e-06,
   "CH2CCH2": 0.010489243028110232,
   "CH3CCH": 0.003675324966308248,
   "cC3H4": 6.381466274533143e-08,
   "CH2CHCH2": 0.0007278898457870798,
   "CH3CHCH": 1.0633229771819375e-06,
   "CH3CCH2": 1.2196176589553814e-06,
   "cC3H5": 2.025630951184813e-09,
   "C3H6": 0.37035882324567565,
   "cC3H6": 7.726757882975384e-05,
   "iC3H7": 6.436151994743599e-05,
   "nC3H7": 8.879313932035226e-06,
   "C3H8": 0.6152109522615827,
   "CHCC*O": 1.6377058772700367e-07,
   "CH*CCO": 3.5292248951846695e-06,
   "C*CCHO": 2.5777106441729646e-14,
   "CH2CCO": 0.0012306641256133344,
   "CHCCHO": 8.461592590406173e-06,
   "C2H3CO": 5.518930409974284e-05,
   "CHCHCHO": 3.621836685039176e-10,
   "CH2CCHO": 7.853835567858397e-08,
   "CH3CCO": 1.0588650055849011e-07,
   "C2H3CHO": 0.07317330983271109,
   "CH3CHCO": 0.0007026212764459749,
   "CH2CHCH2O": 8.851858454715238e-09,
   "propen1oxy": 2.3643091252148222e-07,
   "propen2oxy": 3.185972559792122e-08,
   "CH2CCH2OH": 8.521871428826116e-10,
   "CH2C(OH)CH2": 7.405454707743425e-05,
   "CH3C(OH)CH": 3.653386857402495e-09,
   "CH3CH2CO": 6.073999235413953e-11,
   "CH3C(O)CH2": 7.006138612101746e-07,
   "CH3CHCHO": 1.2211167327335369e-06,
   "CH2CHCHOH": 2.3359072188231418e-07,
   "CH2CH2CHO": 1.977109959687996e-09,
   "vinoxylmethyl": 1.0370150981749404e-08,
   "CH3CH2CHO": 6.362026634952821e-05,
   "cC3H6O": 0.05351255438064306,
   "CH2CHCH2OH": 0.0001749151327105317,
   "CH3CHCHOH": 0.0006350657080318787,
   "CH3C(O)CH3": 8.738254659488172e-06,
   "nC3H7O": 5.284120473203525e-06,
   "iC3H7O": 2.2185106316341743e-12,
   "CH3CH2CHOH": 3.014089547854873e-09,
   "CH3CHCH2OH": 1.679062929389967e-08,
   "CH2CH2CH2OH": 2.788942201901351e-11,
   "OCHCH2CH2O": 5.0272162763925554e-14,
   "oxiranylmet": 2.31875284659631e-06,
   "CH3COCH2O": 1.6022633763937302e-17,
   "CH3CH(CHO)O": 5.099408306037375e-15,
   "CH2CHCH2OO": 6.568341927191804e-08,
   "CHCHCH2OOH": 9.475671191671703e-12,
   "CH2CHCH2OOH": 2.3581252813345083e-08,
   "CH3CHCHOOH": 8.15449458672834e-18,
   "CH3C(CH2)OOH": 1.025953062044112e-18,
   "nC3H7OO": 3.0515142030972786e-09,
   "iC3H7OO": 1.1761357186163639e-07,
   "CH2CH2CH2OOH": 4.6562666717387295e-11,
   "CH3CHCH2OOH": 4.4522817365577987e-11,
   "CH2CH(OOH)CH3": 1.1040143032381221e-11,
   "nC3H7OOH": 6.438423994822738e-13,
   "iC3H7OOH": 2.5194319802394447e-11,
   "OCHCH2CH2OOH": 8.452780611035209e-15,
   "cC2H3OCH2OOH": 6.2191596555490564e-12,
   "CH3COCH2OOH": 2.2246466739363116e-15,
   "CH3CHOOHCHO": 7.957402018594301e-16,
   "HOOCCCOO*": 1.8550258254784217e-14,
   "HOOCC(C)OO*": 2.0016928890869765e-14,
   "HOOC(C)COO*": 9.867827697711497e-15,
   "HOOCC(C*)OOH": 8.615589383498441e-18
  }
 },
 {
  "t": 3.4402500000140703,
  "T": 1131.5984944420775,
  "p": 101325.0,
  "sxC": {
   "C": 1.3541648203553984e-17,
   "CH": 7.199224197413611e-14,
   "CH2": 8.091606307623726e-09,
   "CH2(S)": 5.357116073350616e-11,
   "CH3": 0.00018443450813814232,
   "CH4": 0.08930345781733195,
   "CO": 0.08730334342743466,
   "HCO": 2.0558906556267868e-06,
   "CH2O": 0.015707015717510094,
   "HCOH": 2.4835151548036e-10,
   "CH3O": 2.0356080881599517e-07,
   "CH2OH": 5.39609390217036e-08,
   "CH3OH": 0.003615248615334333,
   "CO2": 0.0012419684127531732,
   "HOCO": 1.949587718115888e-09,
   "OCHO": 8.577103586641332e-15,
   "HOCHO": 5.902673485241739e-05,
   "CH3OO": 5.225099788340817e-07,
   "CH2OOH": 5.026937095089716e-17,
   "HOCH2O": 3.7803325991494055e-14,
   "CH3OOH": 3.1819023417779803e-08,
   "C2": 9.570895538149418e-19,
   "C2H": 1.5991213808089657e-12,
   "C2H2": 0.006095949890042452,
   "H2CC": 1.1642843636596906e-10,
   "C2H3": 3.8660175106355035e-06,
   "C2H4": 0.24361613421679384,
   "C2H5": 1.3381757328339729e-05,
   "C2H6": 0.022000795993306628,
   "C2O": 2.338686724996827e-13,
   "HCCO": 1.293939772338275e-07,
   "HCCOH": 6.415949296529412e-07,
   "CH2CO": 0.00354270975943609,
   "CHCHO": 1.8537162891851027e-08,
   "CHCHOH": 2.7124726816427693e-09,
   "cC2H3O": 1.0911649435709943e-13,
   "CH3CO": 3.438308952013868e-08,
   "CH2CHO": 9.684378875357429e-06,
   "CH3CHO": 0.013559547063403279,
   "cC2H4O": 0.00042518266957322154,
   "CH2CHOH": 0.004419011363660827,
   "CH3CH2O": 3.187975205124541e-11,
   "CH3CHOH": 8.97976867284342e-09,
   "CH2CH2OH": 4.02526979811035e-08,
   "CH3CH2OH": 3.0208505987465932e-05,
   "OCHCO": 4.671559595184374e-15,
   "OCHCHO": 0.0002959160115074406,
   "CH2CHOO": 2.271936367470853e-09,
   "CH3C(O)O": 2.948861779674405e-16,
   "CH2CHOOH": 1.079915176417607e-11,
   "CH3C(O)OH": 5.328645016344788e-08,
   "CH3CH2OO": 1.341884654397845e-07,
   "CH3CHOOH": 4.388857261560304e-19,
   "CH2CH2OOH": 2.855603800990592e-12,
   "CH3CH2OOH": 4.5420243215183805e-10,
   "CH3C(O)OO": 7.009129862221485e-11,
   "CH3C(O)OOH": 1.1011177789571865e-13,
   "HOCH2CH2OO": 1.8775983646105047e-12,
   "C3H2": 1.852359158183436e-17,
   "cC3H2": 5.37246541895362e-10,
   "C3H3": 0.0001651224410232363,
   "CH2CCH": 5.050913058837679e-06,
   "CH2CCH2": 0.010649404548557666,
   "CH3CCH": 0.00395413608721438,
   "cC3H4": 6.954903228735331e-08,
   "CH2CHCH2": 0.0006833940281925698,
   "CH3CHCH": 8.960564416325064e-07,
   "CH3CCH2": 1.1739773828094804e-06,
   "cC3H5": 1.979834896663012e-09,
   "C3H6": 0.3640005900374367,
   "cC3H6": 8.60534123984528e-05,
   "iC3H7": 5.2923232898158185e-05,
   "nC3H7": 7.34084131987926e-06,
   "C3H8": 0.6251500031642243,
   "CHCC*O": 1.4884193172790765e-07,
   "CH*CCO": 3.400072277677097e-06,
   "C*CCHO": 2.4697745996397474e-14,
   "CH2CCO": 0.0012471907976894282,
   "CHCCHO": 8.254736420952731e-06,
   "C2H3CO": 5.549313642859844e-05,
   "CHCHCHO": 3.1117454205871475e-10,
   "CH2CCHO": 6.708889706446123e-08,
   "CH3CCO": 9.84979841653483e-08,
   "C2H3CHO": 0.07308786680754474,
   "CH3CHCO": 0.0007689385506734114,
   "CH2CHCH2O": 6.932831473756594e-09,
   "propen1oxy": 2.3269808724700953e-07,
   "propen2oxy": 3.135858987410349e-08,
   "CH2CCH2OH": 6.830912703974261e-10,
   "CH2C(OH)CH2": 5.8233083033916775e-05,
   "CH3C(OH)CH": 3.066814386639026e-09,
   "CH3CH2CO": 5.0995376221510184e-11,
   "CH3C(O)CH2": 5.864058456089084e-07,
   "CH3CHCHO": 1.0187362665121624e-06,
   "CH2CHCHOH": 1.9547183685630735e-07,
   "CH2CH2CHO": 1.6021870464030162e-09,
   "vinoxylmethyl": 8.063375530900463e-09,
   "CH3CH2CHO": 5.9107558741922245e-05,
   "cC3H6O": 0.05287395042098242,
   "CH2CHCH2OH": 0.0001674454948948838,
   "CH3CHCHOH": 0.0006152866206495418,
   "CH3C(O)CH3": 8.698687987541063e-06,
   "nC3H7O": 4.288798324607546e-06,
   "iC3H7O": 1.6565611389391955e-12,
   "CH3CH2CHOH": 2.497100545969145e-09,
   "CH3CHCH2OH": 1.3054128164261582e-08,
   "CH2CH2CH2OH": 2.2502842277597993e-11,
   "OCHCH2CH2O": 4.249195564908165e-14,
   "oxiranylmet": 2.28189689573301e-06,
   "CH3COCH2O": 1.2844378099802487e-17,
   "CH3CH(CHO)O": 4.20976756134369e-15,
   "CH2CHCH2OO": 5.64152426073291e-08,
   "CHCHCH2OOH": 8.472894008684712e-12,
   "CH2CHCH2OOH": 1.751371723774699e-08,
   "CH3CHCHOOH": 6.427211946635006e-18,
   "CH3C(CH2)OOH": 8.0525274507428685e-19,
   "nC3H7OO": 2.2537279574356365e-09,
   "iC3H7OO": 8.677913783329007e-08,
   "CH2CH2CH2OOH": 3.5614248184669187e-11,
   "CH3CHCH2OOH": 3.563877702607919e-11,
   "CH2CH(OOH)CH3": 9.27466488349078e-12,
   "nC3H7OOH": 4.4580345910375944e-13,
   "iC3H7OOH": 1.744801544048078e-11,
   "OCHCH2CH2OOH": 5.6936035739232524e-15,
   "cC2H3OCH2OOH": 4.722633662655168e-12,
   "CH3COCH2OOH": 1.6492948155763835e-15,
   "CH3CHOOHCHO": 5.631556348332003e-16,
   "HOOCCCOO*": 1.2744599693020812e-14,
   "HOOCC(C)OO*": 1.441708201013393e-14,
   "HOOC(C)COO*": 7.450511341768077e-15,
   "HOOCC(C*)OOH": 6.551281334808535e-18
  }
 },
 {
  "t": 3.4405700000140724,
  "T": 1135.2905284461258,
  "p": 101324.99999999999,
  "sxC": {
   "C": 1.0780048697898357e-17,
   "CH": 5.962897788100922e-14,
   "CH2": 7.523437103098995e-09,
   "CH2(S)": 4.580348466195267e-11,
   "CH3": 0.00016276816245675433,
   "CH4": 0.09154851098426142,
   "CO": 0.08940632024191876,
   "HCO": 1.8164016523685065e-06,
   "CH2O": 0.014570775758374396,
   "HCOH": 2.2360442021212587e-10,
   "CH3O": 1.4716837512196607e-07,
   "CH2OH": 4.799397653230301e-08,
   "CH3OH": 0.0035188444951619064,
   "CO2": 0.0012637046917045823,
   "HOCO": 1.5389081217635961e-09,
   "OCHO": 7.048774897745121e-15,
   "HOCHO": 5.909949053100897e-05,
   "CH3OO": 4.127093122800278e-07,
   "CH2OOH": 3.097205684178108e-17,
   "HOCH2O": 2.8972588750175005e-14,
   "CH3OOH": 2.3948727955210808e-08,
   "C2": 7.137506294621504e-19,
   "C2H": 1.474923677080405e-12,
   "C2H2": 0.006441284526511847,
   "H2CC": 1.3600333231665172e-10,
   "C2H3": 3.571282176020398e-06,
   "C2H4": 0.24780541728764044,
   "C2H5": 1.1534966240089874e-05,
   "C2H6": 0.02203896406341651,
   "C2O": 1.8565996114170614e-13,
   "HCCO": 1.183676483160367e-07,
   "HCCOH": 6.546565896621511e-07,
   "CH2CO": 0.003739517221524452,
   "CHCHO": 1.7098767025395985e-08,
   "CHCHOH": 2.2005658260901987e-09,
   "cC2H3O": 7.042746501086243e-14,
   "CH3CO": 2.866607056556354e-08,
   "CH2CHO": 8.530793962718844e-06,
   "CH3CHO": 0.01267043084995637,
   "cC2H4O": 0.00032754633207691996,
   "CH2CHOH": 0.00444142655287024,
   "CH3CH2O": 2.494010303552494e-11,
   "CH3CHOH": 7.433420436908625e-09,
   "CH2CH2OH": 3.181707381614666e-08,
   "CH3CH2OH": 2.971011572739832e-05,
   "OCHCO": 4.006878484103125e-15,
   "OCHCHO": 0.0002640292528471672,
   "CH2CHOO": 1.8786745387044652e-09,
   "CH3C(O)O": 2.7321420505052983e-16,
   "CH2CHOOH": 8.037591018702164e-12,
   "CH3C(O)OH": 6.324285051803643e-08,
   "CH3CH2OO": 1.0338540932379433e-07,
   "CH3CHOOH": 2.582666593350792e-19,
   "CH2CH2OOH": 2.406138810631102e-12,
   "CH3CH2OOH": 3.263760026612909e-10,
   "CH3C(O)OO": 5.21044323046175e-11,
   "CH3C(O)OOH": 7.447833675397361e-14,
   "HOCH2CH2OO": 1.326427241221209e-12,
   "C3H2": 2.015712360509876e-17,
   "cC3H2": 6.600787937362423e-10,
   "C3H3": 0.00016752210381006124,
   "CH2CCH": 5.882481688643506e-06,
   "CH2CCH2": 0.010770200410016084,
   "CH3CCH": 0.004251135811410257,
   "cC3H4": 7.571278847000791e-08,
   "CH2CHCH2": 0.000636649686058703,
   "CH3CHCH": 7.442210195110278e-07,
   "CH3CCH2": 1.120155772243192e-06,
   "cC3H5": 1.916984554160553e-09,
   "C3H6": 0.35745512506460014,
   "cC3H6": 9.634407475446181e-05,
   "iC3H7": 4.3021963063030034e-05,
   "nC3H7": 6.001538929771177e-06,
   "C3H8": 0.6352025965893734,
   "CHCC*O": 1.332964493425637e-07,
   "CH*CCO": 3.23690551213822e-06,
   "C*CCHO": 2.3266546322733244e-14,
   "CH2CCO": 0.001252785424823602,
   "CHCCHO": 8.020013402631897e-06,
   "C2H3CO": 5.511298144057034e-05,
   "CHCHCHO": 2.6475587103572916e-10,
   "CH2CCHO": 5.6435991895376496e-08,
   "CH3CCO": 9.07763805762682e-08,
   "C2H3CHO": 0.07297839520127145,
   "CH3CHCO": 0.0008424561152370757,
   "CH2CHCH2O": 5.310027412959346e-09,
   "propen1oxy": 2.2903860399675352e-07,
   "propen2oxy": 3.08672873937718e-08,
   "CH2CCH2OH": 5.356326460486553e-10,
   "CH2C(OH)CH2": 4.320949824136609e-05,
   "CH3C(OH)CH": 2.527561497887521e-09,
   "CH3CH2CO": 4.2272356248599714e-11,
   "CH3C(O)CH2": 4.853264126494888e-07,
   "CH3CHCHO": 8.412207694909744e-07,
   "CH2CHCHOH": 1.6198312615725067e-07,
   "CH2CH2CHO": 1.2805415420878056e-09,
   "vinoxylmethyl": 6.1333274127549906e-09,
   "CH3CH2CHO": 5.456287442962422e-05,
   "cC3H6O": 0.052245037747995805,
   "CH2CHCH2OH": 0.0001588432068861446,
   "CH3CHCHOH": 0.0005925349663893775,
   "CH3C(O)CH3": 8.645284536345031e-06,
   "nC3H7O": 3.4317074350045537e-06,
   "iC3H7O": 1.2194962948902484e-12,
   "CH3CH2CHOH": 2.0433802346983644e-09,
   "CH3CHCH2OH": 9.95958662791761e-09,
   "CH2CH2CH2OH": 1.790405103526065e-11,
   "OCHCH2CH2O": 3.5098976905158514e-14,
   "oxiranylmet": 2.245791843283182e-06,
   "CH3COCH2O": 1.006109865823938e-17,
   "CH3CH(CHO)O": 3.3573524112545286e-15,
   "CH2CHCH2OO": 4.790000060289237e-08,
   "CHCHCH2OOH": 7.476949040089755e-12,
   "CH2CHCH2OOH": 1.274768398502052e-08,
   "CH3CHCHOOH": 4.9724027140865245e-18,
   "CH3C(CH2)OOH": 6.201283629194587e-19,
   "nC3H7OO": 1.647254442058598e-09,
   "iC3H7OO": 6.311401049153832e-08,
   "CH2CH2CH2OOH": 2.6942428822783558e-11,
   "CH3CHCH2OOH": 2.8147160612929932e-11,
   "CH2CH(OOH)CH3": 7.665951874895822e-12,
   "nC3H7OOH": 3.0568052944158443e-13,
   "iC3H7OOH": 1.191971282122994e-11,
   "OCHCH2CH2OOH": 3.785393372762562e-15,
   "cC2H3OCH2OOH": 3.5254533914443878e-12,
   "CH3COCH2OOH": 1.2005255051358985e-15,
   "CH3CHOOHCHO": 3.923534105843478e-16,
   "HOOCCCOO*": 8.634535026389848e-15,
   "HOOCC(C)OO*": 1.021432578332666e-14,
   "HOOC(C)COO*": 5.518597521315262e-15,
   "HOOCC(C*)OOH": 4.88637043551492e-18
  }
 },
 {
  "t": 3.440940000014075,
  "T": 1138.7146073373158,
  "p": 101325.00000000003,
  "sxC": {
   "C": 8.740874202701577e-18,
   "CH": 4.982305282480546e-14,
   "CH2": 7.0265992982701704e-09,
   "CH2(S)": 3.976735295518691e-11,
   "CH3": 0.00014390581480406469,
   "CH4": 0.09386872964305422,
   "CO": 0.09151835509890434,
   "HCO": 1.597664302345993e-06,
   "CH2O": 0.013413308488796198,
   "HCOH": 1.975037758598614e-10,
   "CH3O": 1.0648635354199183e-07,
   "CH2OH": 4.283370892602518e-08,
   "CH3OH": 0.003425346800749322,
   "CO2": 0.0012835728880992592,
   "HOCO": 1.208554788368439e-09,
   "OCHO": 5.784646447285772e-15,
   "HOCHO": 5.902592180829321e-05,
   "CH3OO": 3.265919674224366e-07,
   "CH2OOH": 1.9179206154198962e-17,
   "HOCH2O": 2.2223036518001716e-14,
   "CH3OOH": 1.808979984081733e-08,
   "C2": 5.319236458054821e-19,
   "C2H": 1.3587921206817607e-12,
   "C2H2": 0.006791511648494417,
   "H2CC": 1.576576816199092e-10,
   "C2H3": 3.3085222720701967e-06,
   "C2H4": 0.2520007835234047,
   "C2H5": 1.0035301456067856e-05,
   "C2H6": 0.022019269981899896,
   "C2O": 1.480342682358338e-13,
   "HCCO": 1.0844536863909817e-07,
   "HCCOH": 6.637482044431584e-07,
   "CH2CO": 0.003944055649348323,
   "CHCHO": 1.581323696476276e-08,
   "CHCHOH": 1.7838947360238697e-09,
   "cC2H3O": 4.3519563892369714e-14,
   "CH3CO": 2.3916605122932524e-08,
   "CH2CHO": 7.486947007980359e-06,
   "CH3CHO": 0.011809467619291001,
   "cC2H4O": 0.00023960583614677947,
   "CH2CHOH": 0.004449770203471641,
   "CH3CH2O": 1.955787286352467e-11,
   "CH3CHOH": 6.193544636021291e-09,
   "CH2CH2OH": 2.5220532618659634e-08,
   "CH3CH2OH": 2.9141817087931746e-05,
   "OCHCO": 3.442623259510206e-15,
   "OCHCHO": 0.0002303596936892658,
   "CH2CHOO": 1.5580933964229552e-09,
   "CH3C(O)O": 2.532590715961761e-16,
   "CH2CHOOH": 5.999688033429479e-12,
   "CH3C(O)OH": 7.598299112909986e-08,
   "CH3CH2OO": 8.040519250293631e-08,
   "CH3CHOOH": 1.5372655831773449e-19,
   "CH2CH2OOH": 2.021840206400351e-12,
   "CH3CH2OOH": 2.368396757128423e-10,
   "CH3C(O)OO": 3.877721780852011e-11,
   "CH3C(O)OOH": 5.141025878614127e-14,
   "HOCH2CH2OO": 9.399440892155694e-13,
   "C3H2": 2.15430981653895e-17,
   "cC3H2": 8.094588712524122e-10,
   "C3H3": 0.00016896462494921888,
   "CH2CCH": 6.805172806117171e-06,
   "CH2CCH2": 0.01084680407651727,
   "CH3CCH": 0.004557477268061522,
   "cC3H4": 8.21147833965442e-08,
   "CH2CHCH2": 0.0005939815155526079,
   "CH3CHCH": 6.201488178162507e-07,
   "CH3CCH2": 1.0684060534314363e-06,
   "cC3H5": 1.8539678648554556e-09,
   "C3H6": 0.35090054743760907,
   "cC3H6": 0.00010794179678983856,
   "iC3H7": 3.518241062696429e-05,
   "nC3H7": 4.936297736100303e-06,
   "C3H8": 0.6450894586965898,
   "CHCC*O": 1.1904512384741035e-07,
   "CH*CCO": 3.07552286475447e-06,
   "C*CCHO": 2.1771353716614838e-14,
   "CH2CCO": 0.0012463391912551389,
   "CHCCHO": 7.763177262667498e-06,
   "C2H3CO": 5.427077765411416e-05,
   "CHCHCHO": 2.265464522569683e-10,
   "CH2CCHO": 4.7448691685124255e-08,
   "CH3CCO": 8.380218135033077e-08,
   "C2H3CHO": 0.07283915511801356,
   "CH3CHCO": 0.0009202663275169603,
   "CH2CHCH2O": 4.05969869622374e-09,
   "propen1oxy": 2.2554809637188723e-07,
   "propen2oxy": 3.039861483925081e-08,
   "CH2CCH2OH": 4.195750444621162e-10,
   "CH2C(OH)CH2": 3.082457542664845e-05,
   "CH3C(OH)CH": 2.0855957469492063e-09,
   "CH3CH2CO": 3.513492634159008e-11,
   "CH3C(O)CH2": 4.031060489701537e-07,
   "CH3CHCHO": 6.980679311122429e-07,
   "CH2CHCHOH": 1.3496878806019788e-07,
   "CH2CH2CHO": 1.0280155498261642e-09,
   "vinoxylmethyl": 4.659392994824264e-09,
   "CH3CH2CHO": 5.014208245110172e-05,
   "cC3H6O": 0.05164121463690103,
   "CH2CHCH2OH": 0.00014945397670034565,
   "CH3CHCHOH": 0.0005675293886395951,
   "CH3C(O)CH3": 8.581874957133602e-06,
   "nC3H7O": 2.751314892758857e-06,
   "iC3H7O": 9.027938216960829e-13,
   "CH3CH2CHOH": 1.6774581727026956e-09,
   "CH3CHCH2OH": 7.61984481466157e-09,
   "CH2CH2CH2OH": 1.4279451655512403e-11,
   "OCHCH2CH2O": 2.8653537697167074e-14,
   "oxiranylmet": 2.2113784899235335e-06,
   "CH3COCH2O": 7.82206440569881e-18,
   "CH3CH(CHO)O": 2.6220926221320807e-15,
   "CH2CHCH2OO": 4.0677585082534644e-08,
   "CHCHCH2OOH": 6.579375207333132e-12,
   "CH2CHCH2OOH": 9.298341166474619e-09,
   "CH3CHCHOOH": 3.855907975295852e-18,
   "CH3C(CH2)OOH": 4.7766121890547395e-19,
   "nC3H7OO": 1.2142592268849038e-09,
   "iC3H7OO": 4.618486725637476e-08,
   "CH2CH2CH2OOH": 2.0508099364659917e-11,
   "CH3CHCH2OOH": 2.224788455031745e-11,
   "CH2CH(OOH)CH3": 6.3027298169540845e-12,
   "nC3H7OOH": 2.1195885440980143e-13,
   "iC3H7OOH": 8.21558920080992e-12,
   "OCHCH2CH2OOH": 2.5364604699053703e-15,
   "cC2H3OCH2OOH": 2.645981572101456e-12,
   "CH3COCH2OOH": 8.705985224025175e-16,
   "CH3CHOOHCHO": 2.7393168989101525e-16,
   "HOOCCCOO*": 5.886607975967991e-15,
   "HOOCC(C)OO*": 7.242144601498417e-15,
   "HOOC(C)COO*": 4.066543914485327e-15,
   "HOOCC(C*)OOH": 3.624800291791625e-18
  }
 },
 {
  "t": 3.4413800000140777,
  "T": 1141.9630072357247,
  "p": 101325.0,
  "sxC": {
   "C": 7.4069318642747e-18,
   "CH": 4.2673107507484096e-14,
   "CH2": 6.649764569248083e-09,
   "CH2(S)": 3.5376122133461096e-11,
   "CH3": 0.00012828357173373282,
   "CH4": 0.0963340248740983,
   "CO": 0.09368428491988363,
   "HCO": 1.4049196515585622e-06,
   "CH2O": 0.012213243961114078,
   "HCOH": 1.7071704901628923e-10,
   "CH3O": 7.762118749316085e-08,
   "CH2OH": 3.868740454812206e-08,
   "CH3OH": 0.0033314232643264566,
   "CO2": 0.001302238902382205,
   "HOCO": 9.567002826381476e-10,
   "OCHO": 4.7890130524494095e-15,
   "HOCHO": 5.8805834540726906e-05,
   "CH3OO": 2.5958856249907217e-07,
   "CH2OOH": 1.2066708718481632e-17,
   "HOCH2O": 1.719939327290156e-14,
   "CH3OOH": 1.3734925166331833e-08,
   "C2": 4.0494407161637636e-19,
   "C2H": 1.2655011040546433e-12,
   "C2H2": 0.007159962968632791,
   "H2CC": 1.8222022761918085e-10,
   "C2H3": 3.10117954055324e-06,
   "C2H4": 0.25636044984161693,
   "C2H5": 8.865965718005594e-06,
   "C2H6": 0.021948967723367546,
   "C2O": 1.2146121428871157e-13,
   "HCCO": 1.0064595929774527e-07,
   "HCCOH": 6.694270164068173e-07,
   "CH2CO": 0.004160177547574474,
   "CHCHO": 1.478370087414657e-08,
   "CHCHOH": 1.4591862408037937e-09,
   "cC2H3O": 2.5887228500181553e-14,
   "CH3CO": 2.006913807370637e-08,
   "CH2CHO": 6.574508978143619e-06,
   "CH3CHO": 0.010954158357397574,
   "cC2H4O": 0.0001655461212387267,
   "CH2CHOH": 0.00444302221438544,
   "CH3CH2O": 1.5415406855052183e-11,
   "CH3CHOH": 5.2222432461020745e-09,
   "CH2CH2OH": 2.024103440222273e-08,
   "CH3CH2OH": 2.8496389301132244e-05,
   "OCHCO": 2.980682852820678e-15,
   "OCHCHO": 0.00019615469474730453,
   "CH2CHOO": 1.3024871094944846e-09,
   "CH3C(O)O": 2.367705433120597e-16,
   "CH2CHOOH": 4.501389803585689e-12,
   "CH3C(O)OH": 9.260759659151843e-08,
   "CH3CH2OO": 6.326059780808683e-08,
   "CH3CHOOH": 9.344526124034406e-20,
   "CH2CH2OOH": 1.6963516098873131e-12,
   "CH3CH2OOH": 1.7358340019354197e-10,
   "CH3C(O)OO": 2.8922426741937447e-11,
   "CH3C(O)OOH": 3.6140665809586526e-14,
   "HOCH2CH2OO": 6.719150805566912e-13,
   "C3H2": 2.291331869744171e-17,
   "cC3H2": 9.969053968283656e-10,
   "C3H3": 0.00017092462027899378,
   "CH2CCH": 7.852342332985356e-06,
   "CH2CCH2": 0.010886498861201062,
   "CH3CCH": 0.004883306615992182,
   "cC3H4": 8.895606693395623e-08,
   "CH2CHCH2": 0.0005586641774348258,
   "CH3CHCH": 5.22909262468534e-07,
   "CH3CCH2": 1.0260428531561883e-06,
   "cC3H5": 1.804994218969859e-09,
   "C3H6": 0.3441034481788582,
   "cC3H6": 0.00012112977183865471,
   "iC3H7": 2.9124606674648744e-05,
   "nC3H7": 4.1109020783803085e-06,
   "C3H8": 0.6551781256505124,
   "CHCC*O": 1.0686293828808697e-07,
   "CH*CCO": 2.9467316515071227e-06,
   "C*CCHO": 2.0422609637239413e-14,
   "CH2CCO": 0.0012290551020527438,
   "CHCCHO": 7.475671308396845e-06,
   "C2H3CO": 5.331466940651267e-05,
   "CHCHCHO": 1.963334269842395e-10,
   "CH2CCHO": 4.0142663354483936e-08,
   "CH3CCO": 7.809102500600902e-08,
   "C2H3CHO": 0.07264836873401154,
   "CH3CHCO": 0.001003588765608837,
   "CH2CHCH2O": 3.1193068060449067e-09,
   "propen1oxy": 2.2209240171747674e-07,
   "propen2oxy": 2.9934510094462695e-08,
   "CH2CCH2OH": 3.315227105729248e-10,
   "CH2C(OH)CH2": 2.1532485906769082e-05,
   "CH3C(OH)CH": 1.7419314998685456e-09,
   "CH3CH2CO": 2.9425643501220884e-11,
   "CH3C(O)CH2": 3.375969630774873e-07,
   "CH3CHCHO": 5.849867350609309e-07,
   "CH2CHCHOH": 1.1366071908387917e-07,
   "CH2CH2CHO": 8.341188104050337e-10,
   "vinoxylmethyl": 3.5587260228759865e-09,
   "CH3CH2CHO": 4.570321793603596e-05,
   "cC3H6O": 0.05103730402127527,
   "CH2CHCH2OH": 0.00013919974280940907,
   "CH3CHCHOH": 0.0005397255050952097,
   "CH3C(O)CH3": 8.508743522309948e-06,
   "nC3H7O": 2.216849526621729e-06,
   "iC3H7O": 6.736102425893096e-13,
   "CH3CH2CHOH": 1.3878754981296586e-09,
   "CH3CHCH2OH": 5.894132633949986e-09,
   "CH2CH2CH2OH": 1.1448936847764803e-11,
   "OCHCH2CH2O": 2.3150362251200508e-14,
   "oxiranylmet": 2.1773323028341923e-06,
   "CH3COCH2O": 6.0493112650725875e-18,
   "CH3CH(CHO)O": 2.015458467804657e-15,
   "CH2CHCH2OO": 3.4660899921671855e-08,
   "CHCHCH2OOH": 5.797384669603882e-12,
   "CH2CHCH2OOH": 6.834215281993127e-09,
   "CH3CHCHOOH": 3.0223257350969945e-18,
   "CH3C(CH2)OOH": 3.7021133381524153e-19,
   "nC3H7OO": 9.031791772624851e-10,
   "iC3H7OO": 3.408449879128297e-08,
   "CH2CH2CH2OOH": 1.5718426177695577e-11,
   "CH3CHCH2OOH": 1.760683434873445e-11,
   "CH2CH(OOH)CH3": 5.155329399678512e-12,
   "nC3H7OOH": 1.4840026824120204e-13,
   "iC3H7OOH": 5.715133089166769e-12,
   "OCHCH2CH2OOH": 1.706726891648849e-15,
   "cC2H3OCH2OOH": 2.012211654049361e-12,
   "CH3COCH2OOH": 6.263901052790993e-16,
   "CH3CHOOHCHO": 1.909277184433535e-16,
   "HOOCCCOO*": 4.025756969104015e-15,
   "HOOCC(C)OO*": 5.121383770141434e-15,
   "HOOC(C)COO*": 2.97017422998155e-15,
   "HOOCC(C*)OOH": 2.6651536810089263e-18
  }
 },
 {
  "t": 3.441870000014081,
  "T": 1144.8669537973733,
  "p": 101325.0,
  "sxC": {
   "C": 6.724016746985745e-18,
   "CH": 3.819014612676526e-14,
   "CH2": 6.4311273084585255e-09,
   "CH2(S)": 3.259784681785947e-11,
   "CH3": 0.00011671485691224085,
   "CH4": 0.09880998206021165,
   "CO": 0.09576756046109458,
   "HCO": 1.2504595577944187e-06,
   "CH2O": 0.011051600049059723,
   "HCOH": 1.465210556034785e-10,
   "CH3O": 5.852385039728503e-08,
   "CH2OH": 3.5818432332786495e-08,
   "CH3OH": 0.003241424497278047,
   "CO2": 0.001318914975911323,
   "HOCO": 7.840603867731493e-10,
   "OCHO": 4.079338691689497e-15,
   "HOCHO": 5.846115424148713e-05,
   "CH3OO": 2.1094571591067936e-07,
   "CH2OOH": 8.020612664080894e-18,
   "HOCH2O": 1.374685232284055e-14,
   "CH3OOH": 1.0696765423938352e-08,
   "C2": 3.2543315103286827e-19,
   "C2H": 1.2063705234504196e-12,
   "C2H2": 0.007530707743978282,
   "H2CC": 2.0850465886986137e-10,
   "C2H3": 2.9698787268996556e-06,
   "C2H4": 0.2606834500040809,
   "C2H5": 8.042664964836482e-06,
   "C2H6": 0.02184246224468525,
   "C2O": 1.0554089245938623e-13,
   "HCCO": 9.57352572701342e-08,
   "HCCOH": 6.720591389223314e-07,
   "CH2CO": 0.004373642466884619,
   "CHCHO": 1.4106627279367405e-08,
   "CHCHOH": 1.2291940540983942e-09,
   "cC2H3O": 1.5735102868313896e-14,
   "CH3CO": 1.7202336281161597e-08,
   "CH2CHO": 5.848532396062692e-06,
   "CH3CHO": 0.010151466919754916,
   "cC2H4O": 0.00011256800468906895,
   "CH2CHOH": 0.004421541381721682,
   "CH3CH2O": 1.2429867981482065e-11,
   "CH3CHOH": 4.519923991935701e-09,
   "CH2CH2OH": 1.680723017716407e-08,
   "CH3CH2OH": 2.7820102567526044e-05,
   "OCHCO": 2.6372043459724308e-15,
   "OCHCHO": 0.0001657382887340437,
   "CH2CHOO": 1.1143712804422685e-09,
   "CH3C(O)O": 2.254700551287742e-16,
   "CH2CHOOH": 3.4666881983637247e-12,
   "CH3C(O)OH": 1.1270817595609932e-07,
   "CH3CH2OO": 5.119543274793337e-08,
   "CH3CHOOH": 6.032405173603892e-20,
   "CH2CH2OOH": 1.4396896861858892e-12,
   "CH3CH2OOH": 1.3111954003109217e-10,
   "CH3C(O)OO": 2.2082832732926868e-11,
   "CH3C(O)OOH": 2.6425353915201792e-14,
   "HOCH2CH2OO": 4.979062886084606e-13,
   "C3H2": 2.4445023862202867e-17,
   "cC3H2": 1.2195162552424517e-09,
   "C3H3": 0.00017471220743629792,
   "CH2CCH": 8.972306089723224e-06,
   "CH2CCH2": 0.010899156732960252,
   "CH3CCH": 0.005212079487508685,
   "cC3H4": 9.587659148373511e-08,
   "CH2CHCH2": 0.0005342367217368486,
   "CH3CHCH": 4.537527524416433e-07,
   "CH3CCH2": 9.995518920392863e-07,
   "cC3H5": 1.780903256217351e-09,
   "C3H6": 0.3373948415258025,
   "cC3H6": 0.00013483647193415017,
   "iC3H7": 2.4809537906292112e-05,
   "nC3H7": 3.5223938591839144e-06,
   "C3H8": 0.6650144587326932,
   "CHCC*O": 9.772338249101333e-08,
   "CH*CCO": 2.8804648773141253e-06,
   "C*CCHO": 1.9421189817529964e-14,
   "CH2CCO": 0.001205831609641005,
   "CHCCHO": 7.174397006729633e-06,
   "C2H3CO": 5.260978097004675e-05,
   "CHCHCHO": 1.7469745051838806e-10,
   "CH2CCHO": 3.477328613976829e-08,
   "CH3CCO": 7.415269645070442e-08,
   "C2H3CHO": 0.07239456149476702,
   "CH3CHCO": 0.0010864708412475453,
   "CH2CHCH2O": 2.464755716920247e-09,
   "propen1oxy": 2.1882174617673428e-07,
   "propen2oxy": 2.9495110764577558e-08,
   "CH2CCH2OH": 2.7052137530367246e-10,
   "CH2C(OH)CH2": 1.5605775950534323e-05,
   "CH3C(OH)CH": 1.502031837481448e-09,
   "CH3CH2CO": 2.52039751524258e-11,
   "CH3C(O)CH2": 2.893678722698876e-07,
   "CH3CHCHO": 5.024834844377214e-07,
   "CH2CHCHOH": 9.816922940490362e-08,
   "CH2CH2CHO": 6.964414908347312e-10,
   "vinoxylmethyl": 2.797090886192652e-09,
   "CH3CH2CHO": 4.146836396010015e-05,
   "cC3H6O": 0.05045739762061268,
   "CH2CHCH2OH": 0.00012893313620208124,
   "CH3CHCHOH": 0.0005110484422403284,
   "CH3C(O)CH3": 8.431798723415579e-06,
   "nC3H7O": 1.8236838514913456e-06,
   "iC3H7O": 5.17361225555654e-13,
   "CH3CH2CHOH": 1.175644659872356e-09,
   "CH3CHCH2OH": 4.718366446774e-09,
   "CH2CH2CH2OH": 9.377188772530264e-12,
   "OCHCH2CH2O": 1.882246770792351e-14,
   "oxiranylmet": 2.145131350439412e-06,
   "CH3COCH2O": 4.746293887862738e-18,
   "CH3CH(CHO)O": 1.5680823977712904e-15,
   "CH2CHCH2OO": 3.0029221367086356e-08,
   "CHCHCH2OOH": 5.174697522885545e-12,
   "CH2CHCH2OOH": 5.190954612877164e-09,
   "CH3CHCHOOH": 2.449206799134462e-18,
   "CH3C(CH2)OOH": 2.9522116915383184e-19,
   "nC3H7OO": 6.914778803436289e-10,
   "iC3H7OO": 2.593161875596272e-08,
   "CH2CH2CH2OOH": 1.2350339226841306e-11,
   "CH3CHCH2OOH": 1.417716913371961e-11,
   "CH2CH(OOH)CH3": 4.255609802330262e-12,
   "nC3H7OOH": 1.0731662830135531e-13,
   "iC3H7OOH": 4.112960271244413e-12,
   "OCHCH2CH2OOH": 1.181538108464171e-15,
   "cC2H3OCH2OOH": 1.5885751999721385e-12,
   "CH3COCH2OOH": 4.564102437120418e-16,
   "CH3CHOOHCHO": 1.3583310403196942e-16,
   "HOOCCCOO*": 2.8272602136426537e-15,
   "HOOCC(C)OO*": 3.690652855295203e-15,
   "HOOC(C)COO*": 2.193184586914886e-15,
   "HOOCC(C*)OOH": 1.9801769510253146e-18
  }
 },
 {
  "t": 3.4424300000140846,
  "T": 1147.5578809692663,
  "p": 101324.99999999999,
  "sxC": {
   "C": 6.4656116541826516e-18,
   "CH": 3.5377361663502355e-14,
   "CH2": 6.332204603295642e-09,
   "CH2(S)": 3.083539462525488e-11,
   "CH3": 0.00010783414632306374,
   "CH4": 0.10139555937010611,
   "CO": 0.09783600089059669,
   "HCO": 1.1208150770512606e-06,
   "CH2O": 0.009897902969839572,
   "HCOH": 1.252862999094419e-10,
   "CH3O": 4.501475851188948e-08,
   "CH2OH": 3.3875101596298026e-08,
   "CH3OH": 0.00315103502666677,
   "CO2": 0.0013345300173758711,
   "HOCO": 6.597374780143649e-10,
   "OCHO": 3.545331492940901e-15,
   "HOCHO": 5.79909197769781e-05,
   "CH3OO": 1.734600942432545e-07,
   "CH2OOH": 5.514717415891025e-18,
   "HOCH2O": 1.1226957878951692e-14,
   "CH3OOH": 8.440032199801344e-09,
   "C2": 2.7269743221450853e-19,
   "C2H": 1.173142555052784e-12,
   "C2H2": 0.007922971427200361,
   "H2CC": 2.376847453852256e-10,
   "C2H3": 2.8961962587669003e-06,
   "C2H4": 0.26517359465605417,
   "C2H5": 7.437687215995886e-06,
   "C2H6": 0.021705683983040954,
   "C2O": 9.617780877025028e-14,
   "HCCO": 9.290288018263119e-08,
   "HCCOH": 6.725030437159328e-07,
   "CH2CO": 0.004590798814096715,
   "CHCHO": 1.3692675263180515e-08,
   "CHCHOH": 1.0569250437252e-09,
   "cC2H3O": 9.918512284522267e-15,
   "CH3CO": 1.4948213529408494e-08,
   "CH2CHO": 5.243228428605986e-06,
   "CH3CHO": 0.009368783775165463,
   "cC2H4O": 7.67767654423076e-05,
   "CH2CHOH": 0.004385154686793977,
   "CH3CH2O": 1.0133745840869098e-11,
   "CH3CHOH": 3.980475703967124e-09,
   "CH2CH2OH": 1.4301103028656152e-08,
   "CH3CH2OH": 2.7096485932556332e-05,
   "OCHCO": 2.369363037634504e-15,
   "OCHCHO": 0.0001395037374907534,
   "CH2CHOO": 9.674816276792404e-10,
   "CH3C(O)O": 2.1806920141188832e-16,
   "CH2CHOOH": 2.704223185009228e-12,
   "CH3C(O)OH": 1.3738521342798369e-07,
   "CH3CH2OO": 4.2089063116456215e-08,
   "CH3CHOOH": 4.036473180977349e-20,
   "CH2CH2OOH": 1.2259833106359276e-12,
   "CH3CH2OOH": 1.0049741429925215e-10,
   "CH3C(O)OO": 1.703755401188904e-11,
   "CH3C(O)OOH": 1.972477088278078e-14,
   "HOCH2CH2OO": 3.7680758711940267e-13,
   "C3H2": 2.635997049775833e-17,
   "cC3H2": 1.4947393955746215e-09,
   "C3H3": 0.0001812245882840594,
   "CH2CCH": 1.0217051928860487e-05,
   "CH2CCH2": 0.010900608103116508,
   "CH3CCH": 0.0055582864775421984,
   "cC3H4": 1.0316576979380787e-07,
   "CH2CHCH2": 0.0005180217956345568,
   "CH3CHCH": 4.019289471379257e-07,
   "CH3CCH2": 9.859518233659201e-07,
   "cC3H5": 1.7778194399892265e-09,
   "C3H6": 0.33047632453373,
   "cC3H6": 0.00014903319542943966,
   "iC3H7": 2.1547466257632166e-05,
   "nC3H7": 3.077231421396353e-06,
   "C3H8": 0.6750797312289756,
   "CHCC*O": 9.070044144267608e-08,
   "CH*CCO": 2.8776503773219635e-06,
   "C*CCHO": 1.8687764289879658e-14,
   "CH2CCO": 0.0011805002340997835,
   "CHCCHO": 6.8503734824066044e-06,
   "C2H3CO": 5.220154356515342e-05,
   "CHCHCHO": 1.5841783144061802e-10,
   "CH2CCHO": 3.0698087042673685e-08,
   "CH3CCO": 7.148304145635007e-08,
   "C2H3CHO": 0.07204549508020935,
   "CH3CHCO": 0.001170772567872783,
   "CH2CHCH2O": 1.9797318904309165e-09,
   "propen1oxy": 2.1557141297587852e-07,
   "propen2oxy": 2.9058267787653394e-08,
   "CH2CCH2OH": 2.2592358192079934e-10,
   "CH2C(OH)CH2": 1.1861367544694994e-05,
   "CH3C(OH)CH": 1.3267094015252945e-09,
   "CH3CH2CO": 2.189648879235814e-11,
   "CH3C(O)CH2": 2.516707599275875e-07,
   "CH3CHCHO": 4.386088101327223e-07,
   "CH2CHCHOH": 8.623275283742161e-08,
   "CH2CH2CHO": 5.924330928639273e-10,
   "vinoxylmethyl": 2.235746602632462e-09,
   "CH3CH2CHO": 3.7274438628357434e-05,
   "cC3H6O": 0.049870532217351014,
   "CH2CHCH2OH": 0.00011853471118513177,
   "CH3CHCHOH": 0.00048083362973418435,
   "CH3C(O)CH3": 8.349410696191056e-06,
   "nC3H7O": 1.5147813806674546e-06,
   "iC3H7O": 4.0330731759768e-13,
   "CH3CH2CHOH": 1.010552602389355e-09,
   "CH3CHCH2OH": 3.864940202866347e-09,
   "CH2CH2CH2OH": 7.757377424207154e-12,
   "OCHCH2CH2O": 1.5265852136130615e-14,
   "oxiranylmet": 2.113151551994453e-06,
   "CH3COCH2O": 3.736408456440368e-18,
   "CH3CH(CHO)O": 1.2341068101115767e-15,
   "CH2CHCH2OO": 2.6260016469546285e-08,
   "CHCHCH2OOH": 4.6513191716199546e-12,
   "CH2CHCH2OOH": 4.020206806299271e-09,
   "CH3CHCHOOH": 2.0303244889105827e-18,
   "CH3C(CH2)OOH": 2.3973460092292104e-19,
   "nC3H7OO": 5.369263914654031e-10,
   "iC3H7OO": 2.0045741541369273e-08,
   "CH2CH2CH2OOH": 9.81431034800564e-12,
   "CH3CHCH2OOH": 1.1483124387423749e-11,
   "CH2CH(OOH)CH3": 3.513446975425636e-12,
   "nC3H7OOH": 7.875872939950086e-14,
   "iC3H7OOH": 3.0096804585008184e-12,
   "OCHCH2CH2OOH": 8.253332186950752e-16,
   "cC2H3OCH2OOH": 1.2864080786095097e-12,
   "CH3COCH2OOH": 3.318080869583379e-16,
   "CH3CHOOHCHO": 9.695826726843891e-17,
   "HOOCCCOO*": 2.0011048484982755e-15,
   "HOOCC(C)OO*": 2.6657081462440747e-15,
   "HOOC(C)COO*": 1.6140584581249846e-15,
   "HOOCC(C*)OOH": 1.4659342223673298e-18
  }
 },
 {
  "t": 3.4430400000140886,
  "T": 1149.9433732637638,
  "p": 101324.99999999999,
  "sxC": {
   "C": 6.4655224505619e-18,
   "CH": 3.355422390652177e-14,
   "CH2": 6.307642873308134e-09,
   "CH2(S)": 2.9698856647087415e-11,
   "CH3": 0.00010089776970802891,
   "CH4": 0.1039955373593154,
   "CO": 0.09980170356742754,
   "HCO": 1.0109966623904156e-06,
   "CH2O": 0.008808900657184567,
   "HCOH": 1.0809150850589179e-10,
   "CH3O": 3.532435827321261e-08,
   "CH2OH": 3.262553817647799e-08,
   "CH3OH": 0.0030631578842511536,
   "CO2": 0.0013486670404260386,
   "HOCO": 5.675430983325763e-10,
   "OCHO": 3.132018591403698e-15,
   "HOCHO": 5.7422391134381834e-05,
   "CH3OO": 1.444737909328546e-07,
   "CH2OOH": 3.914899520654188e-18,
   "HOCH2O": 9.366289418827085e-15,
   "CH3OOH": 6.759839990392616e-09,
   "C2": 2.358439294306968e-19,
   "C2H": 1.1563433389934552e-12,
   "C2H2": 0.00832590994048565,
   "H2CC": 2.6876408121220174e-10,
   "C2H3": 2.860881092129528e-06,
   "C2H4": 0.26968501800856803,
   "C2H5": 6.9847215374360635e-06,
   "C2H6": 0.0215506793868754,
   "C2O": 9.064702197385675e-14,
   "HCCO": 9.129288395078675e-08,
   "HCCOH": 6.712312247011096e-07,
   "CH2CO": 0.004801861204908714,
   "CHCHO": 1.345564134998358e-08,
   "CHCHOH": 9.244392806364227e-10,
   "cC2H3O": 6.739630208464458e-15,
   "CH3CO": 1.316026821720503e-08,
   "CH2CHO": 4.73492275502636e-06,
   "CH3CHO": 0.0086355990003591,
   "cC2H4O": 5.485028170280227e-05,
   "CH2CHOH": 0.004335653606904775,
   "CH3CH2O": 8.354932106824965e-12,
   "CH3CHOH": 3.5580538447286845e-09,
   "CH2CH2OH": 1.2427205307442831e-08,
   "CH3CH2OH": 2.6360155587961858e-05,
   "OCHCO": 2.155947626003776e-15,
   "OCHCHO": 0.00011864010376741129,
   "CH2CHOO": 8.509368023784344e-10,
   "CH3C(O)O": 2.133110512019258e-16,
   "CH2CHOOH": 2.1404688518372823e-12,
   "CH3C(O)OH": 1.6598743478848563e-07,
   "CH3CH2OO": 3.514603098870126e-08,
   "CH3CHOOH": 2.794504774981588e-20,
   "CH2CH2OOH": 1.048826340861272e-12,
   "CH3CH2OOH": 7.832453654625469e-11,
   "CH3C(O)OO": 1.3324073789282092e-11,
   "CH3C(O)OOH": 1.505294511448447e-14,
   "HOCH2CH2OO": 2.91299594070095e-13,
   "C3H2": 2.85940416791561e-17,
   "cC3H2": 1.8230631363484846e-09,
   "C3H3": 0.00019020542915842482,
   "CH2CCH": 1.1550051790692536e-05,
   "CH2CCH2": 0.010903937659331443,
   "CH3CCH": 0.005910673233080416,
   "cC3H4": 1.105638487650122e-07,
   "CH2CHCH2": 0.000507514317054919,
   "CH3CHCH": 3.6211411684349484e-07,
   "CH3CCH2": 9.8066998531617e-07,
   "cC3H5": 1.786734283904575e-09,
   "C3H6": 0.32358781023434935,
   "cC3H6": 0.0001625774207617212,
   "iC3H7": 1.9035381475482757e-05,
   "nC3H7": 2.733546580810023e-06,
   "C3H8": 0.6850584276330259,
   "CHCC*O": 8.519847130715108e-08,
   "CH*CCO": 2.9295382330556477e-06,
   "C*CCHO": 1.812219073551269e-14,
   "CH2CCO": 0.0011573058412331014,
   "CHCCHO": 6.518985635380012e-06,
   "C2H3CO": 5.196910797385099e-05,
   "CHCHCHO": 1.4583860299520529e-10,
   "CH2CCHO": 2.7632910655513786e-08,
   "CH3CCO": 6.962020522037141e-08,
   "C2H3CHO": 0.07159552721447042,
   "CH3CHCO": 0.0012520945531400464,
   "CH2CHCH2O": 1.6148649408260187e-09,
   "propen1oxy": 2.1244133708421212e-07,
   "propen2oxy": 2.863740953807963e-08,
   "CH2CCH2OH": 1.9279387979622582e-10,
   "CH2C(OH)CH2": 9.511953340883525e-06,
   "CH3C(OH)CH": 1.19495117298406e-09,
   "CH3CH2CO": 1.9285675736178748e-11,
   "CH3C(O)CH2": 2.2172588888203584e-07,
   "CH3CHCHO": 3.883298575652288e-07,
   "CH2CHCHOH": 7.687452092672922e-08,
   "CH2CH2CHO": 5.123894313886779e-10,
   "vinoxylmethyl": 1.815909065771804e-09,
   "CH3CH2CHO": 3.331603317557907e-05,
   "cC3H6O": 0.049293688744117346,
   "CH2CHCH2OH": 0.00010858701922868216,
   "CH3CHCHOH": 0.0004505913482719249,
   "CH3C(O)CH3": 8.265501569153567e-06,
   "nC3H7O": 1.2704312148646426e-06,
   "iC3H7O": 3.195039650843494e-13,
   "CH3CH2CHOH": 8.805767870417651e-10,
   "CH3CHCH2OH": 3.2325462295057277e-09,
   "CH2CH2CH2OH": 6.48281847975329e-12,
   "OCHCH2CH2O": 1.2390445227173986e-14,
   "oxiranylmet": 2.0823738364686673e-06,
   "CH3COCH2O": 2.9601713243555772e-18,
   "CH3CH(CHO)O": 9.932856125137731e-16,
   "CH2CHCH2OO": 2.3170632513706058e-08,
   "CHCHCH2OOH": 4.204915336650691e-12,
   "CH2CHCH2OOH": 3.1753829262154484e-09,
   "CH3CHCHOOH": 1.7177047182273085e-18,
   "CH3C(CH2)OOH": 1.9829505035349882e-19,
   "nC3H7OO": 4.2345570152423277e-10,
   "iC3H7OO": 1.5764566186023553e-08,
   "CH2CH2CH2OOH": 7.895137358802815e-12,
   "CH3CHCH2OOH": 9.371760367365276e-12,
   "CH2CH(OOH)CH3": 2.908766668288407e-12,
   "nC3H7OOH": 5.884078979449733e-14,
   "iC3H7OOH": 2.245836505134375e-12,
   "OCHCH2CH2OOH": 5.846097544521202e-16,
   "cC2H3OCH2OOH": 1.0665854797011435e-12,
   "CH3COCH2OOH": 2.4226332935635977e-16,
   "CH3CHOOHCHO": 6.983149891173517e-17,
   "HOOCCCOO*": 1.433957318842863e-15,
   "HOOCC(C)OO*": 1.9399717428111874e-15,
   "HOOC(C)COO*": 1.1912233318019313e-15,
   "HOOCC(C*)OOH": 1.0876708678220204e-18
  }
 },
 {
  "t": 3.443710000014093,
  "T": 1152.065986623563,
  "p": 101325.00000000003,
  "sxC": {
   "C": 6.585980050892621e-18,
   "CH": 3.2089789349615794e-14,
   "CH2": 6.3095274923962306e-09,
   "CH2(S)": 2.8820562803075007e-11,
   "CH3": 9.490977705210621e-05,
   "CH4": 0.10664689880877848,
   "CO": 0.10168787674470693,
   "HCO": 9.110213577724232e-07,
   "CH2O": 0.007778396614173395,
   "HCOH": 9.402737811613358e-11,
   "CH3O": 2.788094941797456e-08,
   "CH2OH": 3.1786676935149257e-08,
   "CH3OH": 0.0029762286458520294,
   "CO2": 0.001361636966734117,
   "HOCO": 4.917978309520047e-10,
   "OCHO": 2.7803246458160795e-15,
   "HOCHO": 5.6758257703324684e-05,
   "CH3OO": 1.2071759452329194e-07,
   "CH2OOH": 2.8067593693205762e-18,
   "HOCH2O": 7.896007546588051e-15,
   "CH3OOH": 5.43703919271948e-09,
   "C2": 2.0625644439583468e-19,
   "C2H": 1.145610983824437e-12,
   "C2H2": 0.008747713346188658,
   "H2CC": 3.0211743990090966e-10,
   "C2H3": 2.8424932074280366e-06,
   "C2H4": 0.27429362558712445,
   "C2H5": 6.609708678921402e-06,
   "C2H6": 0.021380051820113283,
   "C2O": 8.663508957488764e-14,
   "HCCO": 9.000786600978184e-08,
   "HCCOH": 6.684788732247515e-07,
   "CH2CO": 0.005008486267835797,
   "CHCHO": 1.329635322024021e-08,
   "CHCHOH": 8.127651378331531e-10,
   "cC2H3O": 4.892796617249401e-15,
   "CH3CO": 1.1641446414899174e-08,
   "CH2CHO": 4.278058987893135e-06,
   "CH3CHO": 0.00794106375069435,
   "cC2H4O": 4.112717926930148e-05,
   "CH2CHOH": 0.004272763435944342,
   "CH3CH2O": 6.894185366857738e-12,
   "CH3CHOH": 3.1994665849772123e-09,
   "CH2CH2OH": 1.089235583924516e-08,
   "CH3CH2OH": 2.5606487379645667e-05,
   "OCHCO": 1.968184578291717e-15,
   "OCHCHO": 0.00010189903642042755,
   "CH2CHOO": 7.51196207859659e-10,
   "CH3C(O)O": 2.0965011666808304e-16,
   "CH2CHOOH": 1.7002879606349414e-12,
   "CH3C(O)OH": 1.991183081499594e-07,
   "CH3CH2OO": 2.951343838937982e-08,
   "CH3CHOOH": 1.9571002431498212e-20,
   "CH2CH2OOH": 8.947655403033931e-13,
   "CH3CH2OOH": 6.138587491204992e-11,
   "CH3C(O)OO": 1.045028077470881e-11,
   "CH3C(O)OOH": 1.1594834365550987e-14,
   "HOCH2CH2OO": 2.2668617308851344e-13,
   "C3H2": 3.1078340634274725e-17,
   "cC3H2": 2.220349104993728e-09,
   "C3H3": 0.00020133606907086801,
   "CH2CCH": 1.2997083364582443e-05,
   "CH2CCH2": 0.010918569048178083,
   "CH3CCH": 0.0062759198574880715,
   "cC3H4": 1.1817726647111786e-07,
   "CH2CHCH2": 0.0004995791499060145,
   "CH3CHCH": 3.284814361110062e-07,
   "CH3CCH2": 9.783663038669116e-07,
   "cC3H5": 1.7980440893126776e-09,
   "C3H6": 0.31662353349231936,
   "cC3H6": 0.00017511976353310347,
   "iC3H7": 1.6938581980386683e-05,
   "nC3H7": 2.445076077743387e-06,
   "C3H8": 0.6951269390657643,
   "CHCC*O": 8.036673671740872e-08,
   "CH*CCO": 3.0229479273296146e-06,
   "C*CCHO": 1.758385191708224e-14,
   "CH2CCO": 0.001137187920450105,
   "CHCCHO": 6.178700768837208e-06,
   "C2H3CO": 5.1698544476709526e-05,
   "CHCHCHO": 1.3506815312251286e-10,
   "CH2CCHO": 2.517030052478397e-08,
   "CH3CCO": 6.800902533135126e-08,
   "C2H3CHO": 0.07102758865811329,
   "CH3CHCO": 0.0013305472972592438,
   "CH2CHCH2O": 1.3202194773633438e-09,
   "propen1oxy": 2.0937243223408447e-07,
   "propen2oxy": 2.8224607184630266e-08,
   "CH2CCH2OH": 1.6612409620245559e-10,
   "CH2C(OH)CH2": 7.868288519808198e-06,
   "CH3C(OH)CH": 1.0848784562519006e-09,
   "CH3CH2CO": 1.709177006479204e-11,
   "CH3C(O)CH2": 1.9607323148436293e-07,
   "CH3CHCHO": 3.4556761627789623e-07,
   "CH2CHCHOH": 6.892667449404707e-08,
   "CH2CH2CHO": 4.457691742945097e-10,
   "vinoxylmethyl": 1.4790054360804204e-09,
   "CH3CH2CHO": 2.957624383440364e-05,
   "cC3H6O": 0.04871598146723928,
   "CH2CHCH2OH": 9.903564983725146e-05,
   "CH3CHCHOH": 0.00042017893005576325,
   "CH3C(O)CH3": 8.179449094649046e-06,
   "nC3H7O": 1.065996742028795e-06,
   "iC3H7O": 2.5428436788378827e-13,
   "CH3CH2CHOH": 7.708191046615229e-10,
   "CH3CHCH2OH": 2.7248592708781874e-09,
   "CH2CH2CH2OH": 5.422409869534025e-12,
   "OCHCH2CH2O": 9.982503444472022e-15,
   "oxiranylmet": 2.0522141843610688e-06,
   "CH3COCH2O": 2.3375076560286154e-18,
   "CH3CH(CHO)O": 8.113714950978624e-16,
   "CH2CHCH2OO": 2.047148758819382e-08,
   "CHCHCH2OOH": 3.795849402476658e-12,
   "CH2CHCH2OOH": 2.5229154983351245e-09,
   "CH3CHCHOOH": 1.464444909934067e-18,
   "CH3C(CH2)OOH": 1.6518876038582468e-19,
   "nC3H7OO": 3.353448488999211e-10,
   "iC3H7OO": 1.2461781310997369e-08,
   "CH2CH2CH2OOH": 6.360676776604278e-12,
   "CH3CHCH2OOH": 7.635609998917099e-12,
   "CH2CH(OOH)CH3": 2.39637513103748e-12,
   "nC3H7OOH": 4.419372604457601e-14,
   "iC3H7OOH": 1.6866889869488751e-12,
   "OCHCH2CH2OOH": 4.143727936082279e-16,
   "cC2H3OCH2OOH": 8.934881049894396e-13,
   "CH3COCH2OOH": 1.758471671814287e-16,
   "CH3CHOOHCHO": 5.0154145040116534e-17,
   "HOOCCCOO*": 1.0268416541053054e-15,
   "HOOCC(C)OO*": 1.4061939139434243e-15,
   "HOOC(C)COO*": 8.729140121935179e-16,
   "HOOCC(C*)OOH": 8.008216346017857e-19
  }
 },
 {
  "t": 3.4444300000140977,
  "T": 1153.8859441654977,
  "p": 101324.99999999999,
  "sxC": {
   "C": 6.738656874021251e-18,
   "CH": 3.066670443479576e-14,
   "CH2": 6.305573642871643e-09,
   "CH2(S)": 2.8012640360514108e-11,
   "CH3": 8.946821676543783e-05,
   "CH4": 0.10929509331710806,
   "CO": 0.10345380599605118,
   "HCO": 8.18256480552895e-07,
   "CH2O": 0.006833234148880912,
   "HCOH": 8.245882992074279e-11,
   "CH3O": 2.2078691733089522e-08,
   "CH2OH": 3.121768410351938e-08,
   "CH3OH": 0.0028918373442551066,
   "CO2": 0.0013732190364321578,
   "HOCO": 4.268844779720951e-10,
   "OCHO": 2.4704032688693413e-15,
   "HOCHO": 5.602137450843597e-05,
   "CH3OO": 1.0105922540525995e-07,
   "CH2OOH": 2.0221923079736874e-18,
   "HOCH2O": 6.71649250122158e-15,
   "CH3OOH": 4.387401795476677e-09,
   "C2": 1.806998382602314e-19,
   "C2H": 1.1348453951481678e-12,
   "C2H2": 0.009181372505521137,
   "H2CC": 3.368821863604402e-10,
   "C2H3": 2.827952386024191e-06,
   "C2H4": 0.2789114906308568,
   "C2H5": 6.281934452949754e-06,
   "C2H6": 0.021199957389275888,
   "C2O": 8.301862659007918e-14,
   "HCCO": 8.853996723980919e-08,
   "HCCOH": 6.643396408014186e-07,
   "CH2CO": 0.005205251884919801,
   "CHCHO": 1.3157290543331398e-08,
   "CHCHOH": 7.154428506422595e-10,
   "cC2H3O": 3.747115594390692e-15,
   "CH3CO": 1.0327771795930819e-08,
   "CH2CHO": 3.860512215918176e-06,
   "CH3CHO": 0.0072988491860073055,
   "cC2H4O": 3.213298422840596e-05,
   "CH2CHOH": 0.0041978696760896,
   "CH3CH2O": 5.6873458104567605e-12,
   "CH3CHOH": 2.886552359042372e-09,
   "CH2CH2OH": 9.589319596913465e-09,
   "CH3CH2OH": 2.4854647398775637e-05,
   "OCHCO": 1.7949154608387887e-15,
   "OCHCHO": 8.841475857810983e-05,
   "CH2CHOO": 6.638286800141013e-10,
   "CH3C(O)O": 2.062169207971528e-16,
   "CH2CHOOH": 1.3550365525280698e-12,
   "CH3C(O)OH": 2.363634097415487e-07,
   "CH3CH2OO": 2.4887095755460934e-08,
   "CH3CHOOH": 1.3807676547790828e-20,
   "CH2CH2OOH": 7.608615298375677e-13,
   "CH3CH2OOH": 4.837864743050946e-11,
   "CH3C(O)OO": 8.220222001294934e-12,
   "CH3C(O)OOH": 9.008900024126508e-15,
   "HOCH2CH2OO": 1.771538296155581e-13,
   "C3H2": 3.363830017612145e-17,
   "cC3H2": 2.6907387148347466e-09,
   "C3H3": 0.00021397002255630598,
   "CH2CCH": 1.4533478817822857e-05,
   "CH2CCH2": 0.010949654007792515,
   "CH3CCH": 0.006648431370522848,
   "cC3H4": 1.2584639979013697e-07,
   "CH2CHCH2": 0.000492493479258948,
   "CH3CHCH": 2.9893039115940475e-07,
   "CH3CCH2": 9.756050903759114e-07,
   "cC3H5": 1.8049658332709669e-09,
   "C3H6": 0.30972325289278896,
   "cC3H6": 0.00018599367026140337,
   "iC3H7": 1.513875194641751e-05,
   "nC3H7": 2.1955055429226327e-06,
   "C3H8": 0.7050966964382963,
   "CHCC*O": 7.583873123810574e-08,
   "CH*CCO": 3.1439291203804112e-06,
   "C*CCHO": 1.6998229037375946e-14,
   "CH2CCO": 0.0011202518780012204,
   "CHCCHO": 5.838784693647171e-06,
   "C2H3CO": 5.122127198431235e-05,
   "CHCHCHO": 1.2538191953421034e-10,
   "CH2CCHO": 2.3128092940333848e-08,
   "CH3CCO": 6.634408410160984e-08,
   "C2H3CHO": 0.07034757681688009,
   "CH3CHCO": 0.001403646154207721,
   "CH2CHCH2O": 1.0784910311456448e-09,
   "propen1oxy": 2.0641852139078164e-07,
   "propen2oxy": 2.7827122919039553e-08,
   "CH2CCH2OH": 1.4404387004786173e-10,
   "CH2C(OH)CH2": 6.632398000330609e-06,
   "CH3C(OH)CH": 9.882932300684984e-10,
   "CH3CH2CO": 1.5227578127014875e-11,
   "CH3C(O)CH2": 1.735870034663749e-07,
   "CH3CHCHO": 3.082632627984094e-07,
   "CH2CHCHOH": 6.198380013232825e-08,
   "CH2CH2CHO": 3.8892406767751297e-10,
   "vinoxylmethyl": 1.2043712215495944e-09,
   "CH3CH2CHO": 2.6156371393800813e-05,
   "cC3H6O": 0.0481480855036158,
   "CH2CHCH2OH": 9.009345637175403e-05,
   "CH3CHCHOH": 0.0003904147558688123,
   "CH3C(O)CH3": 8.093360992635948e-06,
   "nC3H7O": 8.942587970214948e-07,
   "iC3H7O": 2.0316501184197394e-13,
   "CH3CH2CHOH": 6.763464789947711e-10,
   "CH3CHCH2OH": 2.306969085163976e-09,
   "CH2CH2CH2OH": 4.536525857783897e-12,
   "OCHCH2CH2O": 7.98959214130336e-15,
   "oxiranylmet": 2.0231986239724355e-06,
   "CH3COCH2O": 1.8409687186174915e-18,
   "CH3CH(CHO)O": 6.705940568135019e-16,
   "CH2CHCH2OO": 1.8081546935595103e-08,
   "CHCHCH2OOH": 3.414885856213085e-12,
   "CH2CHCH2OOH": 2.0112345982143633e-09,
   "CH3CHCHOOH": 1.2536595389805415e-18,
   "CH3C(CH2)OOH": 1.3830137293924631e-19,
   "nC3H7OO": 2.66479121653283e-10,
   "iC3H7OO": 9.891500579229093e-09,
   "CH2CH2CH2OOH": 5.127909739671186e-12,
   "CH3CHCH2OOH": 6.209051546130779e-12,
   "CH2CH(OOH)CH3": 1.9653174070127856e-12,
   "nC3H7OOH": 3.337502909612418e-14,
   "iC3H7OOH": 1.274691066885865e-12,
   "OCHCH2CH2OOH": 2.942515743809289e-16,
   "cC2H3OCH2OOH": 7.536643803359386e-13,
   "CH3COCH2OOH": 1.2718599844154302e-16,
   "CH3CHOOHCHO": 3.598330642645291e-17,
   "HOOCCCOO*": 7.355554397157332e-16,
   "HOOCC(C)OO*": 1.016826092575606e-15,
   "HOOC(C)COO*": 6.3649795052437e-16,
   "HOOCC(C*)OOH": 5.862969473746906e-19
  }
 },
 {
  "t": 3.445210000014103,
  "T": 1155.4206937521872,
  "p": 101325.0,
  "sxC": {
   "C": 6.873422253964806e-18,
   "CH": 2.9101942418738836e-14,
   "CH2": 6.27586787100073e-09,
   "CH2(S)": 2.7157520065532417e-11,
   "CH3": 8.42631749748318e-05,
   "CH4": 0.11195730623095854,
   "CO": 0.10511217004293419,
   "HCO": 7.30073597109784e-07,
   "CH2O": 0.005968943870523559,
   "HCOH": 7.250027920163084e-11,
   "CH3O": 1.7442230663115604e-08,
   "CH2OH": 3.082961444114203e-08,
   "CH3OH": 0.0028092564942676763,
   "CO2": 0.001383523769950788,
   "HOCO": 3.691504279234017e-10,
   "OCHO": 2.1878616888084537e-15,
   "HOCHO": 5.5216099036636654e-05,
   "CH3OO": 8.439002739733123e-08,
   "CH2OOH": 1.4506002603302663e-18,
   "HOCH2O": 5.744578390050503e-15,
   "CH3OOH": 3.5343866567770085e-09,
   "C2": 1.5740466249684347e-19,
   "C2H": 1.1206756700371178e-12,
   "C2H2": 0.009630799908457067,
   "H2CC": 3.729928045938126e-10,
   "C2H3": 2.8095796255998643e-06,
   "C2H4": 0.28357297971169193,
   "C2H5": 5.9786197755852516e-06,
   "C2H6": 0.02101072106962587,
   "C2O": 7.922341979069529e-14,
   "HCCO": 8.661411596385772e-08,
   "HCCOH": 6.587378754577531e-07,
   "CH2CO": 0.005392447514651397,
   "CHCHO": 1.3004138420936096e-08,
   "CHCHOH": 6.276879952996818e-10,
   "cC2H3O": 2.9617849523725556e-15,
   "CH3CO": 9.158717298245653e-09,
   "CH2CHO": 3.4687350978334784e-06,
   "CH3CHO": 0.006703084878698222,
   "cC2H4O": 2.5639877490178084e-05,
   "CH2CHOH": 0.004110560685017491,
   "CH3CH2O": 4.6715461974867e-12,
   "CH3CHOH": 2.6038456448898036e-09,
   "CH2CH2OH": 8.43958661844655e-09,
   "CH3CH2OH": 2.4102042135641266e-05,
   "OCHCO": 1.6278137512070698e-15,
   "OCHCHO": 7.706278803168014e-05,
   "CH2CHOO": 5.848303457157981e-10,
   "CH3C(O)O": 2.0247184167852357e-16,
   "CH2CHOOH": 1.0787863296719405e-12,
   "CH3C(O)OH": 2.782485127088637e-07,
   "CH3CH2OO": 2.0982641571835064e-08,
   "CH3CHOOH": 9.725324691444587e-21,
   "CH2CH2OOH": 6.427801146930103e-13,
   "CH3CH2OOH": 3.816017414797109e-11,
   "CH3C(O)OO": 6.454539512684073e-12,
   "CH3C(O)OOH": 7.022501279197928e-15,
   "HOCH2CH2OO": 1.381853916121471e-13,
   "C3H2": 3.617559662564311e-17,
   "cC3H2": 3.2497958633926766e-09,
   "C3H3": 0.0002278986965926423,
   "CH2CCH": 1.6171709367567102e-05,
   "CH2CCH2": 0.011000112339196637,
   "CH3CCH": 0.007032708430223702,
   "cC3H4": 1.3361559915781245e-07,
   "CH2CHCH2": 0.0004851793741996088,
   "CH3CHCH": 2.718969718810963e-07,
   "CH3CCH2": 9.704220040233769e-07,
   "cC3H5": 1.8039502162388018e-09,
   "C3H6": 0.3028394567880725,
   "cC3H6": 0.00019501141836702668,
   "iC3H7": 1.353796826031033e-05,
   "nC3H7": 1.971556584572157e-06,
   "C3H8": 0.7150447071759737,
   "CHCC*O": 7.134538495564356e-08,
   "CH*CCO": 3.2829072924876666e-06,
   "C*CCHO": 1.6318720328591276e-14,
   "CH2CCO": 0.0011052684321085978,
   "CHCCHO": 5.498577302542567e-06,
   "C2H3CO": 5.041894043125449e-05,
   "CHCHCHO": 1.1624067387102978e-10,
   "CH2CCHO": 2.1343971679729577e-08,
   "CH3CCO": 6.443236260059732e-08,
   "C2H3CHO": 0.06954968599389308,
   "CH3CHCO": 0.0014711916473760167,
   "CH2CHCH2O": 8.754581019462366e-10,
   "propen1oxy": 2.035519328206292e-07,
   "propen2oxy": 2.7441259479388584e-08,
   "CH2CCH2OH": 1.251040771683222e-10,
   "CH2C(OH)CH2": 5.638526794357439e-06,
   "CH3C(OH)CH": 8.99664826275519e-10,
   "CH3CH2CO": 1.3606362568506253e-11,
   "CH3C(O)CH2": 1.532453444403779e-07,
   "CH3CHCHO": 2.746029596880212e-07,
   "CH2CHCHOH": 5.5697374643466206e-08,
   "CH2CH2CHO": 3.388275402148499e-10,
   "vinoxylmethyl": 9.750808109684459e-10,
   "CH3CH2CHO": 2.3038374855244076e-05,
   "cC3H6O": 0.04758568477975078,
   "CH2CHCH2OH": 8.168110203069076e-05,
   "CH3CHCHOH": 0.00036124140323573885,
   "CH3C(O)CH3": 8.00689339139557e-06,
   "nC3H7O": 7.474316402985597e-07,
   "iC3H7O": 1.6219928009633792e-13,
   "CH3CH2CHOH": 5.925768235603159e-10,
   "CH3CHCH2OH": 1.9519100191088723e-09,
   "CH2CH2CH2OH": 3.783052659777326e-12,
   "OCHCH2CH2O": 6.330081476526785e-15,
   "oxiranylmet": 1.995052479619376e-06,
   "CH3COCH2O": 1.4407053527954801e-18,
   "CH3CH(CHO)O": 5.560230707803927e-16,
   "CH2CHCH2OO": 1.5911219131755108e-08,
   "CHCHCH2OOH": 3.051791283362426e-12,
   "CH2CHCH2OOH": 1.5993608392849522e-09,
   "CH3CHCHOOH": 1.0723620641473264e-18,
   "CH3C(CH2)OOH": 1.158489203601874e-19,
   "nC3H7OO": 2.1144037897213731e-10,
   "iC3H7OO": 7.84295185009256e-09,
   "CH2CH2CH2OOH": 4.117732647826141e-12,
   "CH3CHCH2OOH": 5.0189269848520226e-12,
   "CH2CH(OOH)CH3": 1.5989862140376727e-12,
   "nC3H7OOH": 2.5206005257002395e-14,
   "iC3H7OOH": 9.63885209850176e-13,
   "OCHCH2CH2OOH": 2.0806033147160107e-16,
   "cC2H3OCH2OOH": 6.36856909282842e-13,
   "CH3COCH2OOH": 9.121317869019058e-17,
   "CH3CHOOHCHO": 2.5647367343326164e-17,
   "HOOCCCOO*": 5.239142051289237e-16,
   "HOOCC(C)OO*": 7.295406968034226e-16,
   "HOOC(C)COO*": 4.595906210748717e-16,
   "HOOCC(C*)OOH": 4.247716374101635e-19
  }
 },
 {
  "t": 3.4460700000141085,
  "T": 1156.6853278930384,
  "p": 101325.0,
  "sxC": {
   "C": 6.959951054771208e-18,
   "CH": 2.7294053604028917e-14,
   "CH2": 6.206149372253865e-09,
   "CH2(S)": 2.617936769313084e-11,
   "CH3": 7.909717817532842e-05,
   "CH4": 0.1146695826133761,
   "CO": 0.10668357085782486,
   "HCO": 6.449662477734111e-07,
   "CH2O": 0.005176276540952137,
   "HCOH": 6.35260432956354e-11,
   "CH3O": 1.3672528147228338e-08,
   "CH2OH": 3.0578977404738866e-08,
   "CH3OH": 0.0027272918331005865,
   "CO2": 0.0013926693335471008,
   "HOCO": 3.166906473540277e-10,
   "OCHO": 1.9245614552648482e-15,
   "HOCHO": 5.433759351226515e-05,
   "CH3OO": 6.995878229877576e-08,
   "CH2OOH": 1.0266631262259095e-18,
   "HOCH2O": 4.9255401973594955e-15,
   "CH3OOH": 2.8268571625767967e-09,
   "C2": 1.355699658211142e-19,
   "C2H": 1.1012068543821857e-12,
   "C2H2": 0.010103494783688344,
   "H2CC": 4.1060324039883244e-10,
   "C2H3": 2.7827534129816145e-06,
   "C2H4": 0.2883450615882578,
   "C2H5": 5.685389800269359e-06,
   "C2H6": 0.020810262621720817,
   "C2O": 7.498893826821745e-14,
   "HCCO": 8.407611180186526e-08,
   "HCCOH": 6.514652975131255e-07,
   "CH2CO": 0.005571210912922029,
   "CHCHO": 1.2816640401992246e-08,
   "CHCHOH": 5.467368883140938e-10,
   "cC2H3O": 2.380253829805209e-15,
   "CH3CO": 8.094356145037326e-09,
   "CH2CHO": 3.093266472821777e-06,
   "CH3CHO": 0.00614538296080078,
   "cC2H4O": 2.056425881812776e-05,
   "CH2CHOH": 0.004009243826960472,
   "CH3CH2O": 3.804527650807516e-12,
   "CH3CHOH": 2.3413776759526946e-09,
   "CH2CH2OH": 7.396770585343615e-09,
   "CH3CH2OH": 2.3340146549927108e-05,
   "OCHCO": 1.4624752021476998e-15,
   "OCHCHO": 6.705925124848637e-05,
   "CH2CHOO": 5.115931663985229e-10,
   "CH3C(O)O": 1.980860365164807e-16,
   "CH2CHOOH": 8.540340169566546e-13,
   "CH3C(O)OH": 3.258521635135707e-07,
   "CH3CH2OO": 1.7608204318802313e-08,
   "CH3CHOOH": 6.77808704207898e-21,
   "CH2CH2OOH": 5.374260739891857e-13,
   "CH3CH2OOH": 2.996750304751431e-11,
   "CH3C(O)OO": 5.031967210912034e-12,
   "CH3C(O)OOH": 5.4604263572828405e-15,
   "HOCH2CH2OO": 1.0691975257306101e-13,
   "C3H2": 3.8617884342811065e-17,
   "cC3H2": 3.922213867554518e-09,
   "C3H3": 0.0002431733858005153,
   "CH2CCH": 1.7938852314025943e-05,
   "CH2CCH2": 0.0110725909402951,
   "CH3CCH": 0.007436696170556579,
   "cC3H4": 1.415869819950887e-07,
   "CH2CHCH2": 0.00047698124123200846,
   "CH3CHCH": 2.4644645766195005e-07,
   "CH3CCH2": 9.616108742592885e-07,
   "cC3H5": 1.7928917121105327e-09,
   "C3H6": 0.2958788761896748,
   "cC3H6": 0.00020208624512926945,
   "iC3H7": 1.2073978630650488e-05,
   "nC3H7": 1.7648708713516126e-06,
   "C3H8": 0.7251117833683146,
   "CHCC*O": 6.671748189336729e-08,
   "CH*CCO": 3.432563891195521e-06,
   "C*CCHO": 1.5516702987459942e-14,
   "CH2CCO": 0.0010907325903070893,
   "CHCCHO": 5.154637037884873e-06,
   "C2H3CO": 4.919954538493585e-05,
   "CHCHCHO": 1.0731225030702709e-10,
   "CH2CCHO": 1.970640686832374e-08,
   "CH3CCO": 6.215332568262395e-08,
   "C2H3CHO": 0.06861914285952014,
   "CH3CHCO": 0.0015333210581343162,
   "CH2CHCH2O": 7.023042465774706e-10,
   "propen1oxy": 2.0073007226494846e-07,
   "propen2oxy": 2.7061304525800636e-08,
   "CH2CCH2OH": 1.0840893294516767e-10,
   "CH2C(OH)CH2": 4.8038016726650596e-06,
   "CH3C(OH)CH": 8.159158812812096e-10,
   "CH3CH2CO": 1.216926814647983e-11,
   "CH3C(O)CH2": 1.3438215296803546e-07,
   "CH3CHCHO": 2.4340934989874966e-07,
   "CH2CHCHOH": 4.984242468430397e-08,
   "CH2CH2CHO": 2.935901523025717e-10,
   "vinoxylmethyl": 7.805911429371255e-10,
   "CH3CH2CHO": 2.01844931461913e-05,
   "cC3H6O": 0.04702118307458488,
   "CH2CHCH2OH": 7.367702284731413e-05,
   "CH3CHCHOH": 0.0003324066019676516,
   "CH3C(O)CH3": 7.919031659926008e-06,
   "nC3H7O": 6.201401896899554e-07,
   "iC3H7O": 1.2876139263697956e-13,
   "CH3CH2CHOH": 5.165001518003355e-10,
   "CH3CHCH2OH": 1.643117137969831e-09,
   "CH2CH2CH2OH": 3.132907342390831e-12,
   "OCHCH2CH2O": 4.941507145992905e-15,
   "oxiranylmet": 1.967355379986969e-06,
   "CH3COCH2O": 1.115342152898422e-18,
   "CH3CH(CHO)O": 4.586497496715257e-16,
   "CH2CHCH2OO": 1.3898287094727981e-08,
   "CHCHCH2OOH": 2.6997834226622398e-12,
   "CH2CHCH2OOH": 1.261465839709044e-09,
   "CH3CHCHOOH": 9.126414616791379e-19,
   "CH3C(CH2)OOH": 9.668103910147013e-20,
   "nC3H7OO": 1.666206676835684e-10,
   "iC3H7OO": 6.177254389606816e-09,
   "CH2CH2CH2OOH": 3.2765560310122226e-12,
   "CH3CHCH2OOH": 4.013719987821984e-12,
   "CH2CH(OOH)CH3": 1.2850542489815849e-12,
   "nC3H7OOH": 1.892083855506334e-14,
   "iC3H7OOH": 7.246789474918189e-13,
   "OCHCH2CH2OOH": 1.45380372820228e-16,
   "cC2H3OCH2OOH": 5.367324635383252e-13,
   "CH3COCH2OOH": 6.442672434794294e-17,
   "CH3CHOOHCHO": 1.8031394066661425e-17,
   "HOOCCCOO*": 3.682822927387173e-16,
   "HOOCC(C)OO*": 5.156862748502925e-16,
   "HOOC(C)COO*": 3.2644202715144015e-16,
   "HOOCC(C*)OOH": 3.0253421499853887e-19
  }
 },
 {
  "t": 3.4470000000141146,
  "T": 1157.6470270626369,
  "p": 101325.00000000001,
  "sxC": {
   "C": 6.974431563752584e-18,
   "CH": 2.52615158221886e-14,
   "CH2": 6.088029174749926e-09,
   "CH2(S)": 2.5062257845786133e-11,
   "CH3": 7.40307047043836e-05,
   "CH4": 0.11736626814491109,
   "CO": 0.10813064454120332,
   "HCO": 5.652940939190158e-07,
   "CH2O": 0.004473833798680871,
   "HCOH": 5.5461163190209007e-11,
   "CH3O": 1.0684975512336358e-08,
   "CH2OH": 3.0448964729625815e-08,
   "CH3OH": 0.0026478383957357176,
   "CO2": 0.0014004295529427267,
   "HOCO": 2.702313153210776e-10,
   "OCHO": 1.6848957816782142e-15,
   "HOCHO": 5.341315695887389e-05,
   "CH3OO": 5.77253058277669e-08,
   "CH2OOH": 7.204294506981418e-19,
   "HOCH2O": 4.247102657965695e-15,
   "CH3OOH": 2.2521993803631156e-09,
   "C2": 1.1560153237218536e-19,
   "C2H": 1.0760702409812078e-12,
   "C2H2": 0.010589188180416284,
   "H2CC": 4.4838132763403787e-10,
   "C2H3": 2.74537985847175e-06,
   "C2H4": 0.2931149424487079,
   "C2H5": 5.403181737232849e-06,
   "C2H6": 0.02060360772909971,
   "C2O": 7.036892439383838e-14,
   "HCCO": 8.09413780017726e-08,
   "HCCOH": 6.425889185364649e-07,
   "CH2CO": 0.005735875850352443,
   "CHCHO": 1.2588779076300652e-08,
   "CHCHOH": 4.737285033645393e-10,
   "cC2H3O": 1.943811532088813e-15,
   "CH3CO": 7.144473556814899e-09,
   "CH2CHO": 2.741205146462327e-06,
   "CH3CHO": 0.00563798830487832,
   "cC2H4O": 1.654953507815543e-05,
   "CH2CHOH": 0.0038961260008287396,
   "CH3CH2O": 3.0848769252733863e-12,
   "CH3CHOH": 2.1016874731064124e-09,
   "CH2CH2OH": 6.467433317091613e-09,
   "CH3CH2OH": 2.2588638547049737e-05,
   "OCHCO": 1.3031320969276794e-15,
   "OCHCHO": 5.825547275130461e-05,
   "CH2CHOO": 4.449716162052043e-10,
   "CH3C(O)O": 1.9301632148620322e-16,
   "CH2CHOOH": 6.754550258422947e-13,
   "CH3C(O)OH": 3.785401875445238e-07,
   "CH3CH2OO": 1.4743235723771825e-08,
   "CH3CHOOH": 4.701176334497997e-21,
   "CH2CH2OOH": 4.461850503042862e-13,
   "CH3CH2OOH": 2.3528255690478385e-11,
   "CH3C(O)OO": 3.911969060966834e-12,
   "CH3C(O)OOH": 4.252858784290625e-15,
   "HOCH2CH2OO": 8.239181756898025e-14,
   "C3H2": 4.080222498396888e-17,
   "cC3H2": 4.709359832844009e-09,
   "C3H3": 0.0002593122775154337,
   "CH2CCH": 1.9794822066099228e-05,
   "CH2CCH2": 0.011166186227196949,
   "CH3CCH": 0.007853552940354419,
   "cC3H4": 1.4956494382404152e-07,
   "CH2CHCH2": 0.0004677698561685713,
   "CH3CHCH": 2.228912890923049e-07,
   "CH3CCH2": 9.487253248578087e-07,
   "cC3H5": 1.7710160549698638e-09,
   "C3H6": 0.2890099962562942,
   "cC3H6": 0.00020697328174616096,
   "iC3H7": 1.0756314184079093e-05,
   "nC3H7": 1.5771926305554186e-06,
   "C3H8": 0.7350590746210254,
   "CHCC*O": 6.20221884556324e-08,
   "CH*CCO": 3.5792444751235915e-06,
   "C*CCHO": 1.460835116578897e-14,
   "CH2CCO": 0.0010756830460594983,
   "CHCCHO": 4.816195460299895e-06,
   "C2H3CO": 4.7550958303966885e-05,
   "CHCHCHO": 9.871074335723844e-11,
   "CH2CCHO": 1.819476653420146e-08,
   "CH3CCO": 5.952510317326373e-08,
   "C2H3CHO": 0.06757671438831989,
   "CH3CHCO": 0.0015879535072077368,
   "CH2CHCH2O": 5.58800878867224e-10,
   "propen1oxy": 1.9801686517378025e-07,
   "propen2oxy": 2.6695886475283448e-08,
   "CH2CCH2OH": 9.392668643444297e-11,
   "CH2C(OH)CH2": 4.108013256341179e-06,
   "CH3C(OH)CH": 7.381767421668519e-10,
   "CH3CH2CO": 1.0923064144684412e-11,
   "CH3C(O)CH2": 1.1722216886362574e-07,
   "CH3CHCHO": 2.1500016587628806e-07,
   "CH2CHCHOH": 4.4476953553315495e-08,
   "CH2CH2CHO": 2.535402372597124e-10,
   "vinoxylmethyl": 6.201630841952837e-10,
   "CH3CH2CHO": 1.765713976062862e-05,
   "cC3H6O": 0.04646835896938266,
   "CH2CHCH2OH": 6.62615065201932e-05,
   "CH3CHCHOH": 0.0003047316622455387,
   "CH3C(O)CH3": 7.832028791334958e-06,
   "nC3H7O": 5.127805354352093e-07,
   "iC3H7O": 1.0208163366712242e-13,
   "CH3CH2CHOH": 4.4873648777973854e-10,
   "CH3CHCH2OH": 1.3799343450275745e-09,
   "CH2CH2CH2OH": 2.5868546382234856e-12,
   "OCHCH2CH2O": 3.819730050343868e-15,
   "oxiranylmet": 1.9407327748162865e-06,
   "CH3COCH2O": 8.591290651326192e-19,
   "CH3CH(CHO)O": 3.7643942006031297e-16,
   "CH2CHCH2OO": 1.207094028406216e-08,
   "CHCHCH2OOH": 2.3675303903113154e-12,
   "CH2CHCH2OOH": 9.908326540459976e-10,
   "CH3CHCHOOH": 7.747018305554095e-19,
   "CH3C(CH2)OOH": 8.063841355395844e-20,
   "nC3H7OO": 1.3093179650488593e-10,
   "iC3H7OO": 4.851255850930859e-09,
   "CH2CH2CH2OOH": 2.593679128419e-12,
   "CH3CHCH2OOH": 3.1887456808537084e-12,
   "CH2CH(OOH)CH3": 1.0245764547132408e-12,
   "nC3H7OOH": 1.4189141941794157e-14,
   "iC3H7OOH": 5.443261024217456e-13,
   "OCHCH2CH2OOH": 1.0101460437429134e-16,
   "cC2H3OCH2OOH": 4.523862018404882e-13,
   "CH3COCH2OOH": 4.511837161650383e-17,
   "CH3CHOOHCHO": 1.2585039996189472e-17,
   "HOOCCCOO*": 2.570590858977663e-16,
   "HOOCC(C)OO*": 3.6140406826108504e-16,
   "HOOC(C)COO*": 2.2957969866968906e-16,
   "HOOCC(C*)OOH": 2.1319454179826613e-19
  }
 },
 {
  "t": 3.4480300000141213,
  "T": 1158.322717599503,
  "p": 101325.0,
  "sxC": {
   "C": 6.9016119056080655e-18,
   "CH": 2.297666447064628e-14,
   "CH2": 5.911408465247383e-09,
   "CH2(S)": 2.375995476143421e-11,
   "CH3": 6.893810135169945e-05,
   "CH4": 0.12009664588675723,
   "CO": 0.109482336149705,
   "HCO": 4.900885391382895e-07,
   "CH2O": 0.003845836150258853,
   "HCOH": 4.799657708630234e-11,
   "CH3O": 8.28228241338802e-09,
   "CH2OH": 3.0420418295989514e-08,
   "CH3OH": 0.0025693546134340855,
   "CO2": 0.0014069516130933149,
   "HOCO": 2.2853188618457977e-10,
   "OCHO": 1.463245214671631e-15,
   "HOCHO": 5.243139082975835e-05,
   "CH3OO": 4.715645130568358e-08,
   "CH2OOH": 4.964339711110547e-19,
   "HOCH2O": 3.670114397472303e-15,
   "CH3OOH": 1.7764198038404613e-09,
   "C2": 9.712954443731713e-20,
   "C2H": 1.0443823889850362e-12,
   "C2H2": 0.011097812260626692,
   "H2CC": 4.865183558968131e-10,
   "C2H3": 2.6947928160176007e-06,
   "C2H4": 0.2979716559818299,
   "C2H5": 5.122723518821722e-06,
   "C2H6": 0.020386951096513676,
   "C2O": 6.530235514892684e-14,
   "HCCO": 7.714962127580543e-08,
   "HCCOH": 6.318642797878845e-07,
   "CH2CO": 0.005888042971925776,
   "CHCHO": 1.2309330449655074e-08,
   "CHCHOH": 4.067783664303534e-10,
   "cC2H3O": 1.6025452166544208e-15,
   "CH3CO": 6.279415296171915e-09,
   "CH2CHO": 2.4051405524606464e-06,
   "CH3CHO": 0.005169817986670054,
   "cC2H4O": 1.3265273591237221e-05,
   "CH2CHOH": 0.003769008845594676,
   "CH3CH2O": 2.4798527606733527e-12,
   "CH3CHOH": 1.877658681926196e-09,
   "CH2CH2OH": 5.621048915149339e-09,
   "CH3CH2OH": 2.1834776669637022e-05,
   "OCHCO": 1.1481699115273204e-15,
   "OCHCHO": 5.025544216779325e-05,
   "CH2CHOO": 3.831441591343369e-10,
   "CH3C(O)O": 1.8708834800591127e-16,
   "CH2CHOOH": 5.309459136405149e-13,
   "CH3C(O)OH": 4.3783932020892314e-07,
   "CH3CH2OO": 1.2255583574006554e-08,
   "CH3CHOOH": 3.2144898445983967e-21,
   "CH2CH2OOH": 3.6628758784542547e-13,
   "CH3CH2OOH": 1.83575603590895e-11,
   "CH3C(O)OO": 3.0141084554336762e-12,
   "CH3C(O)OOH": 3.29665331414184e-15,
   "HOCH2CH2OO": 6.280182353337044e-14,
   "C3H2": 4.266154906206762e-17,
   "cC3H2": 5.6446135672200155e-09,
   "C3H3": 0.00027647798824664404,
   "CH2CCH": 2.1773977529582114e-05,
   "CH2CCH2": 0.011282694267521431,
   "CH3CCH": 0.008294161913095078,
   "cC3H4": 1.576936923170584e-07,
   "CH2CHCH2": 0.00045715698566428106,
   "CH3CHCH": 2.0060774291591648e-07,
   "CH3CCH2": 9.311161891265402e-07,
   "cC3H5": 1.7374640384114084e-09,
   "C3H6": 0.2821077503473494,
   "cC3H6": 0.0002098040550532422,
   "iC3H7": 9.542122884006889e-06,
   "nC3H7": 1.4028161210345495e-06,
   "C3H8": 0.7450717971428259,
   "CHCC*O": 5.7163092412433554e-08,
   "CH*CCO": 3.7142953758044217e-06,
   "C*CCHO": 1.358388336787974e-14,
   "CH2CCO": 0.0010586322875147164,
   "CHCCHO": 4.4778414296281876e-06,
   "C2H3CO": 4.5435082465505346e-05,
   "CHCHCHO": 9.022967009521684e-11,
   "CH2CCHO": 1.6739084458892678e-08,
   "CH3CCO": 5.649859550734414e-08,
   "C2H3CHO": 0.06640274814202203,
   "CH3CHCO": 0.0016356915089884674,
   "CH2CHCH2O": 4.38566948390846e-10,
   "propen1oxy": 1.9535828410921764e-07,
   "propen2oxy": 2.633774856074295e-08,
   "CH2CCH2OH": 8.105439814085421e-11,
   "CH2C(OH)CH2": 3.5104341530967667e-06,
   "CH3C(OH)CH": 6.644745334904397e-10,
   "CH3CH2CO": 9.820476150916476e-12,
   "CH3C(O)CH2": 1.0130051611454569e-07,
   "CH3CHCHO": 1.885642982706133e-07,
   "CH2CHCHOH": 3.944782874722744e-08,
   "CH2CH2CHO": 2.173843444474922e-10,
   "vinoxylmethyl": 4.862778196105353e-10,
   "CH3CH2CHO": 1.5396120122303437e-05,
   "cC3H6O": 0.04591731653375635,
   "CH2CHCH2OH": 5.9284052727437546e-05,
   "CH3CHCHOH": 0.00027782074982224885,
   "CH3C(O)CH3": 7.744409812217338e-06,
   "nC3H7O": 4.210085444927826e-07,
   "iC3H7O": 8.040639955229273e-14,
   "CH3CH2CHOH": 3.871554500803794e-10,
   "CH3CHCH2OH": 1.1511324745278018e-09,
   "CH2CH2CH2OH": 2.1217712224372156e-12,
   "OCHCH2CH2O": 2.9074304762955272e-15,
   "oxiranylmet": 1.9146527549096643e-06,
   "CH3COCH2O": 6.552911718557214e-19,
   "CH3CH(CHO)O": 3.0521690790960347e-16,
   "CH2CHCH2OO": 1.0381471595613662e-08,
   "CHCHCH2OOH": 2.049985913695301e-12,
   "CH2CHCH2OOH": 7.705800738010338e-10,
   "CH3CHCHOOH": 6.531679101088034e-19,
   "CH3C(CH2)OOH": 6.692343879999444e-20,
   "nC3H7OO": 1.0198911474774653e-10,
   "iC3H7OO": 3.77498385787294e-09,
   "CH2CH2CH2OOH": 2.0308572639915813e-12,
   "CH3CHCH2OOH": 2.5033845099126893e-12,
   "CH2CH(OOH)CH3": 8.064905993276017e-13,
   "nC3H7OOH": 1.0557264788015652e-14,
   "iC3H7OOH": 4.055370838592889e-13,
   "OCHCH2CH2OOH": 6.917013002752375e-17,
   "cC2H3OCH2OOH": 3.796828623221669e-13,
   "CH3COCH2OOH": 3.1072607047794796e-17,
   "CH3CHOOHCHO": 8.645583508017817e-18,
   "HOOCCCOO*": 1.7658389645791678e-16,
   "HOOCC(C)OO*": 2.489905692666904e-16,
   "HOOC(C)COO*": 1.5858003365646074e-16,
   "HOOCC(C*)OOH": 1.4745911922772392e-19
  }
 },
 {
  "t": 3.4491700000141288,
  "T": 1158.7006792577647,
  "p": 101325.00000000001,
  "sxC": {
   "C": 6.73029327005402e-18,
   "CH": 2.0489028010657742e-14,
   "CH2": 5.670540049867129e-09,
   "CH2(S)": 2.2264371194011628e-11,
   "CH3": 6.384631152133413e-05,
   "CH4": 0.12284013671610429,
   "CO": 0.1107299363809049,
   "HCO": 4.2048360347410436e-07,
   "CH2O": 0.003293919871373596,
   "HCOH": 4.111773719543909e-11,
   "CH3O": 6.377233583659137e-09,
   "CH2OH": 3.0482528058906176e-08,
   "CH3OH": 0.0024923911115820392,
   "CO2": 0.0014121688835112528,
   "HOCO": 1.9164343325679425e-10,
   "OCHO": 1.2607142106722195e-15,
   "HOCHO": 5.1403277293327205e-05,
   "CH3OO": 3.8119931739436715e-08,
   "CH2OOH": 3.357206109523605e-19,
   "HOCH2O": 3.1789321136456424e-15,
   "CH3OOH": 1.3866138070167883e-09,
   "C2": 8.035590672617129e-20,
   "C2H": 1.0060974914041395e-12,
   "C2H2": 0.011626864695847172,
   "H2CC": 5.241585907570644e-10,
   "C2H3": 2.629627781271438e-06,
   "C2H4": 0.3028803360433283,
   "C2H5": 4.843471841481615e-06,
   "C2H6": 0.020161613245279292,
   "C2O": 5.988020578910384e-14,
   "HCCO": 7.27427607789328e-08,
   "HCCOH": 6.192775267540837e-07,
   "CH2CO": 0.006024704736036947,
   "CHCHO": 1.197442236158432e-08,
   "CHCHOH": 3.4609991153643524e-10,
   "cC2H3O": 1.333625579701801e-15,
   "CH3CO": 5.4976608401270585e-09,
   "CH2CHO": 2.087720067108318e-06,
   "CH3CHO": 0.00474321415568121,
   "cC2H4O": 1.0588841039592071e-05,
   "CH2CHOH": 0.003628541903679001,
   "CH3CH2O": 1.9789560128514484e-12,
   "CH3CHOH": 1.6693121444728502e-09,
   "CH2CH2OH": 4.8552924579943954e-09,
   "CH3CH2OH": 2.1085209937169247e-05,
   "OCHCO": 1.00050753915242e-15,
   "OCHCHO": 4.2996026959989836e-05,
   "CH2CHOO": 3.2629997547569006e-10,
   "CH3C(O)O": 1.8029626749478223e-16,
   "CH2CHOOH": 4.1509908758135263e-13,
   "CH3C(O)OH": 5.040604646566804e-07,
   "CH3CH2OO": 1.0109776402249044e-08,
   "CH3CHOOH": 2.1666771299361644e-21,
   "CH2CH2OOH": 2.9748568238756384e-13,
   "CH3CH2OOH": 1.4236319434813911e-11,
   "CH3C(O)OO": 2.3021447957768355e-12,
   "CH3C(O)OOH": 2.54338844183269e-15,
   "HOCH2CH2OO": 4.733606392985854e-14,
   "C3H2": 4.4065534214451765e-17,
   "cC3H2": 6.744380919833221e-09,
   "C3H3": 0.00029437950554164104,
   "CH2CCH": 2.3860821583041164e-05,
   "CH2CCH2": 0.011421140254817722,
   "CH3CCH": 0.008759250167266865,
   "cC3H4": 1.6591249622242461e-07,
   "CH2CHCH2": 0.00044504505964765707,
   "CH3CHCH": 1.7966330157348894e-07,
   "CH3CCH2": 9.08580732491515e-07,
   "cC3H5": 1.692202638263224e-09,
   "C3H6": 0.27522636108025467,
   "cC3H6": 0.00021065195660321563,
   "iC3H7": 8.428917361746724e-06,
   "nC3H7": 1.241724809404942e-06,
   "C3H8": 0.7550750625958669,
   "CHCC*O": 5.218786171198768e-08,
   "CH*CCO": 3.824183140219595e-06,
   "C*CCHO": 1.2463227049075533e-14,
   "CH2CCO": 0.001038622729025279,
   "CHCCHO": 4.142918381957513e-06,
   "C2H3CO": 4.28832000085886e-05,
   "CHCHCHO": 8.19225078754926e-11,
   "CH2CCHO": 1.5323863614625498e-08,
   "CH3CCO": 5.311503519832219e-08,
   "C2H3CHO": 0.06510366061230638,
   "CH3CHCO": 0.0016758028543160544,
   "CH2CHCH2O": 3.3964840241077537e-10,
   "propen1oxy": 1.9277206412506428e-07,
   "propen2oxy": 2.5989295732796046e-08,
   "CH2CCH2OH": 6.965278924814476e-11,
   "CH2C(OH)CH2": 2.9967404939015157e-06,
   "CH3C(OH)CH": 5.950530640821256e-10,
   "CH3CH2CO": 8.85077697285418e-12,
   "CH3C(O)CH2": 8.666944775487711e-08,
   "CH3CHCHO": 1.6415462010238559e-07,
   "CH2CHCHOH": 3.476534568171934e-08,
   "CH2CH2CHO": 1.8504658483265044e-10,
   "vinoxylmethyl": 3.764787530011293e-10,
   "CH3CH2CHO": 1.3405292617837567e-05,
   "cC3H6O": 0.04537268025301703,
   "CH2CHCH2OH": 5.2791974713941074e-05,
   "CH3CHCHOH": 0.0002519944757040066,
   "CH3C(O)CH3": 7.65695852629425e-06,
   "nC3H7O": 3.4368295116947306e-07,
   "iC3H7O": 6.298954748939529e-14,
   "CH3CH2CHOH": 3.3168534654637126e-10,
   "CH3CHCH2OH": 9.539177202744616e-10,
   "CH2CH2CH2OH": 1.731107400898142e-12,
   "OCHCH2CH2O": 2.1811371329832667e-15,
   "oxiranylmet": 1.8892879054502346e-06,
   "CH3COCH2O": 4.959266112714188e-19,
   "CH3CH(CHO)O": 2.4404803606140446e-16,
   "CH2CHCH2OO": 8.83583244293052e-09,
   "CHCHCH2OOH": 1.7513828092952484e-12,
   "CH2CHCH2OOH": 5.936845733379895e-10,
   "CH3CHCHOOH": 5.469794877472153e-19,
   "CH3C(CH2)OOH": 5.527544686698229e-20,
   "nC3H7OO": 7.877008712157662e-11,
   "iC3H7OO": 2.9100912642629097e-09,
   "CH2CH2CH2OOH": 1.573365840888372e-12,
   "CH3CHCH2OOH": 1.943205296597031e-12,
   "CH2CH(OOH)CH3": 6.273123822592574e-13,
   "nC3H7OOH": 7.797439448319798e-15,
   "iC3H7OOH": 2.99713372059388e-13,
   "OCHCH2CH2OOH": 4.668766364517821e-17,
   "cC2H3OCH2OOH": 3.173477798671973e-13,
   "CH3COCH2OOH": 2.1062083667619017e-17,
   "CH3CHOOHCHO": 5.848768566758612e-18,
   "HOOCCCOO*": 1.1940107811472125e-16,
   "HOOCC(C)OO*": 1.6871439097883213e-16,
   "HOOC(C)COO*": 1.0766994641180213e-16,
   "HOOCC(C*)OOH": 1.0018299094751462e-19
  }
 },
 {
  "t": 3.450440000014137,
  "T": 1158.7762217846425,
  "p": 101324.99999999999,
  "sxC": {
   "C": 6.455912166480847e-18,
   "CH": 1.785980412876404e-14,
   "CH2": 5.361685064777352e-09,
   "CH2(S)": 2.0572822433600274e-11,
   "CH3": 5.876497157663225e-05,
   "CH4": 0.12559445825338325,
   "CO": 0.11187597632698297,
   "HCO": 3.5691269616685577e-07,
   "CH2O": 0.002813096579745098,
   "HCOH": 3.4793955952093576e-11,
   "CH3O": 4.878182043870543e-09,
   "CH2OH": 3.062704594802267e-08,
   "CH3OH": 0.002416961432681758,
   "CO2": 0.0014160743203521387,
   "HOCO": 1.5926408798110033e-10,
   "OCHO": 1.0767958791210607e-15,
   "HOCHO": 5.033255968569216e-05,
   "CH3OO": 3.043643273447331e-08,
   "CH2OOH": 2.221353642160327e-19,
   "HOCH2O": 2.7567277769071783e-15,
   "CH3OOH": 1.0690253086492351e-09,
   "C2": 6.534166091467478e-20,
   "C2H": 9.612793828246978e-13,
   "C2H2": 0.012177027915026374,
   "H2CC": 5.606357828698032e-10,
   "C2H3": 2.548807932187384e-06,
   "C2H4": 0.3078378692666148,
   "C2H5": 4.564031116232055e-06,
   "C2H6": 0.019927483379618315,
   "C2O": 5.4190509446417273e-14,
   "HCCO": 6.777101190008327e-08,
   "HCCOH": 6.047775189705493e-07,
   "CH2CO": 0.0061437907879115464,
   "CHCHO": 1.1580680559502442e-08,
   "CHCHOH": 2.914455439136162e-10,
   "cC2H3O": 1.118549095340664e-15,
   "CH3CO": 4.792396662137466e-09,
   "CH2CHO": 1.7896868133680054e-06,
   "CH3CHO": 0.004356653637524192,
   "cC2H4O": 8.40866305781737e-06,
   "CH2CHOH": 0.003474730084972658,
   "CH3CH2O": 1.5677621716534702e-12,
   "CH3CHOH": 1.4754809981480512e-09,
   "CH2CH2OH": 4.163129675032781e-09,
   "CH3CH2OH": 2.034134551225949e-05,
   "OCHCO": 8.618709597669394e-16,
   "OCHCHO": 3.640280771772276e-05,
   "CH2CHOO": 2.7430985214869693e-10,
   "CH3C(O)O": 1.7264687239704966e-16,
   "CH2CHOOH": 3.2240944585400817e-13,
   "CH3C(O)OH": 5.77947136979262e-07,
   "CH3CH2OO": 8.26170759038136e-09,
   "CH3CHOOH": 1.4358315429192757e-21,
   "CH2CH2OOH": 2.38836845579854e-13,
   "CH3CH2OOH": 1.0956017298159192e-11,
   "CH3C(O)OO": 1.7403672545904206e-12,
   "CH3C(O)OOH": 1.949542878009361e-15,
   "HOCH2CH2OO": 3.5200945479474e-14,
   "C3H2": 4.4902664129226694e-17,
   "cC3H2": 8.031736490577793e-09,
   "C3H3": 0.0003127699923995195,
   "CH2CCH": 2.6047544196808733e-05,
   "CH2CCH2": 0.011580513381083311,
   "CH3CCH": 0.009252811825007975,
   "cC3H4": 1.742151519928403e-07,
   "CH2CHCH2": 0.0004313406868252746,
   "CH3CHCH": 1.600027854080499e-07,
   "CH3CCH2": 8.810091159616389e-07,
   "cC3H5": 1.6354614048305194e-09,
   "C3H6": 0.26837385953578774,
   "cC3H6": 0.00020970705919319,
   "iC3H7": 7.408200238383811e-06,
   "nC3H7": 1.0930167624323468e-06,
   "C3H8": 0.7650600874801217,
   "CHCC*O": 4.713319666437834e-08,
   "CH*CCO": 3.896374381152304e-06,
   "C*CCHO": 1.1267196651692689e-14,
   "CH2CCO": 0.0010147850261896002,
   "CHCCHO": 3.812439951981517e-06,
   "C2H3CO": 3.994841146400498e-05,
   "CHCHCHO": 7.381038227640327e-11,
   "CH2CCHO": 1.3934886171826186e-08,
   "CH3CCO": 4.9422410223987324e-08,
   "C2H3CHO": 0.06367965578299999,
   "CH3CHCO": 0.0017081287275990083,
   "CH2CHCH2O": 2.5926401610999195e-10,
   "propen1oxy": 1.9025756047247458e-07,
   "propen2oxy": 2.5650455481268355e-08,
   "CH2CCH2OH": 5.952604599309263e-11,
   "CH2C(OH)CH2": 2.55200313527208e-06,
   "CH3C(OH)CH": 5.296895943322187e-10,
   "CH3CH2CO": 7.99578796159664e-12,
   "CH3C(O)CH2": 7.329767793836822e-08,
   "CH3CHCHO": 1.4169357296864473e-07,
   "CH2CHCHOH": 3.04160067687346e-08,
   "CH2CH2CHO": 1.5624148310822384e-10,
   "vinoxylmethyl": 2.874674201226287e-10,
   "CH3CH2CHO": 1.1665770763704831e-05,
   "cC3H6O": 0.044835353450304566,
   "CH2CHCH2OH": 4.677753288920881e-05,
   "CH3CHCHOH": 0.00022736415656451678,
   "CH3C(O)CH3": 7.569873062882699e-06,
   "nC3H7O": 2.790012650544416e-07,
   "iC3H7O": 4.906507800042203e-14,
   "CH3CH2CHOH": 2.8190578889479584e-10,
   "CH3CHCH2OH": 7.84365732911639e-10,
   "CH2CH2CH2OH": 1.4051556171227771e-12,
   "OCHCH2CH2O": 1.6111316201289578e-15,
   "oxiranylmet": 1.8646306695312187e-06,
   "CH3COCH2O": 3.725206845559698e-19,
   "CH3CH(CHO)O": 1.9188997608682092e-16,
   "CH2CHCH2OO": 7.429967596313594e-09,
   "CHCHCH2OOH": 1.4738338153253745e-12,
   "CH2CHCH2OOH": 4.526253473695635e-10,
   "CH3CHCHOOH": 4.544238216583691e-19,
   "CH3C(CH2)OOH": 4.5382899933190385e-20,
   "nC3H7OO": 6.023456278569956e-11,
   "iC3H7OO": 2.2182672416504054e-09,
   "CH2CH2CH2OOH": 1.2044402429570095e-12,
   "CH3CHCH2OOH": 1.489861601317232e-12,
   "CH2CH(OOH)CH3": 4.818496990414993e-13,
   "nC3H7OOH": 5.708458677040131e-15,
   "iC3H7OOH": 2.1931023756285403e-13,
   "OCHCH2CH2OOH": 3.0986749956927565e-17,
   "cC2H3OCH2OOH": 2.638542865642265e-13,
   "CH3COCH2OOH": 1.4026757159911662e-17,
   "CH3CHOOHCHO": 3.888123398761907e-18,
   "HOOCCCOO*": 7.927537397209698e-17,
   "HOOCC(C)OO*": 1.1219371901737955e-16,
   "HOOC(C)COO*": 7.172943343215123e-17,
   "HOOCC(C*)OOH": 6.673665425099746e-20
  }
 },
 {
  "t": 3.4518700000141465,
  "T": 1158.542696646117,
  "p": 101325.0,
  "sxC": {
   "C": 6.079845107921048e-18,
   "CH": 1.5162114878274947e-14,
   "CH2": 4.9833969588466196e-09,
   "CH2(S)": 1.8690992927915365e-11,
   "CH3": 5.370270229104019e-05,
   "CH4": 0.12836646329008383,
   "CO": 0.11292704955465553,
   "HCO": 2.994333401820914e-07,
   "CH2O": 0.0023958747776459824,
   "HCOH": 2.899970754807377e-11,
   "CH3O": 3.704878906855132e-09,
   "CH2OH": 3.0851839304509994e-08,
   "CH3OH": 0.0023428442730994152,
   "CO2": 0.0014186697888484508,
   "HOCO": 1.3098720618288925e-10,
   "OCHO": 9.105116437012135e-16,
   "HOCHO": 4.921801685199355e-05,
   "CH3OO": 2.3937195324675842e-08,
   "CH2OOH": 1.4314851140072238e-19,
   "HOCH2O": 2.38902900485794e-15,
   "CH3OOH": 8.116502779898057e-10,
   "C2": 5.2091456546598464e-20,
   "C2H": 9.101195496216746e-13,
   "C2H2": 0.01275084340580654,
   "H2CC": 5.95336333797329e-10,
   "C2H3": 2.451538170395774e-06,
   "C2H4": 0.3128573259685514,
   "C2H5": 4.283087666053417e-06,
   "C2H6": 0.019683665046110004,
   "C2O": 4.832604224583787e-14,
   "HCCO": 6.22956467465794e-08,
   "HCCOH": 5.882680679564626e-07,
   "CH2CO": 0.006243256847990897,
   "CHCHO": 1.1125420138080151e-08,
   "CHCHOH": 2.4245227816298013e-10,
   "cC2H3O": 9.432878907326388e-16,
   "CH3CO": 4.155896825004805e-09,
   "CH2CHO": 1.5113677790865341e-06,
   "CH3CHO": 0.004007243854078001,
   "cC2H4O": 6.631273951364382e-06,
   "CH2CHOH": 0.003307113374899914,
   "CH3CH2O": 1.2320836017367398e-12,
   "CH3CHOH": 1.294841722547173e-09,
   "CH2CH2OH": 3.5371405942624406e-09,
   "CH3CH2OH": 1.9602094918743858e-05,
   "OCHCO": 7.332408733821918e-16,
   "OCHCHO": 3.0414154774811593e-05,
   "CH2CHOO": 2.2700610392016823e-10,
   "CH3C(O)O": 1.6416459950797508e-16,
   "CH2CHOOH": 2.481911716983717e-13,
   "CH3C(O)OH": 6.606307093348773e-07,
   "CH3CH2OO": 6.671496666842939e-09,
   "CH3CHOOH": 9.315528123783856e-22,
   "CH2CH2OOH": 1.8922655813287232e-13,
   "CH3CH2OOH": 8.345307489412438e-12,
   "CH3C(O)OO": 1.2987473109544463e-12,
   "CH3C(O)OOH": 1.480534134802135e-15,
   "HOCH2CH2OO": 2.57334601047783e-14,
   "C3H2": 4.5074051584158634e-17,
   "cC3H2": 9.536418651002682e-09,
   "C3H3": 0.0003313941281525784,
   "CH2CCH": 2.8327519360567128e-05,
   "CH2CCH2": 0.011759834059970043,
   "CH3CCH": 0.009781168663853881,
   "cC3H4": 1.8262302341821027e-07,
   "CH2CHCH2": 0.0004159673379424841,
   "CH3CHCH": 1.4154795661721448e-07,
   "CH3CCH2": 8.483619302828642e-07,
   "cC3H5": 1.5676181154917936e-09,
   "C3H6": 0.26153618870455764,
   "cC3H6": 0.00020720248408484683,
   "iC3H7": 6.471133269291238e-06,
   "nC3H7": 9.556973349013306e-07,
   "C3H8": 0.7750495037869871,
   "CHCC*O": 4.203767126874917e-08,
   "CH*CCO": 3.919789270061881e-06,
   "C*CCHO": 1.0018288282533918e-14,
   "CH2CCO": 0.0009863649099976356,
   "CHCCHO": 3.486372588273751e-06,
   "C2H3CO": 3.6700349708462415e-05,
   "CHCHCHO": 6.591119370354815e-11,
   "CH2CCHO": 1.2563701638482747e-08,
   "CH3CCO": 4.5475676447381513e-08,
   "C2H3CHO": 0.06212613994963993,
   "CH3CHCO": 0.0017327526813426253,
   "CH2CHCH2O": 1.9463991546765865e-10,
   "propen1oxy": 1.8780643115585444e-07,
   "propen2oxy": 2.5320115592073868e-08,
   "CH2CCH2OH": 5.049142830277237e-11,
   "CH2C(OH)CH2": 2.1635160564515477e-06,
   "CH3C(OH)CH": 4.680411987544805e-10,
   "CH3CH2CO": 7.236588112007814e-12,
   "CH3C(O)CH2": 6.114192161974227e-08,
   "CH3CHCHO": 1.2108995589891885e-07,
   "CH2CHCHOH": 2.6384075315706412e-08,
   "CH2CH2CHO": 1.306570949924559e-10,
   "vinoxylmethyl": 2.1602431641421788e-10,
   "CH3CH2CHO": 1.0150237392349703e-05,
   "cC3H6O": 0.044304525394005374,
   "CH2CHCH2OH": 4.1211158369319234e-05,
   "CH3CHCHOH": 0.00020394407206377572,
   "CH3C(O)CH3": 7.483076087342186e-06,
   "nC3H7O": 2.2510929270362022e-07,
   "iC3H7O": 3.7972990237421825e-14,
   "CH3CH2CHOH": 2.3734490062513166e-10,
   "CH3CHCH2OH": 6.387352409147137e-10,
   "CH2CH2CH2OH": 1.134127494933337e-12,
   "OCHCH2CH2O": 1.169065492755048e-15,
   "oxiranylmet": 1.840598233445453e-06,
   "CH3COCH2O": 2.7753827021443144e-19,
   "CH3CH(CHO)O": 1.478191928188527e-16,
   "CH2CHCH2OO": 6.157799958056962e-09,
   "CHCHCH2OOH": 1.2186335475605083e-12,
   "CH2CHCH2OOH": 3.407670131801654e-10,
   "CH3CHCHOOH": 3.738183991160188e-19,
   "CH3C(CH2)OOH": 3.6964773377901306e-20,
   "nC3H7OO": 4.54925716729246e-11,
   "iC3H7OO": 1.6671197371630218e-09,
   "CH2CH2CH2OOH": 9.088918490990626e-13,
   "CH3CHCH2OOH": 1.1259122083727412e-12,
   "CH2CH(OOH)CH3": 3.6486481886085904e-13,
   "nC3H7OOH": 4.1315393560329165e-15,
   "iC3H7OOH": 1.584000179165329e-13,
   "OCHCH2CH2OOH": 2.0138916803490113e-17,
   "cC2H3OCH2OOH": 2.178259052644632e-13,
   "CH3COCH2OOH": 9.145764872248657e-18,
   "CH3CHOOHCHO": 2.530136753602312e-18,
   "HOOCCCOO*": 5.146642704784678e-17,
   "HOOCC(C)OO*": 7.293615666722292e-17,
   "HOOC(C)COO*": 4.6721802070222816e-17,
   "HOOCC(C*)OOH": 4.34347736707088e-20
  }
 },
 {
  "t": 3.453490000014157,
  "T": 1157.9923179336884,
  "p": 101325.00000000001,
  "sxC": {
   "C": 5.6127840738616975e-18,
   "CH": 1.2497729930025123e-14,
   "CH2": 4.540553067729621e-09,
   "CH2(S)": 1.665063755377752e-11,
   "CH3": 4.870848122653591e-05,
   "CH4": 0.13114845165614641,
   "CO": 0.11388415661406613,
   "HCO": 2.482338392046947e-07,
   "CH2O": 0.00203644685486626,
   "HCOH": 2.3756302887827506e-11,
   "CH3O": 2.796865005276062e-09,
   "CH2OH": 3.1160917839789585e-08,
   "CH3OH": 0.002270220079636764,
   "CO2": 0.0014199404503437534,
   "HOCO": 1.0656759503743447e-10,
   "OCHO": 7.618703904293459e-16,
   "HOCHO": 4.80627997662758e-05,
   "CH3OO": 1.851281816667577e-08,
   "CH2OOH": 8.962504036918112e-20,
   "HOCH2O": 2.066606298668675e-15,
   "CH3OOH": 6.058851656278296e-10,
   "C2": 4.066023462899058e-20,
   "C2H": 8.533971989314268e-13,
   "C2H2": 0.013347889707507306,
   "H2CC": 6.274041930058325e-10,
   "C2H3": 2.3382053027952245e-06,
   "C2H4": 0.3179252619046688,
   "C2H5": 4.001738215262433e-06,
   "C2H6": 0.01943060993757954,
   "C2O": 4.2432001392024895e-14,
   "HCCO": 5.6436238692630474e-08,
   "HCCOH": 5.697386355227698e-07,
   "CH2CO": 0.006320107779256421,
   "CHCHO": 1.0610806037816869e-08,
   "CHCHOH": 1.990643306546687e-10,
   "cC2H3O": 7.984620477736206e-16,
   "CH3CO": 3.5848520976353883e-09,
   "CH2CHO": 1.2550027317506223e-06,
   "CH3CHO": 0.003693804179282091,
   "cC2H4O": 5.190444999238953e-06,
   "CH2CHOH": 0.003126200408539211,
   "CH3CH2O": 9.610028834968537e-13,
   "CH3CHOH": 1.127423685781434e-09,
   "CH2CH2OH": 2.974846663803337e-09,
   "CH3CH2OH": 1.887031295462918e-05,
   "OCHCO": 6.15885650399569e-16,
   "OCHCHO": 2.5023451521152753e-05,
   "CH2CHOO": 1.8455861649800268e-10,
   "CH3C(O)O": 1.5496181731983092e-16,
   "CH2CHOOH": 1.8908028564814989e-13,
   "CH3C(O)OH": 7.52962160596622e-07,
   "CH3CH2OO": 5.315210753904701e-09,
   "CH3CHOOH": 5.904432649368089e-22,
   "CH2CH2OOH": 1.4784097065880636e-13,
   "CH3CH2OOH": 6.2828744532865615e-12,
   "CH3C(O)OO": 9.554100628028369e-13,
   "CH3C(O)OOH": 1.112232119995655e-15,
   "HOCH2CH2OO": 1.8451093271755023e-14,
   "C3H2": 4.450106648591174e-17,
   "cC3H2": 1.1282223274960166e-08,
   "C3H3": 0.0003498213738065149,
   "CH2CCH": 3.0673943252307997e-05,
   "CH2CCH2": 0.011956699947274047,
   "CH3CCH": 0.01034864079296735,
   "cC3H4": 1.9111242236854948e-07,
   "CH2CHCH2": 0.00039899766454093064,
   "CH3CHCH": 1.2435310378708586e-07,
   "CH3CCH2": 8.109489727783625e-07,
   "cC3H5": 1.4897541728535261e-09,
   "C3H6": 0.2547355515652549,
   "cC3H6": 0.0002034075333492777,
   "iC3H7": 5.616153597713462e-06,
   "nC3H7": 8.29798558667267e-07,
   "C3H8": 0.7850120091477607,
   "CHCC*O": 3.698263495876035e-08,
   "CH*CCO": 3.8859835937417466e-06,
   "C*CCHO": 8.75003851276848e-15,
   "CH2CCO": 0.0009529727339794114,
   "CHCCHO": 3.1664953357082023e-06,
   "C2H3CO": 3.3245008590817786e-05,
   "CHCHCHO": 5.83030390462739e-11,
   "CH2CCHO": 1.1217747122816257e-08,
   "CH3CCO": 4.136581371771614e-08,
   "C2H3CHO": 0.06044665980635707,
   "CH3CHCO": 0.0017497455585494923,
   "CH2CHCH2O": 1.4359679478969377e-10,
   "propen1oxy": 1.8542376175638791e-07,
   "propen2oxy": 2.499897126560484e-08,
   "CH2CCH2OH": 4.245452226982128e-11,
   "CH2C(OH)CH2": 1.823577016051519e-06,
   "CH3C(OH)CH": 4.1019581999823297e-10,
   "CH3CH2CO": 6.5604702085673305e-12,
   "CH3C(O)CH2": 5.024311077681359e-08,
   "CH3CHCHO": 1.0240241507320538e-07,
   "CH2CHCHOH": 2.2683668321010158e-08,
   "CH2CH2CHO": 1.081649534584518e-10,
   "vinoxylmethyl": 1.5964231516450012e-10,
   "CH3CH2CHO": 8.837665388664901e-06,
   "cC3H6O": 0.043782211631449235,
   "CH2CHCH2OH": 3.609055670145263e-05,
   "CH3CHCHOH": 0.000181854944138644,
   "CH3C(O)CH3": 7.396961450617372e-06,
   "nC3H7O": 1.8059608201952585e-07,
   "iC3H7O": 2.9228605233141205e-14,
   "CH3CH2CHOH": 1.9783865581999078e-10,
   "CH3CHCH2OH": 5.146582136758587e-10,
   "CH2CH2CH2OH": 9.10605137496667e-13,
   "OCHCH2CH2O": 8.323614490377867e-16,
   "oxiranylmet": 1.817239627892287e-06,
   "CH3COCH2O": 2.052120720929092e-19,
   "CH3CH(CHO)O": 1.1128922937808797e-16,
   "CH2CHCH2OO": 5.021595778262524e-09,
   "CHCHCH2OOH": 9.88320394043418e-13,
   "CH2CHCH2OOH": 2.5316182000963125e-10,
   "CH3CHCHOOH": 3.0418336391209435e-19,
   "CH3C(CH2)OOH": 2.9837204938904634e-20,
   "nC3H7OO": 3.389613607568932e-11,
   "iC3H7OO": 1.2333180490623743e-09,
   "CH2CH2CH2OOH": 6.753675752587351e-13,
   "CH3CHCH2OOH": 8.379977150250911e-13,
   "CH2CH(OOH)CH3": 2.722257004587815e-13,
   "nC3H7OOH": 2.9530156056013578e-15,
   "iC3H7OOH": 1.1275581524775775e-13,
   "OCHCH2CH2OOH": 1.2787151070501458e-17,
   "cC2H3OCH2OOH": 1.7839330892968042e-13,
   "CH3COCH2OOH": 5.8281450270503434e-18,
   "CH3CHOOHCHO": 1.6083603759435492e-18,
   "HOOCCCOO*": 3.2594139106149656e-17,
   "HOOCC(C)OO*": 4.625583806143357e-17,
   "HOOC(C)COO*": 2.970201842884958e-17,
   "HOOCC(C*)OOH": 2.7569518079861223e-20
  }
 },
 {
  "t": 3.4553600000141693,
  "T": 1157.1072734143975,
  "p": 101325.0,
  "sxC": {
   "C": 5.066848796328833e-18,
   "CH": 9.944355996748801e-15,
   "CH2": 4.037955416861856e-09,
   "CH2(S)": 1.4477278495718294e-11,
   "CH3": 4.378487753823692e-05,
   "CH4": 0.13396506091729635,
   "CO": 0.11475868735088736,
   "HCO": 2.0278519750437916e-07,
   "CH2O": 0.0017248861229077772,
   "HCOH": 1.9035740705766848e-11,
   "CH3O": 2.0949301961633274e-09,
   "CH2OH": 3.157116059532492e-08,
   "CH3OH": 0.002198441297136024,
   "CO2": 0.001419880567468758,
   "HOCO": 8.550909348465816e-11,
   "OCHO": 6.292897185026544e-16,
   "HOCHO": 4.685495277781159e-05,
   "CH3OO": 1.4010151015149283e-08,
   "CH2OOH": 5.407632058411799e-20,
   "HOCH2O": 1.7793743533778712e-15,
   "CH3OOH": 4.423250651740327e-10,
   "C2": 3.0945271315831434e-20,
   "C2H": 7.91559638456295e-13,
   "C2H2": 0.013974861028392212,
   "H2CC": 6.562905429111139e-10,
   "C2H3": 2.2085872313680543e-06,
   "C2H4": 0.32308712810604706,
   "C2H5": 3.71865866320085e-06,
   "C2H6": 0.019165931561736918,
   "C2O": 3.6603569654617956e-14,
   "HCCO": 5.0273447924160985e-08,
   "HCCOH": 5.489542520927e-07,
   "CH2CO": 0.00637162989743619,
   "CHCHO": 1.0035713779521325e-08,
   "CHCHOH": 1.6077185297210045e-10,
   "cC2H3O": 6.758155363180095e-16,
   "CH3CO": 3.070290713004359e-09,
   "CH2CHO": 1.020229703444679e-06,
   "CH3CHO": 0.0034114476146376014,
   "cC2H4O": 4.017746178571788e-06,
   "CH2CHOH": 0.0029305108877710827,
   "CH3CH2O": 7.42040498380835e-13,
   "CH3CHOH": 9.71677182338637e-10,
   "CH2CH2OH": 2.468827153565041e-09,
   "CH3CH2OH": 1.8140606950788612e-05,
   "OCHCO": 5.093719779811878e-16,
   "OCHCHO": 2.017941699839495e-05,
   "CH2CHOO": 1.467052242686682e-10,
   "CH3C(O)O": 1.4508291323565581e-16,
   "CH2CHOOH": 1.418121615715743e-13,
   "CH3C(O)OH": 8.570733265795417e-07,
   "CH3CH2OO": 4.1591256345519824e-09,
   "CH3CHOOH": 3.627955718814737e-22,
   "CH2CH2OOH": 1.1346277646803123e-13,
   "CH3CH2OOH": 4.651717066469701e-12,
   "CH3C(O)OO": 6.891594144907943e-13,
   "CH3C(O)OOH": 8.222327708040922e-16,
   "HOCH2CH2OO": 1.2889350571380015e-14,
   "C3H2": 4.312767345323473e-17,
   "cC3H2": 1.3315631034876542e-08,
   "C3H3": 0.0003677391140261558,
   "CH2CCH": 3.30766423861213e-05,
   "CH2CCH2": 0.012170566374734416,
   "CH3CCH": 0.010967227477248398,
   "cC3H4": 1.9975648559332373e-07,
   "CH2CHCH2": 0.0003803731363984118,
   "CH3CHCH": 1.0830487049660093e-07,
   "CH3CCH2": 7.688161750330354e-07,
   "cC3H5": 1.4023659584873582e-09,
   "C3H6": 0.24791541339561343,
   "cC3H6": 0.00019854698687800387,
   "iC3H7": 4.833719860293479e-06,
   "nC3H7": 7.141407076268594e-07,
   "C3H8": 0.7950305235958273,
   "CHCC*O": 3.2003825387602515e-08,
   "CH*CCO": 3.789922654650064e-06,
   "C*CCHO": 7.484375846018663e-15,
   "CH2CCO": 0.0009140420453181634,
   "CHCCHO": 2.851073640890133e-06,
   "C2H3CO": 2.965900904818846e-05,
   "CHCHCHO": 5.0990122737318964e-11,
   "CH2CCHO": 9.895825540936914e-09,
   "CH3CCO": 3.7146763623407e-08,
   "C2H3CHO": 0.05862488060826798,
   "CH3CHCO": 0.0017594396824324005,
   "CH2CHCH2O": 1.036335023103998e-10,
   "propen1oxy": 1.8308770382459725e-07,
   "propen2oxy": 2.4684085486439473e-08,
   "CH2CCH2OH": 3.526534855877902e-11,
   "CH2C(OH)CH2": 1.5230407414014427e-06,
   "CH3C(OH)CH": 3.556984705389926e-10,
   "CH3CH2CO": 5.94941272047043e-12,
   "CH3C(O)CH2": 4.0528547772262023e-08,
   "CH3CHCHO": 8.550193721216766e-08,
   "CH2CHCHOH": 1.9292284609908346e-08,
   "CH2CH2CHO": 8.84165709937024e-11,
   "vinoxylmethyl": 1.1549971696670637e-10,
   "CH3CH2CHO": 7.691759376370917e-06,
   "cC3H6O": 0.04326442338531231,
   "CH2CHCH2OH": 3.1354542388773473e-05,
   "CH3CHCHOH": 0.00016095129141978926,
   "CH3C(O)CH3": 7.310943885989921e-06,
   "nC3H7O": 1.437203056817656e-07,
   "iC3H7O": 2.234008824913385e-14,
   "CH3CH2CHOH": 1.6282225740627675e-10,
   "CH3CHCH2OH": 4.0886444506093635e-10,
   "CH2CH2CH2OH": 7.256182916112822e-13,
   "OCHCH2CH2O": 5.781373777544914e-16,
   "oxiranylmet": 1.7943399990143242e-06,
   "CH3COCH2O": 1.500987254845266e-19,
   "CH3CH(CHO)O": 8.139839389454212e-17,
   "CH2CHCH2OO": 4.0116323298894626e-09,
   "CHCHCH2OOH": 7.825761218016743e-13,
   "CH2CHCH2OOH": 1.8478916684273563e-10,
   "CH3CHCHOOH": 2.4398394306153126e-19,
   "CH3C(CH2)OOH": 2.377959448869721e-20,
   "nC3H7OO": 2.4796189807646114e-11,
   "iC3H7OO": 8.933063450628666e-10,
   "CH2CH2CH2OOH": 4.917905928106317e-13,
   "CH3CHCH2OOH": 6.115066290179045e-13,
   "CH2CH(OOH)CH3": 1.9928859613070476e-13,
   "nC3H7OOH": 2.073562890981326e-15,
   "iC3H7OOH": 7.865381817545202e-14,
   "OCHCH2CH2OOH": 7.866954080578232e-18,
   "cC2H3OCH2OOH": 1.4445698688690096e-13,
   "CH3COCH2OOH": 3.602179792030219e-18,
   "CH3CHOOHCHO": 9.908262729778789e-19,
   "HOOCCCOO*": 1.9969280512377134e-17,
   "HOOCC(C)OO*": 2.838855276916612e-17,
   "HOOC(C)COO*": 1.828677376188993e-17,
   "HOOCC(C*)OOH": 1.693394849797112e-20
  }
 },
 {
  "t": 3.4575200000141835,
  "T": 1155.8827602490219,
  "p": 101325.0,
  "sxC": {
   "C": 4.469911216174272e-18,
   "CH": 7.622763126164908e-15,
   "CH2": 3.495285813215391e-09,
   "CH2(S)": 1.2253955377799684e-11,
   "CH3": 3.903354484405037e-05,
   "CH4": 0.13678873339577186,
   "CO": 0.11554475611713334,
   "HCO": 1.6332358085885927e-07,
   "CH2O": 0.001457547630396874,
   "HCOH": 1.490273376350669e-11,
   "CH3O": 1.5631498872171058e-09,
   "CH2OH": 3.2102063530843623e-08,
   "CH3OH": 0.002128204848935858,
   "CO2": 0.0014184835811867167,
   "HOCO": 6.774356764548624e-11,
   "OCHO": 5.137250974952109e-16,
   "HOCHO": 4.5603174418018437e-05,
   "CH3OO": 1.0373122802246173e-08,
   "CH2OOH": 3.147302028276976e-20,
   "HOCH2O": 1.5249791460649641e-15,
   "CH3OOH": 3.15846947861873e-10,
   "C2": 2.2989247970983053e-20,
   "C2H": 7.26504651006544e-13,
   "C2H2": 0.014627061517793414,
   "H2CC": 6.808721521180093e-10,
   "C2H3": 2.0656048950205946e-06,
   "C2H4": 0.32829264155380594,
   "C2H5": 3.438490450754658e-06,
   "C2H6": 0.01889230465652651,
   "C2O": 3.1053175178322494e-14,
   "HCCO": 4.40266627697224e-08,
   "HCCOH": 5.260619297174055e-07,
   "CH2CO": 0.006393494953738732,
   "CHCHO": 9.412634903198395e-09,
   "CHCHOH": 1.2780337613270707e-10,
   "cC2H3O": 5.715288412100626e-16,
   "CH3CO": 2.6135531235922785e-09,
   "CH2CHO": 8.111888025496873e-07,
   "CH3CHO": 0.003160407533815577,
   "cC2H4O": 3.0786811581439625e-06,
   "CH2CHOH": 0.002722406572021359,
   "CH3CH2O": 5.683911562083324e-13,
   "CH3CHOH": 8.292216960550159e-10,
   "CH2CH2OH": 2.0223350336210777e-09,
   "CH3CH2OH": 1.7421585932760923e-05,
   "OCHCO": 4.1496967954478523e-16,
   "OCHCHO": 1.5931886147609387e-05,
   "CH2CHOO": 1.1390072592215524e-10,
   "CH3C(O)O": 1.3478685942100946e-16,
   "CH2CHOOH": 1.0465242885971878e-13,
   "CH3C(O)OH": 9.733641434276099e-07,
   "CH3CH2OO": 3.195324870011309e-09,
   "CH3CHOOH": 2.163297302463257e-22,
   "CH2CH2OOH": 8.560433262237088e-14,
   "CH3CH2OOH": 3.387315882835949e-12,
   "CH3C(O)OO": 4.87530464621602e-13,
   "CH3C(O)OOH": 5.981029044716067e-16,
   "HOCH2CH2OO": 8.767815806344832e-15,
   "C3H2": 4.0962799772790377e-17,
   "cC3H2": 1.564637872145591e-08,
   "C3H3": 0.0003843869159708518,
   "CH2CCH": 3.546804314177722e-05,
   "CH2CCH2": 0.012396501551232982,
   "CH3CCH": 0.011638629952586941,
   "cC3H4": 2.084648826795069e-07,
   "CH2CHCH2": 0.000360443977539599,
   "CH3CHCH": 9.360920611822091e-08,
   "CH3CCH2": 7.229545391927711e-07,
   "cC3H5": 1.3078609188605716e-09,
[truncated: 77,039 more chars]
