# Supplementary material for: Green synthesis of propylene oxide directly from propane
Source: Nat Commun. 2022 Dec 13;13:7504. doi: 10.1038/s41467-022-34967-2 (PMC9748031; doi:10.1038/s41467-022-34967-2)
Supplement: Supplementary file 4 — Supplementary Software 1 [file 41467_2022_34967_MOESM4_ESM.zip › results/XS-773-DTU_N2_pOH_0.05.json]

[
 {
  "t": 0.39938000000025864,
  "T": 775.9810453016848,
  "p": 101324.99999999999,
  "sxC": {
   "C": 1.5627583075893067e-33,
   "CH": 9.72885625800367e-26,
   "CH2": 5.642833292068349e-16,
   "CH2(S)": 1.9880879556465243e-17,
   "CH3": 2.31634225355449e-06,
   "CH4": 0.008986788782655537,
   "CO": 0.0021542146234671956,
   "HCO": 2.5012269850263e-10,
   "CH2O": 0.04619004029518029,
   "HCOH": 2.9835517808167034e-14,
   "CH3O": 7.687457544313509e-08,
   "CH2OH": 9.969956396532638e-12,
   "CH3OH": 0.010852177734365564,
   "CO2": 2.3864083385901593e-06,
   "HOCO": 1.697223854474809e-14,
   "OCHO": 9.207157497321013e-22,
   "HOCHO": 1.6262474294296817e-07,
   "CH3OO": 3.638923204675485e-05,
   "CH2OOH": 4.9051500375671006e-18,
   "HOCH2O": 4.115372074548077e-17,
   "CH3OOH": 3.58042369220768e-05,
   "C2": 5.200756427931125e-31,
   "C2H": 1.537469791509352e-19,
   "C2H2": 1.1286991157702917e-06,
   "H2CC": 2.6839048991548623e-19,
   "C2H3": 9.70436353743533e-12,
   "C2H4": 0.060366772465054515,
   "C2H5": 1.4204245753458451e-08,
   "C2H6": 0.0006471556061526345,
   "C2O": 1.4702054766568413e-26,
   "HCCO": 1.7931766146934643e-15,
   "HCCOH": 2.815513111489802e-13,
   "CH2CO": 1.666321941830164e-05,
   "CHCHO": 8.463502542097991e-14,
   "CHCHOH": 5.1523557003602045e-16,
   "cC2H3O": 2.711510430311489e-16,
   "CH3CO": 8.384428068970191e-11,
   "CH2CHO": 9.216837651183771e-09,
   "CH3CHO": 0.02395205407862164,
   "cC2H4O": 0.00024447512072556157,
   "CH2CHOH": 4.3365218750293855e-05,
   "CH3CH2O": 6.272475239268015e-13,
   "CH3CHOH": 3.3545644484160793e-13,
   "CH2CH2OH": 6.070927431330078e-11,
   "CH3CH2OH": 0.00014149624580685804,
   "OCHCO": 1.121920849056951e-19,
   "OCHCHO": 2.742438935228042e-06,
   "CH2CHOO": 2.4202502978763396e-11,
   "CH3C(O)O": 2.5505388626980262e-17,
   "CH2CHOOH": 4.382823018154672e-12,
   "CH3C(O)OH": 1.2087767104479048e-08,
   "CH3CH2OO": 1.0793748788622903e-06,
   "CH3CHOOH": 5.1780473490067206e-21,
   "CH2CH2OOH": 1.4910449471449838e-13,
   "CH3CH2OOH": 7.26759977324957e-08,
   "CH3C(O)OO": 1.517429180758079e-09,
   "CH3C(O)OOH": 7.740406814253402e-10,
   "HOCH2CH2OO": 1.833787770964577e-11,
   "C3H2": 4.8912985686838906e-33,
   "cC3H2": 8.334912685246819e-22,
   "C3H3": 6.31140026752784e-14,
   "CH2CCH": 8.106713458254122e-16,
   "CH2CCH2": 1.470728439507748e-07,
   "CH3CCH": 2.761552928605944e-07,
   "cC3H4": 3.633424529946729e-14,
   "CH2CHCH2": 8.545517948932082e-08,
   "CH3CHCH": 1.2861368133209503e-11,
   "CH3CCH2": 6.350064603623992e-12,
   "cC3H5": 3.171191647099203e-16,
   "C3H6": 0.7913225003001325,
   "cC3H6": 1.2714360813744391e-08,
   "iC3H7": 1.608155053546017e-06,
   "nC3H7": 2.3735097791448895e-06,
   "C3H8": 0.005000007859222216,
   "CHCC*O": 1.0275679127817838e-11,
   "CH*CCO": 2.2410604912814802e-11,
   "C*CCHO": 1.3663410294483517e-21,
   "CH2CCO": 5.306167347243651e-06,
   "CHCCHO": 6.571444649835863e-08,
   "C2H3CO": 3.22727785875523e-08,
   "CHCHCHO": 8.990917111604729e-13,
   "CH2CCHO": 1.0753562966050175e-11,
   "CH3CCO": 4.0057070511971023e-13,
   "C2H3CHO": 0.0014838091775278641,
   "CH3CHCO": 8.200478179421712e-08,
   "CH2CHCH2O": 1.2313109236167164e-11,
   "propen1oxy": 6.725461894444383e-07,
   "propen2oxy": 1.1473344390386198e-07,
   "CH2CCH2OH": 2.1068363946560227e-16,
   "CH2C(OH)CH2": 6.157660252353375e-11,
   "CH3C(OH)CH": 1.7733329556185823e-14,
   "CH3CH2CO": 3.865731393058794e-13,
   "CH3C(O)CH2": 1.3720083136274269e-09,
   "CH3CHCHO": 3.0432771090548874e-09,
   "CH2CHCHOH": 3.6517090323413265e-10,
   "CH2CH2CHO": 1.420182066321488e-11,
   "vinoxylmethyl": 3.603342065177441e-11,
   "CH3CH2CHO": 0.00015286222646159806,
   "cC3H6O": 0.05327361268418971,
   "CH2CHCH2OH": 8.207756178202555e-07,
   "CH3CHCHOH": 3.0551376012605568e-06,
   "CH3C(O)CH3": 3.010259613711032e-05,
   "nC3H7O": 7.361363515303846e-10,
   "iC3H7O": 3.853145618886744e-11,
   "CH3CH2CHOH": 2.922316030552748e-13,
   "CH3CHCH2OH": 5.270540706245534e-10,
   "CH2CH2CH2OH": 8.328707060285806e-15,
   "OCHCH2CH2O": 4.708375511119661e-15,
   "oxiranylmet": 1.5415135693257758e-05,
   "CH3COCH2O": 6.760973690070764e-20,
   "CH3CH(CHO)O": 2.0107396209076434e-20,
   "CH2CHCH2OO": 2.6073222271999004e-09,
   "CHCHCH2OOH": 1.7274309703580452e-15,
   "CH2CHCH2OOH": 1.3045360698334886e-07,
   "CH3CHCHOOH": 1.3220152986005353e-17,
   "CH3C(CH2)OOH": 1.4980602252326104e-17,
   "nC3H7OO": 1.2593169752517747e-05,
   "iC3H7OO": 1.4751572180445776e-05,
   "CH2CH2CH2OOH": 7.85905321759248e-09,
   "CH3CHCH2OOH": 6.242473719747346e-11,
   "CH2CH(OOH)CH3": 3.805311657595447e-12,
   "nC3H7OOH": 8.999008628465947e-07,
   "iC3H7OOH": 1.0541448940739712e-06,
   "OCHCH2CH2OOH": 1.7910257690020934e-07,
   "cC2H3OCH2OOH": 6.153940919120569e-09,
   "CH3COCH2OOH": 6.005826930812201e-11,
   "CH3CHOOHCHO": 6.261040041314694e-11,
   "HOOCCCOO*": 1.3364383877353197e-08,
   "HOOCC(C)OO*": 1.0100743554471708e-10,
   "HOOC(C)COO*": 1.446552756793128e-11,
   "HOOCC(C*)OOH": 2.4505986747035972e-15
  }
 },
 {
  "t": 1.622060000002159,
  "T": 778.6127657955566,
  "p": 101325.0,
  "sxC": {
   "C": -3.237602213567168e-32,
   "CH": 9.638074811391528e-25,
   "CH2": 3.259072299636743e-15,
   "CH2(S)": 5.690907941236757e-17,
   "CH3": 1.8448133593767196e-06,
   "CH4": 0.009469426579920516,
   "CO": 0.003962223949348451,
   "HCO": 2.673606590689278e-10,
   "CH2O": 0.023539206160058616,
   "HCOH": 1.5606428613282226e-13,
   "CH3O": 6.892096739425888e-08,
   "CH2OH": 1.1122470565970723e-11,
   "CH3OH": 0.007300599356596033,
   "CO2": 5.142649123256129e-06,
   "HOCO": 1.2285884938875491e-13,
   "OCHO": 7.396503278433456e-21,
   "HOCHO": 3.718175733492423e-07,
   "CH3OO": 2.640599121668361e-05,
   "CH2OOH": 1.410389590577851e-17,
   "HOCH2O": 7.209819163221679e-17,
   "CH3OOH": 2.841110315635173e-05,
   "C2": 1.358034087280069e-29,
   "C2H": 1.081679595926374e-18,
   "C2H2": 1.2048444272257506e-05,
   "H2CC": 2.952455263553416e-18,
   "C2H3": 5.2492985683152094e-11,
   "C2H4": 0.05533732894548616,
   "C2H5": 1.775744832496399e-08,
   "C2H6": 0.00024245474208177753,
   "C2O": 4.212392701468222e-25,
   "HCCO": 1.427896967050607e-14,
   "HCCOH": 1.4811018708216402e-12,
   "CH2CO": 3.674394403586986e-05,
   "CHCHO": 4.59825936650985e-13,
   "CHCHOH": 2.966684831983205e-15,
   "cC2H3O": 5.812758806666944e-16,
   "CH3CO": 6.778679773011209e-11,
   "CH2CHO": 8.256728212593223e-09,
   "CH3CHO": 0.009768388353456142,
   "cC2H4O": 0.0002580986404640267,
   "CH2CHOH": 5.049975194622466e-05,
   "CH3CH2O": 8.840501655157411e-13,
   "CH3CHOH": 2.686232110164636e-13,
   "CH2CH2OH": 1.9158309965731836e-10,
   "CH3CH2OH": 4.614559149645013e-05,
   "OCHCO": 1.3602238624254374e-18,
   "OCHCHO": 1.745683792566315e-05,
   "CH2CHOO": 1.200638268072789e-10,
   "CH3C(O)O": 6.363733193944643e-17,
   "CH2CHOOH": 3.6721629788169334e-11,
   "CH3C(O)OH": 4.940235653004836e-09,
   "CH3CH2OO": 1.22696584657209e-06,
   "CH3CHOOH": 2.350792615055687e-20,
   "CH2CH2OOH": 2.0836128468130436e-13,
   "CH3CH2OOH": 9.436008694988981e-08,
   "CH3C(O)OO": 1.0828083645497401e-09,
   "CH3C(O)OOH": 1.8183308463781964e-09,
   "HOCH2CH2OO": 5.276701193788463e-11,
   "C3H2": 4.1270937332203003e-32,
   "cC3H2": 4.751595893367154e-22,
   "C3H3": 4.5161793728255815e-13,
   "CH2CCH": 5.811009982564224e-14,
   "CH2CCH2": 2.923516522960051e-07,
   "CH3CCH": 1.0478614218505044e-06,
   "cC3H4": 1.4398801805853413e-13,
   "CH2CHCH2": 1.9232766151495952e-07,
   "CH3CHCH": 4.7559752388512866e-11,
   "CH3CCH2": 1.7720191741880415e-11,
   "cC3H5": 7.942151053866839e-16,
   "C3H6": 0.8222892014218378,
   "cC3H6": 3.696105273548846e-08,
   "iC3H7": 1.253551034915853e-06,
   "nC3H7": 2.001811130134183e-06,
   "C3H8": 0.01500009785259496,
   "CHCC*O": 1.948691810315095e-10,
   "CH*CCO": 1.5356785412093405e-10,
   "C*CCHO": 2.7984441692329274e-20,
   "CH2CCO": 1.757828573881093e-05,
   "CHCCHO": 7.130389187505452e-07,
   "C2H3CO": 7.369116331575969e-08,
   "CHCHCHO": 4.850834209663217e-12,
   "CH2CCHO": 7.980009184179475e-11,
   "CH3CCO": 2.6185518273117128e-12,
   "C2H3CHO": 0.004889350416147756,
   "CH3CHCO": 7.107511264604481e-07,
   "CH2CHCH2O": 1.3971335460752115e-11,
   "propen1oxy": 7.520760380862084e-07,
   "propen2oxy": 1.295368964147328e-07,
   "CH2CCH2OH": 1.3815282478813004e-15,
   "CH2C(OH)CH2": 2.806196061639869e-10,
   "CH3C(OH)CH": 2.1941968141960253e-13,
   "CH3CH2CO": 1.195757830935809e-13,
   "CH3C(O)CH2": 1.0597587160481002e-08,
   "CH3CHCHO": 2.1169086138160686e-08,
   "CH2CHCHOH": 2.556754797086535e-09,
   "CH2CH2CHO": 1.6114231410479422e-11,
   "vinoxylmethyl": 4.0526674779249115e-11,
   "CH3CH2CHO": 2.5316875248252942e-05,
   "cC3H6O": 0.06259836034438848,
   "CH2CHCH2OH": 3.1046976008025903e-06,
   "CH3CHCHOH": 1.1501186464188974e-05,
   "CH3C(O)CH3": 1.6195751545962612e-05,
   "nC3H7O": 1.3298860156827077e-09,
   "iC3H7O": 2.890774619082311e-11,
   "CH3CH2CHOH": 1.4070303368359946e-12,
   "CH3CHCH2OH": 1.810423199266842e-09,
   "CH2CH2CH2OH": 1.4983744594913665e-14,
   "OCHCH2CH2O": 3.557896046750814e-15,
   "oxiranylmet": 1.6052698093438404e-05,
   "CH3COCH2O": 5.356096592021772e-20,
   "CH3CH(CHO)O": 8.623948726960859e-20,
   "CH2CHCH2OO": 5.521276113904602e-09,
   "CHCHCH2OOH": 3.876992559079562e-15,
   "CH2CHCH2OOH": 1.0356225544854232e-07,
   "CH3CHCHOOH": 1.1464479519645774e-17,
   "CH3C(CH2)OOH": 1.1694928156961014e-17,
   "nC3H7OO": 9.713685591870456e-06,
   "iC3H7OO": 1.049759477554061e-05,
   "CH2CH2CH2OOH": 6.263385322259317e-09,
   "CH3CHCH2OOH": 5.569528738705541e-11,
   "CH2CH(OOH)CH3": 3.09994907786643e-12,
   "nC3H7OOH": 6.763060045860598e-07,
   "iC3H7OOH": 7.30877676458352e-07,
   "OCHCH2CH2OOH": 1.2512868302248067e-07,
   "cC2H3OCH2OOH": 4.5105330838795145e-09,
   "CH3COCH2OOH": 4.3921310027215524e-11,
   "CH3CHOOHCHO": 4.9501064631062795e-11,
   "HOOCCCOO*": 9.744185609176367e-09,
   "HOOCC(C)OO*": 8.253554505363593e-11,
   "HOOC(C)COO*": 1.0957597742399202e-11,
   "HOOCC(C*)OOH": 1.8934666843223422e-15
  }
 },
 {
  "t": 2.2840000000064955,
  "T": 781.8167693297166,
  "p": 101325.00000000001,
  "sxC": {
   "C": 4.4330675258296996e-32,
   "CH": 3.7939184221364445e-24,
   "CH2": 9.24400713665797e-15,
   "CH2(S)": 1.02714971919866e-16,
   "CH3": 1.7558328780074948e-06,
   "CH4": 0.010147344208712956,
   "CO": 0.005016401534963235,
   "HCO": 3.302671200505618e-10,
   "CH2O": 0.01953355533894096,
   "HCOH": 3.468479920637752e-13,
   "CH3O": 6.825393500790292e-08,
   "CH2OH": 1.4006304733320114e-11,
   "CH3OH": 0.006828677020330961,
   "CO2": 9.504841310833996e-06,
   "HOCO": 2.7853474640938036e-13,
   "OCHO": 2.2631831550814877e-20,
   "HOCHO": 6.261659408295909e-07,
   "CH3OO": 2.258538513193476e-05,
   "CH2OOH": 2.3170222409179398e-17,
   "HOCH2O": 1.0569686483016212e-16,
   "CH3OOH": 2.518644191851466e-05,
   "C2": 4.7317654216573975e-29,
   "C2H": 2.006582748369766e-18,
   "C2H2": 2.7038752603422638e-05,
   "H2CC": 7.622613387569413e-18,
   "C2H3": 1.128303248606021e-10,
   "C2H4": 0.05676025987250056,
   "C2H5": 2.1173697557548917e-08,
   "C2H6": 0.0001738699881004635,
   "C2O": 2.1033806678479457e-24,
   "HCCO": 3.83429844029918e-14,
   "HCCOH": 6.700174823161282e-12,
   "CH2CO": 5.259315722400038e-05,
   "CHCHO": 9.879050905104844e-13,
   "CHCHOH": 1.0034542009987902e-14,
   "cC2H3O": 1.049138322640864e-15,
   "CH3CO": 7.096871707935799e-11,
   "CH2CHO": 8.790488132531408e-09,
   "CH3CHO": 0.007269419297913986,
   "cC2H4O": 0.0003298728643721859,
   "CH2CHOH": 8.285626609115026e-05,
   "CH3CH2O": 1.0889338190775971e-12,
   "CH3CHOH": 2.84610847411679e-13,
   "CH2CH2OH": 3.490198534420629e-10,
   "CH3CH2OH": 2.7223308528879216e-05,
   "OCHCO": 4.080523583159017e-18,
   "OCHCHO": 3.84265799970523e-05,
   "CH2CHOO": 2.3342908370458403e-10,
   "CH3C(O)O": 9.333549951082893e-17,
   "CH2CHOOH": 8.55704784038272e-11,
   "CH3C(O)OH": 3.827101074759812e-09,
   "CH3CH2OO": 1.310283651879005e-06,
   "CH3CHOOH": 4.763255091311716e-20,
   "CH2CH2OOH": 2.5815133591330535e-13,
   "CH3CH2OOH": 1.0578028035858439e-07,
   "CH3C(O)OO": 9.93143409722377e-10,
   "CH3C(O)OOH": 2.438257224897888e-09,
   "HOCH2CH2OO": 8.631908677709016e-11,
   "C3H2": 1.4914941035797056e-31,
   "cC3H2": 1.175870391460278e-21,
   "C3H3": 1.3672881493993611e-12,
   "CH2CCH": 4.288457121875115e-13,
   "CH2CCH2": 6.858065503007992e-07,
   "CH3CCH": 1.998971039802119e-06,
   "cC3H4": 2.937109625049244e-13,
   "CH2CHCH2": 2.882816168081293e-07,
   "CH3CHCH": 8.840651312049883e-11,
   "CH3CCH2": 2.949258465587943e-11,
   "cC3H5": 1.3395060263168722e-15,
   "C3H6": 0.8179541015717242,
   "cC3H6": 4.919598321126202e-08,
   "iC3H7": 1.1793132673145377e-06,
   "nC3H7": 1.9002365810253289e-06,
   "C3H8": 0.02500018527047303,
   "CHCC*O": 5.080793988749512e-10,
   "CH*CCO": 2.7302134091069347e-10,
   "C*CCHO": 8.006458678612176e-20,
   "CH2CCO": 2.301514571072518e-05,
   "CHCCHO": 1.4818344523524927e-06,
   "C2H3CO": 1.0167239433508087e-07,
   "CHCHCHO": 8.835573458047043e-12,
   "CH2CCHO": 1.4946272328711532e-10,
   "CH3CCO": 4.722742686508667e-12,
   "C2H3CHO": 0.007639414366394861,
   "CH3CHCO": 1.598653343376513e-06,
   "CH2CHCH2O": 1.778883602935377e-11,
   "propen1oxy": 7.875280517008378e-07,
   "propen2oxy": 1.3253220324535615e-07,
   "CH2CCH2OH": 5.446881099876018e-15,
   "CH2C(OH)CH2": 1.0489124687456911e-09,
   "CH3C(OH)CH": 6.942993825013543e-13,
   "CH3CH2CO": 1.0717326487573735e-13,
   "CH3C(O)CH2": 2.8070881881488632e-08,
   "CH3CHCHO": 5.442642768746793e-08,
   "CH2CHCHOH": 6.622231371543696e-09,
   "CH2CH2CHO": 2.0586249246432998e-11,
   "vinoxylmethyl": 5.105047515273036e-11,
   "CH3CH2CHO": 1.6991099288471823e-05,
   "cC3H6O": 0.06793102545989158,
   "CH2CHCH2OH": 6.1033664105353085e-06,
   "CH3CHCHOH": 2.2531729517899487e-05,
   "CH3C(O)CH3": 1.3355646637789616e-05,
   "nC3H7O": 2.1058022811213576e-09,
   "iC3H7O": 2.5499390169253564e-11,
   "CH3CH2CHOH": 3.990747939191655e-12,
   "CH3CHCH2OH": 3.034303492937297e-09,
   "CH2CH2CH2OH": 2.3514849546013133e-14,
   "OCHCH2CH2O": 2.9815664743779712e-15,
   "oxiranylmet": 1.590264211909991e-05,
   "CH3COCH2O": 4.908568173271725e-20,
   "CH3CH(CHO)O": 2.666860314069235e-19,
   "CH2CHCH2OO": 7.718545243954967e-09,
   "CHCHCH2OOH": 5.814393597260128e-15,
   "CH2CHCH2OOH": 9.312212449355497e-08,
   "CH3CHCHOOH": 1.0958291298673015e-17,
   "CH3C(CH2)OOH": 1.0507362029920527e-17,
   "nC3H7OO": 8.309669044973471e-06,
   "iC3H7OO": 8.881213951374436e-06,
   "CH2CH2CH2OOH": 5.573655849385719e-09,
   "CH3CHCH2OOH": 5.489159416895482e-11,
   "CH2CH(OOH)CH3": 2.958832224225529e-12,
   "nC3H7OOH": 5.483679458059743e-07,
   "iC3H7OOH": 5.860677614127652e-07,
   "OCHCH2CH2OOH": 9.534839737375207e-08,
   "cC2H3OCH2OOH": 3.6453726758139493e-09,
   "CH3COCH2OOH": 3.640657548580602e-11,
   "CH3CHOOHCHO": 4.232276308588844e-11,
   "HOOCCCOO*": 7.817668028662893e-09,
   "HOOCC(C)OO*": 7.343729277045259e-11,
   "HOOC(C)COO*": 9.479065258375127e-12,
   "HOOCC(C*)OOH": 1.6777593077987229e-15
  }
 },
 {
  "t": 2.7309000000094232,
  "T": 785.4107184640169,
  "p": 101325.00000000001,
  "sxC": {
   "C": 1.072852296088789e-31,
   "CH": 1.0849688746831637e-23,
   "CH2": 2.0180458328055092e-14,
   "CH2(S)": 1.714343375197946e-16,
   "CH3": 1.8100046209254704e-06,
   "CH4": 0.010868032029825425,
   "CO": 0.0060417761575654785,
   "HCO": 4.195399943300242e-10,
   "CH2O": 0.018079186507380562,
   "HCOH": 5.945901638533878e-13,
   "CH3O": 7.125741262461075e-08,
   "CH2OH": 1.7966651934132302e-11,
   "CH3OH": 0.006741273896222346,
   "CO2": 1.4699996508552655e-05,
   "HOCO": 5.034640861806322e-13,
   "OCHO": 5.2783100006054286e-20,
   "HOCHO": 9.400857288899057e-07,
   "CH3OO": 2.072644804469467e-05,
   "CH2OOH": 3.3872031743495383e-17,
   "HOCH2O": 1.4726931332677955e-16,
   "CH3OOH": 2.3437539504481758e-05,
   "C2": 1.1437644807992684e-28,
   "C2H": 2.989289350295128e-18,
   "C2H2": 4.3878045273655554e-05,
   "H2CC": 1.4488403692978447e-17,
   "C2H3": 1.9311756829849044e-10,
   "C2H4": 0.05885006276210797,
   "C2H5": 2.5584769086493578e-08,
   "C2H6": 0.0001544625793785434,
   "C2O": 7.06231809660279e-24,
   "HCCO": 8.093199813086695e-14,
   "HCCOH": 1.7681293395408e-11,
   "CH2CO": 6.905229904258883e-05,
   "CHCHO": 1.6860948456731918e-12,
   "CHCHOH": 2.4314692447878057e-14,
   "cC2H3O": 1.6702847014096784e-15,
   "CH3CO": 8.106490067837475e-11,
   "CH2CHO": 1.014787014396835e-08,
   "CH3CHO": 0.006384349587172367,
   "cC2H4O": 0.00040549943845706967,
   "CH2CHOH": 0.00012204979104176316,
   "CH3CH2O": 1.3148445567741652e-12,
   "CH3CHOH": 3.3633383965745883e-13,
   "CH2CH2OH": 5.468723817236231e-10,
   "CH3CH2OH": 1.9227229992386133e-05,
   "OCHCO": 8.329986271562865e-18,
   "OCHCHO": 6.222232512633464e-05,
   "CH2CHOO": 3.580462128084874e-10,
   "CH3C(O)O": 1.2367326008728162e-16,
   "CH2CHOOH": 1.4394855456911955e-10,
   "CH3C(O)OH": 3.566798065950241e-09,
   "CH3CH2OO": 1.4034398102456e-06,
   "CH3CHOOH": 8.029498107532924e-20,
   "CH2CH2OOH": 3.108628841155553e-13,
   "CH3CH2OOH": 1.1544653856815235e-07,
   "CH3C(O)OO": 9.891215266738693e-10,
   "CH3C(O)OOH": 2.91755143680221e-09,
   "HOCH2CH2OO": 1.2021895524744312e-10,
   "C3H2": 4.180021358772622e-31,
   "cC3H2": 3.396762612793499e-21,
   "C3H3": 3.1424846180091873e-12,
   "CH2CCH": 1.5736628436332732e-12,
   "CH2CCH2": 1.3677723272214072e-06,
   "CH3CCH": 3.05496124510747e-06,
   "cC3H4": 4.877700359930696e-13,
   "CH2CHCH2": 3.9510818369468906e-07,
   "CH3CHCH": 1.4044125559229132e-10,
   "CH3CCH2": 4.345808932743693e-11,
   "cC3H5": 2.081753522401195e-15,
   "C3H6": 0.8098550775202498,
   "cC3H6": 5.922637509460539e-08,
   "iC3H7": 1.2005137842763528e-06,
   "nC3H7": 1.9077435546780865e-06,
   "C3H8": 0.035000084704599733,
   "CHCC*O": 8.845349404944211e-10,
   "CH*CCO": 3.9430175838526445e-10,
   "C*CCHO": 1.5454542046142407e-19,
   "CH2CCO": 2.6789324820406812e-05,
   "CHCCHO": 2.2112152547113664e-06,
   "C2H3CO": 1.2780513428517641e-07,
   "CHCHCHO": 1.2837599969330854e-11,
   "CH2CCHO": 2.2447512537906752e-10,
   "CH3CCO": 7.071121211736357e-12,
   "C2H3CHO": 0.010098448845003471,
   "CH3CHCO": 2.712837207253813e-06,
   "CH2CHCH2O": 2.345217336274156e-11,
   "propen1oxy": 8.072901450238536e-07,
   "propen2oxy": 1.3309221338405068e-07,
   "CH2CCH2OH": 1.547099203800799e-14,
   "CH2C(OH)CH2": 2.94203725295438e-09,
   "CH3C(OH)CH": 1.4891355046232216e-12,
   "CH3CH2CO": 1.3610305093437852e-13,
   "CH3C(O)CH2": 5.306060567033198e-08,
   "CH3CHCHO": 1.0129490368118591e-07,
   "CH2CHCHOH": 1.2429815385177379e-08,
   "CH2CH2CHO": 2.707489243916212e-11,
   "vinoxylmethyl": 6.650306755895904e-11,
   "CH3CH2CHO": 1.7490951366161926e-05,
   "cC3H6O": 0.07199506404323436,
   "CH2CHCH2OH": 9.498631032650215e-06,
   "CH3CHCHOH": 3.493173320397189e-05,
   "CH3C(O)CH3": 1.2074055168565334e-05,
   "nC3H7O": 3.1805329668001384e-09,
   "iC3H7O": 2.4047870678210343e-11,
   "CH3CH2CHOH": 8.21616114984587e-12,
   "CH3CHCH2OH": 4.290395470414101e-09,
   "CH2CH2CH2OH": 3.512716927582726e-14,
   "OCHCH2CH2O": 2.617064832058742e-15,
   "oxiranylmet": 1.5505758377960374e-05,
   "CH3COCH2O": 4.772568533768825e-20,
   "CH3CH(CHO)O": 6.043727495535391e-19,
   "CH2CHCH2OO": 9.807959302866501e-09,
   "CHCHCH2OOH": 7.98880955094548e-15,
   "CH2CHCH2OOH": 8.953422298034352e-08,
   "CH3CHCHOOH": 1.095022450543512e-17,
   "CH3C(CH2)OOH": 9.958220908470702e-18,
   "nC3H7OO": 7.4446473696258e-06,
   "iC3H7OO": 8.049485697807315e-06,
   "CH2CH2CH2OOH": 5.217268528246876e-09,
   "CH3CHCH2OOH": 5.664672274173245e-11,
   "CH2CH(OOH)CH3": 3.0031052642454062e-12,
   "nC3H7OOH": 4.5972004542915056e-07,
   "iC3H7OOH": 4.970440803570165e-07,
   "OCHCH2CH2OOH": 7.526420114050403e-08,
   "cC2H3OCH2OOH": 3.0748558189398703e-09,
   "CH3COCH2OOH": 3.153309751637602e-11,
   "CH3CHOOHCHO": 3.736570152966836e-11,
   "HOOCCCOO*": 6.533695806866359e-09,
   "HOOCC(C)OO*": 6.776959123029113e-11,
   "HOOC(C)COO*": 8.608939263017422e-12,
   "HOOCC(C*)OOH": 1.5648898612236644e-15
  }
 },
 {
  "t": 3.0543600000115423,
  "T": 789.3207198227146,
  "p": 101324.99999999999,
  "sxC": {
   "C": 3.4380722500566896e-31,
   "CH": 2.655017152188443e-23,
   "CH2": 3.8288404417150736e-14,
   "CH2(S)": 2.7683735530425503e-16,
   "CH3": 1.9492404660582813e-06,
   "CH4": 0.011628102879064354,
   "CO": 0.0070892613078598525,
   "HCO": 5.363797104291385e-10,
   "CH2O": 0.017458367640374547,
   "HCOH": 8.983988616043862e-13,
   "CH3O": 7.659976434668467e-08,
   "CH2OH": 2.309689032990441e-11,
   "CH3OH": 0.006762522219833979,
   "CO2": 2.0582773297180644e-05,
   "HOCO": 8.205318966110992e-13,
   "OCHO": 1.0653716943019474e-19,
   "HOCHO": 1.3096369463715505e-06,
   "CH3OO": 1.9723025286062585e-05,
   "CH2OOH": 4.6926946585922877e-17,
   "HOCH2O": 1.9915893878502048e-16,
   "CH3OOH": 2.2309815045029605e-05,
   "C2": 2.379758782890248e-28,
   "C2H": 4.0962050550069324e-18,
   "C2H2": 6.173118476213588e-05,
   "H2CC": 2.416383232669445e-17,
   "C2H3": 2.981627249722321e-10,
   "C2H4": 0.06112346480584967,
   "C2H5": 3.1263373201480494e-08,
   "C2H6": 0.00015306696641107623,
   "C2O": 1.9692720144434027e-23,
   "HCCO": 1.520224287132376e-13,
   "HCCOH": 3.60349437067105e-11,
   "CH2CO": 8.63990305371963e-05,
   "CHCHO": 2.5918180262771538e-12,
   "CHCHOH": 4.945154796049609e-14,
   "cC2H3O": 2.46412065044905e-15,
   "CH3CO": 9.621565664620927e-11,
   "CH2CHO": 1.2217140233761072e-08,
   "CH3CHO": 0.006030919098549341,
   "cC2H4O": 0.0004799835610269795,
   "CH2CHOH": 0.00016537545854947006,
   "CH3CH2O": 1.5768069434341263e-12,
   "CH3CHOH": 4.2069935787451663e-13,
   "CH2CH2OH": 7.965252517756848e-10,
   "CH3CH2OH": 1.488932987375739e-05,
   "OCHCO": 1.4203401510151322e-17,
   "OCHCHO": 8.706758255627453e-05,
   "CH2CHOO": 4.917932718085746e-10,
   "CH3C(O)O": 1.559090949750514e-16,
   "CH2CHOOH": 2.0762472986934903e-10,
   "CH3C(O)OH": 3.5944867755814615e-09,
   "CH3CH2OO": 1.5079087394002619e-06,
   "CH3CHOOH": 1.244285668018051e-19,
   "CH2CH2OOH": 3.68972000615916e-13,
   "CH3CH2OOH": 1.2425832608300083e-07,
   "CH3C(O)OO": 1.0197113396736687e-09,
   "CH3C(O)OOH": 3.292513141234697e-09,
   "HOCH2CH2OO": 1.5440248924585872e-10,
   "C3H2": 1.0510699143098135e-30,
   "cC3H2": 8.737277964650692e-21,
   "C3H3": 6.369130471163951e-12,
   "CH2CCH": 4.1222917093874134e-12,
   "CH2CCH2": 2.4266352024205377e-06,
   "CH3CCH": 4.197631358292716e-06,
   "cC3H4": 7.366043444913321e-13,
   "CH2CHCH2": 5.214059600882177e-07,
   "CH3CHCH": 2.0834197875095808e-10,
   "CH3CCH2": 6.069619934434039e-11,
   "cC3H5": 3.1331875401551634e-15,
   "C3H6": 0.8009272112589875,
   "cC3H6": 6.861593473911561e-08,
   "iC3H7": 1.2760069882512358e-06,
   "nC3H7": 1.973294960685881e-06,
   "C3H8": 0.045000033510304585,
   "CHCC*O": 1.2936714881864846e-09,
   "CH*CCO": 5.28496692438684e-10,
   "C*CCHO": 2.526173139665528e-19,
   "CH2CCO": 2.9960416579033565e-05,
   "CHCCHO": 2.8561748220624363e-06,
   "C2H3CO": 1.5461547409438164e-07,
   "CHCHCHO": 1.69613479354551e-11,
   "CH2CCHO": 3.098707465328402e-10,
   "CH3CCO": 9.941423745001124e-12,
   "C2H3CHO": 0.012369466498286144,
   "CH3CHCO": 4.021893331822481e-06,
   "CH2CHCH2O": 3.120467474142471e-11,
   "propen1oxy": 8.178326350703628e-07,
   "propen2oxy": 1.3243981004039488e-07,
   "CH2CCH2OH": 3.6206975858619976e-14,
   "CH2C(OH)CH2": 6.78659506120801e-09,
   "CH3C(OH)CH": 2.6564592319329543e-12,
   "CH3CH2CO": 1.8025429197511625e-13,
   "CH3C(O)CH2": 8.475837756979843e-08,
   "CH3CHCHO": 1.6028831531118033e-07,
   "CH2CHCHOH": 1.9851706606290305e-08,
   "CH2CH2CHO": 3.5623953337953844e-11,
   "vinoxylmethyl": 8.734854861421945e-11,
   "CH3CH2CHO": 1.9441536745501993e-05,
   "cC3H6O": 0.07532314473048883,
   "CH2CHCH2OH": 1.3209662700140376e-05,
   "CH3CHCHOH": 4.83753150117488e-05,
   "CH3C(O)CH3": 1.1301320526566544e-05,
   "nC3H7O": 4.661582012494427e-09,
   "iC3H7O": 2.348822297593238e-11,
   "CH3CH2CHOH": 1.4407659040592494e-11,
   "CH3CHCH2OH": 5.613835284386315e-09,
   "CH2CH2CH2OH": 5.086027437251838e-14,
   "OCHCH2CH2O": 2.3493486620973386e-15,
   "oxiranylmet": 1.4993812422362381e-05,
   "CH3COCH2O": 4.7929378625082237e-20,
   "CH3CH(CHO)O": 1.1556051301799286e-18,
   "CH2CHCH2OO": 1.1943758167735848e-08,
   "CHCHCH2OOH": 1.0583181540463587e-14,
   "CH2CHCH2OOH": 8.981611795324895e-08,
   "CH3CHCHOOH": 1.1185521793078193e-17,
   "CH3C(CH2)OOH": 9.68059857368191e-18,
   "nC3H7OO": 6.81877893614775e-06,
   "iC3H7OO": 7.558217850386395e-06,
   "CH2CH2CH2OOH": 5.009869841363217e-09,
   "CH3CHCH2OOH": 5.98306731771689e-11,
   "CH2CH(OOH)CH3": 3.1435406069862835e-12,
   "nC3H7OOH": 3.906137635060577e-07,
   "iC3H7OOH": 4.329397227772005e-07,
   "OCHCH2CH2OOH": 6.022880903319768e-08,
   "cC2H3OCH2OOH": 2.6458863505971904e-09,
   "CH3COCH2OOH": 2.7812298097018057e-11,
   "CH3CHOOHCHO": 3.34020403791479e-11,
   "HOOCCCOO*": 5.5592144675951714e-09,
   "HOOCC(C)OO*": 6.353254319952779e-11,
   "HOOC(C)COO*": 7.990351804180273e-12,
   "HOOCC(C*)OOH": 1.4946408603071732e-15
  }
 },
 {
  "t": 3.296540000013129,
  "T": 793.504059152018,
  "p": 101325.00000000001,
  "sxC": {
   "C": 8.261754188737888e-31,
   "CH": 5.94722220182625e-23,
   "CH2": 6.665736240864331e-14,
   "CH2(S)": 4.383221783914714e-16,
   "CH3": 2.1574859333481617e-06,
   "CH4": 0.012429071482460828,
   "CO": 0.008162546599582876,
   "HCO": 6.865871117198793e-10,
   "CH2O": 0.017215351881780982,
   "HCOH": 1.2608933794600997e-12,
   "CH3O": 8.387967792226011e-08,
   "CH2OH": 2.966220694604179e-11,
   "CH3OH": 0.00682238974244902,
   "CO2": 2.7071672153955062e-05,
   "HOCO": 1.2575205804141322e-12,
   "OCHO": 1.9591626900083345e-19,
   "HOCHO": 1.72765745613392e-06,
   "CH3OO": 1.9169572515859484e-05,
   "CH2OOH": 6.29334080947881e-17,
   "HOCH2O": 2.640546980875145e-16,
   "CH3OOH": 2.14793605571189e-05,
   "C2": 4.58332580488212e-28,
   "C2H": 5.393543522778554e-18,
   "C2H2": 8.020446599198697e-05,
   "H2CC": 3.757545438834604e-17,
   "C2H3": 4.346411496858374e-10,
   "C2H4": 0.06348118422358283,
   "C2H5": 3.853249515935446e-08,
   "C2H6": 0.00016161877548834453,
   "C2O": 4.926421538918905e-23,
   "HCCO": 2.661190977207668e-13,
   "HCCOH": 6.33590413774134e-11,
   "CH2CO": 0.00010462548337102696,
   "CHCHO": 3.757171531663333e-12,
   "CHCHOH": 9.068717460392095e-14,
   "cC2H3O": 3.4602621372126664e-15,
   "CH3CO": 1.1645848242360167e-10,
   "CH2CHO": 1.5059897213960848e-08,
   "CH3CHO": 0.005923945898664722,
   "cC2H4O": 0.000552349269011113,
   "CH2CHOH": 0.00021186242407207975,
   "CH3CH2O": 1.8864002668738313e-12,
   "CH3CHOH": 5.445148778836579e-13,
   "CH2CH2OH": 1.1103877292443384e-09,
   "CH3CH2OH": 1.222969960312721e-05,
   "OCHCO": 2.183255169978293e-17,
   "OCHCHO": 0.00011187944587515234,
   "CH2CHOO": 6.338958463651586e-10,
   "CH3C(O)O": 1.9028045135361e-16,
   "CH2CHOOH": 2.7364508043760577e-10,
   "CH3C(O)OH": 3.755130846374329e-09,
   "CH3CH2OO": 1.623185104903579e-06,
   "CH3CHOOH": 1.8363774822447297e-19,
   "CH2CH2OOH": 4.340467701499327e-13,
   "CH3CH2OOH": 1.3245914048762868e-07,
   "CH3C(O)OO": 1.0684691024695137e-09,
   "CH3C(O)OOH": 3.572331641272284e-09,
   "HOCH2CH2OO": 1.8854690525275869e-10,
   "C3H2": 2.502767359901697e-30,
   "cC3H2": 2.03866762235086e-20,
   "C3H3": 1.205283861598528e-11,
   "CH2CCH": 8.85910277739035e-12,
   "CH2CCH2": 3.972178033632016e-06,
   "CH3CCH": 5.420374918719473e-06,
   "cC3H4": 1.0551326715877787e-12,
   "CH2CHCH2": 6.744583312515074e-07,
   "CH3CHCH": 2.977781699758666e-10,
   "CH3CCH2": 8.23530892126104e-11,
   "cC3H5": 4.643246676707258e-15,
   "C3H6": 0.7918245540640833,
   "cC3H6": 7.798096022558323e-08,
   "iC3H7": 1.3945260223461177e-06,
   "nC3H7": 2.078699177284985e-06,
   "C3H8": 0.05500037735369193,
   "CHCC*O": 1.7209005014046764e-09,
   "CH*CCO": 6.84981617664861e-10,
   "C*CCHO": 3.780349799131392e-19,
   "CH2CCO": 3.292692874517357e-05,
   "CHCCHO": 3.4070681327716512e-06,
   "C2H3CO": 1.8336939781584108e-07,
   "CHCHCHO": 2.129296748984529e-11,
   "CH2CCHO": 4.1020022535611677e-10,
   "CH3CCO": 1.3602694025670215e-11,
   "C2H3CHO": 0.01450754721578895,
   "CH3CHCO": 5.501772647831795e-06,
   "CH2CHCH2O": 4.155400199365868e-11,
   "propen1oxy": 8.219416804387392e-07,
   "propen2oxy": 1.3101078932015713e-07,
   "CH2CCH2OH": 7.479447809864223e-14,
   "CH2C(OH)CH2": 1.3711523343765919e-08,
   "CH3C(OH)CH": 4.255930984598224e-12,
   "CH3CH2CO": 2.368408952773602e-13,
   "CH3C(O)CH2": 1.2244326488148123e-07,
   "CH3CHCHO": 2.3012189110455134e-07,
   "CH2CHCHOH": 2.878211513477516e-08,
   "CH2CH2CHO": 4.650020189971799e-11,
   "vinoxylmethyl": 1.1472697288850894e-10,
   "CH3CH2CHO": 2.184218528155936e-05,
   "cC3H6O": 0.07812674529956329,
   "CH2CHCH2OH": 1.7200418083912892e-05,
   "CH3CHCHOH": 6.270672025926086e-05,
   "CH3C(O)CH3": 1.0753975704560709e-05,
   "nC3H7O": 6.6914021995284485e-09,
   "iC3H7O": 2.344329881453108e-11,
   "CH3CH2CHOH": 2.298083805504407e-11,
   "CH3CHCH2OH": 7.026127759855122e-09,
   "CH2CH2CH2OH": 7.20635866358119e-14,
   "OCHCH2CH2O": 2.135476640943805e-15,
   "oxiranylmet": 1.4423670857057159e-05,
   "CH3COCH2O": 4.924166687512385e-20,
   "CH3CH(CHO)O": 1.992965973367099e-18,
   "CH2CHCH2OO": 1.4200638052552923e-08,
   "CHCHCH2OOH": 1.3756792736082455e-14,
   "CH2CHCH2OOH": 9.29119473814775e-08,
   "CH3CHCHOOH": 1.1570029945863969e-17,
   "CH3C(CH2)OOH": 9.54561464102492e-18,
   "nC3H7OO": 6.319598806280453e-06,
   "iC3H7OO": 7.250076491509228e-06,
   "CH2CH2CH2OOH": 4.881464031799449e-09,
   "CH3CHCH2OOH": 6.40492264003742e-11,
   "CH2CH(OOH)CH3": 3.3516546066026094e-12,
   "nC3H7OOH": 3.336075682601386e-07,
   "iC3H7OOH": 3.8268823146468914e-07,
   "OCHCH2CH2OOH": 4.843361505867718e-08,
   "cC2H3OCH2OOH": 2.300989968067997e-09,
   "CH3COCH2OOH": 2.4734081588264245e-11,
   "CH3CHOOHCHO": 2.999621465715931e-11,
   "HOOCCCOO*": 4.769346733659025e-09,
   "HOOCC(C)OO*": 5.999466699959245e-11,
   "HOOC(C)COO*": 7.499188086080235e-12,
   "HOOCC(C*)OOH": 1.4458321240331157e-15
  }
 },
 {
  "t": 3.48142000001434,
  "T": 797.9313929264903,
  "p": 101325.00000000001,
  "sxC": {
   "C": 2.1223527589786413e-30,
   "CH": 1.2607829071607014e-22,
   "CH2": 1.0958006951166251e-13,
   "CH2(S)": 6.843717714171286e-16,
   "CH3": 2.4322773441103294e-06,
   "CH4": 0.013271799804079571,
   "CO": 0.009257914851954764,
   "HCO": 8.786494417045707e-10,
   "CH2O": 0.017178219165799986,
   "HCOH": 1.6870975133775018e-12,
   "CH3O": 9.30218563686317e-08,
   "CH2OH": 3.803392162485148e-11,
   "CH3OH": 0.006895765586932868,
   "CO2": 3.410810206510223e-05,
   "HOCO": 1.848804973130306e-12,
   "OCHO": 3.374536387863754e-19,
   "HOCHO": 2.186768257771458e-06,
   "CH3OO": 1.8876205905044073e-05,
   "CH2OOH": 8.248949314985472e-17,
   "HOCH2O": 3.4521432866285833e-16,
   "CH3OOH": 2.0793404899552826e-05,
   "C2": 8.45656804987419e-28,
   "C2H": 6.954629651118619e-18,
   "C2H2": 9.907846338729464e-05,
   "H2CC": 5.600188294660902e-17,
   "C2H3": 6.112600461389657e-10,
   "C2H4": 0.06589420755595363,
   "C2H5": 4.780206516019332e-08,
   "C2H6": 0.00017739198333519454,
   "C2O": 1.1478156216203435e-22,
   "HCCO": 4.4420639808221757e-13,
   "HCCOH": 1.0133418791532402e-10,
   "CH2CO": 0.00012368826557034997,
   "CHCHO": 5.249509070100608e-12,
   "CHCHOH": 1.5550059926757353e-13,
   "cC2H3O": 4.6960652267731304e-15,
   "CH3CO": 1.4251930658813344e-10,
   "CH2CHO": 1.8819867269074355e-08,
   "CH3CHO": 0.005958132802909855,
   "cC2H4O": 0.0006223832904579173,
   "CH2CHOH": 0.0002610244917642519,
   "CH3CH2O": 2.2557276176182575e-12,
   "CH3CHOH": 7.20543434902106e-13,
   "CH2CH2OH": 1.5023199927413998e-09,
   "CH3CH2OH": 1.048742051723389e-05,
   "OCHCO": 3.138453786822729e-17,
   "OCHCHO": 0.00013597095695112578,
   "CH2CHOO": 7.841405409367185e-10,
   "CH3C(O)O": 2.2675531947759024e-16,
   "CH2CHOOH": 3.398259719945061e-10,
   "CH3C(O)OH": 3.986695958987361e-09,
   "CH3CH2OO": 1.7486119973213182e-06,
   "CH3CHOOH": 2.6238821562741425e-19,
   "CH2CH2OOH": 5.074130615639384e-13,
   "CH3CH2OOH": 1.4011104974986958e-07,
   "CH3C(O)OO": 1.1284834704156712e-09,
   "CH3C(O)OOH": 3.762878473101992e-09,
   "HOCH2CH2OO": 2.2219862156597178e-10,
   "C3H2": 5.783650823634781e-30,
   "cC3H2": 4.451438407414681e-20,
   "C3H3": 2.1876772998811902e-11,
   "CH2CCH": 1.671904229008342e-11,
   "CH2CCH2": 6.13834066443082e-06,
   "CH3CCH": 6.721358768652347e-06,
   "cC3H4": 1.4632706553065186e-12,
   "CH2CHCH2": 8.620744708728341e-07,
   "CH3CHCH": 4.1599459354629875e-10,
   "CH3CCH2": 1.0981877306356234e-10,
   "cC3H5": 6.823576625909394e-15,
   "C3H6": 0.7827413433994804,
   "cC3H6": 8.767420174725111e-08,
   "iC3H7": 1.5543567166971363e-06,
   "nC3H7": 2.2162788645045803e-06,
   "C3H8": 0.06500036207478956,
   "CHCC*O": 2.1593158595535906e-09,
   "CH*CCO": 8.731747424732497e-10,
   "C*CCHO": 5.365614712612517e-19,
   "CH2CCO": 3.588619688263856e-05,
   "CHCCHO": 3.86709623568358e-06,
   "C2H3CO": 2.1495668761325417e-07,
   "CHCHCHO": 2.5892048840753564e-11,
   "CH2CCHO": 5.30110169966959e-10,
   "CH3CCO": 1.836113625372542e-11,
   "C2H3CHO": 0.016547841035701664,
   "CH3CHCO": 7.133923952746761e-06,
   "CH2CHCH2O": 5.5207792041480634e-11,
   "propen1oxy": 8.211921805939193e-07,
   "propen2oxy": 1.290360356854468e-07,
   "CH2CCH2OH": 1.4170546180428248e-13,
   "CH2C(OH)CH2": 2.5212714423121915e-08,
   "CH3C(OH)CH": 6.354878088955327e-12,
   "CH3CH2CO": 3.076638823626795e-13,
   "CH3C(O)CH2": 1.655053634860252e-07,
   "CH3CHCHO": 3.0972611757818655e-07,
   "CH2CHCHOH": 3.913839023802802e-08,
   "CH2CH2CHO": 6.00904284823714e-11,
   "vinoxylmethyl": 1.5023017076408554e-10,
   "CH3CH2CHO": 2.4532497422642357e-05,
   "cC3H6O": 0.08051638959254732,
   "CH2CHCH2OH": 2.1451061648703803e-05,
   "CH3CHCHOH": 7.78331225582598e-05,
   "CH3C(O)CH3": 1.032454482601826e-05,
   "nC3H7O": 9.457572855163256e-09,
   "iC3H7O": 2.3744082924420532e-11,
   "CH3CH2CHOH": 3.443446338898927e-11,
   "CH3CHCH2OH": 8.543372314913723e-09,
   "CH2CH2CH2OH": 1.0047850439799609e-13,
   "OCHCH2CH2O": 1.9558382645729353e-15,
   "oxiranylmet": 1.3826528939014847e-05,
   "CH3COCH2O": 5.156853347483405e-20,
   "CH3CH(CHO)O": 3.2081776960701156e-18,
   "CH2CHCH2OO": 1.6626755864848414e-08,
   "CHCHCH2OOH": 1.768369157447019e-14,
   "CH2CHCH2OOH": 9.837430085888341e-08,
   "CH3CHCHOOH": 1.2060706625897819e-17,
   "CH3C(CH2)OOH": 9.495574288233587e-18,
   "nC3H7OO": 5.895107505151617e-06,
   "iC3H7OO": 7.053695829455218e-06,
   "CH2CH2CH2OOH": 4.798790000929335e-09,
   "CH3CHCH2OOH": 6.914222386173691e-11,
   "CH2CH(OOH)CH3": 3.617159056874189e-12,
   "nC3H7OOH": 2.8523437434688287e-07,
   "iC3H7OOH": 3.41249019026138e-07,
   "OCHCH2CH2OOH": 3.897649386915715e-08,
   "cC2H3OCH2OOH": 2.013323288650964e-09,
   "CH3COCH2OOH": 2.207822894741334e-11,
   "CH3CHOOHCHO": 2.696203843384351e-11,
   "HOOCCCOO*": 4.105968464662646e-09,
   "HOOCC(C)OO*": 5.683040677375716e-11,
   "HOOC(C)COO*": 7.0810242578543195e-12,
   "HOOCC(C*)OOH": 1.4089821623871876e-15
  }
 },
 {
  "t": 3.624320000015276,
  "T": 802.5812809843868,
  "p": 101325.0,
  "sxC": {
   "C": 4.7116373451089365e-30,
   "CH": 2.577063361858819e-22,
   "CH2": 1.7300254564748346e-13,
   "CH2(S)": 1.0570912314731496e-15,
   "CH3": 2.7773827189070584e-06,
   "CH4": 0.01415635433066657,
   "CO": 0.010370824627186902,
   "HCO": 1.1237802331704975e-09,
   "CH2O": 0.017267691975903304,
   "HCOH": 2.184151824460946e-12,
   "CH3O": 1.0410812920047225e-07,
   "CH2OH": 4.8694197054302754e-11,
   "CH3OH": 0.006971784394417646,
   "CO2": 4.164869865842491e-05,
   "HOCO": 2.6371822360534977e-12,
   "OCHO": 5.5382486824580835e-19,
   "HOCHO": 2.6804795511727825e-06,
   "CH3OO": 1.873926279929553e-05,
   "CH2OOH": 1.0622880093953257e-16,
   "HOCH2O": 4.466266488094207e-16,
   "CH3OOH": 2.01704152606433e-05,
   "C2": 1.5196618040965056e-27,
   "C2H": 8.86746882006094e-18,
   "C2H2": 0.00011821268521974894,
   "H2CC": 8.116744351313788e-17,
   "C2H3": 8.39218580564361e-10,
   "C2H4": 0.06835155947788393,
   "C2H5": 5.959072849434731e-08,
   "C2H6": 0.00019947317787987888,
   "C2O": 2.5440032642888543e-22,
   "HCCO": 7.165024598879517e-13,
   "HCCOH": 1.5179315120533297e-10,
   "CH2CO": 0.00014354956291037644,
   "CHCHO": 7.154394015448064e-12,
   "CHCHOH": 2.5448786473882424e-13,
   "cC2H3O": 6.216729182957143e-15,
   "CH3CO": 1.755668316181125e-10,
   "CH2CHO": 2.3705302821539747e-08,
   "CH3CHO": 0.006086797296063412,
   "cC2H4O": 0.0006900647885929476,
   "CH2CHOH": 0.0003125786950001799,
   "CH3CH2O": 2.69871745398026e-12,
   "CH3CHOH": 9.678746975027376e-13,
   "CH2CH2OH": 1.987860370635533e-09,
   "CH3CH2OH": 9.306823872624428e-06,
   "OCHCO": 4.3064241241620255e-17,
   "OCHCHO": 0.00015891427402938002,
   "CH2CHOO": 9.426155134767727e-10,
   "CH3C(O)O": 2.6520461747493094e-16,
   "CH2CHOOH": 4.045308493380297e-10,
   "CH3C(O)OH": 4.257984809310164e-09,
   "CH3CH2OO": 1.8834949593166907e-06,
   "CH3CHOOH": 3.662037447881941e-19,
   "CH2CH2OOH": 5.903425688928316e-13,
   "CH3CH2OOH": 1.472058108038246e-07,
   "CH3C(O)OO": 1.196326568686794e-09,
   "CH3C(O)OOH": 3.871048380360887e-09,
   "HOCH2CH2OO": 2.548387967508923e-10,
   "C3H2": 1.3133464924327168e-29,
   "cC3H2": 9.291451284461392e-20,
   "C3H3": 3.8631793964738766e-11,
   "CH2CCH": 2.879282473169245e-11,
   "CH2CCH2": 9.088083698881335e-06,
   "CH3CCH": 8.101700652292965e-06,
   "cC3H4": 1.9873304846794927e-12,
   "CH2CHCH2": 1.0933675606266318e-06,
   "CH3CHCH": 5.724167965704818e-10,
   "CH3CCH2": 1.4485704251564283e-10,
   "cC3H5": 9.978219666016163e-15,
   "C3H6": 0.7737395120124991,
   "cC3H6": 9.795384967569126e-08,
   "iC3H7": 1.7582778493900872e-06,
   "nC3H7": 2.382695765641114e-06,
   "C3H8": 0.07500021897962289,
   "CHCC*O": 2.6060768954055093e-09,
   "CH*CCO": 1.1036720310343895e-09,
   "C*CCHO": 7.359780631731823e-19,
   "CH2CCO": 3.895613414235744e-05,
   "CHCCHO": 4.244390394186396e-06,
   "C2H3CO": 2.5014349614331397e-07,
   "CHCHCHO": 3.079679060961902e-11,
   "CH2CCHO": 6.747610564491304e-10,
   "CH3CCO": 2.459190315634528e-11,
   "C2H3CHO": 0.018515017675583504,
   "CH3CHCO": 8.90404440033916e-06,
   "CH2CHCH2O": 7.308988661375739e-11,
   "propen1oxy": 8.166259137074168e-07,
   "propen2oxy": 1.2666479062710988e-07,
   "CH2CCH2OH": 2.5202495134015937e-13,
   "CH2C(OH)CH2": 4.323448311877565e-08,
   "CH3C(OH)CH": 9.029564921208644e-12,
   "CH3CH2CO": 3.9593612794272533e-13,
   "CH3C(O)CH2": 2.1345311061943056e-07,
   "CH3CHCHO": 3.9825360655813194e-07,
   "CH2CHCHOH": 5.086210267642865e-08,
   "CH2CH2CHO": 7.688468050119469e-11,
   "vinoxylmethyl": 1.9590348660038953e-10,
   "CH3CH2CHO": 2.748924766271643e-05,
   "cC3H6O": 0.08256006934892482,
   "CH2CHCH2OH": 2.594983648018322e-05,
   "CH3CHCHOH": 9.36939160729722e-05,
   "CH3C(O)CH3": 9.96379214179877e-06,
   "nC3H7O": 1.3205624418566223e-08,
   "iC3H7O": 2.4303760043013235e-11,
   "CH3CH2CHOH": 4.93591115286899e-11,
   "CH3CHCH2OH": 1.0179418748264727e-08,
   "CH2CH2CH2OH": 1.3833861293463363e-13,
   "OCHCH2CH2O": 1.800435358108853e-15,
   "oxiranylmet": 1.3221641887571225e-05,
   "CH3COCH2O": 5.49976312522761e-20,
   "CH3CH(CHO)O": 4.9157360514119504e-18,
   "CH2CHCH2OO": 1.9259370912717923e-08,
   "CHCHCH2OOH": 2.2569716591596453e-14,
   "CH2CHCH2OOH": 1.0599614088413954e-07,
   "CH3CHCHOOH": 1.2635266908139503e-17,
   "CH3C(CH2)OOH": 9.500524845691234e-18,
   "nC3H7OO": 5.518082676144505e-06,
   "iC3H7OO": 6.931416928193162e-06,
   "CH2CH2CH2OOH": 4.743629816028019e-09,
   "CH3CHCH2OOH": 7.504490570590111e-11,
   "CH2CH(OOH)CH3": 3.9370987540140364e-12,
   "nC3H7OOH": 2.4361023881020635e-07,
   "iC3H7OOH": 3.059579309050889e-07,
   "OCHCH2CH2OOH": 3.132015833597452e-08,
   "cC2H3OCH2OOH": 1.7683553932239549e-09,
   "CH3COCH2OOH": 1.9734357665868015e-11,
   "CH3CHOOHCHO": 2.4210319562553643e-11,
   "HOOCCCOO*": 3.537778325721161e-09,
   "HOOCC(C)OO*": 5.387829562916221e-11,
   "HOOC(C)COO*": 6.708476945875758e-12,
   "HOOCC(C*)OOH": 1.3791720291607777e-15
  }
 },
 {
  "t": 3.735710000016006,
  "T": 807.4370651211823,
  "p": 101325.00000000001,
  "sxC": {
   "C": 1.1356999584858612e-29,
   "CH": 5.136199835167393e-22,
   "CH2": 2.651245133816259e-13,
   "CH2(S)": 1.6186712090896883e-15,
   "CH3": 3.2003805045342295e-06,
   "CH4": 0.015082102912168787,
   "CO": 0.01149716780514727,
   "HCO": 1.4364480238452938e-09,
   "CH2O": 0.017442104299515787,
   "HCOH": 2.76127104627053e-12,
   "CH3O": 1.1731988055002141e-07,
   "CH2OH": 6.22576165480503e-11,
   "CH3OH": 0.007045201506774333,
   "CO2": 4.966137581529252e-05,
   "HOCO": 3.67585492755994e-12,
   "OCHO": 8.760373958095242e-19,
   "HOCHO": 3.203537138922494e-06,
   "CH3OO": 1.869615977603707e-05,
   "CH2OOH": 1.3483395684425214e-16,
   "HOCH2O": 5.731804546716491e-16,
   "CH3OOH": 1.9564417547300474e-05,
   "C2": 2.6875969654351718e-27,
   "C2H": 1.124289538628711e-17,
   "C2H2": 0.00013750291659490679,
   "H2CC": 1.1537442160772136e-16,
   "C2H3": 1.132824661754526e-09,
   "C2H4": 0.07084742604601407,
   "C2H5": 7.455000354942514e-08,
   "C2H6": 0.0002277330245651286,
   "C2O": 5.434681812972703e-22,
   "HCCO": 1.126298604907684e-12,
   "HCCOH": 2.1677211466215574e-10,
   "CH2CO": 0.00016418285234245808,
   "CHCHO": 9.579597782928494e-12,
   "CHCHOH": 4.025589031986871e-13,
   "cC2H3O": 8.075903290009972e-15,
   "CH3CO": 2.171787873682504e-10,
   "CH2CHO": 2.999036710963008e-08,
   "CH3CHO": 0.006286862922318332,
   "cC2H4O": 0.0007554122479502189,
   "CH2CHOH": 0.0003663424409248254,
   "CH3CH2O": 3.2319170757099392e-12,
   "CH3CHOH": 1.3137263701605617e-12,
   "CH2CH2OH": 2.5842961696050944e-09,
   "CH3CH2OH": 8.498816156348653e-06,
   "OCHCO": 5.711707758595422e-17,
   "OCHCHO": 0.00018045744008084101,
   "CH2CHOO": 1.1095754490602918e-09,
   "CH3C(O)O": 3.054494374528454e-16,
   "CH2CHOOH": 4.665313270437125e-10,
   "CH3C(O)OH": 4.550714752253919e-09,
   "CH3CH2OO": 2.0270832566430016e-06,
   "CH3CHOOH": 5.018722774901765e-19,
   "CH2CH2OOH": 6.841177954669585e-13,
   "CH3CH2OOH": 1.5370516090040673e-07,
   "CH3C(O)OO": 1.2700769610079023e-09,
   "CH3C(O)OOH": 3.905232974497588e-09,
   "HOCH2CH2OO": 2.859236600729067e-10,
   "C3H2": 2.949861336748153e-29,
   "cC3H2": 1.8792607093054088e-19,
   "C3H3": 6.690223889173658e-11,
   "CH2CCH": 4.633792893839503e-11,
   "CH2CCH2": 1.3018356203012471e-05,
   "CH3CCH": 9.564604719038153e-06,
   "cC3H4": 2.6619352087503894e-12,
   "CH2CHCH2": 1.379282828455072e-06,
   "CH3CHCH": 7.793658315268391e-10,
   "CH3CCH2": 1.897414447804933e-10,
   "cC3H5": 1.4544861207955778e-14,
   "C3H6": 0.7648360562333879,
   "cC3H6": 1.0904304390844236e-07,
   "iC3H7": 2.011991711328816e-06,
   "nC3H7": 2.5767530717182735e-06,
   "C3H8": 0.08500051456867726,
   "CHCC*O": 3.0607086272582683e-09,
   "CH*CCO": 1.3891025858832315e-09,
   "C*CCHO": 9.863807783130437e-19,
   "CH2CCO": 4.22180051804624e-05,
   "CHCCHO": 4.548785710551099e-06,
   "C2H3CO": 2.8966888328284463e-07,
   "CHCHCHO": 3.602839930669722e-11,
   "CH2CCHO": 8.501244424386429e-10,
   "CH3CCO": 3.276789230324247e-11,
   "C2H3CHO": 0.020427093614499688,
   "CH3CHCO": 1.080090298424941e-05,
   "CH2CHCH2O": 9.638072302187894e-11,
   "propen1oxy": 8.090025689291854e-07,
   "propen2oxy": 1.2400424393704125e-07,
   "CH2CCH2OH": 4.2713665372310643e-13,
   "CH2C(OH)CH2": 7.026528536964781e-08,
   "CH3C(OH)CH": 1.2366503812161327e-11,
   "CH3CH2CO": 5.057062083034951e-13,
   "CH3C(O)CH2": 2.659036185037045e-07,
   "CH3CHCHO": 4.950610771989832e-07,
   "CH2CHCHOH": 6.391736224224104e-08,
   "CH2CH2CHO": 9.74787202937573e-11,
   "vinoxylmethyl": 2.543059618565275e-10,
   "CH3CH2CHO": 3.0709402253616565e-05,
   "cC3H6O": 0.08430412485359254,
   "CH2CHCH2OH": 3.068896381523296e-05,
   "CH3CHCHOH": 0.00011024541499352744,
   "CH3C(O)CH3": 9.64631968610701e-06,
   "nC3H7O": 1.8254775104848317e-08,
   "iC3H7O": 2.5074022728332302e-11,
   "CH3CH2CHOH": 6.845056893282763e-11,
   "CH3CHCH2OH": 1.1947090583181847e-08,
   "CH2CH2CH2OH": 1.8848866369454624e-13,
   "OCHCH2CH2O": 1.6639771651912122e-15,
   "oxiranylmet": 1.2621667753514465e-05,
   "CH3COCH2O": 5.97507011393381e-20,
   "CH3CH(CHO)O": 7.257127738837881e-18,
   "CH2CHCH2OO": 2.2130526854006906e-08,
   "CHCHCH2OOH": 2.8664706902254636e-14,
   "CH2CHCH2OOH": 1.1567825776470695e-07,
   "CH3CHCHOOH": 1.3281388156959975e-17,
   "CH3C(CH2)OOH": 9.543332710677555e-18,
   "nC3H7OO": 5.17324937870616e-06,
   "iC3H7OO": 6.8612712809852855e-06,
   "CH2CH2CH2OOH": 4.7050472679362055e-09,
   "CH3CHCH2OOH": 8.173826835695564e-11,
   "CH2CH(OOH)CH3": 4.312149746586382e-12,
   "nC3H7OOH": 2.075780714274991e-07,
   "iC3H7OOH": 2.752594535989206e-07,
   "OCHCH2CH2OOH": 2.5101669139006808e-08,
   "cC2H3OCH2OOH": 1.5573172296718506e-09,
   "CH3COCH2OOH": 1.7640702065723756e-11,
   "CH3CHOOHCHO": 2.1695012368752955e-11,
   "HOOCCCOO*": 3.0459966205066815e-09,
   "HOOCC(C)OO*": 5.105471394351484e-11,
   "HOOC(C)COO*": 6.366564491596045e-12,
   "HOOCC(C*)OOH": 1.353593832882598e-15
  }
 },
 {
  "t": 3.823050000016578,
  "T": 812.4843196599644,
  "p": 101324.99999999999,
  "sxC": {
   "C": 2.698913613455564e-29,
   "CH": 1.0051933339153595e-21,
   "CH2": 3.9718078009292415e-13,
   "CH2(S)": 2.460588604743025e-15,
   "CH3": 3.711725480063649e-06,
   "CH4": 0.01604768365976886,
   "CO": 0.01263329234082116,
   "HCO": 1.8351273447366304e-09,
   "CH2O": 0.017677415023477857,
   "HCOH": 3.4297678637266808e-12,
   "CH3O": 1.3291499006701506e-07,
   "CH2OH": 7.949962708648633e-11,
   "CH3OH": 0.0071133354230617655,
   "CO2": 5.812154383757543e-05,
   "HOCO": 5.030480452389012e-12,
   "OCHO": 1.346278740892445e-18,
   "HOCHO": 3.7518937180672225e-06,
   "CH3OO": 1.8706540719420028e-05,
   "CH2OOH": 1.690390278747988e-16,
   "HOCH2O": 7.308379365632692e-16,
   "CH3OOH": 1.8949719287888387e-05,
   "C2": 4.707043149940056e-27,
   "C2H": 1.422426533024649e-17,
   "C2H2": 0.00015685962367331736,
   "H2CC": 1.6167184144094825e-16,
   "C2H3": 1.510226303549003e-09,
   "C2H4": 0.07337699312138972,
   "C2H5": 9.349039360948086e-08,
   "C2H6": 0.00026244380259381786,
   "C2O": 1.1286637848122713e-21,
   "HCCO": 1.7352012014617772e-12,
   "HCCOH": 2.985429638445319e-10,
   "CH2CO": 0.00018556889290306035,
   "CHCHO": 1.2659698233018026e-11,
   "CHCHOH": 6.205256942794968e-13,
   "cC2H3O": 1.0336196505019344e-14,
   "CH3CO": 2.693732448120991e-10,
   "CH2CHO": 3.8023018303772844e-08,
   "CH3CHO": 0.006546116894674958,
   "cC2H4O": 0.0008184275167706674,
   "CH2CHOH": 0.00042217904442869153,
   "CH3CH2O": 3.875103091619542e-12,
   "CH3CHOH": 1.7962638779834802e-12,
   "CH2CH2OH": 3.310549573366219e-09,
   "CH3CH2OH": 7.952983698101885e-06,
   "OCHCO": 7.383011775375536e-17,
   "OCHCHO": 0.00020046823638451776,
   "CH2CHOO": 1.2853443522297608e-09,
   "CH3C(O)O": 3.47271026095272e-16,
   "CH2CHOOH": 5.249082708538556e-10,
   "CH3C(O)OH": 4.853003721095593e-09,
   "CH3CH2OO": 2.1785295633867342e-06,
   "CH3CHOOH": 6.776442858842057e-19,
   "CH2CH2OOH": 7.900414028972715e-13,
   "CH3CH2OOH": 1.5955927721843302e-07,
   "CH3C(O)OO": 1.3485294043793565e-09,
   "CH3C(O)OOH": 3.874946131825232e-09,
   "HOCH2CH2OO": 3.149156123507827e-10,
   "C3H2": 6.575032254988753e-29,
   "cC3H2": 3.7146100975261166e-19,
   "C3H3": 1.1413662562470032e-10,
   "CH2CCH": 7.078963439951343e-11,
   "CH2CCH2": 1.8164211829072127e-05,
   "CH3CCH": 1.111475580818752e-05,
   "cC3H4": 3.5324060949450484e-12,
   "CH2CHCH2": 1.7330382962627197e-06,
   "CH3CHCH": 1.052913306189163e-09,
   "CH3CCH2": 2.4741171389214554e-10,
   "cC3H5": 2.1151552575727648e-14,
   "C3H6": 0.7560329136387585,
   "cC3H6": 1.2115528470505577e-07,
   "iC3H7": 2.3236077102055074e-06,
   "nC3H7": 2.7984402636221154e-06,
   "C3H8": 0.09500012401290905,
   "CHCC*O": 3.524291464139238e-09,
   "CH*CCO": 1.7448800254159191e-09,
   "C*CCHO": 1.300671562123506e-18,
   "CH2CCO": 4.573380870590638e-05,
   "CHCCHO": 4.790461641682222e-06,
   "C2H3CO": 3.34284611038828e-07,
   "CHCHCHO": 4.159406183903915e-11,
   "CH2CCHO": 1.0632077439873875e-09,
   "CH3CCO": 4.348968019815995e-11,
   "C2H3CHO": 0.022297166526340298,
   "CH3CHCO": 1.2815148602679742e-05,
   "CH2CHCH2O": 1.265676742020283e-10,
   "propen1oxy": 7.98914628164174e-07,
   "propen2oxy": 1.211364635444119e-07,
   "CH2CCH2OH": 6.968589539449779e-13,
   "CH2C(OH)CH2": 1.0943954966204194e-07,
   "CH3C(OH)CH": 1.6463376995711248e-11,
   "CH3CH2CO": 6.417918506236994e-13,
   "CH3C(O)CH2": 3.2256109116796826e-07,
   "CH3CHCHO": 5.996713915463154e-07,
   "CH2CHCHOH": 7.828652243919929e-08,
   "CH2CH2CHO": 1.2257953752642662e-10,
   "vinoxylmethyl": 3.2858670056807573e-10,
   "CH3CH2CHO": 3.4187254762464884e-05,
   "cC3H6O": 0.08578233410358926,
   "CH2CHCH2OH": 3.5661573215273265e-05,
   "CH3CHCHOH": 0.00012744985911565087,
   "CH3C(O)CH3": 9.357983814576003e-06,
   "nC3H7O": 2.501621398057336e-08,
   "iC3H7O": 2.6026635316416736e-11,
   "CH3CH2CHOH": 9.252270056481348e-11,
   "CH3CHCH2OH": 1.3858496080381375e-08,
   "CH2CH2CH2OH": 2.545164524739446e-13,
   "OCHCH2CH2O": 1.5438184930449654e-15,
   "oxiranylmet": 1.2035262217472003e-05,
   "CH3COCH2O": 6.617986119451334e-20,
   "CH3CH(CHO)O": 1.0405314994195622e-17,
   "CH2CHCH2OO": 2.526902326762078e-08,
   "CHCHCH2OOH": 3.627317861572598e-14,
   "CH2CHCH2OOH": 1.273700600368339e-07,
   "CH3CHCHOOH": 1.3992052155793622e-17,
   "CH3C(CH2)OOH": 9.613488514508157e-18,
   "nC3H7OO": 4.851787676789283e-06,
   "iC3H7OO": 6.829480536333013e-06,
   "CH2CH2CH2OOH": 4.676076756044952e-09,
   "CH3CHCH2OOH": 8.922674971327351e-11,
   "CH2CH(OOH)CH3": 4.745030952431334e-12,
   "nC3H7OOH": 1.7634888625871782e-07,
   "iC3H7OOH": 2.481789497203291e-07,
   "OCHCH2CH2OOH": 2.005373436133834e-08,
   "cC2H3OCH2OOH": 1.3744358360698066e-09,
   "CH3COCH2OOH": 1.575942428466857e-11,
   "CH3CHOOHCHO": 1.9390902910621272e-11,
   "HOOCCCOO*": 2.6183178750820425e-09,
   "HOOCC(C)OO*": 4.8317380742136546e-11,
   "HOOC(C)COO*": 6.046689551026978e-12,
   "HOOCC(C*)OOH": 1.3305381056886206e-15
  }
 },
 {
  "t": 3.891850000017029,
  "T": 817.712300076027,
  "p": 101324.99999999999,
  "sxC": {
   "C": 6.38615729568448e-29,
   "CH": 1.9411298785955797e-21,
   "CH2": 5.845802961165829e-13,
   "CH2(S)": 3.7175345538485544e-15,
   "CH3": 4.324774414929956e-06,
   "CH4": 0.017051598822055952,
   "CO": 0.01377652901935299,
   "HCO": 2.3435874700679126e-09,
   "CH2O": 0.01795889220306069,
   "HCOH": 4.203641843308088e-12,
   "CH3O": 1.5122974109927202e-07,
   "CH2OH": 1.0140520163139652e-10,
   "CH3OH": 0.007174842921858513,
   "CO2": 6.70146172016476e-05,
   "HOCO": 6.782474189734427e-12,
   "OCHO": 2.0220506308722246e-18,
   "HOCHO": 4.322908510345201e-06,
   "CH3OO": 1.874336973893271e-05,
   "CH2OOH": 2.0965346612194846e-16,
   "HOCH2O": 9.26950148234407e-16,
   "CH3OOH": 1.831293928477348e-05,
   "C2": 8.200663802162182e-27,
   "C2H": 1.8002569013529554e-17,
   "C2H2": 0.0001762105368737845,
   "H2CC": 2.2410987583498425e-16,
   "C2H3": 1.9945984722829144e-09,
   "C2H4": 0.07593654917092216,
   "C2H5": 1.1742577686994616e-07,
   "C2H6": 0.0003041361063153043,
   "C2O": 2.2927386034561325e-21,
   "HCCO": 2.6308457633123582e-12,
   "HCCOH": 3.997023242200379e-10,
   "CH2CO": 0.00020770433852525082,
   "CHCHO": 1.6563937673509693e-11,
   "CHCHOH": 9.374074913036888e-13,
   "cC2H3O": 1.3071332838818174e-14,
   "CH3CO": 3.347128487580614e-10,
   "CH2CHO": 4.824303324142139e-08,
   "CH3CHO": 0.006857974982000422,
   "cC2H4O": 0.000879113551040396,
   "CH2CHOH": 0.0004800022064976765,
   "CH3CH2O": 4.6523391329914285e-12,
   "CH3CHOH": 2.4690157671626635e-12,
   "CH2CH2OH": 4.187499839286501e-09,
   "CH3CH2OH": 7.599660325237781e-06,
   "OCHCO": 9.354517755930058e-17,
   "OCHCHO": 0.00021890794330607307,
   "CH2CHOO": 1.4703648380753626e-09,
   "CH3C(O)O": 3.904390372856752e-16,
   "CH2CHOOH": 5.790174408728864e-10,
   "CH3C(O)OH": 5.156804349597228e-09,
   "CH3CH2OO": 2.3369579206616798e-06,
   "CH3CHOOH": 9.035697005119673e-19,
   "CH2CH2OOH": 9.09497228151832e-13,
   "CH3CH2OOH": 1.6472027939137757e-07,
   "CH3C(O)OO": 1.4308868932656503e-09,
   "CH3C(O)OOH": 3.7902623844857284e-09,
   "HOCH2CH2OO": 3.4132984195747666e-10,
   "C3H2": 1.45695066724455e-28,
   "cC3H2": 7.216218154894867e-19,
   "C3H3": 1.923467341088101e-10,
   "CH2CCH": 1.037917256056261e-10,
   "CH2CCH2": 2.4806225184563365e-05,
   "CH3CCH": 1.2759009002084998e-05,
   "cC3H4": 4.658479737904769e-12,
   "CH2CHCH2": 2.170835242670727e-06,
   "CH3CHCH": 1.4141647649227858e-09,
   "CH3CCH2": 3.217125044308429e-10,
   "cC3H5": 3.070113977021998e-14,
   "C3H6": 0.7473230785959237,
   "cC3H6": 1.3451595887635717e-07,
   "iC3H7": 2.7037766469450512e-06,
   "nC3H7": 3.0486179491086613e-06,
   "C3H8": 0.10500093087820739,
   "CHCC*O": 3.999429732573112e-09,
   "CH*CCO": 2.190250350006318e-09,
   "C*CCHO": 1.6955198961213805e-18,
   "CH2CCO": 4.955636946904113e-05,
   "CHCCHO": 4.979511838813599e-06,
   "C2H3CO": 3.848040840601346e-07,
   "CHCHCHO": 4.749345260194739e-11,
   "CH2CCHO": 1.3224142528460134e-09,
   "CH3CCO": 5.752869635858187e-11,
   "C2H3CHO": 0.024135554818346113,
   "CH3CHCO": 1.493967868998635e-05,
   "CH2CHCH2O": 1.6552817029257483e-10,
   "propen1oxy": 7.868400610973943e-07,
   "propen2oxy": 1.1812515157281139e-07,
   "CH2CCH2OH": 1.1023615438469722e-12,
   "CH2C(OH)CH2": 1.6467634935277067e-07,
   "CH3C(OH)CH": 2.143308348351012e-11,
   "CH3CH2CO": 8.099300546513431e-13,
   "CH3C(O)CH2": 3.832327462079456e-07,
   "CH3CHCHO": 7.118052408891862e-07,
   "CH2CHCHOH": 9.397546603520595e-08,
   "CH2CH2CHO": 1.5303060202890165e-10,
   "vinoxylmethyl": 4.226294819616075e-10,
   "CH3CH2CHO": 3.791164019964051e-05,
   "cC3H6O": 0.08702138870522035,
   "CH2CHCH2OH": 4.086272637426193e-05,
   "CH3CHCHOH": 0.00014527896734836267,
   "CH3C(O)CH3": 9.090364355164591e-06,
   "nC3H7O": 3.402017669776206e-08,
   "iC3H7O": 2.7145183265480176e-11,
   "CH3CH2CHOH": 1.2253896326550246e-10,
   "CH3CHCH2OH": 1.5926312249707252e-08,
   "CH2CH2CH2OH": 3.4095536038430306e-13,
   "OCHCH2CH2O": 1.4389291582977542e-15,
   "oxiranylmet": 1.1468128886381872e-05,
   "CH3COCH2O": 7.479030946198927e-20,
   "CH3CH(CHO)O": 1.4572302868793718e-17,
   "CH2CHCH2OO": 2.8703107148598722e-08,
   "CHCHCH2OOH": 4.5771109388491194e-14,
   "CH2CHCH2OOH": 1.4104695397095714e-07,
   "CH3CHCHOOH": 1.4763741278419903e-17,
   "CH3C(CH2)OOH": 9.704221730266048e-18,
   "nC3H7OO": 4.548449601971105e-06,
   "iC3H7OO": 6.826885416725554e-06,
   "CH2CH2CH2OOH": 4.652104275482091e-09,
   "CH3CHCH2OOH": 9.75316901018191e-11,
   "CH2CH(OOH)CH3": 5.240001085689435e-12,
   "nC3H7OOH": 1.4931568619840962e-07,
   "iC3H7OOH": 2.2405639983938866e-07,
   "OCHCH2CH2OOH": 1.5965314395698997e-08,
   "cC2H3OCH2OOH": 1.215512820961463e-09,
   "CH3COCH2OOH": 1.4064252242010767e-11,
   "CH3CHOOHCHO": 1.7281816365997696e-11,
   "HOOCCCOO*": 2.2457816650725904e-09,
   "HOOCC(C)OO*": 4.564596389810871e-11,
   "HOOC(C)COO*": 5.7436222143457035e-12,
   "HOOCC(C*)OOH": 1.3089026687574626e-15
  }
 },
 {
  "t": 3.946220000017385,
  "T": 823.1099404626815,
  "p": 101324.99999999999,
  "sxC": {
   "C": 1.5281138155991724e-28,
   "CH": 3.7102677055141575e-21,
   "CH2": 8.482562138980091e-13,
   "CH2(S)": 5.586406809567692e-15,
   "CH3": 5.05552598554761e-06,
   "CH4": 0.018091686995305112,
   "CO": 0.014924361151793238,
   "HCO": 2.9920486285209987e-09,
   "CH2O": 0.018276962295207696,
   "HCOH": 5.099508719241139e-12,
   "CH3O": 1.7266934191456476e-07,
   "CH2OH": 1.2920768902333835e-10,
   "CH3OH": 0.007229085636342667,
   "CO2": 7.632922733445707e-05,
   "HOCO": 9.031196086532715e-12,
   "OCHO": 2.981062315021205e-18,
   "HOCHO": 4.914853782508419e-06,
   "CH3OO": 1.8788257725692137e-05,
   "CH2OOH": 2.5754744713777946e-16,
   "HOCH2O": 1.1704379297864705e-15,
   "CH3OOH": 1.7649055774088774e-05,
   "C2": 1.425446768463732e-26,
   "C2H": 2.2833404062204513e-17,
   "C2H2": 0.0001954867548506378,
   "H2CC": 3.080133017899985e-16,
   "C2H3": 2.6151522953511055e-09,
   "C2H4": 0.07852151839882328,
   "C2H5": 1.476027506439466e-07,
   "C2H6": 0.0003535002230510534,
   "C2O": 4.574653725190616e-21,
   "HCCO": 3.93676868237511e-12,
   "HCCOH": 5.231773286362095e-10,
   "CH2CO": 0.0002305854530017908,
   "CHCHO": 2.1502022669382286e-11,
   "CHCHOH": 1.393256172865395e-12,
   "cC2H3O": 1.6365827137375347e-14,
   "CH3CO": 4.1637888377408463e-10,
   "CH2CHO": 6.119500701841502e-08,
   "CH3CHO": 0.007218775132641552,
   "cC2H4O": 0.000937430396973795,
   "CH2CHOH": 0.0005397261902735911,
   "CH3CH2O": 5.5923543421203645e-12,
   "CH3CHOH": 3.406433656688139e-12,
   "CH2CH2OH": 5.237450177960124e-09,
   "CH3CH2OH": 7.392348295977206e-06,
   "OCHCO": 1.1665350317677288e-16,
   "OCHCHO": 0.00023579198037391265,
   "CH2CHOO": 1.6650601974319124e-09,
   "CH3C(O)O": 4.346882900916254e-16,
   "CH2CHOOH": 6.284020743351059e-10,
   "CH3C(O)OH": 5.456409246466349e-09,
   "CH3CH2OO": 2.5013623691837973e-06,
   "CH3CHOOH": 1.1916557975027545e-18,
   "CH2CH2OOH": 1.0438787196872137e-12,
   "CH3CH2OOH": 1.691442974027384e-07,
   "CH3C(O)OO": 1.5165384096778497e-09,
   "CH3C(O)OOH": 3.6613178340830735e-09,
   "HOCH2CH2OO": 3.6474240834517484e-10,
   "C3H2": 3.2111641750199195e-28,
   "cC3H2": 1.3824740244041695e-18,
   "C3H3": 3.2065183491157515e-10,
   "CH2CCH": 1.4720331803272467e-10,
   "CH2CCH2": 3.32718493472935e-05,
   "CH3CCH": 1.4505486497274248e-05,
   "cC3H4": 6.117979652453709e-12,
   "CH2CHCH2": 2.712232745764886e-06,
   "CH3CHCH": 1.8905521556744976e-09,
   "CH3CCH2": 4.176254075690109e-10,
   "cC3H5": 4.44806699199142e-14,
   "C3H6": 0.7387005318304358,
   "cC3H6": 1.4936521598664216e-07,
   "iC3H7": 3.165692890843956e-06,
   "nC3H7": 3.328664669981768e-06,
   "C3H8": 0.11500108090444112,
   "CHCC*O": 4.489919484960624e-09,
   "CH*CCO": 2.7490650214737315e-09,
   "C*CCHO": 2.1922909338087977e-18,
   "CH2CCO": 5.3731148083666265e-05,
   "CHCCHO": 5.12554473338672e-06,
   "C2H3CO": 4.4209058496644904e-07,
   "CHCHCHO": 5.371903544059362e-11,
   "CH2CCHO": 1.6376696524597004e-09,
   "CH3CCO": 7.586712774543574e-11,
   "C2H3CHO": 0.025949345348659825,
   "CH3CHCO": 1.716786187343674e-05,
   "CH2CHCH2O": 2.1559126176654662e-10,
   "propen1oxy": 7.731810104276553e-07,
   "propen2oxy": 1.150221755964563e-07,
   "CH2CCH2OH": 1.6995034560617134e-12,
   "CH2C(OH)CH2": 2.407828373572196e-07,
   "CH3C(OH)CH": 2.740369152161368e-11,
   "CH3CH2CO": 1.0168145226199114e-12,
   "CH3C(O)CH2": 4.477803940691963e-07,
   "CH3CHCHO": 8.312937413681825e-07,
   "CH2CHCHOH": 1.1100252129042908e-07,
   "CH2CH2CHO": 1.898099270010102e-10,
   "vinoxylmethyl": 5.411284140980541e-10,
   "CH3CH2CHO": 4.186299393029266e-05,
   "cC3H6O": 0.08804255414041753,
   "CH2CHCH2OH": 4.628513311512851e-05,
   "CH3CHCHOH": 0.00016369933653969404,
   "CH3C(O)CH3": 8.83839048781117e-06,
   "nC3H7O": 4.59404607112869e-08,
   "iC3H7O": 2.8419813378051696e-11,
   "CH3CH2CHOH": 1.596187583128205e-10,
   "CH3CHCH2OH": 1.8162703295899363e-08,
   "CH2CH2CH2OH": 4.5344271767504627e-13,
   "OCHCH2CH2O": 1.3495097292139074e-15,
   "oxiranylmet": 1.0924207304044466e-05,
   "CH3COCH2O": 8.627172758290791e-20,
   "CH3CH(CHO)O": 2.0014387131835386e-17,
   "CH2CHCH2OO": 3.245889055966474e-08,
   "CHCHCH2OOH": 5.761580784628594e-14,
   "CH2CHCH2OOH": 1.5668667564890653e-07,
   "CH3CHCHOOH": 1.5594841006163376e-17,
   "CH3C(CH2)OOH": 9.810925468507252e-18,
   "nC3H7OO": 4.260293145918648e-06,
   "iC3H7OO": 6.8471084752269485e-06,
   "CH2CH2CH2OOH": 4.630027021339664e-09,
   "CH3CHCH2OOH": 1.0668077409354603e-10,
   "CH2CH(OOH)CH3": 5.802184070704417e-12,
   "nC3H7OOH": 1.2598957423962935e-07,
   "iC3H7OOH": 2.0243291873866227e-07,
   "OCHCH2CH2OOH": 1.2666419467276807e-08,
   "cC2H3OCH2OOH": 1.0773644439412069e-09,
   "CH3COCH2OOH": 1.2536096234595107e-11,
   "CH3CHOOHCHO": 1.535680700298035e-11,
   "HOOCCCOO*": 1.9215641377399415e-09,
   "HOOCC(C)OO*": 4.303414145878587e-11,
   "HOOC(C)COO*": 5.454231201177648e-12,
   "HOOCC(C*)OOH": 1.2879575608900895e-15
  }
 },
 {
  "t": 3.9893100000176673,
  "T": 828.6693273563928,
  "p": 101325.0,
  "sxC": {
   "C": 3.670577892406212e-28,
   "CH": 7.036016832690085e-21,
   "CH2": 1.2167577110666091e-12,
   "CH2(S)": 8.355753262027197e-15,
   "CH3": 5.923365945698917e-06,
   "CH4": 0.019165980846636968,
   "CO": 0.01607520239542015,
   "HCO": 3.819434869205114e-09,
   "CH2O": 0.01862534324884045,
   "HCOH": 6.137692379528551e-12,
   "CH3O": 1.9772617657703898e-07,
   "CH2OH": 1.6446920484265283e-10,
   "CH3OH": 0.007275868298496087,
   "CO2": 8.606306419220444e-05,
   "HOCO": 1.189901822508905e-11,
   "OCHO": 4.328770299539419e-18,
   "HOCHO": 5.527188903519239e-06,
   "CH3OO": 1.882878657318811e-05,
   "CH2OOH": 3.1369298216859044e-16,
   "HOCH2O": 1.4722932307645793e-15,
   "CH3OOH": 1.695814339366281e-05,
   "C2": 2.478025905671709e-26,
   "C2H": 2.9066903917270405e-17,
   "C2H2": 0.0002146391100845973,
   "H2CC": 4.2043613077455574e-16,
   "C2H3": 3.4091203262747333e-09,
   "C2H4": 0.0811283759550958,
   "C2H5": 1.855700497461218e-07,
   "C2H6": 0.0004113810429949417,
   "C2O": 8.995174355488785e-21,
   "HCCO": 5.827448472939901e-12,
   "HCCOH": 6.723852945854066e-10,
   "CH2CO": 0.00025422273916330534,
   "CHCHO": 2.7737017730234417e-11,
   "CHCHOH": 2.0434476486588648e-12,
   "cC2H3O": 2.031844593578069e-14,
   "CH3CO": 5.183630599881647e-10,
   "CH2CHO": 7.755948468191955e-08,
   "CH3CHO": 0.007626701315158366,
   "cC2H4O": 0.0009933418496622846,
   "CH2CHOH": 0.000601301442058355,
   "CH3CH2O": 6.730044191683958e-12,
   "CH3CHOH": 4.712712737251412e-12,
   "CH2CH2OH": 6.484769530780007e-09,
   "CH3CH2OH": 7.298191912563289e-06,
   "OCHCO": 1.4361769425222275e-16,
   "OCHCHO": 0.0002511838719624664,
   "CH2CHOO": 1.8699604949812026e-09,
   "CH3C(O)O": 4.797536725070936e-16,
   "CH2CHOOH": 6.72791896997785e-10,
   "CH3C(O)OH": 5.7479708352577375e-09,
   "CH3CH2OO": 2.6707259650554304e-06,
   "CH3CHOOH": 1.5563481611082848e-18,
   "CH2CH2OOH": 1.1946719733528893e-12,
   "CH3CH2OOH": 1.7279823022523733e-07,
   "CH3C(O)OO": 1.6050285919339933e-09,
   "CH3C(O)OOH": 3.4978187889502627e-09,
   "HOCH2CH2OO": 3.848296601633638e-10,
   "C3H2": 7.041406915231886e-28,
   "cC3H2": 2.618104446843455e-18,
   "C3H3": 5.292778187729275e-10,
   "CH2CCH": 2.0315529550853899e-10,
   "CH2CCH2": 4.394543838368667e-05,
   "CH3CCH": 1.6365119949480212e-05,
   "cC3H4": 8.013223514299946e-12,
   "CH2CHCH2": 3.3812082319870884e-06,
   "CH3CHCH": 2.518031802998796e-09,
   "CH3CCH2": 5.416795004793788e-10,
   "cC3H5": 6.432912965766612e-14,
   "C3H6": 0.7301553809812908,
   "cC3H6": 1.659776207253057e-07,
   "iC3H7": 3.7257533404531352e-06,
   "nC3H7": 3.6405671410774087e-06,
   "C3H8": 0.12500237989248528,
   "CHCC*O": 5.001195191921196e-09,
   "CH*CCO": 3.4513512149840873e-09,
   "C*CCHO": 2.8189407348224685e-18,
   "CH2CCO": 5.830127129028351e-05,
   "CHCCHO": 5.237705110611873e-06,
   "C2H3CO": 5.071097520231974e-07,
   "CHCHCHO": 6.0264800140788e-11,
   "CH2CCHO": 2.0209180391370732e-09,
   "CH3CCO": 9.976890582519012e-11,
   "C2H3CHO": 0.027744304510488763,
   "CH3CHCO": 1.9494823595943706e-05,
   "CH2CHCH2O": 2.7966548297496076e-10,
   "propen1oxy": 7.582739015823021e-07,
   "propen2oxy": 1.1186826943359188e-07,
   "CH2CCH2OH": 2.563603188660771e-12,
   "CH2C(OH)CH2": 3.4364000124722274e-07,
   "CH3C(OH)CH": 3.452589949192785e-11,
   "CH3CH2CO": 1.2703897248557364e-12,
   "CH3C(O)CH2": 5.1615609405234e-07,
   "CH3CHCHO": 9.581457834587695e-07,
   "CH2CHCHOH": 1.294088993681145e-07,
   "CH2CH2CHO": 2.340698351164641e-10,
   "vinoxylmethyl": 6.898047017849581e-10,
   "CH3CH2CHO": 4.601661654340602e-05,
   "cC3H6O": 0.08886414443438992,
   "CH2CHCH2OH": 5.1922317048370185e-05,
   "CH3CHCHOH": 0.00018268357365102487,
   "CH3C(O)CH3": 8.598811974026447e-06,
   "nC3H7O": 6.163731474220064e-08,
   "iC3H7O": 2.984536325898752e-11,
   "CH3CH2CHOH": 2.050860821682451e-10,
   "CH3CHCH2OH": 2.0580964756630387e-08,
   "CH2CH2CH2OH": 5.990313312387558e-13,
   "OCHCH2CH2O": 1.2767189653398057e-15,
   "oxiranylmet": 1.040577745232768e-05,
   "CH3COCH2O": 1.0155705864984383e-19,
   "CH3CH(CHO)O": 2.704459985906527e-17,
   "CH2CHCH2OO": 3.6563102285192824e-08,
   "CHCHCH2OOH": 7.237096341568764e-14,
   "CH2CHCH2OOH": 1.742694197593254e-07,
   "CH3CHCHOOH": 1.6485572351796344e-17,
   "CH3C(CH2)OOH": 9.930349366651267e-18,
   "nC3H7OO": 3.985589021119172e-06,
   "iC3H7OO": 6.885497290711187e-06,
   "CH2CH2CH2OOH": 4.607729773439752e-09,
   "CH3CHCH2OOH": 1.1671082477186786e-10,
   "CH2CH(OOH)CH3": 6.437701000662409e-12,
   "nC3H7OOH": 1.0593714504193221e-07,
   "iC3H7OOH": 1.829598935263037e-07,
   "OCHCH2CH2OOH": 1.0014994397058224e-08,
   "cC2H3OCH2OOH": 9.573395729106102e-10,
   "CH3COCH2OOH": 1.1158902799237868e-11,
   "CH3CHOOHCHO": 1.3605873195958718e-11,
   "HOOCCCOO*": 1.6399096217674636e-09,
   "HOOCC(C)OO*": 4.0481918234930604e-11,
   "HOOC(C)COO*": 5.176435057768113e-12,
   "HOOCC(C*)OOH": 1.267186923390517e-15
  }
 },
 {
  "t": 4.0235200000168465,
  "T": 834.3798062697796,
  "p": 101324.99999999999,
  "sxC": {
   "C": 8.857659881028139e-28,
   "CH": 1.3254691178624047e-20,
   "CH2": 1.7284724981354435e-12,
   "CH2(S)": 1.2443866409423464e-14,
   "CH3": 6.9506136166922845e-06,
   "CH4": 0.02027172661101634,
   "CO": 0.017227168118374995,
   "HCO": 4.874926078275139e-09,
   "CH2O": 0.01899953721123014,
   "HCOH": 7.341822053049625e-12,
   "CH3O": 2.2696023999201e-07,
   "CH2OH": 2.0912329510527075e-10,
   "CH3OH": 0.007315212429983939,
   "CO2": 9.621256490135584e-05,
   "HOCO": 1.553281109223932e-11,
   "OCHO": 6.206304619538328e-18,
   "HOCHO": 6.159789098447052e-06,
   "CH3OO": 1.885675894501916e-05,
   "CH2OOH": 3.7911912299956983e-16,
   "HOCH2O": 1.8456945292875815e-15,
   "CH3OOH": 1.6244124505225065e-05,
   "C2": 4.315258111517875e-26,
   "C2H": 3.717980520788008e-17,
   "C2H2": 0.00023362212755229222,
   "H2CC": 5.70584761715613e-16,
   "C2H3": 4.42297984108597e-09,
   "C2H4": 0.08375211347333449,
   "C2H5": 2.3320062936388724e-07,
   "C2H6": 0.00047870346157705986,
   "C2O": 1.7466541932046388e-20,
   "HCCO": 8.546109004816104e-12,
   "HCCOH": 8.511968376220497e-10,
   "CH2CO": 0.00027861546641527247,
   "CHCHO": 3.559127470517592e-11,
   "CHCHOH": 2.9634360839387176e-12,
   "cC2H3O": 2.5039747196926265e-14,
   "CH3CO": 6.455399035218117e-10,
   "CH2CHO": 9.81647579004811e-08,
   "CH3CHO": 0.008080649470449442,
   "cC2H4O": 0.001046760871259326,
   "CH2CHOH": 0.0006646478009392593,
   "CH3CH2O": 8.106306603143675e-12,
   "CH3CHOH": 6.532000094920926e-12,
   "CH2CH2OH": 7.954644844629264e-09,
   "CH3CH2OH": 7.293073157518432e-06,
   "OCHCO": 1.749525003032853e-16,
   "OCHCHO": 0.00026516399378922215,
   "CH2CHOO": 2.085488111329672e-09,
   "CH3C(O)O": 5.253259816322034e-16,
   "CH2CHOOH": 7.12021111950602e-10,
   "CH3C(O)OH": 6.028766250634501e-09,
   "CH3CH2OO": 2.843851084536004e-06,
   "CH3CHOOH": 2.0144864982748093e-18,
   "CH2CH2OOH": 1.3632917569682096e-12,
   "CH3CH2OOH": 1.7565682112942262e-07,
   "CH3C(O)OO": 1.6959137915605605e-09,
   "CH3C(O)OOH": 3.308865508416349e-09,
   "HOCH2CH2OO": 4.01358907572199e-10,
   "C3H2": 1.5353061282361194e-27,
   "cC3H2": 4.906719026222155e-18,
   "C3H3": 8.652506232824158e-10,
   "CH2CCH": 2.7403479618983215e-10,
   "CH2CCH2": 5.726229578712881e-05,
   "CH3CCH": 1.835026548348189e-05,
   "cC3H4": 1.0476175944838734e-11,
   "CH2CHCH2": 4.206331380891218e-06,
   "CH3CHCH": 3.3429016192943577e-09,
   "CH3CCH2": 7.022801056965509e-10,
   "cC3H5": 9.283950564921292e-14,
   "C3H6": 0.7216832084953141,
   "cC3H6": 1.8465509068311367e-07,
   "iC3H7": 4.403481579516291e-06,
   "nC3H7": 3.9865656894508126e-06,
   "C3H8": 0.13500009929806756,
   "CHCC*O": 5.539950500836437e-09,
   "CH*CCO": 4.334089840352668e-09,
   "C*CCHO": 3.611561670956124e-18,
   "CH2CCO": 6.330407064458068e-05,
   "CHCCHO": 5.324461086894822e-06,
   "C2H3CO": 5.808768273980222e-07,
   "CHCHCHO": 6.71242382236744e-11,
   "CH2CCHO": 2.486059324190063e-09,
   "CH3CCO": 1.3083147247965828e-10,
   "C2H3CHO": 0.02952342810739455,
   "CH3CHCO": 2.1914917551663213e-05,
   "CH2CHCH2O": 3.612868421403656e-10,
   "propen1oxy": 7.42415984379391e-07,
   "propen2oxy": 1.0869820982359203e-07,
   "CH2CCH2OH": 3.794047519071258e-12,
   "CH2C(OH)CH2": 4.802496211314879e-07,
   "CH3C(OH)CH": 4.2970793061079844e-11,
   "CH3CH2CO": 1.5797980286803116e-12,
   "CH3C(O)CH2": 5.883244969900821e-07,
   "CH3CHCHO": 1.0924045086769034e-06,
   "CH2CHCHOH": 1.492389622865308e-07,
   "CH2CH2CHO": 2.871092652234333e-10,
   "vinoxylmethyl": 8.754150044646623e-10,
   "CH3CH2CHO": 5.0339537029691665e-05,
   "cC3H6O": 0.08950156853714969,
   "CH2CHCH2OH": 5.7762399908362597e-05,
   "CH3CHCHOH": 0.00020218962497583326,
   "CH3C(O)CH3": 8.369715296993241e-06,
   "nC3H7O": 8.218495745351223e-08,
   "iC3H7O": 3.1418194126333884e-11,
   "CH3CH2CHOH": 2.604514628313372e-10,
   "CH3CHCH2OH": 2.3193095243047335e-08,
   "CH2CH2CH2OH": 7.863306082445606e-13,
   "OCHCH2CH2O": 1.2227199268366473e-15,
   "oxiranylmet": 9.914361938329627e-06,
   "CH3COCH2O": 1.2187714879637685e-19,
   "CH3CH(CHO)O": 3.603690009309371e-17,
   "CH2CHCH2OO": 4.103891751466736e-08,
   "CHCHCH2OOH": 9.071249899199327e-14,
   "CH2CHCH2OOH": 1.937528324894023e-07,
   "CH3CHCHOOH": 1.743668824829912e-17,
   "CH3C(CH2)OOH": 1.005994526275732e-17,
   "nC3H7OO": 3.7235688220893857e-06,
   "iC3H7OO": 6.938453605049752e-06,
   "CH2CH2CH2OOH": 4.5837875435284425e-09,
   "CH3CHCH2OOH": 1.276552604285178e-10,
   "CH2CH(OOH)CH3": 7.152848080937181e-12,
   "nC3H7OOH": 8.878142196772932e-08,
   "iC3H7OOH": 1.6537748691102772e-07,
   "OCHCH2CH2OOH": 7.89399950934042e-09,
   "cC2H3OCH2OOH": 8.532512752127535e-10,
   "CH3COCH2OOH": 9.919619449950598e-12,
   "CH3CHOOHCHO": 1.202046261216845e-11,
   "HOOCCCOO*": 1.396011460161033e-09,
   "HOOCC(C)OO*": 3.799473964815963e-11,
   "HOOC(C)COO*": 4.9090108831794406e-12,
   "HOOCC(C*)OOH": 1.2462251394385204e-15
  }
 },
 {
  "t": 4.050750000015816,
  "T": 840.2382466120816,
  "p": 101325.0,
  "sxC": {
   "C": 2.1464248757704665e-27,
   "CH": 2.4842816758324175e-20,
   "CH2": 2.4359765157987162e-12,
   "CH2(S)": 1.8464667716248354e-14,
   "CH3": 8.164850499228143e-06,
   "CH4": 0.02140749923185561,
   "CO": 0.018380157828279987,
   "HCO": 6.22283894693118e-09,
   "CH2O": 0.019396798916157035,
   "HCOH": 8.741750655601006e-12,
   "CH3O": 2.610558074058121e-07,
   "CH2OH": 2.6564803015146636e-10,
   "CH3OH": 0.0073473226553050375,
   "CO2": 0.000106791128954341,
   "HOCO": 2.01153655619635e-11,
   "OCHO": 8.80600018753852e-18,
   "HOCHO": 6.813958235402185e-06,
   "CH3OO": 1.8867049778772078e-05,
   "CH2OOH": 4.550377720877478e-16,
   "HOCH2O": 2.307151895768741e-15,
   "CH3OOH": 1.5512035160143253e-05,
   "C2": 7.541315064193084e-26,
   "C2H": 4.7844377507071977e-17,
   "C2H2": 0.00025243315227500824,
   "H2CC": 7.707918244354633e-16,
   "C2H3": 5.716749876923674e-09,
   "C2H4": 0.08639121254338314,
   "C2H5": 2.9284502011851216e-07,
   "C2H6": 0.0005565856384412254,
   "C2O": 3.35692516887579e-20,
   "HCCO": 1.2436526082950357e-11,
   "HCCOH": 1.0644006256274952e-09,
   "CH2CO": 0.00030379503684821425,
   "CHCHO": 4.5475119266056086e-11,
   "CHCHOH": 4.257570112936819e-12,
   "cC2H3O": 3.0661933196339614e-14,
   "CH3CO": 8.041004996329145e-10,
   "CH2CHO": 1.2405647799721993e-07,
   "CH3CHO": 0.008580593590419704,
   "cC2H4O": 0.0010976532149364602,
   "CH2CHOH": 0.0007297674925810308,
   "CH3CH2O": 9.771470151809077e-12,
   "CH3CHOH": 9.067571611989097e-12,
   "CH2CH2OH": 9.67568241825627e-09,
   "CH3CH2OH": 7.3586483407319844e-06,
   "OCHCO": 2.1128847066952733e-16,
   "OCHCHO": 0.00027784476557542344,
   "CH2CHOO": 2.312343202942347e-09,
   "CH3C(O)O": 5.711351740631331e-16,
   "CH2CHOOH": 7.460723969208013e-10,
   "CH3C(O)OH": 6.2974108980530215e-09,
   "CH3CH2OO": 3.0196747112120678e-06,
   "CH3CHOOH": 2.5864185983647135e-18,
   "CH2CH2OOH": 1.5513624184001676e-12,
   "CH3CH2OOH": 1.77708062254129e-07,
   "CH3C(O)OO": 1.788890152862143e-09,
   "CH3C(O)OOH": 3.1024019940929727e-09,
   "HOCH2CH2OO": 4.142242507861726e-10,
   "C3H2": 3.3294347790954395e-27,
   "cC3H2": 9.112828440805128e-18,
   "C3H3": 1.4017780598681341e-09,
   "CH2CCH": 3.626618827495409e-10,
   "CH2CCH2": 7.373623455285809e-05,
   "CH3CCH": 2.0478983522378854e-05,
   "cC3H4": 1.3681692113915198e-11,
   "CH2CHCH2": 5.2231874383833466e-06,
   "CH3CHCH": 4.426349601248172e-09,
   "CH3CCH2": 9.105697749281775e-10,
   "cC3H5": 1.3371549090234389e-13,
   "C3H6": 0.7132695669183842,
   "cC3H6": 2.0577105568422648e-07,
   "iC3H7": 5.223300577065559e-06,
   "nC3H7": 4.369757257286238e-06,
   "C3H8": 0.1450014766287062,
   "CHCC*O": 6.115281351028623e-09,
   "CH*CCO": 5.444555269694972e-09,
   "C*CCHO": 4.618727782045046e-18,
   "CH2CCO": 6.878067756234716e-05,
   "CHCCHO": 5.393713652031276e-06,
   "C2H3CO": 6.645995683016744e-07,
   "CHCHCHO": 7.430738432572589e-11,
   "CH2CCHO": 3.050104532151001e-09,
   "CH3CCO": 1.7113523203788338e-10,
   "C2H3CHO": 0.03129052984582796,
   "CH3CHCO": 2.4426037669375817e-05,
   "CH2CHCH2O": 4.648866788375238e-10,
   "propen1oxy": 7.258447458638773e-07,
   "propen2oxy": 1.0553646216626642e-07,
   "CH2CCH2OH": 5.523096356366666e-12,
   "CH2C(OH)CH2": 6.591254982856124e-07,
   "CH3C(OH)CH": 5.295105468469541e-11,
   "CH3CH2CO": 1.9561643962735442e-12,
   "CH3C(O)CH2": 6.643847872768968e-07,
   "CH3CHCHO": 1.2343734814198973e-06,
   "CH2CHCHOH": 1.705744855945571e-07,
   "CH2CH2CHO": 3.504819575298674e-10,
   "vinoxylmethyl": 1.106239693979285e-09,
   "CH3CH2CHO": 5.479975227253246e-05,
   "cC3H6O": 0.08996922873017585,
   "CH2CHCH2OH": 6.379835970845497e-05,
   "CH3CHCHOH": 0.00022219542029520325,
   "CH3C(O)CH3": 8.149666660580267e-06,
   "nC3H7O": 1.0895900631401589e-07,
   "iC3H7O": 3.3137718350770723e-11,
   "CH3CH2CHOH": 3.275362922826308e-10,
   "CH3CHCH2OH": 2.601440623209382e-08,
   "CH2CH2CH2OH": 1.026165585825588e-12,
   "OCHCH2CH2O": 1.1906560689715735e-15,
   "oxiranylmet": 9.450076089092195e-06,
   "CH3COCH2O": 1.4888777444209825e-19,
   "CH3CH(CHO)O": 4.7455317751652666e-17,
   "CH2CHCH2OO": 4.5913767417381e-08,
   "CHCHCH2OOH": 1.1348447394961915e-13,
   "CH2CHCH2OOH": 2.1510001401384106e-07,
   "CH3CHCHOOH": 1.8450892865084724e-17,
   "CH3C(CH2)OOH": 1.0197743721281318e-17,
   "nC3H7OO": 3.4735894489479543e-06,
   "iC3H7OO": 7.003104977749244e-06,
   "CH2CH2CH2OOH": 4.557200554674022e-09,
   "CH3CHCH2OOH": 1.3956150269068013e-10,
   "CH2CH(OOH)CH3": 7.955187464467738e-12,
   "nC3H7OOH": 7.41588195538335e-08,
   "iC3H7OOH": 1.494556784054738e-07,
   "OCHCH2CH2OOH": 6.203244363582597e-09,
   "cC2H3OCH2OOH": 7.630654742034451e-10,
   "CH3COCH2OOH": 8.805057918005176e-12,
   "CH3CHOOHCHO": 1.0589867976777057e-11,
   "HOOCCCOO*": 1.185313767183835e-09,
   "HOOCC(C)OO*": 3.557665131552207e-11,
   "HOOC(C)COO*": 4.650806878623461e-12,
   "HOOCC(C*)OOH": 1.2247640416956428e-15
  }
 },
 {
  "t": 4.072450000014994,
  "T": 846.2357378760464,
  "p": 101325.0,
  "sxC": {
   "C": 5.217093361895294e-27,
   "CH": 4.634710207961962e-20,
   "CH2": 3.4095020351324216e-12,
   "CH2(S)": 2.73028888428451e-14,
   "CH3": 9.5971594522325e-06,
   "CH4": 0.02257072937863455,
   "CO": 0.01953316331977435,
   "HCO": 7.944080176760004e-09,
   "CH2O": 0.019814813403336535,
   "HCOH": 1.0371736132968304e-11,
   "CH3O": 3.007569677495583e-07,
   "CH2OH": 3.370791235411497e-10,
   "CH3OH": 0.00737242134757757,
   "CO2": 0.00011780560393561548,
   "HOCO": 2.586301788835692e-11,
   "OCHO": 1.2383357584268364e-17,
   "HOCHO": 7.490841481438623e-06,
   "CH3OO": 1.8856624347747087e-05,
   "CH2OOH": 5.426994229153735e-16,
   "HOCH2O": 2.8762219833344536e-15,
   "CH3OOH": 1.4768602411035326e-05,
   "C2": 1.3238160868920228e-25,
   "C2H": 6.198844721909674e-17,
   "C2H2": 0.0002710724020630896,
   "H2CC": 1.0371304324333808e-15,
   "C2H3": 7.36484210169662e-09,
   "C2H4": 0.08904172275402442,
   "C2H5": 3.6730340273471963e-07,
   "C2H6": 0.0006461856506156649,
   "C2O": 6.392829514531167e-20,
   "HCCO": 1.79740958345973e-11,
   "HCCOH": 1.3174943591616572e-09,
   "CH2CO": 0.00032976784156739305,
   "CHCHO": 5.788727937214215e-11,
   "CHCHOH": 6.066621205467314e-12,
   "cC2H3O": 3.732953896521909e-14,
   "CH3CO": 1.0015136391592973e-09,
   "CH2CHO": 1.5649020769036058e-07,
   "CH3CHO": 0.00912624520997283,
   "cC2H4O": 0.0011459176057263818,
   "CH2CHOH": 0.0007965970703032823,
   "CH3CH2O": 1.1783121716955888e-11,
   "CH3CHOH": 1.2599962413698768e-11,
   "CH2CH2OH": 1.1676540822032273e-08,
   "CH3CH2OH": 7.480654799104886e-06,
   "OCHCO": 2.533084107655356e-16,
   "OCHCHO": 0.0002893297688324854,
   "CH2CHOO": 2.5509996762182942e-09,
   "CH3C(O)O": 6.168425736618167e-16,
   "CH2CHOOH": 7.749583937663191e-10,
   "CH3C(O)OH": 6.5529697744577805e-09,
   "CH3CH2OO": 3.196863841921328e-06,
   "CH3CHOOH": 3.2952314963617185e-18,
   "CH2CH2OOH": 1.7603010206745808e-12,
   "CH3CH2OOH": 1.7894540129829831e-07,
   "CH3C(O)OO": 1.8835523626973123e-09,
   "CH3C(O)OOH": 2.88552672945244e-09,
   "HOCH2CH2OO": 4.2340362450938426e-10,
   "C3H2": 7.176035246720211e-27,
   "cC3H2": 1.6776444951315897e-17,
   "C3H3": 2.2504994082085233e-09,
   "CH2CCH": 4.722004640202018e-10,
   "CH2CCH2": 9.393291443882614e-05,
   "CH3CCH": 2.2771362321393817e-05,
   "cC3H4": 1.7853203797511624e-11,
   "CH2CHCH2": 6.473613536443496e-06,
   "CH3CHCH": 5.846519335894422e-09,
   "CH3CCH2": 1.18080476352543e-09,
   "cC3H5": 1.9213095552333567e-13,
   "C3H6": 0.7049095662839594,
   "cC3H6": 2.2974021494875533e-07,
   "iC3H7": 6.21364462826592e-06,
   "nC3H7": 4.793292180675409e-06,
   "C3H8": 0.15500269812898806,
   "CHCC*O": 6.737614345056624e-09,
   "CH*CCO": 6.840473674395174e-09,
   "C*CCHO": 5.903704125347023e-18,
   "CH2CCO": 7.476484580744717e-05,
   "CHCCHO": 5.452532620135306e-06,
   "C2H3CO": 7.59519854217889e-07,
   "CHCHCHO": 8.182932007673277e-11,
   "CH2CCHO": 3.732453905726225e-09,
   "CH3CCO": 2.232924462624856e-10,
   "C2H3CHO": 0.03304636050546532,
   "CH3CHCO": 2.70240099645795e-05,
   "CH2CHCH2O": 5.957417473367526e-10,
   "propen1oxy": 7.087801973911364e-07,
   "propen2oxy": 1.024056406211338e-07,
   "CH2CCH2OH": 7.92115321342443e-12,
   "CH2C(OH)CH2": 8.90140338737069e-07,
   "CH3C(OH)CH": 6.470974768122646e-11,
   "CH3CH2CO": 2.4121791912714988e-12,
   "CH3C(O)CH2": 7.443945265935028e-07,
   "CH3CHCHO": 1.3842871350500671e-06,
   "CH2CHCHOH": 1.9348695965929913e-07,
   "CH2CH2CHO": 4.258859183225463e-10,
   "vinoxylmethyl": 1.391820084892048e-09,
   "CH3CH2CHO": 5.93578693954472e-05,
   "cC3H6O": 0.09027943459676516,
   "CH2CHCH2OH": 7.001426910226872e-05,
   "CH3CHCHOH": 0.00024265314689465945,
   "CH3C(O)CH3": 7.937983670698746e-06,
   "nC3H7O": 1.4365091085745326e-07,
   "iC3H7O": 3.500170781801533e-11,
   "CH3CH2CHOH": 4.083708679459611e-10,
   "CH3CHCH2OH": 2.9057277171012705e-08,
   "CH2CH2CH2OH": 1.3315310428105965e-12,
   "OCHCH2CH2O": 1.1849610464960107e-15,
   "oxiranylmet": 9.012973534302834e-06,
   "CH3COCH2O": 1.8474187190379205e-19,
   "CH3CH(CHO)O": 6.184946905557378e-17,
   "CH2CHCH2OO": 5.1208605281492986e-08,
   "CHCHCH2OOH": 1.4168434438918844e-13,
   "CH2CHCH2OOH": 2.3822769715077318e-07,
   "CH3CHCHOOH": 1.9530391140928505e-17,
   "CH3C(CH2)OOH": 1.03418062780443e-17,
   "nC3H7OO": 3.23551603626989e-06,
   "iC3H7OO": 7.07689535964414e-06,
   "CH2CH2CH2OOH": 4.5272871853283996e-09,
   "CH3CHCH2OOH": 1.524633337206028e-10,
   "CH2CH(OOH)CH3": 8.851688081382282e-12,
   "nC3H7OOH": 6.175510534316162e-08,
   "iC3H7OOH": 1.350195266006607e-07,
   "OCHCH2CH2OOH": 4.861442336783218e-09,
   "cC2H3OCH2OOH": 6.850819149489934e-10,
   "CH3COCH2OOH": 7.804394577223854e-12,
   "CH3CHOOHCHO": 9.304743648982252e-12,
   "HOOCCCOO*": 1.0039617500747826e-09,
   "HOOCC(C)OO*": 3.323465493446999e-11,
   "HOOC(C)COO*": 4.401187870063591e-12,
   "HOOCC(C*)OOH": 1.2025662011654594e-15
  }
 },
 {
  "t": 4.089770000014338,
  "T": 852.366421997368,
  "p": 101325.0,
  "sxC": {
   "C": 1.2705730594082476e-26,
   "CH": 8.61068459224895e-20,
   "CH2": 4.743839838146502e-12,
   "CH2(S)": 4.024015530197224e-14,
   "CH3": 1.1284335961006286e-05,
   "CH4": 0.023759491347658365,
   "CO": 0.020686051400498826,
   "HCO": 1.0142588596351783e-08,
   "CH2O": 0.0202519549382108,
   "HCOH": 1.227340184375059e-11,
   "CH3O": 3.4691060399792535e-07,
   "CH2OH": 4.2721419924054776e-10,
   "CH3OH": 0.007390760462350789,
   "CO2": 0.0001292721187181851,
   "HOCO": 3.3037959271916124e-11,
   "OCHO": 1.7281024300623018e-17,
   "HOCHO": 8.192301097569548e-06,
   "CH3OO": 1.882384726493843e-05,
   "CH2OOH": 6.43490986019142e-16,
   "HOCH2O": 3.57671519502487e-15,
   "CH3OOH": 1.402033810539411e-05,
   "C2": 2.336301307101852e-25,
   "C2H": 8.09198623680327e-17,
   "C2H2": 0.000289576210012893,
   "H2CC": 1.3909212717015332e-15,
   "C2H3": 9.461516975854274e-09,
   "C2H4": 0.09170148984254589,
   "C2H5": 4.5998897709162337e-07,
   "C2H6": 0.0007488106665620274,
   "C2O": 1.2075965536766295e-19,
   "HCCO": 2.5820519716427953e-11,
   "HCCOH": 1.6172224900056164e-09,
   "CH2CO": 0.00035655282122611115,
   "CHCHO": 7.3449094722914e-11,
   "CHCHOH": 8.581774354137329e-12,
   "cC2H3O": 4.520798428869484e-14,
   "CH3CO": 1.2470115784147373e-09,
   "CH2CHO": 1.9700825356918698e-07,
   "CH3CHO": 0.009717537392656019,
   "cC2H4O": 0.0011914738095579055,
   "CH2CHOH": 0.0008651050660924268,
   "CH3CH2O": 1.4209044750937294e-11,
   "CH3CHOH": 1.7520334009199473e-11,
   "CH2CH2OH": 1.3988152955235521e-08,
   "CH3CH2OH": 7.647849778260188e-06,
   "OCHCO": 3.0180377401993026e-16,
   "OCHCHO": 0.00029972991814334205,
   "CH2CHOO": 2.802030593664457e-09,
   "CH3C(O)O": 6.621075206428737e-16,
   "CH2CHOOH": 7.987605663132552e-10,
   "CH3C(O)OH": 6.795207738493492e-09,
   "CH3CH2OO": 3.3740780590281615e-06,
   "CH3CHOOH": 4.167635061858628e-18,
   "CH2CH2OOH": 1.9915384007619308e-12,
   "CH3CH2OOH": 1.7937086855227527e-07,
   "CH3C(O)OO": 1.979505426628754e-09,
   "CH3C(O)OOH": 2.6641556409519646e-09,
   "HOCH2CH2OO": 4.2897452067011053e-10,
   "C3H2": 1.536682762539502e-26,
   "cC3H2": 3.06255008049863e-17,
   "C3H3": 3.5809274413316505e-09,
   "CH2CCH": 6.063663446876285e-10,
   "CH2CCH2": 0.00011849307153814253,
   "CH3CCH": 2.525372940049135e-05,
   "cC3H4": 2.3280499572074405e-11,
   "CH2CHCH2": 8.008217982601274e-06,
   "CH3CHCH": 7.704674334868135e-09,
   "CH3CCH2": 1.5315353793845875e-09,
   "cC3H5": 2.7535113216349036e-13,
   "C3H6": 0.6965945528004762,
   "cC3H6": 2.570626136068288e-07,
   "iC3H7": 7.408712195182491e-06,
   "nC3H7": 5.260898006263863e-06,
   "C3H8": 0.16500466598931468,
   "CHCC*O": 7.4197157101433874e-09,
   "CH*CCO": 8.593961767965e-09,
   "C*CCHO": 7.551063840459011e-18,
   "CH2CCO": 8.129093641672245e-05,
   "CHCCHO": 5.507241096715732e-06,
   "C2H3CO": 8.670383343622072e-07,
   "CHCHCHO": 8.972470551175285e-11,
   "CH2CCHO": 4.5559295990856605e-09,
   "CH3CCO": 2.9064211599538087e-10,
   "C2H3CHO": 0.03479158384605956,
   "CH3CHCO": 2.97064058516306e-05,
   "CH2CHCH2O": 7.602379467605098e-10,
   "propen1oxy": 6.914044804237355e-07,
   "propen2oxy": 9.932244388612239e-08,
   "CH2CCH2OH": 1.120807703772356e-11,
   "CH2C(OH)CH2": 1.1848870937465667e-06,
   "CH3C(OH)CH": 7.8543588080631e-11,
   "CH3CH2CO": 2.9629143883750243e-12,
   "CH3C(O)CH2": 8.284706852564424e-07,
   "CH3CHCHO": 1.5424951377952878e-06,
   "CH2CHCHOH": 2.1806554611283435e-07,
   "CH2CH2CHO": 5.152484645088513e-10,
   "vinoxylmethyl": 1.7433827279535004e-09,
   "CH3CH2CHO": 6.397561700251262e-05,
   "cC3H6O": 0.0904437065272884,
   "CH2CHCH2OH": 7.639422828557125e-05,
   "CH3CHCHOH": 0.00026351928210900015,
   "CH3C(O)CH3": 7.73421444283782e-06,
   "nC3H7O": 1.8836978399780295e-07,
   "iC3H7O": 3.700773234534137e-11,
   "CH3CH2CHOH": 5.052974596692256e-10,
   "CH3CHCH2OH": 3.233482122582817e-08,
   "CH2CH2CH2OH": 1.7182987165756323e-12,
   "OCHCH2CH2O": 1.2115422127157203e-15,
   "oxiranylmet": 8.60243309138744e-06,
   "CH3COCH2O": 2.322701157834171e-19,
   "CH3CH(CHO)O": 7.988675229269509e-17,
   "CH2CHCH2OO": 5.694420886740876e-08,
   "CHCHCH2OOH": 1.76521135821232e-13,
   "CH2CHCH2OOH": 2.630288445702266e-07,
   "CH3CHCHOOH": 2.0678108884639318e-17,
   "CH3C(CH2)OOH": 1.0490244462381668e-17,
   "nC3H7OO": 3.009165583937383e-06,
   "iC3H7OO": 7.15745415902975e-06,
   "CH2CH2CH2OOH": 4.493522102010338e-09,
   "CH3CHCH2OOH": 1.6639493449313882e-10,
   "CH2CH(OOH)CH3": 9.849559369590947e-12,
   "nC3H7OOH": 5.1276747702387015e-08,
   "iC3H7OOH": 1.2191167481021546e-07,
   "OCHCH2CH2OOH": 3.80046325036739e-09,
   "cC2H3OCH2OOH": 6.177338778334026e-10,
   "CH3COCH2OOH": 6.90703894160257e-12,
   "CH3CHOOHCHO": 8.154656169134355e-12,
   "HOOCCCOO*": 8.483551375518344e-10,
   "HOOCC(C)OO*": 3.0973947390294523e-11,
   "HOOC(C)COO*": 4.159512727839085e-12,
   "HOOCC(C*)OOH": 1.1794094454474286e-15
  }
 },
 {
  "t": 4.1036100000138145,
  "T": 858.622384915179,
  "p": 101325.00000000001,
  "sxC": {
   "C": 3.096033271469713e-26,
   "CH": 1.5931011668117425e-19,
   "CH2": 6.565424644513692e-12,
   "CH2(S)": 5.911422680596534e-14,
   "CH3": 1.3268253400628698e-05,
   "CH4": 0.024971567494088985,
   "CO": 0.02183857405371616,
   "HCO": 1.2949697722087462e-08,
   "CH2O": 0.020706694756929534,
   "HCOH": 1.4495561661540884e-11,
   "CH3O": 4.0042252887008796e-07,
   "CH2OH": 5.407047640677128e-10,
   "CH3OH": 0.007402563570136687,
   "CO2": 0.00014120686025661885,
   "HOCO": 4.195063542315281e-11,
   "OCHO": 2.395249750892432e-17,
   "HOCHO": 8.920247193253884e-06,
   "CH3OO": 1.8767878713224256e-05,
   "CH2OOH": 7.588428046069523e-16,
   "HOCH2O": 4.436865821140345e-15,
   "CH3OOH": 1.3273594764960947e-05,
   "C2": 4.146583936238776e-25,
   "C2H": 1.0647233253535325e-16,
   "C2H2": 0.0003080040164400588,
   "H2CC": 1.860191158366075e-15,
   "C2H3": 1.2124143207134508e-08,
   "C2H4": 0.09436801768759043,
   "C2H5": 5.749589188678392e-07,
   "C2H6": 0.0008658478367180871,
   "C2O": 2.2639133388006494e-19,
   "HCCO": 3.688625770959849e-11,
   "HCCOH": 1.9716942141406186e-09,
   "CH2CO": 0.000384159387794873,
   "CHCHO": 9.291973686876651e-11,
   "CHCHOH": 1.2059095408418291e-11,
   "cC2H3O": 5.44786264927461e-14,
   "CH3CO": 1.5517376502604237e-09,
   "CH2CHO": 2.4746066266604635e-07,
   "CH3CHO": 0.01035398837830804,
   "cC2H4O": 0.0012342257122153356,
   "CH2CHOH": 0.0009352348501027748,
   "CH3CH2O": 1.7125949516206466e-11,
   "CH3CHOH": 2.4368642175256702e-11,
   "CH2CH2OH": 1.6641873176551653e-08,
   "CH3CH2OH": 7.851286169698904e-06,
   "OCHCO": 3.57645758871283e-16,
   "OCHCHO": 0.0003091495402464912,
   "CH2CHOO": 3.065890914506598e-09,
   "CH3C(O)O": 7.065426267068647e-16,
   "CH2CHOOH": 8.175844646873959e-10,
   "CH3C(O)OH": 7.024218272797329e-09,
   "CH3CH2OO": 3.5498113468303046e-06,
   "CH3CHOOH": 5.23334102274399e-18,
   "CH2CH2OOH": 2.246290122593471e-12,
   "CH3CH2OOH": 1.7899238310472504e-07,
   "CH3C(O)OO": 2.076253745116315e-09,
   "CH3C(O)OOH": 2.443212407883633e-09,
   "HOCH2CH2OO": 4.3109029711450906e-10,
   "C3H2": 3.2673348944712004e-26,
   "cC3H2": 5.543567632026956e-17,
   "C3H3": 5.646688779238353e-09,
   "CH2CCH": 7.694677420127601e-10,
   "CH2CCH2": 0.0001481163203987917,
   "CH3CCH": 2.7958054609803945e-05,
   "cC3H4": 3.0332969398444676e-11,
   "CH2CHCH2": 9.886624884270765e-06,
   "CH3CHCH": 1.0129864222622877e-08,
   "CH3CCH2": 1.9865160608801803e-09,
   "cC3H5": 3.9345285332569433e-13,
   "C3H6": 0.6883191682199885,
   "cC3H6": 2.8832120979894114e-07,
   "iC3H7": 8.848304510048391e-06,
   "nC3H7": 5.776490461295402e-06,
   "C3H8": 0.17500466686607755,
   "CHCC*O": 8.17631688025834e-09,
   "CH*CCO": 1.0793288911559588e-08,
   "C*CCHO": 9.672708314087741e-18,
   "CH2CCO": 8.838907878164954e-05,
   "CHCCHO": 5.56330908894207e-06,
   "C2H3CO": 9.88643377006458e-07,
   "CHCHCHO": 9.8044560764009e-11,
   "CH2CCHO": 5.54643046223527e-09,
   "CH3CCO": 3.773801555851999e-10,
   "C2H3CHO": 0.03652544543038508,
   "CH3CHCO": 3.247045553732053e-05,
   "CH2CHCH2O": 9.658815181014746e-10,
   "propen1oxy": 6.738793480787208e-07,
   "propen2oxy": 9.630100754868973e-08,
   "CH2CCH2OH": 1.5661611571074457e-11,
   "CH2C(OH)CH2": 1.5566110332157896e-06,
   "CH3C(OH)CH": 9.48054357600799e-11,
   "CH3CH2CO": 3.625813109729017e-12,
   "CH3C(O)CH2": 9.167084418149335e-07,
   "CH3CHCHO": 1.7093048891579534e-06,
   "CH2CHCHOH": 2.443936978209299e-07,
   "CH2CH2CHO": 6.20652357343333e-10,
   "vinoxylmethyl": 2.1736790751291365e-09,
   "CH3CH2CHO": 6.861386919673333e-05,
   "cC3H6O": 0.09047267023352352,
   "CH2CHCH2OH": 8.291708843355612e-05,
   "CH3CHCHOH": 0.00028473723395826115,
   "CH3C(O)CH3": 7.5382175951834916e-06,
   "nC3H7O": 2.4568914279294617e-07,
   "iC3H7O": 3.915059153252503e-11,
   "CH3CH2CHOH": 6.209057089009131e-10,
   "CH3CHCH2OH": 3.5857723708783264e-08,
   "CH2CH2CH2OH": 2.2053861537533033e-12,
   "OCHCH2CH2O": 1.278135095971591e-15,
   "oxiranylmet": 8.217658799228e-06,
   "CH3COCH2O": 2.951319419446468e-19,
   "CH3CH(CHO)O": 1.0235995114857695e-16,
   "CH2CHCH2OO": 6.313583092017187e-08,
   "CHCHCH2OOH": 2.1942234206519657e-13,
   "CH2CHCH2OOH": 2.8934514630839485e-07,
   "CH3CHCHOOH": 2.189649375340337e-17,
   "CH3C(CH2)OOH": 1.0640964801130869e-17,
   "nC3H7OO": 2.7944208544114873e-06,
   "iC3H7OO": 7.242375208187499e-06,
   "CH2CH2CH2OOH": 4.455462957161825e-09,
   "CH3CHCH2OOH": 1.8137634383416314e-10,
   "CH2CH(OOH)CH3": 1.0955141921264673e-11,
   "nC3H7OOH": 4.2461759582094904e-08,
   "iC3H7OOH": 1.0999892496210487e-07,
   "OCHCH2CH2OOH": 2.9646017319589477e-09,
   "cC2H3OCH2OOH": 5.596370468682092e-10,
   "CH3COCH2OOH": 6.103447252966378e-12,
   "CH3CHOOHCHO": 7.1293723088282766e-12,
   "HOOCCCOO*": 7.15281543588945e-10,
   "HOOCC(C)OO*": 2.879942161981889e-11,
   "HOOC(C)COO*": 3.925291458352984e-12,
   "HOOCC(C*)OOH": 1.1550919284962643e-15
  }
 },
 {
  "t": 4.114690000013395,
  "T": 865.0003279773101,
  "p": 101325.0,
  "sxC": {
   "C": 7.541695757231516e-26,
   "CH": 2.935866023122088e-19,
   "CH2": 9.044613484962413e-12,
   "CH2(S)": 8.657181492425948e-14,
   "CH3": 1.5598440621073487e-05,
   "CH4": 0.02620577214459943,
   "CO": 0.02299160312234916,
   "HCO": 1.653420113271817e-08,
   "CH2O": 0.021177890368052912,
   "HCOH": 1.7097870652683075e-11,
   "CH3O": 4.622928547037468e-07,
   "CH2OH": 6.833485254796169e-10,
   "CH3OH": 0.007408016833536893,
   "CO2": 0.00015363890274686012,
   "HOCO": 5.297718997051413e-11,
   "OCHO": 3.300333174712989e-17,
   "HOCHO": 9.67733262749622e-06,
   "CH3OO": 1.8688108176835245e-05,
   "CH2OOH": 8.903088432695548e-16,
   "HOCH2O": 5.490897561643737e-15,
   "CH3OOH": 1.253339426821131e-05,
   "C2": 7.404588965361393e-25,
   "C2H": 1.4125786965172678e-16,
   "C2H2": 0.0003264604485772033,
   "H2CC": 2.482444727240346e-15,
   "C2H3": 1.5501667604415323e-08,
   "C2H4": 0.0970414206908525,
   "C2H5": 7.171337488436366e-07,
   "C2H6": 0.0009988940295726498,
   "C2O": 4.215271791056626e-19,
   "HCCO": 5.2432271756675575e-11,
   "HCCOH": 2.391180257387703e-09,
   "CH2CO": 0.0004126171612906991,
   "CHCHO": 1.1724722968750742e-10,
   "CHCHOH": 1.6843642811164844e-11,
   "cC2H3O": 6.534846326411043e-14,
   "CH3CO": 1.9294075200192216e-09,
   "CH2CHO": 3.1011046695871854e-07,
   "CH3CHO": 0.011035213576255866,
   "cC2H4O": 0.0012741124994454906,
   "CH2CHOH": 0.001006979295492205,
   "CH3CH2O": 2.0622445300997362e-11,
   "CH3CHOH": 3.389671493067627e-11,
   "CH2CH2OH": 1.9671929030347903e-08,
   "CH3CH2OH": 8.08410499950555e-06,
   "OCHCO": 4.218493895965708e-16,
   "OCHCHO": 0.00031769466731729196,
   "CH2CHOO": 3.3431747369635537e-09,
   "CH3C(O)O": 7.497538036062599e-16,
   "CH2CHOOH": 8.315659157502974e-10,
   "CH3C(O)OH": 7.2405542005939085e-09,
   "CH3CH2OO": 3.7225694297388195e-06,
   "CH3CHOOH": 6.525883083777127e-18,
   "CH2CH2OOH": 2.5257585411519853e-12,
   "CH3CH2OOH": 1.7782220897500298e-07,
   "CH3C(O)OO": 2.1732708935759224e-09,
   "CH3C(O)OOH": 2.2264554404647607e-09,
   "HOCH2CH2OO": 4.299655452640322e-10,
   "C3H2": 6.897214178030578e-26,
   "cC3H2": 9.952709995055233e-17,
   "C3H3": 8.826124813648671e-09,
   "CH2CCH": 9.667614567918743e-10,
   "CH2CCH2": 0.00018359151921667086,
   "CH3CCH": 3.092642658563515e-05,
   "cC3H4": 3.9487415270126135e-11,
   "CH2CHCH2": 1.2180822686432753e-05,
   "CH3CHCH": 1.3288564862617621e-08,
   "CH3CCH2": 2.576592172682688e-09,
   "cC3H5": 5.604833942412321e-13,
   "C3H6": 0.6800723974103474,
   "cC3H6": 3.2423667214764504e-07,
   "iC3H7": 1.0579955322950302e-05,
   "nC3H7": 6.3446572929861506e-06,
   "C3H8": 0.1850073189336188,
   "CHCC*O": 9.025072078809222e-09,
   "CH*CCO": 1.3548608743532241e-08,
   "C*CCHO": 1.2419596690412141e-17,
   "CH2CCO": 9.609295770710953e-05,
   "CHCCHO": 5.62538345683406e-06,
   "C2H3CO": 1.1260482723598292e-06,
   "CHCHCHO": 1.0686745745988422e-10,
   "CH2CCHO": 6.734097598214614e-09,
   "CH3CCO": 4.888592203425914e-10,
   "C2H3CHO": 0.038247783930565084,
   "CH3CHCO": 3.531615919909185e-05,
   "CH2CHCH2O": 1.2216113669449025e-09,
   "propen1oxy": 6.563301535658222e-07,
   "propen2oxy": 9.335022263112147e-08,
   "CH2CCH2OH": 2.1633636089540733e-11,
   "CH2C(OH)CH2": 2.020708764244281e-06,
   "CH3C(OH)CH": 1.1393658117511974e-10,
   "CH3CH2CO": 4.421807553984112e-12,
   "CH3C(O)CH2": 1.0092580663427535e-06,
   "CH3CHCHO": 1.8851197577159725e-06,
   "CH2CHCHOH": 2.7257148527596736e-07,
   "CH2CH2CHO": 7.444196969639601e-10,
   "vinoxylmethyl": 2.6974413996943933e-09,
   "CH3CH2CHO": 7.323935672207516e-05,
   "cC3H6O": 0.09037627567145304,
   "CH2CHCH2OH": 8.956350728026838e-05,
   "CH3CHCHOH": 0.000306260203698966,
   "CH3C(O)CH3": 7.349884852021552e-06,
   "nC3H7O": 3.187896565133115e-07,
   "iC3H7O": 4.142351596705067e-11,
   "CH3CH2CHOH": 7.58139506887494e-10,
   "CH3CHCH2OH": 3.963714098324234e-08,
   "CH2CH2CH2OH": 2.8156994816858762e-12,
   "OCHCH2CH2O": 1.3948028845456072e-15,
   "oxiranylmet": 7.857354962593435e-06,
   "CH3COCH2O": 3.7810258491173797e-19,
   "CH3CH(CHO)O": 1.3023220823163646e-16,
   "CH2CHCH2OO": 6.979858721446868e-08,
   "CHCHCH2OOH": 2.7211074482442054e-13,
   "CH2CHCH2OOH": 3.1698607083193995e-07,
   "CH3CHCHOOH": 2.318846915541531e-17,
   "CH3C(CH2)OOH": 1.0791727739833428e-17,
   "nC3H7OO": 2.5909440442367103e-06,
   "iC3H7OO": 7.329175335150614e-06,
   "CH2CH2CH2OOH": 4.412630818138747e-09,
   "CH3CHCH2OOH": 1.9742469604459855e-10,
   "CH2CH(OOH)CH3": 1.217462689804253e-11,
   "nC3H7OOH": 3.5069250597773784e-08,
   "iC3H7OOH": 9.915509995342091e-08,
   "OCHCH2CH2OOH": 2.3077940312889483e-09,
   "cC2H3OCH2OOH": 5.095089691343873e-10,
   "CH3COCH2OOH": 5.38420625774908e-12,
   "CH3CHOOHCHO": 6.217913515363159e-12,
   "HOOCCCOO*": 6.017482102771758e-10,
   "HOOCC(C)OO*": 2.6713073252978182e-11,
   "HOOC(C)COO*": 3.697904030089938e-12,
   "HOOCC(C*)OOH": 1.1293987963483972e-15
  }
 },
 {
  "t": 4.123570000013059,
  "T": 871.4913381977376,
  "p": 101325.0,
  "sxC": {
   "C": 1.833200057920299e-25,
   "CH": 5.386308613491599e-19,
   "CH2": 1.2405764395952258e-11,
   "CH2(S)": 1.2635276195899163e-13,
   "CH3": 1.8329007529550243e-05,
   "CH4": 0.0274599814733727,
   "CO": 0.02414525561821468,
   "HCO": 2.110590212197159e-08,
   "CH2O": 0.02166387628767854,
   "HCOH": 2.0148359850533504e-11,
   "CH3O": 5.334901263892986e-07,
   "CH2OH": 8.620802627932734e-10,
   "CH3OH": 0.007407238643662357,
   "CO2": 0.00016659066073299695,
   "HOCO": 6.655278370110385e-11,
   "OCHO": 4.5221948630206866e-17,
   "HOCHO": 1.0465684813176846e-05,
   "CH3OO": 1.8583838147571124e-05,
   "CH2OOH": 1.039300597646559e-15,
   "HOCH2O": 6.7781418093392625e-15,
   "CH3OOH": 1.180443319071425e-05,
   "C2": 1.3297866622397958e-24,
   "C2H": 1.889406037047407e-16,
   "C2H2": 0.00034506693077560903,
   "H2CC": 3.3069030929391585e-15,
   "C2H3": 1.9776733797879215e-08,
   "C2H4": 0.09972015165457876,
   "C2H5": 8.921948533100012e-07,
   "C2H6": 0.0011495631520435337,
   "C2O": 7.794669522165398e-19,
   "HCCO": 7.416880374453821e-11,
   "HCCOH": 2.8880389126052494e-09,
   "CH2CO": 0.0004419313205118104,
   "CHCHO": 1.4757006262712032e-10,
   "CHCHOH": 2.3388658165511354e-11,
   "cC2H3O": 7.803320033212828e-14,
   "CH3CO": 2.3961266097116362e-09,
   "CH2CHO": 3.8759911978303536e-07,
   "CH3CHO": 0.011759720491384962,
   "cC2H4O": 0.001311045029371172,
   "CH2CHOH": 0.0010802660421540982,
   "CH3CH2O": 2.4793142375412835e-11,
   "CH3CHOH": 4.713034085977997e-11,
   "CH2CH2OH": 2.311035168785853e-08,
   "CH3CH2OH": 8.34091741594292e-06,
   "OCHCO": 4.954823274477998e-16,
   "OCHCHO": 0.0003254572815735098,
   "CH2CHOO": 3.6341463446019765e-09,
   "CH3C(O)O": 7.912602082050713e-16,
   "CH2CHOOH": 8.408310949169954e-10,
   "CH3C(O)OH": 7.444773043524852e-09,
   "CH3CH2OO": 3.8905733867471155e-06,
   "CH3CHOOH": 8.080073298547545e-18,
   "CH2CH2OOH": 2.8306273254615705e-12,
   "CH3CH2OOH": 1.7587690203963815e-07,
   "CH3C(O)OO": 2.2698061385867175e-09,
   "CH3C(O)OOH": 2.016929154341849e-09,
   "HOCH2CH2OO": 4.258555436879544e-10,
   "C3H2": 1.4444229665254323e-25,
   "cC3H2": 1.7717313234253955e-16,
   "C3H3": 1.3672123173535611e-08,
   "CH2CCH": 1.2044278208208801e-09,
   "CH2CCH2": 0.0002257434067237108,
   "CH3CCH": 3.4208399137637575e-05,
   "cC3H4": 5.133987324398958e-11,
   "CH2CHCH2": 1.4973290513852817e-05,
   "CH3CHCH": 1.738869631494376e-08,
   "CH3CCH2": 3.3406014873175753e-09,
   "cC3H5": 7.956122026169763e-13,
   "C3H6": 0.6718510013225563,
   "cC3H6": 3.656408476463538e-07,
   "iC3H7": 1.2656914086894165e-05,
   "nC3H7": 6.9696941679666425e-06,
   "C3H8": 0.1950085261453529,
   "CHCC*O": 9.985429313087596e-09,
   "CH*CCO": 1.6991988422211236e-08,
   "C*CCHO": 1.5990532016382143e-17,
   "CH2CCO": 0.00010442841497107987,
   "CHCCHO": 5.697176925965576e-06,
   "C2H3CO": 1.2809957181955937e-06,
   "CHCHCHO": 1.1628713507470148e-10,
   "CH2CCHO": 8.151571079743541e-09,
   "CH3CCO": 6.316785564586691e-10,
   "C2H3CHO": 0.039956347805110155,
   "CH3CHCO": 3.824197254390125e-05,
   "CH2CHCH2O": 1.5374880851750228e-09,
   "propen1oxy": 6.38876667364433e-07,
   "propen2oxy": 9.047908626720723e-08,
   "CH2CCH2OH": 2.955429115644508e-11,
   "CH2C(OH)CH2": 2.594163877535982e-06,
   "CH3C(OH)CH": 1.364570208226e-10,
   "CH3CH2CO": 5.374632535969038e-12,
   "CH3C(O)CH2": 1.1061584141004261e-06,
   "CH3CHCHO": 2.0701150351445876e-06,
   "CH2CHCHOH": 3.0266451501459634e-07,
   "CH2CH2CHO": 8.888830750182109e-10,
   "vinoxylmethyl": 3.3305267206777363e-09,
   "CH3CH2CHO": 7.781865745830632e-05,
   "cC3H6O": 0.0901639208571069,
   "CH2CHCH2OH": 9.630551729375509e-05,
   "CH3CHCHOH": 0.0003280169792617893,
   "CH3C(O)CH3": 7.169415978212794e-06,
   "nC3H7O": 4.1144288526715363e-07,
   "iC3H7O": 4.381349354938568e-11,
   "CH3CH2CHOH": 9.200589841927845e-10,
   "CH3CHCH2OH": 4.367775402040286e-08,
   "CH2CH2CH2OH": 3.575679279453784e-12,
   "OCHCH2CH2O": 1.5743147088633953e-15,
   "oxiranylmet": 7.52041422266442e-06,
   "CH3COCH2O": 4.872211824932043e-19,
   "CH3CH(CHO)O": 1.646198304762255e-16,
   "CH2CHCH2OO": 7.693571888853551e-08,
   "CHCHCH2OOH": 3.3656067493064483e-13,
   "CH2CHCH2OOH": 3.4567667566110505e-07,
   "CH3CHCHOOH": 2.4555013836816302e-17,
   "CH3C(CH2)OOH": 1.0939830974763302e-17,
   "nC3H7OO": 2.398495788877384e-06,
   "iC3H7OO": 7.415050354584209e-06,
   "CH2CH2CH2OOH": 4.364511497820545e-09,
   "CH3CHCH2OOH": 2.1452373015001075e-10,
   "CH2CH(OOH)CH3": 1.3511664601083991e-11,
   "nC3H7OOH": 2.88923388824773e-08,
   "iC3H7OOH": 8.92773333023057e-08,
   "OCHCH2CH2OOH": 1.7932839406067144e-09,
   "cC2H3OCH2OOH": 4.662476157153802e-10,
   "CH3COCH2OOH": 4.7412926956698874e-12,
   "CH3CHOOHCHO": 5.410360060030782e-12,
   "HOOCCCOO*": 5.051753715130269e-10,
   "HOOCC(C)OO*": 2.471744343601295e-11,
   "HOOC(C)COO*": 3.476971154957952e-12,
   "HOOCC(C*)OOH": 1.1021403327015214e-15
  }
 },
 {
  "t": 4.130700000012789,
  "T": 878.0899242109144,
  "p": 101325.00000000001,
  "sxC": {
   "C": 4.4405017968281015e-25,
   "CH": 9.834508250753775e-19,
   "CH2": 1.6947095750937263e-11,
   "CH2(S)": 1.8374915228827403e-13,
   "CH3": 2.1521675737791917e-05,
   "CH4": 0.028732877865049442,
   "CO": 0.025300544999695213,
   "HCO": 2.6929846775317875e-08,
   "CH2O": 0.02216298677721704,
   "HCOH": 2.3727992800433843e-11,
   "CH3O": 6.149798418455958e-07,
   "CH2OH": 1.0853459150564564e-09,
   "CH3OH": 0.007400286648285664,
   "CO2": 0.00018009527457550176,
   "HOCO": 8.319474813182764e-11,
   "OCHO": 6.164270243387229e-17,
   "HOCHO": 1.1287900578547993e-05,
   "CH3OO": 1.845386827371024e-05,
   "CH2OOH": 1.2071515991818834e-15,
   "HOCH2O": 8.344825162001968e-15,
   "CH3OOH": 1.108994946750466e-05,
   "C2": 2.400708040364185e-24,
   "C2H": 2.5472871900976537e-16,
   "C2H2": 0.0003639891272308324,
   "H2CC": 4.399400202706698e-15,
   "C2H3": 2.5177808901994037e-08,
   "C2H4": 0.10240486782390208,
   "C2H5": 1.1068495762993338e-06,
   "C2H6": 0.0013196633778817925,
   "C2O": 1.431579003156928e-18,
   "HCCO": 1.044279741701334e-10,
   "HCCOH": 3.477912862348538e-09,
   "CH2CO": 0.00047212358891551067,
   "CHCHO": 1.8528788620358447e-10,
   "CHCHOH": 3.229199993869911e-11,
   "cC2H3O": 9.276871349138274e-14,
   "CH3CO": 2.9711839630331257e-09,
   "CH2CHO": 4.830744240711574e-07,
   "CH3CHO": 0.01252570497425723,
   "cC2H4O": 0.0013449698194983447,
   "CH2CHOH": 0.0011550591477795628,
   "CH3CH2O": 2.974113521797032e-11,
   "CH3CHOH": 6.547800515164862e-11,
   "CH2CH2OH": 2.6990063229938256e-08,
   "CH3CH2OH": 8.617921786555552e-06,
   "OCHCO": 5.797500470655993e-16,
   "OCHCHO": 0.0003325283492518822,
   "CH2CHOO": 3.939078953186388e-09,
   "CH3C(O)O": 8.305495710111859e-16,
   "CH2CHOOH": 8.455128961004217e-10,
   "CH3C(O)OH": 7.637697143987422e-09,
   "CH3CH2OO": 4.05199831175982e-06,
   "CH3CHOOH": 9.932375807914365e-18,
   "CH2CH2OOH": 3.161348038935913e-12,
   "CH3CH2OOH": 1.7317568717940742e-07,
   "CH3C(O)OO": 2.364986589617473e-09,
   "CH3C(O)OOH": 1.8167625545358664e-09,
   "HOCH2CH2OO": 4.190397511901752e-10,
   "C3H2": 2.999880800494843e-25,
   "cC3H2": 3.1270289829438303e-16,
   "C3H3": 2.098949171165497e-08,
   "CH2CCH": 1.4901720622566047e-09,
   "CH2CCH2": 0.0002754735481562879,
   "CH3CCH": 3.786711799578001e-05,
   "cC3H4": 6.664510512561005e-11,
   "CH2CHCH2": 1.8361165480024597e-05,
   "CH3CHCH": 2.2692848471235198e-08,
   "CH3CCH2": 4.328112484272141e-09,
   "cC3H5": 1.1251036327637088e-12,
   "C3H6": 0.6636477151819965,
   "cC3H6": 4.1355572321944374e-07,
   "iC3H7": 1.51405282128916e-05,
   "nC3H7": 7.656217149508802e-06,
   "C3H8": 0.20501001608130096,
   "CHCC*O": 1.1079878164077435e-08,
   "CH*CCO": 2.1285088762297343e-08,
   "C*CCHO": 2.0651879136095032e-17,
   "CH2CCO": 0.00011342454191790582,
   "CHCCHO": 5.781550523287643e-06,
   "C2H3CO": 1.4554508937401206e-06,
   "CHCHCHO": 1.26424983500388e-10,
   "CH2CCHO": 9.835234123712143e-09,
   "CH3CCO": 8.140932484988797e-10,
   "C2H3CHO": 0.04164939019898818,
   "CH3CHCO": 4.124908075373772e-05,
   "CH2CHCH2O": 1.924980238168542e-09,
   "propen1oxy": 6.216099908158448e-07,
   "propen2oxy": 8.769280314812219e-08,
   "CH2CCH2OH": 3.9950741582203594e-11,
   "CH2C(OH)CH2": 3.2961741013709397e-06,
   "CH3C(OH)CH": 1.6301094446298864e-10,
   "CH3CH2CO": 6.512298476530405e-12,
   "CH3C(O)CH2": 1.2074399429138703e-06,
   "CH3CHCHO": 2.264422653397245e-06,
   "CH2CHCHOH": 3.3473315392674143e-07,
   "CH2CH2CHO": 1.0564692541527458e-09,
   "vinoxylmethyl": 4.090303662457346e-09,
   "CH3CH2CHO": 8.232599977511839e-05,
   "cC3H6O": 0.0898445071349007,
   "CH2CHCH2OH": 0.00010311631147490638,
   "CH3CHCHOH": 0.0003499431771384265,
   "CH3C(O)CH3": 6.997018701517496e-06,
   "nC3H7O": 5.281800642532733e-07,
   "iC3H7O": 4.630324383968596e-11,
   "CH3CH2CHOH": 1.1099437861101486e-09,
   "CH3CHCH2OH": 4.798157091505821e-08,
   "CH2CH2CH2OH": 4.516361972007187e-12,
   "OCHCH2CH2O": 1.8328375146066866e-15,
   "oxiranylmet": 7.205437456884501e-06,
   "CH3COCH2O": 6.301837977807233e-19,
   "CH3CH(CHO)O": 2.0684782630773613e-16,
   "CH2CHCH2OO": 8.45459680798309e-08,
   "CHCHCH2OOH": 4.15090709382888e-13,
   "CH2CHCH2OOH": 3.7508810735834557e-07,
   "CH3CHCHOOH": 2.5996467450227276e-17,
   "CH3C(CH2)OOH": 1.1082283614768131e-17,
   "nC3H7OO": 2.216629375233216e-06,
   "iC3H7OO": 7.496917238480338e-06,
   "CH2CH2CH2OOH": 4.310452332536598e-09,
   "CH3CHCH2OOH": 2.32639170194646e-10,
   "CH2CH(OOH)CH3": 1.4968380285764897e-11,
   "nC3H7OOH": 2.374517093071695e-08,
   "iC3H7OOH": 8.026793445348895e-08,
   "OCHCH2CH2OOH": 1.3911044910105048e-09,
   "cC2H3OCH2OOH": 4.2884187340416187e-10,
   "CH3COCH2OOH": 4.166964888372523e-12,
   "CH3CHOOHCHO": 4.6966159974005925e-12,
   "HOOCCCOO*": 4.2320314682568217e-10,
   "HOOCC(C)OO*": 2.2812635196107342e-11,
   "HOOC(C)COO*": 3.2620299302065013e-12,
   "HOOCC(C*)OOH": 1.0731189877263196e-15
  }
 },
 {
  "t": 4.136430000012572,
  "T": 884.7815942759269,
  "p": 101325.0,
  "sxC": {
   "C": 1.0690114231611858e-24,
   "CH": 1.7846343360263895e-18,
   "CH2": 2.30518765402102e-11,
   "CH2(S)": 2.660334408357388e-13,
   "CH3": 2.523905799686571e-05,
   "CH4": 0.03002153680313517,
   "CO": 0.026457197617089825,
   "HCO": 3.432519551218286e-08,
   "CH2O": 0.022672504498688656,
   "HCOH": 2.7924351055516324e-11,
   "CH3O": 7.074942258351049e-07,
   "CH2OH": 1.3628377512810099e-09,
   "CH3OH": 0.007387171645577245,
   "CO2": 0.0001941708899322293,
   "HOCO": 1.0347854545432822e-10,
   "OCHO": 8.357278768805215e-17,
   "HOCHO": 1.2145425477675409e-05,
   "CH3OO": 1.8296530287698632e-05,
   "CH2OOH": 1.3946413148511146e-15,
   "HOCH2O": 1.0241096607683498e-14,
   "CH3OOH": 1.0393106396346191e-05,
   "C2": 4.350204104938072e-24,
   "C2H": 3.4585863307250793e-16,
   "C2H2": 0.00038340126810706846,
   "H2CC": 5.845635325906721e-15,
   "C2H3": 3.197713275591783e-08,
   "C2H4": 0.10509338396488799,
   "C2H5": 1.3684616572633502e-06,
   "C2H6": 0.0015108628792502151,
   "C2O": 2.6090938064467716e-18,
   "HCCO": 1.462940706481406e-10,
   "HCCOH": 4.179336802491232e-09,
   "CH2CO": 0.0005031764431333855,
   "CHCHO": 2.3202890346240895e-10,
   "CHCHOH": 4.431277104754445e-11,
   "cC2H3O": 1.0977756958689247e-13,
   "CH3CO": 3.6761335198119973e-09,
   "CH2CHO": 6.000362747381795e-07,
   "CH3CHO": 0.013329483243051915,
   "cC2H4O": 0.0013758093496482322,
   "CH2CHOH": 0.0012312185982779208,
   "CH3CH2O": 3.556482120442049e-11,
   "CH3CHOH": 9.081538596283423e-11,
   "CH2CH2OH": 3.133608251344928e-08,
   "CH3CH2OH": 8.912245181036766e-06,
   "OCHCO": 6.758287881010562e-16,
   "OCHCHO": 0.0003389848162296693,
   "CH2CHOO": 4.257616958200631e-09,
   "CH3C(O)O": 8.670009787001551e-16,
   "CH2CHOOH": 8.457378666531606e-10,
   "CH3C(O)OH": 7.820010650315807e-09,
   "CH3CH2OO": 4.204666824913532e-06,
   "CH3CHOOH": 1.2115269477225113e-17,
   "CH2CH2OOH": 3.517413127399448e-12,
   "CH3CH2OOH": 1.6974535701633422e-07,
   "CH3C(O)OO": 2.4576073117752743e-09,
   "CH3C(O)OOH": 1.6276620444625876e-09,
   "HOCH2CH2OO": 4.098185073658396e-10,
   "C3H2": 6.170665738813225e-25,
   "cC3H2": 5.46731768515067e-16,
   "C3H3": 3.1917331668857836e-08,
   "CH2CCH": 1.8331239730945018e-09,
   "CH2CCH2": 0.00033365594284458336,
   "CH3CCH": 4.197448880373916e-05,
   "cC3H4": 8.631695995618834e-11,
   "CH2CHCH2": 2.245045056007361e-05,
   "CH3CHCH": 2.951728366831099e-08,
   "CH3CCH2": 5.599682451895189e-09,
   "cC3H5": 1.583860019706348e-12,
   "C3H6": 0.6554668119467328,
   "cC3H6": 4.6913629093170704e-07,
   "iC3H7": 1.8095016323806045e-05,
   "nC3H7": 8.407630530661768e-06,
   "C3H8": 0.21500067297659903,
   "CHCC*O": 1.233186705449152e-08,
   "CH*CCO": 2.6614874534185262e-08,
   "C*CCHO": 2.6748727225846813e-17,
   "CH2CCO": 0.00012309733449498075,
   "CHCCHO": 5.88036171839065e-06,
   "C2H3CO": 1.6512760135500834e-06,
   "CHCHCHO": 1.3740949547585415e-10,
   "CH2CCHO": 1.1821304695643119e-08,
   "CH3CCO": 1.045929484180316e-09,
   "C2H3CHO": 0.04332259043213185,
   "CH3CHCO": 4.433603196635933e-05,
   "CH2CHCH2O": 2.396036280192399e-09,
   "propen1oxy": 6.046266913199336e-07,
   "propen2oxy": 8.499834809077951e-08,
   "CH2CCH2OH": 5.343511447275052e-11,
   "CH2C(OH)CH2": 4.146750090261095e-06,
   "CH3C(OH)CH": 1.9433655928099362e-10,
   "CH3CH2CO": 7.86523398059573e-12,
   "CH3C(O)CH2": 1.312902905096902e-06,
   "CH3CHCHO": 2.467694779451114e-06,
   "CH2CHCHOH": 3.6876013898768986e-07,
   "CH2CH2CHO": 1.24926331616955e-09,
   "vinoxylmethyl": 4.993657371361014e-09,
   "CH3CH2CHO": 8.673551702472895e-05,
   "cC3H6O": 0.08942708196662592,
   "CH2CHCH2OH": 0.00010995798984408652,
   "CH3CHCHOH": 0.00037194099209075993,
   "CH3C(O)CH3": 6.833219922726603e-06,
   "nC3H7O": 6.741154007883145e-07,
   "iC3H7O": 4.886544573375293e-11,
   "CH3CH2CHOH": 1.3308069157872477e-09,
   "CH3CHCH2OH": 5.253814304689224e-08,
   "CH2CH2CH2OH": 5.671605025559151e-12,
   "OCHCH2CH2O": 2.189980565276598e-15,
   "oxiranylmet": 6.9113753392420575e-06,
   "CH3COCH2O": 8.16353559086245e-19,
   "CH3CH(CHO)O": 2.5838161055546884e-16,
   "CH2CHCH2OO": 9.260718698437633e-08,
   "CHCHCH2OOH": 5.10223557757422e-13,
   "CH2CHCH2OOH": 4.0477741761099007e-07,
   "CH3CHCHOOH": 2.750925752828088e-17,
   "CH3C(CH2)OOH": 1.1215538930713832e-17,
   "nC3H7OO": 2.045045257337539e-06,
   "iC3H7OO": 7.571218189420006e-06,
   "CH2CH2CH2OOH": 4.2497394851422626e-09,
   "CH3CHCH2OOH": 2.516771313365497e-10,
   "CH2CH(OOH)CH3": 1.6541920727626536e-11,
   "nC3H7OOH": 1.947157913985207e-08,
   "iC3H7OOH": 7.205053146031179e-08,
   "OCHCH2CH2OOH": 1.0776712366201092e-09,
   "cC2H3OCH2OOH": 3.964346700837857e-10,
   "CH3COCH2OOH": 3.654855541395317e-12,
   "CH3CHOOHCHO": 4.067920179007085e-12,
   "HOOCCCOO*": 3.5383726144997124e-10,
   "HOOCC(C)OO*": 2.1000079227172604e-11,
   "HOOC(C)COO*": 3.0529568863084873e-12,
   "HOOCC(C*)OOH": 1.04219158549577e-15
  }
 },
 {
  "t": 4.141060000012397,
  "T": 891.5813743170769,
  "p": 101325.0,
  "sxC": {
   "C": 2.560552974281724e-24,
   "CH": 3.222387935818722e-18,
   "CH2": 3.125299120358126e-11,
   "CH2(S)": 3.8370786826866254e-13,
   "CH3": 2.9566076752315574e-05,
   "CH4": 0.03132881594273425,
   "CO": 0.02762028108388022,
   "HCO": 4.3723169408293265e-08,
   "CH2O": 0.02319150349192504,
   "HCOH": 3.285711483575222e-11,
   "CH3O": 8.119918288220011e-07,
   "CH2OH": 1.7073819126591137e-09,
   "CH3OH": 0.0073677766609172935,
   "CO2": 0.00020890224807453958,
   "HOCO": 1.2817176084383123e-10,
   "OCHO": 1.1280372485035264e-16,
   "HOCHO": 1.3043484160021725e-05,
   "CH3OO": 1.8108628872412194e-05,
   "CH2OOH": 1.602907706785286e-15,
   "HOCH2O": 1.2532378424314115e-14,
   "CH3OOH": 9.713173270250409e-06,
   "C2": 7.91860460591316e-24,
   "C2H": 4.730650431692299e-16,
   "C2H2": 0.00040359921138858164,
   "H2CC": 7.767939386890507e-15,
   "C2H3": 4.054320086809673e-08,
   "C2H4": 0.10779608582273845,
   "C2H5": 1.686682342193684e-06,
   "C2H6": 0.0017258153467345654,
   "C2O": 4.7260573309359405e-18,
   "HCCO": 2.0412179243803552e-10,
   "HCCOH": 5.01894343365383e-09,
   "CH2CO": 0.0005352142992370593,
   "CHCHO": 2.899863685828221e-10,
   "CHCHOH": 6.048834040342172e-11,
   "cC2H3O": 1.2936414170936225e-13,
   "CH3CO": 4.53924679503505e-09,
   "CH2CHO": 7.430761124822221e-07,
   "CH3CHO": 0.01417005416117325,
   "cC2H4O": 0.0014036359649563285,
   "CH2CHOH": 0.0013089399579833889,
   "CH3CH2O": 4.238803313998531e-11,
   "CH3CHOH": 1.2580582699340045e-10,
   "CH2CH2OH": 3.61895721887028e-08,
   "CH3CH2OH": 9.223538080660779e-06,
   "OCHCO": 7.854337719125474e-16,
   "OCHCHO": 0.0003449263796885932,
   "CH2CHOO": 4.590551165177503e-09,
   "CH3C(O)O": 9.000867576027247e-16,
   "CH2CHOOH": 8.416188670796446e-10,
   "CH3C(O)OH": 7.993267785322213e-09,
   "CH3CH2OO": 4.346899390803505e-06,
   "CH3CHOOH": 1.4667601077593568e-17,
   "CH2CH2OOH": 3.899339783235022e-12,
   "CH3CH2OOH": 1.6559956908832677e-07,
   "CH3C(O)OO": 2.5466285639812957e-09,
   "CH3C(O)OOH": 1.4499742878646053e-09,
   "HOCH2CH2OO": 3.984440802990504e-10,
   "C3H2": 1.259433455241468e-24,
   "cC3H2": 9.484233633488194e-16,
   "C3H3": 4.813395551893896e-08,
   "CH2CCH": 2.2465665826877498e-09,
   "CH2CCH2": 0.0004014795207552611,
   "CH3CCH": 4.663828988864616e-05,
   "cC3H4": 1.1158823934619017e-10,
   "CH2CHCH2": 2.7381614531912415e-05,
   "CH3CHCH": 3.828498972996315e-08,
   "CH3CCH2": 7.237459982332341e-09,
   "cC3H5": 2.221259930136892e-12,
   "C3H6": 0.6472773600698178,
   "cC3H6": 5.340506297513939e-07,
   "iC3H7": 2.1604518738675308e-05,
   "nC3H7": 9.230279698880479e-06,
   "C3H8": 0.22501393864892347,
   "CHCC*O": 1.3773337949822121e-08,
   "CH*CCO": 3.323116054465048e-08,
   "C*CCHO": 3.4770418719745644e-17,
   "CH2CCO": 0.00013350739418386737,
   "CHCCHO": 5.995094935827467e-06,
   "C2H3CO": 1.8714127648949173e-06,
   "CHCHCHO": 1.4943884513751762e-10,
   "CH2CCHO": 1.4156933804292976e-08,
   "CH3CCO": 1.3403346668509525e-09,
   "C2H3CHO": 0.044978693053408264,
   "CH3CHCO": 4.751694464235628e-05,
   "CH2CHCH2O": 2.965668774118683e-09,
   "propen1oxy": 5.879339250658527e-07,
   "propen2oxy": 8.238949225264176e-08,
   "CH2CCH2OH": 7.079509974752528e-11,
   "CH2C(OH)CH2": 5.171872260425629e-06,
   "CH3C(OH)CH": 2.314800410487492e-10,
   "CH3CH2CO": 9.474814278731357e-12,
   "CH3C(O)CH2": 1.4226947236444813e-06,
   "CH3CHCHO": 2.6802082818567955e-06,
   "CH2CHCHOH": 4.04835837321279e-07,
   "CH2CH2CHO": 1.470021333965009e-09,
   "vinoxylmethyl": 6.061733724332892e-09,
   "CH3CH2CHO": 9.104637389040519e-05,
   "cC3H6O": 0.08891831655535896,
   "CH2CHCH2OH": 0.0001168213606645642,
   "CH3CHCHOH": 0.00039400626729367826,
   "CH3C(O)CH3": 6.677939624632761e-06,
   "nC3H7O": 8.558824854661546e-07,
   "iC3H7O": 5.1476495908550026e-11,
   "CH3CH2CHOH": 1.5865664647726638e-09,
   "CH3CHCH2OH": 5.734928356046825e-08,
   "CH2CH2CH2OH": 7.085057958718739e-12,
   "OCHCH2CH2O": 2.6716598719963566e-15,
   "oxiranylmet": 6.635915593361666e-06,
   "CH3COCH2O": 1.058241272072259e-18,
   "CH3CH(CHO)O": 3.2115397393534753e-16,
   "CH2CHCH2OO": 1.0112113100832675e-07,
   "CHCHCH2OOH": 6.252731380783485e-13,
   "CH2CHCH2OOH": 4.3435494147815497e-07,
   "CH3CHCHOOH": 2.9094094639627216e-17,
   "CH3C(CH2)OOH": 1.1336259394055584e-17,
   "nC3H7OO": 1.88264869526117e-06,
   "iC3H7OO": 7.634306390954349e-06,
   "CH2CH2CH2OOH": 4.181229734633736e-09,
   "CH3CHCH2OOH": 2.7158676663807957e-10,
   "CH2CH(OOH)CH3": 1.823297184578477e-11,
   "nC3H7OOH": 1.592013793062313e-08,
   "iC3H7OOH": 6.45236416632041e-08,
   "OCHCH2CH2OOH": 8.330395292328146e-10,
   "cC2H3OCH2OOH": 3.6813570494885855e-10,
   "CH3COCH2OOH": 3.1971270131321142e-12,
   "CH3CHOOHCHO": 3.513496243067909e-12,
   "HOOCCCOO*": 2.9505488808899865e-10,
   "HOOCC(C)OO*": 1.9272571535256208e-11,
   "HOOC(C)COO*": 2.848803194266289e-12,
   "HOOCC(C*)OOH": 1.0090984121595802e-15
  }
 },
 {
  "t": 4.144800000012255,
  "T": 898.4629250026733,
  "p": 101325.0,
  "sxC": {
   "C": 6.075551186106168e-24,
   "CH": 5.7742515103967206e-18,
   "CH2": 4.219127573821207e-11,
   "CH2(S)": 5.503827248534829e-13,
   "CH3": 3.4566601890271084e-05,
   "CH4": 0.03264968934050725,
   "CO": 0.028788000616758992,
   "HCO": 5.559344654899092e-08,
   "CH2O": 0.023715377006577172,
   "HCOH": 3.8629838207968596e-11,
   "CH3O": 9.285222102537444e-07,
   "CH2OH": 2.131883522649493e-09,
   "CH3OH": 0.007342033111176197,
   "CO2": 0.00022428942073843584,
   "HOCO": 1.5801199096513222e-10,
   "OCHO": 1.5143326821999634e-16,
   "HOCHO": 1.3981831796783377e-05,
   "CH3OO": 1.7887253070718895e-05,
   "CH2OOH": 1.831142328268566e-15,
   "HOCH2O": 1.52769498746268e-14,
   "CH3OOH": 9.052984809896145e-06,
   "C2": 1.4435295374553868e-23,
   "C2H": 6.507119754944784e-16,
   "C2H2": 0.00042479370937665184,
   "H2CC": 1.031857550464723e-14,
   "C2H3": 5.127341023498806e-08,
   "C2H4": 0.11050756616956561,
   "C2H5": 2.070439320601379e-06,
   "C2H6": 0.0019660233638973093,
   "C2O": 8.489155960018717e-18,
   "HCCO": 2.8334316301838065e-10,
   "HCCOH": 6.0246015706389385e-09,
   "CH2CO": 0.0005681743237147439,
   "CHCHO": 3.61431384850649e-10,
   "CHCHOH": 8.203482851170726e-11,
   "cC2H3O": 1.5171485570973965e-13,
   "CH3CO": 5.587375919925358e-09,
   "CH2CHO": 9.165322694146802e-07,
   "CH3CHO": 0.015040391154423476,
   "cC2H4O": 0.0014283627368507678,
   "CH2CHOH": 0.0013879470658625438,
   "CH3CH2O": 5.0287638156911324e-11,
   "CH3CHOH": 1.7378980859011312e-10,
   "CH2CH2OH": 4.1557663409104263e-08,
   "CH3CH2OH": 9.550690636284874e-06,
   "OCHCO": 9.097388512504505e-16,
   "OCHCHO": 0.00035041070261249407,
   "CH2CHOO": 4.936315510616343e-09,
   "CH3C(O)O": 9.29009536413673e-16,
   "CH2CHOOH": 8.332755217377406e-10,
   "CH3C(O)OH": 8.158012780066264e-09,
   "CH3CH2OO": 4.4759558298727495e-06,
   "CH3CHOOH": 1.7606292723255682e-17,
   "CH2CH2OOH": 4.304708922988456e-12,
   "CH3CH2OOH": 1.6077890176780458e-07,
   "CH3C(O)OO": 2.630202397654555e-09,
   "CH3C(O)OOH": 1.2847441344521034e-09,
   "HOCH2CH2OO": 3.852194910823134e-10,
   "C3H2": 2.543993651305621e-24,
   "cC3H2": 1.629318182101128e-15,
   "C3H3": 7.189547364189473e-08,
   "CH2CCH": 2.7448848113935585e-09,
   "CH2CCH2": 0.0004797847771560534,
   "CH3CCH": 5.195946011787633e-05,
   "cC3H4": 1.4382279662361967e-10,
   "CH2CHCH2": 3.3283139797658184e-05,
   "CH3CHCH": 4.9455880465650266e-08,
   "CH3CCH2": 9.333261685279167e-09,
   "cC3H5": 3.0992326107892986e-12,
   "C3H6": 0.6390994391538626,
   "cC3H6": 6.09908860094009e-07,
   "iC3H7": 2.5737994514901364e-05,
   "nC3H7": 1.0124891042460612e-05,
   "C3H8": 0.23502274303955029,
   "CHCC*O": 1.5430699074879692e-08,
   "CH*CCO": 4.1389906888992106e-08,
   "C*CCHO": 4.53132101731441e-17,
   "CH2CCO": 0.00014465601254488777,
   "CHCCHO": 6.125804715582304e-06,
   "C2H3CO": 2.1177397826259927e-06,
   "CHCHCHO": 1.6265726545729367e-10,
   "CH2CCHO": 1.6876539153785398e-08,
   "CH3CCO": 1.7113891875164187e-09,
   "C2H3CHO": 0.04661005600226452,
   "CH3CHCO": 5.078902471149804e-05,
   "CH2CHCH2O": 3.6461134190058264e-09,
   "propen1oxy": 5.716286378768074e-07,
   "propen2oxy": 7.987502915192616e-08,
   "CH2CCH2OH": 9.283677299943747e-11,
   "CH2C(OH)CH2": 6.393729616062022e-06,
   "CH3C(OH)CH": 2.7546531339194775e-10,
   "CH3CH2CO": 1.1378177318508591e-11,
   "CH3C(O)CH2": 1.5361440278496426e-06,
   "CH3CHCHO": 2.9006048578326062e-06,
   "CH2CHCHOH": 4.4277659496717296e-07,
   "CH2CH2CHO": 1.7198460044062515e-09,
   "vinoxylmethyl": 7.308735262419997e-09,
   "CH3CH2CHO": 9.523622328344629e-05,
   "cC3H6O": 0.08832733329224121,
   "CH2CHCH2OH": 0.00012365445844706222,
   "CH3CHCHOH": 0.00041599771483007185,
   "CH3C(O)CH3": 6.532177852149363e-06,
   "nC3H7O": 1.0799417802837882e-06,
   "iC3H7O": 5.408855192074827e-11,
   "CH3CH2CHOH": 1.8793713044103714e-09,
   "CH3CHCH2OH": 6.237805186272477e-08,
   "CH2CH2CH2OH": 8.796458960319717e-12,
   "OCHCH2CH2O": 3.3063450040801013e-15,
   "oxiranylmet": 6.378520564174274e-06,
   "CH3COCH2O": 1.369600356048828e-18,
   "CH3CH(CHO)O": 3.9697863371517316e-16,
   "CH2CHCH2OO": 1.1002433383793299e-07,
   "CHCHCH2OOH": 7.632489413513091e-13,
   "CH2CHCH2OOH": 4.631743428488907e-07,
   "CH3CHCHOOH": 3.073911495132674e-17,
   "CH3C(CH2)OOH": 1.144002897131778e-17,
   "nC3H7OO": 1.7293441169107917e-06,
   "iC3H7OO": 7.681731975940065e-06,
   "CH2CH2CH2OOH": 4.104041194331735e-09,
   "CH3CHCH2OOH": 2.921480470734409e-10,
   "CH2CH(OOH)CH3": 2.002800375587904e-11,
   "nC3H7OOH": 1.298373123804967e-08,
   "iC3H7OOH": 5.764351739496546e-08,
   "OCHCH2CH2OOH": 6.429588641225219e-10,
   "cC2H3OCH2OOH": 3.4333451761078327e-10,
   "CH3COCH2OOH": 2.7895867192101644e-12,
   "CH3CHOOHCHO": 3.026903632881802e-12,
   "HOOCCCOO*": 2.4546653832331356e-10,
   "HOOCC(C)OO*": 1.7633262607594873e-11,
   "HOOC(C)COO*": 2.649997377510282e-12,
   "HOOCC(C*)OOH": 9.738110074228192e-16
  }
 },
 {
  "t": 4.14783000001214,
  "T": 905.4155614844099,
  "p": 101325.00000000001,
  "sxC": {
   "C": 1.424718410148494e-23,
   "CH": 1.0255111573659654e-17,
   "CH2": 5.6695736640806173e-11,
   "CH2(S)": 7.843608709196005e-13,
   "CH3": 4.0311536023536335e-05,
   "CH4": 0.03398220964897767,
   "CO": 0.029961529752401277,
   "HCO": 7.051299580692214e-08,
   "CH2O": 0.024240165328599263,
   "HCOH": 4.5361541184087594e-11,
   "CH3O": 1.0568821083974178e-06,
   "CH2OH": 2.6515981839001384e-09,
   "CH3OH": 0.007309830259459989,
   "CO2": 0.0002403663904852106,
   "HOCO": 1.9387789179582352e-10,
   "OCHO": 2.0211494430678122e-16,
   "HOCHO": 1.496196114022577e-05,
   "CH3OO": 1.7628653145722905e-05,
   "CH2OOH": 2.0779089142368485e-15,
   "HOCH2O": 1.853964896085041e-14,
   "CH3OOH": 8.413215044230562e-06,
   "C2": 2.6305820296546308e-23,
   "C2H": 8.991021228639806e-16,
   "C2H2": 0.0004472737900793267,
   "H2CC": 1.3704439325802635e-14,
   "C2H3": 6.465894450775429e-08,
   "C2H4": 0.11322948621200778,
   "C2H5": 2.529938904130389e-06,
   "C2H6": 0.002233394563942138,
   "C2O": 1.5107285991289836e-17,
   "HCCO": 3.911381721889476e-10,
   "HCCOH": 7.2322278921335534e-09,
   "CH2CO": 0.0006020720402718045,
   "CHCHO": 4.4913095484330696e-10,
   "CHCHOH": 1.1047808154004394e-10,
   "cC2H3O": 1.7702624708258735e-13,
   "CH3CO": 6.851245937672299e-09,
   "CH2CHO": 1.1253782935795852e-06,
   "CH3CHO": 0.01593425298658967,
   "cC2H4O": 0.0014500100959414452,
   "CH2CHOH": 0.0014681415140057497,
   "CH3CH2O": 5.933291619508664e-11,
   "CH3CHOH": 2.391918790096256e-10,
   "CH2CH2OH": 4.744725239301395e-08,
   "CH3CH2OH": 9.894215646028536e-06,
   "OCHCO": 1.0501531231394806e-15,
   "OCHCHO": 0.00035550888168468076,
   "CH2CHOO": 5.293601459229249e-09,
   "CH3C(O)O": 9.530386018639003e-16,
   "CH2CHOOH": 8.208466960736481e-10,
   "CH3C(O)OH": 8.315340949762851e-09,
   "CH3CH2OO": 4.589386068827231e-06,
   "CH3CHOOH": 2.0939878583998466e-17,
   "CH2CH2OOH": 4.731104449160083e-12,
   "CH3CH2OOH": 1.5532322509892118e-07,
   "CH3C(O)OO": 2.7064879530098476e-09,
   "CH3C(O)OOH": 1.1321945084748028e-09,
   "HOCH2CH2OO": 3.7041575858034055e-10,
   "C3H2": 5.0815686593369004e-24,
   "cC3H2": 2.770547476193205e-15,
   "C3H3": 1.0632614893937401e-07,
   "CH2CCH": 3.347403108867091e-09,
   "CH2CCH2": 0.000569530730896905,
   "CH3CCH": 5.806863209619698e-05,
   "cC3H4": 1.847125630694156e-10,
   "CH2CHCH2": 4.03037660252977e-05,
   "CH3CHCH": 6.358721744880538e-08,
   "CH3CCH2": 1.2001386116887503e-08,
   "cC3H5": 4.299849786863631e-12,
   "C3H6": 0.6309345154657922,
   "cC3H6": 6.987735005550247e-07,
   "iC3H7": 3.057061020342417e-05,
   "nC3H7": 1.1092496065950914e-05,
   "C3H8": 0.24502476579763913,
   "CHCC*O": 1.733490484377109e-08,
   "CH*CCO": 5.13995671388178e-08,
   "C*CCHO": 5.916826546728134e-17,
   "CH2CCO": 0.0001565677860126114,
   "CHCCHO": 6.27201105908283e-06,
   "C2H3CO": 2.392726905604714e-06,
   "CHCHCHO": 1.7724095660905185e-10,
   "CH2CCHO": 2.0016441413797297e-08,
   "CH3CCO": 2.1761810742721354e-09,
   "C2H3CHO": 0.048213026051205636,
   "CH3CHCO": 5.415917732302629e-05,
   "CH2CHCH2O": 4.449980336662864e-09,
   "propen1oxy": 5.557537707006828e-07,
   "propen2oxy": 7.745593508230155e-08,
   "CH2CCH2OH": 1.2048110619172872e-10,
   "CH2C(OH)CH2": 7.837478821979265e-06,
   "CH3C(OH)CH": 3.2756674444627766e-10,
   "CH3CH2CO": 1.3619002157484582e-11,
   "CH3C(O)CH2": 1.6526232689114415e-06,
   "CH3CHCHO": 3.127548083291599e-06,
   "CH2CHCHOH": 4.823993480775283e-07,
   "CH2CH2CHO": 1.9995920790455108e-09,
   "vinoxylmethyl": 8.74808194964869e-09,
   "CH3CH2CHO": 9.929777218368506e-05,
   "cC3H6O": 0.08766217432304192,
   "CH2CHCH2OH": 0.00013042176171664378,
   "CH3CHCHOH": 0.0004378261048625236,
   "CH3C(O)CH3": 6.396608156134385e-06,
   "nC3H7O": 1.3536614939688967e-06,
   "iC3H7O": 5.665141724054031e-11,
   "CH3CH2CHOH": 2.2111924925713577e-09,
   "CH3CHCH2OH": 6.758579315045184e-08,
   "CH2CH2CH2OH": 1.0849947782330358e-11,
   "OCHCH2CH2O": 4.128069546959524e-15,
   "oxiranylmet": 6.1379349295024185e-06,
   "CH3COCH2O": 1.767036910293633e-18,
   "CH3CH(CHO)O": 4.879533022329098e-16,
   "CH2CHCH2OO": 1.192546902875604e-07,
   "CHCHCH2OOH": 9.275866568673625e-13,
   "CH2CHCH2OOH": 4.906002349396067e-07,
   "CH3CHCHOOH": 3.2432217162266064e-17,
   "CH3C(CH2)OOH": 1.152264236115043e-17,
   "nC3H7OO": 1.5846032909608815e-06,
   "iC3H7OO": 7.708999549107405e-06,
   "CH2CH2CH2OOH": 4.017099480283232e-09,
   "CH3CHCH2OOH": 3.131279808955063e-10,
   "CH2CH(OOH)CH3": 2.1912115133137257e-11,
   "nC3H7OOH": 1.0561250579329673e-08,
   "iC3H7OOH": 5.135358923000227e-08,
   "OCHCH2CH2OOH": 4.95483408965735e-10,
   "cC2H3OCH2OOH": 3.2141821098207396e-10,
   "CH3COCH2OOH": 2.4272807502404286e-12,
   "CH3CHOOHCHO": 2.6007177499978567e-12,
   "HOOCCCOO*": 2.0370689533758695e-10,
   "HOOCC(C)OO*": 1.6080453830228926e-11,
   "HOOC(C)COO*": 2.456582613795027e-12,
   "HOOCC(C*)OOH": 9.362862728225015e-16
  }
 },
 {
  "t": 4.150290000012047,
  "T": 912.4168698515831,
  "p": 101324.99999999999,
  "sxC": {
   "C": 3.289722087441864e-23,
   "CH": 1.8010419934589432e-17,
   "CH2": 7.576755205463752e-11,
   "CH2(S)": 1.108825919785483e-12,
   "CH3": 4.685545175441984e-05,
   "CH4": 0.03532223594568272,
   "CO": 0.03114027524449813,
   "HCO": 8.912152389706291e-08,
   "CH2O": 0.024760528912929628,
   "HCOH": 5.315831320557896e-11,
   "CH3O": 1.1960590453258208e-06,
   "CH2OH": 3.28227931501369e-09,
   "CH3OH": 0.0072711271614604054,
   "CO2": 0.00025713897552262374,
   "HOCO": 2.3666893576795064e-10,
   "OCHO": 2.679554094073892e-16,
   "HOCHO": 1.5983322106095498e-05,
   "CH3OO": 1.732943522429595e-05,
   "CH2OOH": 2.3400386699353886e-15,
   "HOCH2O": 2.2378003580418836e-14,
   "CH3OOH": 7.795306044517425e-06,
   "C2": 4.778223840594678e-23,
   "C2H": 1.245731939968929e-15,
   "C2H2": 0.0004713189314157788,
   "H2CC": 1.819286913262706e-14,
   "C2H3": 8.124813082110847e-08,
   "C2H4": 0.11595960043485723,
   "C2H5": 3.074862481799215e-06,
   "C2H6": 0.0025292373060489272,
   "C2O": 2.6584661242295147e-17,
   "HCCO": 5.364538809109454e-10,
   "HCCOH": 8.682627699228634e-09,
   "CH2CO": 0.0006368718519897591,
   "CHCHO": 5.560775677494029e-10,
   "CHCHOH": 1.4758399417733996e-10,
   "cC2H3O": 2.054013400485584e-13,
   "CH3CO": 8.3603322630224e-09,
   "CH2CHO": 1.3743893788604435e-06,
   "CH3CHO": 0.01684284186438188,
   "cC2H4O": 0.001468599929395057,
   "CH2CHOH": 0.0015492895512832353,
   "CH3CH2O": 6.954468437359324e-11,
   "CH3CHOH": 3.275196431413102e-10,
   "CH2CH2OH": 5.384140275167007e-08,
   "CH3CH2OH": 1.0254824437808836e-05,
   "OCHCO": 1.2077962165831495e-15,
   "OCHCHO": 0.0003602815735370601,
   "CH2CHOO": 5.659924541031448e-09,
   "CH3C(O)O": 9.714275173469996e-16,
   "CH2CHOOH": 8.045252398076218e-10,
   "CH3C(O)OH": 8.466213405656779e-09,
   "CH3CH2OO": 4.684572131721109e-06,
   "CH3CHOOH": 2.4652250966149165e-17,
   "CH2CH2OOH": 5.174510926809887e-12,
   "CH3CH2OOH": 1.4929069999312263e-07,
   "CH3C(O)OO": 2.773376730001097e-09,
   "CH3C(O)OOH": 9.925028977986266e-10,
   "HOCH2CH2OO": 3.5431730019451906e-10,
   "C3H2": 1.0018300371004977e-23,
   "cC3H2": 4.656993365246412e-15,
   "C3H3": 1.5554776524352415e-07,
   "CH2CCH": 4.077577824117504e-09,
   "CH2CCH2": 0.0006714675076787377,
   "CH3CCH": 6.510648106584785e-05,
   "cC3H4": 2.3617868927650975e-10,
   "CH2CHCH2": 4.858610704323948e-05,
   "CH3CHCH": 8.12869367722783e-08,
   "CH3CCH2": 1.53719306050316e-08,
   "cC3H5": 5.925778718223993e-12,
   "C3H6": 0.622798424351987,
   "cC3H6": 8.029007598945293e-07,
   "iC3H7": 3.616316793517071e-05,
   "nC3H7": 1.2130533728949846e-05,
   "C3H8": 0.25500223119873927,
   "CHCC*O": 1.9514300416803577e-08,
   "CH*CCO": 6.358893204654627e-08,
   "C*CCHO": 7.732049991948409e-17,
   "CH2CCO": 0.00016924749509946007,
   "CHCCHO": 6.432300380264233e-06,
   "C2H3CO": 2.698477440173413e-06,
   "CHCHCHO": 1.9333679590997839e-10,
   "CH2CCHO": 2.360204282298315e-08,
   "CH3CCO": 2.753349362890144e-09,
   "C2H3CHO": 0.049781447936616575,
   "CH3CHCO": 5.7631290660138174e-05,
   "CH2CHCH2O": 5.386649765474311e-09,
   "propen1oxy": 5.403655426379432e-07,
   "propen2oxy": 7.513584574660607e-08,
   "CH2CCH2OH": 1.5464776966718186e-10,
   "CH2C(OH)CH2": 9.52603109516843e-06,
   "CH3C(OH)CH": 3.891340177765027e-10,
   "CH3CH2CO": 1.6238956561627562e-11,
   "CH3C(O)CH2": 1.771080847618145e-06,
   "CH3CHCHO": 3.358818288933674e-06,
   "CH2CHCHOH": 5.233634660001163e-07,
   "CH2CH2CHO": 2.3086942344858264e-09,
   "vinoxylmethyl": 1.0386048082636332e-08,
   "CH3CH2CHO": 0.00010322006064389421,
   "cC3H6O": 0.08693189622006756,
   "CH2CHCH2OH": 0.00013707780503380802,
   "CH3CHCHOH": 0.0004593680445654368,
   "CH3C(O)CH3": 6.2721707486556535e-06,
   "nC3H7O": 1.6841984825397558e-06,
   "iC3H7O": 5.910337874766292e-11,
   "CH3CH2CHOH": 2.582423585108915e-09,
   "CH3CHCH2OH": 7.291168904953674e-08,
   "CH2CH2CH2OH": 1.3285400778276243e-11,
   "OCHCH2CH2O": 5.1735222693240804e-15,
   "oxiranylmet": 5.913290785767301e-06,
   "CH3COCH2O": 2.268611910806485e-18,
   "CH3CH(CHO)O": 5.961145472181855e-16,
   "CH2CHCH2OO": 1.2871593879523682e-07,
   "CHCHCH2OOH": 1.1215077846091492e-12,
   "CH2CHCH2OOH": 5.159203515837551e-07,
   "CH3CHCHOOH": 3.415436735352695e-17,
   "CH3C(CH2)OOH": 1.1579882208290515e-17,
   "nC3H7OO": 1.4481432459296799e-06,
   "iC3H7OO": 7.71157009244113e-06,
   "CH2CH2CH2OOH": 3.919529817877927e-09,
   "CH3CHCH2OOH": 3.3419919776393647e-10,
   "CH2CH(OOH)CH3": 2.386196967080395e-11,
   "nC3H7OOH": 8.56995393468048e-09,
   "iC3H7OOH": 4.561379319248056e-08,
   "OCHCH2CH2OOH": 3.8137571659477436e-10,
   "cC2H3OCH2OOH": 3.0188085697993086e-10,
   "CH3COCH2OOH": 2.1062591870667632e-12,
   "CH3CHOOHCHO": 2.2287439908824012e-12,
   "HOOCCCOO*": 1.6865097496427907e-10,
   "HOOCC(C)OO*": 1.4614683508149042e-11,
   "HOOC(C)COO*": 2.269042263453621e-12,
   "HOOCC(C*)OOH": 8.966202269734751e-16
  }
 },
 {
  "t": 4.152310000011971,
  "T": 919.5084366460479,
  "p": 101325.0,
  "sxC": {
   "C": 7.50844856463581e-23,
   "CH": 3.1364597262087647e-17,
   "CH2": 1.0086241483542997e-10,
   "CH2(S)": 1.5571879269017086e-12,
   "CH3": 5.430956702821709e-05,
   "CH4": 0.036677916692073056,
   "CO": 0.032334583279978645,
   "HCO": 1.123571521719991e-07,
   "CH2O": 0.025275350652480336,
   "HCOH": 6.219900641732607e-11,
   "CH3O": 1.3457213276306443e-06,
   "CH2OH": 4.047738073050353e-09,
   "CH3OH": 0.007225504052313942,
   "CO2": 0.0002747700576851244,
   "HOCO": 2.878251043185435e-10,
   "OCHO": 3.53421894605366e-16,
   "HOCHO": 1.7054594775596738e-05,
   "CH3OO": 1.6983424118009548e-05,
   "CH2OOH": 2.615374436063101e-15,
   "HOCH2O": 2.688471312540538e-14,
   "CH3OOH": 7.195212456011681e-06,
   "C2": 8.672406083966125e-23,
   "C2H": 1.732866844096808e-15,
   "C2H2": 0.0004974717690259864,
   "H2CC": 2.41943143494369e-14,
   "C2H3": 1.0186159144367606e-07,
   "C2H4": 0.11872116947394033,
   "C2H5": 3.72060926726052e-06,
   "C2H6": 0.002857610041321468,
   "C2O": 4.6403228602289423e-17,
   "HCCO": 7.323679790026355e-10,
   "HCCOH": 1.0440310573136437e-08,
   "CH2CO": 0.0006728705411707323,
   "CHCHO": 6.8682899086043e-10,
   "CHCHOH": 1.9585012493712633e-10,
   "cC2H3O": 2.3716226810610873e-13,
   "CH3CO": 1.0159988928547695e-08,
   "CH2CHO": 1.6709802120534886e-06,
   "CH3CHO": 0.017764736904135495,
   "cC2H4O": 0.0014843301128455036,
   "CH2CHOH": 0.0016319040189711797,
   "CH3CH2O": 8.100399858972819e-11,
   "CH3CHOH": 4.4676338287788995e-10,
   "CH2CH2OH": 6.076940235566018e-08,
   "CH3CH2OH": 1.063730933842504e-05,
   "OCHCO": 1.3852993935499356e-15,
   "OCHCHO": 0.00036482779389636414,
   "CH2CHOO": 6.035565343548919e-09,
   "CH3C(O)O": 9.836078135766098e-16,
   "CH2CHOOH": 7.843655679189977e-10,
   "CH3C(O)OH": 8.613047188351182e-09,
   "CH3CH2OO": 4.759674115879179e-06,
   "CH3CHOOH": 2.8740608464935264e-17,
   "CH2CH2OOH": 5.6341971150251464e-12,
   "CH3CH2OOH": 1.426899328329495e-07,
   "CH3C(O)OO": 2.829208620903789e-09,
   "CH3C(O)OOH": 8.644722392161592e-10,
   "HOCH2CH2OO": 3.3704196927882645e-10,
   "C3H2": 1.9576666561864034e-23,
   "cC3H2": 7.764020297419347e-15,
   "C3H3": 2.2565568316396407e-07,
   "CH2CCH": 4.973680778530434e-09,
   "CH2CCH2": 0.0007873146359712566,
   "CH3CCH": 7.330997615565338e-05,
   "cC3H4": 3.0106458126156084e-10,
   "CH2CHCH2": 5.836311148188813e-05,
   "CH3CHCH": 1.0343155270443667e-07,
   "CH3CCH2": 1.9635553654574142e-08,
   "cC3H5": 8.127073313065015e-12,
   "C3H6": 0.6146340178638464,
   "cC3H6": 9.260539904265643e-07,
   "iC3H7": 4.2623563876856024e-05,
   "nC3H7": 1.3244187160784863e-05,
   "C3H8": 0.2650291615635886,
   "CHCC*O": 2.2019813898723885e-08,
   "CH*CCO": 7.845841326818536e-08,
   "C*CCHO": 1.0124040127283896e-16,
   "CH2CCO": 0.00018282330004254786,
   "CHCCHO": 6.606263201471075e-06,
   "C2H3CO": 3.040300716577603e-06,
   "CHCHCHO": 2.1123895451654564e-10,
   "CH2CCHO": 2.7687877841815337e-08,
   "CH3CCO": 3.4703239248994066e-09,
   "C2H3CHO": 0.051323321749670865,
   "CH3CHCO": 6.124485185389868e-05,
   "CH2CHCH2O": 6.472423538266949e-09,
   "propen1oxy": 5.253732250887809e-07,
   "propen2oxy": 7.289702805897298e-08,
   "CH2CCH2OH": 1.9664263917464206e-10,
   "CH2C(OH)CH2": 1.1499908946391432e-05,
   "CH3C(OH)CH": 4.6233336205581573e-10,
   "CH3CH2CO": 1.930773233876836e-11,
   "CH3C(O)CH2": 1.8913131802997e-06,
   "CH3CHCHO": 3.5938057838122874e-06,
   "CH2CHCHOH": 5.656138715932472e-07,
   "CH2CH2CHO": 2.6485338829102775e-09,
   "vinoxylmethyl": 1.2239448664610428e-08,
   "CH3CH2CHO": 0.0001070274510275388,
   "cC3H6O": 0.08613820149825858,
   "CH2CHCH2OH": 0.0001436383526703396,
   "CH3CHCHOH": 0.00048069621998512183,
   "CH3C(O)CH3": 6.158819442937001e-06,
   "nC3H7O": 2.082246465176866e-06,
   "iC3H7O": 6.139795871097153e-11,
   "CH3CH2CHOH": 2.995937438367752e-09,
   "CH3CHCH2OH": 7.83304201516281e-08,
   "CH2CH2CH2OH": 1.616552793058958e-11,
   "OCHCH2CH2O": 6.494626963676136e-15,
   "oxiranylmet": 5.701822139835481e-06,
   "CH3COCH2O": 2.8998898583337576e-18,
   "CH3CH(CHO)O": 7.246969179784768e-16,
   "CH2CHCH2OO": 1.383806241100717e-07,
   "CHCHCH2OOH": 1.3502468061121712e-12,
   "CH2CHCH2OOH": 5.386279989936957e-07,
   "CH3CHCHOOH": 3.58981891937085e-17,
   "CH3C(CH2)OOH": 1.1608119597621366e-17,
   "nC3H7OO": 1.3185532613266595e-06,
   "iC3H7OO": 7.684894458201599e-06,
   "CH2CH2CH2OOH": 3.809626413832203e-09,
   "CH3CHCH2OOH": 3.551669834174319e-10,
   "CH2CH(OOH)CH3": 2.5867305118824138e-11,
   "nC3H7OOH": 6.925038793498602e-09,
   "iC3H7OOH": 4.0342374999749684e-08,
   "OCHCH2CH2OOH": 2.925779908055297e-10,
   "cC2H3OCH2OOH": 2.8412503869635835e-10,
   "CH3COCH2OOH": 1.8203769672587808e-12,
   "CH3CHOOHCHO": 1.902405904377679e-12,
   "HOOCCCOO*": 1.3906363515192464e-10,
   "HOOCC(C)OO*": 1.3223879464427839e-11,
   "HOOC(C)COO*": 2.0863336222783477e-12,
   "HOOCC(C*)OOH": 8.546175687710499e-16
  }
 },
 {
  "t": 4.153960000011908,
  "T": 926.6081024226954,
  "p": 101324.99999999999,
  "sxC": {
   "C": 1.6762405039007292e-22,
   "CH": 5.3785480958524716e-17,
   "CH2": 1.3328997994293035e-10,
   "CH2(S)": 2.162685574329489e-12,
   "CH3": 6.264462471397729e-05,
   "CH4": 0.03803380506406977,
   "CO": 0.03353408187760883,
   "HCO": 1.4086211903801856e-07,
   "CH2O": 0.025774132897740287,
   "HCOH": 7.249307117164093e-11,
   "CH3O": 1.5022616310654636e-06,
   "CH2OH": 4.95995750445546e-09,
   "CH3OH": 0.007173354419145093,
   "CO2": 0.00029311520619355256,
   "HOCO": 3.480100355128562e-10,
   "OCHO": 4.622212936802402e-16,
   "HOCHO": 1.816547937868799e-05,
   "CH3OO": 1.6591069964524125e-05,
   "CH2OOH": 2.895471882575541e-15,
   "HOCH2O": 3.206728682139819e-14,
   "CH3OOH": 6.619601905990117e-06,
   "C2": 1.56034473403409e-22,
   "C2H": 2.409166958809067e-15,
   "C2H2": 0.0005258554578794221,
   "H2CC": 3.2143152236188763e-14,
   "C2H3": 1.2707319369416362e-07,
   "C2H4": 0.12148976160319912,
   "C2H5": 4.471250161587542e-06,
   "C2H6": 0.0032167089182462624,
   "C2O": 7.980796936649918e-17,
   "HCCO": 9.91652168631852e-10,
   "HCCOH": 1.2549424679569728e-08,
   "CH2CO": 0.0007097495025877266,
   "CHCHO": 8.441729631594617e-10,
   "CHCHOH": 2.5727748441538626e-10,
   "cC2H3O": 2.720085174391665e-13,
   "CH3CO": 1.2263705902995797e-08,
   "CH2CHO": 2.017347811952977e-06,
   "CH3CHO": 0.01868162040424948,
   "cC2H4O": 0.0014971378344324697,
   "CH2CHOH": 0.0017150603562980837,
   "CH3CH2O": 9.354533580489889e-11,
   "CH3CHOH": 6.046129324903864e-10,
   "CH2CH2OH": 6.812372047809566e-08,
   "CH3CH2OH": 1.10403523170705e-05,
   "OCHCO": 1.5821599315206768e-15,
   "OCHCHO": 0.00036916232230035397,
   "CH2CHOO": 6.413622199883949e-09,
   "CH3C(O)O": 9.88883295479751e-16,
   "CH2CHOOH": 7.608107390978293e-10,
   "CH3C(O)OH": 8.755804231919707e-09,
   "CH3CH2OO": 4.811624838735599e-06,
   "CH3CHOOH": 3.3105147374684936e-17,
   "CH2CH2OOH": 6.100647248517733e-12,
   "CH3CH2OOH": 1.3565308806906366e-07,
   "CH3C(O)OO": 2.871339583333912e-09,
   "CH3C(O)OOH": 7.490497962480098e-10,
   "HOCH2CH2OO": 3.1899731710775507e-10,
   "C3H2": 3.763442195184999e-23,
   "cC3H2": 1.2767259178083926e-14,
   "C3H3": 3.23320097823342e-07,
   "CH2CCH": 6.068008137171434e-09,
   "CH2CCH2": 0.0009167424147966791,
   "CH3CCH": 8.280326289966643e-05,
   "cC3H4": 3.815348794860704e-10,
   "CH2CHCH2": 6.970236007807821e-05,
   "CH3CHCH": 1.3059132996069017e-07,
   "CH3CCH2": 2.4936852667181372e-08,
   "cC3H5": 1.1051665955679755e-11,
   "C3H6": 0.6065276836648257,
   "cC3H6": 1.0703992075658836e-06,
   "iC3H7": 4.99343195196688e-05,
   "nC3H7": 1.441694454383046e-05,
   "C3H8": 0.27500545676472704,
   "CHCC*O": 2.4859523189198744e-08,
   "CH*CCO": 9.629985559708653e-08,
   "C*CCHO": 1.3234564311946808e-16,
   "CH2CCO": 0.0001971914493318892,
   "CHCCHO": 6.790072355980096e-06,
   "C2H3CO": 3.417865741440546e-06,
   "CHCHCHO": 2.309131740357486e-10,
   "CH2CCHO": 3.2249839131872e-08,
   "CH3CCO": 4.3449795324766646e-09,
   "C2H3CHO": 0.052819771429960825,
   "CH3CHCO": 6.498013862996065e-05,
   "CH2CHCH2O": 7.701475752199018e-09,
   "propen1oxy": 5.109407968895008e-07,
   "propen2oxy": 7.076041916082039e-08,
   "CH2CCH2OH": 2.4703666873528056e-10,
   "CH2C(OH)CH2": 1.376597460030005e-05,
   "CH3C(OH)CH": 5.482509737802074e-10,
   "CH3CH2CO": 2.2842051884225363e-11,
   "CH3C(O)CH2": 2.010787193450085e-06,
   "CH3CHCHO": 3.827315062623236e-06,
   "CH2CHCHOH": 6.082664675509319e-07,
   "CH2CH2CHO": 3.0134503484287045e-09,
   "vinoxylmethyl": 1.4286241529697189e-08,
   "CH3CH2CHO": 0.00011067566350689211,
   "cC3H6O": 0.08529612835984059,
   "CH2CHCH2OH": 0.00015000606092415643,
   "CH3CHCHOH": 0.0005015126690215844,
   "CH3C(O)CH3": 6.0585823448249646e-06,
   "nC3H7O": 2.5514402554865178e-06,
   "iC3H7O": 6.344456121823336e-11,
   "CH3CH2CHOH": 3.4461373392005212e-09,
   "CH3CHCH2OH": 8.370965286963612e-08,
   "CH2CH2CH2OH": 1.9498961684310044e-11,
   "OCHCH2CH2O": 8.123769369231407e-15,
   "oxiranylmet": 5.504559828942076e-06,
   "CH3COCH2O": 3.677341656444476e-18,
   "CH3CH(CHO)O": 8.747650827723731e-16,
   "CH2CHCH2OO": 1.4803572275662866e-07,
   "CHCHCH2OOH": 1.6150317732607193e-12,
   "CH2CHCH2OOH": 5.578415752062561e-07,
   "CH3CHCHOOH": 3.7622056650043945e-17,
   "CH3C(CH2)OOH": 1.1603623078946481e-17,
   "nC3H7OO": 1.1967976034667893e-06,
   "iC3H7OO": 7.625228533522243e-06,
   "CH2CH2CH2OOH": 3.6878240235128246e-09,
   "CH3CHCH2OOH": 3.7541848298225586e-10,
   "CH2CH(OOH)CH3": 2.7878531163844142e-11,
   "nC3H7OOH": 5.583216281090037e-09,
   "iC3H7OOH": 3.555762636796579e-08,
   "OCHCH2CH2OOH": 2.2427179607601877e-10,
   "cC2H3OCH2OOH": 2.679389383746269e-10,
   "CH3COCH2OOH": 1.5690172166733264e-12,
   "CH3CHOOHCHO": 1.6196258065580743e-12,
   "HOOCCCOO*": 1.1439318094872824e-10,
   "HOOCC(C)OO*": 1.1920870744791361e-11,
   "HOOC(C)COO*": 1.9107558889976564e-12,
   "HOOCC(C*)OOH": 8.109021753500018e-16
  }
 },
 {
  "t": 4.1553300000118565,
  "T": 933.7820868161089,
  "p": 101325.0,
  "sxC": {
   "C": 3.6846728320748945e-22,
   "CH": 9.123496137963419e-17,
   "CH2": 1.752855547216068e-10,
   "CH2(S)": 2.9778842709410634e-12,
   "CH3": 7.198072066181356e-05,
   "CH4": 0.03940289953290721,
   "CO": 0.03475353545002473,
   "HCO": 1.7591970595612792e-07,
   "CH2O": 0.02625668402265261,
   "HCOH": 8.422880397866925e-11,
   "CH3O": 1.6645909338459152e-06,
   "CH2OH": 6.049513891343022e-09,
   "CH3OH": 0.007114094896466801,
   "CO2": 0.0003124046561924598,
   "HOCO": 4.191540838845695e-10,
   "OCHO": 6.008432834282481e-16,
   "HOCHO": 1.9328108229119394e-05,
   "CH3OO": 1.614622444536559e-05,
   "CH2OOH": 3.176231973081772e-15,
   "HOCH2O": 3.8022318782535393e-14,
   "CH3OOH": 6.063142267637573e-06,
   "C2": 2.795467440948271e-22,
   "C2H": 3.3556613784033506e-15,
   "C2H2": 0.000557200897363509,
   "H2CC": 4.279364589030403e-14,
   "C2H3": 1.5805271068620805e-07,
   "C2H4": 0.12429927235736739,
   "C2H5": 5.344741696716625e-06,
   "C2H6": 0.0036116690292621032,
   "C2O": 1.3590508470807724e-16,
   "HCCO": 1.33553174087795e-09,
   "HCCOH": 1.5105617404327882e-08,
   "CH2CO": 0.0007479652509779879,
   "CHCHO": 1.034405762836617e-09,
   "CHCHOH": 3.3532671637184654e-10,
   "cC2H3O": 3.102460952710115e-13,
   "CH3CO": 1.4723199237279724e-08,
   "CH2CHO": 2.4220289445006026e-06,
   "CH3CHO": 0.019593686685237876,
   "cC2H4O": 0.001507274968083953,
   "CH2CHOH": 0.0017995716962813074,
   "CH3CH2O": 1.0719725383873857e-10,
   "CH3CHOH": 8.136308472892702e-10,
   "CH2CH2OH": 7.592784256588601e-08,
   "CH3CH2OH": 1.1471238392476967e-05,
   "OCHCO": 1.8016848436187874e-15,
   "OCHCHO": 0.00037338803423248566,
   "CH2CHOO": 6.794429532116062e-09,
   "CH3C(O)O": 9.868892205573504e-16,
   "CH2CHOOH": 7.339033648662729e-10,
   "CH3C(O)OH": 8.897614486912918e-09,
   "CH3CH2OO": 4.838908484950966e-06,
   "CH3CHOOH": 3.77054349141913e-17,
   "CH2CH2OOH": 6.573297985953196e-12,
   "CH3CH2OOH": 1.2817992518018426e-07,
   "CH3C(O)OO": 2.8982803014056555e-09,
   "CH3C(O)OOH": 6.445543980778033e-10,
   "HOCH2CH2OO": 3.0021770140681167e-10,
   "C3H2": 7.163295546673752e-23,
   "cC3H2": 2.0812598075130817e-14,
   "C3H3": 4.5919621276366384e-07,
   "CH2CCH": 7.426103647963103e-09,
   "CH2CCH2": 0.0010619217101817502,
   "CH3CCH": 9.392810191522672e-05,
   "cC3H4": 4.817848058927274e-10,
   "CH2CHCH2": 8.289113562122347e-05,
   "CH3CHCH": 1.6391187406204782e-07,
   "CH3CCH2": 3.1549980167196656e-08,
   "cC3H5": 1.494425542206626e-11,
   "C3H6": 0.5983964369946807,
   "cC3H6": 1.2415133725620022e-06,
   "iC3H7": 5.820197192060267e-05,
   "nC3H7": 1.5653601169134056e-05,
   "C3H8": 0.28504124592997004,
   "CHCC*O": 2.8097195687009973e-08,
   "CH*CCO": 1.1779616292592412e-07,
   "C*CCHO": 1.7307500462899584e-16,
   "CH2CCO": 0.00021254423568423412,
   "CHCCHO": 6.983344835109287e-06,
   "C2H3CO": 3.838691425410842e-06,
   "CHCHCHO": 2.526892129349515e-10,
   "CH2CCHO": 3.7344376183417184e-08,
   "CH3CCO": 5.414570958486079e-09,
   "C2H3CHO": 0.05428383103129357,
   "CH3CHCO": 6.889845862664117e-05,
   "CH2CHCH2O": 9.087789399102966e-09,
   "propen1oxy": 4.969178179728657e-07,
   "propen2oxy": 6.870069686852079e-08,
   "CH2CCH2OH": 3.072982057453313e-10,
   "CH2C(OH)CH2": 1.637543245568809e-05,
   "CH3C(OH)CH": 6.497976415725355e-10,
   "CH3CH2CO": 2.6925247161113225e-11,
   "CH3C(O)CH2": 2.1292580508325455e-06,
   "CH3CHCHO": 4.058605098084743e-06,
   "CH2CHCHOH": 6.51235267771024e-07,
   "CH2CH2CHO": 3.4039004932759153e-09,
   "vinoxylmethyl": 1.6537141851466582e-08,
   "CH3CH2CHO": 0.00011419432422884371,
   "cC3H6O": 0.08440321726506576,
   "CH2CHCH2OH": 0.0001562204458259579,
   "CH3CHCHOH": 0.000521962393913101,
   "CH3C(O)CH3": 5.971317911270256e-06,
   "nC3H7O": 3.1038091556474763e-06,
   "iC3H7O": 6.519692261943098e-11,
   "CH3CH2CHOH": 3.9349790820860854e-09,
   "CH3CHCH2OH": 8.901883329156722e-08,
   "CH2CH2CH2OH": 2.3351595835227243e-11,
   "OCHCH2CH2O": 1.0125747887133946e-14,
   "oxiranylmet": 5.318331186150587e-06,
   "CH3COCH2O": 4.6331969949083536e-18,
   "CH3CH(CHO)O": 1.050276778316919e-15,
   "CH2CHCH2OO": 1.5765467201439084e-07,
   "CHCHCH2OOH": 1.9220427286163085e-12,
   "CH2CHCH2OOH": 5.731805966512721e-07,
   "CH3CHCHOOH": 3.9317217768955586e-17,
   "CH3C(CH2)OOH": 1.1563545062569353e-17,
   "nC3H7OO": 1.081319315366397e-06,
   "iC3H7OO": 7.5285834819497415e-06,
   "CH2CH2CH2OOH": 3.5524955869885947e-09,
   "CH3CHCH2OOH": 3.947288820180826e-10,
   "CH2CH(OOH)CH3": 2.988433926842839e-11,
   "nC3H7OOH": 4.479771690410175e-09,
   "iC3H7OOH": 3.117839223795492e-08,
   "OCHCH2CH2OOH": 1.7124287775751972e-10,
   "cC2H3OCH2OOH": 2.528211318796023e-10,
   "CH3COCH2OOH": 1.3463166810959242e-12,
   "CH3CHOOHCHO": 1.372566969468693e-12,
   "HOOCCCOO*": 9.36485645994646e-11,
   "HOOCC(C)OO*": 1.069082902661104e-11,
   "HOOC(C)COO*": 1.7409806830719042e-12,
   "HOOCC(C*)OOH": 7.652952343627358e-16
  }
 },
 {
  "t": 4.156460000011814,
  "T": 940.9271127470847,
  "p": 101324.99999999999,
  "sxC": {
   "C": 7.8805262311752525e-22,
   "CH": 1.5186624326729596e-16,
   "CH2": 2.284546505746084e-10,
   "CH2(S)": 4.044725201284972e-12,
   "CH3": 8.220301374032688e-05,
   "CH4": 0.04076596723658683,
   "CO": 0.03597893822281852,
   "HCO": 2.180871034636314e-07,
   "CH2O": 0.02671121851675137,
   "HCOH": 9.729011515435757e-11,
   "CH3O": 1.8272631753975886e-06,
   "CH2OH": 7.322398986183103e-09,
   "CH3OH": 0.0070485619167567634,
   "CO2": 0.0003324138928547368,
   "HOCO": 5.016302771276197e-10,
   "OCHO": 7.7329910650609445e-16,
   "HOCHO": 2.052694141441691e-05,
   "CH3OO": 1.5654507478972347e-05,
   "CH2OOH": 3.4458517845515226e-15,
   "HOCH2O": 4.4692099344910925e-14,
   "CH3OOH": 5.534113053656944e-06,
   "C2": 4.941074935337341e-22,
   "C2H": 4.6577235063065056e-15,
   "C2H2": 0.0005915438340255575,
   "H2CC": 5.688141322933118e-14,
   "C2H3": 1.953707898824064e-07,
   "C2H4": 0.1271175811076494,
   "C2H5": 6.337540706380355e-06,
   "C2H6": 0.004038137711320779,
   "C2O": 2.2737958837645655e-16,
   "HCCO": 1.7814758005157248e-09,
   "HCCOH": 1.8156717972647077e-08,
   "CH2CO": 0.0007870886665544013,
   "CHCHO": 1.2598944208960996e-09,
   "CHCHOH": 4.319008341654202e-10,
   "cC2H3O": 3.5119503127450055e-13,
   "CH3CO": 1.7528895286259808e-08,
   "CH2CHO": 2.8835202051366738e-06,
   "CH3CHO": 0.020479139095970975,
   "cC2H4O": 0.0015147450908182005,
   "CH2CHOH": 0.0018842616766836925,
   "CH3CH2O": 1.2161276244411563e-10,
   "CH3CHOH": 1.083572039579473e-09,
   "CH2CH2OH": 8.400581997599904e-08,
   "CH3CH2OH": 1.1927360898270166e-05,
   "OCHCO": 2.041943253039698e-15,
   "OCHCHO": 0.0003775000683664458,
   "CH2CHOO": 7.1688035560007245e-09,
   "CH3C(O)O": 9.774700748802177e-16,
   "CH2CHOOH": 7.043597945842598e-10,
   "CH3C(O)OH": 9.038352840233136e-09,
   "CH3CH2OO": 4.839589902806288e-06,
   "CH3CHOOH": 4.2366648477083935e-17,
   "CH2CH2OOH": 7.039927084378729e-12,
   "CH3CH2OOH": 1.2045283227892332e-07,
   "CH3C(O)OO": 2.908113831260522e-09,
   "CH3C(O)OOH": 5.517987247662763e-10,
   "HOCH2CH2OO": 2.8117315676070327e-10,
   "C3H2": 1.3380419303851949e-22,
   "cC3H2": 3.341393474509631e-14,
   "C3H3": 6.434208797134546e-07,
   "CH2CCH": 9.097578512130534e-09,
   "CH2CCH2": 0.0012215807121334077,
   "CH3CCH": 0.00010680276340739845,
   "cC3H4": 6.042622151833366e-10,
   "CH2CHCH2": 9.790566378965427e-05,
   "CH3CHCH": 2.0380239525281198e-07,
   "CH3CCH2": 3.962593781088975e-08,
   "cC3H5": 2.000854998778361e-11,
   "C3H6": 0.5903504948555475,
   "cC3H6": 1.4416793515611607e-06,
   "iC3H7": 6.731655756826135e-05,
   "nC3H7": 1.692756477911421e-05,
   "C3H8": 0.2950099517274875,
   "CHCC*O": 3.1720625052724075e-08,
   "CH*CCO": 1.4318066616850217e-07,
   "C*CCHO": 2.2544820633855227e-16,
   "CH2CCO": 0.00022871863884986528,
   "CHCCHO": 7.181042824748372e-06,
   "C2H3CO": 4.300881266279356e-06,
   "CHCHCHO": 2.763517471000632e-10,
   "CH2CCHO": 4.289918465781183e-08,
   "CH3CCO": 6.694079450516952e-09,
   "C2H3CHO": 0.05569382744734708,
   "CH3CHCO": 7.297340153042682e-05,
   "CH2CHCH2O": 1.0608284005257493e-08,
   "propen1oxy": 4.834834542572759e-07,
   "propen2oxy": 6.674152850197382e-08,
   "CH2CCH2OH": 3.7737461774706655e-10,
   "CH2C(OH)CH2": 1.9318656493653646e-05,
   "CH3C(OH)CH": 7.67648157101657e-10,
   "CH3CH2CO": 3.154077110837626e-11,
   "CH3C(O)CH2": 2.2435221037455347e-06,
   "CH3CHCHO": 4.2811637707342245e-06,
   "CH2CHCHOH": 6.933534649312442e-07,
   "CH2CH2CHO": 3.810085455844324e-09,
   "vinoxylmethyl": 1.8942400860322143e-08,
   "CH3CH2CHO": 0.00011752324624997356,
   "cC3H6O": 0.08347732988143168,
   "CH2CHCH2OH": 0.00016217484388030974,
   "CH3CHCHOH": 0.0005417068080356443,
   "CH3C(O)CH3": 5.899059465529589e-06,
   "nC3H7O": 3.7374155632439144e-06,
   "iC3H7O": 6.656930057332056e-11,
   "CH3CH2CHOH": 4.451603652270616e-09,
   "CH3CHCH2OH": 9.409484801784455e-08,
   "CH2CH2CH2OH": 2.768928816396523e-11,
   "OCHCH2CH2O": 1.2518403958530527e-14,
   "oxiranylmet": 5.144540552728836e-06,
   "CH3COCH2O": 5.777537854117556e-18,
   "CH3CH(CHO)O": 1.2510354391268962e-15,
   "CH2CHCH2OO": 1.669733861305032e-07,
   "CHCHCH2OOH": 2.26999652852436e-12,
   "CH2CHCH2OOH": 5.839894647390439e-07,
   "CH3CHCHOOH": 4.0932670409696606e-17,
   "CH3C(CH2)OOH": 1.1486629708259198e-17,
   "nC3H7OO": 9.73449529841616e-07,
   "iC3H7OO": 7.394027922967284e-06,
   "CH2CH2CH2OOH": 3.4056052715865204e-09,
   "CH3CHCH2OOH": 4.1239230985660257e-10,
   "CH2CH(OOH)CH3": 3.1824000854501925e-11,
   "nC3H7OOH": 3.5866745112388523e-09,
   "iC3H7OOH": 2.723491231378236e-08,
   "OCHCH2CH2OOH": 1.306733723714958e-10,
   "cC2H3OCH2OOH": 2.387027025621999e-10,
   "CH3COCH2OOH": 1.152236006131408e-12,
   "CH3CHOOHCHO": 1.1601024135586424e-12,
   "HOOCCCOO*": 7.647584836167847e-11,
   "HOOCC(C)OO*": 9.549042258566366e-12,
   "HOOC(C)COO*": 1.579812253145656e-12,
   "HOOCC(C*)OOH": 7.187696605645614e-16
  }
 },
 {
  "t": 4.157410000011778,
  "T": 948.1186784542998,
  "p": 101325.0,
  "sxC": {
   "C": 1.6525077429026786e-21,
   "CH": 2.493443291062206e-16,
   "CH2": 2.95886071047254e-10,
   "CH2(S)": 5.434980956610716e-12,
   "CH3": 9.341569663367883e-05,
   "CH4": 0.04213805139654026,
   "CO": 0.037226760630275316,
   "HCO": 2.689111556150761e-07,
   "CH2O": 0.027137772095154267,
   "HCOH": 1.1182237051617685e-10,
   "CH3O": 1.988463906283427e-06,
   "CH2OH": 8.813252133319457e-09,
   "CH3OH": 0.006976122230603452,
   "CO2": 0.00035340247643856644,
   "HOCO": 5.977411336325317e-10,
   "OCHO": 9.879763968398384e-16,
   "HOCHO": 2.1775330920455186e-05,
   "CH3OO": 1.5111785021097755e-05,
   "CH2OOH": 3.69875659331237e-15,
   "HOCH2O": 5.215202130413718e-14,
   "CH3OOH": 5.027411564760455e-06,
   "C2": 8.662061582519783e-22,
   "C2H": 6.4615765811271665e-15,
   "C2H2": 0.0006297640599134458,
   "H2CC": 7.573777514513172e-14,
   "C2H3": 2.405343702562878e-07,
   "C2H4": 0.1299830691427168,
   "C2H5": 7.4668265019442254e-06,
   "C2H6": 0.004501512549298044,
   "C2O": 3.758105004368693e-16,
   "HCCO": 2.3610738470572144e-09,
   "HCCOH": 2.182957662051085e-08,
   "CH2CO": 0.000827665362915205,
   "CHCHO": 1.5284497673660837e-09,
   "CHCHOH": 5.511334075125304e-10,
   "cC2H3O": 3.9504626482742127e-13,
   "CH3CO": 2.072877153070144e-08,
   "CH2CHO": 3.4098325322147976e-06,
   "CH3CHO": 0.021338485251836906,
   "cC2H4O": 0.0015197840365135777,
   "CH2CHOH": 0.001970069629775004,
   "CH3CH2O": 1.3673289363997187e-10,
   "CH3CHOH": 1.4318296445491923e-09,
   "CH2CH2OH": 9.236259695628737e-08,
   "CH3CH2OH": 1.241709252690439e-05,
   "OCHCO": 2.3064660090491024e-15,
   "OCHCHO": 0.0003815905755732106,
   "CH2CHOO": 7.536575584978063e-09,
   "CH3C(O)O": 9.605944354979015e-16,
   "CH2CHOOH": 6.722587765715864e-10,
   "CH3C(O)OH": 9.181554529669803e-09,
   "CH3CH2OO": 4.812643122278263e-06,
   "CH3CHOOH": 4.7005183356363724e-17,
   "CH2CH2OOH": 7.499674665812158e-12,
   "CH3CH2OOH": 1.1247257731492903e-07,
   "CH3C(O)OO": 2.899853424009688e-09,
   "CH3C(O)OOH": 4.690513319262005e-10,
   "HOCH2CH2OO": 2.6186055706700586e-10,
   "C3H2": 2.470174067967804e-22,
   "cC3H2": 5.312689513209238e-14,
   "C3H3": 8.929752651574235e-07,
   "CH2CCH": 1.1188032151856021e-08,
   "CH2CCH2": 0.0013980951276701531,
   "CH3CCH": 0.00012187398820617756,
   "cC3H4": 7.547308251731095e-10,
   "CH2CHCH2": 0.00011505411471733088,
   "CH3CHCH": 2.515512904931999e-07,
   "CH3CCH2": 4.952104805473729e-08,
   "cC3H5": 2.6609780348753565e-11,
   "C3H6": 0.5822983808445013,
   "cC3H6": 1.6784140744196812e-06,
   "iC3H7": 7.735077045079989e-05,
   "nC3H7": 1.8241046937664324e-05,
   "C3H8": 0.3050355908287503,
   "CHCC*O": 3.579974846389757e-08,
   "CH*CCO": 1.7329832542165664e-07,
   "C*CCHO": 2.9320624362056234e-16,
   "CH2CCO": 0.00024594462063273255,
   "CHCCHO": 7.382949398899746e-06,
   "C2H3CO": 4.813781302606713e-06,
   "CHCHCHO": 3.021956559843155e-10,
   "CH2CCHO": 4.896139615914258e-08,
   "CH3CCO": 8.228808702227979e-09,
   "C2H3CHO": 0.057064305147024326,
   "CH3CHCO": 7.72823146685653e-05,
   "CH2CHCH2O": 1.2270063190234691e-08,
   "propen1oxy": 4.7046820154502683e-07,
   "propen2oxy": 6.485587886472248e-08,
   "CH2CCH2OH": 4.58593326336296e-10,
   "CH2C(OH)CH2": 2.265270922654544e-05,
   "CH3C(OH)CH": 9.051921391309574e-10,
   "CH3CH2CO": 3.676920357380459e-11,
   "CH3C(O)CH2": 2.353197709491685e-06,
   "CH3CHCHO": 4.494007760066533e-06,
   "CH2CHCHOH": 7.344712949571472e-07,
   "CH2CH2CHO": 4.2310247566215035e-09,
   "vinoxylmethyl": 2.150140825384943e-08,
   "CH3CH2CHO": 0.00012068155327448381,
   "cC3H6O": 0.08251325855676846,
   "CH2CHCH2OH": 0.00016791689697569023,
   "CH3CHCHOH": 0.0005609135476430418,
   "CH3C(O)CH3": 5.8418077170161034e-06,
   "nC3H7O": 4.46289516339924e-06,
   "iC3H7O": 6.75232343777594e-11,
   "CH3CH2CHOH": 4.996165905414345e-09,
   "CH3CHCH2OH": 9.890193826865756e-08,
   "CH2CH2CH2OH": 3.2563157274983705e-11,
   "OCHCH2CH2O": 1.5368775673875197e-14,
   "oxiranylmet": 4.980142969076474e-06,
   "CH3COCH2O": 7.144228593912547e-18,
   "CH3CH(CHO)O": 1.481239784207849e-15,
   "CH2CHCH2OO": 1.759595044686081e-07,
   "CHCHCH2OOH": 2.665055149233721e-12,
   "CH2CHCH2OOH": 5.900935464968938e-07,
   "CH3CHCHOOH": 4.245808933779943e-17,
   "CH3C(CH2)OOH": 1.1371236590434848e-17,
   "nC3H7OO": 8.718024541963771e-07,
   "iC3H7OO": 7.219061480093593e-06,
   "CH2CH2CH2OOH": 3.2461607538629683e-09,
   "CH3CHCH2OOH": 4.281692958086362e-10,
   "CH2CH(OOH)CH3": 3.368558290286978e-11,
   "nC3H7OOH": 2.857398780894912e-09,
   "iC3H7OOH": 2.3655605966755496e-08,
   "OCHCH2CH2OOH": 9.931534561556428e-11,
   "cC2H3OCH2OOH": 2.2520653545442182e-10,
   "CH3COCH2OOH": 9.81718050774155e-13,
   "CH3CHOOHCHO": 9.757682184544994e-13,
   "HOOCCCOO*": 6.213184567571816e-11,
   "HOOCC(C)OO*": 8.48127746478515e-12,
   "HOOC(C)COO*": 1.4259265624428896e-12,
   "HOOCC(C*)OOH": 6.712229513548851e-16
  }
 },
 {
  "t": 4.1582100000117475,
  "T": 955.3086874923209,
  "p": 101325.0,
  "sxC": {
   "C": 3.379541527692054e-21,
   "CH": 4.0236203250611113e-16,
   "CH2": 3.801025490820541e-10,
   "CH2(S)": 7.208287528464388e-12,
   "CH3": 0.00010552582984910959,
   "CH4": 0.043510810598986135,
   "CO": 0.038492247232285136,
   "HCO": 3.292469844399673e-07,
   "CH2O": 0.027528619631150324,
   "HCOH": 1.2769937625028762e-10,
   "CH3O": 2.14335673578643e-06,
   "CH2OH": 1.0534403267523501e-08,
   "CH3OH": 0.006897323153043773,
   "CO2": 0.0003752816848071686,
   "HOCO": 7.084134210822734e-10,
   "OCHO": 1.2508581839445299e-15,
   "HOCHO": 2.3065557111897237e-05,
   "CH3OO": 1.452409629764663e-05,
   "CH2OOH": 3.924602224535419e-15,
   "HOCH2O": 6.033888854385878e-14,
   "CH3OOH": 4.547306404200142e-06,
   "C2": 1.4994042335146438e-21,
   "C2H": 8.935626236101168e-15,
   "C2H2": 0.0006721905350546195,
   "H2CC": 1.0085264688721717e-13,
   "C2H3": 2.9451966722003987e-07,
   "C2H4": 0.1328856359276911,
   "C2H5": 8.730090380188984e-06,
   "C2H6": 0.0049994828547844684,
   "C2O": 6.115388696367926e-16,
   "HCCO": 3.1035728070261717e-09,
   "HCCOH": 2.6209740725018008e-08,
   "CH2CO": 0.0008695796455779834,
   "CHCHO": 1.8443866813438233e-09,
   "CHCHOH": 6.955136454082111e-10,
   "cC2H3O": 4.411837342669683e-13,
   "CH3CO": 2.4314433398928104e-08,
   "CH2CHO": 3.999751285404128e-06,
   "CH3CHO": 0.022156885462816887,
   "cC2H4O": 0.001522486696893246,
   "CH2CHOH": 0.002056476425679253,
   "CH3CH2O": 1.5219810991420217e-10,
   "CH3CHOH": 1.872870094676985e-09,
   "CH2CH2OH": 1.008509742110356e-07,
   "CH3CH2OH": 1.2940801812003231e-05,
   "OCHCO": 2.59444903806981e-15,
   "OCHCHO": 0.00038567174564323534,
   "CH2CHOO": 7.89082110357505e-09,
   "CH3C(O)O": 9.366300631878047e-16,
   "CH2CHOOH": 6.382281925966793e-10,
   "CH3C(O)OH": 9.328445237868665e-09,
   "CH3CH2OO": 4.757506498172961e-06,
   "CH3CHOOH": 5.143998737461033e-17,
   "CH2CH2OOH": 7.943427549673367e-12,
   "CH3CH2OOH": 1.0437688755669289e-07,
   "CH3C(O)OO": 2.872801223525194e-09,
   "CH3C(O)OOH": 3.961877451401312e-10,
   "HOCH2CH2OO": 2.4260027356742844e-10,
   "C3H2": 4.49018386653348e-22,
   "cC3H2": 8.343428864510469e-14,
   "C3H3": 1.225216766170753e-06,
   "CH2CCH": 1.3799055982181092e-08,
   "CH2CCH2": 0.0015910040103007028,
   "CH3CCH": 0.00013940767815479282,
   "cC3H4": 9.375843778819995e-10,
   "CH2CHCH2": 0.00013437132626461127,
   "CH3CHCH": 3.077202637572066e-07,
   "CH3CCH2": 6.148089457409416e-08,
   "cC3H5": 3.508764868786142e-11,
   "C3H6": 0.5742882483273057,
   "cC3H6": 1.9566058434587854e-06,
   "iC3H7": 8.818731618050584e-05,
   "nC3H7": 1.9572288850390304e-05,
   "C3H8": 0.3150702063078801,
   "CHCC*O": 4.034007506702456e-08,
   "CH*CCO": 2.086025624475611e-07,
   "C*CCHO": 3.7990388947137603e-16,
   "CH2CCO": 0.0002641767694581202,
   "CHCCHO": 7.585506180856598e-06,
   "C2H3CO": 5.379261614245499e-06,
   "CHCHCHO": 3.3005438743413545e-10,
   "CH2CCHO": 5.5471666339308125e-08,
   "CH3CCO": 1.004366864502217e-08,
   "C2H3CHO": 0.058385427913600144,
   "CH3CHCO": 8.183732809457651e-05,
   "CH2CHCH2O": 1.4048689104831708e-08,
   "propen1oxy": 4.5793383167807396e-07,
   "propen2oxy": 6.305081947589799e-08,
   "CH2CCH2OH": 5.508233591209752e-10,
   "CH2C(OH)CH2": 2.6382576964092357e-05,
   "CH3C(OH)CH": 1.0637841644167172e-09,
   "CH3CH2CO": 4.259956467102452e-11,
   "CH3C(O)CH2": 2.4558977868141646e-06,
   "CH3CHCHO": 4.692286980062739e-06,
   "CH2CHCHOH": 7.736891925221586e-07,
   "CH2CH2CHO": 4.657927954518019e-09,
   "vinoxylmethyl": 2.4164822054590755e-08,
   "CH3CH2CHO": 0.00012362325221102488,
   "cC3H6O": 0.08152118519734718,
   "CH2CHCH2OH": 0.0001733918414251108,
   "CH3CHCHOH": 0.0005794086085315441,
   "CH3C(O)CH3": 5.800834042785795e-06,
   "nC3H7O": 5.277590502958182e-06,
   "iC3H7O": 6.800596545747712e-11,
   "CH3CH2CHOH": 5.558708770954193e-09,
   "CH3CHCH2OH": 1.0331773126941936e-07,
   "CH2CH2CH2OH": 3.793222353123287e-11,
   "OCHCH2CH2O": 1.869602021311934e-14,
   "oxiranylmet": 4.8252265333432885e-06,
   "CH3COCH2O": 8.744468314947755e-18,
   "CH3CH(CHO)O": 1.7413935919369563e-15,
   "CH2CHCH2OO": 1.8441907437970587e-07,
   "CHCHCH2OOH": 3.106733954360794e-12,
   "CH2CHCH2OOH": 5.91278143891232e-07,
   "CH3CHCHOOH": 4.3855541672949347e-17,
   "CH3C(CH2)OOH": 1.1217926738933751e-17,
   "nC3H7OO": 7.769529280159403e-07,
   "iC3H7OO": 7.00471665569626e-06,
   "CH2CH2CH2OOH": 3.0762054335336678e-09,
   "CH3CHCH2OOH": 4.4153410061277135e-10,
   "CH2CH(OOH)CH3": 3.542445121196317e-11,
   "nC3H7OOH": 2.267570335692408e-09,
   "iC3H7OOH": 2.0440815090188973e-08,
   "OCHCH2CH2OOH": 7.527785545500916e-11,
   "cC2H3OCH2OOH": 2.1225804405520563e-10,
   "CH3COCH2OOH": 8.333946223858293e-13,
   "CH3CHOOHCHO": 8.173422519752948e-13,
   "HOOCCCOO*": 5.0263814093900665e-11,
   "HOOCC(C)OO*": 7.493502874830228e-12,
   "HOOC(C)COO*": 1.2807902779870306e-12,
   "HOOCC(C*)OOH": 6.234023462553833e-16
  }
 },
 {
  "t": 4.158890000011722,
  "T": 962.4986176177819,
  "p": 101325.0,
  "sxC": {
   "C": 6.741672807899077e-21,
   "CH": 6.381765315410817e-16,
   "CH2": 4.843138653153284e-10,
   "CH2(S)": 9.435428796531076e-12,
   "CH3": 0.00011848923997743248,
   "CH4": 0.04488558612798317,
   "CO": 0.039779074746393694,
   "HCO": 4.002319321085427e-07,
   "CH2O": 0.027879437953944358,
   "HCOH": 1.448342768601415e-10,
   "CH3O": 2.288230743713409e-06,
   "CH2OH": 1.2505819841237139e-08,
   "CH3OH": 0.006812313603731635,
   "CO2": 0.00039809763835329674,
   "HOCO": 8.351384753799157e-10,
   "OCHO": 1.5694947889719203e-15,
   "HOCHO": 2.4397808371684838e-05,
   "CH3OO": 1.3895694827778164e-05,
   "CH2OOH": 4.1154182596425084e-15,
   "HOCH2O": 6.92088478843635e-14,
   "CH3OOH": 4.0944240637109316e-06,
   "C2": 2.561806946705525e-21,
   "C2H": 1.2314105605214005e-14,
   "C2H2": 0.0007194302066641488,
   "H2CC": 1.3433940917206138e-13,
   "C2H3": 3.586567793038907e-07,
   "C2H4": 0.13583492217018447,
   "C2H5": 1.0128286666892832e-05,
   "C2H6": 0.005532284159811901,
   "C2O": 9.800459698978695e-16,
   "HCCO": 4.047084330692071e-09,
   "HCCOH": 3.1413757320989784e-08,
   "CH2CO": 0.0009130007441928825,
   "CHCHO": 2.2138558476991983e-09,
   "CHCHOH": 8.680380718833937e-10,
   "cC2H3O": 4.891752190673837e-13,
   "CH3CO": 2.8286822259480556e-08,
   "CH2CHO": 4.6536552711968565e-06,
   "CH3CHO": 0.022925838379656654,
   "cC2H4O": 0.0015229877574396405,
   "CH2CHOH": 0.0021435560339516436,
   "CH3CH2O": 1.6770464154228346e-10,
   "CH3CHOH": 2.4242036906550233e-09,
   "CH2CH2OH": 1.0937004497116072e-07,
   "CH3CH2OH": 1.3501690258988744e-05,
   "OCHCO": 2.9065021059158807e-15,
   "OCHCHO": 0.00038977512410306,
   "CH2CHOO": 8.227092303274662e-09,
   "CH3C(O)O": 9.061266005508413e-16,
   "CH2CHOOH": 6.027195254931808e-10,
   "CH3C(O)OH": 9.481367218063684e-09,
   "CH3CH2OO": 4.674201020192726e-06,
   "CH3CHOOH": 5.551387451744497e-17,
   "CH2CH2OOH": 8.365305209169152e-12,
   "CH3CH2OOH": 9.62507634086199e-08,
   "CH3C(O)OO": 2.8268668916181106e-09,
   "CH3C(O)OOH": 3.3242308498711487e-10,
   "HOCH2CH2OO": 2.2357174142315024e-10,
   "C3H2": 8.041807388253684e-22,
   "cC3H2": 1.2951308069463246e-13,
   "C3H3": 1.6627416666244078e-06,
   "CH2CCH": 1.7074550826488604e-08,
   "CH2CCH2": 0.00180084311233292,
   "CH3CCH": 0.00015980101267642688,
   "cC3H4": 1.1588797862453115e-09,
   "CH2CHCH2": 0.0001559749008074071,
   "CH3CHCH": 3.730536763575072e-07,
   "CH3CCH2": 7.583133282505583e-08,
   "cC3H5": 4.588283868376357e-11,
   "C3H6": 0.5663125626811085,
   "cC3H6": 2.2833854249444694e-06,
   "iC3H7": 9.97358607627992e-05,
   "nC3H7": 2.09066864765833e-05,
   "C3H8": 0.32513545431948715,
   "CHCC*O": 4.536919194498575e-08,
   "CH*CCO": 2.4976217403214816e-07,
   "C*CCHO": 4.902658667020874e-16,
   "CH2CCO": 0.0002834844082012203,
   "CHCCHO": 7.786660459555015e-06,
   "C2H3CO": 6.002880651464023e-06,
   "CHCHCHO": 3.5986408404950386e-10,
   "CH2CCHO": 6.239820645444328e-08,
   "CH3CCO": 1.2173232553915608e-08,
   "C2H3CHO": 0.05965722472794219,
   "CH3CHCO": 8.668424670283955e-05,
   "CH2CHCH2O": 1.5925010505057743e-08,
   "propen1oxy": 4.4584769141746493e-07,
   "propen2oxy": 6.131994540498615e-08,
   "CH2CCH2OH": 6.541045062713154e-10,
   "CH2C(OH)CH2": 3.053117068400902e-05,
   "CH3C(OH)CH": 1.2454918871686809e-09,
   "CH3CH2CO": 4.903658919149884e-11,
   "CH3C(O)CH2": 2.5500748707231968e-06,
   "CH3CHCHO": 4.872836969280524e-06,
   "CH2CHCHOH": 8.104046531252622e-07,
   "CH2CH2CHO": 5.084253027850419e-09,
   "vinoxylmethyl": 2.6893688489986443e-08,
   "CH3CH2CHO": 0.0001263187991314447,
   "cC3H6O": 0.08050433606059089,
   "CH2CHCH2OH": 0.0001785869316633499,
   "CH3CHCHOH": 0.0005971553483804725,
   "CH3C(O)CH3": 5.776867502561954e-06,
   "nC3H7O": 6.180167803567063e-06,
   "iC3H7O": 6.798690160444811e-11,
   "CH3CH2CHOH": 6.131819986794644e-09,
   "CH3CHCH2OH": 1.0726075120125923e-07,
   "CH2CH2CH2OH": 4.376483987028173e-11,
   "OCHCH2CH2O": 2.252542780378743e-14,
   "oxiranylmet": 4.678771981562797e-06,
   "CH3COCH2O": 1.0592524974374559e-17,
   "CH3CH(CHO)O": 2.0330512723150022e-15,
   "CH2CHCH2OO": 1.922278910831975e-07,
   "CHCHCH2OOH": 3.5961170198891884e-12,
   "CH2CHCH2OOH": 5.875642480754198e-07,
   "CH3CHCHOOH": 4.5099985400813673e-17,
   "CH3C(CH2)OOH": 1.1027619155124827e-17,
   "nC3H7OO": 6.887759857602276e-07,
   "iC3H7OO": 6.752397295617651e-06,
   "CH2CH2CH2OOH": 2.8972390879100373e-09,
   "CH3CHCH2OOH": 4.5212686363323175e-10,
   "CH2CH(OOH)CH3": 3.701174598929229e-11,
   "nC3H7OOH": 1.7917769439166264e-09,
   "iC3H7OOH": 1.7565236540789255e-08,
   "OCHCH2CH2OOH": 5.6874077041740614e-11,
   "cC2H3OCH2OOH": 1.9973362024519517e-10,
   "CH3COCH2OOH": 7.047820096613117e-13,
   "CH3CHOOHCHO": 6.815505835847361e-13,
   "HOOCCCOO*": 4.047115894473757e-11,
   "HOOCC(C)OO*": 6.583816299250294e-12,
   "HOOC(C)COO*": 1.1446920242782978e-12,
   "HOOCC(C*)OOH": 5.757551680542685e-16
  }
 },
 {
  "t": 4.1594600000117,
  "T": 969.5116163929688,
  "p": 101325.0,
  "sxC": {
   "C": 1.2910440307756978e-20,
   "CH": 9.843034141383103e-16,
   "CH2": 6.08601552436327e-10,
   "CH2(S)": 1.2114312350521779e-11,
   "CH3": 0.00013189306047089064,
   "CH4": 0.0462297416120381,
   "CO": 0.04105804792069059,
   "HCO": 4.807843689577197e-07,
   "CH2O": 0.028179057093437543,
   "HCOH": 1.6262825754026873e-10,
   "CH3O": 2.4164736345751162e-06,
   "CH2OH": 1.4687558841263007e-08,
   "CH3OH": 0.006723600782713923,
   "CO2": 0.00042129306518054195,
   "HOCO": 9.756038042220316e-10,
   "OCHO": 1.9414862175834546e-15,
   "HOCHO": 2.5737428558326746e-05,
   "CH3OO": 1.3248881730541339e-05,
   "CH2OOH": 4.2610484528687475e-15,
   "HOCH2O": 7.845026540795612e-14,
   "CH3OOH": 3.679561522768451e-06,
   "C2": 4.2639411980074734e-21,
   "C2H": 1.677520912122427e-14,
   "C2H2": 0.0007707689747448626,
   "H2CC": 1.777647696597327e-13,
   "C2H3": 4.323621583140628e-07,
   "C2H4": 0.13876556241848265,
   "C2H5": 1.1619232981881322e-05,
   "C2H6": 0.006085357758647956,
   "C2O": 1.5301847391650782e-15,
   "HCCO": 5.203866927766188e-09,
   "HCCOH": 3.7404374037716586e-08,
   "CH2CO": 0.0009569756392824303,
   "CHCHO": 2.6319428833176e-09,
   "CHCHOH": 1.0660211520812211e-09,
   "cC2H3O": 5.372668165319257e-13,
   "CH3CO": 3.2524346486639683e-08,
   "CH2CHO": 5.351815022193017e-06,
   "CH3CHO": 0.023620167538229323,
   "cC2H4O": 0.0015214619740489793,
   "CH2CHOH": 0.0022292023639532777,
   "CH3CH2O": 1.8254532521427753e-10,
   "CH3CHOH": 3.085592776772291e-09,
   "CH2CH2OH": 1.1760522039392975e-07,
   "CH3CH2OH": 1.4087185964857341e-05,
   "OCHCO": 3.2343826122558628e-15,
   "OCHCHO": 0.00039381929221614956,
   "CH2CHOO": 8.53343063247246e-09,
   "CH3C(O)O": 8.708001661550686e-16,
   "CH2CHOOH": 5.67103918387278e-10,
   "CH3C(O)OH": 9.638715979031885e-09,
   "CH3CH2OO": 4.566333874745478e-06,
   "CH3CHOOH": 5.898914552962864e-17,
   "CH2CH2OOH": 8.750113784886522e-12,
   "CH3CH2OOH": 8.83758430977159e-08,
   "CH3C(O)OO": 2.7642576875456625e-09,
   "CH3C(O)OOH": 2.782684746875912e-10,
   "HOCH2CH2OO": 2.0539735979090103e-10,
   "C3H2": 1.4002737766835622e-21,
   "cC3H2": 1.9676535392809445e-13,
   "C3H3": 2.2169589161217586e-06,
   "CH2CCH": 2.108508879037479e-08,
   "CH2CCH2": 0.0020222383839586084,
   "CH3CCH": 0.00018287454034100444,
   "cC3H4": 1.4185066407929356e-09,
   "CH2CHCH2": 0.000179340241946137,
   "CH3CHCH": 4.4619746896613514e-07,
   "CH3CCH2": 9.246735015549862e-08,
   "cC3H5": 5.913797597459776e-11,
   "C3H6": 0.5585606658379525,
   "cC3H6": 2.656706978116977e-06,
   "iC3H7": 0.00011156452831050346,
   "nC3H7": 2.2195819189743414e-05,
   "C3H8": 0.3350017839853931,
   "CHCC*O": 5.0768833131669795e-08,
   "CH*CCO": 2.962344536996019e-07,
   "C*CCHO": 6.261452287825878e-16,
   "CH2CCO": 0.0003034210739195636,
   "CHCCHO": 7.97967943406108e-06,
   "C2H3CO": 6.6730163208955055e-06,
   "CHCHCHO": 3.906965136631998e-10,
   "CH2CCHO": 6.951484979439263e-08,
   "CH3CCO": 1.458720749749291e-08,
   "C2H3CHO": 0.060849913988968725,
   "CH3CHCO": 9.17424452809686e-05,
   "CH2CHCH2O": 1.782638205498617e-08,
   "propen1oxy": 4.3446266686196775e-07,
   "propen2oxy": 5.969771629963698e-08,
   "CH2CCH2OH": 7.652046289980836e-10,
   "CH2C(OH)CH2": 3.50002491587849e-05,
   "CH3C(OH)CH": 1.4468238729510974e-09,
   "CH3CH2CO": 5.5886046401746106e-11,
   "CH3C(O)CH2": 2.632306323834696e-06,
   "CH3CHCHO": 5.029008478425807e-06,
   "CH2CHCHOH": 8.432430411512288e-07,
   "CH2CH2CHO": 5.492907434486657e-09,
   "vinoxylmethyl": 2.9576307396842127e-08,
   "CH3CH2CHO": 0.00012867636191366463,
   "cC3H6O": 0.07949137105374608,
   "CH2CHCH2OH": 0.00018337108694394793,
   "CH3CHCHOH": 0.0006137038337923345,
   "CH3C(O)CH3": 5.770549505101782e-06,
   "nC3H7O": 7.140592567169864e-06,
   "iC3H7O": 6.746779348327041e-11,
   "CH3CH2CHOH": 6.693068879960604e-09,
   "CH3CHCH2OH": 1.1058006793513359e-07,
   "CH2CH2CH2OH": 4.984879522311168e-11,
   "OCHCH2CH2O": 2.6756341678991353e-14,
   "oxiranylmet": 4.543238420206221e-06,
   "CH3COCH2O": 1.2641621389213219e-17,
   "CH3CH(CHO)O": 2.3490101736739736e-15,
   "CH2CHCH2OO": 1.9910467478779847e-07,
   "CHCHCH2OOH": 4.1195737813145156e-12,
   "CH2CHCH2OOH": 5.793748537481619e-07,
   "CH3CHCHOOH": 4.614436483532869e-17,
   "CH3C(CH2)OOH": 1.0807900012298912e-17,
   "nC3H7OO": 6.091276782305105e-07,
   "iC3H7OO": 6.472159904515475e-06,
   "CH2CH2CH2OOH": 2.715807786379095e-09,
   "CH3CHCH2OOH": 4.5949354865500983e-10,
   "CH2CH(OOH)CH3": 3.838893647222409e-11,
   "nC3H7OOH": 1.4177234965834895e-09,
   "iC3H7OOH": 1.5065297063874134e-08,
   "OCHCH2CH2OOH": 4.311521354462937e-11,
   "cC2H3OCH2OOH": 1.8785026918456767e-10,
   "CH3COCH2OOH": 5.962176639542812e-13,
   "CH3CHOOHCHO": 5.682062383815486e-13,
   "HOOCCCOO*": 3.25999765576127e-11,
   "HOOCC(C)OO*": 5.770145962156809e-12,
   "HOOC(C)COO*": 1.0208824108790868e-12,
   "HOOCC(C*)OOH": 5.298822200446163e-16
  }
 },
 {
  "t": 4.159960000011681,
  "T": 976.5977910737685,
  "p": 101325.0,
  "sxC": {
   "C": 2.4308371127612498e-20,
   "CH": 1.4999850329953264e-15,
   "CH2": 7.605634175797695e-10,
   "CH2(S)": 1.5397319149721933e-11,
   "CH3": 0.00014611801256970717,
   "CH4": 0.047592658361140176,
   "CO": 0.04237746289197643,
   "HCO": 5.745165371039168e-07,
   "CH2O": 0.028435343069529058,
   "HCOH": 1.8151760386629582e-10,
   "CH3O": 2.52984153754172e-06,
   "CH2OH": 1.7167767940131163e-08,
   "CH3OH": 0.0066283646993942095,
   "CO2": 0.0004457107016131574,
   "HOCO": 1.135768882063189e-09,
   "OCHO": 2.3863210447268166e-15,
   "HOCHO": 2.7130668377764775e-05,
   "CH3OO": 1.2567556631056476e-05,
   "CH2OOH": 4.362161872250919e-15,
   "HOCH2O": 8.828558833036699e-14,
   "CH3OOH": 3.2878168441463264e-06,
   "C2": 7.039980839476019e-21,
   "C2H": 2.2836123534359273e-14,
   "C2H2": 0.0008286006829023859,
   "H2CC": 2.360351499282036e-13,
   "C2H3": 5.19474542801053e-07,
   "C2H4": 0.14178998206750143,
   "C2H5": 1.3246311560239644e-05,
   "C2H6": 0.006677196419776771,
   "C2O": 2.3663434683152162e-15,
   "HCCO": 6.659930578657223e-09,
   "HCCOH": 4.450504849345512e-08,
   "CH2CO": 0.00100322381827041,
   "CHCHO": 3.1186389552669646e-09,
   "CHCHOH": 1.2980325990549851e-09,
   "cC2H3O": 5.865617221290816e-13,
   "CH3CO": 3.714920984224737e-08,
   "CH2CHO": 6.114787587544954e-06,
   "CH3CHO": 0.024258119412301504,
   "cC2H4O": 0.0015179823223043557,
   "CH2CHOH": 0.0023165210313262144,
   "CH3CH2O": 1.9691188211837077e-10,
   "CH3CHOH": 3.8950440226333245e-09,
   "CH2CH2OH": 1.2574474086173585e-07,
   "CH3CH2OH": 1.471938801090353e-05,
   "OCHCO": 3.589316359627238e-15,
   "OCHCHO": 0.0003979588008516435,
   "CH2CHOO": 8.816970390132644e-09,
   "CH3C(O)O": 8.304075842060204e-16,
   "CH2CHOOH": 5.305663415099012e-10,
   "CH3C(O)OH": 9.808506502729827e-09,
   "CH3CH2OO": 4.431677791174242e-06,
   "CH3CHOOH": 6.185944435722266e-17,
   "CH2CH2OOH": 9.106751998211298e-12,
   "CH3CH2OOH": 8.054639203528638e-08,
   "CH3C(O)OO": 2.6839632825615654e-09,
   "CH3C(O)OOH": 2.3089955624774866e-10,
   "HOCH2CH2OO": 1.87566796012762e-10,
   "C3H2": 2.419736198345841e-21,
   "cC3H2": 2.9721099610319775e-13,
   "C3H3": 2.9358518420963353e-06,
   "CH2CCH": 2.6179441557832325e-08,
   "CH2CCH2": 0.0022630460954029246,
   "CH3CCH": 0.00020986265224867071,
   "cC3H4": 1.7326249330779045e-09,
   "CH2CHCH2": 0.00020531827273329432,
   "CH3CHCH": 5.299791603473728e-07,
   "CH3CCH2": 1.1228245266000481e-07,
   "cC3H5": 7.58371097317734e-11,
   "C3H6": 0.5507497691926782,
   "cC3H6": 3.0975489833462462e-06,
   "iC3H7": 0.00012392758873218748,
   "nC3H7": 2.3469404312631635e-05,
   "C3H8": 0.34503957086065024,
   "CHCC*O": 5.674120803615733e-08,
   "CH*CCO": 3.502727975150706e-07,
   "C*CCHO": 7.982576834464558e-16,
   "CH2CCO": 0.0003247463406775249,
   "CHCCHO": 8.169857132749147e-06,
   "C2H3CO": 7.4187194647128605e-06,
   "CHCHCHO": 4.234280583278076e-10,
   "CH2CCHO": 7.701801979052697e-08,
   "CH3CCO": 1.739802085588987e-08,
   "C2H3CHO": 0.062006713377703665,
   "CH3CHCO": 9.724141571840038e-05,
   "CH2CHCH2O": 1.979234664552471e-08,
   "propen1oxy": 4.2333675079765717e-07,
   "propen2oxy": 5.811976175951905e-08,
   "CH2CCH2OH": 8.872335663390422e-10,
   "CH2C(OH)CH2": 3.995598538221682e-05,
   "CH3C(OH)CH": 1.6760411542017771e-09,
   "CH3CH2CO": 6.33458140941096e-11,
   "CH3C(O)CH2": 2.70444264105308e-06,
   "CH3CHCHO": 5.164241477455207e-06,
   "CH2CHCHOH": 8.729131852085217e-07,
   "CH2CH2CHO": 5.891908119031903e-09,
   "vinoxylmethyl": 3.22625335951055e-08,
   "CH3CH2CHO": 0.00013074751193001705,
   "cC3H6O": 0.07844890923772747,
   "CH2CHCH2OH": 0.00018790734601680534,
   "CH3CHCHOH": 0.0006296179456789536,
   "CH3C(O)CH3": 5.781878701759953e-06,
   "nC3H7O": 8.18310151862561e-06,
   "iC3H7O": 6.643708538524896e-11,
   "CH3CH2CHOH": 7.253884368118152e-09,
   "CH3CHCH2OH": 1.1334417647067374e-07,
   "CH2CH2CH2OH": 5.6318541118717204e-11,
   "OCHCH2CH2O": 3.152623109471337e-14,
   "oxiranylmet": 4.4128915469603865e-06,
   "CH3COCH2O": 1.4959971594788064e-17,
   "CH3CH(CHO)O": 2.700580323379564e-15,
   "CH2CHCH2OO": 2.052082749335276e-07,
   "CHCHCH2OOH": 4.693987824423401e-12,
   "CH2CHCH2OOH": 5.667885322958993e-07,
   "CH3CHCHOOH": 4.701040584088031e-17,
   "CH3C(CH2)OOH": 1.0553752439155782e-17,
   "nC3H7OO": 5.34958370367283e-07,
   "iC3H7OO": 6.158187984109052e-06,
   "CH2CH2CH2OOH": 2.5276587684742786e-09,
   "CH3CHCH2OOH": 4.6373224596062794e-10,
   "CH2CH(OOH)CH3": 3.958747820441115e-11,
   "nC3H7OOH": 1.1137331186234466e-09,
   "iC3H7OOH": 1.2824007338187337e-08,
   "OCHCH2CH2OOH": 3.246406628733465e-11,
   "cC2H3OCH2OOH": 1.7613278131827554e-10,
   "CH3COCH2OOH": 5.015483432339904e-13,
   "CH3CHOOHCHO": 4.704677789695115e-13,
   "HOOCCCOO*": 2.6063111581405828e-11,
   "HOOCC(C)OO*": 5.020061719866928e-12,
   "HOOC(C)COO*": 9.048824803347809e-13,
   "HOOCC(C*)OOH": 4.845478292667039e-16
  }
 },
 {
  "t": 4.1604000000116645,
  "T": 983.7244242310722,
  "p": 101325.00000000001,
  "sxC": {
   "C": 4.485411438099801e-20,
   "CH": 2.2534425111895365e-15,
   "CH2": 9.441010673159378e-10,
   "CH2(S)": 1.9347170185391487e-11,
   "CH3": 0.0001610161039148025,
   "CH4": 0.048969976857639604,
   "CO": 0.043735118547510214,
   "HCO": 6.821853230736381e-07,
   "CH2O": 0.02864243221273327,
   "HCOH": 2.0122118869238984e-10,
   "CH3O": 2.624691879813602e-06,
   "CH2OH": 1.9955678672280395e-08,
   "CH3OH": 0.006527147806579918,
   "CO2": 0.00047129640527215943,
   "HOCO": 1.316538375672672e-09,
   "OCHO": 2.911140446732244e-15,
   "HOCHO": 2.8571115071222893e-05,
   "CH3OO": 1.1861014345781355e-05,
   "CH2OOH": 4.413302763342725e-15,
   "HOCH2O": 9.856029388374386e-14,
   "CH3OOH": 2.9219058567919093e-06,
   "C2": 1.1495602140103644e-20,
   "C2H": 3.100905387106478e-14,
   "C2H2": 0.0008935521579363866,
   "H2CC": 3.140804750063568e-13,
   "C2H3": 6.214507772774548e-07,
   "C2H4": 0.14490515961990694,
   "C2H5": 1.4993170203542477e-05,
   "C2H6": 0.007305055312888399,
   "C2O": 3.617083585028673e-15,
   "HCCO": 8.474114781853881e-09,
   "HCCOH": 5.284818976980703e-08,
   "CH2CO": 0.0010517835418458754,
   "CHCHO": 3.6798255921194453e-09,
   "CHCHOH": 1.565366577612688e-09,
   "cC2H3O": 6.361847329487624e-13,
   "CH3CO": 4.2114886767330674e-08,
   "CH2CHO": 6.935585721476221e-06,
   "CH3CHO": 0.024827758732205465,
   "cC2H4O": 0.0015125754411922246,
   "CH2CHOH": 0.002405201762510862,
   "CH3CH2O": 2.1036671412391235e-10,
   "CH3CHOH": 4.8682280492664505e-09,
   "CH2CH2OH": 1.33637034956241e-07,
   "CH3CH2OH": 1.5397802377565078e-05,
   "OCHCO": 3.969969368166555e-15,
   "OCHCHO": 0.000402177948370876,
   "CH2CHOO": 9.071588055892226e-09,
   "CH3C(O)O": 7.860560817518799e-16,
   "CH2CHOOH": 4.936760254453319e-10,
   "CH3C(O)OH": 9.993100429856136e-09,
   "CH3CH2OO": 4.271767393967759e-06,
   "CH3CHOOH": 6.397076526406737e-17,
   "CH2CH2OOH": 9.427600224336386e-12,
   "CH3CH2OOH": 7.287263011447342e-08,
   "CH3C(O)OO": 2.5871727648614176e-09,
   "CH3C(O)OOH": 1.9000159790834275e-10,
   "HOCH2CH2OO": 1.7030343742027675e-10,
   "C3H2": 4.1398376199086386e-21,
   "cC3H2": 4.456163400235014e-13,
   "C3H3": 3.85707067104459e-06,
   "CH2CCH": 3.2648179551758105e-08,
   "CH2CCH2": 0.002522822226175934,
   "CH3CCH": 0.00024127998721449999,
   "cC3H4": 2.1103378815930523e-09,
   "CH2CHCH2": 0.0002338899025693823,
   "CH3CHCH": 6.244714977100517e-07,
   "CH3CCH2": 1.3564124766663686e-07,
   "cC3H5": 9.664751699888891e-11,
   "C3H6": 0.5429103855796749,
   "cC3H6": 3.615648499548813e-06,
   "iC3H7": 0.00013658826140508832,
   "nC3H7": 2.4703193757403575e-05,
   "C3H8": 0.3552244389021993,
   "CHCC*O": 6.328877781508998e-08,
   "CH*CCO": 4.1260017308504647e-07,
   "C*CCHO": 1.014453167245645e-15,
   "CH2CCO": 0.0003474701993900205,
   "CHCCHO": 8.354689281224576e-06,
   "C2H3CO": 8.245549930603495e-06,
   "CHCHCHO": 4.5769487593299625e-10,
   "CH2CCHO": 8.482157060445086e-08,
   "CH3CCO": 2.0635316960893893e-08,
   "C2H3CHO": 0.06312064128997479,
   "CH3CHCO": 0.00010323061945738515,
   "CH2CHCH2O": 2.1784616371918958e-08,
   "propen1oxy": 4.12504280303485e-07,
   "propen2oxy": 5.659007661641548e-08,
   "CH2CCH2OH": 1.0188761508342256e-09,
   "CH2C(OH)CH2": 4.5398475203214284e-05,
   "CH3C(OH)CH": 1.9340386006722754e-09,
   "CH3CH2CO": 7.133752977755754e-11,
   "CH3C(O)CH2": 2.7647231262256896e-06,
   "CH3CHCHO": 5.2750949872056785e-06,
   "CH2CHCHOH": 8.987041620237559e-07,
   "CH2CH2CHO": 6.272350345207287e-09,
   "vinoxylmethyl": 3.489143609671977e-08,
   "CH3CH2CHO": 0.00013247409882065697,
   "cC3H6O": 0.07738321028361506,
   "CH2CHCH2OH": 0.00019215323393252366,
   "CH3CHCHOH": 0.0006447583071941201,
   "CH3C(O)CH3": 5.811728040881098e-06,
   "nC3H7O": 9.292276628585798e-06,
   "iC3H7O": 6.489609622386059e-11,
   "CH3CH2CHOH": 7.802423492277374e-09,
   "CH3CHCH2OH": 1.1547469021334415e-07,
   "CH2CH2CH2OH": 6.305433408630188e-11,
   "OCHCH2CH2O": 3.680570652406985e-14,
   "oxiranylmet": 4.287829189635498e-06,
   "CH3COCH2O": 1.7534727601287513e-17,
   "CH3CH(CHO)O": 3.087200996612038e-15,
   "CH2CHCH2OO": 2.1039805874842836e-07,
   "CHCHCH2OOH": 5.3160013833436904e-12,
   "CH2CHCH2OOH": 5.501277235730494e-07,
   "CH3CHCHOOH": 4.7673095488534327e-17,
   "CH3C(CH2)OOH": 1.0268022134303293e-17,
   "nC3H7OO": 4.666708918514227e-07,
   "iC3H7OO": 5.81545431583947e-06,
   "CH2CH2CH2OOH": 2.3357812653306106e-09,
   "CH3CHCH2OOH": 4.6458626620328765e-10,
   "CH2CH(OOH)CH3": 4.05794457167386e-11,
   "nC3H7OOH": 8.693140062669173e-10,
   "iC3H7OOH": 1.0837612407752503e-08,
   "OCHCH2CH2OOH": 2.4300394699455206e-11,
   "cC2H3OCH2OOH": 1.6462173375244338e-10,
   "CH3COCH2OOH": 4.1981577802923765e-13,
   "CH3CHOOHCHO": 3.8705804146451133e-13,
   "HOOCCCOO*": 2.0693543971524248e-11,
   "HOOCC(C)OO*": 4.336625833954143e-12,
   "HOOC(C)COO*": 7.974692817086369e-13,
   "HOOCC(C*)OOH": 4.4036680880223943e-16
  }
 },
 {
  "t": 4.1607700000116505,
  "T": 990.4940663996665,
  "p": 101325.0,
  "sxC": {
   "C": 7.852817722568175e-20,
   "CH": 3.2664551008007608e-15,
   "CH2": 1.1507886808447328e-09,
   "CH2(S)": 2.375149472427399e-11,
   "CH3": 0.00017561154817437522,
   "CH4": 0.05028639789195591,
   "CO": 0.045056261282000146,
   "HCO": 7.975778201921074e-07,
   "CH2O": 0.028789044447733513,
   "HCOH": 2.2036458214761027e-10,
   "CH3O": 2.6949237795976446e-06,
   "CH2OH": 2.2886760324769655e-08,
   "CH3OH": 0.006426181878460567,
   "CO2": 0.0004965861936785037,
   "HOCO": 1.5074460604582548e-09,
   "OCHO": 3.4881130290985107e-15,
   "HOCHO": 2.9974724843726387e-05,
   "CH3OO": 1.1176501323341417e-05,
   "CH2OOH": 4.412961602459483e-15,
   "HOCH2O": 1.0854182845862474e-13,
   "CH3OOH": 2.600348686782354e-06,
   "C2": 1.8074753922275628e-20,
   "C2H": 4.129216729794535e-14,
   "C2H2": 0.0009623072199804812,
   "H2CC": 4.1218782744109424e-13,
   "C2H3": 7.331423218447486e-07,
   "C2H4": 0.14794135629350938,
   "C2H5": 1.673968952214974e-05,
   "C2H6": 0.007930760056792403,
   "C2O": 5.34361873026729e-15,
   "HCCO": 1.0584091307584265e-08,
   "HCCOH": 6.202453420562368e-08,
   "CH2CO": 0.0011000220481951894,
   "CHCHO": 4.285564418305798e-09,
   "CHCHOH": 1.851642202731252e-09,
   "cC2H3O": 6.826910356194273e-13,
   "CH3CO": 4.708104953729745e-08,
   "CH2CHO": 7.758779451394054e-06,
   "CH3CHO": 0.02529558770603362,
   "cC2H4O": 0.0015056946676411636,
   "CH2CHOH": 0.0024903158950209427,
   "CH3CH2O": 2.2190103322964173e-10,
   "CH3CHOH": 5.952569166643798e-09,
   "CH2CH2OH": 1.4076063684593406e-07,
   "CH3CH2OH": 1.60824257089837e-05,
   "OCHCO": 4.352956252422744e-15,
   "OCHCHO": 0.00040623116519783936,
   "CH2CHOO": 9.281392748407172e-09,
   "CH3C(O)O": 7.414943929966129e-16,
   "CH2CHOOH": 4.588467474463327e-10,
   "CH3C(O)OH": 1.0184258573050381e-08,
   "CH3CH2OO": 4.098949301778297e-06,
   "CH3CHOOH": 6.516382460233441e-17,
   "CH2CH2OOH": 9.69279407700152e-12,
   "CH3CH2OOH": 6.582783524687799e-08,
   "CH3C(O)OO": 2.4817577215866504e-09,
   "CH3C(O)OOH": 1.567766003535854e-10,
   "HOCH2CH2OO": 1.5462369781161575e-10,
   "C3H2": 6.814067749654156e-21,
   "cC3H2": 6.491024321276055e-13,
   "C3H3": 4.956130180898982e-06,
   "CH2CCH": 4.037986562792102e-08,
   "CH2CCH2": 0.0027860836410891696,
   "CH3CCH": 0.00027566348789405783,
   "cC3H4": 2.536482207077425e-09,
   "CH2CHCH2": 0.0002633147736856834,
   "CH3CHCH": 7.236979203734375e-07,
   "CH3CCH2": 1.613830933631718e-07,
   "cC3H5": 1.208382693044471e-10,
   "C3H6": 0.5354727056401433,
   "cC3H6": 4.1878917672533396e-06,
   "iC3H7": 0.00014862360936604275,
   "nC3H7": 2.5814446137495816e-05,
   "C3H8": 0.3650016345207083,
   "CHCC*O": 7.002347007745795e-08,
   "CH*CCO": 4.800077277611707e-07,
   "C*CCHO": 1.2682806782459515e-15,
   "CH2CCO": 0.00037032139909514344,
   "CHCCHO": 8.523043491269715e-06,
   "C2H3CO": 9.109835146603207e-06,
   "CHCHCHO": 4.912062698045683e-10,
   "CH2CCHO": 9.241059774983072e-08,
   "CH3CCO": 2.412116964306403e-08,
   "C2H3CHO": 0.06413228579879336,
   "CH3CHCO": 0.00010941497889769402,
   "CH2CHCH2O": 2.3660760698939347e-08,
   "propen1oxy": 4.0252317186178513e-07,
   "propen2oxy": 5.5186139321119134e-08,
   "CH2CCH2OH": 1.1509644328705277e-09,
   "CH2C(OH)CH2": 5.100074097930146e-05,
   "CH3C(OH)CH": 2.205476495626392e-09,
   "CH3CH2CO": 7.930867710613171e-11,
   "CH3C(O)CH2": 2.8096662752303876e-06,
   "CH3CHCHO": 5.355264028911532e-06,
   "CH2CHCHOH": 9.190395682029125e-07,
   "CH2CH2CHO": 6.60837660443687e-09,
   "vinoxylmethyl": 3.7276207273535015e-08,
   "CH3CH2CHO": 0.00013374546705625058,
   "cC3H6O": 0.07635628844377276,
   "CH2CHCH2OH": 0.00019587936025443367,
   "CH3CHCHOH": 0.0006582920393301185,
   "CH3C(O)CH3": 5.85754193361779e-06,
   "nC3H7O": 1.03871149501262e-05,
   "iC3H7O": 6.29830626692897e-11,
   "CH3CH2CHOH": 8.300437022314297e-09,
   "CH3CHCH2OH": 1.1685834554593815e-07,
   "CH2CH2CH2OH": 6.955507245701467e-11,
   "OCHCH2CH2O": 4.223391222254849e-14,
   "oxiranylmet": 4.174088251428335e-06,
   "CH3COCH2O": 2.0189656366679718e-17,
   "CH3CH(CHO)O": 3.484895504791765e-15,
   "CH2CHCH2OO": 2.1437384486574502e-07,
   "CHCHCH2OOH": 5.945327777959716e-12,
   "CH2CHCH2OOH": 5.309864647257498e-07,
   "CH3CHCHOOH": 4.809680841836371e-17,
   "CH3C(CH2)OOH": 9.971049733755257e-18,
   "nC3H7OO": 4.0754053286125556e-07,
   "iC3H7OO": 5.469317228717036e-06,
   "CH2CH2CH2OOH": 2.1531421101121106e-09,
   "CH3CHCH2OOH": 4.6215514295474715e-10,
   "CH2CH(OOH)CH3": 4.131092019737108e-11,
   "nC3H7OOH": 6.836369301498468e-10,
   "iC3H7OOH": 9.180198825744116e-09,
   "OCHCH2CH2OOH": 1.837685770251303e-11,
   "cC2H3OCH2OOH": 1.5393792837807875e-10,
   "CH3COCH2OOH": 3.5321884072914233e-13,
   "CH3CHOOHCHO": 3.1990078108868774e-13,
   "HOOCCCOO*": 1.653015114135316e-11,
   "HOOCC(C)OO*": 3.750951130870827e-12,
   "HOOC(C)COO*": 7.039393880534223e-13,
   "HOOCC(C*)OOH": 4.0001559051925324e-16
  }
 },
 {
  "t": 4.161110000011638,
  "T": 997.45003460054,
  "p": 101325.00000000001,
  "sxC": {
   "C": 1.365847865719083e-19,
   "CH": 4.709980178188639e-15,
   "CH2": 1.3999555111195437e-09,
   "CH2(S)": 2.8977005196237666e-11,
   "CH3": 0.00019093639545358042,
   "CH4": 0.05164953108019248,
   "CO": 0.04644875283831894,
   "HCO": 9.299276993415715e-07,
   "CH2O": 0.028885961751427817,
   "HCOH": 2.4021099542219193e-10,
   "CH3O": 2.7453096929307586e-06,
   "CH2OH": 2.6192309902720837e-08,
   "CH3OH": 0.006317784610603551,
   "CO2": 0.0005236012949423878,
   "HOCO": 1.7237030447783865e-09,
   "OCHO": 4.16639620648728e-15,
   "HOCHO": 3.1451372809226315e-05,
   "CH3OO": 1.0466001321256504e-05,
   "CH2OOH": 4.362598484291449e-15,
   "HOCH2O": 1.1886465379020023e-13,
   "CH3OOH": 2.29602093968039e-06,
   "C2": 2.838131412772925e-20,
   "C2H": 5.516865440867919e-14,
   "C2H2": 0.0010409439909197593,
   "H2CC": 5.452349396337767e-13,
   "C2H3": 8.644718654096644e-07,
   "C2H4": 0.1511483553131487,
   "C2H5": 1.860216311271529e-05,
   "C2H6": 0.008602120186605184,
   "C2O": 7.87840648259825e-15,
   "HCCO": 1.3215406083236148e-08,
   "HCCOH": 7.286421072669141e-08,
   "CH2CO": 0.0011519635283211303,
   "CHCHO": 4.987703482422632e-09,
   "CHCHOH": 2.178496352851391e-09,
   "cC2H3O": 7.290942369101052e-13,
   "CH3CO": 5.238075409198759e-08,
   "CH2CHO": 8.640872198976805e-06,
   "CH3CHO": 0.02569586410308466,
   "cC2H4O": 0.001496852311973246,
   "CH2CHOH": 0.0025787410063470243,
   "CH3CH2O": 2.3217568831793846e-10,
   "CH3CHOH": 7.237078402875041e-09,
   "CH2CH2OH": 1.4760065366937304e-07,
   "CH3CH2OH": 1.6826495311872478e-05,
   "OCHCO": 4.767142331351655e-15,
   "OCHCHO": 0.00041042644416497447,
   "CH2CHOO": 9.46087229152272e-09,
   "CH3C(O)O": 6.943221167904603e-16,
   "CH2CHOOH": 4.235839585599371e-10,
   "CH3C(O)OH": 1.040011692065283e-08,
   "CH3CH2OO": 3.902361111895281e-06,
   "CH3CHOOH": 6.550018729624238e-17,
   "CH2CH2OOH": 9.921003345070713e-12,
   "CH3CH2OOH": 5.8888720997124885e-08,
   "CH3C(O)OO": 2.361428131729814e-09,
   "CH3C(O)OOH": 1.2772558751800917e-10,
   "HOCH2CH2OO": 1.3931883482329563e-10,
   "C3H2": 1.1240246249410643e-20,
   "cC3H2": 9.474902748987891e-13,
   "C3H3": 6.359421404989981e-06,
   "CH2CCH": 5.0368067521988795e-08,
   "CH2CCH2": 0.0030734139759800885,
   "CH3CCH": 0.0003162468666236376,
   "cC3H4": 3.0543871928522957e-09,
   "CH2CHCH2": 0.00029585053372213843,
   "CH3CHCH": 8.349369924750227e-07,
   "CH3CCH2": 1.9181897468254708e-07,
   "cC3H5": 1.5096846670933798e-10,
   "C3H6": 0.5278330003891986,
   "cC3H6": 4.869394935988717e-06,
   "iC3H7": 0.00016077029563460642,
   "nC3H7": 2.6876698499005975e-05,
   "C3H8": 0.375171782703741,
   "CHCC*O": 7.747454894802893e-08,
   "CH*CCO": 5.584490186190524e-07,
   "C*CCHO": 1.5882071185798778e-15,
   "CH2CCO": 0.00039517388206907747,
   "CHCCHO": 8.687567598359222e-06,
   "C2H3CO": 1.0086291413949593e-05,
   "CHCHCHO": 5.262578020072452e-10,
   "CH2CCHO": 1.003148801860335e-07,
   "CH3CCO": 2.8147081331803703e-08,
   "C2H3CHO": 0.0651239488918728,
   "CH3CHCO": 0.00011635223249881892,
   "CH2CHCH2O": 2.5539277679932713e-08,
   "propen1oxy": 3.9255902798249483e-07,
   "propen2oxy": 5.3789603338476566e-08,
   "CH2CCH2OH": 1.2922376268364433e-09,
   "CH2C(OH)CH2": 5.71965347712136e-05,
   "CH3C(OH)CH": 2.5115085098855926e-09,
   "CH3CH2CO": 8.778540842378789e-11,
   "CH3C(O)CH2": 2.8425591771467118e-06,
   "CH3CHCHO": 5.410660607468828e-06,
   "CH2CHCHOH": 9.353499173181057e-07,
   "CH2CH2CHO": 6.922102460006598e-09,
   "vinoxylmethyl": 3.956699700253747e-08,
   "CH3CH2CHO": 0.00013464144141469488,
   "cC3H6O": 0.07528749285335606,
   "CH2CHCH2OH": 0.00019938299526448187,
   "CH3CHCHOH": 0.0006712893132453517,
   "CH3C(O)CH3": 5.922481498526316e-06,
   "nC3H7O": 1.1534724361982466e-05,
   "iC3H7O": 6.059111094437166e-11,
   "CH3CH2CHOH": 8.779803957668379e-09,
   "CH3CHCH2OH": 1.176029979279112e-07,
   "CH2CH2CH2OH": 7.620740556142071e-11,
   "OCHCH2CH2O": 4.81772008228061e-14,
   "oxiranylmet": 4.061861306487492e-06,
   "CH3COCH2O": 2.310255122127135e-17,
   "CH3CH(CHO)O": 3.9235612210228615e-15,
   "CH2CHCH2OO": 2.174290622936394e-07,
   "CHCHCH2OOH": 6.627160529049896e-12,
   "CH2CHCH2OOH": 5.084011791768386e-07,
   "CH3CHCHOOH": 4.8313519411877143e-17,
   "CH3C(CH2)OOH": 9.642461962214004e-18,
   "nC3H7OO": 3.5244078525497194e-07,
   "iC3H7OO": 5.097667385083649e-06,
   "CH2CH2CH2OOH": 1.9671559615716227e-09,
   "CH3CHCH2OOH": 4.5636105171558757e-10,
   "CH2CH(OOH)CH3": 4.183950301293068e-11,
   "nC3H7OOH": 5.312918465185562e-10,
   "iC3H7OOH": 7.690877186133354e-09,
   "OCHCH2CH2OOH": 1.3727175203001388e-11,
   "cC2H3OCH2OOH": 1.4322164102523514e-10,
   "CH3COCH2OOH": 2.9463654427391307e-13,
   "CH3CHOOHCHO": 2.615656773047254e-13,
   "HOOCCCOO*": 1.3046636878260529e-11,
   "HOOCC(C)OO*": 3.2108470563794424e-12,
   "HOOC(C)COO*": 6.162727906739309e-13,
   "HOOCC(C*)OOH": 3.604500356102379e-16
  }
 },
 {
  "t": 4.161410000011626,
  "T": 1004.2585043680623,
  "p": 101325.00000000001,
  "sxC": {
   "C": 2.2981772517905e-19,
   "CH": 6.637769935608905e-15,
   "CH2": 1.6837717756357723e-09,
   "CH2(S)": 3.4798166974032946e-11,
   "CH3": 0.0002061244334289012,
   "CH4": 0.052996343484015995,
   "CO": 0.047848806558588516,
   "HCO": 1.0731815091614054e-06,
   "CH2O": 0.028925463777320404,
   "HCOH": 2.595415861123551e-10,
   "CH3O": 2.7721524250969035e-06,
   "CH2OH": 2.9718200550355164e-08,
   "CH3OH": 0.006207367253557346,
   "CO2": 0.0005510756486000485,
   "HOCO": 1.9552826881292505e-09,
   "OCHO": 4.9186014716508094e-15,
   "HOCHO": 3.2928570911077095e-05,
   "CH3OO": 9.76952292115777e-06,
   "CH2OOH": 4.265388546928872e-15,
   "HOCH2O": 1.288600575557707e-13,
   "CH3OOH": 2.0231774690239463e-06,
   "C2": 4.352937372181485e-20,
   "C2H": 7.290785061689156e-14,
   "C2H2": 0.001126613972345784,
   "H2CC": 7.17198622743669e-13,
   "C2H3": 1.0107227353917192e-06,
   "C2H4": 0.15438130836353853,
   "C2H5": 2.0466860113077248e-05,
   "C2H6": 0.009285537934996485,
   "C2O": 1.1379355762971723e-14,
   "HCCO": 1.632229762155343e-08,
   "HCCOH": 8.499636159680655e-08,
   "CH2CO": 0.001205374959342595,
   "CHCHO": 5.758627520641855e-09,
   "CHCHOH": 2.52937906678237e-09,
   "cC2H3O": 7.72378895906573e-13,
   "CH3CO": 5.769387121969517e-08,
   "CH2CHO": 9.530513467920294e-06,
   "CH3CHO": 0.026003266429218838,
   "cC2H4O": 0.0014864283114712008,
   "CH2CHOH": 0.002666310398566571,
   "CH3CH2O": 2.4040599386468426e-10,
   "CH3CHOH": 8.663429119537112e-09,
   "CH2CH2OH": 1.537276445783763e-07,
   "CH3CH2OH": 1.7593456652384078e-05,
   "OCHCO": 5.1912334834455195e-15,
   "OCHCHO": 0.00041453796605783435,
   "CH2CHOO": 9.597795623436072e-09,
   "CH3C(O)O": 6.478518381502075e-16,
   "CH2CHOOH": 3.898392344791322e-10,
   "CH3C(O)OH": 1.0634215322905879e-08,
   "CH3CH2OO": 3.693735817905248e-06,
   "CH3CHOOH": 6.492435788677739e-17,
   "CH2CH2OOH": 1.0097336925338618e-11,
   "CH3CH2OOH": 5.24327809460082e-08,
   "CH3C(O)OO": 2.2336206949332146e-09,
   "CH3C(O)OOH": 1.0371519610126774e-10,
   "HOCH2CH2OO": 1.2518404978667715e-10,
   "C3H2": 1.81454662442434e-20,
   "cC3H2": 1.3614388944245655e-12,
   "C3H3": 8.053465750477713e-06,
   "CH2CCH": 6.267997732725049e-08,
   "CH2CCH2": 0.0033711143785177993,
   "CH3CCH": 0.0003618195530545421,
   "cC3H4": 3.6528794996394623e-09,
   "CH2CHCH2": 0.00032990252402579414,
   "CH3CHCH": 9.522815640002826e-07,
   "CH3CCH2": 2.2588893219897316e-07,
   "cC3H5": 1.864759034564939e-10,
   "C3H6": 0.5203522803493236,
   "cC3H6": 5.641474287003629e-06,
   "iC3H7": 0.0001722020964399519,
   "nC3H7": 2.7820328712279006e-05,
   "C3H8": 0.3852659932583625,
   "CHCC*O": 8.529058936421576e-08,
   "CH*CCO": 6.451076935381887e-07,
   "C*CCHO": 1.970443252597066e-15,
   "CH2CCO": 0.00042093572616209177,
   "CHCCHO": 8.839264130433934e-06,
   "C2H3CO": 1.113759772370419e-05,
   "CHCHCHO": 5.607623426153929e-10,
   "CH2CCHO": 1.0807493204047978e-07,
   "CH3CCO": 3.254596669770559e-08,
   "C2H3CHO": 0.06604676348284186,
   "CH3CHCO": 0.0001238024882790551,
   "CH2CHCH2O": 2.7296334374573728e-08,
   "propen1oxy": 3.830742583565052e-07,
   "propen2oxy": 5.246466096544773e-08,
   "CH2CCH2OH": 1.4340697335970534e-09,
   "CH2C(OH)CH2": 6.36840542421899e-05,
   "CH3C(OH)CH": 2.8373695814865113e-09,
   "CH3CH2CO": 9.624359713231106e-11,
   "CH3C(O)CH2": 2.861081190218991e-06,
   "CH3CHCHO": 5.437251988000139e-06,
   "CH2CHCHOH": 9.465103304790334e-07,
   "CH2CH2CHO": 7.192857388590257e-09,
   "vinoxylmethyl": 4.160896790660837e-08,
   "CH3CH2CHO": 0.00013508379565585563,
   "cC3H6O": 0.0742291489575163,
   "CH2CHCH2OH": 0.0002024802470935628,
   "CH3CHCHOH": 0.0006830684560668855,
   "CH3C(O)CH3": 6.00349883326999e-06,
   "nC3H7O": 1.2657932462239825e-05,
   "iC3H7O": 5.786937128842256e-11,
   "CH3CH2CHOH": 9.208430271703242e-09,
   "CH3CHCH2OH": 1.1764980765473262e-07,
   "CH2CH2CH2OH": 8.254739617338715e-11,
   "OCHCH2CH2O": 5.428243963458462e-14,
   "oxiranylmet": 3.956167830966087e-06,
   "CH3COCH2O": 2.609742408270265e-17,
   "CH3CH(CHO)O": 4.3808212869942205e-15,
   "CH2CHCH2OO": 2.1936009235298824e-07,
   "CHCHCH2OOH": 7.324154695483472e-12,
   "CH2CHCH2OOH": 4.838823944713743e-07,
   "CH3CHCHOOH": 4.830399205613271e-17,
   "CH3C(CH2)OOH": 9.300234428426683e-18,
   "nC3H7OO": 3.0386439897882014e-07,
   "iC3H7OO": 4.723157936068845e-06,
   "CH2CH2CH2OOH": 1.788647604112789e-09,
   "CH3CHCH2OOH": 4.475195686376024e-10,
   "CH2CH(OOH)CH3": 4.213260543041294e-11,
   "nC3H7OOH": 4.1289189133178596e-10,
   "iC3H7OOH": 6.424640785012549e-09,
   "OCHCH2CH2OOH": 1.0268008374924774e-11,
   "cC2H3OCH2OOH": 1.3300289670950243e-10,
   "CH3COCH2OOH": 2.4577028893809306e-13,
   "CH3CHOOHCHO": 2.1357117645719587e-13,
   "HOOCCCOO*": 1.028734327828205e-11,
   "HOOCC(C)OO*": 2.739721562640568e-12,
   "HOOC(C)COO*": 5.384778659518861e-13,
   "HOOCC(C*)OOH": 3.2378171548335445e-16
  }
 },
 {
  "t": 4.1616700000116165,
  "T": 1010.7314427334884,
  "p": 101324.99999999999,
  "sxC": {
   "C": 3.6960152262078794e-19,
   "CH": 9.071399825634988e-15,
   "CH2": 1.9935504863490915e-09,
   "CH2(S)": 4.0979293115489086e-11,
   "CH3": 0.00022060571462404087,
   "CH4": 0.054290173380341186,
   "CO": 0.049215834841107496,
   "HCO": 1.2218162821710465e-06,
   "CH2O": 0.028910023537605273,
   "HCOH": 2.775819551096011e-10,
   "CH3O": 2.7765442956457435e-06,
   "CH2OH": 3.333376484859761e-08,
   "CH3OH": 0.006098695335536474,
   "CO2": 0.0005781489300659534,
   "HOCO": 2.1933785421341866e-09,
   "OCHO": 5.717264208084509e-15,
   "HOCHO": 3.4359589394771264e-05,
   "CH3OO": 9.11169486129427e-06,
   "CH2OOH": 4.131450652407789e-15,
   "HOCH2O": 1.3809039219209339e-13,
   "CH3OOH": 1.786066796837177e-06,
   "C2": 6.451078553473922e-20,
   "C2H": 9.458901398516327e-14,
   "C2H2": 0.0012168490590892243,
   "H2CC": 9.308983269250618e-13,
   "C2H3": 1.1672494134541024e-06,
   "C2H4": 0.15754741358439667,
   "C2H5": 2.2251105124580533e-05,
   "C2H6": 0.00995743314567059,
   "C2O": 1.5961272738598043e-14,
   "HCCO": 1.9839550953557323e-08,
   "HCCOH": 9.804665690166271e-08,
   "CH2CO": 0.001258730571231362,
   "CHCHO": 6.572637757156309e-09,
   "CHCHOH": 2.8892824512127656e-09,
   "cC2H3O": 8.10828522846103e-13,
   "CH3CO": 6.278813275042803e-08,
   "CH2CHO": 1.0390538629226379e-05,
   "CH3CHO": 0.026213588806515285,
   "cC2H4O": 0.0014748438405060389,
   "CH2CHOH": 0.002750530908255529,
   "CH3CH2O": 2.463364216197781e-10,
   "CH3CHOH": 1.0169483666964862e-08,
   "CH2CH2OH": 1.5894452131734537e-07,
   "CH3CH2OH": 1.835582894478603e-05,
   "OCHCO": 5.60954001611036e-15,
   "OCHCHO": 0.0004184189867720313,
   "CH2CHOO": 9.689628454926156e-09,
   "CH3C(O)O": 6.043559586818396e-16,
   "CH2CHOOH": 3.586596493752112e-10,
   "CH3C(O)OH": 1.0881513455194473e-08,
   "CH3CH2OO": 3.4830321579186915e-06,
   "CH3CHOOH": 6.354879373403832e-17,
   "CH2CH2OOH": 1.0219098642694218e-11,
   "CH3CH2OOH": 4.6635103538421354e-08,
   "CH3C(O)OO": 2.1046331630049747e-09,
   "CH3C(O)OOH": 8.446406924043391e-11,
   "HOCH2CH2OO": 1.1255494471808355e-10,
   "C3H2": 2.833014162099826e-20,
   "cC3H2": 1.9084488575044444e-12,
   "C3H3": 1.001046713275479e-05,
   "CH2CCH": 7.730806212986063e-08,
   "CH2CCH2": 0.0036689953569233034,
   "CH3CCH": 0.000411189210582139,
   "cC3H4": 4.319278979392069e-09,
   "CH2CHCH2": 0.00036421999366976956,
   "CH3CHCH": 1.0706972638574162e-06,
   "CH3CCH2": 2.625319960476441e-07,
   "cC3H5": 2.2658035378466412e-10,
   "C3H6": 0.5132346823777063,
   "cC3H6": 6.48496849007875e-06,
   "iC3H7": 0.00018242208769134283,
   "nC3H7": 2.861308974300788e-05,
   "C3H8": 0.39500378002682135,
   "CHCC*O": 9.319586746597465e-08,
   "CH*CCO": 7.373874065195559e-07,
   "C*CCHO": 2.4086171223700456e-15,
   "CH2CCO": 0.0004468259846686049,
   "CHCCHO": 8.973980623595322e-06,
   "C2H3CO": 1.2233382885527648e-05,
   "CHCHCHO": 5.933229815794117e-10,
   "CH2CCHO": 1.1539035447380534e-07,
   "CH3CCO": 3.716414138290857e-08,
   "C2H3CHO": 0.06687901560028502,
   "CH3CHCO": 0.0001315795708542317,
   "CH2CHCH2O": 2.8861306534213798e-08,
   "propen1oxy": 3.742909032873947e-07,
   "propen2oxy": 5.124131761370328e-08,
   "CH2CCH2OH": 1.5701312623332218e-09,
   "CH2C(OH)CH2": 7.022107363143685e-05,
   "CH3C(OH)CH": 3.170225397268e-09,
   "CH3CH2CO": 1.0430352892013258e-10,
   "CH3C(O)CH2": 2.8657119069485733e-06,
   "CH3CHCHO": 5.436424285214457e-06,
   "CH2CHCHOH": 9.52484259156498e-07,
   "CH2CH2CHO": 7.412517002730493e-09,
   "vinoxylmethyl": 4.332901572741091e-08,
   "CH3CH2CHO": 0.00013507938370261756,
   "cC3H6O": 0.07321307252187337,
   "CH2CHCH2OH": 0.00020510832079072473,
   "CH3CHCHOH": 0.0006933519294039189,
   "CH3C(O)CH3": 6.096202292072045e-06,
   "nC3H7O": 1.3702564198592087e-05,
   "iC3H7O": 5.497569838849862e-11,
   "CH3CH2CHOH": 9.57077851118984e-09,
   "CH3CHCH2OH": 1.1706190447831474e-07,
   "CH2CH2CH2OH": 8.827443449179688e-11,
   "OCHCH2CH2O": 6.026927816185644e-14,
   "oxiranylmet": 3.85920346252548e-06,
   "CH3COCH2O": 2.903188415145302e-17,
   "CH3CH(CHO)O": 4.838964775247083e-15,
   "CH2CHCH2OO": 2.2019495935942573e-07,
   "CHCHCH2OOH": 8.008557597415121e-12,
   "CH2CHCH2OOH": 4.587784317013211e-07,
   "CH3CHCHOOH": 4.80881394947262e-17,
   "CH3C(CH2)OOH": 8.958244611896699e-18,
   "nC3H7OO": 2.6238727132056423e-07,
   "iC3H7OO": 4.361897376530947e-06,
   "CH2CH2CH2OOH": 1.6237814488686922e-09,
   "CH3CHCH2OOH": 4.3633400000583634e-10,
   "CH2CH(OOH)CH3": 4.2204202607762466e-11,
   "nC3H7OOH": 3.232372457108693e-10,
   "iC3H7OOH": 5.380499331201013e-09,
   "OCHCH2CH2OOH": 7.755193340633824e-12,
   "cC2H3OCH2OOH": 1.2355305324627315e-10,
   "CH3COCH2OOH": 2.0611375520931502e-13,
   "CH3CHOOHCHO": 1.751878561467922e-13,
   "HOOCCCOO*": 8.160711344248664e-12,
   "HOOCC(C)OO*": 2.3416525017627736e-12,
   "HOOC(C)COO*": 4.71571941634742e-13,
   "HOOCC(C*)OOH": 2.9094911512149724e-16
  }
 },
 {
  "t": 4.161920000011607,
  "T": 1017.5028239051012,
  "p": 101324.99999999999,
  "sxC": {
   "C": 5.953058233523602e-19,
   "CH": 1.2396727320153053e-14,
   "CH2": 2.3624702103629e-09,
   "CH2(S)": 4.8093163297381915e-11,
   "CH3": 0.00023564572765903783,
   "CH4": 0.05566048230112537,
   "CO": 0.05068609790812505,
   "HCO": 1.3897720282558037e-06,
   "CH2O": 0.028836476276192246,
   "HCOH": 2.958332372994387e-10,
   "CH3O": 2.7588748064363594e-06,
   "CH2OH": 3.7381499795421045e-08,
   "CH3OH": 0.005981377732309747,
   "CO2": 0.0006074800062462567,
   "HOCO": 2.460186717013457e-09,
   "OCHO": 6.640498899867697e-15,
   "HOCHO": 3.58819808738082e-05,
   "CH3OO": 8.432698700643024e-06,
   "CH2OOH": 3.951504384848143e-15,
   "HOCH2O": 1.4726674148954339e-13,
   "CH3OOH": 1.5603262571663587e-06,
   "C2": 9.597277697946144e-20,
   "C2H": 1.2354620766179177e-13,
   "C2H2": 0.001321351885980942,
   "H2CC": 1.222984347588351e-12,
   "C2H3": 1.3504017263530456e-06,
   "C2H4": 0.16096388366193015,
   "C2H5": 2.4097633303207873e-05,
   "C2H6": 0.010681462049269033,
   "C2O": 2.2477805246943828e-14,
   "HCCO": 2.419233476238185e-08,
   "HCCOH": 1.1340714700652695e-07,
   "CH2CO": 0.0013175092652714206,
   "CHCHO": 7.512465542628504e-09,
   "CHCHOH": 3.2899113494707263e-09,
   "cC2H3O": 8.474038799726896e-13,
   "CH3CO": 6.807519145802118e-08,
   "CH2CHO": 1.1293581773320331e-05,
   "CH3CHO": 0.02634417378299927,
   "cC2H4O": 0.0014608883266415006,
   "CH2CHOH": 0.0028397176952812886,
   "CH3CH2O": 2.503748444556864e-10,
   "CH3CHOH": 1.1887459219807452e-08,
   "CH2CH2OH": 1.6367808847265123e-07,
   "CH3CH2OH": 1.9185006090085345e-05,
   "OCHCO": 6.060024707613176e-15,
   "OCHCHO": 0.000422408231350839,
   "CH2CHOO": 9.742941282662112e-09,
   "CH3C(O)O": 5.605003788320072e-16,
   "CH2CHOOH": 3.271442809147907e-10,
   "CH3C(O)OH": 1.1170741091716699e-08,
   "CH3CH2OO": 3.252447239781014e-06,
   "CH3CHOOH": 6.127781870438878e-17,
   "CH2CH2OOH": 1.0296181529698408e-11,
   "CH3CH2OOH": 4.0949931789820405e-08,
   "CH3C(O)OO": 1.9636898214309347e-09,
   "CH3C(O)OOH": 6.758777688892553e-11,
   "HOCH2CH2OO": 1.0020423901967564e-10,
   "C3H2": 4.470352082703334e-20,
   "cC3H2": 2.698894119213443e-12,
   "C3H3": 1.2480455338463992e-05,
   "CH2CCH": 9.644280976734996e-08,
   "CH2CCH2": 0.00399588866448909,
   "CH3CCH": 0.00046993514404465516,
   "cC3H4": 5.134011895262546e-09,
   "CH2CHCH2": 0.0004020232194010317,
   "CH3CHCH": 1.2003973464241711e-06,
   "CH3CCH2": 3.05619646497427e-07,
   "cC3H5": 2.76074767709674e-10,
   "C3H6": 0.5057762711180622,
   "cC3H6": 7.497118842926974e-06,
   "iC3H7": 0.00019218900722707367,
   "nC3H7": 2.931571065084536e-05,
   "C3H8": 0.4053558899766776,
   "CHCC*O": 1.0194962812022494e-07,
   "CH*CCO": 8.451551017950996e-07,
   "C*CCHO": 2.9583431277983094e-15,
   "CH2CCO": 0.0004754725629117157,
   "CHCCHO": 9.10414126352304e-06,
   "C2H3CO": 1.3489967895636258e-05,
   "CHCHCHO": 6.266302740673192e-10,
   "CH2CCHO": 1.2288455931010757e-07,
   "CH3CCO": 4.246003726642362e-08,
   "C2H3CHO": 0.06770171206334963,
   "CH3CHCO": 0.00014054822186361,
   "CH2CHCH2O": 3.035565473185406e-08,
   "propen1oxy": 3.6533102278554154e-07,
   "propen2oxy": 4.9996757876029293e-08,
   "CH2CCH2OH": 1.7113816384745179e-09,
   "CH2C(OH)CH2": 7.741645565919823e-05,
   "CH3C(OH)CH": 3.5406222078947503e-09,
   "CH3CH2CO": 1.1260150992107879e-10,
   "CH3C(O)CH2": 2.856675915119166e-06,
   "CH3CHCHO": 5.407786060774344e-06,
   "CH2CHCHOH": 9.537048619198429e-07,
   "CH2CH2CHO": 7.598572450655882e-09,
   "vinoxylmethyl": 4.4859563896396534e-08,
   "CH3CH2CHO": 0.0001346115005427109,
   "cC3H6O": 0.07214061484174268,
   "CH2CHCH2OH": 0.000207517639563895,
   "CH3CHCHOH": 0.0007031074988755674,
   "CH3C(O)CH3": 6.208961850259062e-06,
   "nC3H7O": 1.4744840319626691e-05,
   "iC3H7O": 5.1676795441595424e-11,
   "CH3CH2CHOH": 9.894735367196689e-09,
   "CH3CHCH2OH": 1.1578521004690763e-07,
   "CH2CH2CH2OH": 9.37963183531182e-11,
   "OCHCH2CH2O": 6.662202268807402e-14,
   "oxiranylmet": 3.7611268193569256e-06,
   "CH3COCH2O": 3.213566236285733e-17,
   "CH3CH(CHO)O": 5.339486685079822e-15,
   "CH2CHCH2OO": 2.19999877889314e-07,
   "CHCHCH2OOH": 8.740297517381697e-12,
   "CH2CHCH2OOH": 4.3106269020973744e-07,
   "CH3CHCHOOH": 4.764314045331896e-17,
   "CH3C(CH2)OOH": 8.58499039513918e-18,
   "nC3H7OO": 2.236460801085305e-07,
   "iC3H7OO": 3.983087914228839e-06,
   "CH2CH2CH2OOH": 1.4577538566349934e-09,
   "CH3CHCH2OOH": 4.219038868925929e-10,
   "CH2CH(OOH)CH3": 4.2063097241081285e-11,
   "nC3H7OOH": 2.4881594015226904e-10,
   "iC3H7OOH": 4.438453992414323e-09,
   "OCHCH2CH2OOH": 5.752401042667987e-12,
   "cC2H3OCH2OOH": 1.1395979267726126e-10,
   "CH3COCH2OOH": 1.7080645589887898e-13,
   "CH3CHOOHCHO": 1.415597069791767e-13,
   "HOOCCCOO*": 6.365378819342504e-12,
   "HOOCC(C)OO*": 1.9737931866794954e-12,
   "HOOC(C)COO*": 4.0855555886572457e-13,
   "HOOCC(C*)OOH": 2.588030483924825e-16
  }
 },
 {
  "t": 4.162140000011599,
  "T": 1023.9332851788616,
  "p": 101325.00000000001,
  "sxC": {
   "C": 9.1809830128003e-19,
   "CH": 1.644865677455638e-14,
   "CH2": 2.7577983331479516e-09,
   "CH2(S)": 5.5408320397097144e-11,
   "CH3": 0.00024966706953636876,
   "CH4": 0.05698078358218318,
   "CO": 0.05212303201379005,
   "HCO": 1.560173850815319e-06,
   "CH2O": 0.02871041319257388,
   "HCOH": 3.1232233589773625e-10,
   "CH3O": 2.721089580163051e-06,
   "CH2OH": 4.146066723342827e-08,
   "CH3OH": 0.005866718540340426,
   "CO2": 0.0006363027549786983,
   "HOCO": 2.7287042799057717e-09,
   "OCHO": 7.59838664795735e-15,
   "HOCHO": 3.7349284583247854e-05,
   "CH3OO": 7.800301530227282e-06,
   "CH2OOH": 3.746922034148664e-15,
   "HOCH2O": 1.553312675183837e-13,
   "CH3OOH": 1.3660419130172196e-06,
   "C2": 1.3799226815936779e-19,
   "C2H": 1.5836046607450202e-13,
   "C2H2": 0.0014311116680182858,
   "H2CC": 1.5847607708130828e-12,
   "C2H3": 1.5436001463835401e-06,
   "C2H4": 0.16431459037176288,
   "C2H5": 2.579891443145759e-05,
   "C2H6": 0.011387046275206602,
   "C2O": 3.0773060263184403e-14,
   "HCCO": 2.9047431968496867e-08,
   "HCCOH": 1.2972704461935434e-07,
   "CH2CO": 0.0013764216984393973,
   "CHCHO": 8.490860006891357e-09,
   "CHCHOH": 3.6889031381419855e-09,
   "cC2H3O": 8.778597499782039e-13,
   "CH3CO": 7.296391857249455e-08,
   "CH2CHO": 1.2142468204083104e-05,
   "CH3CHO": 0.026380324793849122,
   "cC2H4O": 0.0014457778701526302,
   "CH2CHOH": 0.0029255139673771387,
   "CH3CH2O": 2.520218329963431e-10,
   "CH3CHOH": 1.363122596894311e-08,
   "CH2CH2OH": 1.674032731473824e-07,
   "CH3CH2OH": 1.9998702397126418e-05,
   "OCHCO": 6.4964430715080415e-15,
   "OCHCHO": 0.0004260812747831201,
   "CH2CHOO": 9.750588975915275e-09,
   "CH3C(O)O": 5.212123633904981e-16,
   "CH2CHOOH": 2.983716310928861e-10,
   "CH3C(O)OH": 1.1479530179187486e-08,
   "CH3CH2OO": 3.026462613275285e-06,
   "CH3CHOOH": 5.838925275169952e-17,
   "CH2CH2OOH": 1.031986614371248e-11,
   "CH3CH2OOH": 3.592698302186778e-08,
   "CH3C(O)OO": 1.825801013092084e-09,
   "CH3C(O)OOH": 5.424823497176841e-11,
   "HOCH2CH2OO": 8.929167134720094e-11,
   "C3H2": 6.831197082645444e-20,
   "cC3H2": 3.728098072421624e-12,
   "C3H3": 1.5289575286701007e-05,
   "CH2CCH": 1.1915630424361832e-07,
   "CH2CCH2": 0.004320517916409722,
   "CH3CCH": 0.0005332657319682594,
   "cC3H4": 6.035974161491635e-09,
   "CH2CHCH2": 0.000439563622887956,
   "CH3CHCH": 1.3274558667956206e-06,
   "CH3CCH2": 3.5130430636432907e-07,
   "cC3H5": 3.3111308091706834e-10,
   "C3H6": 0.4986741498980011,
   "cC3H6": 8.597401621387447e-06,
   "iC3H7": 0.00020035410704535581,
   "nC3H7": 2.984579842843955e-05,
   "C3H8": 0.41536102083484017,
   "CHCC*O": 1.1070068672302073e-07,
   "CH*CCO": 9.59000858852274e-07,
   "C*CCHO": 3.5806216190399254e-15,
   "CH2CCO": 0.00050426194027719,
   "CHCCHO": 9.21679193892442e-06,
   "C2H3CO": 1.4797553485128905e-05,
   "CHCHCHO": 6.570200187907123e-10,
   "CH2CCHO": 1.2975373840659002e-07,
   "CH3CCO": 4.7930380707169175e-08,
   "C2H3CHO": 0.06843673752081321,
   "CH3CHCO": 0.00014997141677628405,
   "CH2CHCH2O": 3.160830884367478e-08,
   "propen1oxy": 3.5702474705960006e-07,
   "propen2oxy": 4.8845834905057966e-08,
   "CH2CCH2OH": 1.842034992014477e-09,
   "CH2C(OH)CH2": 8.45487997574797e-05,
   "CH3C(OH)CH": 3.910708493398102e-09,
   "CH3CH2CO": 1.201963102565989e-10,
   "CH3C(O)CH2": 2.834704938577071e-06,
   "CH3CHCHO": 5.353957911369286e-06,
   "CH2CHCHOH": 9.499531047880651e-07,
   "CH2CH2CHO": 7.729999072482944e-09,
   "vinoxylmethyl": 4.602427099377728e-08,
   "CH3CH2CHO": 0.00013371664572246384,
   "cC3H6O": 0.07111376688198905,
   "CH2CHCH2OH": 0.00020947578804942875,
   "CH3CHCHOH": 0.0007113788347687803,
   "CH3C(O)CH3": 6.330192206561987e-06,
   "nC3H7O": 1.5660574635788933e-05,
   "iC3H7O": 4.8333983247433265e-11,
   "CH3CH2CHOH": 1.0142974437336412e-08,
   "CH3CHCH2OH": 1.1394868203861758e-07,
   "CH2CH2CH2OH": 9.844699388010136e-11,
   "OCHCH2CH2O": 7.263154241307148e-14,
   "oxiranylmet": 3.6709024425718006e-06,
   "CH3COCH2O": 3.505213728217388e-17,
   "CH3CH(CHO)O": 5.830920828457124e-15,
   "CH2CHCH2OO": 2.1878699021673384e-07,
   "CHCHCH2OOH": 9.442432725792486e-12,
   "CH2CHCH2OOH": 4.0372889979595443e-07,
   "CH3CHCHOOH": 4.7010288027510815e-17,
   "CH3C(CH2)OOH": 8.217268125197343e-18,
   "nC3H7OO": 1.90988518367391e-07,
   "iC3H7OO": 3.6264953390733993e-06,
   "CH2CH2CH2OOH": 1.3072538722586227e-09,
   "CH3CHCH2OOH": 4.0581408778649067e-10,
   "CH2CH(OOH)CH3": 4.1725958694497075e-11,
   "nC3H7OOH": 1.9298735311327896e-10,
   "iC3H7OOH": 3.671443059376331e-09,
   "OCHCH2CH2OOH": 4.309096389392246e-12,
   "cC2H3OCH2OOH": 1.0513894249986207e-10,
   "CH3COCH2OOH": 1.4235772383161565e-13,
   "CH3CHOOHCHO": 1.1494330293199855e-13,
   "HOOCCCOO*": 4.9965940588352e-12,
   "HOOCC(C)OO*": 1.667077919656929e-12,
   "HOOC(C)COO*": 3.5491547477774744e-13,
   "HOOCC(C*)OOH": 2.3039464776244247e-16
  }
 },
 {
  "t": 4.162340000011591,
  "T": 1030.1747851787932,
  "p": 101325.0,
  "sxC": {
   "C": 1.372619823269037e-18,
   "CH": 2.136471904625752e-14,
   "CH2": 3.185132242159729e-09,
   "CH2(S)": 6.294989633293216e-11,
   "CH3": 0.0002628709741110025,
   "CH4": 0.05828314160484204,
   "CO": 0.053558179861824255,
   "HCO": 1.7344385206532177e-06,
   "CH2O": 0.028533974305808278,
   "HCOH": 3.273037575962743e-10,
   "CH3O": 2.6651489435856685e-06,
   "CH2OH": 4.561608307965465e-08,
   "CH3OH": 0.005752572819600612,
   "CO2": 0.0006651893457437683,
   "HOCO": 3.001085359123649e-09,
   "OCHO": 8.599036001915131e-15,
   "HOCHO": 3.879092241100704e-05,
   "CH3OO": 7.20101836543543e-06,
   "CH2OOH": 3.521237677049664e-15,
   "HOCH2O": 1.62361459750699e-13,
   "CH3OOH": 1.1951596723649596e-06,
   "C2": 1.93621056965115e-19,
   "C2H": 2.0042464923950171e-13,
   "C2H2": 0.0015483919117875403,
   "H2CC": 2.0377623387060375e-12,
   "C2H3": 1.7496347551471386e-06,
   "C2H4": 0.1676725728471704,
   "C2H5": 2.736780372111316e-05,
   "C2H6": 0.012086592962479104,
   "C2O": 4.1310561739493974e-14,
   "HCCO": 3.4511288448744155e-08,
   "HCCOH": 1.472833634105573e-07,
   "CH2CO": 0.0014367825426396686,
   "CHCHO": 9.521228522024934e-09,
   "CHCHOH": 4.088241720695367e-09,
   "cC2H3O": 9.026243156708322e-13,
   "CH3CO": 7.749073779192317e-08,
   "CH2CHO": 1.2946328920825306e-05,
   "CH3CHO": 0.026331051817675116,
   "cC2H4O": 0.0014292359384357875,
   "CH2CHOH": 0.0030098815707021026,
   "CH3CH2O": 2.514927206427281e-10,
   "CH3CHOH": 1.5397746144870654e-08,
   "CH2CH2OH": 1.702209215992081e-07,
   "CH3CH2OH": 2.0808629945401894e-05,
   "OCHCO": 6.92374790282095e-15,
   "OCHCHO": 0.00042948407245075194,
   "CH2CHOO": 9.715715457344122e-09,
   "CH3C(O)O": 4.859465554739694e-16,
   "CH2CHOOH": 2.715979732187742e-10,
   "CH3C(O)OH": 1.1816804410381743e-08,
   "CH3CH2OO": 2.803030421209133e-06,
   "CH3CHOOH": 5.4976809569847636e-17,
   "CH2CH2OOH": 1.0295282988988196e-11,
   "CH3CH2OOH": 3.141142721672049e-08,
   "CH3C(O)OO": 1.6896821085271108e-09,
   "CH3C(O)OOH": 4.3466875812177384e-11,
   "HOCH2CH2OO": 7.945154266021432e-11,
   "C3H2": 1.0224449322091441e-19,
   "cC3H2": 5.07407143613098e-12,
   "C3H3": 1.8511988372303732e-05,
   "CH2CCH": 1.4648780055022132e-07,
   "CH2CCH2": 0.004648504938613843,
   "CH3CCH": 0.0006025967130740795,
   "cC3H4": 7.04855006771309e-09,
   "CH2CHCH2": 0.00047733283692344853,
   "CH3CHCH": 1.4525204415759727e-06,
   "CH3CCH2": 4.0028807392428737e-07,
   "cC3H5": 3.928672522785651e-10,
   "C3H6": 0.4917556268311378,
   "cC3H6": 9.81168054117097e-06,
   "iC3H7": 0.00020702913717769435,
   "nC3H7": 3.0216226226694492e-05,
   "C3H8": 0.42525100484438555,
   "CHCC*O": 1.1957341926385136e-07,
   "CH*CCO": 1.0810244972888225e-06,
   "C*CCHO": 4.291816758653824e-15,
   "CH2CCO": 0.0005337871263712132,
   "CHCCHO": 9.315216162997078e-06,
   "C2H3CO": 1.618296192789062e-05,
   "CHCHCHO": 6.848201369153683e-10,
   "CH2CCHO": 1.3608985185284448e-07,
   "CH3CCO": 5.3642673080697415e-08,
   "C2H3CHO": 0.06910618175065622,
   "CH3CHCO": 0.00016008726265124347,
   "CH2CHCH2O": 3.2639708323902176e-08,
   "propen1oxy": 3.4913966638502276e-07,
   "propen2oxy": 4.7755639174411854e-08,
   "CH2CCH2OH": 1.9630916376595656e-09,
   "CH2C(OH)CH2": 9.170034772715646e-05,
   "CH3C(OH)CH": 4.283503491671569e-09,
   "CH3CH2CO": 1.2714170758299296e-10,
   "CH3C(O)CH2": 2.8007313095898844e-06,
   "CH3CHCHO": 5.276727037312699e-06,
   "CH2CHCHOH": 9.416245690097187e-07,
   "CH2CH2CHO": 7.812014356484248e-09,
   "vinoxylmethyl": 4.6855266804002566e-08,
   "CH3CH2CHO": 0.0001324226011955953,
   "cC3H6O": 0.07010986137662399,
   "CH2CHCH2OH": 0.00021106225293583843,
   "CH3CHCHOH": 0.0007184398044558324,
   "CH3C(O)CH3": 6.460052671487961e-06,
   "nC3H7O": 1.6455182164335293e-05,
   "iC3H7O": 4.4939497556132786e-11,
   "CH3CH2CHOH": 1.0322167641851063e-08,
   "CH3CHCH2OH": 1.1158996437250048e-07,
   "CH2CH2CH2OH": 1.0227107512051313e-10,
   "OCHCH2CH2O": 7.83299067523019e-14,
   "oxiranylmet": 3.5858270325531547e-06,
   "CH3COCH2O": 3.7786677844338636e-17,
   "CH3CH(CHO)O": 6.318102375892442e-15,
   "CH2CHCH2OO": 2.166432518735736e-07,
   "CHCHCH2OOH": 1.0122376365066413e-11,
   "CH2CHCH2OOH": 3.7656493606266873e-07,
   "CH3CHCHOOH": 4.61978974816561e-17,
   "CH3C(CH2)OOH": 7.849037777572163e-18,
   "nC3H7OO": 1.6288050407352356e-07,
   "iC3H7OO": 3.286732697593777e-06,
   "CH2CH2CH2OOH": 1.1686528230227914e-09,
   "CH3CHCH2OOH": 3.8818606490173583e-10,
   "CH2CH(OOH)CH3": 4.121163875988827e-11,
   "nC3H7OOH": 1.4997445737998954e-10,
   "iC3H7OOH": 3.033075325570343e-09,
   "OCHCH2CH2OOH": 3.238635763938984e-12,
   "cC2H3OCH2OOH": 9.685698234082312e-11,
   "CH3COCH2OOH": 1.1884698947978977e-13,
   "CH3CHOOHCHO": 9.336176255144186e-14,
   "HOOCCCOO*": 3.926233873123946e-12,
   "HOOCC(C)OO*": 1.405937760709744e-12,
   "HOOC(C)COO*": 3.082428399799011e-13,
   "HOOCC(C*)OOH": 2.0479715340620474e-16
  }
 },
 {
  "t": 4.162530000011584,
  "T": 1036.4531346928363,
  "p": 101325.0,
  "sxC": {
   "C": 2.019164127650651e-18,
   "CH": 2.7428655022853176e-14,
   "CH2": 3.659163411820697e-09,
   "CH2(S)": 7.086344136328863e-11,
   "CH3": 0.00027557551722691014,
   "CH4": 0.05961738466557196,
   "CO": 0.05504456665548556,
   "HCO": 1.916782328132766e-06,
   "CH2O": 0.028301100349949166,
   "HCOH": 3.41126496180994e-10,
   "CH3O": 2.5902297518769813e-06,
   "CH2OH": 4.9958867569170504e-08,
   "CH3OH": 0.005635072144522047,
   "CO2": 0.0006951563111980416,
   "HOCO": 3.283491833808648e-09,
   "OCHO": 9.667997048611026e-15,
   "HOCHO": 4.025546660374587e-05,
   "CH3OO": 6.615055000111455e-06,
   "CH2OOH": 3.271847486423085e-15,
   "HOCH2O": 1.684449334902807e-13,
   "CH3OOH": 1.039806581036319e-06,
   "C2": 2.6832822197345595e-19,
   "C2H": 2.525438472362714e-13,
   "C2H2": 0.0016780343697856282,
   "H2CC": 2.6236566055867865e-12,
   "C2H3": 1.9754704293699367e-06,
   "C2H4": 0.17116190676346835,
   "C2H5": 2.8828966563039332e-05,
   "C2H6": 0.01280262375472716,
   "C2O": 5.496679467114184e-14,
   "HCCO": 4.082938734034192e-08,
   "HCCOH": 1.667404835292572e-07,
   "CH2CO": 0.001500986367812992,
   "CHCHO": 1.0636742133230062e-08,
   "CHCHOH": 4.495601730590098e-09,
   "cC2H3O": 9.219334152677448e-13,
   "CH3CO": 8.172586450119229e-08,
   "CH2CHO": 1.3722398137719641e-05,
   "CH3CHO": 0.02619565769157413,
   "cC2H4O": 0.0014105519697978164,
   "CH2CHOH": 0.0030958961788980104,
   "CH3CH2O": 2.487982824559342e-10,
   "CH3CHOH": 1.720830745776914e-08,
   "CH2CH2OH": 1.721804209051859e-07,
   "CH3CH2OH": 2.1638222964674937e-05,
   "OCHCO": 7.351897740399819e-15,
   "OCHCHO": 0.0004326810390940125,
   "CH2CHOO": 9.636464601637052e-09,
   "CH3C(O)O": 4.538915299258617e-16,
   "CH2CHOOH": 2.458639087021599e-10,
   "CH3C(O)OH": 1.2200167047083756e-08,
   "CH3CH2OO": 2.5765628925543654e-06,
   "CH3CHOOH": 5.102840192696007e-17,
   "CH2CH2OOH": 1.0222156989078095e-11,
   "CH3CH2OOH": 2.7230831447560735e-08,
   "CH3C(O)OO": 1.551878177653645e-09,
   "CH3C(O)OOH": 3.447914252398844e-11,
   "HOCH2CH2OO": 7.028393705336129e-11,
   "C3H2": 1.5216553554026134e-19,
   "cC3H2": 6.884153245338648e-12,
   "C3H3": 2.2313581869811144e-05,
   "CH2CCH": 1.8050999845435788e-07,
   "CH2CCH2": 0.0049908470428883765,
   "CH3CCH": 0.0006810400093425283,
   "cC3H4": 8.222634806734067e-09,
   "CH2CHCH2": 0.0005164043023946897,
   "CH3CHCH": 1.5778276857642396e-06,
   "CH3CCH2": 4.543084389580915e-07,
   "cC3H5": 4.640802924305131e-10,
   "C3H6": 0.4847637672072782,
   "cC3H6": 1.1196710664944714e-05,
   "iC3H7": 0.00021229698514133632,
   "nC3H7": 3.0429544675855304e-05,
   "C3H8": 0.43539338450304726,
   "CHCC*O": 1.2883351312080475e-07,
   "CH*CCO": 1.215978674537664e-06,
   "C*CCHO": 5.1280602469740005e-15,
   "CH2CCO": 0.0005651678470040747,
   "CHCCHO": 9.402662422305057e-06,
   "C2H3CO": 1.7702233671196058e-05,
   "CHCHCHO": 7.105180095489236e-10,
   "CH2CCHO": 1.4202585265688077e-07,
   "CH3CCO": 5.976967879380012e-08,
   "C2H3CHO": 0.0697349335127574,
   "CH3CHCO": 0.000171367605095459,
   "CH2CHCH2O": 3.3465035778880296e-08,
   "propen1oxy": 3.4137389633224856e-07,
   "propen2oxy": 4.6684034182216706e-08,
   "CH2CCH2OH": 2.0764721717473395e-09,
   "CH2C(OH)CH2": 9.905589999625887e-05,
   "CH3C(OH)CH": 4.667413280544974e-09,
   "CH3CH2CO": 1.3353745500565639e-10,
   "CH3C(O)CH2": 2.7538633839441002e-06,
   "CH3CHCHO": 5.174163458834116e-06,
   "CH2CHCHOH": 9.285047054111727e-07,
   "CH2CH2CHO": 7.846121955108894e-09,
   "vinoxylmethyl": 4.736525273728382e-08,
   "CH3CH2CHO": 0.00013069741838538652,
   "cC3H6O": 0.06909341681284088,
   "CH2CHCH2OH": 0.0002123396332648704,
   "CH3CHCHOH": 0.0007245389243849154,
   "CH3C(O)CH3": 6.601568939370471e-06,
   "nC3H7O": 1.713604605994157e-05,
   "iC3H7O": 4.142141505963022e-11,
   "CH3CH2CHOH": 1.0435199677425708e-08,
   "CH3CHCH2OH": 1.0865227934255933e-07,
   "CH2CH2CH2OH": 1.053029411797974e-10,
   "OCHCH2CH2O": 8.380750310568358e-14,
   "oxiranylmet": 3.5025437625005444e-06,
   "CH3COCH2O": 4.0368353920810965e-17,
   "CH3CH(CHO)O": 6.8123181520381805e-15,
   "CH2CHCH2OO": 2.13522458814527e-07,
   "CHCHCH2OOH": 1.0795494127202011e-11,
   "CH2CHCH2OOH": 3.4888642556050203e-07,
   "CH3CHCHOOH": 4.5181633669043837e-17,
   "CH3C(CH2)OOH": 7.468142009270994e-18,
   "nC3H7OO": 1.3791296024034683e-07,
   "iC3H7OO": 2.954292420493276e-06,
   "CH2CH2CH2OOH": 1.0372544431471e-09,
   "CH3CHCH2OOH": 3.6868455754855886e-10,
   "CH2CH(OOH)CH3": 4.051095184685208e-11,
   "nC3H7OOH": 1.1569203977690104e-10,
   "iC3H7OOH": 2.484735927273528e-09,
   "OCHCH2CH2OOH": 2.4165779076956916e-12,
   "cC2H3OCH2OOH": 8.881179028175053e-11,
   "CH3COCH2OOH": 9.872954421134947e-14,
   "CH3CHOOHCHO": 7.527677537821621e-14,
   "HOOCCCOO*": 3.0610885869845354e-12,
   "HOOCC(C)OO*": 1.1765326328441678e-12,
   "HOOC(C)COO*": 2.6626545623749176e-13,
   "HOOCC(C*)OOH": 1.8098781317128235e-16
  }
 },
 {
  "t": 4.1627000000115775,
  "T": 1042.3485719425485,
  "p": 101324.99999999999,
  "sxC": {
   "C": 2.8509635620010742e-18,
   "CH": 3.4254025097137145e-14,
   "CH2": 4.144351226571048e-09,
   "CH2(S)": 7.846170501698286e-11,
   "CH3": 0.000286805951611854,
   "CH4": 0.06089583762439325,
   "CO": 0.05648178768248332,
   "HCO": 2.0923615885423396e-06,
   "CH2O": 0.028030362749066277,
   "HCOH": 3.527643072438194e-10,
   "CH3O": 2.5034517651245055e-06,
   "CH2OH": 5.414679998593964e-08,
   "CH3OH": 0.005522421817884089,
   "CO2": 0.0007241266932553469,
   "HOCO": 3.552452642824486e-09,
   "OCHO": 1.0717823936516484e-14,
   "HOCHO": 4.164081858741994e-05,
   "CH3OO": 6.081990603836995e-06,
   "CH2OOH": 3.021556437360558e-15,
   "HOCH2O": 1.7307432826225027e-13,
   "CH3OOH": 9.080765566435014e-07,
   "C2": 3.5949468085118397e-19,
   "C2H": 3.119605281019885e-13,
   "C2H2": 0.0018113724191104173,
   "H2CC": 3.3255491420580964e-12,
   "C2H3": 2.204240958588963e-06,
   "C2H4": 0.17454589074355892,
   "C2H5": 3.006133281898356e-05,
   "C2H6": 0.013484040985650592,
   "C2O": 7.115501095033861e-14,
   "HCCO": 4.757371684401624e-08,
   "HCCOH": 1.8672527960521466e-07,
   "CH2CO": 0.001564787992041859,
   "CHCHO": 1.1753272081895754e-08,
   "CHCHOH": 4.87644739520956e-09,
   "cC2H3O": 9.341674653109376e-13,
   "CH3CO": 8.531446414372588e-08,
   "CH2CHO": 1.4409452910725548e-05,
   "CH3CHO": 0.02598877626143638,
   "cC2H4O": 0.0013909399368566497,
   "CH2CHOH": 0.0031777654290252423,
   "CH3CH2O": 2.442857246359897e-10,
   "CH3CHOH": 1.8894588163046e-08,
   "CH2CH2OH": 1.7314530453077313e-07,
   "CH3CH2OH": 2.242540241216212e-05,
   "OCHCO": 7.746419705990082e-15,
   "OCHCHO": 0.0004354077982266359,
   "CH2CHOO": 9.519857994322148e-09,
   "CH3C(O)O": 4.2733835388078126e-16,
   "CH2CHOOH": 2.228221669798346e-10,
   "CH3C(O)OH": 1.2607730017149062e-08,
   "CH3CH2OO": 2.3643652899753016e-06,
   "CH3CHOOH": 4.694178527674396e-17,
   "CH2CH2OOH": 1.0108502298920626e-11,
   "CH3CH2OOH": 2.3634861094674098e-08,
   "CH3C(O)OO": 1.422848636216436e-09,
   "CH3C(O)OOH": 2.7499326888257277e-11,
   "HOCH2CH2OO": 6.232250750314029e-11,
   "C3H2": 2.194428142149522e-19,
   "cC3H2": 9.128534210107022e-12,
   "C3H3": 2.6458779451249268e-05,
   "CH2CCH": 2.19826584425582e-07,
   "CH2CCH2": 0.0053232192486448,
   "CH3CCH": 0.0007635116084061741,
   "cC3H4": 9.486261088001367e-09,
   "CH2CHCH2": 0.0005538063389929422,
   "CH3CHCH": 1.6927014843975092e-06,
   "CH3CCH2": 5.094164791185851e-07,
   "cC3H5": 5.399358076438507e-10,
   "C3H6": 0.4781613954205372,
   "cC3H6": 1.2664646428733446e-05,
   "iC3H7": 0.0002157496609944098,
   "nC3H7": 3.0469977525874437e-05,
   "C3H8": 0.44510893901732845,
   "CHCC*O": 1.377833689800565e-07,
   "CH*CCO": 1.3544699340975813e-06,
   "C*CCHO": 6.03682294486731e-15,
   "CH2CCO": 0.0005962727785133573,
   "CHCCHO": 9.473552995442578e-06,
   "C2H3CO": 1.9253171738493855e-05,
   "CHCHCHO": 7.320142233529231e-10,
   "CH2CCHO": 1.4709379290268743e-07,
   "CH3CCO": 6.584179481947422e-08,
   "C2H3CHO": 0.07028369568035414,
   "CH3CHCO": 0.00018311435519876242,
   "CH2CHCH2O": 3.4020474383833286e-08,
   "propen1oxy": 3.342250302523705e-07,
   "propen2oxy": 4.5699259814076845e-08,
   "CH2CCH2OH": 2.172704994155657e-09,
   "CH2C(OH)CH2": 0.00010603414998187396,
   "CH3C(OH)CH": 5.030770316428486e-09,
   "CH3CH2CO": 1.3884722772080413e-10,
   "CH3C(O)CH2": 2.6981844221910456e-06,
   "CH3CHCHO": 5.055192290469311e-06,
   "CH2CHCHOH": 9.118001040146734e-07,
   "CH2CH2CHO": 7.831312491008399e-09,
   "vinoxylmethyl": 4.752259785645269e-08,
   "CH3CH2CHO": 0.0001286941401526695,
   "cC3H6O": 0.06813346243455246,
   "CH2CHCH2OH": 0.00021324270654215658,
   "CH3CHCHOH": 0.0007293105401950498,
   "CH3C(O)CH3": 6.743059417074121e-06,
   "nC3H7O": 1.764551223426863e-05,
   "iC3H7O": 3.8063788056250755e-11,
   "CH3CH2CHOH": 1.0475155902189143e-08,
   "CH3CHCH2OH": 1.053861860568511e-07,
   "CH2CH2CH2OH": 1.0729809853286985e-10,
   "OCHCH2CH2O": 8.860292441392771e-14,
   "oxiranylmet": 3.4262858575433483e-06,
   "CH3COCH2O": 4.2567014531851163e-17,
   "CH3CH(CHO)O": 7.273581413786743e-15,
   "CH2CHCH2OO": 2.0971166944341273e-07,
   "CHCHCH2OOH": 1.1408266605712167e-11,
   "CH2CHCH2OOH": 3.227937465380837e-07,
   "CH3CHCHOOH": 4.404348278103651e-17,
   "CH3C(CH2)OOH": 7.101350862442782e-18,
   "nC3H7OO": 1.1725226195853551e-07,
   "iC3H7OO": 2.653030284404537e-06,
   "CH2CH2CH2OOH": 9.215669269861661e-10,
   "CH3CHCH2OOH": 3.489756177015245e-10,
   "CH2CH(OOH)CH3": 3.968803154160901e-11,
   "nC3H7OOH": 9.01476629477794e-11,
   "iC3H7OOH": 2.045814407164377e-09,
   "OCHCH2CH2OOH": 1.825658271209972e-12,
   "cC2H3OCH2OOH": 8.152306968411014e-11,
   "CH3COCH2OOH": 8.263461535057858e-14,
   "CH3CHOOHCHO": 6.11307395833471e-14,
   "HOOCCCOO*": 2.407984642469529e-12,
   "HOOCC(C)OO*": 9.888200153862315e-13,
   "HOOC(C)COO*": 2.310414459727043e-13,
   "HOOCC(C*)OOH": 1.6036055199231447e-16
  }
 },
 {
  "t": 4.162870000011571,
  "T": 1048.4860605006254,
  "p": 101324.99999999999,
  "sxC": {
   "C": 4.0074598379842056e-18,
   "CH": 4.260201855477878e-14,
   "CH2": 4.689070830918294e-09,
   "CH2(S)": 8.637255153215482e-11,
   "CH3": 0.0002975814484525566,
   "CH4": 0.06225718821920489,
   "CO": 0.05802341831742538,
   "HCO": 2.2769106254268225e-06,
   "CH2O": 0.027693341628263504,
   "HCOH": 3.632937552415954e-10,
   "CH3O": 2.3969645802136106e-06,
   "CH2OH": 5.856784263487432e-08,
   "CH3OH": 0.005402889999486793,
   "CO2": 0.0007551375802428085,
   "HOCO": 3.831143246941836e-09,
   "OCHO": 1.1842349113328478e-14,
   "HOCHO": 4.308991360445465e-05,
   "CH3OO": 5.546154283613881e-06,
   "CH2OOH": 2.7489941217831816e-15,
   "HOCH2O": 1.765891780101644e-13,
   "CH3OOH": 7.845168100551706e-07,
   "C2": 4.800646838011358e-19,
   "C2H": 3.862096637364975e-13,
   "C2H2": 0.0019631687569352635,
   "H2CC": 4.2551390701857105e-12,
   "C2H3": 2.458755129093016e-06,
   "C2H4": 0.17818509323676401,
   "C2H5": 3.1165623670940654e-05,
   "C2H6": 0.014200221802178815,
   "C2O": 9.208210813737366e-14,
   "HCCO": 5.548063033450202e-08,
   "HCCOH": 2.093591281291485e-07,
   "CH2CO": 0.0016352129000998534,
   "CHCHO": 1.2980721228047072e-08,
   "CHCHOH": 5.262864694063848e-09,
   "cC2H3O": 9.399952847303466e-13,
   "CH3CO": 8.854455126752754e-08,
   "CH2CHO": 1.506876144760865e-05,
   "CH3CHO": 0.02569033302587277,
   "cC2H4O": 0.0013681397839463857,
   "CH2CHOH": 0.003264173811232265,
   "CH3CH2O": 2.375740066280313e-10,
   "CH3CHOH": 2.0581242059398293e-08,
   "CH2CH2OH": 1.7316638871815104e-07,
   "CH3CH2OH": 2.3246880773638957e-05,
   "OCHCO": 8.141822734353572e-15,
   "OCHCHO": 0.0004378787022400717,
   "CH2CHOO": 9.353190260322216e-09,
   "CH3C(O)O": 4.0368631536456426e-16,
   "CH2CHOOH": 2.0000667733082538e-10,
   "CH3C(O)OH": 1.3090203657538262e-08,
   "CH3CH2OO": 2.1459023054380243e-06,
   "CH3CHOOH": 4.240110603091296e-17,
   "CH2CH2OOH": 9.943215875502886e-12,
   "CH3CH2OOH": 2.0226114735304946e-08,
   "CH3C(O)OO": 1.2900379668093087e-09,
   "CH3C(O)OOH": 2.1519056850087168e-11,
   "HOCH2CH2OO": 5.467545556578442e-11,
   "C3H2": 3.1890927200329823e-19,
   "cC3H2": 1.2195134296289723e-11,
   "C3H3": 3.143541876758357e-05,
   "CH2CCH": 2.701297505713128e-07,
   "CH2CCH2": 0.00567994106572079,
   "CH3CCH": 0.0008594083990353458,
   "cC3H4": 1.0989458854814161e-08,
   "CH2CHCH2": 0.0005931339565788432,
   "CH3CHCH": 1.8066424178585145e-06,
   "CH3CCH2": 5.712477452751937e-07,
   "cC3H5": 6.2876613733383e-10,
   "C3H6": 0.4712417841473581,
   "cC3H6": 1.4385770878760731e-05,
   "iC3H7": 0.00021764178833680295,
   "nC3H7": 3.033282487175164e-05,
   "C3H8": 0.4554358658855849,
   "CHCC*O": 1.4729129793449374e-07,
   "CH*CCO": 1.51128660335064e-06,
   "C*CCHO": 7.123469477245137e-15,
   "CH2CCO": 0.0006304514630966823,
   "CHCCHO": 9.535065213100227e-06,
   "C2H3CO": 2.100602830344886e-05,
   "CHCHCHO": 7.51051845877326e-10,
   "CH2CCHO": 1.5172855649162803e-07,
   "CH3CCO": 7.244651162733914e-08,
   "C2H3CHO": 0.07081119798711119,
   "CH3CHCO": 0.00019670530956555397,
   "CH2CHCH2O": 3.4346290769303376e-08,
   "propen1oxy": 3.269225241867523e-07,
   "propen2oxy": 4.4694876410411925e-08,
   "CH2CCH2OH": 2.259525223673088e-09,
   "CH2C(OH)CH2": 0.00011327143607712595,
   "CH3C(OH)CH": 5.40516931725495e-09,
   "CH3CH2CO": 1.4349216076731832e-10,
   "CH3C(O)CH2": 2.6281541460653067e-06,
   "CH3CHCHO": 4.908152442457313e-06,
   "CH2CHCHOH": 8.898600918892828e-07,
   "CH2CH2CHO": 7.765105001216646e-09,
   "vinoxylmethyl": 4.733233131431942e-08,
   "CH3CH2CHO": 0.0001262211336348359,
   "cC3H6O": 0.06712901580931127,
   "CH2CHCH2OH": 0.00021387135855510648,
   "CH3CHCHOH": 0.0007332518545869507,
   "CH3C(O)CH3": 6.897582535695977e-06,
   "nC3H7O": 1.8020915568595792e-05,
   "iC3H7O": 3.455338264018283e-11,
   "CH3CH2CHOH": 1.0444195858884849e-08,
   "CH3CHCH2OH": 1.0147360105925518e-07,
   "CH2CH2CH2OH": 1.0839850964836643e-10,
   "OCHCH2CH2O": 9.311098959863446e-14,
   "oxiranylmet": 3.3487631898238766e-06,
   "CH3COCH2O": 4.454599343561586e-17,
   "CH3CH(CHO)O": 7.742577341553851e-15,
   "CH2CHCH2OO": 2.0484188229836047e-07,
   "CHCHCH2OOH": 1.2015484061303145e-11,
   "CH2CHCH2OOH": 2.95727557600827e-07,
   "CH3CHCHOOH": 4.2666945540103597e-17,
   "CH3C(CH2)OOH": 6.710372217325075e-18,
   "nC3H7OO": 9.836889605392996e-08,
   "iC3H7OO": 2.352741415257242e-06,
   "CH2CH2CH2OOH": 8.092888068303053e-10,
   "CH3CHCH2OOH": 3.2725466034991064e-10,
   "CH2CH(OOH)CH3": 3.86638774311167e-11,
   "nC3H7OOH": 6.908092097857485e-11,
   "iC3H7OOH": 1.657869980502625e-09,
   "OCHCH2CH2OOH": 1.3551085484114875e-12,
   "cC2H3OCH2OOH": 7.421187027299547e-11,
   "CH3COCH2OOH": 6.836655039558602e-14,
   "CH3CHOOHCHO": 4.889563110741321e-14,
   "HOOCCCOO*": 1.8627131840559544e-12,
   "HOOCC(C)OO*": 8.192296785921264e-13,
   "HOOC(C)COO*": 1.9833707832984503e-13,
   "HOOCC(C*)OOH": 1.4060955750641836e-16
  }
 },
 {
  "t": 4.163020000011565,
  "T": 1054.0767690687287,
  "p": 101325.0,
  "sxC": {
   "C": 5.370938614085245e-18,
   "CH": 5.1329081085569366e-14,
   "CH2": 5.217587085618263e-09,
   "CH2(S)": 9.339935269780876e-11,
   "CH3": 0.0003063962142977149,
   "CH4": 0.06352826093021981,
   "CO": 0.05947057155615385,
   "HCO": 2.4437037609083057e-06,
   "CH2O": 0.02733590944340828,
   "HCOH": 3.7130470717783097e-10,
   "CH3O": 2.2863933922337756e-06,
   "CH2OH": 6.25924636289649e-08,
   "CH3OH": 0.005292104399330482,
   "CO2": 0.0007841334451180307,
   "HOCO": 4.0782416302221755e-09,
   "OCHO": 1.2876633889843e-14,
   "HOCHO": 4.441249476125051e-05,
   "CH3OO": 5.075997054435724e-06,
   "CH2OOH": 2.4940493106299765e-15,
   "HOCH2O": 1.784678959345061e-13,
   "CH3OOH": 6.831910131353842e-07,
   "C2": 6.157428053834983e-19,
   "C2H": 4.66187360873247e-13,
   "C2H2": 0.002113931099109475,
   "H2CC": 5.324632341759848e-12,
   "C2H3": 2.703765856731865e-06,
   "C2H4": 0.18160818003719803,
   "C2H5": 3.198232440820599e-05,
   "C2H6": 0.014856213385182143,
   "C2O": 1.1526023954364103e-13,
   "HCCO": 6.349581983840226e-08,
   "HCCOH": 2.3164345471569356e-07,
   "CH2CO": 0.001703302783479527,
   "CHCHO": 1.4148548585709854e-08,
   "CHCHOH": 5.59757561610473e-09,
   "cC2H3O": 9.38425911258916e-13,
   "CH3CO": 9.09424095825519e-08,
   "CH2CHO": 1.5607810660218266e-05,
   "CH3CHO": 0.025344198562227735,
   "cC2H4O": 0.0013449868547706046,
   "CH2CHOH": 0.0033439588630740044,
   "CH3CH2O": 2.297228600393454e-10,
   "CH3CHOH": 2.2003001210394784e-08,
   "CH2CH2OH": 1.722372270392813e-07,
   "CH3CH2OH": 2.399063017466255e-05,
   "OCHCO": 8.480511712265963e-15,
   "OCHCHO": 0.0004397165047840128,
   "CH2CHOO": 9.159628182013728e-09,
   "CH3C(O)O": 3.8588734083972575e-16,
   "CH2CHOOH": 1.8027074566233202e-10,
   "CH3C(O)OH": 1.3591104007179751e-08,
   "CH3CH2OO": 1.950655964158672e-06,
   "CH3CHOOH": 3.810454944538138e-17,
   "CH2CH2OOH": 9.750456126079309e-12,
   "CH3CH2OOH": 1.7411780335653055e-08,
   "CH3C(O)OO": 1.1713154967936633e-09,
   "CH3C(O)OOH": 1.704901089935537e-11,
   "HOCH2CH2OO": 4.825567131910168e-11,
   "C3H2": 4.453919335005849e-19,
   "cC3H2": 1.582264468550531e-11,
   "C3H3": 3.66169256450994e-05,
   "CH2CCH": 3.2616452494539973e-07,
   "CH2CCH2": 0.006013863565507344,
   "CH3CCH": 0.0009565824467265636,
   "cC3H4": 1.2546157624493783e-08,
   "CH2CHCH2": 0.0006289446141914813,
   "CH3CHCH": 1.90271624406144e-06,
   "CH3CCH2": 6.313820590822988e-07,
   "cC3H5": 7.188426991869353e-10,
   "C3H6": 0.46488996447325115,
   "cC3H6": 1.614473988997825e-05,
   "iC3H7": 0.00021772602539497395,
   "nC3H7": 3.003637458418905e-05,
   "C3H8": 0.4650445873447814,
   "CHCC*O": 1.5604056837139487e-07,
   "CH*CCO": 1.6656628914532608e-06,
   "C*CCHO": 8.248970263411415e-15,
   "CH2CCO": 0.0006632788695974213,
   "CHCCHO": 9.579489352333065e-06,
   "C2H3CO": 2.2734616658850803e-05,
   "CHCHCHO": 7.64844250374238e-10,
   "CH2CCHO": 1.5526761710279952e-07,
   "CH3CCO": 7.866084139129281e-08,
   "C2H3CHO": 0.07125199980984628,
   "CH3CHCO": 0.00021046867839661891,
   "CH2CHCH2O": 3.4396468773534816e-08,
   "propen1oxy": 3.2038892678283737e-07,
   "propen2oxy": 4.3797474257037234e-08,
   "CH2CCH2OH": 2.3241609830690417e-09,
   "CH2C(OH)CH2": 0.00011973031122149417,
   "CH3C(OH)CH": 5.7355874790378405e-09,
   "CH3CH2CO": 1.4679334737432008e-10,
   "CH3C(O)CH2": 2.5536179480016025e-06,
   "CH3CHCHO": 4.753809898792583e-06,
   "CH2CHCHOH": 8.658187794589478e-07,
   "CH2CH2CHO": 7.657595822303804e-09,
   "vinoxylmethyl": 4.682612771220911e-08,
   "CH3CH2CHO": 0.00012363279866204867,
   "cC3H6O": 0.06621007688574285,
   "CH2CHCH2OH": 0.0002141605334840144,
   "CH3CHCHOH": 0.0007358906208917293,
   "CH3C(O)CH3": 7.043131163501957e-06,
   "nC3H7O": 1.8208318669114472e-05,
   "iC3H7O": 3.137619685321381e-11,
   "CH3CH2CHOH": 1.0348216400853954e-08,
   "CH3CHCH2OH": 9.746420939477986e-08,
   "CH2CH2CH2OH": 1.0845937489841196e-10,
   "OCHCH2CH2O": 9.667473123726305e-14,
   "oxiranylmet": 3.2796994256444346e-06,
   "CH3COCH2O": 4.6004241068326045e-17,
   "CH3CH(CHO)O": 8.15124219546767e-15,
   "CH2CHCH2OO": 1.9960958599085046e-07,
   "CHCHCH2OOH": 1.2530939358687029e-11,
   "CH2CHCH2OOH": 2.713146061696345e-07,
   "CH3CHCHOOH": 4.1240494196298904e-17,
   "CH3C(CH2)OOH": 6.346200194351602e-18,
   "nC3H7OO": 8.329825250739646e-08,
   "iC3H7OO": 2.092589602726795e-06,
   "CH2CH2CH2OOH": 7.14352487100312e-10,
   "CH3CHCH2OOH": 3.066064221642378e-10,
   "CH2CH(OOH)CH3": 3.758392904204629e-11,
   "nC3H7OOH": 5.387068987951663e-11,
   "iC3H7OOH": 1.3585040335890082e-09,
   "OCHCH2CH2OOH": 1.0267626317788338e-12,
   "cC2H3OCH2OOH": 6.779918845191627e-11,
   "CH3COCH2OOH": 5.72845068790515e-14,
   "CH3CHOOHCHO": 3.964210408503708e-14,
   "HOOCCCOO*": 1.4644796031324575e-12,
   "HOOCC(C)OO*": 6.854758296584078e-13,
   "HOOC(C)COO*": 1.7177711419475711e-13,
   "HOOCC(C*)OOH": 1.2408952883782714e-16
  }
 },
 {
  "t": 4.16317000001156,
  "T": 1059.7989063533062,
  "p": 101325.0,
  "sxC": {
   "C": 7.11814371759641e-18,
   "CH": 6.132169109899936e-14,
   "CH2": 5.785877287926401e-09,
   "CH2(S)": 1.0020529768370593e-10,
   "CH3": 0.0003142252724931954,
   "CH4": 0.0648643517547276,
   "CO": 0.060996871293692564,
   "HCO": 2.609725483877956e-06,
   "CH2O": 0.026918716469922624,
   "HCOH": 3.7777987010319125e-10,
   "CH3O": 2.1606857458988152e-06,
   "CH2OH": 6.663958898918409e-08,
   "CH3OH": 0.0051769258482103194,
   "CO2": 0.0008145365495410535,
   "HOCO": 4.317751132335414e-09,
   "OCHO": 1.3922179407998904e-14,
   "HOCHO": 4.576475227868837e-05,
   "CH3OO": 4.61321660495551e-06,
   "CH2OOH": 2.2304339801218237e-15,
   "HOCH2O": 1.789241886683212e-13,
   "CH3OOH": 5.897723109668467e-07,
   "C2": 7.821619360088253e-19,
   "C2H": 5.613841832339926e-13,
   "C2H2": 0.0022815810013662105,
   "H2CC": 6.695826120289236e-12,
   "C2H3": 2.965454153794154e-06,
   "C2H4": 0.18522324756975986,
   "C2H5": 3.2601216983074535e-05,
   "C2H6": 0.015528564063479513,
   "C2O": 1.4344144716981254e-13,
   "HCCO": 7.250254807496187e-08,
   "HCCOH": 2.5612547707651567e-07,
   "CH2CO": 0.0017773210775424465,
   "CHCHO": 1.5381512050476713e-08,
   "CHCHOH": 5.913694950454016e-09,
   "cC2H3O": 9.292866713389546e-13,
   "CH3CO": 9.27629162240659e-08,
   "CH2CHO": 1.608654389297507e-05,
   "CH3CHO": 0.024916394511494654,
   "cC2H4O": 0.0013186149699430001,
   "CH2CHOH": 0.003426695160650934,
   "CH3CH2O": 2.2004792097074307e-10,
   "CH3CHOH": 2.3287387809992057e-08,
   "CH2CH2OH": 1.7027208205492057e-07,
   "CH3CH2OH": 2.4740407437965094e-05,
   "OCHCO": 8.796709220193718e-15,
   "OCHCHO": 0.0004410888045633879,
   "CH2CHOO": 8.918849238217392e-09,
   "CH3C(O)O": 3.7146679573329057e-16,
   "CH2CHOOH": 1.6110486499073002e-10,
   "CH3C(O)OH": 1.4176324257481163e-08,
   "CH3CH2OO": 1.755949601143214e-06,
   "CH3CHOOH": 3.364234496158521e-17,
   "CH2CH2OOH": 9.511035851331707e-12,
   "CH3CH2OOH": 1.4809481162850238e-08,
   "CH3C(O)OO": 1.0528567640197432e-09,
   "CH3C(O)OOH": 1.329618369473189e-11,
   "HOCH2CH2OO": 4.2199860415703116e-11,
   "C3H2": 6.229620393821768e-19,
   "cC3H2": 2.059094868510841e-11,
   "C3H3": 4.2620676431971995e-05,
   "CH2CCH": 3.958832322418347e-07,
   "CH2CCH2": 0.00636391025724168,
   "CH3CCH": 0.0010667061903719933,
   "cC3H4": 1.4347014116877154e-08,
   "CH2CHCH2": 0.0006651579452705966,
   "CH3CHCH": 1.9904780718761806e-06,
   "CH3CCH2": 6.964145077327502e-07,
   "cC3H5": 8.203008460334261e-10,
   "C3H6": 0.4583324231342199,
   "cC3H6": 1.8155818341811156e-05,
   "iC3H7": 0.00021608422056239106,
   "nC3H7": 2.9551958231484695e-05,
   "C3H8": 0.4750915387090499,
   "CHCC*O": 1.6497956030596538e-07,
   "CH*CCO": 1.8351373318352088e-06,
   "C*CCHO": 9.54395479662835e-15,
   "CH2CCO": 0.0006986480757223529,
   "CHCCHO": 9.612736457800822e-06,
   "C2H3CO": 2.4643182445401507e-05,
   "CHCHCHO": 7.748454036371619e-10,
   "CH2CCHO": 1.580940137525082e-07,
   "CH3CCO": 8.514669975103377e-08,
   "C2H3CHO": 0.07166314363145118,
   "CH3CHCO": 0.00022612107069944407,
   "CH2CHCH2O": 3.4182804264044475e-08,
   "propen1oxy": 3.1381337109596584e-07,
   "propen2oxy": 4.289537951998247e-08,
   "CH2CCH2OH": 2.3733786306140735e-09,
   "CH2C(OH)CH2": 0.00012607538496006967,
   "CH3C(OH)CH": 6.054797577492409e-09,
   "CH3CH2CO": 1.4910972252772158e-10,
   "CH3C(O)CH2": 2.4667032134091823e-06,
   "CH3CHCHO": 4.575934218887765e-06,
   "CH2CHCHOH": 8.372066452796007e-07,
   "CH2CH2CHO": 7.499032032076324e-09,
   "vinoxylmethyl": 4.596282665562208e-08,
   "CH3CH2CHO": 0.00012066221006653725,
   "cC3H6O": 0.0652661641507968,
   "CH2CHCH2OH": 0.00021416763282287122,
   "CH3CHCHOH": 0.0007376075833854052,
   "CH3C(O)CH3": 7.1950239604088885e-06,
   "nC3H7O": 1.8232693332966432e-05,
   "iC3H7O": 2.8175982455999062e-11,
   "CH3CH2CHOH": 1.0180268951435185e-08,
   "CH3CHCH2OH": 9.293137572410471e-08,
   "CH2CH2CH2OH": 1.0753258895584814e-10,
   "OCHCH2CH2O": 9.96726685160783e-14,
   "oxiranylmet": 3.210452999391024e-06,
   "CH3COCH2O": 4.70881567659518e-17,
   "CH3CH(CHO)O": 8.541156082902034e-15,
   "CH2CHCH2OO": 1.9347448084695568e-07,
   "CHCHCH2OOH": 1.3010017522851747e-11,
   "CH2CHCH2OOH": 2.4670229398453727e-07,
   "CH3CHCHOOH": 3.960759517951865e-17,
   "CH3C(CH2)OOH": 5.965512667281803e-18,
   "nC3H7OO": 6.97862892346985e-08,
   "iC3H7OO": 1.8407745920610905e-06,
   "CH2CH2CH2OOH": 6.244293092261017e-10,
   "CH3CHCH2OOH": 2.8482399620027264e-10,
   "CH2CH(OOH)CH3": 3.6334562435297357e-11,
   "nC3H7OOH": 4.148320425384943e-11,
   "iC3H7OOH": 1.0989261712841186e-09,
   "OCHCH2CH2OOH": 7.67908260549149e-13,
   "cC2H3OCH2OOH": 6.148014405157937e-11,
   "CH3COCH2OOH": 4.757904307577168e-14,
   "CH3CHOOHCHO": 3.1763162621294e-14,
   "HOOCCCOO*": 1.136716239188243e-12,
   "HOOCC(C)OO*": 5.669835837210003e-13,
   "HOOC(C)COO*": 1.4750961502896793e-13,
   "HOOCC(C*)OOH": 1.0856976179523846e-16
  }
 },
 {
  "t": 4.163320000011554,
  "T": 1065.6113063261862,
  "p": 101324.99999999999,
  "sxC": {
   "C": 9.287907714884506e-18,
   "CH": 7.242644850914362e-14,
   "CH2": 6.3845439316770825e-09,
   "CH2(S)": 1.0647230154715473e-10,
   "CH3": 0.00032070863068484057,
   "CH4": 0.06626329027335295,
   "CO": 0.06259726196337133,
   "HCO": 2.7694190364683255e-06,
   "CH2O": 0.026439950802034415,
   "HCOH": 3.824111697773838e-10,
   "CH3O": 2.021009764575789e-06,
   "CH2OH": 7.058855244279696e-08,
   "CH3OH": 0.005058159414911386,
   "CO2": 0.000846152300645267,
   "HOCO": 4.538934222638069e-09,
   "OCHO": 1.4941428710158107e-14,
   "HOCHO": 4.713219144458576e-05,
   "CH3OO": 4.1627403844271764e-06,
   "CH2OOH": 1.9638094260165778e-15,
   "HOCH2O": 1.77709912992878e-13,
   "CH3OOH": 5.047538333858571e-07,
   "C2": 9.799846585746106e-19,
   "C2H": 6.727339238253575e-13,
   "C2H2": 0.0024668074442361905,
   "H2CC": 8.447399656556628e-12,
   "C2H3": 3.2394696442771823e-06,
   "C2H4": 0.18901583027708418,
   "C2H5": 3.2974497811636856e-05,
   "C2H6": 0.016209491428551222,
   "C2O": 1.768910131949086e-13,
   "HCCO": 8.244683185672102e-08,
   "HCCOH": 2.8273722486603755e-07,
   "CH2CO": 0.0018575164092971214,
   "CHCHO": 1.665686160100821e-08,
   "CHCHOH": 6.196514061059102e-09,
   "cC2H3O": 9.114485575716657e-13,
   "CH3CO": 9.385666171685758e-08,
   "CH2CHO": 1.6484063260455868e-05,
   "CH3CHO": 0.024405794463534167,
   "cC2H4O": 0.0012886573125814658,
   "CH2CHOH": 0.0035118454880426575,
   "CH3CH2O": 2.0862605944400402e-10,
   "CH3CHOH": 2.4353024306038596e-08,
   "CH2CH2OH": 1.6714249905679177e-07,
   "CH3CH2OH": 2.5482186103577286e-05,
   "OCHCO": 9.075250385446992e-15,
   "OCHCHO": 0.00044183246151008337,
   "CH2CHOO": 8.628684559158972e-09,
   "CH3C(O)O": 3.607346428821091e-16,
   "CH2CHOOH": 1.4270434705634792e-10,
   "CH3C(O)OH": 1.4861248561879555e-08,
   "CH3CH2OO": 1.5647924604314712e-06,
   "CH3CHOOH": 2.913727375167174e-17,
   "CH2CH2OOH": 9.22370326674975e-12,
   "CH3CH2OOH": 1.2443185439854027e-08,
   "CH3C(O)OO": 9.364676301060724e-10,
   "CH3C(O)OOH": 1.0207722605061573e-11,
   "HOCH2CH2OO": 3.655664796344185e-11,
   "C3H2": 8.701571421624514e-19,
   "cC3H2": 2.6829033605303495e-11,
   "C3H3": 4.950472207031284e-05,
   "CH2CCH": 4.823834705009505e-07,
   "CH2CCH2": 0.006727350967314126,
   "CH3CCH": 0.0011906934940328388,
   "cC3H4": 1.6416662751110713e-08,
   "CH2CHCH2": 0.0007009639856136883,
   "CH3CHCH": 2.0653688836510245e-06,
   "CH3CCH2": 7.656249940534545e-07,
   "cC3H5": 9.32918416831382e-10,
   "C3H6": 0.4516034661593221,
   "cC3H6": 2.04425084399015e-05,
   "iC3H7": 0.00021253419892344435,
   "nC3H7": 2.8861314909106757e-05,
   "C3H8": 0.485530551407368,
   "CHCC*O": 1.739070325411874e-07,
   "CH*CCO": 2.018922148890969e-06,
   "C*CCHO": 1.1013886499004687e-14,
   "CH2CCO": 0.0007365069085564287,
   "CHCCHO": 9.632974887035049e-06,
   "C2H3CO": 2.673535869105366e-05,
   "CHCHCHO": 7.800796378869674e-10,
   "CH2CCHO": 1.6000517190323225e-07,
   "CH3CCO": 9.177176514953757e-08,
   "C2H3CHO": 0.0720384904389498,
   "CH3CHCO": 0.0002438822319634959,
   "CH2CHCH2O": 3.367026459436282e-08,
   "propen1oxy": 3.072448807877756e-07,
   "propen2oxy": 4.1995231904021904e-08,
   "CH2CCH2OH": 2.4029878567663067e-09,
   "CH2C(OH)CH2": 0.0001320764607409401,
   "CH3C(OH)CH": 6.349123795552477e-09,
   "CH3CH2CO": 1.5021639577679727e-10,
   "CH3C(O)CH2": 2.3674076252950453e-06,
   "CH3CHCHO": 4.374941774429942e-06,
   "CH2CHCHOH": 8.040089352493492e-07,
   "CH2CH2CHO": 7.285926304892141e-09,
   "vinoxylmethyl": 4.471363033137063e-08,
   "CH3CH2CHO": 0.00011732319668226222,
   "cC3H6O": 0.06430446928473812,
   "CH2CHCH2OH": 0.00021386292243699145,
   "CH3CHCHOH": 0.000738279825950973,
   "CH3C(O)CH3": 7.350272158502794e-06,
   "nC3H7O": 1.8071229792944876e-05,
   "iC3H7O": 2.500876690779721e-11,
   "CH3CH2CHOH": 9.93518276644187e-09,
   "CH3CHCH2OH": 8.789477951133526e-08,
   "CH2CH2CH2OH": 1.0552198264600024e-10,
   "OCHCH2CH2O": 1.0192733988480849e-13,
   "oxiranylmet": 3.1415222172710136e-06,
   "CH3COCH2O": 4.7697496315686856e-17,
   "CH3CH(CHO)O": 8.895758380270438e-15,
   "CH2CHCH2OO": 1.8644257303989264e-07,
   "CHCHCH2OOH": 1.3433684451192665e-11,
   "CH2CHCH2OOH": 2.2221346847165628e-07,
   "CH3CHCHOOH": 3.7767160565443733e-17,
   "CH3C(CH2)OOH": 5.570479977224231e-18,
   "nC3H7OO": 5.785677032389569e-08,
   "iC3H7OO": 1.6009483472355928e-06,
   "CH2CH2CH2OOH": 5.405073516005494e-10,
   "CH3CHCH2OOH": 2.6223078995230315e-10,
   "CH2CH(OOH)CH3": 3.4916914502284867e-11,
   "nC3H7OOH": 3.156729412204865e-11,
   "iC3H7OOH": 8.77716300345437e-10,
   "OCHCH2CH2OOH": 5.674197763596549e-13,
   "cC2H3OCH2OOH": 5.5314178422042524e-11,
   "CH3COCH2OOH": 3.918958254025526e-14,
   "CH3CHOOHCHO": 2.5164087740202582e-14,
   "HOOCCCOO*": 8.716399767441385e-13,
   "HOOCC(C)OO*": 4.637059783453004e-13,
   "HOOC(C)COO*": 1.2561653122534128e-13,
   "HOOCC(C*)OOH": 9.417376553546431e-17
  }
 },
 {
  "t": 4.163460000011549,
  "T": 1071.073356685342,
  "p": 101325.0,
  "sxC": {
   "C": 1.1691388466026728e-17,
   "CH": 8.349761937980313e-14,
   "CH2": 6.957993717711922e-09,
   "CH2(S)": 1.1151444223164273e-10,
   "CH3": 0.0003252125869061919,
   "CH4": 0.0676220484596611,
   "CO": 0.06415062242607467,
   "HCO": 2.906944158425127e-06,
   "CH2O": 0.025937624238749457,
   "HCOH": 3.848366004625165e-10,
   "CH3O": 1.8797799186909828e-06,
   "CH2OH": 7.405407213001636e-08,
   "CH3OH": 0.004944988517780034,
   "CO2": 0.000876513197447559,
   "HOCO": 4.717644838697619e-09,
   "OCHO": 1.58272519545962e-14,
   "HOCHO": 4.84065888251607e-05,
   "CH3OO": 3.757734387124056e-06,
   "CH2OOH": 1.7178058928585852e-15,
   "HOCH2O": 1.74891000928771e-13,
   "CH3OOH": 4.3324313969001044e-07,
   "C2": 1.189983266724931e-18,
   "C2H": 7.910810684401734e-13,
   "C2H2": 0.0026556818986722985,
   "H2CC": 1.0505190867018254e-11,
   "C2H3": 3.500569727443943e-06,
   "C2H4": 0.19269527473329323,
   "C2H5": 3.306325056354384e-05,
   "C2H6": 0.016844429863089316,
   "C2O": 2.1264525716157658e-13,
   "HCCO": 9.244313553713671e-08,
   "HCCOH": 3.093342898160017e-07,
   "CH2CO": 0.0019380519667534521,
   "CHCHO": 1.7856818632786026e-08,
   "CHCHOH": 6.415980752793922e-09,
   "cC2H3O": 8.861660067531737e-13,
   "CH3CO": 9.410075734846117e-08,
   "CH2CHO": 1.6763379391009597e-05,
   "CH3CHO": 0.02385647907094573,
   "cC2H4O": 0.0012571487260903643,
   "CH2CHOH": 0.003592852093505819,
   "CH3CH2O": 1.9654510944588447e-10,
   "CH3CHOH": 2.5077330093364272e-08,
   "CH2CH2OH": 1.6308206001411502e-07,
   "CH3CH2OH": 2.6152947366213797e-05,
   "OCHCO": 9.286078798536147e-15,
   "OCHCHO": 0.0004417982650245095,
   "CH2CHOO": 8.312963582980916e-09,
   "CH3C(O)O": 3.541104677576281e-16,
   "CH2CHOOH": 1.2638918259554155e-10,
   "CH3C(O)OH": 1.5605851366356887e-08,
   "CH3CH2OO": 1.392299152211424e-06,
   "CH3CHOOH": 2.5012021688271975e-17,
   "CH2CH2OOH": 8.91262724308185e-12,
   "CH3CH2OOH": 1.0462370543185358e-08,
   "CH3C(O)OO": 8.313569255510035e-10,
   "CH3C(O)OOH": 7.867106893175916e-12,
   "HOCH2CH2OO": 3.169747742532146e-11,
   "C3H2": 1.1838535680732512e-18,
   "cC3H2": 3.432183538158418e-11,
   "C3H3": 5.674650898460859e-05,
   "CH2CCH": 5.813112898097805e-07,
   "CH2CCH2": 0.007075378206457499,
   "CH3CCH": 0.0013194276154917175,
   "cC3H4": 1.8608061350892553e-08,
   "CH2CHCH2": 0.0007331387301958069,
   "CH3CHCH": 2.1193849617757525e-06,
   "CH3CCH2": 8.32946228480949e-07,
   "cC3H5": 1.0471718003445962e-09,
   "C3H6": 0.4452077515892161,
   "cC3H6": 2.28423779918986e-05,
   "iC3H7": 0.0002074041637461419,
   "nC3H7": 2.8020711901664063e-05,
   "C3H8": 0.4955677489538909,
   "CHCC*O": 1.8199752677410319e-07,
   "CH*CCO": 2.2016737017869256e-06,
   "C*CCHO": 1.2538825789133994e-14,
   "CH2CCO": 0.0007739427292349662,
   "CHCCHO": 9.638651147248728e-06,
   "C2H3CO": 2.8850313832766574e-05,
   "CHCHCHO": 7.798380702202207e-10,
   "CH2CCHO": 1.6078485357780216e-07,
   "CH3CCO": 9.792324009231987e-08,
   "C2H3CHO": 0.072351626038366,
   "CH3CHCO": 0.00026254380804538555,
   "CH2CHCH2O": 3.2899342036997677e-08,
   "propen1oxy": 3.011699948809159e-07,
   "propen2oxy": 4.1163517026669314e-08,
   "CH2CCH2OH": 2.409412680294342e-09,
   "CH2C(OH)CH2": 0.00013711843253775977,
   "CH3C(OH)CH": 6.587289652946406e-09,
   "CH3CH2CO": 1.499817273961953e-10,
   "CH3C(O)CH2": 2.263996041011719e-06,
   "CH3CHCHO": 4.167746809749806e-06,
   "CH2CHCHOH": 7.69043298228642e-07,
   "CH2CH2CHO": 7.036461324127933e-09,
   "vinoxylmethyl": 4.318674958064914e-08,
   "CH3CH2CHO": 0.00011390083689752352,
   "cC3H6O": 0.0633986572808864,
   "CH2CHCH2OH": 0.00021327379406223528,
   "CH3CHCHOH": 0.000737869237689341,
   "CH3C(O)CH3": 7.494954424580907e-06,
   "nC3H7O": 1.77392506148504e-05,
   "iC3H7O": 2.2134399558357358e-11,
   "CH3CH2CHOH": 9.634910366499643e-09,
   "CH3CHCH2OH": 8.277783307521537e-08,
   "CH2CH2CH2OH": 1.0262556442348769e-10,
   "OCHCH2CH2O": 1.0321208244588787e-13,
   "oxiranylmet": 3.0779693274726383e-06,
   "CH3COCH2O": 4.775937185033018e-17,
   "CH3CH(CHO)O": 9.178012709257177e-15,
   "CH2CHCH2OO": 1.791071531730579e-07,
   "CHCHCH2OOH": 1.3761163101372998e-11,
   "CH2CHCH2OOH": 1.997734016332159e-07,
   "CH3CHCHOOH": 3.586840037553431e-17,
   "CH3C(CH2)OOH": 5.1914895975308005e-18,
   "nC3H7OO": 4.813458829722888e-08,
   "iC3H7OO": 1.3909166523101017e-06,
   "CH2CH2CH2OOH": 4.683198899185267e-10,
   "CH3CHCH2OOH": 2.4075381869259294e-10,
   "CH2CH(OOH)CH3": 3.344828520101999e-11,
   "nC3H7OOH": 2.422716113238047e-11,
   "iC3H7OOH": 7.038396573895475e-10,
   "OCHCH2CH2OOH": 4.2370517644449934e-13,
   "cC2H3OCH2OOH": 4.9751444011772314e-11,
   "CH3COCH2OOH": 3.2473802822800973e-14,
   "CH3CHOOHCHO": 2.0057495463884958e-14,
   "HOOCCCOO*": 6.735213575092195e-13,
   "HOOCC(C)OO*": 3.8065068233331346e-13,
   "HOOC(C)COO*": 1.0734894764921797e-13,
   "HOOCC(C*)OOH": 8.183701982112942e-17
  }
 },
 {
  "t": 4.163590000011544,
  "T": 1076.1352106703498,
  "p": 101325.00000000001,
  "sxC": {
   "C": 1.4201448418205778e-17,
   "CH": 9.399676565784912e-14,
   "CH2": 7.489046730910537e-09,
   "CH2(S)": 1.1522314777400052e-10,
   "CH3": 0.0003277892487587003,
   "CH4": 0.06892512938052547,
   "CO": 0.0656363906343014,
   "HCO": 3.0194441326707724e-06,
   "CH2O": 0.025424873322654865,
   "HCOH": 3.8530877841688103e-10,
   "CH3O": 1.7412522679677425e-06,
   "CH2OH": 7.695734337981879e-08,
   "CH3OH": 0.004838799386411663,
   "CO2": 0.0009051885571055971,
   "HOCO": 4.8495791981657835e-09,
   "OCHO": 1.655340316496924e-14,
   "HOCHO": 4.957360435869934e-05,
   "CH3OO": 3.398394531360341e-06,
   "CH2OOH": 1.4965718880456569e-15,
   "HOCH2O": 1.7072465619829454e-13,
   "CH3OOH": 3.736780458053669e-07,
   "C2": 1.4005540825027431e-18,
   "C2H": 9.121860231630541e-13,
   "C2H2": 0.00284452082551328,
   "H2CC": 1.2853365594546828e-11,
   "C2H3": 3.7412891900703186e-06,
   "C2H4": 0.19620930698658837,
   "C2H5": 3.2896743160520954e-05,
   "C2H6": 0.017425668166204434,
   "C2O": 2.490543560198717e-13,
   "HCCO": 1.0215390540260965e-07,
   "HCCOH": 3.353252756383754e-07,
   "CH2CO": 0.002017734609402692,
   "CHCHO": 1.894897423796443e-08,
   "CHCHOH": 6.5690664798639585e-09,
   "cC2H3O": 8.548624512579774e-13,
   "CH3CO": 9.357662063135782e-08,
   "CH2CHO": 1.692950748998017e-05,
   "CH3CHO": 0.0232877916022512,
   "cC2H4O": 0.001224593438022508,
   "CH2CHOH": 0.0036687254852698806,
   "CH3CH2O": 1.8429887901689217e-10,
   "CH3CHOH": 2.546248410736132e-08,
   "CH2CH2OH": 1.5828478055061712e-07,
   "CH3CH2OH": 2.6744335138322154e-05,
   "OCHCO": 9.426271742617453e-15,
   "OCHCHO": 0.00044099567447835003,
   "CH2CHOO": 7.982282315542422e-09,
   "CH3C(O)O": 3.507380416982034e-16,
   "CH2CHOOH": 1.12110099241399e-10,
   "CH3C(O)OH": 1.640238787958431e-08,
   "CH3CH2OO": 1.2393940956397134e-06,
   "CH3CHOOH": 2.134730566939415e-17,
   "CH2CH2OOH": 8.588311977200902e-12,
   "CH3CH2OOH": 8.826081011305948e-09,
   "CH3C(O)OO": 7.381219387847444e-10,
   "CH3C(O)OOH": 6.1085772154171754e-12,
   "HOCH2CH2OO": 2.755980067783874e-11,
   "C3H2": 1.5660875777262066e-18,
   "cC3H2": 4.304590364759624e-11,
   "C3H3": 6.416249661316591e-05,
   "CH2CCH": 6.915751545994982e-07,
   "CH2CCH2": 0.0074028058640465775,
   "CH3CCH": 0.0014502916349469614,
   "cC3H4": 2.087585746049498e-08,
   "CH2CHCH2": 0.0007611095870982716,
   "CH3CHCH": 2.152399907831588e-06,
   "CH3CCH2": 8.965975022758169e-07,
   "cC3H5": 1.1596866818631096e-09,
   "C3H6": 0.439208572193643,
   "cC3H6": 2.530984074599804e-05,
   "iC3H7": 0.00020106235130586006,
   "nC3H7": 2.706944347170362e-05,
   "C3H8": 0.5050774122333938,
   "CHCC*O": 1.890693414938743e-07,
   "CH*CCO": 2.378698422128906e-06,
   "C*CCHO": 1.4072511634667872e-14,
   "CH2CCO": 0.0008103047756417286,
   "CHCCHO": 9.631497395508248e-06,
   "C2H3CO": 3.0944713304521e-05,
   "CHCHCHO": 7.745986227121985e-10,
   "CH2CCHO": 1.605070909266461e-07,
   "CH3CCO": 1.0344711114930412e-07,
   "C2H3CHO": 0.07260697248711297,
   "CH3CHCO": 0.00028180244273059816,
   "CH2CHCH2O": 3.192150943142423e-08,
   "propen1oxy": 2.956214902471118e-07,
   "propen2oxy": 4.040446874738986e-08,
   "CH2CCH2OH": 2.394598478031985e-09,
   "CH2C(OH)CH2": 0.0001410822453496982,
   "CH3C(OH)CH": 6.764327287024127e-09,
   "CH3CH2CO": 1.4855849463236707e-10,
   "CH3C(O)CH2": 2.159451317891688e-06,
   "CH3CHCHO": 3.960228659676404e-06,
   "CH2CHCHOH": 7.33417540105399e-07,
   "CH2CH2CHO": 6.761797954825474e-09,
   "vinoxylmethyl": 4.1459866696290887e-08,
   "CH3CH2CHO": 0.00011049183300174809,
   "cC3H6O": 0.06255790184715974,
   "CH2CHCH2OH": 0.00021244706342679238,
   "CH3CHCHOH": 0.0007365280847767359,
   "CH3C(O)CH3": 7.6260879749007005e-06,
   "nC3H7O": 1.727043774059197e-05,
   "iC3H7O": 1.9577950154379126e-11,
   "CH3CH2CHOH": 9.2953493133064e-09,
   "CH3CHCH2OH": 7.771685725723162e-08,
   "CH2CH2CH2OH": 9.90641605820993e-11,
   "OCHCH2CH2O": 1.0359238754988854e-13,
   "oxiranylmet": 3.0200767195723673e-06,
   "CH3COCH2O": 4.733052713777296e-17,
   "CH3CH(CHO)O": 9.383111337720705e-15,
   "CH2CHCH2OO": 1.716863364013382e-07,
   "CHCHCH2OOH": 1.3991830338058714e-11,
   "CH2CHCH2OOH": 1.7955190424978122e-07,
   "CH3CHCHOOH": 3.3960881814124827e-17,
   "CH3C(CH2)OOH": 4.833492517226346e-18,
   "nC3H7OO": 4.028567022505814e-08,
   "iC3H7OO": 1.2099318111124247e-06,
   "CH2CH2CH2OOH": 4.07038104136706e-10,
   "CH3CHCH2OOH": 2.2078675576399843e-10,
   "CH2CH(OOH)CH3": 3.196890697484065e-11,
   "nC3H7OOH": 1.8812098750092617e-11,
   "iC3H7OOH": 5.683423984962535e-10,
   "OCHCH2CH2OOH": 3.20802297477585e-13,
   "cC2H3OCH2OOH": 4.479623167925923e-11,
   "CH3COCH2OOH": 2.7127945076395326e-14,
   "CH3CHOOHCHO": 1.6130469452355314e-14,
   "HOOCCCOO*": 5.260973749249878e-13,
   "HOOCC(C)OO*": 3.144730893977862e-13,
   "HOOC(C)COO*": 9.223795252699875e-14,
   "HOOCC(C*)OOH": 7.137989648329771e-17
  }
 },
 {
  "t": 4.1637300000115385,
  "T": 1081.5270102062866,
  "p": 101324.99999999999,
  "sxC": {
   "C": 1.7091351538104447e-17,
   "CH": 1.0498126629594295e-13,
   "CH2": 8.041222154411767e-09,
   "CH2(S)": 1.1789995115840866e-10,
   "CH3": 0.0003285857256896511,
   "CH4": 0.0703665981360952,
   "CO": 0.0672722241473275,
   "HCO": 3.1187209277034677e-06,
   "CH2O": 0.02482636717357639,
   "HCOH": 3.8382888786330296e-10,
   "CH3O": 1.5867657050419895e-06,
   "CH2OH": 7.960674592889189e-08,
   "CH3OH": 0.004724332408837614,
   "CO2": 0.0009362723523224765,
   "HOCO": 4.944605732734404e-09,
   "OCHO": 1.718744593444124e-14,
   "HOCHO": 5.079602864995511e-05,
   "CH3OO": 3.0326135578386333e-06,
   "CH2OOH": 1.270822790259517e-15,
   "HOCH2O": 1.6455422641935093e-13,
   "CH3OOH": 3.1679101184314245e-07,
   "C2": 1.6327734108238589e-18,
   "C2H": 1.05189317247904e-12,
   "C2H2": 0.0030613842705143777,
   "H2CC": 1.5929880751369757e-11,
   "C2H3": 3.990516246687642e-06,
   "C2H4": 0.20006753727739793,
   "C2H5": 3.243462039720909e-05,
   "C2H6": 0.018033783571718545,
   "C2O": 2.902851894110544e-13,
   "HCCO": 1.1278223225336654e-07,
   "HCCOH": 3.643687704472951e-07,
   "CH2CO": 0.0021086677567570956,
   "CHCHO": 2.006347003284708e-08,
   "CHCHOH": 6.667408981828531e-09,
   "cC2H3O": 8.127552018982194e-13,
   "CH3CO": 9.215430212580531e-08,
   "CH2CHO": 1.6996078157870676e-05,
   "CH3CHO": 0.0226196355810998,
   "cC2H4O": 0.0011857967861049281,
   "CH2CHOH": 0.0037502973597583304,
   "CH3CH2O": 1.7028014328151313e-10,
   "CH3CHOH": 2.5526471965635868e-08,
   "CH2CH2OH": 1.5201401046963507e-07,
   "CH3CH2OH": 2.7333753707504358e-05,
   "OCHCO": 9.504379069238503e-15,
   "OCHCHO": 0.0004391525695001817,
   "CH2CHOO": 7.589032904097725e-09,
   "CH3C(O)O": 3.4970160960516905e-16,
   "CH2CHOOH": 9.778689992864116e-11,
   "CH3C(O)OH": 1.7389343326208446e-08,
   "CH3CH2OO": 1.0845622276353618e-06,
   "CH3CHOOH": 1.767162530951579e-17,
   "CH2CH2OOH": 8.204118036928253e-12,
   "CH3CH2OOH": 7.282318490940613e-09,
   "CH3C(O)OO": 6.436775405818829e-10,
   "CH3C(O)OOH": 4.601786427068812e-12,
   "HOCH2CH2OO": 2.352088808421317e-11,
   "C3H2": 2.0971445387442597e-18,
   "cC3H2": 5.470797469631868e-11,
   "C3H3": 7.283436878333245e-05,
   "CH2CCH": 8.329324696535302e-07,
   "CH2CCH2": 0.007755882959273903,
   "CH3CCH": 0.0016030516825772127,
   "cC3H4": 2.3569457374951632e-08,
   "CH2CHCH2": 0.000788243394104651,
   "CH3CHCH": 2.166423624353381e-06,
   "CH3CCH2": 9.647400583625836e-07,
   "cC3H5": 1.285391729005477e-09,
   "C3H6": 0.43273071129253093,
   "cC3H6": 2.822803448384648e-05,
   "iC3H7": 0.0001926120432100652,
   "nC3H7": 2.5868744958939094e-05,
   "C3H8": 0.5154390635502619,
   "CHCC*O": 1.9593414478430074e-07,
   "CH*CCO": 2.5736130810788445e-06,
   "C*CCHO": 1.5822087386426025e-14,
   "CH2CCO": 0.0008508479113351965,
   "CHCCHO": 9.609697299821004e-06,
   "C2H3CO": 3.3321729017415135e-05,
   "CHCHCHO": 7.631272799019907e-10,
   "CH2CCHO": 1.5901866111176226e-07,
   "CH3CCO": 1.0900014275203767e-07,
   "C2H3CHO": 0.07284150738174892,
   "CH3CHCO": 0.00030471746250654297,
   "CH2CHCH2O": 3.059024202786613e-08,
   "propen1oxy": 2.8979409721332757e-07,
   "propen2oxy": 3.96078235746424e-08,
   "CH2CCH2OH": 2.35454153320075e-09,
   "CH2C(OH)CH2": 0.0001443150600296769,
   "CH3C(OH)CH": 6.894539120933552e-09,
   "CH3CH2CO": 1.4566837806358365e-10,
   "CH3C(O)CH2": 2.0389334161376625e-06,
   "CH3CHCHO": 3.723209905854584e-06,
   "CH2CHCHOH": 6.921183938921166e-07,
   "CH2CH2CHO": 6.4226566536028335e-09,
   "vinoxylmethyl": 3.928732385584752e-08,
   "CH3CH2CHO": 0.00010661780144040816,
   "cC3H6O": 0.061661472180613165,
   "CH2CHCH2OH": 0.00021124250327398867,
   "CH3CHCHOH": 0.0007340068400962827,
   "CH3C(O)CH3": 7.760522004578963e-06,
   "nC3H7O": 1.6598034829733826e-05,
   "iC3H7O": 1.698610571789282e-11,
   "CH3CH2CHOH": 8.868608745285228e-09,
   "CH3CHCH2OH": 7.200547058577433e-08,
   "CH2CH2CH2OH": 9.435279734238347e-11,
   "OCHCH2CH2O": 1.0305083190020368e-13,
   "oxiranylmet": 2.959420041908319e-06,
   "CH3COCH2O": 4.632085970943894e-17,
   "CH3CH(CHO)O": 9.527245500408357e-15,
   "CH2CHCH2OO": 1.631291938462808e-07,
   "CHCHCH2OOH": 1.4147274965260022e-11,
   "CH2CHCH2OOH": 1.5869758036090371e-07,
   "CH3CHCHOOH": 3.177198089455474e-17,
   "CH3C(CH2)OOH": 4.445035647493284e-18,
   "nC3H7OO": 3.303119506986663e-08,
   "iC3H7OO": 1.0318393186225458e-06,
   "CH2CH2CH2OOH": 3.4750659995477625e-10,
   "CH3CHCH2OOH": 1.9959949215411782e-10,
   "CH2CH(OOH)CH3": 3.026727271552726e-11,
   "nC3H7OOH": 1.4236354341836822e-11,
   "iC3H7OOH": 4.476321582180169e-10,
   "OCHCH2CH2OOH": 2.3636665508256535e-13,
   "cC2H3OCH2OOH": 3.972977409875778e-11,
   "CH3COCH2OOH": 2.2242676037164603e-14,
   "CH3CHOOHCHO": 1.267255866712926e-14,
   "HOOCCCOO*": 4.0050134527611963e-13,
   "HOOCC(C)OO*": 2.541425547638303e-13,
   "HOOC(C)COO*": 7.789652476343922e-14,
   "HOOCC(C*)OOH": 6.121753806371073e-17
  }
 },
 {
  "t": 4.163860000011534,
  "T": 1086.4326335631526,
  "p": 101325.0,
  "sxC": {
   "C": 1.9790221723570868e-17,
   "CH": 1.142859457455907e-13,
   "CH2": 8.51726417272089e-09,
   "CH2(S)": 1.1896911676217767e-10,
   "CH3": 0.0003273150819519326,
   "CH4": 0.07173329976936214,
   "CO": 0.06881281816265257,
   "HCO": 3.186113290383029e-06,
   "CH2O": 0.024232410010691603,
   "HCOH": 3.806220709352163e-10,
   "CH3O": 1.4411540312336761e-06,
   "CH2OH": 8.150287851548324e-08,
   "CH3OH": 0.004618983313386729,
   "CO2": 0.000965003934152366,
   "HOCO": 4.980886416372865e-09,
   "OCHO": 1.7600814070438464e-14,
   "HOCHO": 5.188377111841696e-05,
   "CH3OO": 2.715032736594112e-06,
   "CH2OOH": 1.0765713531434622e-15,
   "HOCH2O": 1.5733218618087931e-13,
   "CH3OOH": 2.7047505874146807e-07,
   "C2": 1.839492900735112e-18,
   "C2H": 1.186330323273157e-12,
   "C2H2": 0.003273827380828791,
   "H2CC": 1.9360039059952847e-11,
   "C2H3": 4.204410860584259e-06,
   "C2H4": 0.20368592915577344,
   "C2H5": 3.174182894145494e-05,
   "C2H6": 0.01857381191698344,
   "C2O": 3.285211064607216e-13,
   "HCCO": 1.2247215413271843e-07,
   "HCCOH": 3.919257696155503e-07,
   "CH2CO": 0.0021975842753018584,
   "CHCHO": 2.1003707881063942e-08,
   "CHCHOH": 6.6882826106416405e-09,
   "cC2H3O": 7.663330777496106e-13,
   "CH3CO": 9.003128890909011e-08,
   "CH2CHO": 1.694639592084978e-05,
   "CH3CHO": 0.021956507480285357,
   "cC2H4O": 0.0011462069604736649,
   "CH2CHOH": 0.003825058559767268,
   "CH3CH2O": 1.5678650070470254e-10,
   "CH3CHOH": 2.5242756488462994e-08,
   "CH2CH2OH": 1.452152757787461e-07,
   "CH3CH2OH": 2.782556125199539e-05,
   "OCHCO": 9.49952597876208e-15,
   "OCHCHO": 0.0004364065630997067,
   "CH2CHOO": 7.194080056835861e-09,
   "CH3C(O)O": 3.505956049970384e-16,
   "CH2CHOOH": 8.554906851099461e-11,
   "CH3C(O)OH": 1.8440868674387956e-08,
   "CH3CH2OO": 9.514048243965773e-07,
   "CH3CHOOH": 1.45774819904366e-17,
   "CH2CH2OOH": 7.81924909224361e-12,
   "CH3CH2OOH": 6.0456225495965555e-09,
   "CH3C(O)OO": 5.624606815886503e-10,
   "CH3C(O)OOH": 3.507523527058557e-12,
   "HOCH2CH2OO": 2.0161628202228626e-11,
   "C3H2": 2.719690241875809e-18,
   "cC3H2": 6.797646615214645e-11,
   "C3H3": 8.142540078205148e-05,
   "CH2CCH": 9.8750202151405e-07,
   "CH2CCH2": 0.008080068524517007,
   "CH3CCH": 0.0017551073799144802,
   "cC3H4": 2.629567137242208e-08,
   "CH2CHCH2": 0.0008098183567621861,
   "CH3CHCH": 2.157495939888003e-06,
   "CH3CCH2": 1.0259154489570872e-06,
   "cC3H5": 1.4034756023328005e-09,
   "C3H6": 0.4267468398108684,
   "cC3H6": 3.117678418514229e-05,
   "iC3H7": 0.00018341226944506946,
   "nC3H7": 2.460562610200248e-05,
   "C3H8": 0.5250857625185323,
   "CHCC*O": 2.0134752613282672e-07,
   "CH*CCO": 2.754322494551022e-06,
   "C*CCHO": 1.749876610027991e-14,
   "CH2CCO": 0.0008893711370209936,
   "CHCCHO": 9.576098952420501e-06,
   "C2H3CO": 3.561589138768471e-05,
   "CHCHCHO": 7.469044450546773e-10,
   "CH2CCHO": 1.564727431983842e-07,
   "CH3CCO": 1.1360451917914002e-07,
   "C2H3CHO": 0.07302086228483938,
   "CH3CHCO": 0.00032805617858131333,
   "CH2CHCH2O": 2.9112933140644688e-08,
   "propen1oxy": 2.8456353053969413e-07,
   "propen2oxy": 3.889320472263144e-08,
   "CH2CCH2OH": 2.2944355873330636e-09,
   "CH2C(OH)CH2": 0.0001461222724954538,
   "CH3C(OH)CH": 6.9491067732959215e-09,
   "CH3CH2CO": 1.4173217016593342e-10,
   "CH3C(O)CH2": 1.9211604012971457e-06,
   "CH3CHCHO": 3.493707943879668e-06,
   "CH2CHCHOH": 6.516098179305644e-07,
   "CH2CH2CHO": 6.072287483329295e-09,
   "vinoxylmethyl": 3.701350355918592e-08,
   "CH3CH2CHO": 0.00010288159736795521,
   "cC3H6O": 0.06084553497454234,
   "CH2CHCH2OH": 0.0002098246263360721,
   "CH3CHCHOH": 0.0007306501717777373,
   "CH3C(O)CH3": 7.876156461322102e-06,
   "nC3H7O": 1.5831801906712936e-05,
   "iC3H7O": 1.475914564313014e-11,
   "CH3CH2CHOH": 8.42247314402653e-09,
   "CH3CHCH2OH": 6.654044013752592e-08,
   "CH2CH2CH2OH": 8.92680494915541e-11,
   "OCHCH2CH2O": 1.0163573488769131e-13,
   "oxiranylmet": 2.9050934090137135e-06,
   "CH3COCH2O": 4.488183486235701e-17,
   "CH3CH(CHO)O": 9.577594193811435e-15,
   "CH2CHCH2OO": 1.5476405987417635e-07,
   "CHCHCH2OOH": 1.4195364101248528e-11,
   "CH2CHCH2OOH": 1.404038048529237e-07,
   "CH3CHCHOOH": 2.964053661817884e-17,
   "CH3C(CH2)OOH": 4.085410010466294e-18,
   "nC3H7OO": 2.7323360235212753e-08,
   "iC3H7OO": 8.830541334306623e-07,
   "CH2CH2CH2OOH": 2.982985642386828e-10,
   "CH3CHCH2OOH": 1.805200758397393e-10,
   "CH2CH(OOH)CH3": 2.860574599948999e-11,
   "nC3H7OOH": 1.094413614459322e-11,
   "iC3H7OOH": 3.5623666349335057e-10,
   "OCHCH2CH2OOH": 1.773542556866909e-13,
   "cC2H3OCH2OOH": 3.531101424736522e-11,
   "CH3COCH2OOH": 1.843190267199336e-14,
   "CH3CHOOHCHO": 1.0080383722714743e-14,
   "HOOCCCOO*": 3.094298247200138e-13,
   "HOOCC(C)OO*": 2.0735195668150791e-13,
   "HOOC(C)COO*": 6.628525112073585e-14,
   "HOOCC(C*)OOH": 5.279950620175548e-17
  }
 },
 {
  "t": 4.164000000011528,
  "T": 1091.5567559050012,
  "p": 101325.0,
  "sxC": {
   "C": 2.2491676442085865e-17,
   "CH": 1.2265992089296383e-13,
   "CH2": 8.969769961547123e-09,
   "CH2(S)": 1.1847179825285748e-10,
   "CH3": 0.00032367466266298105,
   "CH4": 0.073226106453887,
   "CO": 0.07048099339763218,
   "HCO": 3.2281973821485275e-06,
   "CH2O": 0.02355850174969297,
   "HCOH": 3.7530025038725067e-10,
   "CH3O": 1.2852833940783776e-06,
   "CH2OH": 8.282331374593977e-08,
   "CH3OH": 0.0045077113467640205,
   "CO2": 0.0009954331678905279,
   "HOCO": 4.957475572090502e-09,
   "OCHO": 1.7822694255772022e-14,
   "HOCHO": 5.2987893300787656e-05,
   "CH3OO": 2.3987573938712616e-06,
   "CH2OOH": 8.871593126967919e-16,
   "HOCH2O": 1.4812600014403675e-13,
   "CH3OOH": 2.2721034156111213e-07,
   "C2": 2.0345862992960818e-18,
   "C2H": 1.3304738988012946e-12,
   "C2H2": 0.0035123083234679373,
   "H2CC": 2.3730006452085e-11,
   "C2H3": 4.406587803231243e-06,
   "C2H4": 0.20758127281039948,
   "C2H5": 3.072586836421538e-05,
   "C2H6": 0.019120404779572366,
   "C2O": 3.6695665968554086e-13,
   "HCCO": 1.322833267371241e-07,
   "HCCOH": 4.217345861688954e-07,
   "CH2CO": 0.0022977006773233946,
   "CHCHO": 2.1873169573741553e-08,
   "CHCHOH": 6.629066248755596e-09,
   "cC2H3O": 7.095054214020147e-13,
   "CH3CO": 8.692355588764473e-08,
   "CH2CHO": 1.6769966498586938e-05,
   "CH3CHO": 0.021208464616538813,
   "cC2H4O": 0.0010997409163368804,
   "CH2CHOH": 0.0039035041373651257,
   "CH3CH2O": 1.420935243037938e-10,
   "CH3CHOH": 2.4575238899961756e-08,
   "CH2CH2OH": 1.3695612035606246e-07,
   "CH3CH2OH": 2.8284841030664706e-05,
   "OCHCO": 9.404162647151759e-15,
   "OCHCHO": 0.00043221755475920096,
   "CH2CHOO": 6.743617942040989e-09,
   "CH3C(O)O": 3.5277995492997784e-16,
   "CH2CHOOH": 7.357560593953756e-11,
   "CH3C(O)OH": 1.9735745238777046e-08,
   "CH3CH2OO": 8.206043082732971e-07,
   "CH3CHOOH": 1.1639162472280349e-17,
   "CH2CH2OOH": 7.380662874683607e-12,
   "CH3CH2OOH": 4.913473366164076e-09,
   "CH3C(O)OO": 4.827361088400639e-10,
   "CH3C(O)OOH": 2.5997511127628535e-12,
   "HOCH2CH2OO": 1.6959878159679378e-11,
   "C3H2": 3.5457679554181086e-18,
   "cC3H2": 8.523961209322229e-11,
   "C3H3": 9.10988725082602e-05,
   "CH2CCH": 1.1811107225989357e-06,
   "CH2CCH2": 0.008420537125278712,
   "CH3CCH": 0.0019284859130081215,
   "cC3H4": 2.9453925765357934e-08,
   "CH2CHCH2": 0.0008283029416164769,
   "CH3CHCH": 2.123352080674064e-06,
   "CH3CCH2": 1.08748612185917e-06,
   "cC3H5": 1.5283413488801858e-09,
   "C3H6": 0.42039067409844855,
   "cC3H6": 3.4598556466553625e-05,
   "iC3H7": 0.00017229816931966152,
   "nC3H7": 2.311220895512438e-05,
   "C3H8": 0.5353979872627372,
   "CHCC*O": 2.0586039413608468e-07,
   "CH*CCO": 2.943037142422442e-06,
   "C*CCHO": 1.93044908216875e-14,
   "CH2CCO": 0.0009312438533260374,
   "CHCCHO": 9.525729825563285e-06,
   "C2H3CO": 3.814169966053217e-05,
   "CHCHCHO": 7.235690582627924e-10,
   "CH2CCHO": 1.5247048164533467e-07,
   "CH3CCO": 1.1777188208559173e-07,
   "C2H3CHO": 0.07317317347257442,
   "CH3CHCO": 0.0003553900780818458,
   "CH2CHCH2O": 2.7296919599089043e-08,
   "propen1oxy": 2.791695739915602e-07,
   "propen2oxy": 3.8156648665712974e-08,
   "CH2CCH2OH": 2.205827934824492e-09,
   "CH2C(OH)CH2": 0.00014655725352684436,
   "CH3C(OH)CH": 6.928342423404559e-09,
   "CH3CH2CO": 1.3622874704523764e-10,
   "CH3C(O)CH2": 1.790024562964899e-06,
   "CH3CHCHO": 3.2404869150790953e-06,
   "CH2CHCHOH": 6.064118338319827e-07,
   "CH2CH2CHO": 5.664316274547543e-09,
   "vinoxylmethyl": 3.434293462418062e-08,
   "CH3CH2CHO": 9.876839318778616e-05,
   "cC3H6O": 0.05999334642576026,
   "CH2CHCH2OH": 0.00020797245536255412,
   "CH3CHCHOH": 0.0007259533732973737,
   "CH3C(O)CH3": 7.987999919531398e-06,
   "nC3H7O": 1.4878209684367655e-05,
   "iC3H7O": 1.2578540706565288e-11,
   "CH3CH2CHOH": 7.898757067639586e-09,
   "CH3CHCH2OH": 6.058336926522441e-08,
   "CH2CH2CH2OH": 8.318717549738811e-11,
   "OCHCH2CH2O": 9.914862400690262e-14,
   "oxiranylmet": 2.8491775257756893e-06,
   "CH3COCH2O": 4.283486716521269e-17,
   "CH3CH(CHO)O": 9.531985415007757e-15,
   "CH2CHCH2OO": 1.4544198326596994e-07,
   "CHCHCH2OOH": 1.4136844156967762e-11,
   "CH2CHCH2OOH": 1.2205612098009418e-07,
   "CH3CHCHOOH": 2.7274811974239848e-17,
   "CH3C(CH2)OOH": 3.703901854026576e-18,
   "nC3H7OO": 2.217562542085094e-08,
   "iC3H7OO": 7.410985220148144e-07,
   "CH2CH2CH2OOH": 2.51727906577409e-10,
   "CH3CHCH2OOH": 1.6091521310976834e-10,
   "CH2CH(OOH)CH3": 2.675458312487558e-11,
   "nC3H7OOH": 8.223960128650388e-12,
   "iC3H7OOH": 2.7700688009832367e-10,
   "OCHCH2CH2OOH": 1.2994439740762484e-13,
   "cC2H3OCH2OOH": 3.089221034436374e-11,
   "CH3COCH2OOH": 1.5014666668177385e-14,
   "CH3CHOOHCHO": 7.850979956591357e-15,
   "HOOCCCOO*": 2.3363590637173213e-13,
   "HOOCC(C)OO*": 1.65772200565928e-13,
   "HOOC(C)COO*": 5.549140839878258e-14,
   "HOOCC(C*)OOH": 4.48028805098461e-17
  }
 },
 {
  "t": 4.164140000011523,
  "T": 1096.4679146970473,
  "p": 101325.00000000001,
  "sxC": {
   "C": 2.4735137673178767e-17,
   "CH": 1.2869899052709446e-13,
   "CH2": 9.34043701054094e-09,
   "CH2(S)": 1.1625870438622562e-10,
   "CH3": 0.0003176771527053816,
   "CH4": 0.07472976533926196,
   "CO": 0.07214315984565829,
   "HCO": 3.236486415749932e-06,
   "CH2O": 0.02285749478143481,
   "HCOH": 3.6823598128754715e-10,
   "CH3O": 1.1337634052878336e-06,
   "CH2OH": 8.331313638056573e-08,
   "CH3OH": 0.004399856272613705,
   "CO2": 0.0010249530327041585,
   "HOCO": 4.8664423670039746e-09,
   "OCHO": 1.7790816065932597e-14,
   "HOCHO": 5.40073902730596e-05,
   "CH3OO": 2.1104156156465895e-06,
   "CH2OOH": 7.203878265901221e-16,
   "HOCH2O": 1.3772168121148224e-13,
   "CH3OOH": 1.902808081782864e-07,
   "C2": 2.182814943366678e-18,
   "C2H": 1.4670735471484792e-12,
   "C2H2": 0.003757986735364592,
   "H2CC": 2.883896156265857e-11,
   "C2H3": 4.570713346235961e-06,
   "C2H4": 0.21143237181482125,
   "C2H5": 2.946071944849663e-05,
   "C2H6": 0.019623154956286224,
   "C2O": 3.9950474763471327e-13,
   "HCCO": 1.409814161750241e-07,
   "HCCOH": 4.511192775424264e-07,
   "CH2CO": 0.00240169681282165,
   "CHCHO": 2.2556174547824567e-08,
   "CHCHOH": 6.484219540170195e-09,
   "cC2H3O": 6.472049317185802e-13,
   "CH3CO": 8.305957447219184e-08,
   "CH2CHO": 1.646912352216415e-05,
   "CH3CHO": 0.020439179504759878,
   "cC2H4O": 0.0010494559380248441,
   "CH2CHOH": 0.003978756934376068,
   "CH3CH2O": 1.2759646228456465e-10,
   "CH3CHOH": 2.356901684288423e-08,
   "CH2CH2OH": 1.2790282252778064e-07,
   "CH3CH2OH": 2.8663375569622734e-05,
   "OCHCO": 9.213843270452145e-15,
   "OCHCHO": 0.0004266630760465635,
   "CH2CHOO": 6.275829101461902e-09,
   "CH3C(O)O": 3.553337935335473e-16,
   "CH2CHOOH": 6.288093609404527e-11,
   "CH3C(O)OH": 2.12164159464817e-08,
   "CH3CH2OO": 7.035355233867599e-07,
   "CH3CHOOH": 9.13293725168376e-18,
   "CH2CH2OOH": 6.9246764256680965e-12,
   "CH3CH2OOH": 3.970992444612222e-09,
   "CH3C(O)OO": 4.1148453807579413e-10,
   "CH3C(O)OOH": 1.9177976668408815e-12,
   "HOCH2CH2OO": 1.4174313899819935e-11,
   "C3H2": 4.541814848283334e-18,
   "cC3H2": 1.0589116152612143e-10,
   "C3H3": 0.00010099736957944472,
   "CH2CCH": 1.4041759712418165e-06,
   "CH2CCH2": 0.008747263925263793,
   "CH3CCH": 0.0021099373433279074,
   "cC3H4": 3.281088626792088e-08,
   "CH2CHCH2": 0.0008411565783535073,
   "CH3CHCH": 2.0644296779991034e-06,
   "CH3CCH2": 1.1424917318723078e-06,
   "cC3H5": 1.6465756541996e-09,
   "C3H6": 0.4141813944699408,
   "cC3H6": 3.825651876170179e-05,
   "iC3H7": 0.00016026228965781305,
   "nC3H7": 2.1516589096046797e-05,
   "C3H8": 0.5455210902061008,
   "CHCC*O": 2.087557010823698e-07,
   "CH*CCO": 3.1192725109613934e-06,
   "C*CCHO": 2.1042052254158716e-14,
   "CH2CCO": 0.0009728479753247307,
   "CHCCHO": 9.461396975977462e-06,
   "C2H3CO": 4.0675194388480335e-05,
   "CHCHCHO": 6.946440695506378e-10,
   "CH2CCHO": 1.4722429692701632e-07,
   "CH3CCO": 1.209437206026176e-07,
   "C2H3CHO": 0.0732852661757455,
   "CH3CHCO": 0.00038490828140765146,
   "CH2CHCH2O": 2.529830436950295e-08,
   "propen1oxy": 2.740634008814341e-07,
   "propen2oxy": 3.7459711096042495e-08,
   "CH2CCH2OH": 2.094825901408986e-09,
   "CH2C(OH)CH2": 0.00014525661857623504,
   "CH3C(OH)CH": 6.821536657682183e-09,
   "CH3CH2CO": 1.2957995242259154e-10,
   "CH3C(O)CH2": 1.6567753542009365e-06,
   "CH3CHCHO": 2.985576740463449e-06,
   "CH2CHCHOH": 5.604540365962454e-07,
   "CH2CH2CHO": 5.234311322081694e-09,
   "vinoxylmethyl": 3.151321039930673e-08,
   "CH3CH2CHO": 9.462629707600442e-05,
   "cC3H6O": 0.05917703138726033,
   "CH2CHCH2OH": 0.00020578675718320498,
   "CH3CHCHOH": 0.0007201779426660478,
   "CH3C(O)CH3": 8.084512771952431e-06,
   "nC3H7O": 1.3824525113521183e-05,
   "iC3H7O": 1.0637781875537034e-11,
   "CH3CH2CHOH": 7.343432147606913e-09,
   "CH3CHCH2OH": 5.4665723791196174e-08,
   "CH2CH2CH2OH": 7.667895212940437e-11,
   "OCHCH2CH2O": 9.573836501412249e-14,
   "oxiranylmet": 2.7963381803941755e-06,
   "CH3COCH2O": 4.035104391114064e-17,
   "CH3CH(CHO)O": 9.377997922199844e-15,
   "CH2CHCH2OO": 1.359522986426895e-07,
   "CHCHCH2OOH": 1.3962664809242704e-11,
   "CH2CHCH2OOH": 1.0526909600956235e-07,
   "CH3CHCHOOH": 2.4879620046659928e-17,
   "CH3C(CH2)OOH": 3.333376325970684e-18,
   "nC3H7OO": 1.794242455282247e-08,
   "iC3H7OO": 6.178416842718871e-07,
   "CH2CH2CH2OOH": 2.1151833242502551e-10,
   "CH3CHCH2OOH": 1.4254863926427773e-10,
   "CH2CH(OOH)CH3": 2.48697834674449e-11,
   "nC3H7OOH": 6.177349466627155e-12,
   "iC3H7OOH": 2.1454909715332797e-10,
   "OCHCH2CH2OOH": 9.526384922322599e-14,
   "cC2H3OCH2OOH": 2.6850216097087428e-11,
   "CH3COCH2OOH": 1.2213061467033162e-14,
   "CH3CHOOHCHO": 6.103986605413461e-15,
   "HOOCCCOO*": 1.7621110696252241e-13,
   "HOOCC(C)OO*": 1.3211207825187144e-13,
   "HOOC(C)COO*": 4.6317884486092664e-14,
   "HOOCC(C*)OOH": 3.786198125317336e-17
  }
 },
 {
  "t": 4.164280000011518,
  "T": 1101.1235124371383,
  "p": 101325.0,
  "sxC": {
   "C": 2.630185349100545e-17,
   "CH": 1.3195484361724173e-13,
   "CH2": 9.613835236444055e-09,
   "CH2(S)": 1.124580420138919e-10,
   "CH3": 0.00030944592869971337,
   "CH4": 0.07623240493243742,
   "CO": 0.07378370385703721,
   "HCO": 3.2109023332031028e-06,
   "CH2O": 0.022138827946421306,
   "HCOH": 3.596944964199757e-10,
   "CH3O": 9.897645461918207e-07,
   "CH2OH": 8.293805963836068e-08,
   "CH3OH": 0.004296472617674558,
   "CO2": 0.0010532091084468568,
   "HOCO": 4.709706235956191e-09,
   "OCHO": 1.7500552278373047e-14,
   "HOCHO": 5.4930303794597704e-05,
   "CH3OO": 1.850454512420703e-06,
   "CH2OOH": 5.77091790250384e-16,
   "HOCH2O": 1.2648676788822502e-13,
   "CH3OOH": 1.5906936679102208e-07,
   "C2": 2.2693477908497885e-18,
   "C2H": 1.5889176209151868e-12,
   "C2H2": 0.0040075472784248485,
   "H2CC": 3.469491522495009e-11,
   "C2H3": 4.689666176701128e-06,
   "C2H4": 0.21519672743888626,
   "C2H5": 2.7992086599814622e-05,
   "C2H6": 0.020076093649568277,
   "C2O": 4.23295474396321e-13,
   "HCCO": 1.4812792163681741e-07,
   "HCCOH": 4.795071118702994e-07,
   "CH2CO": 0.0025087689110456332,
   "CHCHO": 2.3023321294835566e-08,
   "CHCHOH": 6.258664749520175e-09,
   "cC2H3O": 5.815013117565189e-13,
   "CH3CO": 7.858226763291544e-08,
   "CH2CHO": 1.6053175420642e-05,
   "CH3CHO": 0.01966329896384856,
   "cC2H4O": 0.0009956787910809764,
   "CH2CHOH": 0.00404980640992255,
   "CH3CH2O": 1.136360837798467e-10,
   "CH3CHOH": 2.228672937847265e-08,
   "CH2CH2OH": 1.1828919488826542e-07,
   "CH3CH2OH": 2.895719362835111e-05,
   "OCHCO": 8.933543630056781e-15,
   "OCHCHO": 0.0004196976870828791,
   "CH2CHOO": 5.800617420141883e-09,
   "CH3C(O)O": 3.573554727524063e-16,
   "CH2CHOOH": 5.34567824323721e-11,
   "CH3C(O)OH": 2.289954872109188e-08,
   "CH3CH2OO": 6.003244877403932e-07,
   "CH3CHOOH": 7.054845115959532e-18,
   "CH2CH2OOH": 6.4598859337371775e-12,
   "CH3CH2OOH": 3.1971736880311697e-09,
   "CH3C(O)OO": 3.4880797871756436e-10,
   "CH3C(O)OOH": 1.412237522614073e-12,
   "HOCH2CH2OO": 1.1780876959078311e-11,
   "C3H2": 5.7043442212474114e-18,
   "cC3H2": 1.301542704503771e-10,
   "C3H3": 0.00011086796830505816,
   "CH2CCH": 1.6569399289991903e-06,
   "CH2CCH2": 0.009055789523025149,
   "CH3CCH": 0.002297110534459862,
   "cC3H4": 3.632417932141589e-08,
   "CH2CHCH2": 0.000847922916860054,
   "CH3CHCH": 1.983063307746558e-06,
   "CH3CCH2": 1.1890378641520315e-06,
   "cC3H5": 1.7539157706665087e-09,
   "C3H6": 0.40817195986608323,
   "cC3H6": 4.2124774519228516e-05,
   "iC3H7": 0.00014768525945218827,
   "nC3H7": 1.9861372879087706e-05,
   "C3H8": 0.5553475003081678,
   "CHCC*O": 2.0984968250491208e-07,
   "CH*CCO": 3.2765103129881216e-06,
   "C*CCHO": 2.2637773837056762e-14,
   "CH2CCO": 0.0010134396989939782,
   "CHCCHO": 9.384391945690213e-06,
   "C2H3CO": 4.315791706566383e-05,
   "CHCHCHO": 6.609747382482533e-10,
   "CH2CCHO": 1.4087229676326484e-07,
   "CH3CCO": 1.2299226503693614e-07,
   "C2H3CHO": 0.07336074560087517,
   "CH3CHCO": 0.0004164290498449999,
   "CH2CHCH2O": 2.3180443506051833e-08,
   "propen1oxy": 2.6927718202257706e-07,
   "propen2oxy": 3.680669462272381e-08,
   "CH2CCH2OH": 1.9653137967670354e-09,
   "CH2C(OH)CH2": 0.00014214249111242131,
   "CH3C(OH)CH": 6.630908345156235e-09,
   "CH3CH2CO": 1.220231779103654e-10,
   "CH3C(O)CH2": 1.5239353445599536e-06,
   "CH3CHCHO": 2.733765414982899e-06,
   "CH2CHCHOH": 5.146632076621755e-07,
   "CH2CH2CHO": 4.793527753842829e-09,
   "vinoxylmethyl": 2.860621664602973e-08,
   "CH3CH2CHO": 9.051858479111553e-05,
   "cC3H6O": 0.05840387721165589,
   "CH2CHCH2OH": 0.00020327899376640428,
   "CH3CHCHOH": 0.0007133986465317468,
   "CH3C(O)CH3": 8.164390572826807e-06,
   "nC3H7O": 1.270949547185544e-05,
   "iC3H7O": 8.9401584411514e-12,
   "CH3CH2CHOH": 6.771520482986061e-09,
   "CH3CHCH2OH": 4.890359419929112e-08,
   "CH2CH2CH2OH": 6.996496755304235e-11,
   "OCHCH2CH2O": 9.153373702014597e-14,
   "oxiranylmet": 2.7468859346276712e-06,
   "CH3COCH2O": 3.753839862801058e-17,
   "CH3CH(CHO)O": 9.117379315019418e-15,
   "CH2CHCH2OO": 1.264610238095421e-07,
   "CHCHCH2OOH": 1.367780057376887e-11,
   "CH2CHCH2OOH": 9.014447960267356e-08,
   "CH3CHCHOOH": 2.250267477473652e-17,
   "CH3C(CH2)OOH": 2.978827694747469e-18,
   "nC3H7OO": 1.4497035135574166e-08,
   "iC3H7OO": 5.124135660366919e-07,
   "CH2CH2CH2OOH": 1.772166700160934e-10,
   "CH3CHCH2OOH": 1.2562016586302572e-10,
   "CH2CH(OOH)CH3": 2.2984489623749543e-11,
   "nC3H7OOH": 4.6488400811536315e-12,
   "iC3H7OOH": 1.6586058849002225e-10,
   "OCHCH2CH2OOH": 7.004902147560329e-14,
   "cC2H3OCH2OOH": 2.3199616324264193e-11,
   "CH3COCH2OOH": 9.933370219280643e-15,
   "CH3CHOOHCHO": 4.74694105610721e-15,
   "HOOCCCOO*": 1.330500821016059e-13,
   "HOOCC(C)OO*": 1.0514703219904136e-13,
   "HOOC(C)COO*": 3.859333997069121e-14,
   "HOOCC(C*)OOH": 3.190280077338696e-17
  }
 },
 {
  "t": 4.164430000011512,
  "T": 1105.7906306762952,
  "p": 101325.0,
  "sxC": {
   "C": 2.707518326758694e-17,
   "CH": 1.3217166557317652e-13,
   "CH2": 9.789022861564785e-09,
   "CH2(S)": 1.0691162767761584e-10,
   "CH3": 0.00029843036048021575,
   "CH4": 0.07782762890679693,
   "CO": 0.07550097873603037,
   "HCO": 3.1483791337504286e-06,
   "CH2O": 0.021360166983993446,
   "HCOH": 3.492444947448699e-10,
   "CH3O": 8.4680270944643e-07,
   "CH2OH": 8.160435662304979e-08,
   "CH3OH": 0.004191639412988463,
   "CO2": 0.0010817450877207407,
   "HOCO": 4.476759295418129e-09,
   "OCHO": 1.6920780708349582e-14,
   "HOCHO": 5.580317790477195e-05,
   "CH3OO": 1.6030094626224553e-06,
   "CH2OOH": 4.490726576193014e-16,
   "HOCH2O": 1.139932518619439e-13,
   "CH3OOH": 1.31224785175452e-07,
   "C2": 2.2851259776190604e-18,
   "C2H": 1.6959039252823942e-12,
   "C2H2": 0.004275298839419045,
   "H2CC": 4.1765615384461397e-11,
   "C2H3": 4.762291470281883e-06,
   "C2H4": 0.2190903591923873,
   "C2H5": 2.6256507840912762e-05,
   "C2H6": 0.02050191764033235,
   "C2O": 4.3675424184718647e-13,
   "HCCO": 1.5368187970972546e-07,
   "HCCOH": 5.082242581365361e-07,
   "CH2CO": 0.0026258578902548153,
   "CHCHO": 2.3266844136968248e-08,
   "CHCHOH": 5.939578697998187e-09,
   "cC2H3O": 5.099319102803188e-13,
   "CH3CO": 7.330297060648795e-08,
   "CH2CHO": 1.5496750673201546e-05,
   "CH3CHO": 0.018840497046282965,
   "cC2H4O": 0.0009347615268081593,
   "CH2CHOH": 0.004120278101051926,
   "CH3CH2O": 9.959436959539798e-11,
   "CH3CHOH": 2.069671397063039e-08,
   "CH2CH2OH": 1.0767123078310748e-07,
   "CH3CH2OH": 2.917846016499571e-05,
   "OCHCO": 8.546397658627424e-15,
   "OCHCHO": 0.00041067764404615346,
   "CH2CHOO": 5.294723592301002e-09,
   "CH3C(O)O": 3.580604350816439e-16,
   "CH2CHOOH": 4.471889461057853e-11,
   "CH3C(O)OH": 2.4944379418370156e-08,
   "CH3CH2OO": 5.04677121964314e-07,
   "CH3CHOOH": 5.2713250005573456e-18,
   "CH2CH2OOH": 5.9621955520884045e-12,
   "CH3CH2OOH": 2.5296629682454216e-09,
   "CH3C(O)OO": 2.9090515267706716e-10,
   "CH3C(O)OOH": 1.0191389503313485e-12,
   "HOCH2CH2OO": 9.616390651711414e-12,
   "C3H2": 7.113503691036916e-18,
   "cC3H2": 1.6027954425780824e-10,
   "C3H3": 0.00012110801059341996,
   "CH2CCH": 1.959533767783745e-06,
   "CH2CCH2": 0.009361925922667769,
   "CH3CCH": 0.0025010655262045537,
   "cC3H4": 4.020589753002503e-08,
   "CH2CHCH2": 0.0008482813830971163,
   "CH3CHCH": 1.875329035472897e-06,
   "CH3CCH2": 1.227915668826774e-06,
   "cC3H5": 1.8526628183770665e-09,
   "C3H6": 0.40200678965612036,
   "cC3H6": 4.646838940438055e-05,
   "iC3H7": 0.0001340518029724395,
   "nC3H7": 1.807273504690077e-05,
   "C3H8": 0.5654385441303393,
   "CHCC*O": 2.0893351970874821e-07,
   "CH*CCO": 3.4173235276130983e-06,
   "C*CCHO": 2.4112091136737603e-14,
   "CH2CCO": 0.0010549485063838123,
   "CHCCHO": 9.289797749115939e-06,
   "C2H3CO": 4.569043140379552e-05,
   "CHCHCHO": 6.209149317649482e-10,
   "CH2CCHO": 1.3307174219060484e-07,
   "CH3CCO": 1.2387587638463096e-07,
   "C2H3CHO": 0.0734063334901346,
   "CH3CHCO": 0.00045212636646606514,
   "CH2CHCH2O": 2.0857397542491585e-08,
   "propen1oxy": 2.645283366097574e-07,
   "propen2oxy": 3.615898842304484e-08,
   "CH2CCH2OH": 1.8117275520894474e-09,
   "CH2C(OH)CH2": 0.00013683862384021074,
   "CH3C(OH)CH": 6.343167811109507e-09,
   "CH3CH2CO": 1.1324139051577541e-10,
   "CH3C(O)CH2": 1.3848550662391478e-06,
   "CH3CHCHO": 2.472540718734527e-06,
   "CH2CHCHOH": 4.6680062938122934e-07,
   "CH2CH2CHO": 4.322460421958446e-09,
   "vinoxylmethyl": 2.5501191647110658e-08,
   "CH3CH2CHO": 8.622031892465815e-05,
   "cC3H6O": 0.05762963896382695,
   "CH2CHCH2OH": 0.0002002571970682196,
   "CH3CHCHOH": 0.0007051369240250589,
   "CH3C(O)CH3": 8.231201005109594e-06,
   "nC3H7O": 1.1491962332619807e-05,
   "iC3H7O": 7.383027753107698e-12,
   "CH3CH2CHOH": 6.157650316635087e-09,
   "CH3CHCH2OH": 4.30235395581953e-08,
   "CH2CH2CH2OH": 6.278977680008942e-11,
   "OCHCH2CH2O": 8.633879311157174e-14,
   "oxiranylmet": 2.69788730352472e-06,
   "CH3COCH2O": 3.430036920419519e-17,
   "CH3CH(CHO)O": 8.729997525678457e-15,
   "CH2CHCH2OO": 1.1647170142209023e-07,
   "CHCHCH2OOH": 1.3262451605387078e-11,
   "CH2CHCH2OOH": 7.582697982084647e-08,
   "CH3CHCHOOH": 2.0029872968137185e-17,
   "CH3C(CH2)OOH": 2.6218001880261667e-18,
   "nC3H7OO": 1.1540857910961826e-08,
   "iC3H7OO": 4.1769245465242044e-07,
   "CH2CH2CH2OOH": 1.4638763579432584e-10,
   "CH3CHCH2OOH": 1.0921776606389073e-10,
   "CH2CH(OOH)CH3": 2.1001311195761965e-11,
   "nC3H7OOH": 3.44413809888077e-12,
   "iC3H7OOH": 1.2592579917118754e-10,
   "OCHCH2CH2OOH": 5.0689336307897444e-14,
   "cC2H3OCH2OOH": 1.9726357442016012e-11,
   "CH3COCH2OOH": 7.972548485243789e-15,
   "CH3CHOOHCHO": 3.6350257493736636e-15,
   "HOOCCCOO*": 9.883226131165267e-14,
   "HOOCC(C)OO*": 8.238469376444178e-14,
   "HOOC(C)COO*": 3.172463713962371e-14,
   "HOOCC(C*)OOH": 2.650662901450199e-17
  }
 },
 {
  "t": 4.164590000011506,
  "T": 1110.3740579257478,
  "p": 101325.0,
  "sxC": {
   "C": 2.6841757096805158e-17,
   "CH": 1.2889188128347312e-13,
   "CH2": 9.84108716647706e-09,
   "CH2(S)": 9.9778912013954e-11,
   "CH3": 0.00028465879098877087,
   "CH4": 0.07949694805217944,
   "CO": 0.07726973186636954,
   "HCO": 3.0473070496717933e-06,
   "CH2O": 0.02053211226769998,
   "HCOH": 3.370222833177319e-10,
   "CH3O": 7.097381260917595e-07,
   "CH2OH": 7.92320979061402e-08,
   "CH3OH": 0.004087405538319465,
   "CO2": 0.0011099086842850233,
   "HOCO": 4.169430233506365e-09,
   "OCHO": 1.604315974971027e-14,
   "HOCHO": 5.6597997803862816e-05,
   "CH3OO": 1.3730538889421952e-06,
   "CH2OOH": 3.394776567012079e-16,
   "HOCH2O": 1.0069778194827347e-13,
   "CH3OOH": 1.070075629756129e-07,
   "C2": 2.2166912179714333e-18,
   "C2H": 1.7772218448194068e-12,
   "C2H2": 0.004556791027653829,
   "H2CC": 5.0126729212158306e-11,
   "C2H3": 4.776643586132457e-06,
   "C2H4": 0.22304231367210028,
   "C2H5": 2.4302854429392753e-05,
   "C2H6": 0.020886748956981973,
   "C2O": 4.36417750026232e-13,
   "HCCO": 1.5696906742595028e-07,
   "HCCOH": 5.363479614052842e-07,
   "CH2CO": 0.0027521160215121365,
   "CHCHO": 2.3235502690492736e-08,
   "CHCHOH": 5.531702237009369e-09,
   "cC2H3O": 4.3530744976629773e-13,
   "CH3CO": 6.737562779855446e-08,
   "CH2CHO": 1.4802992489698367e-05,
   "CH3CHO": 0.017988964735914978,
   "cC2H4O": 0.0008669410034009118,
   "CH2CHOH": 0.004188108212215131,
   "CH3CH2O": 8.59359081617624e-11,
   "CH3CHOH": 1.8868848571470537e-08,
   "CH2CH2OH": 9.63571547903858e-08,
   "CH3CH2OH": 2.931403827692825e-05,
   "OCHCO": 8.057120098333462e-15,
   "OCHCHO": 0.00039936720040463215,
   "CH2CHOO": 4.7716788872758966e-09,
   "CH3C(O)O": 3.5643095441765606e-16,
   "CH2CHOOH": 3.6845965982789427e-11,
   "CH3C(O)OH": 2.74172872487622e-08,
   "CH3CH2OO": 4.1858318635620006e-07,
   "CH3CHOOH": 3.812548529516159e-18,
   "CH2CH2OOH": 5.4431657336989735e-12,
   "CH3CH2OOH": 1.9715723778572046e-09,
   "CH3C(O)OO": 2.3899712923320366e-10,
   "CH3C(O)OOH": 7.240912948053213e-13,
   "HOCH2CH2OO": 7.715093673342266e-12,
   "C3H2": 8.756943664532954e-18,
   "cC3H2": 1.9708831479706398e-10,
   "C3H3": 0.0001313010770767151,
   "CH2CCH": 2.315338777570564e-06,
   "CH2CCH2": 0.00965693039155321,
   "CH3CCH": 0.0027189769891701365,
   "cC3H4": 4.4409796631514215e-08,
   "CH2CHCH2": 0.0008411432306664148,
   "CH3CHCH": 1.7435949560856982e-06,
   "CH3CCH2": 1.2558452822004894e-06,
   "cC3H5": 1.9359464559110556e-09,
   "C3H6": 0.3957901036066634,
   "cC3H6": 5.128532899054398e-05,
   "iC3H7": 0.00011981823630065398,
   "nC3H7": 1.620547443969934e-05,
   "C3H8": 0.5756013358314992,
   "CHCC*O": 2.0563746997711506e-07,
   "CH*CCO": 3.530201584541022e-06,
   "C*CCHO": 2.5343530231158243e-14,
   "CH2CCO": 0.001096001217685739,
   "CHCCHO": 9.177872084609915e-06,
   "C2H3CO": 4.8162821561769364e-05,
   "CHCHCHO": 5.753948143555291e-10,
   "CH2CCHO": 1.2395881949853253e-07,
   "CH3CCO": 1.233562037397549e-07,
   "C2H3CHO": 0.07342195679971693,
   "CH3CHCO": 0.0004919529159922566,
   "CH2CHCH2O": 1.8409491929987715e-08,
   "propen1oxy": 2.5990793185749445e-07,
   "propen2oxy": 3.5528976954765644e-08,
   "CH2CCH2OH": 1.6386453349194408e-09,
   "CH2C(OH)CH2": 0.00012916150145508766,
   "CH3C(OH)CH": 5.9596655666774734e-09,
   "CH3CH2CO": 1.0349942351827863e-10,
   "CH3C(O)CH2": 1.2431948579432657e-06,
   "CH3CHCHO": 2.2089698790138325e-06,
   "CH2CHCHOH": 4.1818155662878065e-07,
   "CH2CH2CHO": 3.836023293585897e-09,
   "vinoxylmethyl": 2.230538970715072e-08,
   "CH3CH2CHO": 8.181683094647889e-05,
   "cC3H6O": 0.05687009453580077,
   "CH2CHCH2OH": 0.00019669027234773905,
   "CH3CHCHOH": 0.0006953530760405015,
   "CH3C(O)CH3": 8.282019259626222e-06,
   "nC3H7O": 1.0216971304170053e-05,
   "iC3H7O": 5.999531296187087e-12,
   "CH3CH2CHOH": 5.520654223362246e-09,
   "CH3CHCH2OH": 3.720568769627037e-08,
   "CH2CH2CH2OH": 5.5416737028715243e-11,
   "OCHCH2CH2O": 8.026895539355169e-14,
   "oxiranylmet": 2.6502737096270844e-06,
   "CH3COCH2O": 3.0758937831564297e-17,
   "CH3CH(CHO)O": 8.214482264132347e-15,
   "CH2CHCH2OO": 1.062153165144296e-07,
   "CHCHCH2OOH": 1.27160193561727e-11,
   "CH2CHCH2OOH": 6.267280449916713e-08,
   "CH3CHCHOOH": 1.753421746211846e-17,
   "CH3C(CH2)OOH": 2.271939734241891e-18,
   "nC3H7OO": 9.073758575073463e-09,
   "iC3H7OO": 3.35161029544841e-07,
   "CH2CH2CH2OOH": 1.1942576828146419e-10,
   "CH3CHCH2OOH": 9.37611957193106e-11,
   "CH2CH(OOH)CH3": 1.8968628165709796e-11,
   "nC3H7OOH": 2.521351479211483e-12,
   "iC3H7OOH": 9.416708365667474e-11,
   "OCHCH2CH2OOH": 3.6242608800473836e-14,
   "cC2H3OCH2OOH": 1.651034081107928e-11,
   "CH3COCH2OOH": 6.327478672164591e-15,
   "CH3CHOOHCHO": 2.7491857121841914e-15,
   "HOOCCCOO*": 7.247799103533049e-14,
   "HOOCC(C)OO*": 6.37091840227672e-14,
   "HOOC(C)COO*": 2.5769103609153924e-14,
   "HOOCC(C*)OOH": 2.174646248582793e-17
  }
 },
 {
  "t": 4.1647500000115,
  "T": 1114.5371109258313,
  "p": 101325.0,
  "sxC": {
   "C": 2.5657915827003264e-17,
   "CH": 1.2263388343867125e-13,
   "CH2": 9.765372916129047e-09,
   "CH2(S)": 9.194383320937334e-11,
   "CH3": 0.0002694266039272009,
   "CH4": 0.08111826198163727,
   "CO": 0.07895922271206514,
   "HCO": 2.9188539708940626e-06,
   "CH2O": 0.019718415679818652,
   "HCOH": 3.240780044175424e-10,
   "CH3O": 5.900411862169981e-07,
   "CH2OH": 7.607120842809758e-08,
   "CH3OH": 0.003991485831211649,
   "CO2": 0.0011355424153784992,
   "HOCO": 3.821831912757675e-09,
   "OCHO": 1.4969103174192512e-14,
   "HOCHO": 5.725469753279631e-05,
   "CH3OO": 1.175779199899585e-06,
   "CH2OOH": 2.5430547996926047e-16,
   "HOCH2O": 8.795618871639086e-14,
   "CH3OOH": 8.753098983584186e-08,
   "C2": 2.0754409502411553e-18,
   "C2H": 1.822192931520786e-12,
   "C2H2": 0.004829772407069086,
   "H2CC": 5.919153947131356e-11,
   "C2H3": 4.730704753759949e-06,
   "C2H4": 0.22675448689901032,
   "C2H5": 2.2329589355931038e-05,
   "C2H6": 0.021201853564621894,
   "C2O": 4.2202944385300827e-13,
   "HCCO": 1.5755134977553064e-07,
   "HCCOH": 5.614648727681742e-07,
   "CH2CO": 0.0028783293997501464,
   "CHCHO": 2.293021704716142e-08,
   "CHCHOH": 5.080276056664703e-09,
   "cC2H3O": 3.6529349839564933e-13,
   "CH3CO": 6.140366896994134e-08,
   "CH2CHO": 1.4037326516383231e-05,
   "CH3CHO": 0.01717827979817928,
   "cC2H4O": 0.0007973769105260304,
   "CH2CHOH": 0.004247775114050465,
   "CH3CH2O": 7.380841542202911e-11,
   "CH3CHOH": 1.7018638317148123e-08,
   "CH2CH2OH": 8.54278126311656e-08,
   "CH3CH2OH": 2.9357532357368688e-05,
   "OCHCO": 7.517849748283197e-15,
   "OCHCHO": 0.0003864842340952589,
   "CH2CHOO": 4.277501227049933e-09,
   "CH3C(O)O": 3.5200631884611077e-16,
   "CH2CHOOH": 3.032263451683616e-11,
   "CH3C(O)OH": 3.020418040448213e-08,
   "CH3CH2OO": 3.4731347665753554e-07,
   "CH3CHOOH": 2.73300708212733e-18,
   "CH2CH2OOH": 4.947247468410353e-12,
   "CH3CH2OOH": 1.5419434109778398e-09,
   "CH3C(O)OO": 1.962305499232472e-10,
   "CH3C(O)OOH": 5.199897462347627e-13,
   "HOCH2CH2OO": 6.178786428003615e-12,
   "C3H2": 1.0477588548648404e-17,
   "cC3H2": 2.385018917840933e-10,
   "C3H3": 0.0001404275671822605,
   "CH2CCH": 2.7001284437431233e-06,
   "CH2CCH2": 0.009917097786323645,
   "CH3CCH": 0.0029337580443561015,
   "cC3H4": 4.860605620061447e-08,
   "CH2CHCH2": 0.0008271122038971839,
   "CH3CHCH": 1.602255034500484e-06,
   "CH3CCH2": 1.2698339590450759e-06,
   "cC3H5": 1.994777893152953e-09,
   "C3H6": 0.38997774961719833,
   "cC3H6": 5.624675337322358e-05,
   "iC3H7": 0.00010634074261900294,
   "nC3H7": 1.4433544738473066e-05,
   "C3H8": 0.5850690723801973,
   "CHCC*O": 2.0019723341096503e-07,
   "CH*CCO": 3.6014621421613753e-06,
   "C*CCHO": 2.6178329649195224e-14,
   "CH2CCO": 0.0011328430623617765,
   "CHCCHO": 9.057694358147566e-06,
   "C2H3CO": 5.0319834708520514e-05,
   "CHCHCHO": 5.289220535688838e-10,
   "CH2CCHO": 1.1442639166772486e-07,
   "CH3CCO": 1.2147762487823392e-07,
   "C2H3CHO": 0.07341141578092783,
   "CH3CHCO": 0.0005330395268835034,
   "CH2CHCH2O": 1.6078404773641278e-08,
   "propen1oxy": 2.557431746473453e-07,
   "propen2oxy": 3.4961223984286893e-08,
   "CH2CCH2OH": 1.4641605491453818e-09,
   "CH2C(OH)CH2": 0.00011980356237919018,
   "CH3C(OH)CH": 5.522307787748853e-09,
   "CH3CH2CO": 9.378461981226044e-11,
   "CH3C(O)CH2": 1.1110454459069707e-06,
   "CH3CHCHO": 1.965353525964278e-06,
   "CH2CHCHOH": 3.7298583975205075e-07,
   "CH2CH2CHO": 3.3793291510025887e-09,
   "vinoxylmethyl": 1.9322725792892546e-08,
   "CH3CH2CHO": 7.765225212818208e-05,
   "cC3H6O": 0.05618069547104512,
   "CH2CHCH2OH": 0.00019282067628428217,
   "CH3CHCHOH": 0.000684765180547707,
   "CH3C(O)CH3": 8.313919170094142e-06,
   "nC3H7O": 9.010453925693398e-06,
   "iC3H7O": 4.8714443832596054e-12,
   "CH3CH2CHOH": 4.919095249651169e-09,
   "CH3CHCH2OH": 3.1948185262714315e-08,
   "CH2CH2CH2OH": 4.855124944451005e-11,
   "OCHCH2CH2O": 7.393343394641097e-14,
   "oxiranylmet": 2.6074025336578316e-06,
   "CH3COCH2O": 2.728852376352338e-17,
   "CH3CH(CHO)O": 7.622793659493881e-15,
   "CH2CHCH2OO": 9.654164878370372e-08,
   "CHCHCH2OOH": 1.2091737123385766e-11,
   "CH2CHCH2OOH": 5.1587204301732223e-08,
   "CH3CHCHOOH": 1.5234848723264452e-17,
   "CH3C(CH2)OOH": 1.957622454055473e-18,
   "nC3H7OO": 7.170855250240932e-09,
   "iC3H7OO": 2.6904006952813305e-07,
   "CH2CH2CH2OOH": 9.766937662989316e-11,
   "CH3CHCH2OOH": 8.037275399659836e-11,
   "CH2CH(OOH)CH3": 1.7057827295320943e-11,
   "nC3H7OOH": 1.8660752751852507e-12,
   "iC3H7OOH": 7.085232825801202e-11,
   "OCHCH2CH2OOH": 2.6237198660373257e-14,
   "cC2H3OCH2OOH": 1.3772439299536826e-11,
   "CH3COCH2OOH": 5.04861713759961e-15,
   "CH3CHOOHCHO": 2.0957505595904227e-15,
   "HOOCCCOO*": 5.367394948399473e-14,
   "HOOCC(C)OO*": 4.954620043794819e-14,
   "HOOC(C)COO*": 2.0993170934640508e-14,
   "HOOCC(C*)OOH": 1.7869520027313984e-17
  }
 },
 {
  "t": 4.164940000011493,
  "T": 1118.9420131105514,
  "p": 101325.00000000001,
  "sxC": {
   "C": 2.3388716029010965e-17,
   "CH": 1.126021473605645e-13,
   "CH2": 9.539594361775836e-09,
   "CH2(S)": 8.24571558986335e-11,
   "CH3": 0.00025037433486754075,
   "CH4": 0.08296472657362779,
   "CO": 0.08084917454436205,
   "HCO": 2.743330160875512e-06,
   "CH2O": 0.01878402550629763,
   "HCOH": 3.082021292736898e-10,
   "CH3O": 4.706664110351663e-07,
   "CH2OH": 7.162288629393944e-08,
   "CH3OH": 0.003888479088564646,
   "CO2": 0.001162636983551257,
   "HOCO": 3.386862819381917e-09,
   "OCHO": 1.3550678974510336e-14,
   "HOCHO": 5.786724651203895e-05,
   "CH3OO": 9.797563795954478e-07,
   "CH2OOH": 1.793240971780033e-16,
   "HOCH2O": 7.409591698117766e-14,
   "CH3OOH": 6.939197946124628e-08,
   "C2": 1.8459918701377352e-18,
   "C2H": 1.830917770767606e-12,
   "C2H2": 0.005138270973995925,
   "H2CC": 7.062906294858124e-11,
   "C2H3": 4.6113979792353794e-06,
   "C2H4": 0.230827508763337,
   "C2H5": 2.006480732966502e-05,
   "C2H6": 0.021492553114255776,
   "C2O": 3.908699807476562e-13,
   "HCCO": 1.5513541613051054e-07,
   "HCCOH": 5.871207804230676e-07,
   "CH2CO": 0.003026236320882873,
   "CHCHO": 2.2278273428664214e-08,
   "CHCHOH": 4.524474704585358e-09,
   "cC2H3O": 2.910087443179192e-13,
   "CH3CO": 5.456316733748237e-08,
   "CH2CHO": 1.3079509459245689e-05,
   "CH3CHO": 0.01628163170695734,
   "cC2H4O": 0.0007143453649953466,
   "CH2CHOH": 0.004307788280467971,
   "CH3CH2O": 6.145620515013439e-11,
   "CH3CHOH": 1.491863306841378e-08,
   "CH2CH2OH": 7.337167978457995e-08,
   "CH3CH2OH": 2.93103227145542e-05,
   "OCHCO": 6.853246452869448e-15,
   "OCHCHO": 0.00036947880374251575,
   "CH2CHOO": 3.740319991774608e-09,
   "CH3C(O)O": 3.432791970828863e-16,
   "CH2CHOOH": 2.409693813453307e-11,
   "CH3C(O)OH": 3.393138642677728e-08,
   "CH3CH2OO": 2.7931959632889215e-07,
   "CH3CHOOH": 1.8321516507492374e-18,
   "CH2CH2OOH": 4.400299513512411e-12,
   "CH3CH2OOH": 1.1611913114793756e-09,
   "CH3C(O)OO": 1.5565124266514467e-10,
   "CH3C(O)OOH": 3.576872701136776e-13,
   "HOCH2CH2OO": 4.7505354390785884e-12,
   "C3H2": 1.2514370212241664e-17,
   "cC3H2": 2.9312937776977195e-10,
   "C3H3": 0.00014958261054889794,
   "CH2CCH": 3.185835238352269e-06,
   "CH2CCH2": 0.010180143547272261,
   "CH3CCH": 0.003180697853907072,
   "cC3H4": 5.3490375195003483e-08,
   "CH2CHCH2": 0.0008033000620368526,
   "CH3CHCH": 1.4322559136294783e-06,
   "CH3CCH2": 1.2699586871876261e-06,
   "cC3H5": 2.0337474676614504e-09,
   "C3H6": 0.3836196533118017,
   "cC3H6": 6.226908743388737e-05,
   "iC3H7": 9.175489151401473e-05,
   "nC3H7": 1.2508464701205558e-05,
   "C3H8": 0.5953606115130704,
   "CHCC*O": 1.915213283838984e-07,
   "CH*CCO": 3.6329623565145497e-06,
   "C*CCHO": 2.6650640332799717e-14,
   "CH2CCO": 0.0011702220495598348,
   "CHCCHO": 8.90845554559978e-06,
   "C2H3CO": 5.2391230299053076e-05,
   "CHCHCHO": 4.749430360633702e-10,
   "CH2CCHO": 1.0309773565212355e-07,
   "CH3CCO": 1.1782614728320573e-07,
   "C2H3CHO": 0.07337507882170244,
   "CH3CHCO": 0.0005826662955523902,
   "CH2CHCH2O": 1.3551833950047247e-08,
   "propen1oxy": 2.513617363295215e-07,
   "propen2oxy": 3.436404436934191e-08,
   "CH2CCH2OH": 1.2650674933996958e-09,
   "CH2C(OH)CH2": 0.00010723964146735897,
   "CH3C(OH)CH": 4.970440097158077e-09,
   "CH3CH2CO": 8.276782280299598e-11,
   "CH3C(O)CH2": 9.689797753314105e-07,
   "CH3CHCHO": 1.705896227164479e-06,
   "CH2CHCHOH": 3.2461148077689493e-07,
   "CH2CH2CHO": 2.8887538838712246e-09,
   "vinoxylmethyl": 1.614751851451883e-08,
   "CH3CH2CHO": 7.306297751678141e-05,
   "cC3H6O": 0.055451138561421795,
   "CH2CHCH2OH": 0.0001879174130403527,
   "CH3CHCHOH": 0.0006714340149005849,
   "CH3C(O)CH3": 8.331351446687724e-06,
   "nC3H7O": 7.709590837955093e-06,
   "iC3H7O": 3.814114054836707e-12,
   "CH3CH2CHOH": 4.267859613617226e-09,
   "CH3CHCH2OH": 2.6499543968150717e-08,
   "CH2CH2CH2OH": 4.125472158058469e-11,
   "OCHCH2CH2O": 6.641888746411194e-14,
   "oxiranylmet": 2.562345586929842e-06,
   "CH3COCH2O": 2.343369515331164e-17,
   "CH3CH(CHO)O": 6.86660252614282e-15,
   "CH2CHCH2OO": 8.598339818056024e-08,
   "CHCHCH2OOH": 1.1292213471364962e-11,
   "CH2CHCH2OOH": 4.0854385964868786e-08,
   "CH3CHCHOOH": 1.2805002909940175e-17,
   "CH3C(CH2)OOH": 1.6326838785316316e-18,
   "nC3H7OO": 5.474514778403416e-09,
   "iC3H7OO": 2.080756646931792e-07,
   "CH2CH2CH2OOH": 7.738418026008434e-11,
   "CH3CHCH2OOH": 6.698918223546579e-11,
   "CH2CH(OOH)CH3": 1.498380248250971e-11,
   "nC3H7OOH": 1.3278664672483815e-12,
   "iC3H7OOH": 5.112663154862051e-11,
   "OCHCH2CH2OOH": 1.821913217764878e-14,
   "cC2H3OCH2OOH": 1.1087540234519374e-11,
   "CH3COCH2OOH": 3.896274453130462e-15,
   "CH3CHOOHCHO": 1.538302955024608e-15,
   "HOOCCCOO*": 3.816517222733336e-14,
   "HOOCC(C)OO*": 3.7135297204117994e-14,
   "HOOC(C)COO*": 1.655793701359909e-14,
   "HOOCC(C*)OOH": 1.4217549178354184e-17
  }
 },
 {
  "t": 4.165140000011485,
  "T": 1122.9831690827807,
  "p": 101324.99999999999,
  "sxC": {
   "C": 2.0515340382304486e-17,
   "CH": 1.0064788414370126e-13,
   "CH2": 9.190727433232034e-09,
   "CH2(S)": 7.297947693392016e-11,
   "CH3": 0.0002302855387570624,
   "CH4": 0.08480182630541507,
   "CO": 0.0826939827522271,
   "HCO": 2.5465972734196884e-06,
   "CH2O": 0.017849531470542482,
   "HCOH": 2.9128977999899527e-10,
   "CH3O": 3.7001696655344813e-07,
   "CH2OH": 6.654936991974741e-08,
   "CH3OH": 0.0037923140582161985,
   "CO2": 0.001187380061600363,
   "HOCO": 2.9365278150699554e-09,
   "OCHO": 1.2021935118207944e-14,
   "HOCHO": 5.8338859841852486e-05,
   "CH3OO": 8.124301217016614e-07,
   "CH2OOH": 1.2412372129875208e-16,
   "HOCH2O": 6.140256908805572e-14,
   "CH3OOH": 5.488849686505877e-08,
   "C2": 1.5756623208846599e-18,
   "C2H": 1.7971678728272624e-12,
   "C2H2": 0.005440992801430675,
   "H2CC": 8.314431909285039e-11,
   "C2H3": 4.4321405715479145e-06,
   "C2H4": 0.23471818454969867,
   "C2H5": 1.7869366753280284e-05,
   "C2H6": 0.02171344095275762,
   "C2O": 3.484768501931523e-13,
   "HCCO": 1.4981341607552018e-07,
   "HCCOH": 6.092948480134393e-07,
   "CH2CO": 0.003177553995894388,
   "CHCHO": 2.135760973249381e-08,
   "CHCHOH": 3.9559255256301485e-09,
   "cC2H3O": 2.2507097443435205e-13,
   "CH3CO": 4.793732011635876e-08,
   "CH2CHO": 1.2065424101149963e-05,
   "CH3CHO": 0.015423174170935286,
   "cC2H4O": 0.0006287634308139098,
   "CH2CHOH": 0.004358644207985043,
   "CH3CH2O": 5.074790658989556e-11,
   "CH3CHOH": 1.292468642243836e-08,
   "CH2CH2OH": 6.211460966883264e-08,
   "CH3CH2OH": 2.9172441945302956e-05,
   "OCHCO": 6.169229706662884e-15,
   "OCHCHO": 0.00035008278560476276,
   "CH2CHOO": 3.241934394885017e-09,
   "CH3C(O)O": 3.308566020449071e-16,
   "CH2CHOOH": 1.9026288571185904e-11,
   "CH3C(O)OH": 3.834649947214174e-08,
   "CH3CH2OO": 2.2389807804295802e-07,
   "CH3CHOOH": 1.2067344672891033e-18,
   "CH2CH2OOH": 3.883458738630416e-12,
   "CH3CH2OOH": 8.734456500962398e-10,
   "CH3C(O)OO": 1.2277353977277197e-10,
   "CH3C(O)OOH": 2.478861743303603e-13,
   "HOCH2CH2OO": 3.620030310148334e-12,
   "C3H2": 1.4526497872314076e-17,
   "cC3H2": 3.5617756212373467e-10,
   "C3H3": 0.00015709981916910766,
   "CH2CCH": 3.7189225723944516e-06,
   "CH2CCH2": 0.010405354908885589,
   "CH3CCH": 0.0034275351494441057,
   "cC3H4": 5.843150962251665e-08,
   "CH2CHCH2": 0.0007725267969647873,
   "CH3CHCH": 1.2613445298550007e-06,
   "CH3CCH2": 1.2543609666164268e-06,
   "cC3H5": 2.0432548332936018e-09,
   "C3H6": 0.37755535893890246,
   "cC3H6": 6.870153256242117e-05,
   "iC3H7": 7.836440023979606e-05,
   "nC3H7": 1.0732098724365419e-05,
   "C3H8": 0.605085411841735,
   "CHCC*O": 1.806693053392506e-07,
   "CH*CCO": 3.61137429374781e-06,
   "C*CCHO": 2.6605220784656572e-14,
   "CH2CCO": 0.0012015053084625123,
   "CHCCHO": 8.748214040565091e-06,
   "C2H3CO": 5.3951236844169635e-05,
   "CHCHCHO": 4.219383641293686e-10,
   "CH2CCHO": 9.172442717589179e-08,
   "CH3CCO": 1.1284350316582803e-07,
   "C2H3CHO": 0.07331932511264323,
   "CH3CHCO": 0.0006349283838740019,
   "CH2CHCH2O": 1.1240897026615216e-08,
   "propen1oxy": 2.473547140120423e-07,
   "propen2oxy": 3.381797896007241e-08,
   "CH2CCH2OH": 1.074138076314924e-09,
   "CH2C(OH)CH2": 9.330132854077838e-05,
   "CH3C(OH)CH": 4.393764506310285e-09,
   "CH3CH2CO": 7.220970536073995e-11,
   "CH3C(O)CH2": 8.384239028786699e-07,
   "CH3CHCHO": 1.4697192471200827e-06,
   "CH2CHCHOH": 2.803885161351307e-07,
   "CH2CH2CHO": 2.441683960356601e-09,
   "vinoxylmethyl": 1.3290044174016883e-08,
   "CH3CH2CHO": 6.867457477388574e-05,
   "cC3H6O": 0.05478058928615293,
   "CH2CHCH2OH": 0.00018250856982095193,
   "CH3CHCHOH": 0.0006568538318851613,
   "CH3C(O)CH3": 8.331322300976967e-06,
   "nC3H7O": 6.522942239456053e-06,
   "iC3H7O": 2.9698261553082824e-12,
   "CH3CH2CHOH": 3.6680825979767688e-09,
   "CH3CHCH2OH": 2.1702732123314954e-08,
   "CH2CH2CH2OH": 3.4684945268462465e-11,
   "OCHCH2CH2O": 5.887189194129187e-14,
   "oxiranylmet": 2.5211764997426544e-06,
   "CH3COCH2O": 1.982467264695325e-17,
   "CH3CH(CHO)O": 6.061457176754296e-15,
   "CH2CHCH2OO": 7.608257956438611e-08,
   "CHCHCH2OOH": 1.0432729517511677e-11,
   "CH2CHCH2OOH": 3.201644810327679e-08,
   "CH3CHCHOOH": 1.0623457342490612e-17,
   "CH3C(CH2)OOH": 1.3463662571408911e-18,
   "nC3H7OO": 4.179641281890502e-09,
   "iC3H7OO": 1.6015003819098673e-07,
   "CH2CH2CH2OOH": 6.118363130650719e-11,
   "CH3CHCH2OOH": 5.553343506379099e-11,
   "CH2CH(OOH)CH3": 1.3054507249987698e-11,
   "nC3H7OOH": 9.494837993090129e-13,
   "iC3H7OOH": 3.689204961549015e-11,
   "OCHCH2CH2OOH": 1.2720191206367886e-14,
   "cC2H3OCH2OOH": 8.84203661051077e-12,
   "CH3COCH2OOH": 3.0042512949876772e-15,
   "CH3CHOOHCHO": 1.1309860654893365e-15,
   "HOOCCCOO*": 2.7224068531711198e-14,
   "HOOCC(C)OO*": 2.782505535349483e-14,
   "HOOC(C)COO*": 1.302161257245331e-14,
   "HOOCC(C*)OOH": 1.1267277707908636e-17
  }
 },
 {
  "t": 4.165380000011476,
  "T": 1127.1122151918053,
  "p": 101325.0,
  "sxC": {
   "C": 1.707745102567651e-17,
   "CH": 8.647780622855171e-14,
   "CH2": 8.696678252330685e-09,
   "CH2(S)": 6.29786161933512e-11,
   "CH3": 0.00020748736792600763,
   "CH4": 0.08685208104807526,
   "CO": 0.08471189290882111,
   "HCO": 2.312962053016122e-06,
   "CH2O": 0.016804513813781858,
   "HCOH": 2.711266730900891e-10,
   "CH3O": 2.7840987584343267e-07,
   "CH2OH": 6.049178055673848e-08,
   "CH3OH": 0.003691959141096338,
   "CO2": 0.001212445621654467,
   "HOCO": 2.4436000154267022e-09,
   "OCHO": 1.0294720667346906e-14,
   "HOCHO": 5.871172119794104e-05,
   "CH3OO": 6.554016136154169e-07,
   "CH2OOH": 8.065796553530199e-17,
   "HOCH2O": 4.8917084251166423e-14,
   "CH3OOH": 4.2121735924160475e-08,
   "C2": 1.2647358527995065e-18,
   "C2H": 1.7183280431673844e-12,
   "C2H2": 0.00577238273450175,
   "H2CC": 9.837870719722038e-11,
   "C2H3": 4.179909686227906e-06,
   "C2H4": 0.23887934263103877,
   "C2H5": 1.5574984843679753e-05,
   "C2H6": 0.021885719040483947,
   "C2O": 2.9459471847777045e-13,
   "HCCO": 1.4121695972916153e-07,
   "HCCOH": 6.299463013370044e-07,
   "CH2CO": 0.0033508449203684732,
   "CHCHO": 2.0099489551250588e-08,
   "CHCHOH": 3.3384640719031873e-09,
   "cC2H3O": 1.6277018831442992e-13,
   "CH3CO": 4.100197974985684e-08,
   "CH2CHO": 1.09031920654015e-05,
   "CH3CHO": 0.014509142494610485,
   "cC2H4O": 0.0005317042467411283,
   "CH2CHOH": 0.004404490594746802,
   "CH3CH2O": 4.063731936617588e-11,
   "CH3CHOH": 1.0895609238034026e-08,
   "CH2CH2OH": 5.0775214453634595e-08,
   "CH3CH2OH": 2.8926866779518573e-05,
   "OCHCO": 5.417008088297215e-15,
   "OCHCHO": 0.0003256186641736009,
   "CH2CHOO": 2.7381227564296105e-09,
   "CH3C(O)O": 3.133934033556233e-16,
   "CH2CHOOH": 1.4513355594374445e-11,
   "CH3C(O)OH": 4.4296553949770555e-08,
   "CH3CH2OO": 1.7444846456804173e-07,
   "CH3CHOOH": 7.436385029501162e-19,
   "CH2CH2OOH": 3.3489323120008644e-12,
   "CH3CH2OOH": 6.35314371687641e-10,
   "CH3C(O)OO": 9.362068692406102e-11,
   "CH3C(O)OOH": 1.6632585416412455e-13,
   "HOCH2CH2OO": 2.6451852039272597e-12,
   "C3H2": 1.662736454909052e-17,
   "cC3H2": 4.3797471291953545e-10,
   "C3H3": 0.00016339492557782676,
   "CH2CCH": 4.371141700927233e-06,
   "CH2CCH2": 0.01061269267033974,
   "CH3CCH": 0.003703115608382474,
   "cC3H4": 6.401094350494075e-08,
   "CH2CHCH2": 0.000731994966680546,
   "CH3CHCH": 1.0778462621058624e-06,
   "CH3CCH2": 1.221204042822455e-06,
   "cC3H5": 2.022981364109977e-09,
   "C3H6": 0.3710704280434261,
   "cC3H6": 7.647340352147864e-05,
   "iC3H7": 6.504673598049036e-05,
   "nC3H7": 8.955007324149784e-06,
   "C3H8": 0.6153556859147978,
   "CHCC*O": 1.6668334748686646e-07,
   "CH*CCO": 3.530265032752483e-06,
   "C*CCHO": 2.599688962364566e-14,
   "CH2CCO": 0.0012281476565865798,
   "CHCCHO": 8.55683400364578e-06,
   "C2H3CO": 5.501497649981148e-05,
   "CHCHCHO": 3.657964004679939e-10,
   "CH2CCHO": 7.94156755032532e-08,
   "CH3CCO": 1.0613407341209356e-07,
   "C2H3CHO": 0.07323998294363665,
   "CH3CHCO": 0.0006964246120424626,
   "CH2CHCH2O": 8.965583962638489e-09,
   "propen1oxy": 2.432568903431398e-07,
   "propen2oxy": 3.325959932397191e-08,
   "CH2CCH2OH": 8.77911086860862e-10,
   "CH2C(OH)CH2": 7.698179618043176e-05,
   "CH3C(OH)CH": 3.755668694605305e-09,
   "CH3CH2CO": 6.128938789418319e-11,
   "CH3C(O)CH2": 7.074634752014831e-07,
   "CH3CHCHO": 1.2350433995054468e-06,
   "CH2CHCHOH": 2.3629245810343734e-07,
   "CH2CH2CHO": 2.000524065531159e-09,
   "vinoxylmethyl": 1.0516649991786538e-08,
   "CH3CH2CHO": 6.399975285180945e-05,
   "cC3H6O": 0.054091984138371844,
   "CH2CHCH2OH": 0.0001758526296377105,
   "CH3CHCHOH": 0.0006390715793675653,
   "CH3C(O)CH3": 8.31434261666637e-06,
   "nC3H7O": 5.352407104946428e-06,
   "iC3H7O": 2.2336475214646863e-12,
   "CH3CH2CHOH": 3.067846413593604e-09,
   "CH3CHCH2OH": 1.7125364437876567e-08,
   "CH2CH2CH2OH": 2.8278702662113876e-11,
   "OCHCH2CH2O": 5.06643527354694e-14,
   "oxiranylmet": 2.4791093220884026e-06,
   "CH3COCH2O": 1.6183186616204952e-17,
   "CH3CH(CHO)O": 5.147886452123185e-15,
   "CH2CHCH2OO": 6.58907737805387e-08,
   "CHCHCH2OOH": 9.439621380893226e-12,
   "CH2CHCH2OOH": 2.4104405545000045e-08,
   "CH3CHCHOOH": 8.501332950066398e-18,
   "CH3C(CH2)OOH": 1.071923238423292e-18,
   "nC3H7OO": 3.0929662443298514e-09,
   "iC3H7OO": 1.1896974139365656e-07,
   "CH2CH2CH2OOH": 4.697210966070536e-11,
   "CH3CHCH2OOH": 4.478275030336148e-11,
   "CH2CH(OOH)CH3": 1.1088900853156183e-11,
   "nC3H7OOH": 6.563379766798292e-13,
   "iC3H7OOH": 2.562948363716192e-11,
   "OCHCH2CH2OOH": 8.5623299676882e-15,
   "cC2H3OCH2OOH": 6.795717677857577e-12,
   "CH3COCH2OOH": 2.242536214271381e-15,
   "CH3CHOOHCHO": 8.031497737894081e-16,
   "HOOCCCOO*": 1.872636718917785e-14,
   "HOOCC(C)OO*": 2.0141855760645617e-14,
   "HOOC(C)COO*": 9.91584992743801e-15,
   "HOOCC(C*)OOH": 8.645749354024596e-18
  }
 },
 {
  "t": 4.165650000011466,
  "T": 1130.9648163852378,
  "p": 101325.0,
  "sxC": {
   "C": 1.3776628829291963e-17,
   "CH": 7.255750348863175e-14,
   "CH2": 8.132338439419772e-09,
   "CH2(S)": 5.3882783954701396e-11,
   "CH3": 0.0001848022913103808,
   "CH4": 0.08895953070638882,
   "CO": 0.08674150699318994,
   "HCO": 2.071194848913413e-06,
   "CH2O": 0.01573204841804007,
   "HCOH": 2.4902593570832505e-10,
   "CH3O": 2.0532198007148074e-07,
   "CH2OH": 5.427874422325601e-08,
   "CH3OH": 0.0035957727945951133,
   "CO2": 0.0012355399932734554,
   "HOCO": 1.978761750083762e-09,
   "OCHO": 8.620507575997453e-15,
   "HOCHO": 5.893862541533364e-05,
   "CH3OO": 5.236057517169681e-07,
   "CH2OOH": 5.1023777727571684e-17,
   "HOCH2O": 3.819196379010648e-14,
   "CH3OOH": 3.2058468398161864e-08,
   "C2": 9.733069441987162e-19,
   "C2H": 1.6076816391300267e-12,
   "C2H2": 0.006105146459104084,
   "H2CC": 1.153426176110496e-10,
   "C2H3": 3.891086719772179e-06,
   "C2H4": 0.24297708432421655,
   "C2H5": 1.3471041423808469e-05,
   "C2H6": 0.021989987330063496,
   "C2O": 2.398443901774885e-13,
   "HCCO": 1.3069194393942978e-07,
   "HCCOH": 6.466956693662757e-07,
   "CH2CO": 0.003532986447900241,
   "CHCHO": 1.8680974156503967e-08,
   "CHCHOH": 2.7580429070736824e-09,
   "cC2H3O": 1.1204087230994586e-13,
   "CH3CO": 3.46069412189617e-08,
   "CH2CHO": 9.726501820996535e-06,
   "CH3CHO": 0.013620253615478958,
   "cC2H4O": 0.00043333504312120395,
   "CH2CHOH": 0.004439224367136322,
   "CH3CH2O": 3.2169148567507625e-11,
   "CH3CHOH": 9.087275708425024e-09,
   "CH2CH2OH": 4.076650955557817e-08,
   "CH3CH2OH": 2.8591321249574683e-05,
   "OCHCO": 4.694853377100405e-15,
   "OCHCHO": 0.00029771578231622015,
   "CH2CHOO": 2.286718893553212e-09,
   "CH3C(O)O": 2.9304728120392874e-16,
   "CH2CHOOH": 1.0943891745489147e-11,
   "CH3C(O)OH": 5.179922356419251e-08,
   "CH3CH2OO": 1.351444072646141e-07,
   "CH3CHOOH": 4.474380551788236e-19,
   "CH2CH2OOH": 2.8559537254590504e-12,
   "CH3CH2OOH": 4.597223558649946e-10,
   "CH3C(O)OO": 7.059557222772363e-11,
   "CH3C(O)OOH": 1.121550498253225e-13,
   "HOCH2CH2OO": 1.9020758005307704e-12,
   "C3H2": 1.8506838991247387e-17,
   "cC3H2": 5.36228009027022e-10,
   "C3H3": 0.00016757626183137495,
   "CH2CCH": 5.101845122857802e-06,
   "CH2CCH2": 0.010777504885876353,
   "CH3CCH": 0.00398564772449418,
   "cC3H4": 6.97914022181823e-08,
   "CH2CHCH2": 0.0006867350456006701,
   "CH3CHCH": 9.063685967076413e-07,
   "CH3CCH2": 1.17485226196373e-06,
   "cC3H5": 1.97621697823243e-09,
   "C3H6": 0.3646794818503919,
   "cC3H6": 8.520371633208825e-05,
   "iC3H7": 5.337047588591889e-05,
   "nC3H7": 7.387251487966824e-06,
   "C3H8": 0.625319828508577,
   "CHCC*O": 1.5132564173479842e-07,
   "CH*CCO": 3.3984071488550946e-06,
   "C*CCHO": 2.4891777676910988e-14,
   "CH2CCO": 0.001245199557119643,
   "CHCCHO": 8.347309149820377e-06,
   "C2H3CO": 5.534204250482523e-05,
   "CHCHCHO": 3.135966006374697e-10,
   "CH2CCHO": 6.771966872888244e-08,
   "CH3CCO": 9.860431175942979e-08,
   "C2H3CHO": 0.07314354899706571,
   "CH3CHCO": 0.000762712926110017,
   "CH2CHCH2O": 7.004937197747628e-09,
   "propen1oxy": 2.3940674676336965e-07,
   "propen2oxy": 3.273499936315779e-08,
   "CH2CCH2OH": 7.021617486312747e-10,
   "CH2C(OH)CH2": 6.058476082230843e-05,
   "CH3C(OH)CH": 3.1459230409224045e-09,
   "CH3CH2CO": 5.1358561488018564e-11,
   "CH3C(O)CH2": 5.908278408455095e-07,
   "CH3CHCHO": 1.028000442471016e-06,
   "CH2CHCHOH": 1.972826450382054e-07,
   "CH2CH2CHO": 1.6171472436478297e-09,
   "vinoxylmethyl": 8.157064333382265e-09,
   "CH3CH2CHO": 5.9447783847952124e-05,
   "cC3H6O": 0.053442506086334746,
   "CH2CHCH2OH": 0.00016836195782793368,
   "CH3CHCHOH": 0.0006192005464885331,
   "CH3C(O)CH3": 8.282233345179137e-06,
   "nC3H7O": 4.334951158673341e-06,
   "iC3H7O": 1.6633805190006531e-12,
   "CH3CH2CHOH": 2.5364799350498514e-09,
   "CH3CHCH2OH": 1.3281083909320387e-08,
   "CH2CH2CH2OH": 2.276720225414246e-11,
   "OCHCH2CH2O": 4.2775442876077647e-14,
   "oxiranylmet": 2.4396152801692713e-06,
   "CH3COCH2O": 1.2953571327569297e-17,
   "CH3CH(CHO)O": 4.245927732438018e-15,
   "CH2CHCH2OO": 5.651541150415054e-08,
   "CHCHCH2OOH": 8.431711339603422e-12,
   "CH2CHCH2OOH": 1.785169651466354e-08,
   "CH3CHCHOOH": 6.685306719116734e-18,
   "CH3C(CH2)OOH": 8.39485983160173e-19,
   "nC3H7OO": 2.2774279989343327e-09,
   "iC3H7OO": 8.752031155116032e-08,
   "CH2CH2CH2OOH": 3.5828570346112107e-11,
   "CH3CHCH2OOH": 3.577255052223299e-11,
   "CH2CH(OOH)CH3": 9.301345541488259e-12,
   "nC3H7OOH": 4.528934638442103e-13,
   "iC3H7OOH": 1.768968672245987e-11,
   "OCHCH2CH2OOH": 5.7460565890890226e-15,
   "cC2H3OCH2OOH": 5.146714462579043e-12,
   "CH3COCH2OOH": 1.6584561041605668e-15,
   "CH3CHOOHCHO": 5.667040188923675e-16,
   "HOOCCCOO*": 1.282023021093631e-14,
   "HOOCC(C)OO*": 1.4465934777219878e-14,
   "HOOC(C)COO*": 7.469466797201986e-15,
   "HOOCC(C*)OOH": 6.5589551497538205e-18
  }
 },
 {
  "t": 4.165960000011454,
  "T": 1134.5688606551191,
  "p": 101324.99999999999,
  "sxC": {
   "C": 1.0963277075488845e-17,
   "CH": 6.012454657862193e-14,
   "CH2": 7.558494297691742e-09,
   "CH2(S)": 4.611317353305668e-11,
   "CH3": 0.00016337019280965258,
   "CH4": 0.09114191416659868,
   "CO": 0.08879417457840842,
   "HCO": 1.8337169688856698e-06,
   "CH2O": 0.014628404661948216,
   "HCOH": 2.249131039656719e-10,
   "CH3O": 1.4926407846413316e-07,
   "CH2OH": 4.833690231876646e-08,
   "CH3OH": 0.0035026875686732764,
   "CO2": 0.0012568201131066292,
   "HOCO": 1.5683464244413724e-09,
   "OCHO": 7.104090312411068e-15,
   "HOCHO": 5.902237426888847e-05,
   "CH3OO": 4.153877856323109e-07,
   "CH2OOH": 3.169136478165243e-17,
   "HOCH2O": 2.9401532361971807e-14,
   "CH3OOH": 2.4258982195467338e-08,
   "C2": 7.278112741648741e-19,
   "C2H": 1.482445388601032e-12,
   "C2H2": 0.006441689573305387,
   "H2CC": 1.3421345020499134e-10,
   "C2H3": 3.594820859326757e-06,
   "C2H4": 0.24705934111594774,
   "C2H5": 1.162955025266142e-05,
   "C2H6": 0.022031555181625213,
   "C2O": 1.9065336578217277e-13,
   "HCCO": 1.1955529933435878e-07,
   "HCCOH": 6.595140288636246e-07,
   "CH2CO": 0.0037245698960581886,
   "CHCHO": 1.7235311962934942e-08,
   "CHCHOH": 2.2441326289772843e-09,
   "cC2H3O": 7.323174748215352e-14,
   "CH3CO": 2.894444482385737e-08,
   "CH2CHO": 8.585691547091572e-06,
   "CH3CHO": 0.012753631523851418,
   "cC2H4O": 0.00033738272155373446,
   "CH2CHOH": 0.004461752885224536,
   "CH3CH2O": 2.5272859659292713e-11,
   "CH3CHOH": 7.542400398826883e-09,
   "CH2CH2OH": 3.233836491387633e-08,
   "CH3CH2OH": 2.817382583391966e-05,
   "OCHCO": 4.035408200966435e-15,
   "OCHCHO": 0.0002666601578119278,
   "CH2CHOO": 1.8961331766965436e-09,
   "CH3C(O)O": 2.716504370784573e-16,
   "CH2CHOOH": 8.187704088124875e-12,
   "CH3C(O)OH": 6.138593461135334e-08,
   "CH3CH2OO": 1.0456246062359935e-07,
   "CH3CHOOH": 2.655628868552328e-19,
   "CH2CH2OOH": 2.413762512063243e-12,
   "CH3CH2OOH": 3.3230183526382547e-10,
   "CH3C(O)OO": 5.2790698964949245e-11,
   "CH3C(O)OOH": 7.632610047165747e-14,
   "HOCH2CH2OO": 1.3521477471540071e-12,
   "C3H2": 2.009591820409614e-17,
   "cC3H2": 6.552276266145158e-10,
   "C3H3": 0.00016989491967959097,
   "CH2CCH": 5.919099330780003e-06,
   "CH2CCH2": 0.010898723070632787,
   "CH3CCH": 0.00427717425259287,
   "cC3H4": 7.58082046943179e-08,
   "CH2CHCH2": 0.00064023574255189,
   "CH3CHCH": 7.545976822232369e-07,
   "CH3CCH2": 1.1212069999501762e-06,
   "cC3H5": 1.912999106843288e-09,
   "C3H6": 0.3583069893565821,
   "cC3H6": 9.51134560327131e-05,
   "iC3H7": 4.352161268731273e-05,
   "nC3H7": 6.057278387622062e-06,
   "C3H8": 0.6350828217071756,
   "CHCC*O": 1.357170437298887e-07,
   "CH*CCO": 3.2347544394656953e-06,
   "C*CCHO": 2.3456358072684872e-14,
   "CH2CCO": 0.00125113566393639,
   "CHCCHO": 8.117247003633401e-06,
   "C2H3CO": 5.497407340928664e-05,
   "CHCHCHO": 2.6729106987644793e-10,
   "CH2CCHO": 5.71126918198997e-08,
   "CH3CCO": 9.091015959659567e-08,
   "C2H3CHO": 0.07302793333189637,
   "CH3CHCO": 0.0008339843767415747,
   "CH2CHCH2O": 5.389498156584804e-09,
   "propen1oxy": 2.3574879866047482e-07,
   "propen2oxy": 3.223658237255223e-08,
   "CH2CCH2OH": 5.527426613869081e-10,
   "CH2C(OH)CH2": 4.5355437843560245e-05,
   "CH3C(OH)CH": 2.599078116282563e-09,
   "CH3CH2CO": 4.269766330454184e-11,
   "CH3C(O)CH2": 4.903129142519852e-07,
   "CH3CHCHO": 8.511585018076217e-07,
   "CH2CHCHOH": 1.6390612126662795e-07,
   "CH2CH2CHO": 1.2967582890341368e-09,
   "vinoxylmethyl": 6.233604191404501e-09,
   "CH3CH2CHO": 5.500212974694566e-05,
   "cC3H6O": 0.052822827064526595,
   "CH2CHCH2OH": 0.00015999292376443153,
   "CH3CHCHOH": 0.0005970492549314362,
   "CH3C(O)CH3": 8.23741648190323e-06,
   "nC3H7O": 3.4817524126535935e-06,
   "iC3H7O": 1.2315744617688595e-12,
   "CH3CH2CHOH": 2.082278103141355e-09,
   "CH3CHCH2OH": 1.0178209085571766e-08,
   "CH2CH2CH2OH": 1.818522887707762e-11,
   "OCHCH2CH2O": 3.547841895340929e-14,
   "oxiranylmet": 2.4021192810584324e-06,
   "CH3COCH2O": 1.0199104901325707e-17,
   "CH3CH(CHO)O": 3.403770166724488e-15,
   "CH2CHCH2OO": 4.812849247267147e-08,
   "CHCHCH2OOH": 7.456327441964726e-12,
   "CH2CHCH2OOH": 1.3067596410925028e-08,
   "CH3CHCHOOH": 5.194204370925827e-18,
   "CH3C(CH2)OOH": 6.495272676859903e-19,
   "nC3H7OO": 1.6740821955828075e-09,
   "iC3H7OO": 6.402296619511307e-08,
   "CH2CH2CH2OOH": 2.723927094698281e-11,
   "CH3CHCH2OOH": 2.837861084200069e-11,
   "CH2CH(OOH)CH3": 7.716867367756377e-12,
   "nC3H7OOH": 3.128084427539379e-13,
   "iC3H7OOH": 1.2173779682106375e-11,
   "OCHCH2CH2OOH": 3.850977919873388e-15,
   "cC2H3OCH2OOH": 3.861178305159741e-12,
   "CH3COCH2OOH": 1.215364320576841e-15,
   "CH3CHOOHCHO": 3.977639963534484e-16,
   "HOOCCCOO*": 8.752019744953904e-15,
   "HOOCC(C)OO*": 1.0321392456048746e-14,
   "HOOC(C)COO*": 5.567952614963575e-15,
   "HOOCC(C*)OOH": 4.9221932575765596e-18
  }
 },
 {
  "t": 4.16634000001144,
  "T": 1138.1016689065068,
  "p": 101324.99999999999,
  "sxC": {
   "C": 8.749855057200103e-18,
   "CH": 4.963207692441449e-14,
   "CH2": 7.020863626307672e-09,
   "CH2(S)": 3.9688728477395655e-11,
   "CH3": 0.00014352866444664102,
   "CH4": 0.09352789744801467,
   "CO": 0.09097577550507344,
   "HCO": 1.6033356765634855e-06,
   "CH2O": 0.013437793244264105,
   "HCOH": 1.979141404169162e-10,
   "CH3O": 1.0645722802252024e-07,
   "CH2OH": 4.286466017003325e-08,
   "CH3OH": 0.0034072655486307086,
   "CO2": 0.0012773618698648074,
   "HOCO": 1.2175846269906783e-09,
   "OCHO": 5.7719628845880374e-15,
   "HOCHO": 5.895870446976487e-05,
   "CH3OO": 3.2548970450950336e-07,
   "CH2OOH": 1.9204298185723584e-17,
   "HOCH2O": 2.2280565759046756e-14,
   "CH3OOH": 1.8114095533049457e-08,
   "C2": 5.332420221743884e-19,
   "C2H": 1.357066608660082e-12,
   "C2H2": 0.006802266801011826,
   "H2CC": 1.5628486241357966e-10,
   "C2H3": 3.3123615571781793e-06,
   "C2H4": 0.2513796457386686,
   "C2H5": 1.0041334356773011e-05,
   "C2H6": 0.022014633687062118,
   "C2O": 1.4979152646430596e-13,
   "HCCO": 1.0883076895229888e-07,
   "HCCOH": 6.688563597477827e-07,
   "CH2CO": 0.003935426298510243,
   "CHCHO": 1.585476309734857e-08,
   "CHCHOH": 1.8001450868081316e-09,
   "cC2H3O": 4.455501242923433e-14,
   "CH3CO": 2.3954508441940076e-08,
   "CH2CHO": 7.489271753679631e-06,
   "CH3CHO": 0.011865968857542023,
   "cC2H4O": 0.00024523363161629245,
   "CH2CHOH": 0.004470926938077549,
   "CH3CH2O": 1.9610260176794827e-11,
   "CH3CHOH": 6.229114728792165e-09,
   "CH2CH2OH": 2.534633188185052e-08,
   "CH3CH2OH": 2.7656181122361356e-05,
   "OCHCO": 3.4411184630047997e-15,
   "OCHCHO": 0.00023178659321014295,
   "CH2CHOO": 1.5585590288482478e-09,
   "CH3C(O)O": 2.505967257321644e-16,
   "CH2CHOOH": 6.035783407653941e-12,
   "CH3C(O)OH": 7.439794744529234e-08,
   "CH3CH2OO": 8.042007062917114e-08,
   "CH3CHOOH": 1.5439965973642168e-19,
   "CH2CH2OOH": 2.013193276393185e-12,
   "CH3CH2OOH": 2.379458695089589e-10,
   "CH3C(O)OO": 3.882911792149892e-11,
   "CH3C(O)OOH": 5.184693362009491e-14,
   "HOCH2CH2OO": 9.440256967436796e-13,
   "C3H2": 2.1493318660044822e-17,
   "cC3H2": 8.083481148080442e-10,
   "C3H3": 0.00017119244831883282,
   "CH2CCH": 6.878262616440211e-06,
   "CH2CCH2": 0.01097994207168382,
   "CH3CCH": 0.0045950993894017245,
   "cC3H4": 8.2414304791911e-08,
   "CH2CHCH2": 0.0005949006122494933,
   "CH3CHCH": 6.229462250456302e-07,
   "CH3CCH2": 1.0658346529568873e-06,
   "cC3H5": 1.8445279952462565e-09,
   "C3H6": 0.35156278290941456,
   "cC3H6": 0.00010695925111859504,
   "iC3H7": 3.525307931094857e-05,
   "nC3H7": 4.935462166314431e-06,
   "C3H8": 0.6452280722160629,
   "CHCC*O": 1.2048109124645577e-07,
   "CH*CCO": 3.060383854168696e-06,
   "C*CCHO": 2.185109368406215e-14,
   "CH2CCO": 0.001244707149743795,
   "CHCCHO": 7.850967486766861e-06,
   "C2H3CO": 5.40681601747632e-05,
   "CHCHCHO": 2.2682227457019442e-10,
   "CH2CCHO": 4.761155561096451e-08,
   "CH3CCO": 8.349048353111877e-08,
   "C2H3CHO": 0.07287702991301655,
   "CH3CHCO": 0.0009139005202153871,
   "CH2CHCH2O": 4.070689430026877e-09,
   "propen1oxy": 2.3206226026301616e-07,
   "propen2oxy": 3.173422126683764e-08,
   "CH2CCH2OH": 4.279981633352774e-10,
   "CH2C(OH)CH2": 3.1970038027999126e-05,
   "CH3C(OH)CH": 2.122987808761056e-09,
   "CH3CH2CO": 3.518375589082574e-11,
   "CH3C(O)CH2": 4.036414614386656e-07,
   "CH3CHCHO": 6.999876766001939e-07,
   "CH2CHCHOH": 1.353612973175427e-07,
   "CH2CH2CHO": 1.030166727019214e-09,
   "vinoxylmethyl": 4.6773948700731154e-09,
   "CH3CH2CHO": 5.0429685179802945e-05,
   "cC3H6O": 0.052194441878747125,
   "CH2CHCH2OH": 0.00015030414391357805,
   "CH3CHCHOH": 0.000571256946924603,
   "CH3C(O)CH3": 8.1791437225685e-06,
   "nC3H7O": 2.7643763490677773e-06,
   "iC3H7O": 9.004946616166665e-13,
   "CH3CH2CHOH": 1.693984197276084e-09,
   "CH3CHCH2OH": 7.691775279504428e-09,
   "CH2CH2CH2OH": 1.4360637719838327e-11,
   "OCHCH2CH2O": 2.8733318455099527e-14,
   "oxiranylmet": 2.364356205205499e-06,
   "CH3COCH2O": 7.851316388830371e-18,
   "CH3CH(CHO)O": 2.6326050831726077e-15,
   "CH2CHCH2OO": 4.0583642738794187e-08,
   "CHCHCH2OOH": 6.522639127475458e-12,
   "CH2CHCH2OOH": 9.402045396914386e-09,
   "CH3CHCHOOH": 3.980881283480558e-18,
   "CH3C(CH2)OOH": 4.946604289411942e-19,
   "nC3H7OO": 1.2185017323258174e-09,
   "iC3H7OO": 4.62400678349644e-08,
   "CH2CH2CH2OOH": 2.0496907537055357e-11,
   "CH3CHCH2OOH": 2.221515868085778e-11,
   "CH2CH(OOH)CH3": 6.2948731419871244e-12,
   "nC3H7OOH": 2.1377191524963916e-13,
   "iC3H7OOH": 8.266301330307434e-12,
   "OCHCH2CH2OOH": 2.5404002002040318e-15,
   "cC2H3OCH2OOH": 2.8606294610144848e-12,
   "CH3COCH2OOH": 8.709061498927203e-16,
   "CH3CHOOHCHO": 2.7394065121041757e-16,
   "HOOCCCOO*": 5.877651892314498e-15,
   "HOOCC(C)OO*": 7.222488853518722e-15,
   "HOOC(C)COO*": 4.056441547946433e-15,
   "HOOCC(C*)OOH": 3.610558938394092e-18
  }
 },
 {
  "t": 4.166770000011423,
  "T": 1141.2773598872598,
  "p": 101325.0,
  "sxC": {
   "C": 7.363926015970019e-18,
   "CH": 4.2339350815780906e-14,
   "CH2": 6.627174352299308e-09,
   "CH2(S)": 3.5233626761555486e-11,
   "CH3": 0.00012788613805109572,
   "CH4": 0.09593318603537201,
   "CO": 0.09309941051199647,
   "HCO": 1.4103227717694127e-06,
   "CH2O": 0.012265183604793093,
   "HCOH": 1.7148722734542442e-10,
   "CH3O": 7.773784114580923e-08,
   "CH2OH": 3.86696105335909e-08,
   "CH3OH": 0.0033164154836080725,
   "CO2": 0.0012956253418103586,
   "HOCO": 9.636203478081241e-10,
   "OCHO": 4.775729302984583e-15,
   "HOCHO": 5.875361323385702e-05,
   "CH3OO": 2.5922669800367396e-07,
   "CH2OOH": 1.2109168665646887e-17,
   "HOCH2O": 1.7260654357967215e-14,
   "CH3OOH": 1.3791669186278949e-08,
   "C2": 4.045395847856748e-19,
   "C2H": 1.2601352582133548e-12,
   "C2H2": 0.007161581742698348,
   "H2CC": 1.8001882186787219e-10,
   "C2H3": 3.0981786167302692e-06,
   "C2H4": 0.2556345658616437,
   "C2H5": 8.864416826426353e-06,
   "C2H6": 0.021947829264848263,
   "C2O": 1.22302876500261e-13,
   "HCCO": 1.007273616982317e-07,
   "HCCOH": 6.742378032318246e-07,
   "CH2CO": 0.00414701234631693,
   "CHCHO": 1.4794092687330854e-08,
   "CHCHOH": 1.4718078644988036e-09,
   "cC2H3O": 2.670854882505951e-14,
   "CH3CO": 2.0119054149457822e-08,
   "CH2CHO": 6.578201601790401e-06,
   "CH3CHO": 0.011029540140286308,
   "cC2H4O": 0.0001709752488784873,
   "CH2CHOH": 0.004464644351734726,
   "CH3CH2O": 1.5484460823365036e-11,
   "CH3CHOH": 5.253548997438793e-09,
   "CH2CH2OH": 2.0340549177647037e-08,
   "CH3CH2OH": 2.708838711297786e-05,
   "OCHCO": 2.978820669324626e-15,
   "OCHCHO": 0.00019796374195363764,
   "CH2CHOO": 1.3032917561944228e-09,
   "CH3C(O)O": 2.3392239943447466e-16,
   "CH2CHOOH": 4.539410818375661e-12,
   "CH3C(O)OH": 9.05634702705587e-08,
   "CH3CH2OO": 6.338124765525419e-08,
   "CH3CHOOH": 9.41005793341947e-20,
   "CH2CH2OOH": 1.6915509681835634e-12,
   "CH3CH2OOH": 1.749662434277806e-10,
   "CH3C(O)OO": 2.9060136262288198e-11,
   "CH3C(O)OOH": 3.656941195581923e-14,
   "HOCH2CH2OO": 6.764510266273117e-13,
   "C3H2": 2.2769311874607442e-17,
   "cC3H2": 9.906432174670436e-10,
   "C3H3": 0.0001727777552010811,
   "CH2CCH": 7.910607096477077e-06,
   "CH2CCH2": 0.01101899092924387,
   "CH3CCH": 0.004915724431380579,
   "cC3H4": 8.91061012794443e-08,
   "CH2CHCH2": 0.0005589481678487709,
   "CH3CHCH": 5.249883388386194e-07,
   "CH3CCH2": 1.0220546463807211e-06,
   "cC3H5": 1.7924103031845326e-09,
   "C3H6": 0.3449335428515365,
   "cC3H6": 0.0001197893899690583,
   "iC3H7": 2.9194954030669767e-05,
   "nC3H7": 4.1111192633792865e-06,
   "C3H8": 0.6550362406428493,
   "CHCC*O": 1.080641084596593e-07,
   "CH*CCO": 2.924549699657271e-06,
   "C*CCHO": 2.046158955425481e-14,
   "CH2CCO": 0.001227525219824868,
   "CHCCHO": 7.567996028252296e-06,
   "C2H3CO": 5.306114999767414e-05,
   "CHCHCHO": 1.9642269371356198e-10,
   "CH2CCHO": 4.027145673070001e-08,
   "CH3CCO": 7.76720870270904e-08,
   "C2H3CHO": 0.07268578025632298,
   "CH3CHCO": 0.0009952146999969264,
   "CH2CHCH2O": 3.131337415503461e-09,
   "propen1oxy": 2.2860432720182534e-07,
   "propen2oxy": 3.126291690296882e-08,
   "CH2CCH2OH": 3.382529000927923e-10,
   "CH2C(OH)CH2": 2.2387935411938826e-05,
   "CH3C(OH)CH": 1.7712702170142558e-09,
   "CH3CH2CO": 2.9484918651641235e-11,
   "CH3C(O)CH2": 3.3815638718849535e-07,
   "CH3CHCHO": 5.867505637033283e-07,
   "CH2CHCHOH": 1.1400658078591909e-07,
   "CH2CH2CHO": 8.361770671845339e-10,
   "vinoxylmethyl": 3.5770291819793833e-09,
   "CH3CH2CHO": 4.607743318491318e-05,
   "cC3H6O": 0.05159930063963106,
   "CH2CHCH2OH": 0.0001402354093317535,
   "CH3CHCHOH": 0.0005440002041379676,
   "CH3C(O)CH3": 8.114112890554629e-06,
   "nC3H7O": 2.2307742029587952e-06,
   "iC3H7O": 6.739115793228558e-13,
   "CH3CH2CHOH": 1.4026547219702328e-09,
   "CH3CHCH2OH": 5.954725038429563e-09,
   "CH2CH2CH2OH": 1.1532825047737404e-11,
   "OCHCH2CH2O": 2.326980781117425e-14,
   "oxiranylmet": 2.3289588936641068e-06,
   "CH3COCH2O": 6.0900447639749244e-18,
   "CH3CH(CHO)O": 2.0279840379570218e-15,
   "CH2CHCH2OO": 3.461785277064194e-08,
   "CHCHCH2OOH": 5.7494395268364895e-12,
   "CH2CHCH2OOH": 6.92493100390798e-09,
   "CH3CHCHOOH": 3.122451756916934e-18,
   "CH3C(CH2)OOH": 3.8407944353614844e-19,
   "nC3H7OO": 9.09085318542858e-10,
   "iC3H7OO": 3.4222761739480186e-08,
   "CH2CH2CH2OOH": 1.5749687531794142e-11,
   "CH3CHCH2OOH": 1.762402058217155e-11,
   "CH2CH(OOH)CH3": 5.160538129072235e-12,
   "nC3H7OOH": 1.5034105594056361e-13,
   "iC3H7OOH": 5.774955870732162e-12,
   "OCHCH2CH2OOH": 1.7184466679907091e-15,
   "cC2H3OCH2OOH": 2.1779992114143636e-12,
   "CH3COCH2OOH": 6.297319754242078e-16,
   "CH3CHOOHCHO": 1.9191892202732465e-16,
   "HOOCCCOO*": 4.039628207347719e-15,
   "HOOCC(C)OO*": 5.132295282731533e-15,
   "HOOC(C)COO*": 2.976632290273793e-15,
   "HOOCC(C*)OOH": 2.6665593699917614e-18
  }
 },
 {
  "t": 4.167280000011404,
  "T": 1144.2846267947496,
  "p": 101324.99999999999,
  "sxC": {
   "C": 6.598357528738247e-18,
   "CH": 3.747788639025542e-14,
   "CH2": 6.378833198119739e-09,
   "CH2(S)": 3.223772691777167e-11,
   "CH3": 0.00011561736456437177,
   "CH4": 0.0984968397301553,
   "CO": 0.09526735579339615,
   "HCO": 1.2466028224723853e-06,
   "CH2O": 0.011059575864805118,
   "HCOH": 1.460685183387669e-10,
   "CH3O": 5.771312912653059e-08,
   "CH2OH": 3.558543605595922e-08,
   "CH3OH": 0.003224111956921657,
   "CO2": 0.0013128894076810144,
   "HOCO": 7.797631628506386e-10,
   "OCHO": 4.02571723980938e-15,
   "HOCHO": 5.8404497938495475e-05,
   "CH3OO": 2.0842083054795157e-07,
   "CH2OOH": 7.868050849998005e-18,
   "HOCH2O": 1.362111041942763e-14,
   "CH3OOH": 1.0608588400538907e-08,
   "C2": 3.1960598779589956e-19,
   "C2H": 1.1939890966138699e-12,
   "C2H2": 0.007544771340682655,
   "H2CC": 2.0695437242456897e-10,
   "C2H3": 2.952458312787947e-06,
   "C2H4": 0.2601089278608672,
   "C2H5": 7.987614661554863e-06,
   "C2H6": 0.021838162899492745,
   "C2O": 1.0481576802541844e-13,
   "HCCO": 9.524947325645613e-08,
   "HCCOH": 6.766558909611032e-07,
   "CH2CO": 0.0043688905812389,
   "CHCHO": 1.4047205919659527e-08,
   "CHCHOH": 1.2262469934744833e-09,
   "cC2H3O": 1.582800828561361e-14,
   "CH3CO": 1.7099071988899385e-08,
   "CH2CHO": 5.811145442672222e-06,
   "CH3CHO": 0.010196851465894724,
   "cC2H4O": 0.00011431559244412683,
   "CH2CHOH": 0.004442336984401807,
   "CH3CH2O": 1.234635617742927e-11,
   "CH3CHOH": 4.508489961330647e-09,
   "CH2CH2OH": 1.6696231833184508e-08,
   "CH3CH2OH": 2.6449799255914863e-05,
   "OCHCO": 2.6150741373259443e-15,
   "OCHCHO": 0.00016592741887159977,
   "CH2CHOO": 1.104829552053587e-09,
   "CH3C(O)O": 2.217240625833542e-16,
   "CH2CHOOH": 3.449318440516596e-12,
   "CH3C(O)OH": 1.1140028680164816e-07,
   "CH3CH2OO": 5.073018859716082e-08,
   "CH3CHOOH": 5.931231386135756e-20,
   "CH2CH2OOH": 1.4234950837023247e-12,
   "CH3CH2OOH": 1.3038122459381562e-10,
   "CH3C(O)OO": 2.1903131476891386e-11,
   "CH3C(O)OOH": 2.6329908531055795e-14,
   "HOCH2CH2OO": 4.933707789065345e-13,
   "C3H2": 2.4272461592425135e-17,
   "cC3H2": 1.220580723276657e-09,
   "C3H3": 0.00017633655202943172,
   "CH2CCH": 9.081824234703984e-06,
   "CH2CCH2": 0.011030345249325071,
   "CH3CCH": 0.005258877404651148,
   "cC3H4": 9.62836778331062e-08,
   "CH2CHCH2": 0.0005324176426852672,
   "CH3CHCH": 4.5138141729699687e-07,
   "CH3CCH2": 9.92445513835138e-07,
   "cC3H5": 1.7634613749516245e-09,
   "C3H6": 0.3379943557817333,
   "cC3H6": 0.00013399870708529892,
   "iC3H7": 2.4638050874249224e-05,
   "nC3H7": 3.490404925492516e-06,
   "C3H8": 0.6651735719302523,
   "CHCC*O": 9.818634591639008e-08,
   "CH*CCO": 2.8457826736045952e-06,
   "C*CCHO": 1.9360927299251348e-14,
   "CH2CCO": 0.0012026537170581155,
   "CHCCHO": 7.252955143949857e-06,
   "C2H3CO": 5.2249927739928026e-05,
   "CHCHCHO": 1.7340199875267536e-10,
   "CH2CCHO": 3.456044486170374e-08,
   "CH3CCO": 7.339355186011928e-08,
   "C2H3CHO": 0.07241951315387739,
   "CH3CHCO": 0.001081130120698507,
   "CH2CHCH2O": 2.4416096196365445e-09,
   "propen1oxy": 2.2513510391411678e-07,
   "propen2oxy": 3.0789930017283645e-08,
   "CH2CCH2OH": 2.726167912706093e-10,
   "CH2C(OH)CH2": 1.590818463285085e-05,
   "CH3C(OH)CH": 1.5117552966959295e-09,
   "CH3CH2CO": 2.503444740858719e-11,
   "CH3C(O)CH2": 2.872281351848961e-07,
   "CH3CHCHO": 4.994773452486046e-07,
   "CH2CHCHOH": 9.760393376086528e-08,
   "CH2CH2CHO": 6.907590545644127e-10,
   "vinoxylmethyl": 2.7738375033483597e-09,
   "CH3CH2CHO": 4.1672557177150606e-05,
   "cC3H6O": 0.05099374174572908,
   "CH2CHCH2OH": 0.0001295158044919205,
   "CH3CHCHOH": 0.0005141240542188717,
   "CH3C(O)CH3": 8.040668076301592e-06,
   "nC3H7O": 1.8164921198695282e-06,
   "iC3H7O": 5.109606681959784e-13,
   "CH3CH2CHOH": 1.1771409690626084e-09,
   "CH3CHCH2OH": 4.7062803367516546e-09,
   "CH2CH2CH2OH": 9.348415463296193e-12,
   "OCHCH2CH2O": 1.872746975316517e-14,
   "oxiranylmet": 2.2934697344929116e-06,
   "CH3COCH2O": 4.722757158978878e-18,
   "CH3CH(CHO)O": 1.5559153587086516e-15,
   "CH2CHCH2OO": 2.976153576407606e-08,
   "CHCHCH2OOH": 5.098059803252122e-12,
   "CH2CHCH2OOH": 5.182940700449316e-09,
   "CH3CHCHOOH": 2.4996945418807124e-18,
   "CH3C(CH2)OOH": 3.0269122309439003e-19,
   "nC3H7OO": 6.869561224367415e-10,
   "iC3H7OO": 2.568337843907295e-08,
   "CH2CH2CH2OOH": 1.2227298618421342e-11,
   "CH3CHCH2OOH": 1.4041033085315278e-11,
   "CH2CH(OOH)CH3": 4.220423164583456e-12,
   "nC3H7OOH": 1.0709917216724746e-13,
   "iC3H7OOH": 4.0918157451782545e-12,
   "OCHCH2CH2OOH": 1.1697951755528297e-15,
   "cC2H3OCH2OOH": 1.6967124522189913e-12,
   "CH3COCH2OOH": 4.524290625971817e-16,
   "CH3CHOOHCHO": 1.344586884866323e-16,
   "HOOCCCOO*": 2.7911623452685276e-15,
   "HOOCC(C)OO*": 3.6439336799516935e-15,
   "HOOC(C)COO*": 2.1683013287717877e-15,
   "HOOCC(C*)OOH": 1.9548658498005334e-18
  }
 },
 {
  "t": 4.167840000011383,
  "T": 1146.9447058116175,
  "p": 101324.99999999997,
  "sxC": {
   "C": 6.308497503977188e-18,
   "CH": 3.457709003563749e-14,
   "CH2": 6.266318524484778e-09,
   "CH2(S)": 3.043184534293175e-11,
   "CH3": 0.00010668696726275176,
   "CH4": 0.1010597398316213,
   "CO": 0.09732693575260162,
   "HCO": 1.1161115671901046e-06,
   "CH2O": 0.009913100702589354,
   "HCOH": 1.247299271216376e-10,
   "CH3O": 4.432992649903567e-08,
   "CH2OH": 3.359943558933788e-08,
   "CH3OH": 0.003135438614908512,
   "CO2": 0.0013283096286076722,
   "HOCO": 6.546948877564228e-10,
   "OCHO": 3.4919894237760175e-15,
   "HOCHO": 5.7943425653851695e-05,
   "CH3OO": 1.7130050035179932e-07,
   "CH2OOH": 5.398217970582983e-18,
   "HOCH2O": 1.1108741074957346e-14,
   "CH3OOH": 8.368369908266077e-09,
   "C2": 2.6656027779062993e-19,
   "C2H": 1.1579185575106448e-12,
   "C2H2": 0.007932594075580368,
   "H2CC": 2.3557451946510993e-10,
   "C2H3": 2.8733995020923994e-06,
   "C2H4": 0.26455613328858113,
   "C2H5": 7.377253982523082e-06,
   "C2H6": 0.021702162814947933,
   "C2O": 9.505724402595063e-14,
   "HCCO": 9.220860154627526e-08,
   "HCCOH": 6.766805364784229e-07,
   "CH2CO": 0.004584952036423571,
   "CHCHO": 1.3608842196261629e-08,
   "CHCHOH": 1.0523116040181923e-09,
   "cC2H3O": 9.934770022294654e-15,
   "CH3CO": 1.4847997750878016e-08,
   "CH2CHO": 5.203945937746704e-06,
   "CH3CHO": 0.009420208800576662,
   "cC2H4O": 7.779539757424692e-05,
   "CH2CHOH": 0.004405763406710618,
   "CH3CH2O": 1.0059679780408884e-11,
   "CH3CHOH": 3.966479577164269e-09,
   "CH2CH2OH": 1.4181601131756514e-08,
   "CH3CH2OH": 2.5790755873490703e-05,
   "OCHCO": 2.346074605189753e-15,
   "OCHCHO": 0.00013949871989065964,
   "CH2CHOO": 9.57983066955254e-10,
   "CH3C(O)O": 2.141042757548768e-16,
   "CH2CHOOH": 2.688729947019916e-12,
   "CH3C(O)OH": 1.3600659983936183e-07,
   "CH3CH2OO": 4.16850124238952e-08,
   "CH3CHOOH": 3.9613483107444053e-20,
   "CH2CH2OOH": 1.211513286492597e-12,
   "CH3CH2OOH": 9.993838162750231e-11,
   "CH3C(O)OO": 1.6900111277262563e-11,
   "CH3C(O)OOH": 1.9652550144607256e-14,
   "HOCH2CH2OO": 3.729994301411709e-13,
   "C3H2": 2.6088047943830934e-17,
   "cC3H2": 1.4931823707601577e-09,
   "C3H3": 0.00018252553496749788,
   "CH2CCH": 1.0327898809130728e-05,
   "CH2CCH2": 0.011028464786990187,
   "CH3CCH": 0.005604652067917518,
   "cC3H4": 1.035151518341138e-07,
   "CH2CHCH2": 0.0005156269022797695,
   "CH3CHCH": 3.9919321154853887e-07,
   "CH3CCH2": 9.77569314367351e-07,
   "cC3H5": 1.757688285679616e-09,
   "C3H6": 0.3311467072825783,
   "cC3H6": 0.00014813602701479165,
   "iC3H7": 2.1376938803056988e-05,
   "nC3H7": 3.045967496001986e-06,
   "C3H8": 0.6750958812963319,
   "CHCC*O": 9.098564505976596e-08,
   "CH*CCO": 2.8350223099789265e-06,
   "C*CCHO": 1.8593233233957948e-14,
   "CH2CCO": 0.0011764600804106161,
   "CHCCHO": 6.928150937696825e-06,
   "C2H3CO": 5.178536867323482e-05,
   "CHCHCHO": 1.5700048822637371e-10,
   "CH2CCHO": 3.044593614404475e-08,
   "CH3CCO": 7.063156055205486e-08,
   "C2H3CHO": 0.07207056143506331,
   "CH3CHCO": 0.0011648067589318963,
   "CH2CHCH2O": 1.9581841909842434e-09,
   "propen1oxy": 2.218381585603232e-07,
   "propen2oxy": 3.034026276440492e-08,
   "CH2CCH2OH": 2.2723145453835385e-10,
   "CH2C(OH)CH2": 1.2040753377013602e-05,
   "CH3C(OH)CH": 1.3323832943317551e-09,
   "CH3CH2CO": 2.172970305771266e-11,
   "CH3C(O)CH2": 2.495078356998714e-07,
   "CH3CHCHO": 4.354612401042966e-07,
   "CH2CHCHOH": 8.563036572630485e-08,
   "CH2CH2CHO": 5.867648179748959e-10,
   "vinoxylmethyl": 2.2139337218256034e-09,
   "CH3CH2CHO": 3.7496310469393854e-05,
   "cC3H6O": 0.050407767571708485,
   "CH2CHCH2OH": 0.00011911480101805015,
   "CH3CHCHOH": 0.00048396243470840214,
   "CH3C(O)CH3": 7.964838263564912e-06,
   "nC3H7O": 1.5079628655873336e-06,
   "iC3H7O": 3.983481204960368e-13,
   "CH3CH2CHOH": 1.0109022859866176e-09,
   "CH3CHCH2OH": 3.849710401535849e-09,
   "CH2CH2CH2OH": 7.729573671101847e-12,
   "OCHCH2CH2O": 1.5181941742867164e-14,
   "oxiranylmet": 2.2597647062474357e-06,
   "CH3COCH2O": 3.7176347618024875e-18,
   "CH3CH(CHO)O": 1.2214064224234431e-15,
   "CH2CHCH2OO": 2.6010106182224742e-08,
   "CHCHCH2OOH": 4.578333313168386e-12,
   "CH2CHCH2OOH": 4.009487298677659e-09,
   "CH3CHCHOOH": 2.069372334182013e-18,
   "CH3C(CH2)OOH": 2.4573451569161854e-19,
   "nC3H7OO": 5.333815141043011e-10,
   "iC3H7OO": 1.9848721237425044e-08,
   "CH2CH2CH2OOH": 9.714267039619388e-12,
   "CH3CHCH2OOH": 1.1370744535136948e-11,
   "CH2CH(OOH)CH3": 3.4836799260305337e-12,
   "nC3H7OOH": 7.864738109593797e-14,
   "iC3H7OOH": 2.995392450997854e-12,
   "OCHCH2CH2OOH": 8.176502676333516e-16,
   "cC2H3OCH2OOH": 1.372260212709115e-12,
   "CH3COCH2OOH": 3.2912608690548543e-16,
   "CH3CHOOHCHO": 9.60407376723731e-17,
   "HOOCCCOO*": 1.9765637728793108e-15,
   "HOOCC(C)OO*": 2.6333990305994356e-15,
   "HOOC(C)COO*": 1.5965852416853876e-15,
   "HOOCC(C*)OOH": 1.4478425067553618e-18
  }
 },
 {
  "t": 4.168460000011359,
  "T": 1149.3351967397746,
  "p": 101325.00000000001,
  "sxC": {
   "C": 6.282539712822967e-18,
   "CH": 3.2672916496607024e-14,
   "CH2": 6.230716906050878e-09,
   "CH2(S)": 2.925277149660282e-11,
   "CH3": 9.965338132987413e-05,
   "CH4": 0.10367503315698748,
   "CO": 0.09931316702485767,
   "HCO": 1.004544104596574e-06,
   "CH2O": 0.00881427890751591,
   "HCOH": 1.072225543258871e-10,
   "CH3O": 3.46450215819401e-08,
   "CH2OH": 3.230623942466422e-08,
   "CH3OH": 0.0030479519064429417,
   "CO2": 0.0013424560783292427,
   "HOCO": 5.613305319806774e-10,
   "OCHO": 3.0758387704838436e-15,
   "HOCHO": 5.7376068195298036e-05,
   "CH3OO": 1.4229515056252462e-07,
   "CH2OOH": 3.809790023375529e-18,
   "HOCH2O": 9.236728783311527e-15,
   "CH3OOH": 6.682596278032979e-09,
   "C2": 2.293223158384961e-19,
   "C2H": 1.1387769679088803e-12,
   "C2H2": 0.00833664708918281,
   "H2CC": 2.6647656595315934e-10,
   "C2H3": 2.8336868964321926e-06,
   "C2H4": 0.26909015357223187,
   "C2H5": 6.916297001442082e-06,
   "C2H6": 0.02154553215959634,
   "C2O": 8.922290239457734e-14,
   "HCCO": 9.043610713237633e-08,
   "HCCOH": 6.749465959530296e-07,
   "CH2CO": 0.004798076023143836,
   "CHCHO": 1.3351129212539275e-08,
   "CHCHOH": 9.175303714255274e-10,
   "cC2H3O": 6.68333061344055e-15,
   "CH3CO": 1.3045325907992907e-08,
   "CH2CHO": 4.689144708065007e-06,
   "CH3CHO": 0.008681690836600442,
   "cC2H4O": 5.51254315244469e-05,
   "CH2CHOH": 0.004355288031971129,
   "CH3CH2O": 8.27017257276417e-12,
   "CH3CHOH": 3.5382134004287655e-09,
   "CH2CH2OH": 1.2286478401713998e-08,
   "CH3CH2OH": 2.5107105242614074e-05,
   "OCHCO": 2.1298703568389685e-15,
   "OCHCHO": 0.000118199009438233,
   "CH2CHOO": 8.403920299708894e-10,
   "CH3C(O)O": 2.0914354180409902e-16,
   "CH2CHOOH": 2.120546688763597e-12,
   "CH3C(O)OH": 1.6499508746296378e-07,
   "CH3CH2OO": 3.4716743847977945e-08,
   "CH3CHOOH": 2.726230057746973e-20,
   "CH2CH2OOH": 1.0338847432874626e-12,
   "CH3CH2OOH": 7.765160270194842e-11,
   "CH3C(O)OO": 1.3176858117732376e-11,
   "CH3C(O)OOH": 1.494693473227422e-14,
   "HOCH2CH2OO": 2.872165113652919e-13,
   "C3H2": 2.8253194054263726e-17,
   "cC3H2": 1.8229798610511506e-09,
   "C3H3": 0.00019137016556870198,
   "CH2CCH": 1.1680911026433547e-05,
   "CH2CCH2": 0.011027773134407965,
   "CH3CCH": 0.005961611930213353,
   "cC3H4": 1.1095666987743358e-07,
   "CH2CHCH2": 0.0005046038353399927,
   "CH3CHCH": 3.5878817231600124e-07,
   "CH3CCH2": 9.712917717689035e-07,
   "cC3H5": 1.7646929450563651e-09,
   "C3H6": 0.32422875207352597,
   "cC3H6": 0.00016185683364434888,
   "iC3H7": 1.884335389352925e-05,
   "nC3H7": 2.699874970634996e-06,
   "C3H8": 0.6850766682415053,
   "CHCC*O": 8.529974663248488e-08,
   "CH*CCO": 2.8801996298048225e-06,
   "C*CCHO": 1.7997174306891198e-14,
   "CH2CCO": 0.0011520395882136188,
   "CHCCHO": 6.59084996944868e-06,
   "C2H3CO": 5.151057848270647e-05,
   "CHCHCHO": 1.4422611621656277e-10,
   "CH2CCHO": 2.731930381817565e-08,
   "CH3CCO": 6.868650170816544e-08,
   "C2H3CHO": 0.07161582353380061,
   "CH3CHCO": 0.001246734507800973,
   "CH2CHCH2O": 1.591328956046974e-09,
   "propen1oxy": 2.1861615813915078e-07,
   "propen2oxy": 2.9900643348580296e-08,
   "CH2CCH2OH": 1.9323083374921796e-10,
   "CH2C(OH)CH2": 9.599704261328375e-06,
   "CH3C(OH)CH": 1.1966016649714938e-09,
   "CH3CH2CO": 1.9095336405478908e-11,
   "CH3C(O)CH2": 2.192669930683775e-07,
   "CH3CHCHO": 3.8460672579155206e-07,
   "CH2CHCHOH": 7.615750665188767e-08,
   "CH2CH2CHO": 5.060163431515557e-10,
   "vinoxylmethyl": 1.7914619235497614e-09,
   "CH3CH2CHO": 3.349215407360237e-05,
   "cC3H6O": 0.04982340680946714,
   "CH2CHCH2OH": 0.00010901671644843071,
   "CH3CHCHOH": 0.00045332106487686437,
   "CH3C(O)CH3": 7.886119819669247e-06,
   "nC3H7O": 1.2613778522205566e-06,
   "iC3H7O": 3.1472752396112163e-13,
   "CH3CH2CHOH": 8.787737488144971e-10,
   "CH3CHCH2OH": 3.2096183802718543e-09,
   "CH2CH2CH2OH": 6.4424808201934585e-12,
   "OCHCH2CH2O": 1.2283848935331629e-14,
   "oxiranylmet": 2.226845380621188e-06,
   "CH3COCH2O": 2.9365453488701382e-18,
   "CH3CH(CHO)O": 9.778082211576756e-16,
   "CH2CHCH2OO": 2.2903402463457124e-08,
   "CHCHCH2OOH": 4.130825316788942e-12,
   "CH2CHCH2OOH": 3.154789445424384e-09,
   "CH3CHCHOOH": 1.7455126179681912e-18,
   "CH3C(CH2)OOH": 2.0280526097748474e-19,
   "nC3H7OO": 4.1940078200471784e-10,
   "iC3H7OO": 1.5560502801401194e-08,
   "CH2CH2CH2OOH": 7.792031740843173e-12,
   "CH3CHCH2OOH": 9.254791140043592e-12,
   "CH2CH(OOH)CH3": 2.876617568121885e-12,
   "nC3H7OOH": 5.857596651176511e-14,
   "iC3H7OOH": 2.22791852991676e-12,
   "OCHCH2CH2OOH": 5.769116415532187e-16,
   "cC2H3OCH2OOH": 1.1341596206529167e-12,
   "CH3COCH2OOH": 2.3944099657734377e-16,
   "CH3CHOOHCHO": 6.891404957321404e-17,
   "HOOCCCOO*": 1.4109211534799601e-15,
   "HOOCC(C)OO*": 1.9094228612688394e-15,
   "HOOC(C)COO*": 1.1741388115012662e-15,
   "HOOCC(C*)OOH": 1.0704366915389547e-18
  }
 },
 {
  "t": 4.169140000011334,
  "T": 1151.4518481816528,
  "p": 101324.99999999999,
  "sxC": {
   "C": 6.3819894324256665e-18,
   "CH": 3.116209521768056e-14,
   "CH2": 6.223957857006895e-09,
   "CH2(S)": 2.835020048769377e-11,
   "CH3": 9.363894245881685e-05,
   "CH4": 0.10633405885988603,
   "CO": 0.10121251647351853,
   "HCO": 9.037898712185164e-07,
   "CH2O": 0.007777608268559202,
   "HCOH": 9.30154369279119e-11,
   "CH3O": 2.727263535309078e-08,
   "CH2OH": 3.1444254309241e-08,
   "CH3OH": 0.002961669595182183,
   "CO2": 0.001355371983747851,
   "HOCO": 4.854201468101488e-10,
   "OCHO": 2.7251398999262766e-15,
   "HOCHO": 5.671369607151326e-05,
   "CH3OO": 1.1869650443161093e-07,
   "CH2OOH": 2.721184931627711e-18,
   "HOCH2O": 7.770037200340811e-15,
   "CH3OOH": 5.365143671877149e-09,
   "C2": 1.9982684849104904e-19,
   "C2H": 1.1263508807234594e-12,
   "C2H2": 0.00875827142934692,
   "H2CC": 2.995179702364823e-10,
   "C2H3": 2.812235811009319e-06,
   "C2H4": 0.2737081031617036,
   "C2H5": 6.538254892572079e-06,
   "C2H6": 0.021373496504202158,
   "C2O": 8.504516938579568e-14,
   "HCCO": 8.904341803297585e-08,
   "HCCOH": 6.717077719434628e-07,
   "CH2CO": 0.005006065710125463,
   "CHCHO": 1.317770626063595e-08,
   "CHCHOH": 8.050062339250183e-10,
   "cC2H3O": 4.820998857124062e-15,
   "CH3CO": 1.1525856627551135e-08,
   "CH2CHO": 4.229980895627105e-06,
   "CH3CHO": 0.007984225860861642,
   "cC2H4O": 4.110189858832913e-05,
   "CH2CHOH": 0.004291328444420217,
   "CH3CH2O": 6.811514680865725e-12,
   "CH3CHOH": 3.177655462615516e-09,
   "CH2CH2OH": 1.0748826100927056e-08,
   "CH3CH2OH": 2.440718434251764e-05,
   "OCHCO": 1.941396063573183e-15,
   "OCHCHO": 0.00010124042387685076,
   "CH2CHOO": 7.405738007876764e-10,
   "CH3C(O)O": 2.0537791500731222e-16,
   "CH2CHOOH": 1.6803248809371151e-12,
   "CH3C(O)OH": 1.9853337859829184e-07,
   "CH3CH2OO": 2.910502579551131e-08,
   "CH3CHOOH": 1.902157063167731e-20,
   "CH2CH2OOH": 8.804589397325124e-13,
   "CH3CH2OOH": 6.074784718438108e-11,
   "CH3C(O)OO": 1.0315956342153074e-11,
   "CH3C(O)OOH": 1.1490144390694169e-14,
   "HOCH2CH2OO": 2.2295088675683465e-13,
   "C3H2": 3.066310471344935e-17,
   "cC3H2": 2.2210084423248912e-09,
   "C3H3": 0.00020241184791550186,
   "CH2CCH": 1.3144640351737908e-05,
   "CH2CCH2": 0.01103817664757415,
   "CH3CCH": 0.006330322225685601,
   "cC3H4": 1.1858568364900571e-07,
   "CH2CHCH2": 0.000496365637595399,
   "CH3CHCH": 3.249828539172761e-07,
   "CH3CCH2": 9.683066149219528e-07,
   "cC3H5": 1.7745889211789753e-09,
   "C3H6": 0.3172564534773141,
   "cC3H6": 0.00017454392714983313,
   "iC3H7": 1.674652985548773e-05,
   "nC3H7": 2.411892311405553e-06,
   "C3H8": 0.6951164336073336,
   "CHCC*O": 8.035784882528914e-08,
   "CH*CCO": 2.967728250303143e-06,
   "C*CCHO": 1.7439021293421274e-14,
   "CH2CCO": 0.0011309238526871841,
   "CHCCHO": 6.245377765090018e-06,
   "C2H3CO": 5.1213215996424996e-05,
   "CHCHCHO": 1.333936782600469e-10,
   "CH2CCHO": 2.48295133860963e-08,
   "CH3CCO": 6.70302419742469e-08,
   "C2H3CHO": 0.07104392428917343,
   "CH3CHCO": 0.0013255135880793267,
   "CH2CHCH2O": 1.2976789451437803e-09,
   "propen1oxy": 2.1546672964605117e-07,
   "propen2oxy": 2.9470759622754808e-08,
   "CH2CCH2OH": 1.6610869910140486e-10,
   "CH2C(OH)CH2": 7.914961983484652e-06,
   "CH3C(OH)CH": 1.0843193759231969e-09,
   "CH3CH2CO": 1.6898306794417694e-11,
   "CH3C(O)CH2": 1.935715526995422e-07,
   "CH3CHCHO": 3.417111387555578e-07,
   "CH2CHCHOH": 6.817959197498407e-08,
   "CH2CH2CHO": 4.3938449785034487e-10,
   "vinoxylmethyl": 1.4554066729361937e-09,
   "CH3CH2CHO": 2.971875954548559e-05,
   "cC3H6O": 0.0492399836939498,
   "CH2CHCH2OH": 9.935712443673379e-05,
   "CH3CHCHOH": 0.0004226028482028267,
   "CH3C(O)CH3": 7.80536562846459e-06,
   "nC3H7O": 1.056534212931925e-06,
   "iC3H7O": 2.5012536282373177e-13,
   "CH3CH2CHOH": 7.68083046380823e-10,
   "CH3CHCH2OH": 2.7003106448589124e-09,
   "CH2CH2CH2OH": 5.379202049944489e-12,
   "OCHCH2CH2O": 9.873529752461678e-15,
   "oxiranylmet": 2.194684736749253e-06,
   "CH3COCH2O": 2.3143144263935332e-18,
   "CH3CH(CHO)O": 7.956757719670591e-16,
   "CH2CHCH2OO": 2.0208234830268722e-08,
   "CHCHCH2OOH": 3.723823432823672e-12,
   "CH2CHCH2OOH": 2.500329717352125e-09,
   "CH3CHCHOOH": 1.4854585751113358e-18,
   "CH3C(CH2)OOH": 1.687772617601456e-19,
   "nC3H7OO": 3.315297579786849e-10,
   "iC3H7OO": 1.227727646862554e-08,
   "CH2CH2CH2OOH": 6.266072203900223e-12,
   "CH3CHCH2OOH": 7.526666040907839e-12,
   "CH2CH(OOH)CH3": 2.3655621440866065e-12,
   "nC3H7OOH": 4.3919615773912796e-14,
   "iC3H7OOH": 1.6702461911940518e-12,
   "OCHCH2CH2OOH": 4.0791344064240994e-16,
   "cC2H3OCH2OOH": 9.48306226538283e-13,
   "CH3COCH2OOH": 1.733744296164963e-16,
   "CH3CHOOHCHO": 4.9375251099599625e-17,
   "HOOCCCOO*": 1.0078590281474065e-15,
   "HOOCC(C)OO*": 1.3806807251179162e-15,
   "HOOC(C)COO*": 8.58285944429918e-16,
   "HOOCC(C*)OOH": 7.8619060915075785e-19
  }
 },
 {
  "t": 4.169870000011306,
  "T": 1153.2594854426566,
  "p": 101324.99999999999,
  "sxC": {
   "C": 6.515621427330554e-18,
   "CH": 2.971277758949112e-14,
   "CH2": 6.2124768418649345e-09,
   "CH2(S)": 2.7526143530251198e-11,
   "CH3": 8.820506498450524e-05,
   "CH4": 0.10898433818511606,
   "CO": 0.10298643375663191,
   "HCO": 8.107782370274746e-07,
   "CH2O": 0.0068287896239305115,
   "HCOH": 8.140978570944481e-11,
   "CH3O": 2.1557916848120316e-08,
   "CH2OH": 3.086091039722095e-08,
   "CH3OH": 0.0028780730105949694,
   "CO2": 0.001366863299842824,
   "HOCO": 4.2075250067380395e-10,
   "OCHO": 2.41788754676524e-15,
   "HOCHO": 5.597937770906649e-05,
   "CH3OO": 9.92558753377691e-08,
   "CH2OOH": 1.9554999428986525e-18,
   "HOCH2O": 6.599483140718487e-15,
   "CH3OOH": 4.324448885123569e-09,
   "C2": 1.7457529033977884e-19,
   "C2H": 1.1142354172155033e-12,
   "C2H2": 0.009190763480262858,
   "H2CC": 3.3385517094460843e-10,
   "C2H3": 2.7952423804777265e-06,
   "C2H4": 0.27832587261677083,
   "C2H5": 6.209719869192182e-06,
   "C2H6": 0.021192302336714635,
   "C2O": 8.132672231113969e-14,
   "HCCO": 8.749485782072e-08,
   "HCCOH": 6.670882993893705e-07,
   "CH2CO": 0.005203702819709126,
   "CHCHO": 1.3027547956448829e-08,
   "CHCHOH": 7.075140882899605e-10,
   "cC2H3O": 3.6787961984749375e-15,
   "CH3CO": 1.021763192833045e-08,
   "CH2CHO": 3.8123699866315028e-06,
   "CH3CHO": 0.007340561703292647,
   "cC2H4O": 3.200860484102758e-05,
   "CH2CHOH": 0.004215358790255753,
   "CH3CH2O": 5.6118333943907734e-12,
   "CH3CHOH": 2.8645415705741546e-09,
   "CH2CH2OH": 9.450644532675276e-09,
   "CH3CH2OH": 2.3708748959897597e-05,
   "OCHCO": 1.7684669357255117e-15,
   "OCHCHO": 8.767227545699656e-05,
   "CH2CHOO": 6.535795320553699e-10,
   "CH3C(O)O": 2.0189363054447313e-16,
   "CH2CHOOH": 1.3367244623808217e-12,
   "CH3C(O)OH": 2.3619922074546987e-07,
   "CH3CH2OO": 2.4516324988539734e-08,
   "CH3CHOOH": 1.3386435838467138e-20,
   "CH2CH2OOH": 7.47686099318481e-13,
   "CH3CH2OOH": 4.7823837830354816e-11,
   "CH3C(O)OO": 8.105472629364626e-12,
   "CH3C(O)OOH": 8.91688460594999e-15,
   "HOCH2CH2OO": 1.7394101484613288e-13,
   "C3H2": 3.314141924375953e-17,
   "cC3H2": 2.691286508748874e-09,
   "C3H3": 0.00021496789462170342,
   "CH2CCH": 1.4694507776680593e-05,
   "CH2CCH2": 0.0110651226251819,
   "CH3CCH": 0.006705396167536167,
   "cC3H4": 1.2624788124524346e-07,
   "CH2CHCH2": 0.000489075238255,
   "CH3CHCH": 2.954507646936654e-07,
   "CH3CCH2": 9.650161344973167e-07,
   "cC3H5": 1.7803607880584618e-09,
   "C3H6": 0.31036331461124733,
   "cC3H6": 0.0001855350767114392,
   "iC3H7": 1.4955684650880735e-05,
   "nC3H7": 2.1640163174497264e-06,
   "C3H8": 0.7050371489692001,
   "CHCC*O": 7.575711668233544e-08,
   "CH*CCO": 3.0831877042571e-06,
   "C*CCHO": 1.6839622602633148e-14,
   "CH2CCO": 0.0011132391022573456,
   "CHCCHO": 5.900927018240782e-06,
   "C2H3CO": 5.0719316958029654e-05,
   "CHCHCHO": 1.2370914359681434e-10,
   "CH2CCHO": 2.2778199486672052e-08,
   "CH3CCO": 6.534083856038404e-08,
   "C2H3CHO": 0.07036093949541988,
   "CH3CHCO": 0.001398740656706152,
   "CH2CHCH2O": 1.0580937170852648e-09,
   "propen1oxy": 2.1244129636011604e-07,
   "propen2oxy": 2.9057653721000437e-08,
   "CH2CCH2OH": 1.4377886242537685e-10,
   "CH2C(OH)CH2": 6.6582990356358594e-06,
   "CH3C(OH)CH": 9.863913951549188e-10,
   "CH3CH2CO": 1.5039940325359356e-11,
   "CH3C(O)CH2": 1.711620319341823e-07,
   "CH3CHCHO": 3.04480912454789e-07,
   "CH2CHCHOH": 6.124634283031943e-08,
   "CH2CH2CHO": 3.8283049827911227e-10,
   "vinoxylmethyl": 1.1829609807886398e-09,
   "CH3CH2CHO": 2.6274221638741722e-05,
   "cC3H6O": 0.048667649581553195,
   "CH2CHCH2OH": 9.033988282508341e-05,
   "CH3CHCHOH": 0.0003926086594615243,
   "CH3C(O)CH3": 7.724537826183021e-06,
   "nC3H7O": 8.85196318150147e-07,
   "iC3H7O": 1.9970697959876846e-13,
   "CH3CH2CHOH": 6.732719994714988e-10,
   "CH3CHCH2OH": 2.2832775988028054e-09,
   "CH2CH2CH2OH": 4.494738972660069e-12,
   "OCHCH2CH2O": 7.887763289529492e-15,
   "oxiranylmet": 2.163804733933973e-06,
   "CH3COCH2O": 1.820238565883039e-18,
   "CH3CH(CHO)O": 6.558369265192202e-16,
   "CH2CHCH2OO": 1.78321100184493e-08,
   "CHCHCH2OOH": 3.346562860976061e-12,
   "CH2CHCH2OOH": 1.9897806771901322e-09,
   "CH3CHCHOOH": 1.2701208039114691e-18,
   "CH3C(CH2)OOH": 1.4125426336553337e-19,
   "nC3H7OO": 2.631487027343876e-10,
   "iC3H7OO": 9.733843936531091e-09,
   "CH2CH2CH2OOH": 5.0454746230319206e-12,
   "CH3CHCH2OOH": 6.112719613927292e-12,
   "CH2CH(OOH)CH3": 1.9374366385319797e-12,
   "nC3H7OOH": 3.31385451756432e-14,
   "iC3H7OOH": 1.2611070776981505e-12,
   "OCHCH2CH2OOH": 2.892104421285216e-16,
   "cC2H3OCH2OOH": 7.98939946686867e-13,
   "CH3COCH2OOH": 1.2518468541841275e-16,
   "CH3CHOOHCHO": 3.536713745796159e-17,
   "HOOCCCOO*": 7.207953802300644e-16,
   "HOOCC(C)OO*": 9.967209568724635e-16,
   "HOOC(C)COO*": 6.247438109931941e-16,
   "HOOCC(C*)OOH": 5.745696258037175e-19
  }
 },
 {
  "t": 4.170670000011276,
  "T": 1154.7945175729078,
  "p": 101325.0,
  "sxC": {
   "C": 6.633867692676349e-18,
   "CH": 2.8118268131944014e-14,
   "CH2": 6.175280596179871e-09,
   "CH2(S)": 2.6648842864768634e-11,
   "CH3": 8.296620693968883e-05,
   "CH4": 0.11167605108158801,
   "CO": 0.10466827864641753,
   "HCO": 7.216472336778922e-07,
   "CH2O": 0.005952701324443376,
   "HCOH": 7.136289387504173e-11,
   "CH3O": 1.6960373634604817e-08,
   "CH2OH": 3.0458197760490314e-08,
   "CH3OH": 0.002795426329726079,
   "CO2": 0.001377168218639971,
   "HOCO": 3.6280229356838483e-10,
   "OCHO": 2.1356795330854438e-15,
   "HOCHO": 5.5167682758566076e-05,
   "CH3OO": 8.264020876483023e-08,
   "CH2OOH": 1.3945120299466234e-18,
   "HOCH2O": 5.627880069656539e-15,
   "CH3OOH": 3.472156715081146e-09,
   "C2": 1.5144416336029224e-19,
   "C2H": 1.0987368406410552e-12,
   "C2H2": 0.009643585866202644,
   "H2CC": 3.698568292799354e-10,
   "C2H3": 2.774446031816537e-06,
   "C2H4": 0.2830356470350829,
   "C2H5": 5.903315971761076e-06,
   "C2H6": 0.020999969892999678,
   "C2O": 7.742017066738045e-14,
   "HCCO": 8.547865011235377e-08,
   "HCCOH": 6.609389164795958e-07,
   "CH2CO": 0.005393600776774886,
   "CHCHO": 1.2862760316852144e-08,
   "CHCHOH": 6.189587565329242e-10,
   "cC2H3O": 2.894144332279052e-15,
   "CH3CO": 9.04370896424442e-09,
   "CH2CHO": 3.4173751579374106e-06,
   "CH3CHO": 0.0067374267042042595,
   "cC2H4O": 2.5427626736405604e-05,
   "CH2CHOH": 0.00412587643029618,
   "CH3CH2O": 4.594117999709111e-12,
   "CH3CHOH": 2.579313334688984e-09,
   "CH2CH2OH": 8.296437056620158e-09,
   "CH3CH2OH": 2.3001067267283397e-05,
   "OCHCO": 1.6003654708441597e-15,
   "OCHCHO": 7.618402419569395e-05,
   "CH2CHOO": 5.743019740660736e-10,
   "CH3C(O)O": 1.9808727634709788e-16,
   "CH2CHOOH": 1.05981465466779e-12,
   "CH3C(O)OH": 2.790533670593768e-07,
   "CH3CH2OO": 2.0612741393081148e-08,
   "CH3CHOOH": 9.372343705438558e-21,
   "CH2CH2OOH": 6.29660153803946e-13,
   "CH3CH2OOH": 3.759269201660568e-11,
   "CH3C(O)OO": 6.3417214826269585e-12,
   "CH3C(O)OOH": 6.925358646904435e-15,
   "HOCH2CH2OO": 1.3511065466990504e-13,
   "C3H2": 3.5616950846703244e-17,
   "cC3H2": 3.256368985626848e-09,
   "C3H3": 0.0002289783166196634,
   "CH2CCH": 1.636324905265988e-05,
   "CH2CCH2": 0.01111222087699151,
   "CH3CCH": 0.007096172039240973,
   "cC3H4": 1.3408333440884855e-07,
   "CH2CHCH2": 0.00048151455111049036,
   "CH3CHCH": 2.6822778018385973e-07,
   "CH3CCH2": 9.593080309750169e-07,
   "cC3H5": 1.7783036743191692e-09,
   "C3H6": 0.30341667731635796,
   "cC3H6": 0.00019474685842246458,
   "iC3H7": 1.3350050167580033e-05,
   "nC3H7": 1.9398006624559804e-06,
   "C3H8": 0.7150384432877201,
   "CHCC*O": 7.115778999618226e-08,
   "CH*CCO": 3.2184351042983354e-06,
   "C*CCHO": 1.614172848022879e-14,
   "CH2CCO": 0.0010975438756325544,
   "CHCCHO": 5.5526009163577625e-06,
   "C2H3CO": 4.9896591334953177e-05,
   "CHCHCHO": 1.1449932749629759e-10,
   "CH2CCHO": 2.097541272198045e-08,
   "CH3CCO": 6.33943074941014e-08,
   "C2H3CHO": 0.06955103262906655,
   "CH3CHCO": 0.001467045540643554,
   "CH2CHCH2O": 8.554407284767672e-10,
   "propen1oxy": 2.0947503571830833e-07,
   "propen2oxy": 2.8652498815226715e-08,
   "CH2CCH2OH": 1.2448559202704388e-10,
   "CH2C(OH)CH2": 5.641510449503959e-06,
   "CH3C(OH)CH": 8.958557033327905e-10,
   "CH3CH2CO": 1.3410718719820805e-11,
   "CH3C(O)CH2": 1.5073134039953813e-07,
   "CH3CHCHO": 2.70623878533122e-07,
   "CH2CHCHOH": 5.491930422425725e-08,
   "CH2CH2CHO": 3.326130942139784e-10,
   "vinoxylmethyl": 9.53888983323213e-10,
   "CH3CH2CHO": 2.3102269409416796e-05,
   "cC3H6O": 0.04809500922625073,
   "CH2CHCH2OH": 8.177909057635412e-05,
   "CH3CHCHOH": 0.00036291787451999866,
   "CH3C(O)CH3": 7.642339933272803e-06,
   "nC3H7O": 7.375315210849629e-07,
   "iC3H7O": 1.5898144933552698e-13,
   "CH3CH2CHOH": 5.885347434963235e-10,
   "CH3CHCH2OH": 1.926247043303232e-09,
   "CH2CH2CH2OH": 3.736414964348057e-12,
   "OCHCH2CH2O": 6.2219791469354966e-15,
   "oxiranylmet": 2.1335409124714053e-06,
   "CH3COCH2O": 1.4188750629564714e-18,
   "CH3CH(CHO)O": 5.414738931553099e-16,
   "CH2CHCH2OO": 1.565620252109825e-08,
   "CHCHCH2OOH": 2.98402167813043e-12,
   "CH2CHCH2OOH": 1.5758868220131046e-09,
   "CH3CHCHOOH": 1.0834543525521533e-18,
   "CH3C(CH2)OOH": 1.1806961864425082e-19,
   "nC3H7OO": 2.0807151169575613e-10,
   "iC3H7OO": 7.691206891076985e-09,
   "CH2CH2CH2OOH": 4.037442413946401e-12,
   "CH3CHCH2OOH": 4.923779119513839e-12,
   "CH2CH(OOH)CH3": 1.5707096370818894e-12,
   "nC3H7OOH": 2.493466434007883e-14,
   "iC3H7OOH": 9.50099093127423e-13,
   "OCHCH2CH2OOH": 2.0344350406681097e-16,
   "cC2H3OCH2OOH": 6.73198577476306e-13,
   "CH3COCH2OOH": 8.93100946253444e-17,
   "CH3CHOOHCHO": 2.5078112038526203e-17,
   "HOOCCCOO*": 5.107673175336739e-16,
   "HOOCC(C)OO*": 7.114345124857745e-16,
   "HOOC(C)COO*": 4.487586596992652e-16,
   "HOOCC(C*)OOH": 4.1411187664377404e-19
  }
 },
 {
  "t": 4.171540000011243,
  "T": 1156.035548230883,
  "p": 101325.00000000001,
  "sxC": {
   "C": 6.7038503501935204e-18,
   "CH": 2.6318427416367918e-14,
   "CH2": 6.099097078463834e-09,
   "CH2(S)": 2.5664195769545414e-11,
   "CH3": 7.785121365925755e-05,
   "CH4": 0.11437796754972533,
   "CO": 0.10623747710765394,
   "HCO": 6.370351609541905e-07,
   "CH2O": 0.005161429491080206,
   "HCOH": 6.247117669680914e-11,
   "CH3O": 1.3287307862919582e-08,
   "CH2OH": 3.020010495247465e-08,
   "CH3OH": 0.0027145967987035695,
   "CO2": 0.001386155858663904,
   "HOCO": 3.110202181536944e-10,
   "OCHO": 1.8771067762103308e-15,
   "HOCHO": 5.429456768960134e-05,
   "CH3OO": 6.849107092741193e-08,
   "CH2OOH": 9.860792942786542e-19,
   "HOCH2O": 4.822931868910769e-15,
   "CH3OOH": 2.7769172718471927e-09,
   "C2": 1.3017571440573748e-19,
   "C2H": 1.0783410594678245e-12,
   "C2H2": 0.010112795785537029,
   "H2CC": 4.067592230860028e-10,
   "C2H3": 2.745672650486136e-06,
   "C2H4": 0.287786572363149,
   "C2H5": 5.611918556157548e-06,
   "C2H6": 0.02079929463694143,
   "C2O": 7.315858391370566e-14,
   "HCCO": 8.28915392499967e-08,
   "HCCOH": 6.532112763871168e-07,
   "CH2CO": 0.0055722285498078904,
   "CHCHO": 1.266680355270332e-08,
   "CHCHOH": 5.386513790671079e-10,
   "cC2H3O": 2.324449966315853e-15,
   "CH3CO": 7.991951166314544e-09,
   "CH2CHO": 3.0450615172713067e-06,
   "CH3CHO": 0.0061811629126183,
   "cC2H4O": 2.0381652016305086e-05,
   "CH2CHOH": 0.004023593682206118,
   "CH3CH2O": 3.7398284235138765e-12,
   "CH3CHOH": 2.318739455790358e-09,
   "CH2CH2OH": 7.2668790914664005e-09,
   "CH3CH2OH": 2.2294077798667492e-05,
   "OCHCO": 1.4367484532125132e-15,
   "OCHCHO": 6.624045926610636e-05,
   "CH2CHOO": 5.020220757439539e-10,
   "CH3C(O)O": 1.9372417475743622e-16,
   "CH2CHOOH": 8.383866187538479e-13,
   "CH3C(O)OH": 3.2709037902806696e-07,
   "CH3CH2OO": 1.729414986055359e-08,
   "CH3CHOOH": 6.52750505553385e-21,
   "CH2CH2OOH": 5.260945416531374e-13,
   "CH3CH2OOH": 2.952568776971528e-11,
   "CH3C(O)OO": 4.944194916231994e-12,
   "CH3C(O)OOH": 5.38532541408308e-15,
   "HOCH2CH2OO": 1.0448929117733936e-13,
   "C3H2": 3.795442967836363e-17,
   "cC3H2": 3.926194666666914e-09,
   "C3H3": 0.00024412455009827864,
   "CH2CCH": 1.8135370874166988e-05,
   "CH2CCH2": 0.011180815266500246,
   "CH3CCH": 0.007500813919806178,
   "cC3H4": 1.4199733190969351e-07,
   "CH2CHCH2": 0.00047320353837006934,
   "CH3CHCH": 2.430223880339492e-07,
   "CH3CCH2": 9.501139069132066e-07,
   "cC3H5": 1.7663881100449657e-09,
   "C3H6": 0.296496655801249,
   "cC3H6": 0.00020187175120566124,
   "iC3H7": 1.1905344291294217e-05,
   "nC3H7": 1.7362177615393668e-06,
   "C3H8": 0.725011168429065,
   "CHCC*O": 6.650031279945016e-08,
   "CH*CCO": 3.362620348071826e-06,
   "C*CCHO": 1.5334283093311108e-14,
   "CH2CCO": 0.0010826862757797432,
   "CHCCHO": 5.2056253719556365e-06,
   "C2H3CO": 4.8674666401618894e-05,
   "CHCHCHO": 1.0565268453937274e-10,
   "CH2CCHO": 1.9350852046403848e-08,
   "CH3CCO": 6.111869446540115e-08,
   "C2H3CHO": 0.06862038783805965,
   "CH3CHCO": 0.001528897112665828,
   "CH2CHCH2O": 6.855929757991852e-10,
   "propen1oxy": 2.0659771184427378e-07,
   "propen2oxy": 2.8259381961226668e-08,
   "CH2CCH2OH": 1.0776726534409538e-10,
   "CH2C(OH)CH2": 4.802265499877025e-06,
   "CH3C(OH)CH": 8.11731806950213e-10,
   "CH3CH2CO": 1.1990033230208426e-11,
   "CH3C(O)CH2": 1.3209944504656307e-07,
   "CH3CHCHO": 2.3976537833654016e-07,
   "CH2CHCHOH": 4.9123507561078617e-08,
   "CH2CH2CHO": 2.880247266851706e-10,
   "vinoxylmethyl": 7.629318251532331e-10,
   "CH3CH2CHO": 2.024233390289143e-05,
   "cC3H6O": 0.047528650299903594,
   "CH2CHCH2OH": 7.376113711692189e-05,
   "CH3CHCHOH": 0.0003340127995089545,
   "CH3C(O)CH3": 7.559890966088561e-06,
   "nC3H7O": 6.116125561799347e-07,
   "iC3H7O": 1.2628028136647975e-13,
   "CH3CH2CHOH": 5.128386440315649e-10,
   "CH3CHCH2OH": 1.6208869370374466e-09,
   "CH2CH2CH2OH": 3.0928019456109448e-12,
   "OCHCH2CH2O": 4.852124833729412e-15,
   "oxiranylmet": 2.104194637492199e-06,
   "CH3COCH2O": 1.0980613823789544e-18,
   "CH3CH(CHO)O": 4.460821429345401e-16,
   "CH2CHCH2OO": 1.3670559568346462e-08,
   "CHCHCH2OOH": 2.63828154110988e-12,
   "CH2CHCH2OOH": 1.2421379665607194e-09,
   "CH3CHCHOOH": 9.216968065570763e-19,
   "CH3C(CH2)OOH": 9.858116132613617e-20,
   "nC3H7OO": 1.6396104001817368e-10,
   "iC3H7OO": 6.057887484464917e-09,
   "CH2CH2CH2OOH": 3.2119454365418087e-12,
   "CH3CHCH2OOH": 3.936194891081223e-12,
   "CH2CH(OOH)CH3": 1.261658044014815e-12,
   "nC3H7OOH": 1.872651290496827e-14,
   "iC3H7OOH": 7.146925126611283e-13,
   "OCHCH2CH2OOH": 1.4215173746711797e-16,
   "cC2H3OCH2OOH": 5.671888725281682e-13,
   "CH3COCH2OOH": 6.306119486328554e-17,
   "CH3CHOOHCHO": 1.7628075365614807e-17,
   "HOOCCCOO*": 3.589981940509838e-16,
   "HOOCC(C)OO*": 5.027529419889496e-16,
   "HOOC(C)COO*": 3.186103317386066e-16,
   "HOOCC(C*)OOH": 2.9479913021135704e-19
  }
 },
 {
  "t": 4.1725000000112065,
  "T": 1156.990200827463,
  "p": 101325.0,
  "sxC": {
   "C": 6.704562630975778e-18,
   "CH": 2.4270752429286323e-14,
   "CH2": 5.972805424293466e-09,
   "CH2(S)": 2.4522250055518424e-11,
   "CH3": 7.27458856483553e-05,
   "CH4": 0.11711548523600385,
   "CO": 0.10770874242566437,
   "HCO": 5.56463440393585e-07,
   "CH2O": 0.004447497219607845,
   "HCOH": 5.434931671323656e-11,
   "CH3O": 1.0329724588215841e-08,
   "CH2OH": 3.006134146087374e-08,
   "CH3OH": 0.0026347466586080044,
   "CO2": 0.0013938982306803056,
   "HOCO": 2.643835313743466e-10,
   "OCHO": 1.6377825100446834e-15,
   "HOCHO": 5.335766904946142e-05,
   "CH3OO": 5.629091053329973e-08,
   "CH2OOH": 6.866358809947959e-19,
   "HOCH2O": 4.145034418292674e-15,
   "CH3OOH": 2.2026555483753256e-09,
   "C2": 1.104406667677456e-19,
   "C2H": 1.0519832914054963e-12,
   "C2H2": 0.01060408360566601,
   "H2CC": 4.444792185034486e-10,
   "C2H3": 2.7057991935021117e-06,
   "C2H4": 0.2926262989001229,
   "C2H5": 5.326505142586118e-06,
   "C2H6": 0.020588538187293507,
   "C2O": 6.845081035711536e-14,
   "HCCO": 7.965999361664462e-08,
   "HCCOH": 6.437137244861961e-07,
   "CH2CO": 0.005739811810441987,
   "CHCHO": 1.2426829941505211e-08,
   "CHCHOH": 4.6501463113696697e-10,
   "cC2H3O": 1.89030994867528e-15,
   "CH3CO": 7.036631071682919e-09,
   "CH2CHO": 2.6899657915769236e-06,
   "CH3CHO": 0.005665559779010365,
   "cC2H4O": 1.6326605629765504e-05,
   "CH2CHOH": 0.003907222594254344,
   "CH3CH2O": 3.0187874477798404e-12,
   "CH3CHOH": 2.0765480275859436e-09,
   "CH2CH2OH": 6.333637362892641e-09,
   "CH3CH2OH": 2.158250084440816e-05,
   "OCHCO": 1.2763135907995008e-15,
   "OCHCHO": 5.7344886319767225e-05,
   "CH2CHOO": 4.3514670308828577e-10,
   "CH3C(O)O": 1.8860779933278566e-16,
   "CH2CHOOH": 6.595933607107235e-13,
   "CH3C(O)OH": 3.8133738783010155e-07,
   "CH3CH2OO": 1.4427916463132188e-08,
   "CH3CHOOH": 4.492642015820574e-21,
   "CH2CH2OOH": 4.3488881699025065e-13,
   "CH3CH2OOH": 2.3077735937855944e-11,
   "CH3C(O)OO": 3.825298196200053e-12,
   "CH3C(O)OOH": 4.174700850876427e-15,
   "HOCH2CH2OO": 8.007551283281676e-14,
   "C3H2": 4.006980081863351e-17,
   "cC3H2": 4.725745320404409e-09,
   "C3H3": 0.00026043547948275623,
   "CH2CCH": 2.0030428549373027e-05,
   "CH2CCH2": 0.01127258007773515,
   "CH3CCH": 0.00792624869680199,
   "cC3H4": 1.5006168956915042e-07,
   "CH2CHCH2": 0.00046372141009258885,
   "CH3CHCH": 2.1929104805961427e-07,
   "CH3CCH2": 9.366526681858285e-07,
   "cC3H5": 1.743388933482856e-09,
   "C3H6": 0.2895384574261757,
   "cC3H6": 0.00020688587309607734,
   "iC3H7": 1.0582128221549827e-05,
   "nC3H7": 1.5481038324464378e-06,
   "C3H8": 0.7350538647161116,
   "CHCC*O": 6.16936199935214e-08,
   "CH*CCO": 3.506974973061549e-06,
   "C*CCHO": 1.4405891634875194e-14,
   "CH2CCO": 0.001067164241545333,
   "CHCCHO": 4.857708031204195e-06,
   "C2H3CO": 4.699681816386278e-05,
   "CHCHCHO": 9.69819781769173e-11,
   "CH2CCHO": 1.78275431028701e-08,
   "CH3CCO": 5.8452745028787615e-08,
   "C2H3CHO": 0.06755772357775507,
   "CH3CHCO": 0.0015842441778505154,
   "CH2CHCH2O": 5.425627964683709e-10,
   "propen1oxy": 2.0377824971612042e-07,
   "propen2oxy": 2.7874077989947605e-08,
   "CH2CCH2OH": 9.302374471278862e-11,
   "CH2C(OH)CH2": 4.091104075028912e-06,
   "CH3C(OH)CH": 7.323146509430888e-10,
   "CH3CH2CO": 1.0736745338187337e-11,
   "CH3C(O)CH2": 1.1486007628474346e-07,
   "CH3CHCHO": 2.1117768701891368e-07,
   "CH2CHCHOH": 4.3720478742667295e-08,
   "CH2CH2CHO": 2.478822966882062e-10,
   "vinoxylmethyl": 6.028757938337715e-10,
   "CH3CH2CHO": 1.766281881757542e-05,
   "cC3H6O": 0.04696340659407166,
   "CH2CHCH2OH": 6.619900472415246e-05,
   "CH3CHCHOH": 0.0003057535648834673,
   "CH3C(O)CH3": 7.4765545586931874e-06,
   "nC3H7O": 5.036017318263167e-07,
   "iC3H7O": 9.973753447332765e-14,
   "CH3CH2CHOH": 4.442456408205721e-10,
   "CH3CHCH2OH": 1.3562025672565215e-09,
   "CH2CH2CH2OH": 2.543019594656164e-12,
   "OCHCH2CH2O": 3.727798803983944e-15,
   "oxiranylmet": 2.0754469261874757e-06,
   "CH3COCH2O": 8.412406029311001e-19,
   "CH3CH(CHO)O": 3.642960871092691e-16,
   "CH2CHCH2OO": 1.1836351911818976e-08,
   "CHCHCH2OOH": 2.306288072117767e-12,
   "CH2CHCH2OOH": 9.70465744017753e-10,
   "CH3CHCHOOH": 7.79593566927497e-19,
   "CH3C(CH2)OOH": 8.197252468376671e-20,
   "nC3H7OO": 1.282422197584992e-10,
   "iC3H7OO": 4.7356942270979616e-09,
   "CH2CH2CH2OOH": 2.530507282634543e-12,
   "CH3CHCH2OOH": 3.112075911282506e-12,
   "CH2CH(OOH)CH3": 1.0009504254554043e-12,
   "nC3H7OOH": 1.3973386998985779e-14,
   "iC3H7OOH": 5.34192818436742e-13,
   "OCHCH2CH2OOH": 9.80769101915486e-17,
   "cC2H3OCH2OOH": 4.763519856028496e-13,
   "CH3COCH2OOH": 4.384221298452776e-17,
   "CH3CHOOHCHO": 1.2215879595214044e-17,
   "HOOCCCOO*": 2.4881140460346175e-16,
   "HOOCC(C)OO*": 3.4982168783888476e-16,
   "HOOC(C)COO*": 2.224436505116973e-16,
   "HOOCC(C*)OOH": 2.0623034789458814e-19
  }
 },
 {
  "t": 4.173550000011167,
  "T": 1157.6416771885704,
  "p": 101325.0,
  "sxC": {
   "C": 6.620839851335197e-18,
   "CH": 2.2014635843129604e-14,
   "CH2": 5.790150417414362e-09,
   "CH2(S)": 2.321356959485349e-11,
   "CH3": 6.769235711353606e-05,
   "CH4": 0.11984838440933358,
   "CO": 0.1090621546338477,
   "HCO": 4.816327172704104e-07,
   "CH2O": 0.0038190407047434373,
   "HCOH": 4.6955580736987624e-11,
   "CH3O": 7.9931553319647e-09,
   "CH2OH": 3.0027923062261754e-08,
   "CH3OH": 0.0025569738272131297,
   "CO2": 0.0014002780564318705,
   "HOCO": 2.2321383213651046e-10,
   "OCHO": 1.4200816307089277e-15,
   "HOCHO": 5.2375924333938125e-05,
   "CH3OO": 4.592233608696031e-08,
   "CH2OOH": 4.717919948914436e-19,
   "HOCH2O": 3.578103934351011e-15,
   "CH3OOH": 1.7350832492567532e-09,
   "C2": 9.252273020840998e-20,
   "C2H": 1.0196086250422142e-12,
   "C2H2": 0.011111397924285277,
   "H2CC": 4.819602783115326e-10,
   "C2H3": 2.6533709716433187e-06,
   "C2H4": 0.2974858387644818,
   "C2H5": 5.04717859853482e-06,
   "C2H6": 0.020370728184647878,
   "C2O": 6.338871780891046e-14,
   "HCCO": 7.58263894928911e-08,
   "HCCOH": 6.324931944955122e-07,
   "CH2CO": 0.005892358981502501,
   "CHCHO": 1.2139087080360654e-08,
   "CHCHOH": 3.986076872859738e-10,
   "cC2H3O": 1.5568386591092413e-15,
   "CH3CO": 6.180067122519519e-09,
   "CH2CHO": 2.356434320980576e-06,
   "CH3CHO": 0.0051967099602793386,
   "cC2H4O": 1.3065806901693085e-05,
   "CH2CHOH": 0.0037782530751488573,
   "CH3CH2O": 2.422749564105807e-12,
   "CH3CHOH": 1.853661842904594e-09,
   "CH2CH2OH": 5.497401004607609e-09,
   "CH3CH2OH": 2.0877907019415206e-05,
   "OCHCO": 1.1227555479484206e-15,
   "OCHCHO": 4.939365459026326e-05,
   "CH2CHOO": 3.740845148702652e-10,
   "CH3C(O)O": 1.827276642640976e-16,
   "CH2CHOOH": 5.174339776015451e-13,
   "CH3C(O)OH": 4.4162224886147974e-07,
   "CH3CH2OO": 1.1979214795770728e-08,
   "CH3CHOOH": 3.0638269256771474e-21,
   "CH2CH2OOH": 3.5635228516120523e-13,
   "CH3CH2OOH": 1.7986305920724478e-11,
   "CH3C(O)OO": 2.9433520559091383e-12,
   "CH3C(O)OOH": 3.2321475646251778e-15,
   "HOCH2CH2OO": 6.091639857579283e-14,
   "C3H2": 4.1824563385028404e-17,
   "cC3H2": 5.663285309481988e-09,
   "C3H3": 0.0002775415368325199,
   "CH2CCH": 2.2021208854290384e-05,
   "CH2CCH2": 0.011386420662854608,
   "CH3CCH": 0.008369681302750589,
   "cC3H4": 1.5815668195871743e-07,
   "CH2CHCH2": 0.0004529792948072958,
   "CH3CHCH": 1.9719574510925975e-07,
   "CH3CCH2": 9.186840803296203e-07,
   "cC3H5": 1.7091275376191958e-09,
   "C3H6": 0.28264509544579425,
   "cC3H6": 0.00020974253882258145,
   "iC3H7": 9.381772398060032e-06,
   "nC3H7": 1.3760391827574271e-06,
   "C3H8": 0.7450222378917958,
   "CHCC*O": 5.6797117085321685e-08,
   "CH*CCO": 3.6380638149572973e-06,
   "C*CCHO": 1.3376618291251782e-14,
   "CH2CCO": 0.0010499588970354335,
   "CHCCHO": 4.514790541958837e-06,
   "C2H3CO": 4.487683122518903e-05,
   "CHCHCHO": 8.856624633713216e-11,
   "CH2CCHO": 1.6385420628707392e-08,
   "CH3CCO": 5.5432568280794716e-08,
   "C2H3CHO": 0.06637717896622276,
   "CH3CHCO": 0.0016318244982813004,
   "CH2CHCH2O": 4.2482735928885147e-10,
   "propen1oxy": 2.0105413699924605e-07,
   "propen2oxy": 2.7501728752757095e-08,
   "CH2CCH2OH": 8.013797079564849e-11,
   "CH2C(OH)CH2": 3.490537363531702e-06,
   "CH3C(OH)CH": 6.582369741832642e-10,
   "CH3CH2CO": 9.645683267805405e-12,
   "CH3C(O)CH2": 9.912254888045909e-08,
   "CH3CHCHO": 1.850006016702119e-07,
   "CH2CHCHOH": 3.873654329992294e-08,
   "CH2CH2CHO": 2.1223693932790988e-10,
   "vinoxylmethyl": 4.716402524571706e-10,
   "CH3CH2CHO": 1.538976818584981e-05,
   "cC3H6O": 0.04640784574518938,
   "CH2CHCH2OH": 5.9191467006605977e-05,
   "CH3CHCHOH": 0.00027867344465872933,
   "CH3C(O)CH3": 7.393681055170279e-06,
   "nC3H7O": 4.127986649203833e-07,
   "iC3H7O": 7.852492587290375e-14,
   "CH3CH2CHOH": 3.829018399252689e-10,
   "CH3CHCH2OH": 1.1298641586881792e-09,
   "CH2CH2CH2OH": 2.082490675818657e-12,
   "OCHCH2CH2O": 2.8297550300917538e-15,
   "oxiranylmet": 2.0476782178086187e-06,
   "CH3COCH2O": 6.404427003077141e-19,
   "CH3CH(CHO)O": 2.94689522143514e-16,
   "CH2CHCH2OO": 1.0167167968212792e-08,
   "CHCHCH2OOH": 1.9940277032472155e-12,
   "CH2CHCH2OOH": 7.532099398087298e-10,
   "CH3CHCHOOH": 6.564166297508413e-19,
   "CH3C(CH2)OOH": 6.798995036519461e-20,
   "nC3H7OO": 9.9759815514614e-11,
   "iC3H7OO": 3.680440717255698e-09,
   "CH2CH2CH2OOH": 1.978309158919954e-12,
   "CH3CHCH2OOH": 2.4389853857372677e-12,
   "CH2CH(OOH)CH3": 7.863826450115814e-13,
   "nC3H7OOH": 1.038648324602196e-14,
   "iC3H7OOH": 3.9762442951392193e-13,
   "OCHCH2CH2OOH": 6.701832242805944e-17,
   "cC2H3OCH2OOH": 3.9932515311831885e-13,
   "CH3COCH2OOH": 3.011939941086419e-17,
   "CH3CHOOHCHO": 8.372903332788584e-18,
   "HOOCCCOO*": 1.7054308792036183e-16,
   "HOOCC(C)OO*": 2.4043943558177897e-16,
   "HOOC(C)COO*": 1.5325713743114718e-16,
   "HOOCC(C*)OOH": 1.4226875977021324e-19
  }
 },
 {
  "t": 4.174720000011122,
  "T": 1157.9949632091493,
  "p": 101325.0,
  "sxC": {
   "C": 6.4419209234418304e-18,
   "CH": 1.9559527439161224e-14,
   "CH2": 5.54283651077491e-09,
   "CH2(S)": 2.1707640049297916e-11,
   "CH3": 6.261817537846747e-05,
   "CH4": 0.12260939745130217,
   "CO": 0.11031693202283008,
   "HCO": 4.121386955195342e-07,
   "CH2O": 0.0032642763402131974,
   "HCOH": 4.0118557377009045e-11,
   "CH3O": 6.135520313269521e-09,
   "CH2OH": 3.0087146756223766e-08,
   "CH3OH": 0.002480280177016708,
   "CO2": 0.0014053722782150552,
   "HOCO": 1.866729670211716e-10,
   "OCHO": 1.2205018237323464e-15,
   "HOCHO": 5.134178085366095e-05,
   "CH3OO": 3.702339559289679e-08,
   "CH2OOH": 3.173936916643713e-19,
   "HOCH2O": 3.093689916384493e-15,
   "CH3OOH": 1.3505768613904486e-09,
   "C2": 7.623338128132412e-20,
   "C2H": 9.806511873514154e-13,
   "C2H2": 0.011641930712978081,
   "H2CC": 5.190770034894968e-10,
   "C2H3": 2.5862084666100208e-06,
   "C2H4": 0.3024248511431332,
   "C2H5": 4.76784489821946e-06,
   "C2H6": 0.020143049065660185,
   "C2O": 5.797170925707972e-14,
   "HCCO": 7.136887465028866e-08,
   "HCCOH": 6.193445451322665e-07,
   "CH2CO": 0.006029981662528219,
   "CHCHO": 1.1794910418082638e-08,
   "CHCHOH": 3.382301459667377e-10,
   "cC2H3O": 1.2931781754865183e-15,
   "CH3CO": 5.402541651858837e-09,
   "CH2CHO": 2.0402874926873322e-06,
   "CH3CHO": 0.004767201754511413,
   "cC2H4O": 1.0399243404686045e-05,
   "CH2CHOH": 0.003634997055855348,
   "CH3CH2O": 1.927641361676838e-12,
   "CH3CHOH": 1.6454626664601932e-09,
   "CH2CH2OH": 4.738002940958228e-09,
   "CH3CH2OH": 2.017281812142403e-05,
   "OCHCO": 9.759154440393342e-16,
   "OCHCHO": 4.2152104095188895e-05,
   "CH2CHOO": 3.177424676542207e-10,
   "CH3C(O)O": 1.759743058659976e-16,
   "CH2CHOOH": 4.0313746537424456e-13,
   "CH3C(O)OH": 5.093774847520309e-07,
   "CH3CH2OO": 9.858516973776815e-09,
   "CH3CHOOH": 2.054924695761146e-21,
   "CH2CH2OOH": 2.8850578583686643e-13,
   "CH3CH2OOH": 1.3912591525081432e-11,
   "CH3C(O)OO": 2.24143379175398e-12,
   "CH3C(O)OOH": 2.4867978492170765e-15,
   "HOCH2CH2OO": 4.574578184297426e-14,
   "C3H2": 4.31297424660631e-17,
   "cC3H2": 6.771993692503672e-09,
   "C3H3": 0.00029546998745239305,
   "CH2CCH": 2.4129005218814854e-05,
   "CH2CCH2": 0.011523317361647304,
   "CH3CCH": 0.008840349446056531,
   "cC3H4": 1.66379293532541e-07,
   "CH2CHCH2": 0.0004406881319643814,
   "CH3CHCH": 1.763462566074888e-07,
   "CH3CCH2": 8.957241408129781e-07,
   "cC3H5": 1.6630808007338846e-09,
   "C3H6": 0.2757354940223756,
   "cC3H6": 0.00021060160429862764,
   "iC3H7": 8.276467136007602e-06,
   "nC3H7": 1.2163999495407834e-06,
   "C3H8": 0.7550372769271481,
   "CHCC*O": 5.176531958803031e-08,
   "CH*CCO": 3.7451013714074905e-06,
   "C*CCHO": 1.224823074579067e-14,
   "CH2CCO": 0.0010297708525621421,
   "CHCCHO": 4.173538908372264e-06,
   "C2H3CO": 4.231127278582685e-05,
   "CHCHCHO": 8.029074757878266e-11,
   "CH2CCHO": 1.497904861042582e-08,
   "CH3CCO": 5.204613380763323e-08,
   "C2H3CHO": 0.06506367501887976,
   "CH3CHCO": 0.0016719347433770174,
   "CH2CHCH2O": 3.2772308952185744e-10,
   "propen1oxy": 1.9838915327400588e-07,
   "propen2oxy": 2.7137400181582978e-08,
   "CH2CCH2OH": 6.868703038559598e-11,
   "CH2C(OH)CH2": 2.972474954934264e-06,
   "CH3C(OH)CH": 5.882177771336755e-10,
   "CH3CH2CO": 8.682299713765751e-12,
   "CH3C(O)CH2": 8.4608312437625e-08,
   "CH3CHCHO": 1.6073835611798032e-07,
   "CH2CHCHOH": 3.407818240069239e-08,
   "CH2CH2CHO": 1.8024513981873033e-10,
   "vinoxylmethyl": 3.637398225705983e-10,
   "CH3CH2CHO": 1.3378652559950594e-05,
   "cC3H6O": 0.045855673776207535,
   "CH2CHCH2OH": 5.264132826386196e-05,
   "CH3CHCHOH": 0.00025255286104794623,
   "CH3C(O)CH3": 7.310403266519151e-06,
   "nC3H7O": 3.360209593000771e-07,
   "iC3H7O": 6.14085973972515e-14,
   "CH3CH2CHOH": 3.2742393701511857e-10,
   "CH3CHCH2OH": 9.340516477633123e-10,
   "CH2CH2CH2OH": 1.694279829916847e-12,
   "OCHCH2CH2O": 2.113209552255609e-15,
   "oxiranylmet": 2.020517748439826e-06,
   "CH3COCH2O": 4.829697854762121e-19,
   "CH3CH(CHO)O": 2.3476039638265517e-16,
   "CH2CHCH2OO": 8.633899021513809e-09,
   "CHCHCH2OOH": 1.6993172715978093e-12,
   "CH2CHCH2OOH": 5.78219850184797e-10,
   "CH3CHCHOOH": 5.483836630653175e-19,
   "CH3C(CH2)OOH": 5.60562279095973e-20,
   "nC3H7OO": 7.682696164219064e-11,
   "iC3H7OO": 2.8293000506168056e-09,
   "CH2CH2CH2OOH": 1.5279184009136829e-12,
   "CH3CHCH2OOH": 1.8870490719711825e-12,
   "CH2CH(OOH)CH3": 6.095578511585659e-13,
   "nC3H7OOH": 7.650333213336338e-15,
   "iC3H7OOH": 2.93085909920125e-13,
   "OCHCH2CH2OOH": 4.503323832262711e-17,
   "cC2H3OCH2OOH": 3.3302467106453526e-13,
   "CH3COCH2OOH": 2.0317048775352323e-17,
   "CH3CHOOHCHO": 5.637937929492991e-18,
   "HOOCCCOO*": 1.1478855935150876e-16,
   "HOOCC(C)OO*": 1.6214546564656066e-16,
   "HOOC(C)COO*": 1.0354084007149966e-16,
   "HOOCC(C*)OOH": 9.617256541175868e-20
  }
 },
 {
  "t": 4.176030000011073,
  "T": 1158.0405825187165,
  "p": 101325.00000000001,
  "sxC": {
   "C": 6.163231242192147e-18,
   "CH": 1.6970731412664294e-14,
   "CH2": 5.227180969967253e-09,
   "CH2(S)": 2.000389076331476e-11,
   "CH3": 5.754482515143997e-05,
   "CH4": 0.12539017100879307,
   "CO": 0.11147151064082061,
   "HCO": 3.4863771910389713e-07,
   "CH2O": 0.0027803073707328664,
   "HCOH": 3.382891063002279e-11,
   "CH3O": 4.674829745042437e-09,
   "CH2OH": 3.0232059525494216e-08,
   "CH3OH": 0.0024048710402946403,
   "CO2": 0.0014091462184601567,
   "HOCO": 1.5458937943539054e-10,
   "OCHO": 1.0391750029904705e-15,
   "HOCHO": 5.026071824633689e-05,
   "CH3OO": 2.945184525953137e-08,
   "CH2OOH": 2.085391049240017e-19,
   "HOCH2O": 2.676919870374443e-15,
   "CH3OOH": 1.0371749715734159e-09,
   "C2": 6.167801924397516e-20,
   "C2H": 9.352095990929633e-13,
   "C2H2": 0.012195438587603911,
   "H2CC": 5.550621197337016e-10,
   "C2H3": 2.5032413612187213e-06,
   "C2H4": 0.30742980247380414,
   "C2H5": 4.48775239069919e-06,
   "C2H6": 0.01990580154663124,
   "C2O": 5.229789150177385e-14,
   "HCCO": 6.634327500117086e-08,
   "HCCOH": 6.042241870999152e-07,
   "CH2CO": 0.006150027358856514,
   "CHCHO": 1.1391177187973784e-08,
   "CHCHOH": 2.838298106549189e-10,
   "cC2H3O": 1.0822203398552176e-15,
   "CH3CO": 4.699913421292782e-09,
   "CH2CHO": 1.743204307467184e-06,
   "CH3CHO": 0.0043769879884101555,
   "cC2H4O": 8.226657359131571e-06,
   "CH2CHOH": 0.003477615798648502,
   "CH3CH2O": 1.5211900964539575e-12,
   "CH3CHOH": 1.4514268043423632e-09,
   "CH2CH2OH": 4.05094939953943e-09,
   "CH3CH2OH": 1.9470325988819128e-05,
   "OCHCO": 8.379563899150606e-16,
   "OCHCHO": 3.5569269348845966e-05,
   "CH2CHOO": 2.6617280710481024e-10,
   "CH3C(O)O": 1.683603798091369e-16,
   "CH2CHOOH": 3.117271569900543e-13,
   "CH3C(O)OH": 5.853247747657932e-07,
   "CH3CH2OO": 8.030236728301277e-09,
   "CH3CHOOH": 1.3527611424033866e-21,
   "CH2CH2OOH": 2.306716456467693e-13,
   "CH3CH2OOH": 1.066836150703484e-11,
   "CH3C(O)OO": 1.6874498125857393e-12,
   "CH3C(O)OOH": 1.8989249085550234e-15,
   "HOCH2CH2OO": 3.384868304895878e-14,
   "C3H2": 4.386717784373194e-17,
   "cC3H2": 8.075027637509587e-09,
   "C3H3": 0.00031393493015508005,
   "CH2CCH": 2.6341638220482523e-05,
   "CH2CCH2": 0.011682211168428944,
   "CH3CCH": 0.009341672404735142,
   "cC3H4": 1.7470615489600467e-07,
   "CH2CHCH2": 0.0004267649558297789,
   "CH3CHCH": 1.5674790908339916e-07,
   "CH3CCH2": 8.676628099063256e-07,
   "cC3H5": 1.605465610183697e-09,
   "C3H6": 0.26883356157091753,
   "cC3H6": 0.00020963247344057975,
   "iC3H7": 7.261296206630132e-06,
   "nC3H7": 1.0687890783347189e-06,
   "C3H8": 0.7650677244999734,
   "CHCC*O": 4.66463997262021e-08,
   "CH*CCO": 3.8149181942834674e-06,
   "C*CCHO": 1.1043589683644203e-14,
   "CH2CCO": 0.0010057092577118298,
   "CHCCHO": 3.8358309831035015e-06,
   "C2H3CO": 3.9355234787432184e-05,
   "CHCHCHO": 7.219759463913803e-11,
   "CH2CCHO": 1.359741381082431e-08,
   "CH3CCO": 4.834605462992856e-08,
   "C2H3CHO": 0.06361870964251864,
   "CH3CHCO": 0.0017042319876278962,
   "CH2CHCH2O": 2.4888872856862023e-10,
   "propen1oxy": 1.9578955803404174e-07,
   "propen2oxy": 2.6781961505151132e-08,
   "CH2CCH2OH": 5.851230506622799e-11,
   "CH2C(OH)CH2": 2.523700609106855e-06,
   "CH3C(OH)CH": 5.222348062478082e-10,
   "CH3CH2CO": 7.831898966191092e-12,
   "CH3C(O)CH2": 7.133256045834206e-08,
   "CH3CHCHO": 1.3838973788311164e-07,
   "CH2CHCHOH": 2.9746136806246187e-08,
   "CH2CH2CHO": 1.5173175993034556e-10,
   "vinoxylmethyl": 2.7634658484646475e-10,
   "CH3CH2CHO": 1.1618154070216713e-05,
   "cC3H6O": 0.04530913618620091,
   "CH2CHCH2OH": 4.656098549675344e-05,
   "CH3CHCHOH": 0.00022757812460364176,
   "CH3C(O)CH3": 7.227111878255509e-06,
   "nC3H7O": 2.717796750525927e-07,
   "iC3H7O": 4.771196147955663e-14,
   "CH3CH2CHOH": 2.7757748580202047e-10,
   "CH3CHCH2OH": 7.65590081754682e-10,
   "CH2CH2CH2OH": 1.370273161806235e-12,
   "OCHCH2CH2O": 1.5516590540535304e-15,
   "oxiranylmet": 1.994028092783685e-06,
   "CH3COCH2O": 3.6109103882633256e-19,
   "CH3CH(CHO)O": 1.8369405981623033e-16,
   "CH2CHCH2OO": 7.237582969731985e-09,
   "CHCHCH2OOH": 1.4251460581436448e-12,
   "CH2CHCH2OOH": 4.387636796179013e-10,
   "CH3CHCHOOH": 4.541441868725229e-19,
   "CH3C(CH2)OOH": 4.5902707763312526e-20,
   "nC3H7OO": 5.851545461453705e-11,
   "iC3H7OO": 2.148239608589994e-09,
   "CH2CH2CH2OOH": 1.1647106122260485e-12,
   "CH3CHCH2OOH": 1.4404518933991975e-12,
   "CH2CH(OOH)CH3": 4.660617282981547e-13,
   "nC3H7OOH": 5.5787266407936655e-15,
   "iC3H7OOH": 2.136295015540275e-13,
   "OCHCH2CH2OOH": 2.970264010047165e-17,
   "cC2H3OCH2OOH": 2.7607604856761905e-13,
   "CH3COCH2OOH": 1.3441101328107232e-17,
   "CH3CHOOHCHO": 3.723902436951621e-18,
   "HOOCCCOO*": 7.572789001175147e-17,
   "HOOCC(C)OO*": 1.0711955345203075e-16,
   "HOOC(C)COO*": 6.851349732627527e-17,
   "HOOCC(C*)OOH": 6.362844887199807e-20
  }
 },
 {
  "t": 4.177500000011017,
  "T": 1157.7722774859553,
  "p": 101324.99999999999,
  "sxC": {
   "C": 5.789483954032716e-18,
   "CH": 1.4343543532833493e-14,
   "CH2": 4.8450477529350494e-09,
   "CH2(S)": 1.812447906848381e-11,
   "CH3": 5.2524254276837285e-05,
   "CH4": 0.12817406554652278,
   "CO": 0.11252317712417838,
   "HCO": 2.9168878672207836e-07,
   "CH2O": 0.0023633413090021612,
   "HCOH": 2.8111468165726238e-11,
   "CH3O": 3.5418921326666543e-09,
   "CH2OH": 3.045954624008467e-08,
   "CH3OH": 0.002331158206960698,
   "CO2": 0.0014115747004489125,
   "HOCO": 1.268015213720108e-10,
   "OCHO": 8.765489476675494e-16,
   "HOCHO": 4.914072605064263e-05,
   "CH3OO": 2.309762876850321e-08,
   "CH2OOH": 1.3367650474457276e-19,
   "HOCH2O": 2.3165644831913895e-15,
   "CH3OOH": 7.852370135885527e-10,
   "C2": 4.896504100523284e-20,
   "C2H": 8.83908459656274e-13,
   "C2H2": 0.012769721809219677,
   "H2CC": 5.88994680950476e-10,
   "C2H3": 2.4044821868791253e-06,
   "C2H4": 0.3124714250241448,
   "C2H5": 4.207974386487324e-06,
   "C2H6": 0.019660129196855076,
   "C2O": 4.650950814811329e-14,
   "HCCO": 6.085815910155427e-08,
   "HCCOH": 5.871705930954045e-07,
   "CH2CO": 0.00624942403243726,
   "CHCHO": 1.0929033527220379e-08,
   "CHCHOH": 2.354646863911797e-10,
   "cC2H3O": 9.115892072560606e-16,
   "CH3CO": 4.070067699511199e-09,
   "CH2CHO": 1.4679378868303936e-06,
   "CH3CHO": 0.004026304832936967,
   "cC2H4O": 6.469970625247815e-06,
   "CH2CHOH": 0.0033070289960831192,
   "CH3CH2O": 1.192184797053361e-12,
   "CH3CHOH": 1.2718089329443884e-09,
   "CH2CH2OH": 3.4342573962920703e-09,
   "CH3CH2OH": 1.877545910022974e-05,
   "OCHCO": 7.109815769866383e-16,
   "OCHCHO": 2.9635703381164098e-05,
   "CH2CHOO": 2.1962035232859686e-10,
   "CH3C(O)O": 1.599790607113881e-16,
   "CH2CHOOH": 2.391746605931045e-13,
   "CH3C(O)OH": 6.699745661801504e-07,
   "CH3CH2OO": 6.4687604595640984e-09,
   "CH3CHOOH": 8.734281842784445e-22,
   "CH2CH2OOH": 1.8216994823457452e-13,
   "CH3CH2OOH": 8.106447177840288e-12,
   "CH3C(O)OO": 1.255522055462841e-12,
   "CH3C(O)OOH": 1.4382884658313687e-15,
   "HOCH2CH2OO": 2.465072061835909e-14,
   "C3H2": 4.3937172798903325e-17,
   "cC3H2": 9.590851024031268e-09,
   "C3H3": 0.0003325150972125078,
   "CH2CCH": 2.863225516566964e-05,
   "CH2CCH2": 0.011860664254285454,
   "CH3CCH": 0.009875833940264941,
   "cC3H4": 1.830884012544814e-07,
   "CH2CHCH2": 0.0004112595570648532,
   "CH3CHCH": 1.3848122064587563e-07,
   "CH3CCH2": 8.347277114901325e-07,
   "cC3H5": 1.5372167926111668e-09,
   "C3H6": 0.26198339809631255,
   "cC3H6": 0.00020708988985860123,
   "iC3H7": 6.3355975210174495e-06,
   "nC3H7": 9.334065185200835e-07,
   "C3H8": 0.7750517267165332,
   "CHCC*O": 4.1523894603464416e-08,
   "CH*CCO": 3.835975658254975e-06,
   "C*CCHO": 9.796158623725773e-15,
   "CH2CCO": 0.000977215361347404,
   "CHCCHO": 3.5045024054128195e-06,
   "C2H3CO": 3.6106408787327146e-05,
   "CHCHCHO": 6.437252612951821e-11,
   "CH2CCHO": 1.2243396318461313e-08,
   "CH3CCO": 4.442079816348589e-08,
   "C2H3CHO": 0.062050228839987176,
   "CH3CHCO": 0.0017285632921871107,
   "CH2CHCH2O": 1.8611530764177677e-10,
   "propen1oxy": 1.932684721532067e-07,
   "propen2oxy": 2.6437218663860686e-08,
   "CH2CCH2OH": 4.950739013630167e-11,
   "CH2C(OH)CH2": 2.1347193314272955e-06,
   "CH3C(OH)CH": 4.6047664567145915e-10,
   "CH3CH2CO": 7.0821481639205416e-12,
   "CH3C(O)CH2": 5.935778328249916e-08,
   "CH3CHCHO": 1.1804274809803905e-07,
   "CH2CHCHOH": 2.575966947772511e-08,
   "CH2CH2CHO": 1.2660660155027992e-10,
   "vinoxylmethyl": 2.0686632880054375e-10,
   "CH3CH2CHO": 1.0094451289072532e-05,
   "cC3H6O": 0.04477200697541261,
   "CH2CHCH2OH": 4.096964183008939e-05,
   "CH3CHCHOH": 0.00020397073593604375,
   "CH3C(O)CH3": 7.144448404857946e-06,
   "nC3H7O": 2.1869283063943515e-07,
   "iC3H7O": 3.6881963664634614e-14,
   "CH3CH2CHOH": 2.3327972192699245e-10,
   "CH3CHCH2OH": 6.220138322289778e-10,
   "CH2CH2CH2OH": 1.1030556884284382e-12,
   "OCHCH2CH2O": 1.120533690119096e-15,
   "oxiranylmet": 1.9683418837972794e-06,
   "CH3COCH2O": 2.6812400953365273e-19,
   "CH3CH(CHO)O": 1.4094613991780053e-16,
   "CH2CHCH2OO": 5.9833439249445886e-09,
   "CHCHCH2OOH": 1.1750144313250943e-12,
   "CH2CHCH2OOH": 3.291813167665533e-10,
   "CH3CHCHOOH": 3.727005447766648e-19,
   "CH3C(CH2)OOH": 3.732009317803424e-20,
   "nC3H7OO": 4.407077871266393e-11,
   "iC3H7OO": 1.610044146455623e-09,
   "CH2CH2CH2OOH": 8.762052828283973e-13,
   "CH3CHCH2OOH": 1.0850336196129274e-12,
   "CH2CH(OOH)CH3": 3.5169012849263545e-13,
   "nC3H7OOH": 4.027555732201675e-15,
   "iC3H7OOH": 1.5391573421545984e-13,
   "OCHCH2CH2OOH": 1.9216782462463247e-17,
   "cC2H3OCH2OOH": 2.274398407622223e-13,
   "CH3COCH2OOH": 8.72064456399447e-18,
   "CH3CHOOHCHO": 2.4117864648135494e-18,
   "HOOCCCOO*": 4.8932213546629165e-17,
   "HOOCC(C)OO*": 6.929704301187165e-17,
   "HOOC(C)COO*": 4.439990805573231e-17,
   "HOOCC(C*)OOH": 4.11975524457673e-20
  }
 },
 {
  "t": 4.179170000010954,
  "T": 1157.1825101814784,
  "p": 101325.00000000001,
  "sxC": {
   "C": 5.329985641451331e-18,
   "CH": 1.1761531431320423e-14,
   "CH2": 4.3998622370796006e-09,
   "CH2(S)": 1.6092017220687536e-11,
   "CH3": 4.7573570376653243e-05,
   "CH4": 0.13097097147014197,
   "CO": 0.11348036077017673,
   "HCO": 2.4105427220360786e-07,
   "CH2O": 0.002004341652929432,
   "HCOH": 2.2946339256244303e-11,
   "CH3O": 2.6670704043254533e-09,
   "CH2OH": 3.077531076419013e-08,
   "CH3OH": 0.0022588432379832472,
   "CO2": 0.0014126685301132764,
   "HOCO": 1.0284794985758556e-10,
   "OCHO": 7.314193476965063e-16,
   "HOCHO": 4.797803534901641e-05,
   "CH3OO": 1.780198307354942e-08,
   "CH2OOH": 8.316901432121394e-20,
   "HOCH2O": 2.000723301934204e-15,
   "CH3OOH": 5.841251436356168e-10,
   "C2": 3.804078086843912e-20,
   "C2H": 8.272668839602365e-13,
   "C2H2": 0.013367863303598147,
   "H2CC": 6.202466378420593e-10,
   "C2H3": 2.2898714035977173e-06,
   "C2H4": 0.31756795367585544,
   "C2H5": 3.92785864474053e-06,
   "C2H6": 0.019405003051556766,
   "C2O": 4.07147287854875e-14,
   "HCCO": 5.5004149739765256e-08,
   "HCCOH": 5.680814903683845e-07,
   "CH2CO": 0.006325853798700653,
   "CHCHO": 1.040841249399776e-08,
   "CHCHOH": 1.927128972242232e-10,
   "cC2H3O": 7.706258385693593e-16,
   "CH3CO": 3.505151560351999e-09,
   "CH2CHO": 1.214801326290724e-06,
   "CH3CHO": 0.0037114595531571584,
   "cC2H4O": 5.048185962089937e-06,
   "CH2CHOH": 0.0031227811315160175,
   "CH3CH2O": 9.269842043116946e-13,
   "CH3CHOH": 1.1053955615570364e-09,
   "CH2CH2OH": 2.880941595921461e-09,
   "CH3CH2OH": 1.8086596742142682e-05,
   "OCHCO": 5.953450084509062e-16,
   "OCHCHO": 2.4301888679185924e-05,
   "CH2CHOO": 1.7791588606982333e-10,
   "CH3C(O)O": 1.5089538985422187e-16,
   "CH2CHOOH": 1.815102310303394e-13,
   "CH3C(O)OH": 7.646989781859238e-07,
   "CH3CH2OO": 5.138296737212555e-09,
   "CH3CHOOH": 5.50438686731391e-22,
   "CH2CH2OOH": 1.4179664556779876e-13,
   "CH3CH2OOH": 6.084741477191844e-12,
   "CH3C(O)OO": 9.202475883372145e-13,
   "CH3C(O)OOH": 1.076988794735109e-15,
   "HOCH2CH2OO": 1.7593346002319325e-14,
   "C3H2": 4.327119078762313e-17,
   "cC3H2": 1.1351715081860763e-08,
   "C3H3": 0.0003508872100223865,
   "CH2CCH": 3.098643068691299e-05,
   "CH2CCH2": 0.012057221464654808,
   "CH3CCH": 0.010450513015454615,
   "cC3H4": 1.9155565937433835e-07,
   "CH2CHCH2": 0.0003941622245931899,
   "CH3CHCH": 1.2147307394573197e-07,
   "CH3CCH2": 7.970689652687544e-07,
   "cC3H5": 1.459088085799458e-09,
   "C3H6": 0.2551634784983355,
   "cC3H6": 0.000203244786555606,
   "iC3H7": 5.491241388912482e-06,
   "nC3H7": 8.093285220253334e-07,
   "C3H8": 0.7850217342946492,
   "CHCC*O": 3.6448321204620366e-08,
   "CH*CCO": 3.800360129343585e-06,
   "C*CCHO": 8.532242270299669e-15,
   "CH2CCO": 0.0009437341296391315,
   "CHCCHO": 3.179257166426894e-06,
   "C2H3CO": 3.2653833179518834e-05,
   "CHCHCHO": 5.6841929042154316e-11,
   "CH2CCHO": 1.0915418814170462e-08,
   "CH3CCO": 4.033877051518832e-08,
   "C2H3CHO": 0.060352648120416214,
   "CH3CHCO": 0.0017452202794076227,
   "CH2CHCH2O": 1.3668599855993427e-10,
   "propen1oxy": 1.908146432615298e-07,
   "propen2oxy": 2.6101642890265866e-08,
   "CH2CCH2OH": 4.1509193679493233e-11,
   "CH2C(OH)CH2": 1.7947466616238748e-06,
   "CH3C(OH)CH": 4.026036703628229e-10,
   "CH3CH2CO": 6.414755564644085e-12,
   "CH3C(O)CH2": 4.863734026630211e-08,
   "CH3CHCHO": 9.960970135197479e-08,
   "CH2CHCHOH": 2.2104681862150476e-08,
   "CH2CH2CHO": 1.0455097280002903e-10,
   "vinoxylmethyl": 1.5219680270529385e-10,
   "CH3CH2CHO": 8.774809793545172e-06,
   "cC3H6O": 0.04424286417036419,
   "CH2CHCH2OH": 3.5825666451245295e-05,
   "CH3CHCHOH": 0.00018169385837197454,
   "CH3C(O)CH3": 7.0622720427218535e-06,
   "nC3H7O": 1.7491570652971275e-07,
   "iC3H7O": 2.8349309527039935e-14,
   "CH3CH2CHOH": 1.94037873490172e-10,
   "CH3CHCH2OH": 4.998347359330927e-10,
   "CH2CH2CH2OH": 8.830204234141778e-13,
   "OCHCH2CH2O": 7.933478302861318e-16,
   "oxiranylmet": 1.943343591453133e-06,
   "CH3COCH2O": 1.9749135329634834e-19,
   "CH3CH(CHO)O": 1.0561835761214738e-16,
   "CH2CHCH2OO": 4.864354887889443e-09,
   "CHCHCH2OOH": 9.496384305722982e-13,
   "CH2CHCH2OOH": 2.4357409683769636e-10,
   "CH3CHCHOOH": 3.0242668646965497e-19,
   "CH3C(CH2)OOH": 3.0054827544757536e-20,
   "nC3H7OO": 3.272596727050089e-11,
   "iC3H7OO": 1.1870563458703348e-09,
   "CH2CH2CH2OOH": 6.486809382405451e-13,
   "CH3CHCH2OOH": 8.044738386870358e-13,
   "CH2CH(OOH)CH3": 2.6134034352827043e-13,
   "nC3H7OOH": 2.8697741208416603e-15,
   "iC3H7OOH": 1.0922162031269236e-13,
   "OCHCH2CH2OOH": 1.2133763576410641e-17,
   "cC2H3OCH2OOH": 1.8581092419807063e-13,
   "CH3COCH2OOH": 5.524282731522342e-18,
   "CH3CHOOHCHO": 1.5243067742577336e-18,
   "HOOCCCOO*": 3.08108759538612e-17,
   "HOOCC(C)OO*": 4.368755054681396e-17,
   "HOOC(C)COO*": 2.805356111941652e-17,
   "HOOCC(C*)OOH": 2.5987243602710576e-20
  }
 },
 {
  "t": 4.181100000010881,
  "T": 1156.2538430532977,
  "p": 101325.0,
  "sxC": {
   "C": 4.797711051867873e-18,
   "CH": 9.304565521026051e-15,
   "CH2": 3.897760469573146e-09,
   "CH2(S)": 1.3937289625802368e-11,
   "CH3": 4.270469946009557e-05,
   "CH4": 0.13380072835683338,
   "CO": 0.11435280313143392,
   "HCO": 1.9627850819254054e-07,
   "CH2O": 0.001693913783349029,
   "HCOH": 1.8314259726331343e-11,
   "CH3O": 1.9935332237745605e-09,
   "CH2OH": 3.1196844701008254e-08,
   "CH3OH": 0.0021874098079389848,
   "CO2": 0.0014124193973345898,
   "HOCO": 8.227072082399703e-11,
   "OCHO": 6.024453897625547e-16,
   "HOCHO": 4.676253431502127e-05,
   "CH3OO": 1.3422014394218253e-08,
   "CH2OOH": 4.985051353373373e-20,
   "HOCH2O": 1.7199803898052355e-15,
   "CH3OOH": 4.248489461840247e-10,
   "C2": 2.8812785377258886e-20,
   "C2H": 7.658523797148735e-13,
   "C2H2": 0.013995519122531113,
   "H2CC": 6.482079569462137e-10,
   "C2H3": 2.1594548615224405e-06,
   "C2H4": 0.3227561266271163,
   "C2H5": 3.646618304718217e-06,
   "C2H6": 0.019138487865370275,
   "C2O": 3.501724303600816e-14,
   "HCCO": 4.887436020084739e-08,
   "HCCOH": 5.467529742534722e-07,
   "CH2CO": 0.006376355129793366,
   "CHCHO": 9.82937686047056e-09,
   "CHCHOH": 1.5512953950137866e-10,
   "cC2H3O": 6.514634028331246e-16,
   "CH3CO": 2.9972202178918453e-09,
   "CH2CHO": 9.838675834397376e-07,
   "CH3CHO": 0.0034280769376072045,
   "cC2H4O": 3.895155836780261e-06,
   "CH2CHOH": 0.002923719887105415,
   "CH3CH2O": 7.135887813895869e-13,
   "CH3CHOH": 9.509384103394627e-10,
   "CH2CH2OH": 2.384557701616928e-09,
   "CH3CH2OH": 1.74000605935947e-05,
   "OCHCO": 4.907910262794611e-16,
   "OCHCHO": 1.9525791089045474e-05,
   "CH2CHOO": 1.4086749473682598e-10,
   "CH3C(O)O": 1.4117097577312503e-16,
   "CH2CHOOH": 1.3558639902762564e-13,
   "CH3C(O)OH": 8.71538757835931e-07,
   "CH3CH2OO": 4.0076844710655346e-09,
   "CH3CHOOH": 3.362080126982537e-22,
   "CH2CH2OOH": 1.08402443246877e-13,
   "CH3CH2OOH": 4.490735399995194e-12,
   "CH3C(O)OO": 6.612120443167903e-13,
   "CH3C(O)OOH": 7.934241516849601e-16,
   "HOCH2CH2OO": 1.2229114674679727e-14,
   "C3H2": 4.1819474520495764e-17,
   "cC3H2": 1.3401322835888077e-08,
   "C3H3": 0.0003686937318305075,
   "CH2CCH": 3.3387935670723055e-05,
   "CH2CCH2": 0.012270924027821204,
   "CH3CCH": 0.011077001257163595,
   "cC3H4": 2.001664096677155e-07,
   "CH2CHCH2": 0.0003754492003629269,
   "CH3CHCH": 1.0563976419768532e-07,
   "CH3CCH2": 7.548129966945009e-07,
   "cC3H5": 1.3717410631905936e-09,
   "C3H6": 0.24832911145771877,
   "cC3H6": 0.00019833394176174113,
   "iC3H7": 4.720218559650624e-06,
   "nC3H7": 6.956008453120036e-07,
   "C3H8": 0.7950432915209323,
   "CHCC*O": 3.14654301080265e-08,
   "CH*CCO": 3.7032041481767133e-06,
   "C*CCHO": 7.276191285426886e-15,
   "CH2CCO": 0.0009047479331063715,
   "CHCCHO": 2.858950373786539e-06,
   "C2H3CO": 2.908137372787398e-05,
   "CHCHCHO": 4.962350194626628e-11,
   "CH2CCHO": 9.614579467210503e-09,
   "CH3CCO": 3.6161667400498684e-08,
   "C2H3CHO": 0.05851240727285986,
   "CH3CHCO": 0.001754515228493394,
   "CH2CHCH2O": 9.818855447558334e-11,
   "propen1oxy": 1.8840994039621914e-07,
   "propen2oxy": 2.577276229331894e-08,
   "CH2CCH2OH": 3.437970278080304e-11,
   "CH2C(OH)CH2": 1.4951100654758005e-06,
   "CH3C(OH)CH": 3.482574769459638e-10,
   "CH3CH2CO": 5.812908183077736e-12,
   "CH3C(O)CH2": 3.911624512105216e-08,
   "CH3CHCHO": 8.299274072065046e-08,
   "CH2CHCHOH": 1.8764940970452438e-08,
   "CH2CH2CHO": 8.525285089911077e-11,
   "vinoxylmethyl": 1.0961455177752713e-10,
   "CH3CH2CHO": 7.6247954221775575e-06,
   "cC3H6O": 0.04371860644741631,
   "CH2CHCH2OH": 3.107631449684456e-05,
   "CH3CHCHOH": 0.00016064043684769512,
   "CH3C(O)CH3": 6.9801803271104175e-06,
   "nC3H7O": 1.3877918990577394e-07,
   "iC3H7O": 2.164404933436557e-14,
   "CH3CH2CHOH": 1.5935068693703146e-10,
   "CH3CHCH2OH": 3.959924443470358e-10,
   "CH2CH2CH2OH": 7.015576627044524e-13,
   "OCHCH2CH2O": 5.47770263473616e-16,
   "oxiranylmet": 1.9188478257248623e-06,
   "CH3COCH2O": 1.4389759613215854e-19,
   "CH3CH(CHO)O": 7.686290162739616e-17,
   "CH2CHCH2OO": 3.8728675694195084e-09,
   "CHCHCH2OOH": 7.490650509251675e-13,
   "CH2CHCH2OOH": 1.7706899863742044e-10,
   "CH3CHCHOOH": 2.418723043172201e-19,
   "CH3C(CH2)OOH": 2.3894558830737342e-20,
   "nC3H7OO": 2.3855898011722196e-11,
   "iC3H7OO": 8.567041686855147e-10,
   "CH2CH2CH2OOH": 4.705405746955318e-13,
   "CH3CHCH2OOH": 5.847123805173929e-13,
   "CH2CH(OOH)CH3": 1.905296328228535e-13,
   "nC3H7OOH": 2.0086902230270532e-15,
   "iC3H7OOH": 7.593886074031668e-14,
   "OCHCH2CH2OOH": 7.420423566119231e-18,
   "cC2H3OCH2OOH": 1.500874028425876e-13,
   "CH3COCH2OOH": 3.3929229285385476e-18,
   "CH3CHOOHCHO": 9.332856178042041e-19,
   "HOOCCCOO*": 1.8760005205087825e-17,
   "HOOCC(C)OO*": 2.6642693191489917e-17,
   "HOOC(C)COO*": 1.715990659243768e-17,
   "HOOCC(C*)OOH": 1.5856871850463774e-20
  }
 },
 {
  "t": 4.1833300000107965,
  "T": 1154.98371378391,
  "p": 101325.0,
  "sxC": {
   "C": 4.220558985839674e-18,
   "CH": 7.089157316852869e-15,
   "CH2": 3.3595313990134613e-09,
   "CH2(S)": 1.174645156436884e-11,
   "CH3": 3.802200505831006e-05,
   "CH4": 0.13663331461227268,
   "CO": 0.11513431449835822,
   "HCO": 1.575825797367449e-07,
   "CH2O": 0.0014283870311096202,
   "HCOH": 1.4279082267655903e-11,
   "CH3O": 1.4855620834180221e-09,
   "CH2OH": 3.174400250224304e-08,
   "CH3OH": 0.0021176049101027214,
   "CO2": 0.001410829549207796,
   "HOCO": 6.499323378364999e-11,
   "OCHO": 4.905390316706387e-16,
   "HOCHO": 4.550399907445017e-05,
   "CH3OO": 9.900383592621452e-09,
   "CH2OOH": 2.8829039671586824e-20,
   "HOCH2O": 1.4720695209070527e-15,
   "CH3OOH": 3.0224861441932345e-10,
   "C2": 2.130809638090651e-20,
   "C2H": 7.016293779895803e-13,
   "C2H2": 0.01464738749991357,
   "H2CC": 6.717641016892122e-10,
   "C2H3": 2.0163945067393302e-06,
   "C2H4": 0.32798097568404233,
   "C2H5": 3.369119645771059e-06,
   "C2H6": 0.018863552739471327,
   "C2O": 2.9627370931956496e-14,
   "HCCO": 4.2694289988707137e-08,
   "HCCOH": 5.233663827016147e-07,
   "CH2CO": 0.006396560831156645,
   "CHCHO": 9.205440093431822e-09,
   "CHCHOH": 1.2292915552147238e-10,
   "cC2H3O": 5.503683403910901e-16,
   "CH3CO": 2.5477084014180233e-09,
   "CH2CHO": 7.792643119589928e-07,
   "CH3CHO": 0.0031764581870528607,
   "cC2H4O": 2.9759178583210483e-06,
   "CH2CHOH": 0.0027125059984315068,
   "CH3CH2O": 5.451191148569176e-13,
   "CH3CHOH": 8.101137200603329e-10,
   "CH2CH2OH": 1.9483491477233693e-09,
   "CH3CH2OH": 1.6724716731273908e-05,
   "OCHCO": 3.9856180274933747e-16,
   "OCHCHO": 1.5357182395038108e-05,
   "CH2CHOO": 1.0891992565792612e-10,
   "CH3C(O)O": 1.3107186841396706e-16,
   "CH2CHOOH": 9.965988983358781e-14,
   "CH3C(O)OH": 9.907875792664893e-07,
   "CH3CH2OO": 3.068896466475534e-09,
   "CH3CHOOH": 1.9934085150939428e-22,
   "CH2CH2OOH": 8.148187643222349e-14,
   "CH3CH2OOH": 3.2599477817577413e-12,
   "CH3C(O)OO": 4.659499636422256e-13,
   "CH3C(O)OOH": 5.75163657602252e-16,
   "HOCH2CH2OO": 8.277062634806407e-15,
   "C3H2": 3.9602122630931077e-17,
   "cC3H2": 1.5746425389407444e-08,
   "C3H3": 0.00038514956798213793,
   "CH2CCH": 3.5765005171714233e-05,
   "CH2CCH2": 0.012496531142793643,
   "CH3CCH": 0.01175647551563739,
   "cC3H4": 2.0882378911559667e-07,
   "CH2CHCH2": 0.00035549790832709396,
   "CH3CHCH": 9.119036194191253e-08,
   "CH3CCH2": 7.090165095301807e-07,
   "cC3H5": 1.2777066991260815e-09,
   "C3H6": 0.24155560357662068,
   "cC3H6": 0.0001926639368023176,
   "iC3H7": 4.028976943521368e-06,
[truncated: 76,827 more chars]
