# Supplementary material for: Green synthesis of propylene oxide directly from propane
Source: Nat Commun. 2022 Dec 13;13:7504. doi: 10.1038/s41467-022-34967-2 (PMC9748031; doi:10.1038/s41467-022-34967-2)
Supplement: Supplementary file 4 — Supplementary Software 1 [file 41467_2022_34967_MOESM4_ESM.zip › results/XS-773-DTU_N2.json]

[
 {
  "t": 1.5974500000019978,
  "T": 773.9696304480204,
  "p": 101324.99999999999,
  "sxC": {
   "C": 1.709434186809731e-33,
   "CH": 1.4351939926613124e-25,
   "CH2": 6.690566218169314e-16,
   "CH2(S)": 2.924886388189065e-17,
   "CH3": 2.6196308013889183e-06,
   "CH4": 0.00816421805169971,
   "CO": 0.001077520231110072,
   "HCO": 8.22348015109017e-11,
   "CH2O": 0.012549050892348448,
   "HCOH": 4.504228071057045e-14,
   "CH3O": 9.249385123270161e-08,
   "CH2OH": 3.4903983793076477e-12,
   "CH3OH": 0.004821097061615368,
   "CO2": 5.201784117531198e-07,
   "HOCO": 1.2358184162477355e-14,
   "OCHO": 2.8074350853294587e-22,
   "HOCHO": 3.76372234993675e-08,
   "CH3OO": 4.341436722612954e-05,
   "CH2OOH": 7.966571345142427e-18,
   "HOCH2O": 1.500747120073161e-17,
   "CH3OOH": 4.447187393158769e-05,
   "C2": 2.1419357515406074e-30,
   "C2H": 4.831477239523776e-19,
   "C2H2": 3.1550010398644983e-06,
   "H2CC": 6.416572019754066e-19,
   "C2H3": 1.4711608597348955e-11,
   "C2H4": 0.04597875531158357,
   "C2H5": 1.8319254087059855e-08,
   "C2H6": 1.980297760515087e-05,
   "C2O": 1.0962733380391155e-26,
   "HCCO": 1.0160898597361504e-15,
   "HCCOH": 9.62435684538355e-14,
   "CH2CO": 7.204791918065329e-06,
   "CHCHO": 1.2932549147621354e-13,
   "CHCHOH": 2.394567838028899e-16,
   "cC2H3O": 1.0579937762701611e-16,
   "CH3CO": 1.1880892527693458e-11,
   "CH2CHO": 8.834050587231297e-09,
   "CH3CHO": 0.0029235953639126337,
   "cC2H4O": 8.148719474405682e-05,
   "CH2CHOH": 1.0196721786245463e-05,
   "CH3CH2O": 7.910900997706327e-13,
   "CH3CHOH": 3.284088113049056e-14,
   "CH2CH2OH": 6.161393731123093e-11,
   "CH3CH2OH": 1.576757747481928e-08,
   "OCHCO": 1.9837834617387655e-19,
   "OCHCHO": 4.224796520562175e-06,
   "CH2CHOO": 3.859901703324595e-11,
   "CH3C(O)O": 5.755905300935864e-18,
   "CH2CHOOH": 8.321725068978245e-12,
   "CH3C(O)OH": 5.4656723885557414e-11,
   "CH3CH2OO": 1.4723488216653902e-06,
   "CH3CHOOH": 9.720497000402436e-21,
   "CH2CH2OOH": 1.688263330484174e-13,
   "CH3CH2OOH": 1.0319960519125205e-07,
   "CH3C(O)OO": 2.263459148860327e-10,
   "CH3C(O)OOH": 1.868249943419864e-10,
   "HOCH2CH2OO": 1.967704149609786e-11,
   "C3H2": 4.931137022621447e-33,
   "cC3H2": 9.680637672086409e-24,
   "C3H3": 6.619816561046524e-14,
   "CH2CCH": 1.1320478377613503e-15,
   "CH2CCH2": 6.297826289340445e-08,
   "CH3CCH": 2.994389154052373e-07,
   "cC3H4": 3.889820067165274e-14,
   "CH2CHCH2": 1.0692536606940322e-07,
   "CH3CHCH": 1.8203589170814706e-11,
   "CH3CCH2": 8.252272694914134e-12,
   "cC3H5": 3.740356954331185e-16,
   "C3H6": 0.8642114699440551,
   "cC3H6": 2.0658030073344654e-08,
   "iC3H7": 1.8709111740806899e-06,
   "nC3H7": 2.8987363399800113e-06,
   "C3H8": 0.005000044088378038,
   "CHCC*O": 3.975950068154451e-11,
   "CH*CCO": 5.283178166055455e-11,
   "C*CCHO": 4.98421278655068e-21,
   "CH2CCO": 8.289342719877419e-06,
   "CHCCHO": 2.0903815263414743e-07,
   "C2H3CO": 3.993394544928354e-08,
   "CHCHCHO": 1.9785097056016276e-12,
   "CH2CCHO": 2.078922943909627e-11,
   "CH3CCO": 8.129539993543334e-13,
   "C2H3CHO": 0.002108501297640399,
   "CH3CHCO": 5.7467475725849145e-08,
   "CH2CHCH2O": 1.602761044075977e-11,
   "propen1oxy": 7.235013906649328e-07,
   "propen2oxy": 1.3867788851328345e-07,
   "CH2CCH2OH": 1.2499079684875774e-16,
   "CH2C(OH)CH2": 1.5162664050031518e-11,
   "CH3C(OH)CH": 2.685411400124308e-14,
   "CH3CH2CO": 1.3902201849913229e-14,
   "CH3C(O)CH2": 2.1018012681247414e-09,
   "CH3CHCHO": 4.7174021571806185e-09,
   "CH2CHCHOH": 5.634966731792485e-10,
   "CH2CH2CHO": 1.889196775726344e-11,
   "vinoxylmethyl": 4.7222278642210274e-11,
   "CH3CH2CHO": 4.726954051511439e-06,
   "cC3H6O": 0.057859776908412174,
   "CH2CHCH2OH": 8.198807289179386e-07,
   "CH3CHCHOH": 3.063595875262079e-06,
   "CH3C(O)CH3": 9.518829866391196e-06,
   "nC3H7O": 3.205276330082429e-10,
   "iC3H7O": 4.6916799613656744e-11,
   "CH3CH2CHOH": 1.8793679735592654e-13,
   "CH3CHCH2OH": 7.962058737468425e-10,
   "CH2CH2CH2OH": 3.683998483915604e-15,
   "OCHCH2CH2O": 6.0698979880019296e-15,
   "oxiranylmet": 1.6918307828873448e-05,
   "CH3COCH2O": 8.206226964521414e-20,
   "CH3CH(CHO)O": 2.6957910083706388e-20,
   "CH2CHCH2OO": 3.367030328618234e-09,
   "CHCHCH2OOH": 2.133244099491415e-15,
   "CH2CHCH2OOH": 1.7434617085512428e-07,
   "CH3CHCHOOH": 1.629845037971549e-17,
   "CH3C(CH2)OOH": 1.853888505031941e-17,
   "nC3H7OO": 1.622294994010753e-05,
   "iC3H7OO": 1.8128219572422195e-05,
   "CH2CH2CH2OOH": 9.873537385498203e-09,
   "CH3CHCH2OOH": 7.572874049875524e-11,
   "CH2CH(OOH)CH3": 4.553604633860898e-12,
   "nC3H7OOH": 1.220245804121387e-06,
   "iC3H7OOH": 1.3635917033197814e-06,
   "OCHCH2CH2OOH": 2.452534692402185e-07,
   "cC2H3OCH2OOH": 8.187394619776652e-09,
   "CH3COCH2OOH": 7.813742117280753e-11,
   "CH3CHOOHCHO": 8.210209081198225e-11,
   "HOOCCCOO*": 1.7706404695695052e-08,
   "HOOCC(C)OO*": 1.2911361567363946e-10,
   "HOOC(C)COO*": 1.8310714153849714e-11,
   "HOOCC(C*)OOH": 3.0547059919156188e-15
  }
 },
 {
  "t": 2.749770000009547,
  "T": 776.6631212470979,
  "p": 101325.00000000001,
  "sxC": {
   "C": -1.2878442904547108e-32,
   "CH": 9.908607505955294e-25,
   "CH2": 3.121241433971598e-15,
   "CH2(S)": 5.651134639117983e-17,
   "CH3": 1.7876118052870588e-06,
   "CH4": 0.008951597175019919,
   "CO": 0.0021125218506112134,
   "HCO": 1.5838773478209183e-10,
   "CH2O": 0.01346781215791087,
   "HCOH": 1.6550650342216145e-13,
   "CH3O": 6.933959897241723e-08,
   "CH2OH": 6.829499723286151e-12,
   "CH3OH": 0.005337660832373996,
   "CO2": 2.758852751940392e-06,
   "HOCO": 6.984757310452574e-14,
   "OCHO": 3.848080474988062e-21,
   "HOCHO": 1.8811633161952752e-07,
   "CH3OO": 2.69497047296468e-05,
   "CH2OOH": 1.519370279367e-17,
   "HOCH2O": 4.3160080668283934e-17,
   "CH3OOH": 2.9822667546476535e-05,
   "C2": 1.8092140946417462e-29,
   "C2H": 1.4323110699853016e-18,
   "C2H2": 1.623261092085635e-05,
   "H2CC": 3.667543273740682e-18,
   "C2H3": 5.5276291750491735e-11,
   "C2H4": 0.05026227904617759,
   "C2H5": 1.823106566759765e-08,
   "C2H6": 3.471089697174401e-05,
   "C2O": 2.762221059945503e-25,
   "HCCO": 9.123029297012952e-15,
   "HCCOH": 2.1001840603830202e-12,
   "CH2CO": 2.2898062448761928e-05,
   "CHCHO": 4.878939226232947e-13,
   "CHCHOH": 2.973433844696891e-15,
   "cC2H3O": 4.2105309750599085e-16,
   "CH3CO": 2.447656488875865e-11,
   "CH2CHO": 7.073197367541766e-09,
   "CH3CHO": 0.0034578415833212512,
   "cC2H4O": 0.00018352194285508447,
   "CH2CHOH": 4.10665710999431e-05,
   "CH3CH2O": 9.046534819049724e-13,
   "CH3CHOH": 7.13979518768451e-14,
   "CH2CH2OH": 1.8189140221290592e-10,
   "CH3CH2OH": 6.653478997563183e-08,
   "OCHCO": 1.5248638803531912e-18,
   "OCHCHO": 1.938319931258781e-05,
   "CH2CHOO": 1.3279013095342714e-10,
   "CH3C(O)O": 2.7071197837378863e-17,
   "CH2CHOOH": 4.320128321701338e-11,
   "CH3C(O)OH": 2.812039732784918e-10,
   "CH3CH2OO": 1.3304921459994665e-06,
   "CH3CHOOH": 2.6853557219771238e-20,
   "CH2CH2OOH": 2.0558676176627362e-13,
   "CH3CH2OOH": 1.0445761465755428e-07,
   "CH3C(O)OO": 4.1096457704354025e-10,
   "CH3C(O)OOH": 8.201153636571162e-10,
   "HOCH2CH2OO": 5.2866516148037735e-11,
   "C3H2": 3.9597969496386295e-32,
   "cC3H2": 2.0206712458755671e-22,
   "C3H3": 4.69743247825354e-13,
   "CH2CCH": 6.64656445953452e-14,
   "CH2CCH2": 2.792358437193457e-07,
   "CH3CCH": 1.1171402093496306e-06,
   "cC3H4": 1.4772880422653943e-13,
   "CH2CHCH2": 1.972206346556271e-07,
   "CH3CHCH": 4.9815266036428016e-11,
   "CH3CCH2": 1.8266326137246913e-11,
   "cC3H5": 7.675151176561163e-16,
   "C3H6": 0.8462658832362017,
   "cC3H6": 3.589215480905594e-08,
   "iC3H7": 1.2518930918117926e-06,
   "nC3H7": 2.0541349983741358e-06,
   "C3H8": 0.01500011853417692,
   "CHCC*O": 2.937001993575024e-10,
   "CH*CCO": 1.8411003990068215e-10,
   "C*CCHO": 3.9850051170763606e-20,
   "CH2CCO": 1.7518097895446497e-05,
   "CHCCHO": 1.0147425341378166e-06,
   "C2H3CO": 7.304777545287425e-08,
   "CHCHCHO": 6.224568288323066e-12,
   "CH2CCHO": 8.251134436094116e-11,
   "CH3CCO": 2.8129023103149168e-12,
   "C2H3CHO": 0.005204689456803014,
   "CH3CHCO": 4.767340507531732e-07,
   "CH2CHCH2O": 1.4958993212018058e-11,
   "propen1oxy": 7.797453121664178e-07,
   "propen2oxy": 1.4030407620588e-07,
   "CH2CCH2OH": 1.423398061172768e-15,
   "CH2C(OH)CH2": 2.415804492211174e-10,
   "CH3C(OH)CH": 2.543161532349514e-13,
   "CH3CH2CO": 4.022562195421428e-14,
   "CH3C(O)CH2": 1.2074405712032311e-08,
   "CH3CHCHO": 2.4100499540290326e-08,
   "CH2CHCHOH": 2.8959609282195026e-09,
   "CH2CH2CHO": 1.7615615781979556e-11,
   "vinoxylmethyl": 4.367626725794704e-11,
   "CH3CH2CHO": 8.33120818814952e-06,
   "cC3H6O": 0.06445979758891282,
   "CH2CHCH2OH": 3.3107500558975495e-06,
   "CH3CHCHOH": 1.23408763341709e-05,
   "CH3C(O)CH3": 9.490473837662597e-06,
   "nC3H7O": 8.22738042308262e-10,
   "iC3H7O": 3.0014369150066587e-11,
   "CH3CH2CHOH": 1.4958072734217884e-12,
   "CH3CHCH2OH": 2.0067985559366894e-09,
   "CH2CH2CH2OH": 9.380008388827808e-15,
   "OCHCH2CH2O": 3.846608284252129e-15,
   "oxiranylmet": 1.7139971367425663e-05,
   "CH3COCH2O": 5.524980699827724e-20,
   "CH3CH(CHO)O": 9.214664870571924e-20,
   "CH2CHCH2OO": 5.837496547676349e-09,
   "CHCHCH2OOH": 3.926385145249498e-15,
   "CH2CHCH2OOH": 1.1557319820661785e-07,
   "CH3CHCHOOH": 1.1885306825247113e-17,
   "CH3C(CH2)OOH": 1.2345275293502914e-17,
   "nC3H7OO": 1.0495146169776876e-05,
   "iC3H7OO": 1.1053301117351218e-05,
   "CH2CH2CH2OOH": 6.605917005062967e-09,
   "CH3CHCH2OOH": 5.682947052250064e-11,
   "CH2CH(OOH)CH3": 3.1766328845892617e-12,
   "nC3H7OOH": 7.637965755578371e-07,
   "iC3H7OOH": 8.044146239320274e-07,
   "OCHCH2CH2OOH": 1.433927161652584e-07,
   "cC2H3OCH2OOH": 5.029194856452937e-09,
   "CH3COCH2OOH": 4.862961704047387e-11,
   "CH3CHOOHCHO": 5.444385134664398e-11,
   "HOOCCCOO*": 1.0818425130155769e-08,
   "HOOCC(C)OO*": 8.857995391327321e-11,
   "HOOC(C)COO*": 1.1817549699849881e-11,
   "HOOCC(C*)OOH": 2.0121900097163083e-15
  }
 },
 {
  "t": 3.421440000013947,
  "T": 779.8867356289544,
  "p": 101324.99999999999,
  "sxC": {
   "C": 3.682169080449376e-32,
   "CH": 3.6513773396609984e-24,
   "CH2": 8.696910664577572e-15,
   "CH2(S)": 9.598130363601037e-17,
   "CH3": 1.6616016606833277e-06,
   "CH4": 0.009668957738233926,
   "CO": 0.0031955858665068623,
   "HCO": 2.374993484109229e-10,
   "CH2O": 0.01398202087190369,
   "HCOH": 3.497760763831236e-13,
   "CH3O": 6.668476132350363e-08,
   "CH2OH": 1.024570977761232e-11,
   "CH3OH": 0.005663260809565468,
   "CO2": 6.302107524661805e-06,
   "HOCO": 1.802255346134246e-13,
   "OCHO": 1.4999226062416554e-20,
   "HOCHO": 4.2043890378432833e-07,
   "CH3OO": 2.2493032077646643e-05,
   "CH2OOH": 2.339666235509003e-17,
   "HOCH2O": 7.596300749764295e-17,
   "CH3OOH": 2.5746640052485134e-05,
   "C2": 5.380703608126625e-29,
   "C2H": 2.3426555342610685e-18,
   "C2H2": 3.2654318911626405e-05,
   "H2CC": 8.518981644528967e-18,
   "C2H3": 1.1301990764587417e-10,
   "C2H4": 0.05338328024127839,
   "C2H5": 2.0835883840804176e-08,
   "C2H6": 4.901887384018189e-05,
   "C2O": 1.5404386390851772e-24,
   "HCCO": 2.850536902733375e-14,
   "HCCOH": 8.487647110366824e-12,
   "CH2CO": 3.968477405644562e-05,
   "CHCHO": 9.96806504362659e-13,
   "CHCHOH": 1.0306103580347839e-14,
   "cC2H3O": 8.673571993545411e-16,
   "CH3CO": 3.7122651439097405e-11,
   "CH2CHO": 7.624717038102768e-09,
   "CH3CHO": 0.0038024261529757326,
   "cC2H4O": 0.0002741527778733665,
   "CH2CHOH": 7.817855812326547e-05,
   "CH3CH2O": 1.0776783405358235e-12,
   "CH3CHOH": 1.164140041533319e-13,
   "CH2CH2OH": 3.298842423698622e-10,
   "CH3CH2OH": 1.4889466533700803e-07,
   "OCHCO": 4.261711153410509e-18,
   "OCHCHO": 4.0600899314447e-05,
   "CH2CHOO": 2.453983151026631e-10,
   "CH3C(O)O": 5.478868030995014e-17,
   "CH2CHOOH": 9.409217368455362e-11,
   "CH3C(O)OH": 5.924221459586705e-10,
   "CH3CH2OO": 1.360815065443533e-06,
   "CH3CHOOH": 4.992022953111931e-20,
   "CH2CH2OOH": 2.501643636177156e-13,
   "CH3CH2OOH": 1.1191321044442409e-07,
   "CH3C(O)OO": 5.456176003341997e-10,
   "CH3C(O)OOH": 1.5149335495024833e-09,
   "HOCH2CH2OO": 8.602054440865157e-11,
   "C3H2": 1.3629334772069366e-31,
   "cC3H2": 9.794057541465478e-22,
   "C3H3": 1.3665350933493551e-12,
   "CH2CCH": 4.614542116097747e-13,
   "CH2CCH2": 6.920276337747447e-07,
   "CH3CCH": 2.073387248321207e-06,
   "cC3H4": 2.9259908607759873e-13,
   "CH2CHCH2": 2.8550190911877853e-07,
   "CH3CHCH": 8.800326828032423e-11,
   "CH3CCH2": 2.9191511255942856e-11,
   "cC3H5": 1.251191939201786e-15,
   "C3H6": 0.8325750033357054,
   "cC3H6": 4.64654985484621e-08,
   "iC3H7": 1.1470693749816441e-06,
   "nC3H7": 1.8924353986376673e-06,
   "C3H8": 0.025000048367182847,
   "CHCC*O": 6.630407769521586e-10,
   "CH*CCO": 2.9997385871737165e-10,
   "C*CCHO": 9.8820379190985e-20,
   "CH2CCO": 2.2532549487349207e-05,
   "CHCCHO": 1.876359952651513e-06,
   "C2H3CO": 9.90553440821434e-08,
   "CHCHCHO": 1.0194262365240377e-11,
   "CH2CCHO": 1.4724453830730504e-10,
   "CH3CCO": 4.742559067230844e-12,
   "C2H3CHO": 0.007879309726072028,
   "CH3CHCO": 1.222874728784856e-06,
   "CH2CHCH2O": 1.8179032173982694e-11,
   "propen1oxy": 8.093341598468421e-07,
   "propen2oxy": 1.4068214793830992e-07,
   "CH2CCH2OH": 5.686362437710778e-15,
   "CH2C(OH)CH2": 1.0473501300992316e-09,
   "CH3C(OH)CH": 7.508670768049949e-13,
   "CH3CH2CO": 7.037732872838947e-14,
   "CH3C(O)CH2": 3.030117041244105e-08,
   "CH3CHCHO": 5.8653767116618476e-08,
   "CH2CHCHOH": 7.10106269598619e-09,
   "CH2CH2CHO": 2.1473806357388406e-11,
   "vinoxylmethyl": 5.250765808627431e-11,
   "CH3CH2CHO": 1.1164391845228475e-05,
   "cC3H6O": 0.06915806090954277,
   "CH2CHCH2OH": 6.328571228730462e-06,
   "CH3CHCHOH": 2.351179571752156e-05,
   "CH3C(O)CH3": 9.418634633258502e-06,
   "nC3H7O": 1.5252361955721752e-09,
   "iC3H7O": 2.573598564825597e-11,
   "CH3CH2CHOH": 4.134918002881927e-12,
   "CH3CHCH2OH": 3.1905925884374786e-09,
   "CH2CH2CH2OH": 1.7193389058494446e-14,
   "OCHCH2CH2O": 3.12536361666092e-15,
   "oxiranylmet": 1.685113301569142e-05,
   "CH3COCH2O": 4.903483288878852e-20,
   "CH3CH(CHO)O": 2.668431882226447e-19,
   "CH2CHCH2OO": 7.877849968214688e-09,
   "CHCHCH2OOH": 5.688864356675696e-15,
   "CH2CHCH2OOH": 1.0025507218133349e-07,
   "CH3CHCHOOH": 1.1033339052582145e-17,
   "CH3C(CH2)OOH": 1.0783323002699705e-17,
   "nC3H7OO": 8.706500897257568e-06,
   "iC3H7OO": 9.099780169792487e-06,
   "CH2CH2CH2OOH": 5.703134223403531e-09,
   "CH3CHCH2OOH": 5.440201851775042e-11,
   "CH2CH(OOH)CH3": 2.950024466093932e-12,
   "nC3H7OOH": 5.993407213981155e-07,
   "iC3H7OOH": 6.263970960925108e-07,
   "OCHCH2CH2OOH": 1.0584707376221687e-07,
   "cC2H3OCH2OOH": 3.940187312526654e-09,
   "CH3COCH2OOH": 3.915093260555119e-11,
   "CH3CHOOHCHO": 4.515249086024943e-11,
   "HOOCCCOO*": 8.413626194253583e-09,
   "HOOCC(C)OO*": 7.648951973419796e-11,
   "HOOC(C)COO*": 9.934650392913482e-12,
   "HOOCC(C*)OOH": 1.7332031147609699e-15
  }
 },
 {
  "t": 3.8832800000169727,
  "T": 783.4911332898115,
  "p": 101324.99999999999,
  "sxC": {
   "C": 1.0808026589842261e-31,
   "CH": 1.0151285921510082e-23,
   "CH2": 1.891188650353228e-14,
   "CH2(S)": 1.5694680337617122e-16,
   "CH3": 1.699719598181707e-06,
   "CH4": 0.010397472995358653,
   "CO": 0.004316753472946283,
   "HCO": 3.309415809772206e-10,
   "CH2O": 0.014394086697714366,
   "HCOH": 5.900035160210328e-13,
   "CH3O": 6.889338125502148e-08,
   "CH2OH": 1.4270536596784616e-11,
   "CH3OH": 0.005916707315548723,
   "CO2": 1.0867600508041516e-05,
   "HOCO": 3.585051037989118e-13,
   "OCHO": 3.9527360465254104e-20,
   "HOCHO": 7.246794044349639e-07,
   "CH3OO": 2.0469356370265908e-05,
   "CH2OOH": 3.34219790408082e-17,
   "HOCH2O": 1.1584305598313545e-16,
   "CH3OOH": 2.3745943014823768e-05,
   "C2": 1.2103172039626986e-28,
   "C2H": 3.296770233673723e-18,
   "C2H2": 5.038803656726407e-05,
   "H2CC": 1.5422068743604655e-17,
   "C2H3": 1.899018451824185e-10,
   "C2H4": 0.056159890644506896,
   "C2H5": 2.4733549496126004e-08,
   "C2H6": 6.451710197658965e-05,
   "C2O": 5.5170192298347596e-24,
   "HCCO": 6.520919685975637e-14,
   "HCCOH": 2.098593016986558e-11,
   "CH2CO": 5.735081849169106e-05,
   "CHCHO": 1.6695953785004056e-12,
   "CHCHOH": 2.4644531339816285e-14,
   "cC2H3O": 1.4540882027182037e-15,
   "CH3CO": 5.154977487317942e-11,
   "CH2CHO": 8.972073369208305e-09,
   "CH3CHO": 0.004092503190810995,
   "cC2H4O": 0.0003582712474691049,
   "CH2CHOH": 0.00011935128529272415,
   "CH3CH2O": 1.2847742611947264e-12,
   "CH3CHOH": 1.7567677704327073e-13,
   "CH2CH2OH": 5.168030129119557e-10,
   "CH3CH2OH": 2.641604972908974e-07,
   "OCHCO": 8.487031988883404e-18,
   "OCHCHO": 6.466488941793203e-05,
   "CH2CHOO": 3.6929142405572857e-10,
   "CH3C(O)O": 8.653341577381784e-17,
   "CH2CHOOH": 1.5433856700816268e-10,
   "CH3C(O)OH": 9.55288301821258e-10,
   "CH3CH2OO": 1.4309718311278354e-06,
   "CH3CHOOH": 8.131225277674914e-20,
   "CH2CH2OOH": 2.994965096833791e-13,
   "CH3CH2OOH": 1.1990629221502973e-07,
   "CH3C(O)OO": 6.601991999996096e-10,
   "CH3C(O)OOH": 2.1584609354250854e-09,
   "HOCH2CH2OO": 1.196993373475576e-10,
   "C3H2": 3.7265898780109493e-31,
   "cC3H2": 3.1041214676521583e-21,
   "C3H3": 3.075814322285783e-12,
   "CH2CCH": 1.6501716219332448e-12,
   "CH2CCH2": 1.382579057279867e-06,
   "CH3CCH": 3.1276808413143017e-06,
   "cC3H4": 4.793414463762635e-13,
   "CH2CHCH2": 3.8588862073193355e-07,
   "CH3CHCH": 1.3702723654549165e-10,
   "CH3CCH2": 4.23183019041815e-11,
   "cC3H5": 1.9195428848570204e-15,
   "C3H6": 0.8205557737766438,
   "cC3H6": 5.568444765096329e-08,
   "iC3H7": 1.1556005571974919e-06,
   "nC3H7": 1.8782121213918215e-06,
   "C3H8": 0.035000070096735614,
   "CHCC*O": 1.0793271749282524e-09,
   "CH*CCO": 4.145232622009933e-10,
   "C*CCHO": 1.7850196010711038e-19,
   "CH2CCO": 2.6120763864720714e-05,
   "CHCCHO": 2.652630392849284e-06,
   "C2H3CO": 1.2391212894104714e-07,
   "CHCHCHO": 1.4084514535985366e-11,
   "CH2CCHO": 2.1776291690429278e-10,
   "CH3CCO": 6.889730146022928e-12,
   "C2H3CHO": 0.010299519134235829,
   "CH3CHCO": 2.2313556171712897e-06,
   "CH2CHCH2O": 2.3415237213789523e-11,
   "propen1oxy": 8.265658680218962e-07,
   "propen2oxy": 1.4009667487097496e-07,
   "CH2CCH2OH": 1.5913916763809198e-14,
   "CH2C(OH)CH2": 3.003295939602018e-09,
   "CH3C(OH)CH": 1.5635075305663139e-12,
   "CH3CH2CO": 1.0625062190172366e-13,
   "CH3C(O)CH2": 5.6022070455882317e-08,
   "CH3CHCHO": 1.0678264994226459e-07,
   "CH2CHCHOH": 1.3039630182634925e-08,
   "CH2CH2CHO": 2.759795269891969e-11,
   "vinoxylmethyl": 6.682337537396055e-11,
   "CH3CH2CHO": 1.3788068945938864e-05,
   "cC3H6O": 0.07295083685203661,
   "CH2CHCH2OH": 9.710305111715932e-06,
   "CH3CHCHOH": 3.593589470706319e-05,
   "CH3C(O)CH3": 9.3199026587355e-06,
   "nC3H7O": 2.4984916209380848e-09,
   "iC3H7O": 2.399239417546707e-11,
   "CH3CH2CHOH": 8.353197473604645e-12,
   "CH3CHCH2OH": 4.417170318555092e-09,
   "CH2CH2CH2OH": 2.7819191072423416e-14,
   "OCHCH2CH2O": 2.7094381190190022e-15,
   "oxiranylmet": 1.6373193004698277e-05,
   "CH3COCH2O": 4.6949463612078147e-20,
   "CH3CH(CHO)O": 5.9055477788200645e-19,
   "CH2CHCH2OO": 9.868341563481249e-09,
   "CHCHCH2OOH": 7.71011637372363e-15,
   "CH2CHCH2OOH": 9.46874030078187e-08,
   "CH3CHCHOOH": 1.0904094165847123e-17,
   "CH3C(CH2)OOH": 1.0103093905645542e-17,
   "nC3H7OO": 7.706140913858014e-06,
   "iC3H7OO": 8.15645065476247e-06,
   "CH2CH2CH2OOH": 5.275933179801905e-09,
   "CH3CHCH2OOH": 5.5531221120524786e-11,
   "CH2CH(OOH)CH3": 2.9611207078725754e-12,
   "nC3H7OOH": 4.958060724314651e-07,
   "iC3H7OOH": 5.247529682311763e-07,
   "OCHCH2CH2OOH": 8.247163961783409e-08,
   "cC2H3OCH2OOH": 3.2825233099090015e-09,
   "CH3COCH2OOH": 3.3498427354400716e-11,
   "CH3CHOOHCHO": 3.938795963374864e-11,
   "HOOCCCOO*": 6.9447485433005124e-09,
   "HOOCC(C)OO*": 6.977166947959258e-11,
   "HOOC(C)COO*": 8.917119318163186e-12,
   "HOOCC(C*)OOH": 1.5980856500639223e-15
  }
 },
 {
  "t": 4.220250000009399,
  "T": 787.4090407014768,
  "p": 101325.00000000001,
  "sxC": {
   "C": 2.843543158319468e-31,
   "CH": 2.445316207209835e-23,
   "CH2": 3.584735966950753e-14,
   "CH2(S)": 2.514026127241422e-16,
   "CH3": 1.8257567822148193e-06,
   "CH4": 0.011156185775778198,
   "CO": 0.005466092681982125,
   "HCO": 4.4605754837588433e-10,
   "CH2O": 0.014773181913228156,
   "HCOH": 8.851319647319106e-13,
   "CH3O": 7.372904811024864e-08,
   "CH2OH": 1.922838406195437e-11,
   "CH3OH": 0.006128403433001879,
   "CO2": 1.627818069591218e-05,
   "HOCO": 6.244413868862648e-13,
   "OCHO": 8.551992567053111e-20,
   "HOCHO": 1.0907687869729786e-06,
   "CH3OO": 1.9415104738089163e-05,
   "CH2OOH": 4.5836428802777474e-17,
   "HOCH2O": 1.6515731476307896e-16,
   "CH3OOH": 2.2526796937539358e-05,
   "C2": 2.414914123415343e-28,
   "C2H": 4.367795566696885e-18,
   "C2H2": 6.877424340776189e-05,
   "H2CC": 2.4984848905211853e-17,
   "C2H3": 2.9051639845911564e-10,
   "C2H4": 0.058798302527628334,
   "C2H5": 2.9948118563282094e-08,
   "C2H6": 8.199763388399017e-05,
   "C2O": 1.5998123183874988e-23,
   "HCCO": 1.28392980082298e-13,
   "HCCOH": 4.10993871863647e-11,
   "CH2CO": 7.580902021488876e-05,
   "CHCHO": 2.542177137608532e-12,
   "CHCHOH": 4.9465930491264035e-14,
   "cC2H3O": 2.20321459764413e-15,
   "CH3CO": 6.87792014724453e-11,
   "CH2CHO": 1.0984041102836931e-08,
   "CH3CHO": 0.00436630700871583,
   "cC2H4O": 0.0004376870217920923,
   "CH2CHOH": 0.00016371804671699952,
   "CH3CH2O": 1.5312642720149313e-12,
   "CH3CHOH": 2.5669142341626033e-13,
   "CH2CH2OH": 7.536066110735442e-10,
   "CH3CH2OH": 4.131244643832635e-07,
   "OCHCO": 1.4301127983697573e-17,
   "OCHCHO": 8.978698478729033e-05,
   "CH2CHOO": 5.022979821417031e-10,
   "CH3C(O)O": 1.2132968319577039e-16,
   "CH2CHOOH": 2.1977796734672124e-10,
   "CH3C(O)OH": 1.351676163705947e-09,
   "CH3CH2OO": 1.5224668427733125e-06,
   "CH3CHOOH": 1.2384391381280546e-19,
   "CH2CH2OOH": 3.547091440056807e-13,
   "CH3CH2OOH": 1.2785067367890453e-07,
   "CH3C(O)OO": 7.646618157063195e-10,
   "CH3C(O)OOH": 2.706801599272413e-09,
   "HOCH2CH2OO": 1.5380861594702543e-10,
   "C3H2": 9.236041758785598e-31,
   "cC3H2": 8.071470468589903e-21,
   "C3H3": 6.1555506276086335e-12,
   "CH2CCH": 4.262974784661988e-12,
   "CH2CCH2": 2.442128584907554e-06,
   "CH3CCH": 4.266093864137925e-06,
   "cC3H4": 7.183689834035745e-13,
   "CH2CHCH2": 5.05645292727932e-07,
   "CH3CHCH": 2.0122733409763927e-10,
   "CH3CCH2": 5.860502882277906e-11,
   "cC3H5": 2.871880095431671e-15,
   "C3H6": 0.8094799259713795,
   "cC3H6": 6.449839857005642e-08,
   "iC3H7": 1.221997543951372e-06,
   "nC3H7": 1.9322025032508803e-06,
   "C3H8": 0.04500029127719028,
   "CHCC*O": 1.5153231792122488e-09,
   "CH*CCO": 5.401226121506927e-10,
   "C*CCHO": 2.8030278646909234e-19,
   "CH2CCO": 2.916130091037935e-05,
   "CHCCHO": 3.3158179243577574e-06,
   "C2H3CO": 1.496207746637011e-07,
   "CHCHCHO": 1.8069569442017973e-11,
   "CH2CCHO": 2.9854971252316864e-10,
   "CH3CCO": 9.519282032540735e-12,
   "C2H3CHO": 0.012544635892860203,
   "CH3CHCO": 3.4590694599693114e-06,
   "CH2CHCH2O": 3.073080696870827e-11,
   "propen1oxy": 8.357648932760536e-07,
   "propen2oxy": 1.3877463156766757e-07,
   "CH2CCH2OH": 3.6765519644559524e-14,
   "CH2C(OH)CH2": 6.929731454481349e-09,
   "CH3C(OH)CH": 2.7451699106943165e-12,
   "CH3CH2CO": 1.499817086505798e-13,
   "CH3C(O)CH2": 8.84218152285366e-08,
   "CH3CHCHO": 1.66992120577379e-07,
   "CH2CHCHOH": 2.058407448837925e-08,
   "CH2CH2CHO": 3.5828250953648126e-11,
   "vinoxylmethyl": 8.656763361242023e-11,
   "CH3CH2CHO": 1.6411015567015327e-05,
   "cC3H6O": 0.07613822276485645,
   "CH2CHCH2OH": 1.3395344492866797e-05,
   "CH3CHCHOH": 4.936130797669901e-05,
   "CH3C(O)CH3": 9.20204960084721e-06,
   "nC3H7O": 3.84427630239803e-09,
   "iC3H7O": 2.3293916448181755e-11,
   "CH3CH2CHOH": 1.4490777381204393e-11,
   "CH3CHCH2OH": 5.716499987627335e-09,
   "CH2CH2CH2OH": 4.2250262660824767e-14,
   "OCHCH2CH2O": 2.4166479149427117e-15,
   "oxiranylmet": 1.580158651645202e-05,
   "CH3COCH2O": 4.668259482527982e-20,
   "CH3CH(CHO)O": 1.1175909088742003e-18,
   "CH2CHCH2OO": 1.1928026655913854e-08,
   "CHCHCH2OOH": 1.0143970369729291e-14,
   "CH2CHCH2OOH": 9.386027812314979e-08,
   "CH3CHCHOOH": 1.1080595937927664e-17,
   "CH3C(CH2)OOH": 9.76257454201622e-18,
   "nC3H7OO": 7.015595208283519e-06,
   "iC3H7OO": 7.614280375033189e-06,
   "CH2CH2CH2OOH": 5.037166447424673e-09,
   "CH3CHCH2OOH": 5.835661584486664e-11,
   "CH2CH(OOH)CH3": 3.0819706737296202e-12,
   "nC3H7OOH": 4.1835227487923627e-07,
   "iC3H7OOH": 4.540199761658591e-07,
   "OCHCH2CH2OOH": 6.553974761352772e-08,
   "cC2H3OCH2OOH": 2.8066835260458094e-09,
   "CH3COCH2OOH": 2.9348432067272415e-11,
   "CH3CHOOHCHO": 3.499511994527549e-11,
   "HOOCCCOO*": 5.871224341202271e-09,
   "HOOCC(C)OO*": 6.503607405288125e-11,
   "HOOC(C)COO*": 8.224620699577366e-12,
   "HOOCC(C*)OOH": 1.5171650655095113e-15
  }
 },
 {
  "t": 4.473579999999808,
  "T": 791.5996931906395,
  "p": 101325.0,
  "sxC": {
   "C": 7.099665872900643e-31,
   "CH": 5.424028817425793e-23,
   "CH2": 6.241053841658005e-14,
   "CH2(S)": 3.968677358631403e-16,
   "CH3": 2.0201913159315775e-06,
   "CH4": 0.011952382781774063,
   "CO": 0.006635882573133165,
   "HCO": 5.904550168785297e-10,
   "CH2O": 0.015144033164011679,
   "HCOH": 1.2376127686416167e-12,
   "CH3O": 8.058680030885114e-08,
   "CH2OH": 2.544925935503313e-11,
   "CH3OH": 0.006310854516702487,
   "CO2": 2.2410074966394075e-05,
   "HOCO": 1.0033788392320482e-12,
   "OCHO": 1.6418913170446821e-19,
   "HOCHO": 1.5088791422246387e-06,
   "CH3OO": 1.8851306928694838e-05,
   "CH2OOH": 6.118780019488592e-17,
   "HOCH2O": 2.265965832438173e-16,
   "CH3OOH": 2.1665710572065855e-05,
   "C2": 4.529545784452394e-28,
   "C2H": 5.623471933433911e-18,
   "C2H2": 8.754206076677805e-05,
   "H2CC": 3.810844412504774e-17,
   "C2H3": 4.2127431683544246e-10,
   "C2H4": 0.061380794571910195,
   "C2H5": 3.6725690900946946e-08,
   "C2H6": 0.00010208220906321662,
   "C2O": 4.1053185694940913e-23,
   "HCCO": 2.31558581368309e-13,
   "HCCOH": 7.033402004964089e-11,
   "CH2CO": 9.500528517696793e-05,
   "CHCHO": 3.664842798214432e-12,
   "CHCHOH": 8.979099458858063e-14,
   "cC2H3O": 3.1444079833937263e-15,
   "CH3CO": 8.979774707776979e-11,
   "CH2CHO": 1.3722830095527092e-08,
   "CH3CHO": 0.004641362417076171,
   "cC2H4O": 0.000513330058118393,
   "CH2CHOH": 0.0002108150696825568,
   "CH3CH2O": 1.8258902186051755e-12,
   "CH3CHOH": 3.691355301252186e-13,
   "CH2CH2OH": 1.0524196218295177e-09,
   "CH3CH2OH": 5.960587265558099e-07,
   "OCHCO": 2.1837035735654895e-17,
   "OCHCHO": 0.0001148635166390946,
   "CH2CHOO": 6.436379593026398e-10,
   "CH3C(O)O": 1.5865567890874464e-16,
   "CH2CHOOH": 2.874602456293591e-10,
   "CH3C(O)OH": 1.769063485865315e-09,
   "CH3CH2OO": 1.6294423999134016e-06,
   "CH3CHOOH": 1.8101718555739475e-19,
   "CH2CH2OOH": 4.170062003644205e-13,
   "CH3CH2OOH": 1.355704749889411e-07,
   "CH3C(O)OO": 8.637648015950033e-10,
   "CH3C(O)OOH": 3.143974073108056e-09,
   "HOCH2CH2OO": 1.8802045147213308e-10,
   "C3H2": 2.179152431666045e-30,
   "cC3H2": 1.879203943647207e-20,
   "C3H3": 1.1550690646862009e-11,
   "CH2CCH": 9.082297285376065e-12,
   "CH2CCH2": 3.979861439259795e-06,
   "CH3CCH": 5.483196524391253e-06,
   "cC3H4": 1.0240680147202268e-12,
   "CH2CHCH2": 6.514677015603495e-07,
   "CH3CHCH": 2.8596351868127876e-10,
   "CH3CCH2": 7.91176271530738e-11,
   "cC3H5": 4.2441742370606985e-15,
   "C3H6": 0.7990219176099509,
   "cC3H6": 7.336755880093999e-08,
   "iC3H7": 1.3319013632344503e-06,
   "nC3H7": 2.0298705818952907e-06,
   "C3H8": 0.05500023769462781,
   "CHCC*O": 1.9601131200345236e-09,
   "CH*CCO": 6.864514802070759e-10,
   "C*CCHO": 4.082051689930235e-19,
   "CH2CCO": 3.201619486039006e-05,
   "CHCCHO": 3.86764174088443e-06,
   "C2H3CO": 1.7730288348588688e-07,
   "CHCHCHO": 2.226048726229925e-11,
   "CH2CCHO": 3.938676896489237e-10,
   "CH3CCO": 1.2886969129071769e-11,
   "C2H3CHO": 0.014662888733730459,
   "CH3CHCO": 4.875223441902377e-06,
   "CH2CHCH2O": 4.057147247504468e-11,
   "propen1oxy": 8.390590003930972e-07,
   "propen2oxy": 1.3688412163354376e-07,
   "CH2CCH2OH": 7.523578748107643e-14,
   "CH2C(OH)CH2": 1.394589154690347e-08,
   "CH3C(OH)CH": 4.355707242686584e-12,
   "CH3CH2CO": 2.0402180836956084e-13,
   "CH3C(O)CH2": 1.2677275339585158e-07,
   "CH3CHCHO": 2.3798602547577294e-07,
   "CH2CHCHOH": 2.9628277259360084e-08,
   "CH2CH2CHO": 4.6375072430330003e-11,
   "vinoxylmethyl": 1.1271798974446739e-10,
   "CH3CH2CHO": 1.9140744402327448e-05,
   "cC3H6O": 0.07886231115858462,
   "CH2CHCH2OH": 1.735363393526743e-05,
   "CH3CHCHOH": 6.365381919507348e-05,
   "CH3C(O)CH3": 9.069777004106273e-06,
   "nC3H7O": 5.698142564588126e-09,
   "iC3H7O": 2.316880078852796e-11,
   "CH3CH2CHOH": 2.2964930014469706e-11,
   "CH3CHCH2OH": 7.107952722137518e-09,
   "CH2CH2CH2OH": 6.178240525152008e-14,
   "OCHCH2CH2O": 2.1882154152723577e-15,
   "oxiranylmet": 1.5182136643072636e-05,
   "CH3COCH2O": 4.7596376192324635e-20,
   "CH3CH(CHO)O": 1.91818426509092e-18,
   "CH2CHCH2OO": 1.4119905574833423e-08,
   "CHCHCH2OOH": 1.3135860165905424e-14,
   "CH2CHCH2OOH": 9.62250839455068e-08,
   "CH3CHCHOOH": 1.1431345978342966e-17,
   "CH3C(CH2)OOH": 9.592291796260756e-18,
   "nC3H7OO": 6.480137833926301e-06,
   "iC3H7OO": 7.278950336880674e-06,
   "CH2CH2CH2OOH": 4.89309045706065e-09,
   "CH3CHCH2OOH": 6.23176929003589e-11,
   "CH2CH(OOH)CH3": 3.275369405268693e-12,
   "nC3H7OOH": 3.55822116635867e-07,
   "iC3H7OOH": 3.99645594918561e-07,
   "OCHCH2CH2OOH": 5.2479115419552224e-08,
   "cC2H3OCH2OOH": 2.431886683482107e-09,
   "CH3COCH2OOH": 2.5989500757365345e-11,
   "CH3CHOOHCHO": 3.13154865717002e-11,
   "HOOCCCOO*": 5.018226535563797e-09,
   "HOOCC(C)OO*": 6.1221075293952e-11,
   "HOOC(C)COO*": 7.689631692176924e-12,
   "HOOCC(C*)OOH": 1.4623834874514147e-15
  }
 },
 {
  "t": 4.66741999999247,
  "T": 796.0352005699174,
  "p": 101324.99999999999,
  "sxC": {
   "C": 1.7050662634050524e-30,
   "CH": 1.1426420299292614e-22,
   "CH2": 1.0265761795324766e-13,
   "CH2(S)": 6.193559126385261e-16,
   "CH3": 2.2795233053913607e-06,
   "CH4": 0.01278926608941394,
   "CO": 0.00782028984984927,
   "HCO": 7.731690998342551e-10,
   "CH2O": 0.015517087082103292,
   "HCOH": 1.6523528399301047e-12,
   "CH3O": 8.932272554939712e-08,
   "CH2OH": 3.3321357324192124e-11,
   "CH3OH": 0.006470413918842055,
   "CO2": 2.9173942630896777e-05,
   "HOCO": 1.5275150928953667e-12,
   "OCHO": 2.9101933726168167e-19,
   "HOCHO": 1.970214839414369e-06,
   "CH3OO": 1.856530786505535e-05,
   "CH2OOH": 8.005552466283038e-17,
   "HOCH2O": 3.0337686779818507e-16,
   "CH3OOH": 2.0975912198465545e-05,
   "C2": 8.203747572561823e-28,
   "C2H": 7.136500560537946e-18,
   "C2H2": 0.00010655712007703367,
   "H2CC": 5.603036716743874e-17,
   "C2H3": 5.905820525920633e-10,
   "C2H4": 0.06394673169208363,
   "C2H5": 4.543653768334648e-08,
   "C2H6": 0.00012537538002758454,
   "C2O": 9.735873285492874e-23,
   "HCCO": 3.9438582474062916e-13,
   "HCCOH": 1.103032096455664e-10,
   "CH2CO": 0.00011490478207848723,
   "CHCHO": 5.1029780102130995e-12,
   "CHCHOH": 1.5280473558369687e-13,
   "cC2H3O": 4.314473520141413e-15,
   "CH3CO": 1.1572362923555468e-10,
   "CH2CHO": 1.7331307007879958e-08,
   "CH3CHO": 0.004927755621825246,
   "cC2H4O": 0.0005857523311322702,
   "CH2CHOH": 0.00026036209375681745,
   "CH3CH2O": 2.1794875612888568e-12,
   "CH3CHOH": 5.262466374694654e-13,
   "CH2CH2OH": 1.4269401888657642e-09,
   "CH3CH2OH": 8.127002473238782e-07,
   "OCHCO": 3.1262821675412847e-17,
   "OCHCHO": 0.00013919603493011697,
   "CH2CHOO": 7.931264746002362e-10,
   "CH3C(O)O": 1.9817337117076004e-16,
   "CH2CHOOH": 3.551996605468825e-10,
   "CH3C(O)OH": 2.197802301476421e-09,
   "CH3CH2OO": 1.7492023293612873e-06,
   "CH3CHOOH": 2.572043021222357e-19,
   "CH2CH2OOH": 4.875788077862666e-13,
   "CH3CH2OOH": 1.4295879291784952e-07,
   "CH3C(O)OO": 9.601380966349825e-10,
   "CH3C(O)OOH": 3.46814730037621e-09,
   "HOCH2CH2OO": 2.2188139170914842e-10,
   "C3H2": 5.0064370068784006e-30,
   "cC3H2": 4.0877930357098397e-20,
   "C3H3": 2.0843960640150056e-11,
   "CH2CCH": 1.7040345624803178e-11,
   "CH2CCH2": 6.128717569133543e-06,
   "CH3CCH": 6.777849541850524e-06,
   "cC3H4": 1.4156228324337843e-12,
   "CH2CHCH2": 8.307900059574426e-07,
   "CH3CHCH": 3.9815026019008014e-10,
   "CH3CCH2": 1.0517174552461223e-10,
   "cC3H5": 6.2309254041124e-15,
   "C3H6": 0.7890029424638578,
   "cC3H6": 8.258769260156887e-08,
   "iC3H7": 1.4825271161706245e-06,
   "nC3H7": 2.161444813354291e-06,
   "C3H8": 0.06500040040917719,
   "CHCC*O": 2.4097351453659614e-09,
   "CH*CCO": 8.627732114439988e-10,
   "C*CCHO": 5.681338745087213e-19,
   "CH2CCO": 3.4871016204705565e-05,
   "CHCCHO": 4.318408784602602e-06,
   "C2H3CO": 2.0779180973634055e-07,
   "CHCHCHO": 2.6727423075362354e-11,
   "CH2CCHO": 5.081613997936978e-10,
   "CH3CCO": 1.7283115921814966e-11,
   "C2H3CHO": 0.016687122617544275,
   "CH3CHCO": 6.457093392175204e-06,
   "CH2CHCH2O": 5.360613156207333e-11,
   "propen1oxy": 8.377551249950019e-07,
   "propen2oxy": 1.3455508815250778e-07,
   "CH2CCH2OH": 1.416002391005372e-13,
   "CH2C(OH)CH2": 2.5536640919313723e-08,
   "CH3C(OH)CH": 6.4629452264077646e-12,
   "CH3CH2CO": 2.712496310380169e-13,
   "CH3C(O)CH2": 1.7046748607914554e-07,
   "CH3CHCHO": 3.186989692821043e-07,
   "CH2CHCHOH": 4.0091047864618235e-08,
   "CH2CH2CHO": 5.960152782753993e-11,
   "vinoxylmethyl": 1.467787727543528e-10,
   "CH3CH2CHO": 2.2040843890539065e-05,
   "cC3H6O": 0.08120580414273362,
   "CH2CHCH2OH": 2.1568623074598868e-05,
   "CH3CHCHOH": 7.873212448168859e-05,
   "CH3C(O)CH3": 8.926312319761494e-06,
   "nC3H7O": 8.239093058793038e-09,
   "iC3H7O": 2.3416599195338785e-11,
   "CH3CH2CHOH": 3.427333710609699e-11,
   "CH3CHCH2OH": 8.6068073669999e-09,
   "CH2CH2CH2OH": 8.8091665240416e-14,
   "OCHCH2CH2O": 1.998985098576672e-15,
   "oxiranylmet": 1.454158419792293e-05,
   "CH3COCH2O": 4.9525376622792807e-20,
   "CH3CH(CHO)O": 3.081513139291407e-18,
   "CH2CHCH2OO": 1.648736947928815e-08,
   "CHCHCH2OOH": 1.6850062525465052e-14,
   "CH2CHCH2OOH": 1.0116056075527836e-07,
   "CH3CHCHOOH": 1.1900649426707044e-17,
   "CH3C(CH2)OOH": 9.520520302789839e-18,
   "nC3H7OO": 6.03293483110649e-06,
   "iC3H7OO": 7.066641746156257e-06,
   "CH2CH2CH2OOH": 4.802285613611524e-09,
   "CH3CHCH2OOH": 6.719903958888444e-11,
   "CH2CH(OOH)CH3": 3.528103555641264e-12,
   "nC3H7OOH": 3.034073422522916e-07,
   "iC3H7OOH": 3.55350177811332e-07,
   "OCHCH2CH2OOH": 4.210709708570474e-08,
   "cC2H3OCH2OOH": 2.1229862948303085e-09,
   "CH3COCH2OOH": 2.3129563940771967e-11,
   "CH3CHOOHCHO": 2.8084188862688425e-11,
   "HOOCCCOO*": 4.3099124102580905e-09,
   "HOOCC(C)OO*": 5.788501459801928e-11,
   "HOOC(C)COO*": 7.242439463702231e-12,
   "HOOCC(C*)OOH": 1.4218627687192676e-15
  }
 },
 {
  "t": 4.817419999986791,
  "T": 800.694281791745,
  "p": 101324.99999999999,
  "sxC": {
   "C": 4.056869280436241e-30,
   "CH": 2.326073575962219e-22,
   "CH2": 1.6221394593342785e-13,
   "CH2(S)": 9.574794809307742e-16,
   "CH3": 2.6070219915711327e-06,
   "CH4": 0.013667931659414215,
   "CO": 0.009014692976116455,
   "HCO": 1.0053827407485107e-09,
   "CH2O": 0.01589703676206529,
   "HCOH": 2.136277623334126e-12,
   "CH3O": 9.998665155044199e-08,
   "CH2OH": 4.332138027018812e-11,
   "CH3OH": 0.006610760070782646,
   "CO2": 3.650351453006686e-05,
   "HOCO": 2.237345788411291e-12,
   "OCHO": 4.872905222926451e-19,
   "HOCHO": 2.4673248778002805e-06,
   "CH3OO": 1.8444567560305555e-05,
   "CH2OOH": 1.0306328799951485e-16,
   "HOCH2O": 3.9938854976869724e-16,
   "CH3OOH": 2.036135121644264e-05,
   "C2": 1.455260214029777e-27,
   "C2H": 8.992621920989027e-18,
   "C2H2": 0.0001257328585303512,
   "H2CC": 8.041208710502646e-17,
   "C2H3": 8.092381411109407e-10,
   "C2H4": 0.06651600803036259,
   "C2H5": 5.6567981385226764e-08,
   "C2H6": 0.00015250948672499684,
   "C2O": 2.186028297640293e-22,
   "HCCO": 6.453004536911719e-13,
   "HCCOH": 1.6278230840436072e-10,
   "CH2CO": 0.00013548385250235483,
   "CHCHO": 6.939508253257936e-12,
   "CHCHOH": 2.486899001973136e-13,
   "cC2H3O": 5.757499128032115e-15,
   "CH3CO": 1.4789310664023827e-10,
   "CH2CHO": 2.201333985217084e-08,
   "CH3CHO": 0.005232146729028828,
   "cC2H4O": 0.0006552908470997664,
   "CH2CHOH": 0.00031216861328850433,
   "CH3CH2O": 2.6051352169154715e-12,
   "CH3CHOH": 7.463820622507892e-13,
   "CH2CH2OH": 1.892539740791587e-09,
   "CH3CH2OH": 1.0621894285054472e-06,
   "OCHCO": 4.278170079711773e-17,
   "OCHCHO": 0.00016234523642910748,
   "CH2CHOO": 9.508531562142281e-10,
   "CH3C(O)O": 2.3961371006099535e-16,
   "CH2CHOOH": 4.213394309752497e-10,
   "CH3C(O)OH": 2.629996623608461e-09,
   "CH3CH2OO": 1.8800903191210765e-06,
   "CH3CHOOH": 3.578183044116509e-19,
   "CH2CH2OOH": 5.676252617614044e-13,
   "CH3CH2OOH": 1.4992237594372601e-07,
   "CH3C(O)OO": 1.0553281353730392e-09,
   "CH3C(O)OOH": 3.6851903737552908e-09,
   "HOCH2CH2OO": 2.548603024101097e-10,
   "C3H2": 1.1327958461744496e-29,
   "cC3H2": 8.504897533710739e-20,
   "C3H3": 3.666083326361046e-11,
   "CH2CCH": 2.9223023626162034e-11,
   "CH2CCH2": 9.050233403084559e-06,
   "CH3CCH": 8.151398248262032e-06,
   "cC3H4": 1.9183052299697688e-12,
   "CH2CHCH2": 1.0523667482193144e-06,
   "CH3CHCH": 5.467953714221579e-10,
   "CH3CCH2": 1.3844144514118935e-10,
   "cC3H5": 9.112452954130904e-15,
   "C3H6": 0.7793139750289926,
   "cC3H6": 9.238849294451305e-08,
   "iC3H7": 1.6760874270341267e-06,
   "nC3H7": 2.3227080838424674e-06,
   "C3H8": 0.07500044172673694,
   "CHCC*O": 2.8633697795977475e-09,
   "CH*CCO": 1.0792565967810715e-09,
   "C*CCHO": 7.679065514808553e-19,
   "CH2CCO": 3.78382052674427e-05,
   "CHCCHO": 4.680499191444234e-06,
   "C2H3CO": 2.4181856334682686e-07,
   "CHCHCHO": 3.1512635207711856e-11,
   "CH2CCHO": 6.463903704038634e-10,
   "CH3CCO": 2.3062823239186926e-11,
   "C2H3CHO": 0.018640715434196826,
   "CH3CHCO": 8.18723921120613e-06,
   "CH2CHCH2O": 7.072101989579424e-11,
   "propen1oxy": 8.327669258037917e-07,
   "propen2oxy": 1.3189141709698988e-07,
   "CH2CCH2OH": 2.506703716410422e-13,
   "CH2C(OH)CH2": 4.3632204530873984e-08,
   "CH3C(OH)CH": 9.143393500332285e-12,
   "CH3CH2CO": 3.5506251915611836e-13,
   "CH3C(O)CH2": 2.1901112340361705e-07,
   "CH3CHCHO": 4.0827610092934453e-07,
   "CH2CHCHOH": 5.191376970011517e-08,
   "CH2CH2CHO": 7.598125320731123e-11,
   "vinoxylmethyl": 1.9071966035668426e-10,
   "CH3CH2CHO": 2.5149751077780498e-05,
   "cC3H6O": 0.0832228124794017,
   "CH2CHCH2OH": 2.6029880914825773e-05,
   "CH3CHCHOH": 9.453995489997373e-05,
   "CH3C(O)CH3": 8.774091704628902e-06,
   "nC3H7O": 1.1701500611834692e-08,
   "iC3H7O": 2.3937492119685096e-11,
   "CH3CH2CHOH": 4.9001760046036227e-11,
   "CH3CHCH2OH": 1.0226273180456676e-08,
   "CH2CH2CH2OH": 1.2332665796701112e-13,
   "OCHCH2CH2O": 1.8365925842132363e-15,
   "oxiranylmet": 1.3897234555384268e-05,
   "CH3COCH2O": 5.251651436386162e-20,
   "CH3CH(CHO)O": 4.7189978775265876e-18,
   "CH2CHCH2OO": 1.9064965128937034e-08,
   "CHCHCH2OOH": 2.148255420394736e-14,
   "CH2CHCH2OOH": 1.0838432702317854e-07,
   "CH3CHCHOOH": 1.2460825172798922e-17,
   "CH3C(CH2)OOH": 9.511294783250076e-18,
   "nC3H7OO": 5.640415124068322e-06,
   "iC3H7OO": 6.934519287432907e-06,
   "CH2CH2CH2OOH": 4.743059739552429e-09,
   "CH3CHCH2OOH": 7.291241164300314e-11,
   "CH2CH(OOH)CH3": 3.835941824908014e-12,
   "nC3H7OOH": 2.5864132523890647e-07,
   "iC3H7OOH": 3.179340084132879e-07,
   "OCHCH2CH2OOH": 3.376015824950153e-08,
   "cC2H3OCH2OOH": 1.8618785844878716e-09,
   "CH3COCH2OOH": 2.062722182357584e-11,
   "CH3CHOOHCHO": 2.517874607530218e-11,
   "HOOCCCOO*": 3.7074120977949453e-09,
   "HOOCC(C)OO*": 5.481664791097911e-11,
   "HOOC(C)COO*": 6.849084269127943e-12,
   "HOOCC(C*)OOH": 1.3896536510745058e-15
  }
 },
 {
  "t": 4.934399999982363,
  "T": 805.5603453456793,
  "p": 101325.0,
  "sxC": {
   "C": 9.613727212372948e-30,
   "CH": 4.62413672673905e-22,
   "CH2": 2.488527782123614e-13,
   "CH2(S)": 1.4684753072754855e-15,
   "CH3": 3.0099211564868375e-06,
   "CH4": 0.014588319149644643,
   "CO": 0.01021554338635596,
   "HCO": 1.3012103694834794e-09,
   "CH2O": 0.016286064653714676,
   "HCOH": 2.6983524523889415e-12,
   "CH3O": 1.1274115395874449e-07,
   "CH2OH": 5.604594944364164e-11,
   "CH3OH": 0.006734291321828094,
   "CO2": 4.4350481290710005e-05,
   "HOCO": 3.183585976696138e-12,
   "OCHO": 7.821729471561164e-19,
   "HOCHO": 2.9943066118448245e-06,
   "CH3OO": 1.8422308876033238e-05,
   "CH2OOH": 1.308894174883989e-16,
   "HOCH2O": 5.193827814025857e-16,
   "CH3OOH": 1.976875657747488e-05,
   "C2": 2.5495424746288245e-27,
   "C2H": 1.1299176791309115e-17,
   "C2H2": 0.00014500151838596763,
   "H2CC": 1.134703461230085e-16,
   "C2H3": 1.091057012691082e-09,
   "C2H4": 0.0690987924783864,
   "C2H5": 7.074176295307152e-08,
   "C2H6": 0.00018416918426887688,
   "C2O": 4.716709248332148e-22,
   "HCCO": 1.0251421917506767e-12,
   "HCCOH": 2.2976035441476842e-10,
   "CH2CO": 0.00015673105238734412,
   "CHCHO": 9.279015700429473e-12,
   "CHCHOH": 3.917886950537402e-13,
   "cC2H3O": 7.525775686444445e-15,
   "CH3CO": 1.8794399173081015e-10,
   "CH2CHO": 2.8035935341406492e-08,
   "CH3CHO": 0.005559431831131764,
   "cC2H4O": 0.0007221596192482218,
   "CH2CHOH": 0.0003661023146101097,
   "CH3CH2O": 3.1186946121002175e-12,
   "CH3CHOH": 1.055155014669425e-12,
   "CH2CH2OH": 2.4663894722430017e-09,
   "CH3CH2OH": 1.343099143790894e-06,
   "OCHCO": 5.663639033727788e-17,
   "OCHCHO": 0.00018405278011989068,
   "CH2CHOO": 1.1170769633633223e-09,
   "CH3C(O)O": 2.8273519148871174e-16,
   "CH2CHOOH": 4.846338606390607e-10,
   "CH3C(O)OH": 3.0591565418420583e-09,
   "CH3CH2OO": 2.020847939963178e-06,
   "CH3CHOOH": 4.89527160133009e-19,
   "CH2CH2OOH": 6.583873293815602e-13,
   "CH3CH2OOH": 1.5637451265983708e-07,
   "CH3C(O)OO": 1.150283701873328e-09,
   "CH3C(O)OOH": 3.8052745251644355e-09,
   "HOCH2CH2OO": 2.863959661965291e-10,
   "C3H2": 2.5395223306351166e-29,
   "cC3H2": 1.7161952269104827e-19,
   "C3H3": 6.33203816868805e-11,
   "CH2CCH": 4.688197468723073e-11,
   "CH2CCH2": 1.293996231871129e-05,
   "CH3CCH": 9.60721941413828e-06,
   "cC3H4": 2.5654008799499736e-12,
   "CH2CHCH2": 1.3267776950508802e-06,
   "CH3CHCH": 7.43700885324332e-10,
   "CH3CCH2": 1.810906765715836e-10,
   "cC3H5": 1.329362127802447e-14,
   "C3H6": 0.7698822598954611,
   "cC3H6": 1.0297636989897574e-07,
   "iC3H7": 1.917875111697331e-06,
   "nC3H7": 2.51203723042483e-06,
   "C3H8": 0.08500078028793782,
   "CHCC*O": 3.3219203923255644e-09,
   "CH*CCO": 1.3479427308496544e-09,
   "C*CCHO": 1.0175537369434535e-18,
   "CH2CCO": 4.099627743915512e-05,
   "CHCCHO": 4.9663457745172335e-06,
   "C2H3CO": 2.80098247615342e-07,
   "CHCHCHO": 3.663907894562367e-11,
   "CH2CCHO": 8.143246980793083e-10,
   "CH3CCO": 3.067468657226112e-11,
   "C2H3CHO": 0.020541066695816984,
   "CH3CHCO": 1.00521629973657e-05,
   "CH2CHCH2O": 9.305608399076536e-11,
   "propen1oxy": 8.247877899141755e-07,
   "propen2oxy": 1.289774039161523e-07,
   "CH2CCH2OH": 4.2346963133333456e-13,
   "CH2C(OH)CH2": 7.070578274655201e-08,
   "CH3C(OH)CH": 1.2483870078040904e-11,
   "CH3CH2CO": 4.594882283300521e-13,
   "CH3C(O)CH2": 2.7201919940192336e-07,
   "CH3CHCHO": 5.060695634794197e-07,
   "CH2CHCHOH": 6.506054706619698e-08,
   "CH2CH2CHO": 9.609685877609741e-11,
   "vinoxylmethyl": 2.4702512793012485e-10,
   "CH3CH2CHO": 2.8489039737628228e-05,
   "cC3H6O": 0.08495216017818967,
   "CH2CHCH2OH": 3.0730568299831855e-05,
   "CH3CHCHOH": 0.00011103649884325185,
   "CH3C(O)CH3": 8.61505780233362e-06,
   "nC3H7O": 1.6390876220992462e-08,
   "iC3H7O": 2.4676929220368977e-11,
   "CH3CH2CHOH": 6.783951961651453e-11,
   "CH3CHCH2OH": 1.1978791059530613e-08,
   "CH2CH2CH2OH": 1.702299523402583e-13,
   "OCHCH2CH2O": 1.6945672323445624e-15,
   "oxiranylmet": 1.3260779390817222e-05,
   "CH3COCH2O": 5.67596526993849e-20,
   "CH3CH(CHO)O": 6.968573256517142e-18,
   "CH2CHCH2OO": 2.188321702622131e-08,
   "CHCHCH2OOH": 2.7272620920664948e-14,
   "CH2CHCH2OOH": 1.1776019937807179e-07,
   "CH3CHCHOOH": 1.309690807242979e-17,
   "CH3C(CH2)OOH": 9.54449800489755e-18,
   "nC3H7OO": 5.284160950751116e-06,
   "iC3H7OO": 6.858101554555472e-06,
   "CH2CH2CH2OOH": 4.702750048745985e-09,
   "CH3CHCH2OOH": 7.94274819912163e-11,
   "CH2CH(OOH)CH3": 4.198912824422333e-12,
   "nC3H7OOH": 2.2007300673565707e-07,
   "iC3H7OOH": 2.855719651723215e-07,
   "OCHCH2CH2OOH": 2.7007812485814366e-08,
   "cC2H3OCH2OOH": 1.638008678372415e-09,
   "CH3COCH2OOH": 1.8405126238225844e-11,
   "CH3CHOOHCHO": 2.2536943580819104e-11,
   "HOOCCCOO*": 3.1881967841820316e-09,
   "HOOCC(C)OO*": 5.190776081052774e-11,
   "HOOC(C)COO*": 6.491307620603e-12,
   "HOOCC(C*)OOH": 1.362434092767021e-15
  }
 },
 {
  "t": 5.02612999997889,
  "T": 810.6192220593936,
  "p": 101325.00000000001,
  "sxC": {
   "C": 2.2799417299740944e-29,
   "CH": 9.036913567683079e-22,
   "CH2": 3.732523378850249e-13,
   "CH2(S)": 2.2368431034463902e-15,
   "CH3": 3.4983892503657255e-06,
   "CH4": 0.015549452371152456,
   "CO": 0.011419927453931923,
   "HCO": 1.6785444900605774e-09,
   "CH2O": 0.016685144877879497,
   "HCOH": 3.349633864244967e-12,
   "CH3O": 1.2783122596994293e-07,
   "CH2OH": 7.224390973155413e-11,
   "CH3OH": 0.0068427201700635085,
   "CO2": 5.267910917824142e-05,
   "HOCO": 4.429224336767386e-12,
   "OCHO": 1.2154707404991983e-18,
   "HOCHO": 3.5466914030099773e-06,
   "CH3OO": 1.8455877832293284e-05,
   "CH2OOH": 1.6426827029284032e-16,
   "HOCH2O": 6.691549190955501e-16,
   "CH3OOH": 1.9168373673179225e-05,
   "C2": 4.4345423660194106e-27,
   "C2H": 1.4194724074560872e-17,
   "C2H2": 0.00016429897859829558,
   "H2CC": 1.5814360867411792e-16,
   "C2H3": 1.4536014823873959e-09,
   "C2H4": 0.07169940085486441,
   "C2H5": 8.873787072657874e-08,
   "C2H6": 0.00022109689657022266,
   "C2O": 9.874273545617036e-22,
   "HCCO": 1.5922037398221084e-12,
   "HCCOH": 3.1347267009836233e-10,
   "CH2CO": 0.00017864179388824055,
   "CHCHO": 1.2252405240100973e-11,
   "CHCHOH": 6.021518543790931e-13,
   "cC2H3O": 9.680484407065148e-15,
   "CH3CO": 2.378947438322818e-10,
   "CH2CHO": 3.5737705814323606e-08,
   "CH3CHO": 0.005913434594967958,
   "cC2H4O": 0.000786479627998403,
   "CH2CHOH": 0.00042205906057560775,
   "CH3CH2O": 3.7393314554366575e-12,
   "CH3CHOH": 1.4882969242167745e-12,
   "CH2CH2OH": 3.1673857645518693e-09,
   "CH3CH2OH": 1.6534137636822664e-06,
   "OCHCO": 7.311117428686678e-17,
   "OCHCHO": 0.0002041846112656634,
   "CH2CHOO": 1.2921350095941427e-09,
   "CH3C(O)O": 3.2729466400538424e-16,
   "CH2CHOOH": 5.44153072388028e-10,
   "CH3C(O)OH": 3.479954667022265e-09,
   "CH3CH2OO": 2.170340062560378e-06,
   "CH3CHOOH": 6.604608294733778e-19,
   "CH2CH2OOH": 7.611491894840016e-13,
   "CH3CH2OOH": 1.622349919921924e-07,
   "CH3C(O)OO": 1.2455778415258292e-09,
   "CH3C(O)OOH": 3.840754749028696e-09,
   "HOCH2CH2OO": 3.1592940891082665e-10,
   "C3H2": 5.657381087132913e-29,
   "cC3H2": 3.3875977548157358e-19,
   "C3H3": 1.0785630199032966e-10,
   "CH2CCH": 7.144754451506652e-11,
   "CH2CCH2": 1.80320055438494e-05,
   "CH3CCH": 1.1150222661056434e-05,
   "cC3H4": 3.400578507548135e-12,
   "CH2CHCH2": 1.66686240382894e-06,
   "CH3CHCH": 1.0043035853476074e-09,
   "CH3CCH2": 2.359253525210238e-10,
   "cC3H5": 1.9357451707958035e-14,
   "C3H6": 0.7606578469391475,
   "cC3H6": 1.1455371982648453e-07,
   "iC3H7": 2.215645349814451e-06,
   "nC3H7": 2.7291997342563466e-06,
   "C3H8": 0.09500077524029525,
   "CHCC*O": 3.7873941402954585e-09,
   "CH*CCO": 1.6835336525444047e-09,
   "C*CCHO": 1.3298178747579676e-18,
   "CH2CCO": 4.440593154306974e-05,
   "CHCCHO": 5.18772202139314e-06,
   "C2H3CO": 3.2336601621386017e-07,
   "CHCHCHO": 4.211474020773811e-11,
   "CH2CCHO": 1.0187699662474969e-09,
   "CH3CCO": 4.069033830779916e-11,
   "C2H3CHO": 0.022401045080795427,
   "CH3CHCO": 1.204093291621788e-05,
   "CH2CHCH2O": 1.2205437768620083e-10,
   "propen1oxy": 8.143736205443001e-07,
   "propen2oxy": 1.2588252977605116e-07,
   "CH2CCH2OH": 6.893717987032892e-13,
   "CH2C(OH)CH2": 1.0987907892356451e-07,
   "CH3C(OH)CH": 1.6582656342339544e-11,
   "CH3CH2CO": 5.892762565054719e-13,
   "CH3C(O)CH2": 3.2919815934633595e-07,
   "CH3CHCHO": 6.116045875651982e-07,
   "CH2CHCHOH": 7.951451604875723e-08,
   "CH2CH2CHO": 1.206446404064485e-10,
   "vinoxylmethyl": 3.187689850603434e-10,
   "CH3CH2CHO": 3.2066529667313564e-05,
   "cC3H6O": 0.0864232660300161,
   "CH2CHCH2OH": 3.5664816454582804e-05,
   "CH3CHCHOH": 0.00012818696672747026,
   "CH3C(O)CH3": 8.450858805049159e-06,
   "nC3H7O": 2.2702188905457247e-08,
   "iC3H7O": 2.560343011387395e-11,
   "CH3CH2CHOH": 9.159385046178056e-11,
   "CH3CHCH2OH": 1.387632020356624e-08,
   "CH2CH2CH2OH": 2.3227226789815096e-13,
   "OCHCH2CH2O": 1.5696061464601632e-15,
   "oxiranylmet": 1.2640341215916757e-05,
   "CH3COCH2O": 6.257615298483628e-20,
   "CH3CH(CHO)O": 9.999260928218247e-18,
   "CH2CHCH2OO": 2.497018298343798e-08,
   "CHCHCH2OOH": 3.4513316404257014e-14,
   "CH2CHCH2OOH": 1.2921859044420704e-07,
   "CH3CHCHOOH": 1.380048805022869e-17,
   "CH3C(CH2)OOH": 9.608000237553767e-18,
   "nC3H7OO": 4.953648648385451e-06,
   "iC3H7OO": 6.82226637964333e-06,
   "CH2CH2CH2OOH": 4.673439245471621e-09,
   "CH3CHCH2OOH": 8.674306825607027e-11,
   "CH2CH(OOH)CH3": 4.6193892507325506e-12,
   "nC3H7OOH": 1.8674876090166856e-07,
   "iC3H7OOH": 2.57139453538007e-07,
   "OCHCH2CH2OOH": 2.1541899360086183e-08,
   "cC2H3OCH2OOH": 1.4446156303643616e-09,
   "CH3COCH2OOH": 1.6416748357984737e-11,
   "CH3CHOOHCHO": 2.0124977565568848e-11,
   "HOOCCCOO*": 2.7379097500393234e-09,
   "HOOCC(C)OO*": 4.910278091056224e-11,
   "HOOC(C)COO*": 6.158715690762595e-12,
   "HOOCC(C*)OOH": 1.3382119751522988e-15
  }
 },
 {
  "t": 5.0983599999761555,
  "T": 815.8592381284726,
  "p": 101325.0,
  "sxC": {
   "C": 5.427502540271607e-29,
   "CH": 1.7439257112272116e-21,
   "CH2": 5.500472486030979e-13,
   "CH2(S)": 3.3871138758146334e-15,
   "CH3": 4.085348574315048e-06,
   "CH4": 0.0165498574785328,
   "CO": 0.012625641841246213,
   "HCO": 2.1602262682684093e-09,
   "CH2O": 0.017094763596713133,
   "HCOH": 4.103650579314742e-12,
   "CH3O": 1.455783309849966e-07,
   "CH2OH": 9.286003027154068e-11,
   "CH3OH": 0.0069374011088590435,
   "CO2": 6.146493303807805e-05,
   "HOCO": 6.0523150137706126e-12,
   "OCHO": 1.8414161128657524e-18,
   "HOCHO": 4.121431895792953e-06,
   "CH3OO": 1.851681236302289e-05,
   "CH2OOH": 2.0400210166516618e-16,
   "HOCH2O": 8.558078677115148e-16,
   "CH3OOH": 1.854461481684939e-05,
   "C2": 7.685290771682514e-27,
   "C2H": 1.7862682538516343e-17,
   "C2H2": 0.00018356561705440278,
   "H2CC": 2.1832400280599743e-16,
   "C2H3": 1.919223200919581e-09,
   "C2H4": 0.07431907499874625,
   "C2H5": 1.1153098138662474e-07,
   "C2H6": 0.00026410509224214485,
   "C2O": 2.0190164828550846e-21,
   "HCCO": 2.4294075082633518e-12,
   "HCCOH": 4.164615628273008e-10,
   "CH2CO": 0.0002012207978950831,
   "CHCHO": 1.6023653874869784e-11,
   "CHCHOH": 9.077003990455181e-13,
   "cC2H3O": 1.2293166308161912e-14,
   "CH3CO": 3.002515332738785e-10,
   "CH2CHO": 4.554423213191851e-08,
   "CH3CHO": 0.006297348049203363,
   "cC2H4O": 0.0008483165438260855,
   "CH2CHOH": 0.0004799613637114546,
   "CH3CH2O": 4.490316772751462e-12,
   "CH3CHOH": 2.0957612777796955e-12,
   "CH2CH2OH": 4.0162441153540614e-09,
   "CH3CH2OH": 1.9906399464697754e-06,
   "OCHCO": 9.253998888307632e-17,
   "OCHCHO": 0.00022269866583316726,
   "CH2CHOO": 1.476441788566304e-09,
   "CH3C(O)O": 3.7304604279148276e-16,
   "CH2CHOOH": 5.992343942354134e-10,
   "CH3C(O)OH": 3.888224763665747e-09,
   "CH3CH2OO": 2.3274760703314897e-06,
   "CH3CHOOH": 8.804912224758502e-19,
   "CH2CH2OOH": 8.772601903580241e-13,
   "CH3CH2OOH": 1.6743407792983773e-07,
   "CH3C(O)OO": 1.3415590623263973e-09,
   "CH3C(O)OOH": 3.804845958727103e-09,
   "HOCH2CH2OO": 3.429444115278638e-10,
   "C3H2": 1.2541332295399413e-28,
   "cC3H2": 6.576558070836276e-19,
   "C3H3": 1.816209951522588e-10,
   "CH2CCH": 1.045521290241761e-10,
   "CH2CCH2": 2.4604904314012308e-05,
   "CH3CCH": 1.2787114210359321e-05,
   "cC3H4": 4.481238570177044e-12,
   "CH2CHCH2": 2.0883025441334004e-06,
   "CH3CHCH": 1.348832919700809e-09,
   "CH3CCH2": 3.0660487272492214e-10,
   "cC3H5": 2.8142510279292568e-14,
   "C3H6": 0.7516036652647852,
   "cC3H6": 1.2733401808781477e-07,
   "iC3H7": 2.579603694922406e-06,
   "nC3H7": 2.974870279935057e-06,
   "C3H8": 0.10500060943746264,
   "CHCC*O": 4.262879720040111e-09,
   "CH*CCO": 2.104315849170242e-09,
   "C*CCHO": 1.7209954611052718e-18,
   "CH2CCO": 4.8118545195305055e-05,
   "CHCCHO": 5.35564598431275e-06,
   "C2H3CO": 3.7241009440840705e-07,
   "CHCHCHO": 4.793791169906463e-11,
   "CH2CCHO": 1.2678537250017822e-09,
   "CH3CCO": 5.384273093942121e-11,
   "C2H3CHO": 0.02423046643110378,
   "CH3CHCO": 1.4144802033029087e-05,
   "CH2CHCH2O": 1.5953372580969178e-10,
   "propen1oxy": 8.01984481001736e-07,
   "propen2oxy": 1.2266384399872033e-07,
   "CH2CCH2OH": 1.0889107852587635e-12,
   "CH2C(OH)CH2": 1.650497303120249e-07,
   "CH3C(OH)CH": 2.1552313188744234e-11,
   "CH3CH2CO": 7.500380271808033e-13,
   "CH3C(O)CH2": 3.903450195948926e-07,
   "CH3CHCHO": 7.245813164066975e-07,
   "CH2CHCHOH": 9.527899845033949e-08,
   "CH2CH2CHO": 1.504512247072221e-10,
   "vinoxylmethyl": 4.097324754899553e-10,
   "CH3CH2CHO": 3.5878996684349586e-05,
   "cC3H6O": 0.08765982150909275,
   "CH2CHCH2OH": 4.0827445499838734e-05,
   "CH3CHCHOH": 0.00014596168271727384,
   "CH3C(O)CH3": 8.282915529040867e-06,
   "nC3H7O": 3.114421488028267e-08,
   "iC3H7O": 2.6698538708469275e-11,
   "CH3CH2CHOH": 1.2121397629156003e-10,
   "CH3CHCH2OH": 1.5931022556300597e-08,
   "CH2CH2CH2OH": 3.1383105097328223e-13,
   "OCHCH2CH2O": 1.4603012162949843e-15,
   "oxiranylmet": 1.2041439191419503e-05,
   "CH3COCH2O": 7.043520669729443e-20,
   "CH3CH(CHO)O": 1.401757191696179e-17,
   "CH2CHCH2OO": 2.835297313863818e-08,
   "CHCHCH2OOH": 4.356535015312669e-14,
   "CH2CHCH2OOH": 1.427216318178289e-07,
   "CH3CHCHOOH": 1.456708991166519e-17,
   "CH3C(CH2)OOH": 9.694074205127614e-18,
   "nC3H7OO": 4.642730279969343e-06,
   "iC3H7OO": 6.817087377154217e-06,
   "CH2CH2CH2OOH": 4.649954734027244e-09,
   "CH3CHCH2OOH": 9.487568744900611e-11,
   "CH2CH(OOH)CH3": 5.101317689247681e-12,
   "nC3H7OOH": 1.5796758515925295e-07,
   "iC3H7OOH": 2.3189269149259854e-07,
   "OCHCH2CH2OOH": 1.7125154835648856e-08,
   "cC2H3OCH2OOH": 1.2769476942518387e-09,
   "CH3COCH2OOH": 1.463096882485932e-11,
   "CH3CHOOHCHO": 1.7922322533889536e-11,
   "HOOCCCOO*": 2.3464680270908093e-09,
   "HOOCC(C)OO*": 4.6374467018539176e-11,
   "HOOC(C)COO*": 5.845101813821175e-12,
   "HOOCC(C*)OOH": 1.3157243224061997e-15
  }
 },
 {
  "t": 5.155419999973995,
  "T": 821.2705003420749,
  "p": 101324.99999999999,
  "sxC": {
   "C": 1.2987087948230942e-28,
   "CH": 3.333402409187224e-21,
   "CH2": 7.992323182033679e-13,
   "CH2(S)": 5.1023610078806054e-15,
   "CH3": 4.786563353063577e-06,
   "CH4": 0.017587709548317926,
   "CO": 0.013831034141198618,
   "HCO": 2.775483067066824e-09,
   "CH2O": 0.017515221143033784,
   "HCOH": 4.976797684577766e-12,
   "CH3O": 1.6638082558380355e-07,
   "CH2OH": 1.1908646551112208e-10,
   "CH3OH": 0.007019475309811879,
   "CO2": 7.06925627267654e-05,
   "HOCO": 8.149148531424666e-12,
   "OCHO": 2.7337263923495384e-18,
   "HOCHO": 4.716727834922584e-06,
   "CH3OO": 1.858577768705613e-05,
   "CH2OOH": 2.509700676439627e-16,
   "HOCH2O": 1.088046609480264e-15,
   "CH3OOH": 1.7891012477499206e-05,
   "C2": 1.3305741745092257e-26,
   "C2H": 2.2549732179776312e-17,
   "C2H2": 0.0002027469663369291,
   "H2CC": 2.9915748111092345e-16,
   "C2H3": 2.5163292247537834e-09,
   "C2H4": 0.07695720619304872,
   "C2H5": 1.4033277498402797e-07,
   "C2H6": 0.0003140812802638887,
   "C2O": 4.051416648822158e-21,
   "HCCO": 3.654260982932527e-12,
   "HCCOH": 5.416391701038382e-10,
   "CH2CO": 0.00022447975808550342,
   "CHCHO": 2.0797785659055994e-11,
   "CHCHOH": 1.3471449721893535e-12,
   "cC2H3O": 1.5447058568872807e-14,
   "CH3CO": 3.7812962461951734e-10,
   "CH2CHO": 5.798691126125112e-08,
   "CH3CHO": 0.006713930268961096,
   "cC2H4O": 0.0009076930895268516,
   "CH2CHOH": 0.0005397493563092644,
   "CH3CH2O": 5.399846224575337e-12,
   "CH3CHOH": 2.9474111772878036e-12,
   "CH2CH2OH": 5.035490653928515e-09,
   "CH3CH2OH": 2.351891079494866e-06,
   "OCHCO": 1.153131371842388e-16,
   "OCHCHO": 0.00023961672272492055,
   "CH2CHOO": 1.6704666612668188e-09,
   "CH3C(O)O": 4.1973504676972937e-16,
   "CH2CHOOH": 6.494299543776037e-10,
   "CH3C(O)OH": 4.280867391996413e-09,
   "CH3CH2OO": 2.4911589596135444e-06,
   "CH3CHOOH": 1.1615247139720769e-18,
   "CH2CH2OOH": 1.0081337035020985e-12,
   "CH3CH2OOH": 1.7191420052345712e-07,
   "CH3C(O)OO": 1.4384253843014112e-09,
   "CH3C(O)OOH": 3.7106920813876032e-09,
   "HOCH2CH2OO": 3.6699463326227056e-10,
   "C3H2": 2.7678901251508754e-28,
   "cC3H2": 1.260050148348847e-18,
   "C3H3": 3.027620087668589e-10,
   "CH2CCH": 1.4805699799679164e-10,
   "CH2CCH2": 3.298705856533552e-05,
   "CH3CCH": 1.45265211814297e-05,
   "cC3H4": 5.882745789376528e-12,
   "CH2CHCH2": 2.610245868100568e-06,
   "CH3CHCH": 1.803773813893981e-09,
   "CH3CCH2": 3.979080714176809e-10,
   "cC3H5": 4.0851472095298106e-14,
   "C3H6": 0.7426912708622178,
   "cC3H6": 1.415515519080343e-07,
   "iC3H7": 3.022613453921173e-06,
   "nC3H7": 3.2503862695882325e-06,
   "C3H8": 0.11500082097975967,
   "CHCC*O": 4.752613942835284e-09,
   "CH*CCO": 2.6331754084068996e-09,
   "C*CCHO": 2.212064095201855e-18,
   "CH2CCO": 5.218009274522044e-05,
   "CHCCHO": 5.480354025895511e-06,
   "C2H3CO": 4.2808974787800666e-07,
   "CHCHCHO": 5.410128783944478e-11,
   "CH2CCHO": 1.5713040207575815e-09,
   "CH3CCO": 7.107264752685536e-11,
   "C2H3CHO": 0.02603673689319634,
   "CH3CHCO": 1.6356640856056533e-05,
   "CH2CHCH2O": 2.0777012819256265e-10,
   "propen1oxy": 7.880090283209721e-07,
   "propen2oxy": 1.1936820475397112e-07,
   "CH2CCH2OH": 1.6773422031871207e-12,
   "CH2C(OH)CH2": 2.410292137202886e-07,
   "CH3C(OH)CH": 2.7522653137962167e-11,
   "CH3CH2CO": 9.483907476104879e-13,
   "CH3C(O)CH2": 4.5533646468276545e-07,
   "CH3CHCHO": 8.448569021645061e-07,
   "CH2CHCHOH": 1.1237611997192497e-07,
   "CH2CH2CHO": 1.8648970692967374e-10,
   "vinoxylmethyl": 5.245346852286763e-10,
   "CH3CH2CHO": 3.9913590169331376e-05,
   "cC3H6O": 0.08868157725922624,
   "CH2CHCH2OH": 4.6212974465921865e-05,
   "CH3CHCHOH": 0.00016433281011464312,
   "CH3C(O)CH3": 8.112484408537338e-06,
   "nC3H7O": 4.236879890772191e-08,
   "iC3H7O": 2.7951585088402138e-11,
   "CH3CH2CHOH": 1.5781557279228386e-10,
   "CH3CHCH2OH": 1.8155441369815757e-08,
   "CH2CH2CH2OH": 4.2039737293828843e-13,
   "OCHCH2CH2O": 1.3665594274826028e-15,
   "oxiranylmet": 1.146770516591334e-05,
   "CH3COCH2O": 8.098735508382465e-20,
   "CH3CH(CHO)O": 1.9275047570880783e-17,
   "CH2CHCH2OO": 3.205816178403242e-08,
   "CHCHCH2OOH": 5.487221860155438e-14,
   "CH2CHCH2OOH": 1.5824387352110014e-07,
   "CH3CHCHOOH": 1.5394784629668666e-17,
   "CH3C(CH2)OOH": 9.797568184956594e-18,
   "nC3H7OO": 4.347842427145991e-06,
   "iC3H7OO": 6.835725208580092e-06,
   "CH2CH2CH2OOH": 4.6288384755251445e-09,
   "CH3CHCH2OOH": 1.0385294335937507e-10,
   "CH2CH(OOH)CH3": 5.6497885013903495e-12,
   "nC3H7OOH": 1.33169110806926e-07,
   "iC3H7OOH": 2.09311862036839e-07,
   "OCHCH2CH2OOH": 1.3567324199287539e-08,
   "cC2H3OCH2OOH": 1.1314118063397855e-09,
   "CH3COCH2OOH": 1.3024987328366488e-11,
   "CH3CHOOHCHO": 1.5914756160421943e-11,
   "HOOCCCOO*": 2.0062102345086135e-09,
   "HOOCC(C)OO*": 4.3711668001330575e-11,
   "HOOC(C)COO*": 5.5466420404605225e-12,
   "HOOCC(C*)OOH": 1.2941357199836776e-15
  }
 },
 {
  "t": 5.200609999972285,
  "T": 826.8440196676211,
  "p": 101324.99999999999,
  "sxC": {
   "C": 3.124505353258724e-28,
   "CH": 6.324311651616535e-21,
   "CH2": 1.1480209839569883e-12,
   "CH2(S)": 7.650867315290687e-15,
   "CH3": 5.620856939098108e-06,
   "CH4": 0.018660879808361217,
   "CO": 0.015034815879473489,
   "HCO": 3.561707989020801e-09,
   "CH2O": 0.017946743698205564,
   "HCOH": 5.988771270009013e-12,
   "CH3O": 1.9071643351238845e-07,
   "CH2OH": 1.5242358221169427e-10,
   "CH3OH": 0.007089939382077022,
   "CO2": 8.035344228505531e-05,
   "HOCO": 1.0837785029792111e-11,
   "OCHO": 3.992268468135368e-18,
   "HOCHO": 5.331797625046597e-06,
   "CH3OO": 1.8649683649354413e-05,
   "CH2OOH": 3.061347096312676e-16,
   "HOCH2O": 1.3765088961630344e-15,
   "CH3OOH": 1.7207129625370262e-05,
   "C2": 2.305958408128584e-26,
   "C2H": 2.859131574207307e-17,
   "C2H2": 0.00022179559802878478,
   "H2CC": 4.0743121869765876e-16,
   "C2H3": 3.2809182487434536e-09,
   "C2H4": 0.07961193264821657,
   "C2H5": 1.7664000089119846e-07,
   "C2H6": 0.00037198849297637935,
   "C2O": 8.005724636283072e-21,
   "HCCO": 5.432541661730061e-12,
   "HCCOH": 6.92357526762612e-10,
   "CH2CO": 0.00024843369988206994,
   "CHCHO": 2.6830268711015137e-11,
   "CHCHOH": 1.9738860701287943e-12,
   "cC2H3O": 1.923826517115972e-14,
   "CH3CO": 4.753928713835752e-10,
   "CH2CHO": 7.372507713610742e-08,
   "CH3CHO": 0.007165573456606919,
   "cC2H4O": 0.0009645945883489546,
   "CH2CHOH": 0.0006013706513033698,
   "CH3CH2O": 6.5018732598686346e-12,
   "CH3CHOH": 4.140874878184799e-12,
   "CH2CH2OH": 6.249360301166116e-09,
   "CH3CH2OH": 2.733970301263402e-06,
   "OCHCO": 1.418827249285331e-16,
   "OCHCHO": 0.00025500248469076056,
   "CH2CHOO": 1.874705764087731e-09,
   "CH3C(O)O": 4.670935223349398e-16,
   "CH2CHOOH": 6.94460585933846e-10,
   "CH3C(O)OH": 4.6557227611307654e-09,
   "CH3CH2OO": 2.6602480475027957e-06,
   "CH3CHOOH": 1.5177929532314836e-18,
   "CH2CH2OOH": 1.1552291119662755e-12,
   "CH3CH2OOH": 1.7563052933248794e-07,
   "CH3C(O)OO": 1.5362617249080053e-09,
   "CH3C(O)OOH": 3.570767402880806e-09,
   "HOCH2CH2OO": 3.8772326780555127e-10,
   "C3H2": 6.081370899773343e-28,
   "cC3H2": 2.3877642485848084e-18,
   "C3H3": 4.999910038084213e-10,
   "CH2CCH": 2.040810235521808e-10,
   "CH2CCH2": 4.356121704716024e-05,
   "CH3CCH": 1.6379159935907752e-05,
   "cC3H4": 7.70374778612476e-12,
   "CH2CHCH2": 3.2559847640566615e-06,
   "CH3CHCH": 2.403704416215615e-09,
   "CH3CCH2": 5.160681390541712e-10,
   "cC3H5": 5.920206047203638e-14,
   "C3H6": 0.733898751534005,
   "cC3H6": 1.574691091942225e-07,
   "iC3H7": 3.560520980627635e-06,
   "nC3H7": 3.5576078013572182e-06,
   "C3H8": 0.12500135522629127,
   "CHCC*O": 5.26210495432514e-09,
   "CH*CCO": 3.298758548278564e-09,
   "C*CCHO": 2.8301861969331662e-18,
   "CH2CCO": 5.6632847573271824e-05,
   "CHCCHO": 5.571318904742693e-06,
   "C2H3CO": 4.913447988875916e-07,
   "CHCHCHO": 6.059584282189313e-11,
   "CH2CCHO": 1.9407249902304306e-09,
   "CH3CCO": 9.358566924916967e-11,
   "C2H3CHO": 0.027825197826027905,
   "CH3CHCO": 1.8670371357399495e-05,
   "CH2CHCH2O": 2.695915074273982e-10,
   "propen1oxy": 7.727809457894711e-07,
   "propen2oxy": 1.1603425628892006e-07,
   "CH2CCH2OH": 2.5290541189318923e-12,
   "CH2C(OH)CH2": 3.4368359355340943e-07,
   "CH3C(OH)CH": 3.464403593746102e-11,
   "CH3CH2CO": 1.1921080640564301e-12,
   "CH3C(O)CH2": 5.241138061219054e-07,
   "CH3CHCHO": 9.724193071484957e-07,
   "CH2CHCHOH": 1.308441645746393e-07,
   "CH2CH2CHO": 2.2989377581440425e-10,
   "vinoxylmethyl": 6.687692724220614e-10,
   "CH3CH2CHO": 4.4148844903527565e-05,
   "cC3H6O": 0.08950542063003138,
   "CH2CHCH2OH": 5.1814473019574114e-05,
   "CH3CHCHOH": 0.00018327070860520443,
   "CH3C(O)CH3": 7.940708021731398e-06,
   "nC3H7O": 5.7205439224682635e-08,
   "iC3H7O": 2.9356566998702275e-11,
   "CH3CH2CHOH": 2.0270428236605504e-10,
   "CH3CHCH2OH": 2.0562410132944902e-08,
   "CH2CH2CH2OH": 5.588111760261864e-13,
   "OCHCH2CH2O": 1.2893508744427228e-15,
   "oxiranylmet": 1.0921404736017314e-05,
   "CH3COCH2O": 9.511324458774618e-20,
   "CH3CH(CHO)O": 2.607696264319339e-17,
   "CH2CHCH2OO": 3.611160129868296e-08,
   "CHCHCH2OOH": 6.897681057761618e-14,
   "CH2CHCH2OOH": 1.7575902235467168e-07,
   "CH3CHCHOOH": 1.6283348889550607e-17,
   "CH3C(CH2)OOH": 9.914870596920593e-18,
   "nC3H7OO": 4.066996604965169e-06,
   "iC3H7OO": 6.873242895262453e-06,
   "CH2CH2CH2OOH": 4.607757763496199e-09,
   "CH3CHCH2OOH": 1.1370884832843402e-10,
   "CH2CH(OOH)CH3": 6.270728227444803e-12,
   "nC3H7OOH": 1.1187839288037252e-07,
   "iC3H7OOH": 1.8901635429794746e-07,
   "OCHCH2CH2OOH": 1.0712516110028621e-08,
   "cC2H3OCH2OOH": 1.005130915856403e-09,
   "CH3COCH2OOH": 1.1580784192752528e-11,
   "CH3CHOOHCHO": 1.4090923916537497e-11,
   "HOOCCCOO*": 1.7109391904403494e-09,
   "HOOCC(C)OO*": 4.1112529350956694e-11,
   "HOOC(C)COO*": 5.260925434633675e-12,
   "HOOCC(C*)OOH": 1.2728717411275339e-15
  }
 },
 {
  "t": 5.236469999970927,
  "T": 832.5711164632432,
  "p": 101325.0,
  "sxC": {
   "C": 7.554155019795238e-28,
   "CH": 1.1926469326380335e-20,
   "CH2": 1.6333012821451165e-12,
   "CH2(S)": 1.1424381320419269e-14,
   "CH3": 6.6104282992291365e-06,
   "CH4": 0.019766992785391898,
   "CO": 0.0162359545485515,
   "HCO": 4.5666896330705386e-09,
   "CH2O": 0.018389517678787902,
   "HCOH": 7.163098037705122e-12,
   "CH3O": 2.1914533168914365e-07,
   "CH2OH": 1.9475263073664922e-10,
   "CH3OH": 0.007149681291853043,
   "CO2": 9.044426160814951e-05,
   "HOCO": 1.4262027747794714e-11,
   "OCHO": 5.751804742264379e-18,
   "HOCHO": 5.966669846299306e-06,
   "CH3OO": 1.8699884026577485e-05,
   "CH2OOH": 3.7054740110328346e-16,
   "HOCH2O": 1.7341440975147666e-15,
   "CH3OOH": 1.649644757810679e-05,
   "C2": 4.0064624230193587e-26,
   "C2H": 3.644757256746048e-17,
   "C2H2": 0.0002406749408533471,
   "H2CC": 5.520774406721279e-16,
   "C2H3": 4.258462838130115e-09,
   "C2H4": 0.08228057639350753,
   "C2H5": 2.2228931381465565e-07,
   "C2H6": 0.0004388648708138743,
   "C2O": 1.5617230516138502e-20,
   "HCCO": 7.997016560904827e-12,
   "HCCOH": 8.724991070310151e-10,
   "CH2CO": 0.0002730982298452817,
   "CHCHO": 3.4438257692021286e-11,
   "CHCHOH": 2.8611946031569555e-12,
   "cC2H3O": 2.377684444359765e-14,
   "CH3CO": 5.968171511120402e-10,
   "CH2CHO": 9.357189023194556e-08,
   "CH3CHO": 0.007654316673931101,
   "cC2H4O": 0.001018975643024137,
   "CH2CHOH": 0.0006647735913999046,
   "CH3CH2O": 7.836963860795953e-12,
   "CH3CHOH": 5.812389771329843e-12,
   "CH2CH2OH": 7.683654141706586e-09,
   "CH3CH2OH": 3.1334813265451783e-06,
   "OCHCO": 1.7276779152993888e-16,
   "OCHCHO": 0.0002689458590272898,
   "CH2CHOO": 2.089661030160004e-09,
   "CH3C(O)O": 5.148360773851595e-16,
   "CH2CHOOH": 7.341795858794154e-10,
   "CH3C(O)OH": 5.011447643398625e-09,
   "CH3CH2OO": 2.833536831022573e-06,
   "CH3CHOOH": 1.9661337991599034e-18,
   "CH2CH2OOH": 1.3200252698542002e-12,
   "CH3CH2OOH": 1.7855100615465076e-07,
   "CH3C(O)OO": 1.635060843873063e-09,
   "CH3C(O)OOH": 3.3965064775383894e-09,
   "HOCH2CH2OO": 4.048771461182654e-10,
   "C3H2": 1.3296020714143317e-27,
   "cC3H2": 4.4808179137972074e-18,
   "C3H3": 8.182435875357453e-10,
   "CH2CCH": 2.7503394159564805e-10,
   "CH2CCH2": 5.676798985042928e-05,
   "CH3CCH": 1.8358195769796136e-05,
   "cC3H4": 1.0072860470986686e-11,
   "CH2CHCH2": 4.053714796884587e-06,
   "CH3CHCH": 3.193607555147956e-09,
   "CH3CCH2": 6.691966839305356e-10,
   "cC3H5": 8.563555784510319e-14,
   "C3H6": 0.725209196911616,
   "cC3H6": 1.7538571539850767e-07,
   "iC3H7": 4.212572465499138e-06,
   "nC3H7": 3.898838046133523e-06,
   "C3H8": 0.13500109237549443,
   "CHCC*O": 5.798296105962955e-09,
   "CH*CCO": 4.1368369333361564e-09,
   "C*CCHO": 3.610734063159102e-18,
   "CH2CCO": 6.151607294623878e-05,
   "CHCCHO": 5.637271641176142e-06,
   "C2H3CO": 5.632018040601006e-07,
   "CHCHCHO": 6.74150376866895e-11,
   "CH2CCHO": 2.389877327092656e-09,
   "CH3CCO": 1.229226408414092e-10,
   "C2H3CHO": 0.029599420396239595,
   "CH3CHCO": 2.1080573495900557e-05,
   "CH2CHCH2O": 3.4848169000294166e-10,
   "propen1oxy": 7.565899737933002e-07,
   "propen2oxy": 1.1269393557129632e-07,
   "CH2CCH2OH": 3.742934244108374e-12,
   "CH2C(OH)CH2": 4.800723296277219e-07,
   "CH3C(OH)CH": 4.309149995215863e-11,
   "CH3CH2CO": 1.4902888811380688e-12,
   "CH3C(O)CH2": 5.966693439818141e-07,
   "CH3CHCHO": 1.1073626476288319e-06,
   "CH2CHCHOH": 1.5073494650022383e-07,
   "CH2CH2CHO": 2.8196978335158246e-10,
   "vinoxylmethyl": 8.491451265227395e-10,
   "CH3CH2CHO": 4.855587847591586e-05,
   "cC3H6O": 0.0901461601391868,
   "CH2CHCH2OH": 5.7622689173816476e-05,
   "CH3CHCHOH": 0.00020274137316137573,
   "CH3C(O)CH3": 7.768645477896404e-06,
   "nC3H7O": 7.670198355650505e-08,
   "iC3H7O": 3.091010850244008e-11,
   "CH3CH2CHOH": 2.573983267274392e-10,
   "CH3CHCH2OH": 2.316487246116068e-08,
   "CH2CH2CH2OH": 7.375281711869669e-13,
   "OCHCH2CH2O": 1.2306364067979042e-15,
   "oxiranylmet": 1.0403791060695681e-05,
   "CH3COCH2O": 1.1398903241394242e-19,
   "CH3CH(CHO)O": 3.4792467732412505e-17,
   "CH2CHCH2OO": 4.053800865903785e-08,
   "CHCHCH2OOH": 8.653997925936898e-14,
   "CH2CHCH2OOH": 1.9522972260962494e-07,
   "CH3CHCHOOH": 1.723372450706827e-17,
   "CH3C(CH2)OOH": 1.0043277597177788e-17,
   "nC3H7OO": 3.799156117861029e-06,
   "iC3H7OO": 6.925887138893225e-06,
   "CH2CH2CH2OOH": 4.5851384491153416e-09,
   "CH3CHCH2OOH": 1.2448026284985188e-10,
   "CH2CH(OOH)CH3": 6.970645187165809e-12,
   "nC3H7OOH": 9.367685620767974e-08,
   "iC3H7OOH": 1.7071499433221565e-07,
   "OCHCH2CH2OOH": 8.431578936863382e-09,
   "cC2H3OCH2OOH": 8.956952361719897e-10,
   "CH3COCH2OOH": 1.0283202627144762e-11,
   "CH3CHOOHCHO": 1.2440534719869086e-11,
   "HOOCCCOO*": 1.4553904610420206e-09,
   "HOOCC(C)OO*": 3.858034413735073e-11,
   "HOOC(C)COO*": 4.986388031279344e-12,
   "HOOCC(C*)OOH": 1.2515197470023658e-15
  }
 },
 {
  "t": 5.264979999969848,
  "T": 838.4451326437,
  "p": 101325.0,
  "sxC": {
   "C": 1.8343785778156314e-27,
   "CH": 2.2379700160209203e-20,
   "CH2": 2.305137135973098e-12,
   "CH2(S)": 1.699497753024903e-14,
   "CH3": 7.781675953174873e-06,
   "CH4": 0.020903898401256032,
   "CO": 0.017434040454863485,
   "HCO": 5.851894493116769e-09,
   "CH2O": 0.018843842052158014,
   "HCOH": 8.528281498208043e-12,
   "CH3O": 2.523244498039861e-07,
   "CH2OH": 2.484426200869382e-10,
   "CH3OH": 0.007199512969078914,
   "CO2": 0.0001009696703621588,
   "HOCO": 1.859753583403735e-11,
   "OCHO": 8.194374257130497e-18,
   "HOCHO": 6.622234702783257e-06,
   "CH3OO": 1.8730949295518002e-05,
   "CH2OOH": 4.453792519346553e-16,
   "HOCH2O": 2.1768115371158903e-15,
   "CH3OOH": 1.5764557645264286e-05,
   "C2": 6.988164164450391e-26,
   "C2H": 4.6758195080424905e-17,
   "C2H2": 0.000259370512792176,
   "H2CC": 7.4490707514564615e-16,
   "C2H3": 5.506692446836832e-09,
   "C2H4": 0.08496093969328408,
   "C2H5": 2.795408806677985e-07,
   "C2H6": 0.0005158518928741524,
   "C2O": 3.013643914323879e-20,
   "HCCO": 1.1674381303762787e-11,
   "HCCOH": 1.0866787293147643e-09,
   "CH2CO": 0.00029849661525491265,
   "CHCHO": 4.401769938498898e-11,
   "CHCHOH": 4.109539432609137e-12,
   "cC2H3O": 2.918980050130882e-14,
   "CH3CO": 7.4833848529256e-10,
   "CH2CHO": 1.185337539629742e-07,
   "CH3CHO": 0.008182014467594497,
   "cC2H4O": 0.0010707853308195528,
   "CH2CHOH": 0.0007299261584075954,
   "CH3CH2O": 9.453737441320754e-12,
   "CH3CHOH": 8.15265535339219e-12,
   "CH2CH2OH": 9.366195377429226e-09,
   "CH3CH2OH": 3.547110796704258e-06,
   "OCHCO": 2.0857237075634332e-16,
   "OCHCHO": 0.0002815558244276665,
   "CH2CHOO": 2.3159045943016413e-09,
   "CH3C(O)O": 5.626744472184352e-16,
   "CH2CHOOH": 7.685544269225891e-10,
   "CH3C(O)OH": 5.347506090171388e-09,
   "CH3CH2OO": 3.0098018908310078e-06,
   "CH3CHOOH": 2.5264536829159553e-18,
   "CH2CH2OOH": 1.5040532003865965e-12,
   "CH3CH2OOH": 1.8065640267480677e-07,
   "CH3C(O)OO": 1.7347677907124067e-09,
   "CH3C(O)OOH": 3.1980131485749787e-09,
   "HOCH2CH2OO": 4.183178500010794e-10,
   "C3H2": 2.8917135207194368e-27,
   "cC3H2": 8.33424944579438e-18,
   "C3H3": 1.3272795168656149e-09,
   "CH2CCH": 3.636919438322785e-10,
   "CH2CCH2": 7.311439162715798e-05,
   "CH3CCH": 2.0480568907003514e-05,
   "cC3H4": 1.3158196950672717e-11,
   "CH2CHCH2": 5.037752419893237e-06,
   "CH3CHCH": 4.232163166730668e-09,
   "CH3CCH2": 8.678949945935481e-10,
   "cC3H5": 1.2361791803763163e-13,
   "C3H6": 0.7166065108578736,
   "cC3H6": 1.9565267843412628e-07,
   "iC3H7": 5.00219674291393e-06,
   "nC3H7": 4.276912117703864e-06,
   "C3H8": 0.14500121976651004,
   "CHCC*O": 6.369940904965543e-09,
   "CH*CCO": 5.192322762362551e-09,
   "C*CCHO": 4.600389991532894e-18,
   "CH2CCO": 6.686813701288439e-05,
   "CHCCHO": 5.686213003816333e-06,
   "C2H3CO": 6.448081649799968e-07,
   "CHCHCHO": 7.456174768995907e-11,
   "CH2CCHO": 2.9351609613403893e-09,
   "CH3CCO": 1.6106137911703206e-10,
   "C2H3CHO": 0.03136208137264667,
   "CH3CHCO": 2.358313668873439e-05,
   "CH2CHCH2O": 4.4873067481234763e-10,
   "propen1oxy": 7.396832796957886e-07,
   "propen2oxy": 1.093724461189593e-07,
   "CH2CCH2OH": 5.4494596996467385e-12,
   "CH2C(OH)CH2": 6.586488975615472e-07,
   "CH3C(OH)CH": 5.307380574186526e-11,
   "CH3CH2CO": 1.8536879877525607e-12,
   "CH3C(O)CH2": 6.730611804062725e-07,
   "CH3CHCHO": 1.249914332093842e-06,
   "CH2CHCHOH": 1.7211882486751053e-07,
   "CH2CH2CHO": 3.4422853818474684e-10,
   "vinoxylmethyl": 1.0737088643179946e-09,
   "CH3CH2CHO": 5.310150882139834e-05,
   "cC3H6O": 0.09061723962875562,
   "CH2CHCH2OH": 6.362756254423089e-05,
   "CH3CHCHOH": 0.00022271184222261002,
   "CH3C(O)CH3": 7.597229669324033e-06,
   "nC3H7O": 1.0218180366661707e-07,
   "iC3H7O": 3.2610591760121426e-11,
   "CH3CH2CHOH": 3.236736449288952e-10,
   "CH3CHCH2OH": 2.5976629943518327e-08,
   "CH2CH2CH2OH": 9.670066268886046e-13,
   "OCHCH2CH2O": 1.1934072729879774e-15,
   "oxiranylmet": 9.915186322114449e-06,
   "CH3COCH2O": 1.3918095472054659e-19,
   "CH3CH(CHO)O": 4.587059089503844e-17,
   "CH2CHCH2OO": 4.5362135656114467e-08,
   "CHCHCH2OOH": 1.0836944731945531e-13,
   "CH2CHCH2OOH": 2.1660646956843215e-07,
   "CH3CHCHOOH": 1.824799377449032e-17,
   "CH3C(CH2)OOH": 1.0180631478776557e-17,
   "nC3H7OO": 3.543745885211394e-06,
   "iC3H7OO": 6.990649869491034e-06,
   "CH2CH2CH2OOH": 4.559910063800392e-09,
   "CH3CHCH2OOH": 1.3620801759266077e-10,
   "CH2CH(OOH)CH3": 7.756666860761577e-12,
   "nC3H7OOH": 7.81822620581579e-08,
   "iC3H7OOH": 1.5417018539525635e-07,
   "OCHCH2CH2OOH": 6.616528404811763e-09,
   "cC2H3OCH2OOH": 8.009887041716949e-10,
   "CH3COCH2OOH": 9.118505016160047e-12,
   "CH3CHOOHCHO": 1.095295482361212e-11,
   "HOOCCCOO*": 1.2348635809375627e-09,
   "HOOCC(C)OO*": 3.612004879278454e-11,
   "HOOC(C)COO*": 4.721878271170591e-12,
   "HOOCC(C*)OOH": 1.2297592817367757e-15
  }
 },
 {
  "t": 5.287679999968988,
  "T": 844.4588736441164,
  "p": 101325.00000000001,
  "sxC": {
   "C": 4.4691845117812786e-27,
   "CH": 4.181258796752639e-20,
   "CH2": 3.23103224478602e-12,
   "CH2(S)": 2.5193388122394843e-14,
   "CH3": 9.165366013061904e-06,
   "CH4": 0.022069291719114422,
   "CO": 0.018628754917998976,
   "HCO": 7.495802958743229e-09,
   "CH2O": 0.019309912191666542,
   "HCOH": 1.0118231638023824e-11,
   "CH3O": 2.909985143016821e-07,
   "CH2OH": 3.1644534354425624e-10,
   "CH3OH": 0.007240144943812152,
   "CO2": 0.00011193764657074768,
   "HOCO": 2.405622265865725e-11,
   "OCHO": 1.1564154918890119e-17,
   "HOCHO": 7.299834041055072e-06,
   "CH3OO": 1.873970197016567e-05,
   "CH2OOH": 5.319003658313137e-16,
   "HOCH2O": 2.7236905663924588e-15,
   "CH3OOH": 1.5018284702954997e-05,
   "C2": 1.2248363316102295e-25,
   "C2H": 6.041406749983356e-17,
   "C2H2": 0.00027788655015112065,
   "H2CC": 1.001467370993072e-15,
   "C2H3": 7.098269202758377e-09,
   "C2H4": 0.08765047404976942,
   "C2H5": 3.5113878899365774e-07,
   "C2H6": 0.0006041745897062599,
   "C2O": 5.760723729277141e-20,
   "HCCO": 1.6920030634111532e-11,
   "HCCOH": 1.3403607848256227e-09,
   "CH2CO": 0.00032464854474504917,
   "CHCHO": 5.605810821920591e-11,
   "CHCHOH": 5.8555813960032175e-12,
   "cC2H3O": 3.5620675598403455e-14,
   "CH3CO": 9.372502790146257e-10,
   "CH2CHO": 1.498408889296527e-07,
   "CH3CHO": 0.008750109776528663,
   "cC2H4O": 0.0011199499945814236,
   "CH2CHOH": 0.0007967876610199205,
   "CH3CH2O": 1.140929566325025e-11,
   "CH3CHOH": 1.1427409843995863e-11,
   "CH2CH2OH": 1.1326218140588985e-08,
   "CH3CH2OH": 3.9716127756448204e-06,
   "OCHCO": 2.4998070533932807e-16,
   "OCHCHO": 0.0002929456505987308,
   "CH2CHOO": 2.553980443788379e-09,
   "CH3C(O)O": 6.1029419287866895e-16,
   "CH2CHOOH": 7.976216482723632e-10,
   "CH3C(O)OH": 5.6638806135292076e-09,
   "CH3CH2OO": 3.187720616869098e-06,
   "CH3CHOOH": 3.221824252263708e-18,
   "CH2CH2OOH": 1.7087971649716766e-12,
   "CH3CH2OOH": 1.819374819030472e-07,
   "CH3C(O)OO": 1.8352383036939403e-09,
   "CH3C(O)OOH": 2.9840240602091767e-09,
   "HOCH2CH2OO": 4.2801114656280524e-10,
   "C3H2": 6.2526715290726035e-27,
   "cC3H2": 1.5370909214863156e-17,
   "C3H3": 2.1341133554327477e-09,
   "CH2CCH": 4.732397252495172e-10,
   "CH2CCH2": 9.317201642485134e-05,
   "CH3CCH": 2.2767042730101847e-05,
   "cC3H4": 1.7177435198945957e-11,
   "CH2CHCH2": 6.249303883721991e-06,
   "CH3CHCH": 5.595265440201344e-09,
   "CH3CCH2": 1.1259077513153803e-09,
   "cC3H5": 1.7803241744300244e-13,
   "C3H6": 0.7080782166221958,
   "cC3H6": 2.1867812735288523e-07,
   "iC3H7": 5.957387905461523e-06,
   "nC3H7": 4.6950425868790136e-06,
   "C3H8": 0.1550010593955549,
   "CHCC*O": 6.98756905650669e-09,
   "CH*CCO": 6.521029072262539e-09,
   "C*CCHO": 5.8606822651263614e-18,
   "CH2CCO": 7.272471340319615e-05,
   "CHCCHO": 5.725355933187823e-06,
   "C2H3CO": 7.37412151601862e-07,
   "CHCHCHO": 8.204983732978928e-11,
   "CH2CCHO": 3.5957708049789433e-09,
   "CH3CCO": 2.1052018729238937e-10,
   "C2H3CHO": 0.033114434310903974,
   "CH3CHCO": 2.6174176288299826e-05,
   "CH2CHCH2O": 5.755375501653733e-10,
   "propen1oxy": 7.222772128422561e-07,
   "propen2oxy": 1.0609058631210692e-07,
   "CH2CCH2OH": 7.818261057198185e-12,
   "CH2C(OH)CH2": 8.893629461235355e-07,
   "CH3C(OH)CH": 6.483802512199563e-11,
   "CH3CH2CO": 2.294872869774023e-12,
   "CH3C(O)CH2": 7.533726314301979e-07,
   "CH3CHCHO": 1.4003578077598757e-06,
   "CH2CHCHOH": 1.9507427430534464e-07,
   "CH2CH2CHO": 4.1837470989357816e-10,
   "vinoxylmethyl": 1.3519320732045713e-09,
   "CH3CH2CHO": 5.7748223431630636e-05,
   "cC3H6O": 0.09093079046122221,
   "CH2CHCH2OH": 6.981546099066199e-05,
   "CH3CHCHOH": 0.00024314121615013305,
   "CH3C(O)CH3": 7.427351981424143e-06,
   "nC3H7O": 1.352959174291017e-07,
   "iC3H7O": 3.445637981190772e-11,
   "CH3CH2CHOH": 4.0356618411576403e-10,
   "CH3CHCH2OH": 2.9011011676888914e-08,
   "CH2CH2CH2OH": 1.2600097814588309e-12,
   "OCHCH2CH2O": 1.1818747089828226e-15,
   "oxiranylmet": 9.455401981129846e-06,
   "CH3COCH2O": 1.7275196591936353e-19,
   "CH3CH(CHO)O": 5.985228626889511e-17,
   "CH2CHCH2OO": 5.060644277934166e-08,
   "CHCHCH2OOH": 1.354389863040349e-13,
   "CH2CHCH2OOH": 2.3981203244862913e-07,
   "CH3CHCHOOH": 1.932869798298609e-17,
   "CH3C(CH2)OOH": 1.0324987453056494e-17,
   "nC3H7OO": 3.3005080072065523e-06,
   "iC3H7OO": 7.064934564355655e-06,
   "CH2CH2CH2OOH": 4.531336771214445e-09,
   "CH3CHCH2OOH": 1.489298617916779e-10,
   "CH2CH(OOH)CH3": 8.636028399637307e-12,
   "nC3H7OOH": 6.505033534969153e-08,
   "iC3H7OOH": 1.3918764606610174e-07,
   "OCHCH2CH2OOH": 5.178101710483756e-09,
   "cC2H3OCH2OOH": 7.191600020895483e-10,
   "CH3COCH2OOH": 8.074418075883004e-12,
   "CH3CHOOHCHO": 9.617606333125266e-12,
   "HOOCCCOO*": 1.0451842134959985e-09,
   "HOOCC(C)OO*": 3.373762777342717e-11,
   "HOOC(C)COO*": 4.4665673391740105e-12,
   "HOOCC(C*)OOH": 1.2073307977831276e-15
  }
 },
 {
  "t": 5.305779999968303,
  "T": 850.6059855456105,
  "p": 101325.0,
  "sxC": {
   "C": 1.0912745813465255e-26,
   "CH": 7.781034651542733e-20,
   "CH2": 4.501956013279581e-12,
   "CH2(S)": 3.722358515505086e-14,
   "CH3": 1.0797496702596446e-05,
   "CH4": 0.023261065922734556,
   "CO": 0.019820168608583124,
   "HCO": 9.59885029473393e-09,
   "CH2O": 0.01978788196186818,
   "HCOH": 1.197363547354368e-11,
   "CH3O": 3.3600558219445856e-07,
   "CH2OH": 4.0243890436534634e-10,
   "CH3OH": 0.007272198142794378,
   "CO2": 0.00012336189401686805,
   "HOCO": 3.089372028754835e-11,
   "OCHO": 1.618821372910609e-17,
   "HOCHO": 8.001301880936464e-06,
   "CH3OO": 1.872447133006359e-05,
   "CH2OOH": 6.314935834458277e-16,
   "HOCH2O": 3.397993323326861e-15,
   "CH3OOH": 1.4264630810195096e-05,
   "C2": 2.1589288107401077e-25,
   "C2H": 7.866612018519336e-17,
   "C2H2": 0.0002962549740787538,
   "H2CC": 1.34230151088021e-15,
   "C2H3": 9.124829106180492e-09,
   "C2H4": 0.09034719727006986,
   "C2H5": 4.404110402387063e-07,
   "C2H6": 0.0007051676023403829,
   "C2O": 1.0920226579559335e-19,
   "HCCO": 2.4367383624729114e-11,
   "HCCOH": 1.6401566249637714e-09,
   "CH2CO": 0.00035157598181544033,
   "CHCHO": 7.11660825919655e-11,
   "CHCHOH": 8.284661527844874e-12,
   "cC2H3O": 4.3231946929887865e-14,
   "CH3CO": 1.1725191943646128e-09,
   "CH2CHO": 1.8899659003566708e-07,
   "CH3CHO": 0.009359711433941022,
   "cC2H4O": 0.0011663930086701277,
   "CH2CHOH": 0.0008653239813735717,
   "CH3CH2O": 1.3770393649626275e-11,
   "CH3CHOH": 1.600712209537404e-11,
   "CH2CH2OH": 1.359466783276473e-08,
   "CH3CH2OH": 4.404059106964563e-06,
   "OCHCO": 2.9777269333092584e-16,
   "OCHCHO": 0.00030323041557399046,
   "CH2CHOO": 2.8044486150455908e-09,
   "CH3C(O)O": 6.573621327546311e-16,
   "CH2CHOOH": 8.214734885768937e-10,
   "CH3C(O)OH": 5.961032332599671e-09,
   "CH3CH2OO": 3.3659054137680385e-06,
   "CH3CHOOH": 4.078782752902064e-18,
   "CH2CH2OOH": 1.935695552490883e-12,
   "CH3CH2OOH": 1.823939812420198e-07,
   "CH3C(O)OO": 1.936255119292299e-09,
   "CH3C(O)OOH": 2.7618517610096193e-09,
   "HOCH2CH2OO": 4.340216554000218e-10,
   "C3H2": 1.343512127055051e-26,
   "cC3H2": 2.8116494288878863e-17,
   "C3H3": 3.4014129714129286e-09,
   "CH2CCH": 6.073852192300734e-10,
   "CH2CCH2": 0.0001175828904560025,
   "CH3CCH": 2.5243816558426976e-05,
   "cC3H4": 2.241211416561595e-11,
   "CH2CHCH2": 7.737889771391901e-06,
   "CH3CHCH": 7.381001905934364e-09,
   "CH3CCH2": 1.4610639873646449e-09,
   "cC3H5": 2.557368438856797e-13,
   "C3H6": 0.699612582694714,
   "cC3H6": 2.449460034469428e-07,
   "iC3H7": 7.111571169284015e-06,
   "nC3H7": 5.1568910608396586e-06,
   "C3H8": 0.16500076389856014,
   "CHCC*O": 7.663807180997125e-09,
   "CH*CCO": 8.192384992380054e-09,
   "C*CCHO": 7.47336629918566e-18,
   "CH2CCO": 7.912015850181234e-05,
   "CHCCHO": 5.761108047716648e-06,
   "C2H3CO": 8.423904373069757e-07,
   "CHCHCHO": 8.99098907882228e-11,
   "CH2CCHO": 4.3941278620134995e-09,
   "CH3CCO": 2.745076712583993e-10,
   "C2H3CHO": 0.03485695512332982,
   "CH3CHCO": 2.885065753853884e-05,
   "CH2CHCH2O": 7.35168437943181e-10,
   "propen1oxy": 7.04556978985946e-07,
   "propen2oxy": 1.0286464872129594e-07,
   "CH2CCH2OH": 1.1067869264249399e-11,
   "CH2C(OH)CH2": 1.1838456874583668e-06,
   "CH3C(OH)CH": 7.868187914324363e-11,
   "CH3CH2CO": 2.8286267957611457e-12,
   "CH3C(O)CH2": 8.377192297974687e-07,
   "CH3CHCHO": 1.55904211062775e-06,
   "CH2CHCHOH": 2.196900524660729e-07,
   "CH2CH2CHO": 5.063234593590257e-10,
   "vinoxylmethyl": 1.6948972698334338e-09,
   "CH3CH2CHO": 6.24572608864939e-05,
   "cC3H6O": 0.09109804439195693,
   "CH2CHCH2OH": 7.617046869175623e-05,
   "CH3CHCHOH": 0.00026398519561312157,
   "CH3C(O)CH3": 7.259828593965323e-06,
   "nC3H7O": 1.780970652509728e-07,
   "iC3H7O": 3.644517564437008e-11,
   "CH3CH2CHOH": 4.994038731174077e-10,
   "CH3CHCH2OH": 3.228113860234181e-08,
   "CH2CH2CH2OH": 1.6320655229861234e-12,
   "OCHCH2CH2O": 1.2017089208527724e-15,
   "oxiranylmet": 9.02375921789115e-06,
   "CH3COCH2O": 2.17411224602017e-19,
   "CH3CH(CHO)O": 7.739058562638029e-17,
   "CH2CHCH2OO": 5.6291547861915683e-08,
   "CHCHCH2OOH": 1.689220108148415e-13,
   "CH2CHCH2OOH": 2.6473843741432296e-07,
   "CH3CHCHOOH": 2.0478806412628274e-17,
   "CH3C(CH2)OOH": 1.047444380847219e-17,
   "nC3H7OO": 3.0692646580744283e-06,
   "iC3H7OO": 7.146341824996495e-06,
   "CH2CH2CH2OOH": 4.498875919900386e-09,
   "CH3CHCH2OOH": 1.626802144043002e-10,
   "CH2CH(OOH)CH3": 9.615975098582017e-12,
   "nC3H7OOH": 5.396719911216454e-08,
   "iC3H7OOH": 1.2560025090548864e-07,
   "OCHCH2CH2OOH": 4.042400068983453e-09,
   "cC2H3OCH2OOH": 6.485492108098505e-10,
   "CH3COCH2OOH": 7.1395352644778965e-12,
   "CH3CHOOHCHO": 8.423504614368984e-12,
   "HOOCCCOO*": 8.825584324926564e-10,
   "HOOCC(C)OO*": 3.143842026715243e-11,
   "HOOC(C)COO*": 4.219754091066237e-12,
   "HOOCC(C*)OOH": 1.1840040225485701e-15
  }
 },
 {
  "t": 5.320239999967756,
  "T": 856.8842263958618,
  "p": 101325.0,
  "sxC": {
   "C": 2.668844730141944e-26,
   "CH": 1.4430215989534818e-19,
   "CH2": 6.241309516585705e-12,
   "CH2(S)": 5.4835786762773544e-14,
   "CH3": 1.2721085449674013e-05,
   "CH4": 0.024478008265022128,
   "CO": 0.02100934998612705,
   "HCO": 1.2290992518482585e-08,
   "CH2O": 0.020278057644275777,
   "HCOH": 1.414450403399632e-11,
   "CH3O": 3.8829997375333497e-07,
   "CH2OH": 5.110525212753856e-10,
   "CH3OH": 0.007296205821850532,
   "CO2": 0.00013526825107752866,
   "HOCO": 3.94222964934794e-11,
   "OCHO": 2.2507074508718913e-17,
   "HOCHO": 8.729253681629108e-06,
   "CH3OO": 1.8684423898140398e-05,
   "CH2OOH": 7.457062310485569e-16,
   "HOCH2O": 4.228164519478407e-15,
   "CH3OOH": 1.3509756355354576e-05,
   "C2": 3.8300502267841095e-25,
   "C2H": 1.0329461377402183e-16,
   "C2H2": 0.0003145481393999936,
   "H2CC": 1.7948926030754285e-15,
   "C2H3": 1.1703315109953532e-08,
   "C2H4": 0.09305127125627972,
   "C2H5": 5.51437178247571e-07,
   "C2H6": 0.0008203535900432289,
   "C2O": 2.0552266712467113e-19,
   "HCCO": 3.490099904467292e-11,
   "HCCOH": 1.9943697876953364e-09,
   "CH2CO": 0.00037931791045674613,
   "CHCHO": 9.01033836192875e-11,
   "CHCHOH": 1.1649021362499985e-11,
   "cC2H3O": 5.221138491337765e-14,
   "CH3CO": 1.4652940540066733e-09,
   "CH2CHO": 2.3785803899225626e-07,
   "CH3CHO": 0.010011890717860778,
   "cC2H4O": 0.0012100609014212614,
   "CH2CHOH": 0.0009355443203136997,
   "CH3CH2O": 1.6615756196745454e-11,
   "CH3CHOH": 2.24114955046874e-11,
   "CH2CH2OH": 1.620561884746078e-08,
   "CH3CH2OH": 4.842206276792712e-06,
   "OCHCO": 3.5286394533891186e-16,
   "OCHCHO": 0.0003125271565350527,
   "CH2CHOO": 3.0680140637427933e-09,
   "CH3C(O)O": 7.035429736617264e-16,
   "CH2CHOOH": 8.402443583237969e-10,
   "CH3C(O)OH": 6.2399134999028754e-09,
   "CH3CH2OO": 3.54298284590788e-06,
   "CH3CHOOH": 5.128017591844956e-18,
   "CH2CH2OOH": 2.1862326445300735e-12,
   "CH3CH2OOH": 1.8203208064141985e-07,
   "CH3C(O)OO": 2.0375631742582757e-09,
   "CH3C(O)OOH": 2.5373209139440313e-09,
   "HOCH2CH2OO": 4.364967572442011e-10,
   "C3H2": 2.868644525664772e-26,
   "cC3H2": 5.1032533071963353e-17,
   "C3H3": 5.375371563306239e-09,
   "CH2CCH": 7.705963672814767e-10,
   "CH2CCH2": 0.00014707916044850102,
   "CH3CCH": 2.794542097657176e-05,
   "cC3H4": 2.922897476730962e-11,
   "CH2CHCH2": 9.563837064677416e-06,
   "CH3CHCH": 9.717079482594205e-09,
   "CH3CCH2": 1.8966918342903163e-09,
   "cC3H5": 3.663868405784105e-13,
   "C3H6": 0.6911938708333701,
   "cC3H6": 2.7505164582748396e-07,
   "iC3H7": 8.505187678502722e-06,
   "nC3H7": 5.666832675051452e-06,
   "C3H8": 0.17500664286662698,
   "CHCC*O": 8.413988795371309e-09,
   "CH*CCO": 1.0293741250654138e-08,
   "C*CCHO": 9.548731109005802e-18,
   "CH2CCO": 8.609162662000141e-05,
   "CHCCHO": 5.799056466528293e-06,
   "C2H3CO": 9.613275228441758e-07,
   "CHCHCHO": 9.819709053555215e-11,
   "CH2CCHO": 5.3567426105369834e-09,
   "CH3CCO": 3.571505411511532e-10,
   "C2H3CHO": 0.036590392045732764,
   "CH3CHCO": 3.1611952966020284e-05,
   "CH2CHCH2O": 9.352157516158647e-10,
   "propen1oxy": 6.866703128042977e-07,
   "propen2oxy": 9.97054645141774e-08,
   "CH2CCH2OH": 1.5479514513226985e-11,
   "CH2C(OH)CH2": 1.5557898544303915e-06,
   "CH3C(OH)CH": 9.497644493392487e-11,
   "CH3CH2CO": 3.472730965095633e-12,
   "CH3C(O)CH2": 9.262833988398645e-07,
   "CH3CHCHO": 1.7264429245502963e-06,
   "CH2CHCHOH": 2.46075942401384e-07,
   "CH2CH2CHO": 6.102564790848362e-10,
   "vinoxylmethyl": 2.115661826153768e-09,
   "CH3CH2CHO": 6.719306803071857e-05,
   "cC3H6O": 0.09112943281398875,
   "CH2CHCH2OH": 8.26777714864328e-05,
   "CH3CHCHOH": 0.0002852071205320325,
   "CH3C(O)CH3": 7.09532830093816e-06,
   "nC3H7O": 2.3315362041468978e-07,
   "iC3H7O": 3.857418083945342e-11,
   "CH3CH2CHOH": 6.138843842494748e-10,
   "CH3CHCH2OH": 3.5801311152839645e-08,
   "CH2CH2CH2OH": 2.1022141786557936e-12,
   "OCHCH2CH2O": 1.2604367882234675e-15,
   "oxiranylmet": 8.619019526202957e-06,
   "CH3COCH2O": 2.767340603320036e-19,
   "CH3CH(CHO)O": 9.92848038621042e-17,
   "CH2CHCH2OO": 6.24387958848499e-08,
   "CHCHCH2OOH": 2.1024928301461026e-13,
   "CH2CHCH2OOH": 2.9125310379430604e-07,
   "CH3CHCHOOH": 2.1702099356594973e-17,
   "CH3C(CH2)OOH": 1.0627072166816582e-17,
   "nC3H7OO": 2.8497072204090114e-06,
   "iC3H7OO": 7.23254324061433e-06,
   "CH2CH2CH2OOH": 4.462049362001984e-09,
   "CH3CHCH2OOH": 1.774948311980909e-10,
   "CH2CH(OOH)CH3": 1.0704044657261676e-11,
   "nC3H7OOH": 4.464452738575056e-08,
   "iC3H7OOH": 1.1325532188994608e-07,
   "OCHCH2CH2OOH": 3.1482810571629963e-09,
   "cC2H3OCH2OOH": 5.87635846316333e-10,
   "CH3COCH2OOH": 6.302830728094341e-12,
   "CH3CHOOHCHO": 7.358909470100023e-12,
   "HOOCCCOO*": 7.434758721937085e-10,
   "HOOCC(C)OO*": 2.922542843070517e-11,
   "HOOC(C)COO*": 3.980676328757034e-12,
   "HOOCC(C*)OOH": 1.1595483004745148e-15
  }
 },
 {
  "t": 5.331789999967318,
  "T": 863.2773983206596,
  "p": 101325.0,
  "sxC": {
   "C": 6.519519576145965e-26,
   "CH": 2.664131089127785e-19,
   "CH2": 8.609483329568055e-12,
   "CH2(S)": 8.049236448503244e-14,
   "CH3": 1.4980849269568886e-05,
   "CH4": 0.02571633634064354,
   "CO": 0.022194982274205913,
   "HCO": 1.5730330343948748e-08,
   "CH2O": 0.020779409675075522,
   "HCOH": 1.6684922054558305e-11,
   "CH3O": 4.487750511771744e-07,
   "CH2OH": 6.477024101237836e-10,
   "CH3OH": 0.00731255127788191,
   "CO2": 0.00014766020483859854,
   "HOCO": 4.999261017565072e-11,
   "OCHO": 3.10878890922617e-17,
   "HOCHO": 9.48489232824339e-06,
   "CH3OO": 1.8619175479131106e-05,
   "CH2OOH": 8.758685190259353e-16,
   "HOCH2O": 5.246000314383924e-15,
   "CH3OOH": 1.276071145295874e-05,
   "C2": 6.833557184261746e-25,
   "C2H": 1.3674750229875575e-16,
   "C2H2": 0.00033282937643927307,
   "H2CC": 2.394428560356658e-15,
   "C2H3": 1.497354699618861e-08,
   "C2H4": 0.09575742675357278,
   "C2H5": 6.888049496151434e-07,
   "C2H6": 0.000951106622785138,
   "C2O": 3.8383237235866934e-19,
   "HCCO": 4.971027908844e-11,
   "HCCOH": 2.4123362525624418e-09,
   "CH2CO": 0.0004078505930459302,
   "CHCHO": 1.1375856994197261e-10,
   "CHCHOH": 1.6277214619617857e-11,
   "cC2H3O": 6.274489598507492e-14,
   "CH3CO": 1.8283449987310421e-09,
   "CH2CHO": 2.9853772990557726e-07,
   "CH3CHO": 0.010705686386129358,
   "cC2H4O": 0.0012508076392099608,
   "CH2CHOH": 0.0010072988956183072,
   "CH3CH2O": 2.0027382178466216e-11,
   "CH3CHOH": 3.134298647779652e-11,
   "CH2CH2OH": 1.918810108885766e-08,
   "CH3CH2OH": 5.283360202666744e-06,
   "OCHCO": 4.1614533218270217e-16,
   "OCHCHO": 0.00032092732978638124,
   "CH2CHOO": 3.3447367875979487e-09,
   "CH3C(O)O": 7.483608472723961e-16,
   "CH2CHOOH": 8.540475949836783e-10,
   "CH3C(O)OH": 6.501095256823989e-09,
   "CH3CH2OO": 3.717078266707519e-06,
   "CH3CHOOH": 6.4008850245727075e-18,
   "CH2CH2OOH": 2.4611298221895076e-12,
   "CH3CH2OOH": 1.808648220572403e-07,
   "CH3C(O)OO": 2.138556534847167e-09,
   "CH3C(O)OOH": 2.3155114343555716e-09,
   "HOCH2CH2OO": 4.356456266490451e-10,
   "C3H2": 6.076311046327598e-26,
   "cC3H2": 9.181944801309978e-17,
   "C3H3": 8.416658261361618e-09,
   "CH2CCH": 9.67784289201139e-10,
   "CH2CCH2": 0.00018239216791116083,
   "CH3CCH": 3.090835355435307e-05,
   "cC3H4": 3.807880326838986e-11,
   "CH2CHCH2": 1.1794047212491284e-05,
   "CH3CHCH": 1.2760513238819013e-08,
   "CH3CCH2": 2.461631342574949e-09,
   "cC3H5": 5.230747286275976e-13,
   "C3H6": 0.6828259634664643,
   "cC3H6": 3.096325580779207e-07,
   "iC3H7": 1.0182076406604358e-05,
   "nC3H7": 6.228386686340093e-06,
   "C3H8": 0.18500284695402888,
   "CHCC*O": 9.254088793402244e-09,
   "CH*CCO": 1.2927233299805648e-08,
   "C*CCHO": 1.2228307509388183e-17,
   "CH2CCO": 9.365873139984077e-05,
   "CHCCHO": 5.843827810766469e-06,
   "C2H3CO": 1.095668367091255e-06,
   "CHCHCHO": 1.0696956715355437e-10,
   "CH2CCHO": 6.511420353410454e-09,
   "CH3CCO": 4.634404369218735e-10,
   "C2H3CHO": 0.038310983091614965,
   "CH3CHCO": 3.4452015494234444e-05,
   "CH2CHCH2O": 1.1840816368602517e-09,
   "propen1oxy": 6.687811174819666e-07,
   "propen2oxy": 9.662784526694817e-08,
   "CH2CCH2OH": 2.139490205327919e-11,
   "CH2C(OH)CH2": 2.0199085344458593e-06,
   "CH3C(OH)CH": 1.1413214339367876e-10,
   "CH3CH2CO": 4.246414288352631e-12,
   "CH3C(O)CH2": 1.0190400782097982e-06,
   "CH3CHCHO": 1.9026360878320758e-06,
   "CH2CHCHOH": 2.7427989846791756e-07,
   "CH2CH2CHO": 7.322814252714809e-10,
   "vinoxylmethyl": 2.627981239309977e-09,
   "CH3CH2CHO": 7.191169650470692e-05,
   "cC3H6O": 0.09103479022689995,
   "CH2CHCH2OH": 8.930500539095258e-05,
   "CH3CHCHOH": 0.0003067171981378232,
   "CH3C(O)CH3": 6.934848870993895e-06,
   "nC3H7O": 3.034608657500635e-07,
   "iC3H7O": 4.083278223596653e-11,
   "CH3CH2CHOH": 7.497141516918496e-10,
   "CH3CHCH2OH": 3.9575850458426045e-08,
   "CH2CH2CH2OH": 2.6919894617276607e-12,
   "OCHCH2CH2O": 1.367651593682016e-15,
   "oxiranylmet": 8.240600283675105e-06,
   "CH3COCH2O": 3.551924060400594e-19,
   "CH3CH(CHO)O": 1.264342508693255e-16,
   "CH2CHCH2OO": 6.905102045673685e-08,
   "CHCHCH2OOH": 2.6101337885964377e-13,
   "CH2CHCH2OOH": 3.191123313463339e-07,
   "CH3CHCHOOH": 2.2999250784693085e-17,
   "CH3C(CH2)OOH": 1.0780366754253982e-17,
   "nC3H7OO": 2.641945639158362e-06,
   "iC3H7OO": 7.320892180733519e-06,
   "CH2CH2CH2OOH": 4.420468196305226e-09,
   "CH3CHCH2OOH": 1.9336274814610913e-10,
   "CH2CH(OOH)CH3": 1.1904395188091496e-11,
   "nC3H7OOH": 3.6843152871704036e-08,
   "iC3H7OOH": 1.02043711908585e-07,
   "OCHCH2CH2OOH": 2.4476011820581933e-09,
   "cC2H3OCH2OOH": 5.351824624650394e-10,
   "CH3COCH2OOH": 5.555871068260254e-12,
   "CH3CHOOHCHO": 6.4143750647192686e-12,
   "HOOCCCOO*": 6.250542441128633e-10,
   "HOOCC(C)OO*": 2.7105208547359125e-11,
   "HOOC(C)COO*": 3.74914695417045e-12,
   "HOOCC(C*)OOH": 1.1337946431055748e-15
  }
 },
 {
  "t": 5.341039999966968,
  "T": 869.7859490561115,
  "p": 101325.0,
  "sxC": {
   "C": 1.5900670247177254e-25,
   "CH": 4.898400200387411e-19,
   "CH2": 1.1825759371350702e-11,
   "CH2(S)": 1.1776475666637193e-13,
   "CH3": 1.7633178807428233e-05,
   "CH4": 0.02697564588732078,
   "CO": 0.023379137469871338,
   "HCO": 2.0125123534359238e-08,
   "CH2O": 0.021291881780125213,
   "HCOH": 1.966524535934804e-11,
   "CH3O": 5.184911599253426e-07,
   "CH2OH": 8.193306645625402e-10,
   "CH3OH": 0.007321575438219081,
   "CO2": 0.00016057720056795088,
   "HOCO": 6.304560109063466e-11,
   "OCHO": 4.2698410356674176e-17,
   "HOCHO": 1.0271492778257627e-05,
   "CH3OO": 1.8528131968227876e-05,
   "CH2OOH": 1.0235947620721442e-15,
   "HOCH2O": 6.4914587902203235e-15,
   "CH3OOH": 1.2021529516421732e-05,
   "C2": 1.2267506943587951e-24,
   "C2H": 1.8257283413651878e-16,
   "C2H2": 0.0003512435091819713,
   "H2CC": 3.189057070274098e-15,
   "C2H3": 1.9117961327432683e-08,
   "C2H4": 0.09846819537090729,
   "C2H5": 8.582692101782983e-07,
   "C2H6": 0.0010992323493513693,
   "C2O": 7.120008925144393e-19,
   "HCCO": 7.045914222005778e-11,
   "HCCOH": 2.9067209179374835e-09,
   "CH2CO": 0.00043722369794361776,
   "CHCHO": 1.4327786200824473e-10,
   "CHCHOH": 2.2616461283551088e-11,
   "cC2H3O": 7.506052326806419e-14,
   "CH3CO": 2.277892854793983e-09,
   "CH2CHO": 3.737038513245613e-07,
   "CH3CHO": 0.011441215516434865,
   "cC2H4O": 0.0012886088391715262,
   "CH2CHOH": 0.001080621569282666,
   "CH3CH2O": 2.4104065695007946e-11,
   "CH3CHOH": 4.379180570683169e-11,
   "CH2CH2OH": 2.257856443131599e-08,
   "CH3CH2OH": 5.726606099141205e-06,
   "OCHCO": 4.887612518937307e-16,
   "OCHCHO": 0.0003285400092047767,
   "CH2CHOO": 3.635291333429848e-09,
   "CH3C(O)O": 7.914138524499954e-16,
   "CH2CHOOH": 8.630492510791711e-10,
   "CH3C(O)OH": 6.7460251075455525e-09,
   "CH3CH2OO": 3.886661364220492e-06,
   "CH3CHOOH": 7.934033967370189e-18,
   "CH2CH2OOH": 2.76150621393881e-12,
   "CH3CH2OOH": 1.7890824765388164e-07,
   "CH3C(O)OO": 2.2387409506938895e-09,
   "CH3C(O)OOH": 2.0997979630481735e-09,
   "HOCH2CH2OO": 4.317282550126296e-10,
   "C3H2": 1.2772463698236411e-25,
   "cC3H2": 1.638519580690131e-16,
   "C3H3": 1.3063104384647244e-08,
   "CH2CCH": 1.2053778338388533e-09,
   "CH2CCH2": 0.00022439811851291468,
   "CH3CCH": 3.4186284285761965e-05,
   "cC3H4": 4.955510841396329e-11,
   "CH2CHCH2": 1.4512576579220367e-05,
   "CH3CHCH": 1.6717738207829192e-08,
   "CH3CCH2": 3.1941141810767363e-09,
   "cC3H5": 7.442139043826304e-13,
   "C3H6": 0.6744913673717914,
   "cC3H6": 3.495441079173802e-07,
   "iC3H7": 1.219697413843394e-05,
   "nC3H7": 6.846642669692704e-06,
   "C3H8": 0.19500015199610085,
   "CHCC*O": 1.02045871603881e-08,
   "CH*CCO": 1.622422074351387e-08,
   "C*CCHO": 1.5707511003582473e-17,
   "CH2CCO": 0.00010185833883942055,
   "CHCCHO": 5.899258173544174e-06,
   "C2H3CO": 1.2473185383053444e-06,
   "CHCHCHO": 1.1633056068069614e-10,
   "CH2CCHO": 7.892082812170178e-09,
   "CH3CCO": 5.998920606321744e-10,
   "C2H3CHO": 0.04001899096517992,
   "CH3CHCO": 3.737306971072254e-05,
   "CH2CHCH2O": 1.492043642316981e-09,
   "propen1oxy": 6.509846407935893e-07,
   "propen2oxy": 9.363575724917906e-08,
   "CH2CCH2OH": 2.925106865212104e-11,
   "CH2C(OH)CH2": 2.59390181965436e-06,
   "CH3C(OH)CH": 1.3669859392278164e-10,
   "CH3CH2CO": 5.174042228626637e-12,
   "CH3C(O)CH2": 1.1161699267204004e-06,
   "CH3CHCHO": 2.0880704401717113e-06,
   "CH2CHCHOH": 3.0441056173255336e-07,
   "CH2CH2CHO": 8.749054406469601e-10,
   "vinoxylmethyl": 3.2483305670747717e-09,
   "CH3CH2CHO": 7.658550931062923e-05,
   "cC3H6O": 0.09082346429790572,
   "CH2CHCH2OH": 9.603421375765704e-05,
   "CH3CHCHOH": 0.00032847631091015127,
   "CH3C(O)CH3": 6.778934380734936e-06,
   "nC3H7O": 3.9280557337800017e-07,
   "iC3H7O": 4.3211889383051234e-11,
   "CH3CH2CHOH": 9.101452424757934e-10,
   "CH3CHCH2OH": 4.361534672973889e-08,
   "CH2CH2CH2OH": 3.428204772526018e-12,
   "OCHCH2CH2O": 1.5358396918253156e-15,
   "oxiranylmet": 7.886712330018808e-06,
   "CH3COCH2O": 4.587135055857428e-19,
   "CH3CH(CHO)O": 1.5997073537577008e-16,
   "CH2CHCH2OO": 7.614140605111664e-08,
   "CHCHCH2OOH": 3.232077557809816e-13,
   "CH2CHCH2OOH": 3.4808255128902095e-07,
   "CH3CHCHOOH": 2.4373432297317823e-17,
   "CH3C(CH2)OOH": 1.0931908320914231e-17,
   "nC3H7OO": 2.445424058532608e-06,
   "iC3H7OO": 7.4087363264329445e-06,
   "CH2CH2CH2OOH": 4.373581960086191e-09,
   "CH3CHCH2OOH": 2.102937098425015e-10,
   "CH2CH(OOH)CH3": 1.322266018016739e-11,
   "nC3H7OOH": 3.032862705556324e-08,
   "iC3H7OOH": 9.183820028218201e-08,
   "OCHCH2CH2OOH": 1.8993422278001868e-09,
   "cC2H3OCH2OOH": 4.89934836222914e-10,
   "CH3COCH2OOH": 4.888829980742353e-12,
   "CH3CHOOHCHO": 5.577900240703484e-12,
   "HOOCCCOO*": 5.243717461820107e-10,
   "HOOCC(C)OO*": 2.5077123305491322e-11,
   "HOOC(C)COO*": 3.5243895819841253e-12,
   "HOOCC(C*)OOH": 1.1065126996766199e-15
  }
 },
 {
  "t": 5.348469999966687,
  "T": 876.4136115474862,
  "p": 101325.0,
  "sxC": {
   "C": 3.871196802840673e-25,
   "CH": 8.9735709893623e-19,
   "CH2": 1.6186334170813496e-11,
   "CH2(S)": 1.7178330936082425e-13,
   "CH3": 2.0744195312654684e-05,
   "CH4": 0.028256310972462152,
   "CO": 0.0245646281453119,
   "HCO": 2.5743387478090507e-08,
   "CH2O": 0.021815274306424083,
   "HCOH": 2.3171080173472482e-11,
   "CH3O": 5.985610804081037e-07,
   "CH2OH": 1.034572979628224e-09,
   "CH3OH": 0.007323487066216166,
   "CO2": 0.00017407105059883738,
   "HOCO": 7.91176268921726e-11,
   "OCHO": 5.836312758137277e-17,
   "HOCHO": 1.1092889462626995e-05,
   "CH3OO": 1.841009171099651e-05,
   "CH2OOH": 1.1905217377128257e-15,
   "HOCH2O": 8.012650200036538e-15,
   "CH3OOH": 1.1294879604737135e-05,
   "C2": 2.2166893034412506e-24,
   "C2H": 2.4587750720778257e-16,
   "C2H2": 0.0003699784555856487,
   "H2CC": 4.2440827940109045e-15,
   "C2H3": 2.436904322590429e-08,
   "C2H4": 0.10118798241349874,
   "C2H5": 1.0667846031494624e-06,
   "C2H6": 0.0012668130238106784,
   "C2O": 1.3130698443104229e-18,
   "HCCO": 9.945141468524978e-11,
   "HCCOH": 3.493829251218931e-09,
   "CH2CO": 0.00046750415101793556,
   "CHCHO": 1.8009834997705496e-10,
   "CHCHOH": 3.126649729516114e-11,
   "cC2H3O": 8.941626182066524e-14,
   "CH3CO": 2.8338042280881237e-09,
   "CH2CHO": 4.666084913687835e-07,
   "CH3CHO": 0.012218339215396985,
   "cC2H4O": 0.0013234531649876393,
   "CH2CHOH": 0.0011555822621337603,
   "CH3CH2O": 2.8957066528895486e-11,
   "CH3CHOH": 6.113927342130014e-11,
   "CH2CH2OH": 2.6416479432768525e-08,
   "CH3CH2OH": 6.171915303873524e-06,
   "OCHCO": 5.720415031078884e-16,
   "OCHCHO": 0.00033546716634381594,
   "CH2CHOO": 3.9404099549289054e-09,
   "CH3C(O)O": 8.32252154979346e-16,
   "CH2CHOOH": 8.673922035180613e-10,
   "CH3C(O)OH": 6.976266556643775e-09,
   "CH3CH2OO": 4.050110343118696e-06,
   "CH3CHOOH": 9.76735586675327e-18,
   "CH2CH2OOH": 3.088368590996509e-12,
   "CH3CH2OOH": 1.7617712937057016e-07,
   "CH3C(O)OO": 2.3374694060416784e-09,
   "CH3C(O)OOH": 1.89253712292991e-09,
   "HOCH2CH2OO": 4.250153081088358e-10,
   "C3H2": 2.665921309751193e-25,
   "cC3H2": 2.9019599730063985e-16,
   "C3H3": 2.0108439583708954e-08,
   "CH2CCH": 1.4915460646162714e-09,
   "CH2CCH2": 0.0002740862606794616,
   "CH3CCH": 3.78480355420778e-05,
   "cC3H4": 6.442324220630967e-11,
   "CH2CHCH2": 1.7820746104231676e-05,
   "CH3CHCH": 2.1854384049731417e-08,
   "CH3CCH2": 4.143807539533057e-09,
   "cC3H5": 1.0554264986309338e-12,
   "C3H6": 0.6661700315651112,
   "cC3H6": 3.958549655728568e-07,
   "iC3H7": 1.4614623038141436e-05,
   "nC3H7": 7.527294845867187e-06,
   "C3H8": 0.20501390401893682,
   "CHCC*O": 1.1289575394508102e-08,
   "CH*CCO": 2.034882201186329e-08,
   "C*CCHO": 2.0251895377270063e-17,
   "CH2CCO": 0.00011073310224292334,
   "CHCCHO": 5.968371815568977e-06,
   "C2H3CO": 1.4184878736867472e-06,
   "CHCHCHO": 1.264138923691504e-10,
   "CH2CCHO": 9.53769613860592e-09,
   "CH3CCO": 7.748131351372821e-10,
   "C2H3CHO": 0.04171488874547948,
   "CH3CHCO": 4.038016451187283e-05,
   "CH2CHCH2O": 1.871135126346101e-09,
   "propen1oxy": 6.333499721187106e-07,
   "propen2oxy": 9.073020329265495e-08,
   "CH2CCH2OH": 3.959438223428945e-11,
   "CH2C(OH)CH2": 3.2983205814997827e-06,
   "CH3C(OH)CH": 1.6336960547026815e-10,
   "CH3CH2CO": 6.285047036655272e-12,
   "CH3C(O)CH2": 1.2178602749039018e-06,
   "CH3CHCHO": 2.2831864251543563e-06,
   "CH2CHCHOH": 3.365796719388366e-07,
   "CH2CH2CHO": 1.0408466518163835e-09,
   "vinoxylmethyl": 3.9953364049135935e-09,
   "CH3CH2CHO": 8.119365073014394e-05,
   "cC3H6O": 0.09050370590572406,
   "CH2CHCH2OH": 0.00010284820625493752,
   "CH3CHCHOH": 0.0003504506219877614,
   "CH3C(O)CH3": 6.628081946281173e-06,
   "nC3H7O": 5.058387412565188e-07,
   "iC3H7O": 4.569862106568024e-11,
   "CH3CH2CHOH": 1.098791182533032e-09,
   "CH3CHCH2OH": 4.792888394950665e-08,
   "CH2CH2CH2OH": 4.343098334841958e-12,
   "OCHCH2CH2O": 1.7811895500082157e-15,
   "oxiranylmet": 7.555449013617773e-06,
   "CH3COCH2O": 5.949944514661379e-19,
   "CH3CH(CHO)O": 2.0126859331536298e-16,
   "CH2CHCH2OO": 8.372064876900535e-08,
   "CHCHCH2OOH": 3.992291887937447e-13,
   "CH2CHCH2OOH": 3.77878154402096e-07,
   "CH3CHCHOOH": 2.5827524751359884e-17,
   "CH3C(CH2)OOH": 1.1078957414457112e-17,
   "nC3H7OO": 2.259461793914596e-06,
   "iC3H7OO": 7.493129151894745e-06,
   "CH2CH2CH2OOH": 4.320679777191254e-09,
   "CH3CHCH2OOH": 2.2828426280637286e-10,
   "CH2CH(OOH)CH3": 1.4663543347799127e-11,
   "nC3H7OOH": 2.4897152736512872e-08,
   "iC3H7OOH": 8.252428494068278e-08,
   "OCHCH2CH2OOH": 1.4707867008654237e-09,
   "cC2H3OCH2OOH": 4.5078201875490874e-10,
   "CH3COCH2OOH": 4.2927495545004114e-12,
   "CH3CHOOHCHO": 4.838030289332399e-12,
   "HOOCCCOO*": 4.3885187697883064e-10,
   "HOOCC(C)OO*": 2.3138827697995475e-11,
   "HOOC(C)COO*": 3.3056107460389197e-12,
   "HOOCC(C*)OOH": 1.077458165408601e-15
  }
 },
 {
  "t": 5.354429999966461,
  "T": 883.1323670311411,
  "p": 101324.99999999999,
  "sxC": {
   "C": 9.365774671363516e-25,
   "CH": 1.633674109307376e-18,
   "CH2": 2.2057339901275256e-11,
   "CH2(S)": 2.494313260980014e-13,
   "CH3": 2.4370942339575098e-05,
   "CH4": 0.029552706239201646,
   "CO": 0.025748864543984236,
   "HCO": 3.288908160237481e-08,
   "CH2O": 0.022346387390860378,
   "HCOH": 2.728338152907823e-11,
   "CH3O": 6.896099935781194e-07,
   "CH2OH": 1.3026322299323903e-09,
   "CH3OH": 0.007318401047448535,
   "CO2": 0.00018813278319916932,
   "HOCO": 9.875217404045386e-11,
   "OCHO": 7.93253520294168e-17,
   "HOCHO": 1.194897416088711e-05,
   "CH3OO": 1.8263765994678268e-05,
   "CH2OOH": 1.3771898204749115e-15,
   "HOCH2O": 9.856833628670891e-15,
   "CH3OOH": 1.0585810833555827e-05,
   "C2": 4.020731979687453e-24,
   "C2H": 3.3353415880230306e-16,
   "C2H2": 0.0003891678328667099,
   "H2CC": 5.6407228633191584e-15,
   "C2H3": 3.098597487706414e-08,
   "C2H4": 0.10390896112830342,
   "C2H5": 1.3213029767147314e-06,
   "C2H6": 0.0014552335171071889,
   "C2O": 2.4023118932197353e-18,
   "HCCO": 1.3963860257325543e-10,
   "HCCOH": 4.19089568966016e-09,
   "CH2CO": 0.0004986155040742779,
   "CHCHO": 2.257668580334071e-10,
   "CHCHOH": 4.296045413331348e-11,
   "cC2H3O": 1.060107666295379e-13,
   "CH3CO": 3.5164619420717777e-09,
   "CH2CHO": 5.805616297110261e-07,
   "CH3CHO": 0.013032288584836257,
   "cC2H4O": 0.0013551824924981162,
   "CH2CHOH": 0.0012318896059885375,
   "CH3CH2O": 3.4677768770206015e-11,
   "CH3CHOH": 8.516955568925406e-11,
   "CH2CH2OH": 3.072076936601278e-08,
   "CH3CH2OH": 6.617868748964221e-06,
   "OCHCO": 6.670121742592128e-16,
   "OCHCHO": 0.0003417726948092118,
   "CH2CHOO": 4.259159706799054e-09,
   "CH3C(O)O": 8.70170621759632e-16,
   "CH2CHOOH": 8.671961360319823e-10,
   "CH3C(O)OH": 7.192362222293907e-09,
   "CH3CH2OO": 4.204880891324097e-06,
   "CH3CHOOH": 1.193101394250067e-17,
   "CH2CH2OOH": 3.4406683398950348e-12,
   "CH3CH2OOH": 1.727032526784866e-07,
   "CH3C(O)OO": 2.433403320212382e-09,
   "CH3C(O)OOH": 1.6962591243831913e-09,
   "HOCH2CH2OO": 4.158235863218801e-10,
   "C3H2": 5.509446865594568e-25,
   "cC3H2": 5.090409846400064e-16,
   "C3H3": 3.0654268686013086e-08,
   "CH2CCH": 1.834947198350089e-09,
   "CH2CCH2": 0.0003322551143682324,
   "CH3CCH": 4.195909459964488e-05,
   "cC3H4": 8.356009964805305e-11,
   "CH2CHCH2": 2.181815813817877e-05,
   "CH3CHCH": 2.8473404408886692e-08,
   "CH3CCH2": 5.3681968181611444e-09,
   "cC3H5": 1.4897564134468555e-12,
   "C3H6": 0.6578823451174672,
   "cC3H6": 4.4961255726298004e-07,
   "iC3H7": 1.7495035037758886e-05,
   "nC3H7": 8.272570352257949e-06,
   "C3H8": 0.21501224073221398,
   "CHCC*O": 1.2530557799594837e-08,
   "CH*CCO": 2.5477095019794453e-08,
   "C*CCHO": 2.61893840504638e-17,
   "CH2CCO": 0.00012028252093611277,
   "CHCCHO": 6.052973403835852e-06,
   "C2H3CO": 1.6107133028278661e-06,
   "CHCHCHO": 1.3732738452360356e-10,
   "CH2CCHO": 1.1481865158922593e-08,
   "CH3CCO": 9.975125118864594e-10,
   "C2H3CHO": 0.043390738379728004,
   "CH3CHCO": 4.3465416323133314e-05,
   "CH2CHCH2O": 2.3326946764401272e-09,
   "propen1oxy": 6.16012744292939e-07,
   "propen2oxy": 8.79241304684903e-08,
   "CH2CCH2OH": 5.3025583709731964e-11,
   "CH2C(OH)CH2": 4.152270989160409e-06,
   "CH3C(OH)CH": 1.9484811698904546e-10,
   "CH3CH2CO": 7.60768368031564e-12,
   "CH3C(O)CH2": 1.3237218140971937e-06,
   "CH3CHCHO": 2.487281045660262e-06,
   "CH2CHCHOH": 3.707124566139751e-07,
   "CH2CH2CHO": 1.231945520187704e-09,
   "vinoxylmethyl": 4.884797451069182e-09,
   "CH3CH2CHO": 8.569923383586561e-05,
   "cC3H6O": 0.09008503285080793,
   "CH2CHCH2OH": 0.00010969513693777079,
   "CH3CHCHOH": 0.0003724970616922809,
   "CH3C(O)CH3": 6.483512931753913e-06,
   "nC3H7O": 6.474430029025859e-07,
   "iC3H7O": 4.826155884155805e-11,
   "CH3CH2CHOH": 1.3183928523184945e-09,
   "CH3CHCH2OH": 5.249848157388074e-08,
   "CH2CH2CH2OH": 5.468883264756645e-12,
   "OCHCH2CH2O": 2.122565152116283e-15,
   "oxiranylmet": 7.246413563304759e-06,
   "CH3COCH2O": 7.729610468085382e-19,
   "CH3CH(CHO)O": 2.517103691370261e-16,
   "CH2CHCH2OO": 9.175287652395593e-08,
   "CHCHCH2OOH": 4.914350154848244e-13,
   "CH2CHCH2OOH": 4.0799443952627803e-07,
   "CH3CHCHOOH": 2.735557204222703e-17,
   "CH3C(CH2)OOH": 1.1217686200391551e-17,
   "nC3H7OO": 2.084164250284494e-06,
   "iC3H7OO": 7.570339202201916e-06,
   "CH2CH2CH2OOH": 4.261163923850076e-09,
   "CH3CHCH2OOH": 2.4721083445718135e-10,
   "CH2CH(OOH)CH3": 1.6221967705492368e-11,
   "nC3H7OOH": 2.039499775340383e-08,
   "iC3H7OOH": 7.404169685793613e-08,
   "OCHCH2CH2OOH": 1.1375490500670705e-09,
   "cC2H3OCH2OOH": 4.169087143133285e-10,
   "CH3COCH2OOH": 3.762173037644771e-12,
   "CH3CHOOHCHO": 4.1872386986562195e-12,
   "HOOCCCOO*": 3.665931847851967e-10,
   "HOOCC(C)OO*": 2.1295973718740073e-11,
   "HOOC(C)COO*": 3.0931127844646873e-12,
   "HOOCC(C*)OOH": 1.046538563660389e-15
  }
 },
 {
  "t": 5.35922999996628,
  "T": 889.9458448689513,
  "p": 101325.00000000001,
  "sxC": {
   "C": 2.2509275408866324e-24,
   "CH": 2.9561843958452803e-18,
   "CH2": 2.9941038406200624e-11,
   "CH2(S)": 3.605422054671649e-13,
   "CH3": 2.8590036152327665e-05,
   "CH4": 0.030865434778718902,
   "CO": 0.02693518361230224,
   "HCO": 4.1967021094993234e-08,
   "CH2O": 0.022883963189902157,
   "HCOH": 3.2111951216064004e-11,
   "CH3O": 7.924473127530302e-07,
   "CH2OH": 1.6354933143267787e-09,
   "CH3OH": 0.007306366558308661,
   "CO2": 0.00020282136509630334,
   "HOCO": 1.226619244627024e-10,
   "OCHO": 1.0726558379955626e-16,
   "HOCHO": 1.2843487523172391e-05,
   "CH3OO": 1.8086531202449763e-05,
   "CH2OOH": 1.5844378945330608e-15,
   "HOCH2O": 1.2084656566403403e-14,
   "CH3OOH": 9.894928571870505e-06,
   "C2": 7.319515737591036e-24,
   "C2H": 4.556222044132002e-16,
   "C2H2": 0.0004090700704611527,
   "H2CC": 7.49331338472824e-15,
   "C2H3": 3.931442313893655e-08,
   "C2H4": 0.10663708314567807,
   "C2H5": 1.6307822297514344e-06,
   "C2H6": 0.0016667671374276378,
   "C2O": 4.362896014189866e-18,
   "HCCO": 1.9513489439100494e-10,
   "HCCOH": 5.02258154662933e-09,
   "CH2CO": 0.0005306290349051792,
   "CHCHO": 2.8233617018712054e-10,
   "CHCHOH": 5.868647249520302e-11,
   "cC2H3O": 1.2511320722431013e-13,
   "CH3CO": 4.3521714896531525e-09,
   "CH2CHO": 7.198349655318211e-07,
   "CH3CHO": 0.01388100853864604,
   "cC2H4O": 0.001383828397508049,
   "CH2CHOH": 0.0013096086163112914,
   "CH3CH2O": 4.137887867832008e-11,
   "CH3CHOH": 1.1838643474403807e-10,
   "CH2CH2OH": 3.552467589178809e-08,
   "CH3CH2OH": 7.065933008028184e-06,
   "OCHCO": 7.751819032489915e-16,
   "OCHCHO": 0.00034754918924902384,
   "CH2CHOO": 4.591784819577912e-09,
   "CH3C(O)O": 9.045993633966454e-16,
   "CH2CHOOH": 8.625976507494423e-10,
   "CH3C(O)OH": 7.396015630220196e-09,
   "CH3CH2OO": 4.349068930414167e-06,
   "CH3CHOOH": 1.4460093187192873e-17,
   "CH2CH2OOH": 3.818322549287449e-12,
   "CH3CH2OOH": 1.6850935028364983e-07,
   "CH3C(O)OO": 2.5254334433828586e-09,
   "CH3C(O)OOH": 1.511831364950096e-09,
   "HOCH2CH2OO": 4.0443767002511177e-10,
   "C3H2": 1.1280930508259104e-24,
   "cC3H2": 8.849497223135903e-16,
   "C3H3": 4.6305753779904814e-08,
   "CH2CCH": 2.2480740988051568e-09,
   "CH2CCH2": 0.00039997630239508116,
   "CH3CCH": 4.661902506624313e-05,
   "cC3H4": 1.081309235647862e-10,
   "CH2CHCH2": 2.6634728756186503e-05,
   "CH3CHCH": 3.697395763974176e-08,
   "CH3CCH2": 6.94413945551858e-09,
   "cC3H5": 2.093371943098777e-12,
   "C3H6": 0.649609648484027,
   "cC3H6": 5.123267615916837e-07,
   "iC3H7": 2.0915628934134314e-05,
   "nC3H7": 9.087447994047064e-06,
   "C3H8": 0.22501200133992702,
   "CHCC*O": 1.3956782861924249e-08,
   "CH*CCO": 3.1840676460409314e-08,
   "C*CCHO": 3.397931584217507e-17,
   "CH2CCO": 0.00013054866516935137,
   "CHCCHO": 6.154335347701397e-06,
   "C2H3CO": 1.8265054079886554e-06,
   "CHCHCHO": 1.49246778617688e-10,
   "CH2CCHO": 1.3767578080087788e-08,
   "CH3CCO": 1.2802570982134871e-09,
   "C2H3CHO": 0.04504650519886182,
   "CH3CHCO": 4.663711583962077e-05,
   "CH2CHCH2O": 2.8906769853087025e-09,
   "propen1oxy": 5.990080397513972e-07,
   "propen2oxy": 8.521492544221126e-08,
   "CH2CCH2OH": 7.030385540533896e-11,
   "CH2C(OH)CH2": 5.180056379657659e-06,
   "CH3C(OH)CH": 2.3212384695400294e-10,
   "CH3CH2CO": 9.179902328990614e-12,
   "CH3C(O)CH2": 1.4337262829953912e-06,
   "CH3CHCHO": 2.7002960603015987e-06,
   "CH2CHCHOH": 4.068416564454622e-07,
   "CH2CH2CHO": 1.4506031269108682e-09,
   "vinoxylmethyl": 5.93606278851071e-09,
   "CH3CH2CHO": 9.009366526324044e-05,
   "cC3H6O": 0.08957517237395068,
   "CH2CHCH2OH": 0.00011655433829718072,
   "CH3CHCHOH": 0.00039457466662157014,
   "CH3C(O)CH3": 6.3457444189872415e-06,
   "nC3H7O": 8.238398787292365e-07,
   "iC3H7O": 5.0873539691476756e-11,
   "CH3CH2CHOH": 1.572457314197693e-09,
   "CH3CHCH2OH": 5.731847967885981e-08,
   "CH2CH2CH2OH": 6.846321591372994e-12,
   "OCHCH2CH2O": 2.5844057379438842e-15,
   "oxiranylmet": 6.9575942128209815e-06,
   "CH3COCH2O": 1.004365849399585e-18,
   "CH3CH(CHO)O": 3.130896956316582e-16,
   "CH2CHCH2OO": 1.0022593649106995e-07,
   "CHCHCH2OOH": 6.028704101544647e-13,
   "CH2CHCH2OOH": 4.379906668464516e-07,
   "CH3CHCHOOH": 2.895607117020406e-17,
   "CH3C(CH2)OOH": 1.1344611373698656e-17,
   "nC3H7OO": 1.918668968559872e-06,
   "iC3H7OO": 7.63664205415741e-06,
   "CH2CH2CH2OOH": 4.1940358581899285e-09,
   "CH3CHCH2OOH": 2.669938720138108e-10,
   "CH2CH(OOH)CH3": 1.789613048862891e-11,
   "nC3H7OOH": 1.6665200912971446e-08,
   "iC3H7OOH": 6.629491389891873e-08,
   "OCHCH2CH2OOH": 8.783960420576244e-10,
   "cC2H3OCH2OOH": 3.8741402287184497e-10,
   "CH3COCH2OOH": 3.2894525176812583e-12,
   "CH3CHOOHCHO": 3.615002959943761e-12,
   "HOOCCCOO*": 3.055415860629984e-10,
   "HOOCC(C)OO*": 1.9543934305177996e-11,
   "HOOC(C)COO*": 2.8862260907444133e-12,
   "HOOCC(C*)OOH": 1.0135457769614135e-15
  }
 },
 {
  "t": 5.363109999966133,
  "T": 896.8549504242216,
  "p": 101325.0,
  "sxC": {
   "C": 5.3692473916749055e-24,
   "CH": 5.315540890086391e-18,
   "CH2": 4.049431637576044e-11,
   "CH2(S)": 5.186623895695519e-13,
   "CH3": 3.3482875634973074e-05,
   "CH4": 0.032194650198862675,
   "CO": 0.028126609284818267,
   "HCO": 5.3476202945700275e-08,
   "CH2O": 0.023425918099396984,
   "HCOH": 3.7779988726974374e-11,
   "CH3O": 9.075989373651338e-07,
   "CH2OH": 2.0472877776944995e-09,
   "CH3OH": 0.007287332955650028,
   "CO2": 0.00021819569808055532,
   "HOCO": 1.5167699190201095e-10,
   "OCHO": 1.443379794230864e-16,
   "HOCHO": 1.3779849453463466e-05,
   "CH3OO": 1.7874889478462316e-05,
   "CH2OOH": 1.8123941761806628e-15,
   "HOCH2O": 1.4763468575518186e-14,
   "CH3OOH": 9.22252188639017e-06,
   "C2": 1.3364361118598901e-23,
   "C2H": 6.264703186591382e-16,
   "C2H2": 0.00042997403225391245,
   "H2CC": 9.956225417094495e-15,
   "C2H3": 4.9779489032264596e-08,
   "C2H4": 0.10937778098716483,
   "C2H5": 2.005368523877992e-06,
   "C2H6": 0.0019037965066869811,
   "C2O": 7.866608323326498e-18,
   "HCCO": 2.7145290708816813e-10,
   "HCCOH": 6.019694541981151e-09,
   "CH2CO": 0.0005636110717931083,
   "CHCHO": 3.5228079597297065e-10,
   "CHCHOH": 7.970791781496895e-11,
   "cC2H3O": 1.4699169420802865e-13,
   "CH3CO": 5.371021508455289e-09,
   "CH2CHO": 8.893070986524125e-07,
   "CH3CHO": 0.014761184003081988,
   "cC2H4O": 0.001409414052359488,
   "CH2CHOH": 0.001388774658459047,
   "CH3CH2O": 4.9167395550158755e-11,
   "CH3CHOH": 1.6416354739277104e-10,
   "CH2CH2OH": 4.0856027901904414e-08,
   "CH3CH2OH": 7.518117786928833e-06,
   "OCHCO": 8.981629134564752e-16,
   "OCHCHO": 0.0003528793103878025,
   "CH2CHOO": 4.93808764208306e-09,
   "CH3C(O)O": 9.34875758227995e-16,
   "CH2CHOOH": 8.537063434940817e-10,
   "CH3C(O)OH": 7.588808382961227e-09,
   "CH3CH2OO": 4.4804969592924815e-06,
   "CH3CHOOH": 1.7383207578479405e-17,
   "CH2CH2OOH": 4.2205301347216575e-12,
   "CH3CH2OOH": 1.6362017493533208e-07,
   "CH3C(O)OO": 2.612126165896586e-09,
   "CH3C(O)OOH": 1.3397550336036489e-09,
   "HOCH2CH2OO": 3.911238550849529e-10,
   "C3H2": 2.2891699779897427e-24,
   "cC3H2": 1.525216805538755e-15,
   "C3H3": 6.933411286169399e-08,
   "CH2CCH": 2.746968713605946e-09,
   "CH2CCH2": 0.0004783739680784071,
   "CH3CCH": 5.1947959966113175e-05,
   "cC3H4": 1.3958207718391635e-10,
   "CH2CHCH2": 3.2417820712472786e-05,
   "CH3CHCH": 4.784463799764539e-08,
   "CH3CCH2": 8.967673991182777e-09,
   "cC3H5": 2.928358003631427e-12,
   "C3H6": 0.6413382262626921,
   "cC3H6": 5.858259635474974e-07,
   "iC3H7": 2.495981883499688e-05,
   "nC3H7": 9.97610759668421e-06,
   "C3H8": 0.235026135312781,
   "CHCC*O": 1.5600468863569993e-08,
   "CH*CCO": 3.971640920225014e-08,
   "C*CCHO": 4.4232180185097437e-17,
   "CH2CCO": 0.00014157440340024756,
   "CHCCHO": 6.272974555337982e-06,
   "C2H3CO": 2.0685949411057493e-06,
   "CHCHCHO": 1.623644237766198e-10,
   "CH2CCHO": 1.6439116154828818e-08,
   "CH3CCO": 1.6379835719561105e-09,
   "C2H3CHO": 0.046681099985230054,
   "CH3CHCO": 4.990476297921725e-05,
   "CH2CHCH2O": 3.559717986830901e-09,
   "propen1oxy": 5.823667278623866e-07,
   "propen2oxy": 8.260049785981163e-08,
   "CH2CCH2OH": 9.231413543682699e-11,
   "CH2C(OH)CH2": 6.408322706485845e-06,
   "CH3C(OH)CH": 2.763883896044402e-10,
   "CH3CH2CO": 1.1044998527360092e-11,
   "CH3C(O)CH2": 1.5476561618006944e-06,
   "CH3CHCHO": 2.921757926157036e-06,
   "CH2CHCHOH": 4.4493423719123036e-07,
   "CH2CH2CHO": 1.698880715120074e-09,
   "vinoxylmethyl": 7.1679825796519445e-09,
   "CH3CH2CHO": 9.437131266459079e-05,
   "cC3H6O": 0.08898124967723095,
   "CH2CHCH2OH": 0.00012340118424601255,
   "CH3CHCHOH": 0.0004166301858383016,
   "CH3C(O)CH3": 6.215435937517781e-06,
   "nC3H7O": 1.0421791632199982e-06,
   "iC3H7O": 5.3498059621563526e-11,
   "CH3CH2CHOH": 1.8642493007133046e-09,
   "CH3CHCH2OH": 6.237222514511971e-08,
   "CH2CH2CH2OH": 8.520830994576624e-12,
   "OCHCH2CH2O": 3.1966155867975555e-15,
   "oxiranylmet": 6.687250642999574e-06,
   "CH3COCH2O": 1.3036479755788195e-18,
   "CH3CH(CHO)O": 3.8745602841138813e-16,
   "CH2CHCH2OO": 1.0911161008810542e-07,
   "CHCHCH2OOH": 7.369617781776912e-13,
   "CH2CHCH2OOH": 4.673349828250687e-07,
   "CH3CHCHOOH": 3.062407207314138e-17,
   "CH3C(CH2)OOH": 1.1455815417416472e-17,
   "nC3H7OO": 1.7622104253246341e-06,
   "iC3H7OO": 7.687837709136128e-06,
   "CH2CH2CH2OOH": 4.118149200837792e-09,
   "CH3CHCH2OOH": 2.8749980189341785e-10,
   "CH2CH(OOH)CH3": 1.9679857084424013e-11,
   "nC3H7OOH": 1.3578445629035597e-08,
   "iC3H7OOH": 5.920585147053196e-08,
   "OCHCH2CH2OOH": 6.769410842565889e-10,
   "cC2H3OCH2OOH": 3.6153340490289645e-10,
   "CH3COCH2OOH": 2.8681867520457302e-12,
   "CH3CHOOHCHO": 3.1122250787902534e-12,
   "HOOCCCOO*": 2.5398514876988836e-10,
   "HOOCC(C)OO*": 1.7878813428319456e-11,
   "HOOC(C)COO*": 2.6845181030303746e-12,
   "HOOCC(C*)OOH": 9.783107834297402e-16
  }
 },
 {
  "t": 5.366239999966014,
  "T": 903.8142720493283,
  "p": 101325.00000000001,
  "sxC": {
   "C": 1.2627029311976249e-23,
   "CH": 9.45751560724709e-18,
   "CH2": 5.4467080371609095e-11,
   "CH2(S)": 7.405264549389399e-13,
   "CH3": 3.909535165725755e-05,
   "CH4": 0.033531670161610815,
   "CO": 0.029318455415237848,
   "HCO": 6.792218060269378e-08,
   "CH2O": 0.023965941371514695,
   "HCOH": 4.43770477725384e-11,
   "CH3O": 1.0343380782688329e-06,
   "CH2OH": 2.550924048953618e-09,
   "CH3OH": 0.007261366464416722,
   "CO2": 0.0002342115869541714,
   "HOCO": 1.865155769181645e-10,
   "OCHO": 1.9292042646155941e-16,
   "HOCHO": 1.475486627131907e-05,
   "CH3OO": 1.7626322854346336e-05,
   "CH2OOH": 2.0585724149281306e-15,
   "HOCH2O": 1.794409444572503e-14,
   "CH3OOH": 8.57273253466463e-06,
   "C2": 2.4355688429447648e-23,
   "C2H": 8.646390530621978e-16,
   "C2H2": 0.0004520593640866946,
   "H2CC": 1.3214893333998143e-14,
   "C2H3": 6.280806631316342e-08,
   "C2H4": 0.11211894064453162,
   "C2H5": 2.453243832343487e-06,
   "C2H6": 0.0021670253336891804,
   "C2O": 1.4028002879311387e-17,
   "HCCO": 3.751526198963181e-10,
   "HCCOH": 7.212302380929186e-09,
   "CH2CO": 0.0005974108831440794,
   "CHCHO": 4.3795927108059485e-10,
   "CHCHOH": 1.0741445822769511e-10,
   "cC2H3O": 1.7173418105987115e-13,
   "CH3CO": 6.598173852610082e-09,
   "CH2CHO": 1.093026421303981e-06,
   "CH3CHO": 0.01566242517627767,
   "cC2H4O": 0.0014318336048893634,
   "CH2CHOH": 0.0014688909065815547,
   "CH3CH2O": 5.807566340028038e-11,
   "CH3CHOH": 2.2653793858176883e-10,
   "CH2CH2OH": 4.6695738361692246e-08,
   "CH3CH2OH": 7.974107138968599e-06,
   "OCHCO": 1.0367243328501572e-15,
   "OCHCHO": 0.00035780894678730946,
   "CH2CHOO": 5.295047844503244e-09,
   "CH3C(O)O": 9.60122636560673e-16,
   "CH2CHOOH": 8.407170975959803e-10,
   "CH3C(O)OH": 7.771151844849103e-09,
   "CH3CH2OO": 4.596073379716726e-06,
   "CH3CHOOH": 2.069547045928889e-17,
   "CH2CH2OOH": 4.642929868051549e-12,
   "CH3CH2OOH": 1.5810179901205596e-07,
   "CH3C(O)OO": 2.6912618722104987e-09,
   "CH3C(O)OOH": 1.1812097685940737e-09,
   "HOCH2CH2OO": 3.7623014617453575e-10,
   "C3H2": 4.583676930644145e-24,
   "cC3H2": 2.597693639290578e-15,
   "C3H3": 1.0266340939433038e-07,
   "CH2CCH": 3.348234453857572e-09,
   "CH2CCH2": 0.0005680062341261229,
   "CH3CCH": 5.8048900332920675e-05,
   "cC3H4": 1.7941221583459222e-10,
   "CH2CHCH2": 3.92847491653361e-05,
   "CH3CHCH": 6.157695300059031e-08,
   "CH3CCH2": 1.1539346671502205e-08,
   "cC3H5": 4.0690573730399815e-12,
   "C3H6": 0.633110209272003,
   "cC3H6": 6.717365248801158e-07,
   "iC3H7": 2.968233676028834e-05,
   "nC3H7": 1.09352198156667e-05,
   "C3H8": 0.24500207170324922,
   "CHCC*O": 1.748398984348148e-08,
   "CH*CCO": 4.9364473906906483e-08,
   "C*CCHO": 5.765882636431294e-17,
   "CH2CCO": 0.0001533278131583341,
   "CHCCHO": 6.407796710937221e-06,
   "C2H3CO": 2.3381630852458083e-06,
   "CHCHCHO": 1.7678937296902709e-10,
   "CH2CCHO": 1.9519518292517297e-08,
   "CH3CCO": 2.0854954724528653e-09,
   "C2H3CHO": 0.0482826469609486,
   "CH3CHCO": 5.3258266362846714e-05,
   "CH2CHCH2O": 4.349081347661124e-09,
   "propen1oxy": 5.662153408216457e-07,
   "propen2oxy": 8.0094480382616e-08,
   "CH2CCH2OH": 1.198688355147226e-10,
   "CH2C(OH)CH2": 7.856033238721722e-06,
   "CH3C(OH)CH": 3.287016228053401e-10,
   "CH3CH2CO": 1.323657546458165e-11,
   "CH3C(O)CH2": 1.6643230079895331e-06,
   "CH3CHCHO": 3.1492438932712934e-06,
   "CH2CHCHOH": 4.846200383141539e-07,
   "CH2CH2CHO": 1.976431638401987e-09,
   "vinoxylmethyl": 8.58800038882995e-09,
   "CH3CH2CHO": 9.850338079431232e-05,
   "cC3H6O": 0.08831442929545726,
   "CH2CHCH2OH": 0.00013016578204636176,
   "CH3CHCHOH": 0.00043846379388871805,
   "CH3C(O)CH3": 6.094117510366865e-06,
   "nC3H7O": 1.3086393552571471e-06,
   "iC3H7O": 5.607271422866163e-11,
   "CH3CH2CHOH": 2.1943233165880775e-09,
   "CH3CHCH2OH": 6.759650294344049e-08,
   "CH2CH2CH2OH": 1.0527826522421044e-11,
   "OCHCH2CH2O": 3.989378015772909e-15,
   "oxiranylmet": 6.4353815383481636e-06,
   "CH3COCH2O": 1.685497735791027e-18,
   "CH3CH(CHO)O": 4.764964226841459e-16,
   "CH2CHCH2OO": 1.183041517517585e-07,
   "CHCHCH2OOH": 8.963945403402818e-13,
   "CH2CHCH2OOH": 4.9524111501188e-07,
   "CH3CHCHOOH": 3.2339564857376115e-17,
   "CH3C(CH2)OOH": 1.1546547788352462e-17,
   "nC3H7OO": 1.6150122811357971e-06,
   "iC3H7OO": 7.719185931137293e-06,
   "CH2CH2CH2OOH": 4.032823716196668e-09,
   "CH3CHCH2OOH": 3.083998885433843e-10,
   "CH2CH(OOH)CH3": 2.1549817783200647e-11,
   "nC3H7OOH": 1.1042014790872934e-08,
   "iC3H7OOH": 5.274924391532755e-08,
   "OCHCH2CH2OOH": 5.213299202143299e-10,
   "cC2H3OCH2OOH": 3.387461623025078e-10,
   "CH3COCH2OOH": 2.495163961300115e-12,
   "CH3CHOOHCHO": 2.673548306585778e-12,
   "HOOCCCOO*": 2.1073597317510143e-10,
   "HOOCC(C)OO*": 1.630699297136673e-11,
   "HOOC(C)COO*": 2.4889959878657363e-12,
   "HOOCC(C*)OOH": 9.409609833910163e-16
  }
 },
 {
  "t": 5.368789999965918,
  "T": 910.8569012848002,
  "p": 101324.99999999999,
  "sxC": {
   "C": 2.936602877848515e-23,
   "CH": 1.6687980942644343e-17,
   "CH2": 7.296492150705961e-11,
   "CH2(S)": 1.0506381798580511e-12,
   "CH3": 4.553054587310158e-05,
   "CH4": 0.03488295563332205,
   "CO": 0.030519716269260085,
   "HCO": 8.606413864621286e-08,
   "CH2O": 0.02450324778094483,
   "HCOH": 5.2066565357722097e-11,
   "CH3O": 1.1727732982049628e-06,
   "CH2OH": 3.1664592719895064e-09,
   "CH3OH": 0.00722824795405495,
   "CO2": 0.00025100460699620085,
   "HOCO": 2.2837447553913966e-10,
   "OCHO": 2.5648360218938993e-16,
   "HOCHO": 1.5775950184049806e-05,
   "CH3OO": 1.733537065082477e-05,
   "CH2OOH": 2.321930832290929e-15,
   "HOCH2O": 2.171199555786195e-14,
   "CH3OOH": 7.941986678856896e-06,
   "C2": 4.438546012395881e-23,
   "C2H": 1.1988421511341682e-15,
   "C2H2": 0.0004757849055289111,
   "H2CC": 1.7556162628377138e-14,
   "C2H3": 7.905536436478106e-08,
   "C2H4": 0.11488011374982869,
   "C2H5": 2.987961487644303e-06,
   "C2H6": 0.0024599830015795475,
   "C2O": 2.4805735285461882e-17,
   "HCCO": 5.159156299335903e-10,
   "HCCOH": 8.650958218031537e-09,
   "CH2CO": 0.0006322648085620693,
   "CHCHO": 5.430808178490252e-10,
   "CHCHOH": 1.4380476721632011e-10,
   "cC2H3O": 1.9965862639514395e-13,
   "CH3CO": 8.073751200620185e-09,
   "CH2CHO": 1.337528007858418e-06,
   "CH3CHO": 0.016583370045296746,
   "cC2H4O": 0.0014512748910140104,
   "CH2CHOH": 0.0015503638972069632,
   "CH3CH2O": 6.820402492067868e-11,
   "CH3CHOH": 3.114501001466455e-10,
   "CH2CH2OH": 5.307662907099868e-08,
   "CH3CH2OH": 8.439353817532012e-06,
   "OCHCO": 1.1931492754905573e-15,
   "OCHCHO": 0.00036243823933686974,
   "CH2CHOO": 5.663087608639417e-09,
   "CH3C(O)O": 9.797667197940942e-16,
   "CH2CHOOH": 8.237129876511038e-10,
   "CH3C(O)OH": 7.945637907761824e-09,
   "CH3CH2OO": 4.6940259640065705e-06,
   "CH3CHOOH": 2.441042110073348e-17,
   "CH2CH2OOH": 5.08501837602141e-12,
   "CH3CH2OOH": 1.519676506625606e-07,
   "CH3C(O)OO": 2.7613538000368932e-09,
   "CH3C(O)OOH": 1.0352255711931246e-09,
   "HOCH2CH2OO": 3.5992645931537235e-10,
   "C3H2": 9.088756983089287e-24,
   "cC3H2": 4.38461417413762e-15,
   "C3H3": 1.5065299514817425e-07,
   "CH2CCH": 4.080471785452953e-09,
   "CH2CCH2": 0.0006703843511447784,
   "CH3CCH": 6.511461068398552e-05,
   "cC3H4": 2.2987369336173532e-10,
   "CH2CHCH2": 4.7436741185503195e-05,
   "CH3CHCH": 7.88950615206219e-08,
   "CH3CCH2": 1.4809266806392802e-08,
   "cC3H5": 5.625113205221136e-12,
   "C3H6": 0.6248754640409521,
   "cC3H6": 7.729990987285523e-07,
   "iC3H7": 3.5185675084932816e-05,
   "nC3H7": 1.1970313026582418e-05,
   "C3H8": 0.25500133757189036,
   "CHCC*O": 1.9651694384474103e-08,
   "CH*CCO": 6.119219456533938e-08,
   "C*CCHO": 7.533717086772962e-17,
   "CH2CCO": 0.000165909563814668,
   "CHCCHO": 6.558508299223958e-06,
   "C2H3CO": 2.6395267302605923e-06,
   "CHCHCHO": 1.9279017734369805e-10,
   "CH2CCHO": 2.3061178094815837e-08,
   "CH3CCO": 2.6450479042922855e-09,
   "C2H3CHO": 0.04985756063991632,
   "CH3CHCO": 5.6728053556010026e-05,
   "CH2CHCH2O": 5.275161173842502e-09,
   "propen1oxy": 5.504840840466226e-07,
   "propen2oxy": 7.76806975568068e-08,
   "CH2CCH2OH": 1.5414294459486907e-10,
   "CH2C(OH)CH2": 9.558729493764246e-06,
   "CH3C(OH)CH": 3.9088612523625156e-10,
   "CH3CH2CO": 1.581500000158819e-11,
   "CH3C(O)CH2": 1.783620357073375e-06,
   "CH3CHCHO": 3.382381026239661e-06,
   "CH2CHCHOH": 5.258833809976892e-07,
   "CH2CH2CHO": 2.2850888651046655e-09,
   "vinoxylmethyl": 1.0214947837646215e-08,
   "CH3CH2CHO": 0.0001025114049342966,
   "cC3H6O": 0.08757833762515531,
   "CH2CHCH2OH": 0.00013685588513935248,
   "CH3CHCHOH": 0.0004601244247472141,
   "CH3C(O)CH3": 5.981957174890317e-06,
   "nC3H7O": 1.6327121424596812e-06,
   "iC3H7O": 5.855647472881653e-11,
   "CH3CH2CHOH": 2.565940900652945e-09,
   "CH3CHCH2OH": 7.297319527700794e-08,
   "CH2CH2CH2OH": 1.2924922845311467e-11,
   "OCHCH2CH2O": 5.0060749151163e-15,
   "oxiranylmet": 6.199104769468816e-06,
   "CH3COCH2O": 2.1711459209632427e-18,
   "CH3CH(CHO)O": 5.830045984618242e-16,
   "CH2CHCH2OO": 1.2778237086718128e-07,
   "CHCHCH2OOH": 1.085733810197984e-12,
   "CH2CHCH2OOH": 5.212011303841935e-07,
   "CH3CHCHOOH": 3.4097637995034576e-17,
   "CH3C(CH2)OOH": 1.1613158863044519e-17,
   "nC3H7OO": 1.475623540078633e-06,
   "iC3H7OO": 7.726261724699945e-06,
   "CH2CH2CH2OOH": 3.9364544374122746e-09,
   "CH3CHCH2OOH": 3.295403472821034e-10,
   "CH2CH(OOH)CH3": 2.3498346106441525e-11,
   "nC3H7OOH": 8.948973070901832e-09,
   "iC3H7OOH": 4.6832470273481054e-08,
   "OCHCH2CH2OOH": 4.0051903935314873e-10,
   "cC2H3OCH2OOH": 3.1834280305115544e-10,
   "CH3COCH2OOH": 2.163332119670118e-12,
   "CH3CHOOHCHO": 2.289124744885642e-12,
   "HOOCCCOO*": 1.742852134324445e-10,
   "HOOCC(C)OO*": 1.4816614097382895e-11,
   "HOOC(C)COO*": 2.2985712804684485e-12,
   "HOOCC(C*)OOH": 9.01278004310895e-16
  }
 },
 {
  "t": 5.3708799999658385,
  "T": 917.9916296612623,
  "p": 101325.0,
  "sxC": {
   "C": 6.752055969714922e-23,
   "CH": 2.920250718636291e-17,
   "CH2": 9.737085296495125e-11,
   "CH2(S)": 1.480869345201325e-12,
   "CH3": 5.2876616676982875e-05,
   "CH4": 0.03625032825083314,
   "CO": 0.031735350727062864,
   "HCO": 1.0877759428012391e-07,
   "CH2O": 0.02503446154136812,
   "HCOH": 6.100149714275762e-11,
   "CH3O": 1.322068042971575e-06,
   "CH2OH": 3.91563385934379e-09,
   "CH3OH": 0.007187746126961376,
   "CO2": 0.0002686640621391298,
   "HOCO": 2.7854828393273776e-10,
   "OCHO": 3.392395691343079e-16,
   "HOCHO": 1.684733355018784e-05,
   "CH3OO": 1.699694153244111e-05,
   "CH2OOH": 2.5992851652244867e-15,
   "HOCH2O": 2.6147579879455283e-14,
   "CH3OOH": 7.32934655141972e-06,
   "C2": 8.08513467648888e-23,
   "C2H": 1.669316354297811e-15,
   "C2H2": 0.000501590918121973,
   "H2CC": 2.3365965027829943e-14,
   "C2H3": 9.928422302503769e-08,
   "C2H4": 0.11767175459345766,
   "C2H5": 3.6231240525601764e-06,
   "C2H6": 0.0027855900811375157,
   "C2O": 4.3511803434156665e-17,
   "HCCO": 7.062325985810132e-10,
   "HCCOH": 1.039496250423652e-08,
   "CH2CO": 0.0006683115615729369,
   "CHCHO": 6.718388645994124e-10,
   "CHCHOH": 1.9126829448526658e-10,
   "cC2H3O": 2.309858121362485e-13,
   "CH3CO": 9.838226787683975e-09,
   "CH2CHO": 1.6294141226380591e-06,
   "CH3CHO": 0.017518573332232383,
   "cC2H4O": 0.0014678246536439848,
   "CH2CHOH": 0.0016333289279909485,
   "CH3CH2O": 7.959982737004984e-11,
   "CH3CHOH": 4.2653147429935494e-10,
   "CH2CH2OH": 6.000330961691954e-08,
   "CH3CH2OH": 8.918338533489505e-06,
   "OCHCO": 1.3694697632100945e-15,
   "OCHCHO": 0.00036684189317469693,
   "CH2CHOO": 6.040847880862432e-09,
   "CH3C(O)O": 9.930921018307698e-16,
   "CH2CHOOH": 8.027973092984452e-10,
   "CH3C(O)OH": 8.114174430608009e-09,
   "CH3CH2OO": 4.771891054500562e-06,
   "CH3CHOOH": 2.851277117695751e-17,
   "CH2CH2OOH": 5.54415708512052e-12,
   "CH3CH2OOH": 1.4525116138152668e-07,
   "CH3C(O)OO": 2.820353671108998e-09,
   "CH3C(O)OOH": 9.013881415760769e-10,
   "HOCH2CH2OO": 3.4240405974917683e-10,
   "C3H2": 1.7862526487062813e-23,
   "cC3H2": 7.340285024829234e-15,
   "C3H3": 2.1922376702889307e-07,
   "CH2CCH": 4.9796791087706656e-09,
   "CH2CCH2": 0.0007868586613071451,
   "CH3CCH": 7.335819904868225e-05,
   "cC3H4": 2.936403062050645e-10,
   "CH2CHCH2": 5.707827065431123e-05,
   "CH3CHCH": 1.0061989927573131e-07,
   "CH3CCH2": 1.895525753560881e-08,
   "cC3H5": 7.738533797533639e-12,
   "C3H6": 0.6166148821039277,
   "cC3H6": 8.929527873703521e-07,
   "iC3H7": 4.1559589925841304e-05,
   "nC3H7": 1.3082430344031248e-05,
   "C3H8": 0.26505042975122844,
   "CHCC*O": 2.21467221322885e-08,
   "CH*CCO": 7.565490435440295e-08,
   "C*CCHO": 9.865737152482219e-17,
   "CH2CCO": 0.00017939331632467874,
   "CHCCHO": 6.723996582644795e-06,
   "C2H3CO": 2.9767491161272206e-06,
   "CHCHCHO": 2.1060035882109547e-10,
   "CH2CCHO": 2.7106402499595286e-08,
   "CH3CCO": 3.3419821290823244e-09,
   "C2H3CHO": 0.05140605719792992,
   "CH3CHCO": 6.033748267478491e-05,
   "CH2CHCH2O": 6.351280307238805e-09,
   "propen1oxy": 5.351587223424295e-07,
   "propen2oxy": 7.535269316028383e-08,
   "CH2CCH2OH": 1.9635953553449852e-10,
   "CH2C(OH)CH2": 1.1551496460850638e-05,
   "CH3C(OH)CH": 4.649398879467487e-10,
   "CH3CH2CO": 1.8840930053145004e-11,
   "CH3C(O)CH2": 1.9048017995641898e-06,
   "CH3CHCHO": 3.6195036659330223e-06,
   "CH2CHCHOH": 5.684882198572149e-07,
   "CH2CH2CHO": 2.6250943105274116e-09,
   "vinoxylmethyl": 1.2060153877213427e-08,
   "CH3CH2CHO": 0.0001064007281540235,
   "cC3H6O": 0.0867777292447677,
   "CH2CHCH2OH": 0.00014345442333373108,
   "CH3CHCHOH": 0.00048157959610964693,
   "CH3C(O)CH3": 5.879764619479894e-06,
   "nC3H7O": 2.024073781232691e-06,
   "iC3H7O": 6.089038605451946e-11,
   "CH3CH2CHOH": 2.9806540036385935e-09,
   "CH3CHCH2OH": 7.845300732965822e-08,
   "CH2CH2CH2OH": 1.576727542526675e-11,
   "OCHCH2CH2O": 6.295388844185302e-15,
   "oxiranylmet": 5.976743860459941e-06,
   "CH3COCH2O": 2.7845247891658935e-18,
   "CH3CH(CHO)O": 7.098443084659045e-16,
   "CH2CHCH2OO": 1.3747625981914623e-07,
   "CHCHCH2OOH": 1.3095208609689395e-12,
   "CH2CHCH2OOH": 5.445553917542098e-07,
   "CH3CHCHOOH": 3.5883294821706905e-17,
   "CH3C(CH2)OOH": 1.1651455479349591e-17,
   "nC3H7OO": 1.343310078748149e-06,
   "iC3H7OO": 7.70421427292556e-06,
   "CH2CH2CH2OOH": 3.827681861726632e-09,
   "CH3CHCH2OOH": 3.506317941814905e-10,
   "CH2CH(OOH)CH3": 2.5506810351017442e-11,
   "nC3H7OOH": 7.22235008948691e-09,
   "iC3H7OOH": 4.140212201017708e-08,
   "OCHCH2CH2OOH": 3.0669201486178493e-10,
   "cC2H3OCH2OOH": 2.998062166267303e-10,
   "CH3COCH2OOH": 1.8681202819835992e-12,
   "CH3CHOOHCHO": 1.9522126975169175e-12,
   "HOOCCCOO*": 1.4355736571554392e-10,
   "HOOCC(C)OO*": 1.3402985000253425e-11,
   "HOOC(C)COO*": 2.1131000983380314e-12,
   "HOOCC(C*)OOH": 8.59227672649809e-16
  }
 },
 {
  "t": 5.372579999965774,
  "T": 925.117504485624,
  "p": 101325.00000000001,
  "sxC": {
   "C": 1.5155255833377661e-22,
   "CH": 5.025406362173557e-17,
   "CH2": 1.2890351561275816e-10,
   "CH2(S)": 2.0624730232749026e-12,
   "CH3": 6.108627252202191e-05,
   "CH4": 0.037614665332844084,
   "CO": 0.03295177090092483,
   "HCO": 1.3663769606498626e-07,
   "CH2O": 0.0255477665760594,
   "HCOH": 7.116959399459419e-11,
   "CH3O": 1.4782710750351988e-06,
   "CH2OH": 4.808425650582991e-09,
   "CH3OH": 0.00714036658942546,
   "CO2": 0.0002869983828070599,
   "HOCO": 3.3756532137439356e-10,
   "OCHO": 4.445974913522337e-16,
   "HOCHO": 1.7955920106857123e-05,
   "CH3OO": 1.661233901687827e-05,
   "CH2OOH": 2.881490083247752e-15,
   "HOCH2O": 3.124775516700382e-14,
   "CH3OOH": 6.743106640289072e-06,
   "C2": 1.458144728514137e-22,
   "C2H": 2.321746902572268e-15,
   "C2H2": 0.0005295324642009619,
   "H2CC": 3.104562417214595e-14,
   "C2H3": 1.2400536991908193e-07,
   "C2H4": 0.12046200199423968,
   "C2H5": 4.361182527807853e-06,
   "C2H6": 0.0031411970758256076,
   "C2O": 7.509994094498914e-17,
   "HCCO": 9.580843775802363e-10,
   "HCCOH": 1.2483015439487635e-08,
   "CH2CO": 0.0007051369823271839,
   "CHCHO": 8.266397529447471e-10,
   "CHCHOH": 2.516660956743215e-10,
   "cC2H3O": 2.653414735824432e-13,
   "CH3CO": 1.1900692307660844e-08,
   "CH2CHO": 1.9701323181383846e-06,
   "CH3CHO": 0.01844727387506845,
   "cC2H4O": 0.001481378731185678,
   "CH2CHOH": 0.001716642769078374,
   "CH3CH2O": 9.207137170280066e-11,
   "CH3CHOH": 5.790175978799518e-10,
   "CH2CH2OH": 6.735063067604917e-08,
   "CH3CH2OH": 9.408484730087302e-06,
   "OCHCO": 1.5647040483099484e-15,
   "OCHCHO": 0.0003710266958900992,
   "CH2CHOO": 6.4204363929310815e-09,
   "CH3C(O)O": 9.99356670387576e-16,
   "CH2CHOOH": 7.784893549668586e-10,
   "CH3C(O)OH": 8.276288764164344e-09,
   "CH3CH2OO": 4.826402140137125e-06,
   "CH3CHOOH": 3.289294460470482e-17,
   "CH2CH2OOH": 6.009675738662463e-12,
   "CH3CH2OOH": 1.381054918217466e-07,
   "CH3C(O)OO": 2.865453962481743e-09,
   "CH3C(O)OOH": 7.810103896888712e-10,
   "HOCH2CH2OO": 3.2412748042441644e-10,
   "C3H2": 3.447671064470718e-23,
   "cC3H2": 1.2104463576063822e-14,
   "C3H3": 3.14757261752215e-07,
   "CH2CCH": 6.075468962173045e-09,
   "CH2CCH2": 0.0009167677730830902,
   "CH3CCH": 8.288085906682552e-05,
   "cC3H4": 3.726779018742223e-10,
   "CH2CHCH2": 6.825076991812966e-05,
   "CH3CHCH": 1.2726051803159307e-07,
   "CH3CCH2": 2.4107672401163775e-08,
   "cC3H5": 1.0546948736349261e-11,
   "C3H6": 0.6084362761568591,
   "cC3H6": 1.0333856873847188e-06,
   "iC3H7": 4.877177550558103e-05,
   "nC3H7": 1.4252253288945783e-05,
   "C3H8": 0.2750234535107628,
   "CHCC*O": 2.4970338584454785e-08,
   "CH*CCO": 9.300052576240572e-08,
   "C*CCHO": 1.2893329451380553e-16,
   "CH2CCO": 0.00019363911226291444,
   "CHCCHO": 6.9000021023831895e-06,
   "C2H3CO": 3.348548663765735e-06,
   "CHCHCHO": 2.3014062311053712e-10,
   "CH2CCHO": 3.162113662673725e-08,
   "CH3CCO": 4.192023980094085e-09,
   "C2H3CHO": 0.0529052905151708,
   "CH3CHCO": 6.405686308785344e-05,
   "CH2CHCH2O": 7.569006691933163e-09,
   "propen1oxy": 5.204441494249807e-07,
   "propen2oxy": 7.313760020798028e-08,
   "CH2CCH2OH": 2.469839268330692e-10,
   "CH2C(OH)CH2": 1.3835593426186953e-05,
   "CH3C(OH)CH": 5.51765205776997e-10,
   "CH3CH2CO": 2.232321296047469e-11,
   "CH3C(O)CH2": 2.025009772005182e-06,
   "CH3CHCHO": 3.854774303942319e-06,
   "CH2CHCHOH": 6.114352042999199e-07,
   "CH2CH2CHO": 2.9899133586241866e-09,
   "vinoxylmethyl": 1.4097058336801276e-08,
   "CH3CH2CHO": 0.00011011760932122586,
   "cC3H6O": 0.08593004125639132,
   "CH2CHCH2OH": 0.00014984685909428876,
   "CH3CHCHOH": 0.000502475638823644,
   "CH3C(O)CH3": 5.789819941373739e-06,
   "nC3H7O": 2.4853902186334284e-06,
   "iC3H7O": 6.297766312939819e-11,
   "CH3CH2CHOH": 3.4317844368264213e-09,
   "CH3CHCH2OH": 8.388869578271081e-08,
   "CH2CH2CH2OH": 1.9056666090650544e-11,
   "OCHCH2CH2O": 7.88612569676579e-15,
   "oxiranylmet": 5.769885531653022e-06,
   "CH3COCH2O": 3.540401038546529e-18,
   "CH3CH(CHO)O": 8.577282976159391e-16,
   "CH2CHCH2OO": 1.4714759888208334e-07,
   "CHCHCH2OOH": 1.5683791699356808e-12,
   "CH2CHCH2OOH": 5.643458280048833e-07,
   "CH3CHCHOOH": 3.764990383046252e-17,
   "CH3C(CH2)OOH": 1.1657441863167525e-17,
   "nC3H7OO": 1.219346704524232e-06,
   "iC3H7OO": 7.649274643965377e-06,
   "CH2CH2CH2OOH": 3.707197442039241e-09,
   "CH3CHCH2OOH": 3.7101001080753785e-10,
   "CH2CH(OOH)CH3": 2.7520565845427007e-11,
   "nC3H7OOH": 5.8189839372706116e-09,
   "iC3H7OOH": 3.648788051358172e-08,
   "OCHCH2CH2OOH": 2.3481972632774197e-10,
   "cC2H3OCH2OOH": 2.8294881902405034e-10,
   "CH3COCH2OOH": 1.6094217532620902e-12,
   "CH3CHOOHCHO": 1.6612562869007604e-12,
   "HOOCCCOO*": 1.180253639672947e-10,
   "HOOCC(C)OO*": 1.2082285034635452e-11,
   "HOOC(C)COO*": 1.935336594645747e-12,
   "HOOCC(C*)OOH": 8.155384491531956e-16
  }
 },
 {
  "t": 5.373989999965721,
  "T": 932.3220443124724,
  "p": 101325.0,
  "sxC": {
   "C": 3.351058735102219e-22,
   "CH": 8.557374011217069e-17,
   "CH2": 1.6984592874321125e-10,
   "CH2(S)": 2.8484010690192904e-12,
   "CH3": 7.030283746008071e-05,
   "CH4": 0.03899304050572984,
   "CO": 0.034187622497902775,
   "HCO": 1.7099171491577017e-07,
   "CH2O": 0.0260448172261921,
   "HCOH": 8.278912213304129e-11,
   "CH3O": 1.6407826868034558e-06,
   "CH2OH": 5.877682496001251e-09,
   "CH3OH": 0.007085486835244369,
   "CO2": 0.00030629061998780174,
   "HOCO": 4.0750591326432824e-10,
   "OCHO": 5.792113081987646e-16,
   "HOCHO": 1.9117059282181455e-05,
   "CH3OO": 1.6174374060743187e-05,
   "CH2OOH": 3.1653121824586883e-15,
   "HOCH2O": 3.712399582227331e-14,
   "CH3OOH": 6.176022217629414e-06,
   "C2": 2.619917107994759e-22,
   "C2H": 3.2363279904350357e-15,
   "C2H2": 0.0005604127482123271,
   "H2CC": 4.13430899213251e-14,
   "C2H3": 1.5444198682202253e-07,
   "C2H4": 0.1232932530582604,
   "C2H5": 5.222129414723368e-06,
   "C2H6": 0.003532928907020905,
   "C2O": 1.2837785885141573e-16,
   "HCCO": 1.292967662892435e-09,
   "HCCOH": 1.501566146047245e-08,
   "CH2CO": 0.000743303292785407,
   "CHCHO": 1.0141462281851281e-09,
   "CHCHOH": 3.2860889980218557e-10,
   "cC2H3O": 3.031327658518989e-13,
   "CH3CO": 1.4318552493046538e-08,
   "CH2CHO": 2.369157761975462e-06,
   "CH3CHO": 0.019372607199303796,
   "cC2H4O": 0.0014922450788874297,
   "CH2CHOH": 0.0018013644193030128,
   "CH3CH2O": 1.056864185955603e-10,
   "CH3CHOH": 7.816710953178644e-10,
   "CH2CH2OH": 7.516399478954717e-08,
   "CH3CH2OH": 9.920303434113475e-06,
   "OCHCO": 1.7826881820003293e-15,
   "OCHCHO": 0.0003751076947107576,
   "CH2CHOO": 6.803324475053345e-09,
   "CH3C(O)O": 9.982203132892672e-16,
   "CH2CHOOH": 7.507641059947031e-10,
   "CH3C(O)OH": 8.435982887994572e-09,
   "CH3CH2OO": 4.8562489645249135e-06,
   "CH3CHOOH": 3.7524473654608566e-17,
   "CH2CH2OOH": 6.4823974343120036e-12,
   "CH3CH2OOH": 1.305103287334696e-07,
   "CH3C(O)OO": 2.895335073948743e-09,
   "CH3C(O)OOH": 6.719601811792541e-10,
   "HOCH2CH2OO": 3.0508186565960357e-10,
   "C3H2": 6.590410047954808e-23,
   "cC3H2": 1.9791788796912023e-14,
   "C3H3": 4.480274122907782e-07,
   "CH2CCH": 7.4363090042793705e-09,
   "CH2CCH2": 0.001062648313548438,
   "CH3CCH": 9.40516943173391e-05,
   "cC3H4": 4.713541076513374e-10,
   "CH2CHCH2": 8.12706996538368e-05,
   "CH3CHCH": 1.6002926250172684e-07,
   "CH3CCH2": 3.054945877744897e-08,
   "cC3H5": 1.4295555350224082e-11,
   "C3H6": 0.6002311189413078,
   "cC3H6": 1.2001396465891436e-06,
   "iC3H7": 5.695048626683919e-05,
   "nC3H7": 1.548806252917314e-05,
   "C3H8": 0.2850601150469647,
   "CHCC*O": 2.819408271972052e-08,
   "CH*CCO": 1.1394743273094801e-07,
   "C*CCHO": 1.6862630914510132e-16,
   "CH2CCO": 0.00020887773492463157,
   "CHCCHO": 7.086484835637272e-06,
   "C2H3CO": 3.7633511499903725e-06,
   "CHCHCHO": 2.517979414192624e-10,
   "CH2CCHO": 3.667491966189635e-08,
   "CH3CCO": 5.2341608611661896e-09,
   "C2H3CHO": 0.05437281085472376,
   "CH3CHCO": 6.795755481808774e-05,
   "CH2CHCH2O": 8.945948272237266e-09,
   "propen1oxy": 5.061417701334278e-07,
   "propen2oxy": 7.100211247531248e-08,
   "CH2CCH2OH": 3.0764524671607607e-10,
   "CH2C(OH)CH2": 1.6468952331056854e-05,
   "CH3C(OH)CH": 6.545617653528458e-10,
   "CH3CH2CO": 2.635476652043879e-11,
   "CH3C(O)CH2": 2.144355780338435e-06,
   "CH3CHCHO": 4.088146994675586e-06,
   "CH2CHCHOH": 6.547652073400716e-07,
   "CH2CH2CHO": 3.3810837373795644e-09,
   "vinoxylmethyl": 1.634250588527487e-08,
   "CH3CH2CHO": 0.00011370484356246444,
   "cC3H6O": 0.08503046784367962,
   "CH2CHCH2OH": 0.00015609198857165275,
   "CH3CHCHOH": 0.0005230207675152697,
   "CH3C(O)CH3": 5.711916704776315e-06,
   "nC3H7O": 3.030006280100135e-06,
   "iC3H7O": 6.47785628627382e-11,
   "CH3CH2CHOH": 3.922632243242929e-09,
   "CH3CHCH2OH": 8.92659254511072e-08,
   "CH2CH2CH2OH": 2.2868729950476514e-11,
   "OCHCH2CH2O": 9.847051880283507e-15,
   "oxiranylmet": 5.5745373359530164e-06,
   "CH3COCH2O": 4.472830652686862e-18,
   "CH3CH(CHO)O": 1.0309928244521437e-15,
   "CH2CHCH2OO": 1.567985435636308e-07,
   "CHCHCH2OOH": 1.869131214353812e-12,
   "CH2CHCH2OOH": 5.802453999844847e-07,
   "CH3CHCHOOH": 3.9394236839223937e-17,
   "CH3C(CH2)OOH": 1.1628299992412893e-17,
   "nC3H7OO": 1.101739256624216e-06,
   "iC3H7OO": 7.557284323587809e-06,
   "CH2CH2CH2OOH": 3.5730096708131486e-09,
   "CH3CHCH2OOH": 3.90514715206026e-10,
   "CH2CH(OOH)CH3": 2.953435078248654e-11,
   "nC3H7OOH": 4.665403002037704e-09,
   "iC3H7OOH": 3.19894080167515e-08,
   "OCHCH2CH2OOH": 1.7907300697585842e-10,
   "cC2H3OCH2OOH": 2.671874895125286e-10,
   "CH3COCH2OOH": 1.380258062893016e-12,
   "CH3CHOOHCHO": 1.4071118787148365e-12,
   "HOOCCCOO*": 9.65625920880209e-11,
   "HOOCC(C)OO*": 1.083516437969532e-11,
   "HOOC(C)COO*": 1.7633651950988525e-12,
   "HOOCC(C*)OOH": 7.698988969568542e-16
  }
 },
 {
  "t": 5.375149999965677,
  "T": 939.4905551812736,
  "p": 101325.00000000001,
  "sxC": {
   "C": 7.203462770577058e-22,
   "CH": 1.4291607388251113e-16,
   "CH2": 2.217329864547763e-10,
   "CH2(S)": 3.879055696559164e-12,
   "CH3": 8.040121573672512e-05,
   "CH4": 0.04036394902203903,
   "CO": 0.03542690276977589,
   "HCO": 2.123547471705538e-07,
   "CH2O": 0.026512989364280152,
   "HCOH": 9.573205827337231e-11,
   "CH3O": 1.8039365020840859e-06,
   "CH2OH": 7.128218078320412e-09,
   "CH3OH": 0.00702400091574704,
   "CO2": 0.0003262869592834567,
   "HOCO": 4.886608616285496e-10,
   "OCHO": 7.468787552259111e-16,
   "HOCHO": 2.0313499161662118e-05,
   "CH3OO": 1.5689150676659824e-05,
   "CH2OOH": 3.4384546034241723e-15,
   "HOCH2O": 4.371304339577861e-14,
   "CH3OOH": 5.637364140773795e-06,
   "C2": 4.64205484167575e-22,
   "C2H": 4.49459702891894e-15,
   "C2H2": 0.0005942247876516619,
   "H2CC": 5.495272541180882e-14,
   "C2H3": 1.9112012691557428e-07,
   "C2H4": 0.12612881136825638,
   "C2H5": 6.201530190213231e-06,
   "C2H6": 0.003955916789783729,
   "C2O": 2.1548401780595141e-16,
   "HCCO": 1.7276498559484569e-09,
   "HCCOH": 1.8036828070636406e-08,
   "CH2CO": 0.0007823227803032492,
   "CHCHO": 1.2364661195463467e-09,
   "CHCHOH": 4.2391337959152937e-10,
   "cC2H3O": 3.436398121657265e-13,
   "CH3CO": 1.7079900422033202e-08,
   "CH2CHO": 2.8245684086870227e-06,
   "CH3CHO": 0.020271222748624636,
   "cC2H4O": 0.001500403429446179,
   "CH2CHOH": 0.0018861844569361943,
   "CH3CH2O": 1.2008270120236792e-10,
   "CH3CHOH": 1.0439228756937454e-09,
   "CH2CH2OH": 8.325634020126234e-08,
   "CH3CH2OH": 1.0450143040091173e-05,
   "OCHCO": 2.021188571012279e-15,
   "OCHCHO": 0.0003790764414665372,
   "CH2CHOO": 7.1797131048984585e-09,
   "CH3C(O)O": 9.894999699985317e-16,
   "CH2CHOOH": 7.203962324020765e-10,
   "CH3C(O)OH": 8.592806434509213e-09,
   "CH3CH2OO": 4.859384815831327e-06,
   "CH3CHOOH": 4.222603779471577e-17,
   "CH2CH2OOH": 6.9494033012989076e-12,
   "CH3CH2OOH": 1.2266251947514178e-07,
   "CH3C(O)OO": 2.90796465022538e-09,
   "CH3C(O)OOH": 5.752524741380099e-10,
   "HOCH2CH2OO": 2.857743447316103e-10,
   "C3H2": 1.23537568840299e-22,
   "cC3H2": 3.185253539709712e-14,
   "C3H3": 6.288993187350394e-07,
   "CH2CCH": 9.10970495595024e-09,
   "CH2CCH2": 0.0012229984536552996,
   "CH3CCH": 0.00010697259369489108,
   "cC3H4": 5.919687694006205e-10,
   "CH2CHCH2": 9.60979529956761e-05,
   "CH3CHCH": 1.9929862528039203e-07,
   "CH3CCH2": 3.842112526282267e-08,
   "cC3H5": 1.9178270195347747e-11,
   "C3H6": 0.592122739919078,
   "cC3H6": 1.3952242494749686e-06,
   "iC3H7": 6.597798343966925e-05,
   "nC3H7": 1.676155492920335e-05,
   "C3H8": 0.29501850885804837,
   "CHCC*O": 3.1801280897707743e-08,
   "CH*CCO": 1.3869949849009448e-07,
   "C*CCHO": 2.196559300055757e-16,
   "CH2CCO": 0.00022492363913970885,
   "CHCCHO": 7.278133340461726e-06,
   "C2H3CO": 4.218638892817685e-06,
   "CHCHCHO": 2.75330376302678e-10,
   "CH2CCHO": 4.218945731709851e-08,
   "CH3CCO": 6.481970020150034e-09,
   "C2H3CHO": 0.055784629628914506,
   "CH3CHCO": 7.200685219918703e-05,
   "CH2CHCH2O": 1.0457490097779286e-08,
   "propen1oxy": 4.924556386910336e-07,
   "propen2oxy": 6.897378776603771e-08,
   "CH2CCH2OH": 3.7821801548914045e-10,
   "CH2C(OH)CH2": 1.9437952465341193e-05,
   "CH3C(OH)CH": 7.738799780482449e-10,
   "CH3CH2CO": 3.091463100735991e-11,
   "CH3C(O)CH2": 2.2594307281477518e-06,
   "CH3CHCHO": 4.31269577391484e-06,
   "CH2CHCHOH": 6.97236658049009e-07,
   "CH2CH2CHO": 3.788239443109424e-09,
   "vinoxylmethyl": 1.8743946132716277e-08,
   "CH3CH2CHO": 0.0001170970539812052,
   "cC3H6O": 0.08409842921303301,
   "CH2CHCH2OH": 0.00016207300542958453,
   "CH3CHCHOH": 0.0005428434902143731,
   "CH3C(O)CH3": 5.648188165877951e-06,
   "nC3H7O": 3.655483206898198e-06,
   "iC3H7O": 6.620312949534599e-11,
   "CH3CH2CHOH": 4.441620736766622e-09,
   "CH3CHCH2OH": 9.441166197241068e-08,
   "CH2CH2CH2OH": 2.7165700162645064e-11,
   "OCHCH2CH2O": 1.2194082395235002e-14,
   "oxiranylmet": 5.392453992033659e-06,
   "CH3COCH2O": 5.591020183681382e-18,
   "CH3CH(CHO)O": 1.2292170508601927e-15,
   "CH2CHCH2OO": 1.6614964224099076e-07,
   "CHCHCH2OOH": 2.210142724954663e-12,
   "CH2CHCH2OOH": 5.915496297354007e-07,
   "CH3CHCHOOH": 4.106159887966432e-17,
   "CH3C(CH2)OOH": 1.1562490921920523e-17,
   "nC3H7OO": 9.9200088001125e-07,
   "iC3H7OO": 7.4272612788619665e-06,
   "CH2CH2CH2OOH": 3.42722381656327e-09,
   "CH3CHCH2OOH": 4.08407607686211e-10,
   "CH2CH(OOH)CH3": 3.1484221784238266e-11,
   "nC3H7OOH": 3.733433795624324e-09,
   "iC3H7OOH": 2.7943596449538744e-08,
   "OCHCH2CH2OOH": 1.3652274263347332e-10,
   "cC2H3OCH2OOH": 2.5246927620368643e-10,
   "CH3COCH2OOH": 1.1808629709523758e-12,
   "CH3CHOOHCHO": 1.1889163526865858e-12,
   "HOOCCCOO*": 7.882575246246868e-11,
   "HOOCC(C)OO*": 9.678828852004147e-12,
   "HOOC(C)COO*": 1.6002647727631829e-12,
   "HOOCC(C*)OOH": 7.233463593698637e-16
  }
 },
 {
  "t": 5.37612999996564,
  "T": 946.7564182925319,
  "p": 101325.0,
  "sxC": {
   "C": 1.5260357801026009e-21,
   "CH": 2.3624238997271797e-16,
   "CH2": 2.881771255328391e-10,
   "CH2(S)": 5.236704206467906e-12,
   "CH3": 9.157660016436244e-05,
   "CH4": 0.04175350331252006,
   "CO": 0.036696447570286644,
   "HCO": 2.6268540619281354e-07,
   "CH2O": 0.026956007505643514,
   "HCOH": 1.1026448707300169e-10,
   "CH3O": 1.9672116374026585e-06,
   "CH2OH": 8.606813365811992e-09,
   "CH3OH": 0.00695479168846043,
   "CO2": 0.00034741614019977526,
   "HOCO": 5.841138636245349e-10,
   "OCHO": 9.576433626987682e-16,
   "HOCHO": 2.1568625600181628e-05,
   "CH3OO": 1.5148156382290287e-05,
   "CH2OOH": 3.6973061598884275e-15,
   "HOCH2O": 5.1152253775500246e-14,
   "CH3OOH": 5.117835153234449e-06,
   "C2": 8.190589598593978e-22,
   "C2H": 6.25377645703957e-15,
   "C2H2": 0.000632148710857259,
   "H2CC": 7.331761616997095e-14,
   "C2H3": 2.3590644816204638e-07,
   "C2H4": 0.1290303831230835,
   "C2H5": 7.3258864409302475e-06,
   "C2H6": 0.004419291471759186,
   "C2O": 3.585477751297767e-16,
   "HCCO": 2.2980886554408415e-09,
   "HCCOH": 2.1703155660479703e-08,
   "CH2CO": 0.0008230642759406159,
   "CHCHO": 1.503576600370743e-09,
   "CHCHOH": 5.427158820504926e-10,
   "cC2H3O": 3.8741122625874287e-13,
   "CH3CO": 2.0259071546183824e-08,
   "CH2CHO": 3.3487143099711605e-06,
   "CH3CHO": 0.021150676070858253,
   "cC2H4O": 0.0015061424936568255,
   "CH2CHOH": 0.0019727302311973558,
   "CH3CH2O": 1.3532649309436e-10,
   "CH3CHOH": 1.385912890468016e-09,
   "CH2CH2OH": 9.170043808605562e-08,
   "CH3CH2OH": 1.1012499051690054e-05,
   "OCHCO": 2.285867148026949e-15,
   "OCHCHO": 0.00038305567606426396,
   "CH2CHOO": 7.552368861234959e-09,
   "CH3C(O)O": 9.730139830935181e-16,
   "CH2CHOOH": 6.871952099894432e-10,
   "CH3C(O)OH": 8.751889238577645e-09,
   "CH3CH2OO": 4.834531835513525e-06,
   "CH3CHOOH": 4.695171914856031e-17,
   "CH2CH2OOH": 7.413494300966912e-12,
   "CH3CH2OOH": 1.144979649351462e-07,
   "CH3C(O)OO": 2.9022734192362407e-09,
   "CH3C(O)OOH": 4.884066338514586e-10,
   "HOCH2CH2OO": 2.6604674501092437e-10,
   "C3H2": 2.298290671043974e-22,
   "cC3H2": 5.092799727260146e-14,
   "C3H3": 8.7632854733799e-07,
   "CH2CCH": 1.121900865507503e-08,
   "CH2CCH2": 0.0014016473929000786,
   "CH3CCH": 0.00012221763830287403,
   "cC3H4": 7.41491281232414e-10,
   "CH2CHCH2": 0.00011317949012275435,
   "CH3CHCH": 2.4675106546453744e-07,
   "CH3CCH2": 4.8154797830808794e-08,
   "cC3H5": 2.5606051066983643e-11,
   "C3H6": 0.5839538888798209,
   "cC3H6": 1.6279348235185636e-06,
   "iC3H7": 7.601063641627315e-05,
   "nC3H7": 1.808558523333356e-05,
   "C3H8": 0.3051025510759269,
   "CHCC*O": 3.5895259950536977e-08,
   "CH*CCO": 1.6833419322049857e-07,
   "C*CCHO": 2.8624939055133846e-16,
   "CH2CCO": 0.0002421427836562677,
   "CHCCHO": 7.476144567244844e-06,
   "C2H3CO": 4.727733894792445e-06,
   "CHCHCHO": 3.012455294771271e-10,
   "CH2CCHO": 4.826141910212496e-08,
   "CH3CCO": 7.992762320739317e-09,
   "C2H3CHO": 0.05716616504289784,
   "CH3CHCO": 7.631581861712055e-05,
   "CH2CHCH2O": 1.212446039673107e-08,
   "propen1oxy": 4.791074582901891e-07,
   "propen2oxy": 6.700896721213154e-08,
   "CH2CCH2OH": 4.607333858530947e-10,
   "CH2C(OH)CH2": 2.2827879135275222e-05,
   "CH3C(OH)CH": 9.143305216176283e-10,
   "CH3CH2CO": 3.61265199354231e-11,
   "CH3C(O)CH2": 2.3707145088375493e-06,
   "CH3CHCHO": 4.529106980704885e-06,
   "CH2CHCHOH": 7.390254204698245e-07,
   "CH2CH2CHO": 4.21380502844261e-09,
   "vinoxylmethyl": 2.13217537741923e-08,
   "CH3CH2CHO": 0.00012034060381928962,
   "cC3H6O": 0.08312094062770797,
   "CH2CHCH2OH": 0.00016788331554753335,
   "CH3CHCHOH": 0.0005622649599215388,
   "CH3C(O)CH3": 5.598463370956928e-06,
   "nC3H7O": 4.3785361892845145e-06,
   "iC3H7O": 6.721960823840021e-11,
   "CH3CH2CHOH": 4.9933638133602265e-09,
   "CH3CHCH2OH": 9.932797929751572e-08,
   "CH2CH2CH2OH": 3.203963662565587e-11,
   "OCHCH2CH2O": 1.5017802649120074e-14,
   "oxiranylmet": 5.219069841947619e-06,
   "CH3COCH2O": 6.940053217148651e-18,
   "CH3CH(CHO)O": 1.4584560681887848e-15,
   "CH2CHCH2OO": 1.7523941415838814e-07,
   "CHCHCH2OOH": 2.600713946162881e-12,
   "CH2CHCH2OOH": 5.981174271322355e-07,
   "CH3CHCHOOH": 4.26540484034943e-17,
   "CH3C(CH2)OOH": 1.1457411135918614e-17,
   "nC3H7OO": 8.878886944040835e-07,
   "iC3H7OO": 7.255195732269374e-06,
   "CH2CH2CH2OOH": 3.2675308434550005e-09,
   "CH3CHCH2OOH": 4.245731248179865e-10,
   "CH2CH(OOH)CH3": 3.33729025538858e-11,
   "nC3H7OOH": 2.968142741928241e-09,
   "iC3H7OOH": 2.4247461357794267e-08,
   "OCHCH2CH2OOH": 1.0346944512421796e-10,
   "cC2H3OCH2OOH": 2.3828536548610695e-10,
   "CH3COCH2OOH": 1.0046152093195274e-12,
   "CH3CHOOHCHO": 9.984823346423292e-13,
   "HOOCCCOO*": 6.39245577961453e-11,
   "HOOCC(C)OO*": 8.590194294897304e-12,
   "HOOC(C)COO*": 1.4434498722201699e-12,
   "HOOCC(C*)OOH": 6.753945184169715e-16
  }
 },
 {
  "t": 5.376939999965609,
  "T": 953.8952326002013,
  "p": 101325.0,
  "sxC": {
   "C": 3.1130454391096865e-21,
   "CH": 3.8055671164493973e-16,
   "CH2": 3.698376230729605e-10,
   "CH2(S)": 6.942404968171321e-12,
   "CH3": 0.00010345441936643884,
   "CH4": 0.04311957332260586,
   "CO": 0.03796048527451629,
   "HCO": 3.2149152307413944e-07,
   "CH2O": 0.027355913729554947,
   "HCOH": 1.2589249786144164e-10,
   "CH3O": 2.1218781887233395e-06,
   "CH2OH": 1.0286994413305201e-08,
   "CH3OH": 0.0068801865929489755,
   "CO2": 0.0003690640439677717,
   "HOCO": 6.92287635820029e-10,
   "OCHO": 1.2116719489293367e-15,
   "HOCHO": 2.2843699682871447e-05,
   "CH3OO": 1.4571136249850916e-05,
   "CH2OOH": 3.925487684532005e-15,
   "HOCH2O": 5.919026303667259e-14,
   "CH3OOH": 4.6339569480274076e-06,
   "C2": 1.4133608964725172e-21,
   "C2H": 8.625644856083115e-15,
   "C2H2": 0.0006735331798555222,
   "H2CC": 9.734412585642307e-14,
   "C2H3": 2.8856284372603294e-07,
   "C2H4": 0.13191693313188863,
   "C2H5": 8.563881639203621e-06,
   "C2H6": 0.00490904369622172,
   "C2O": 5.823074828252873e-16,
   "HCCO": 3.0170671604274666e-09,
   "HCCOH": 2.6000974500787445e-08,
   "CH2CO": 0.0008644040583895409,
   "CHCHO": 1.812643503818653e-09,
   "CHCHOH": 6.843026130965473e-10,
   "cC2H3O": 4.32748212522505e-13,
   "CH3CO": 2.376617494831435e-08,
   "CH2CHO": 3.926912547152659e-06,
   "CH3CHO": 0.021975286797874354,
   "cC2H4O": 0.001509453158593301,
   "CH2CHOH": 0.0020583735126869017,
   "CH3CH2O": 1.5068572746336693e-10,
   "CH3CHOH": 1.8125331769322384e-09,
   "CH2CH2OH": 1.00142119465209e-07,
   "CH3CH2OH": 1.159391436545599e-05,
   "OCHCO": 2.5691753922996196e-15,
   "OCHCHO": 0.0003869626167361274,
   "CH2CHOO": 7.905485209919879e-09,
   "CH3C(O)O": 9.496238038512354e-16,
   "CH2CHOOH": 6.526364097418757e-10,
   "CH3C(O)OH": 8.910589185647769e-09,
   "CH3CH2OO": 4.7821061091956e-06,
   "CH3CHOOH": 5.1407681382410486e-17,
   "CH2CH2OOH": 7.854517439113958e-12,
   "CH3CH2OOH": 1.0635645545649084e-07,
   "CH3C(O)OO": 2.877931333682901e-09,
   "CH3C(O)OOH": 4.1323925770077283e-10,
   "HOCH2CH2OO": 2.4670288201750524e-10,
   "C3H2": 4.165490088378063e-22,
   "cC3H2": 7.978395616995589e-14,
   "C3H3": 1.200390624497243e-06,
   "CH2CCH": 1.3807068190867449e-08,
   "CH2CCH2": 0.0015935502363793597,
   "CH3CCH": 0.00013964770694036154,
   "cC3H4": 9.202082523820806e-10,
   "CH2CHCH2": 0.00013210672401515035,
   "CH3CHCH": 3.01689853632509e-07,
   "CH3CCH2": 5.972859400262448e-08,
   "cC3H5": 3.372968293904116e-11,
   "C3H6": 0.5759702256343763,
   "cC3H6": 1.8968534165673626e-06,
   "iC3H7": 8.667985606988283e-05,
   "nC3H7": 1.9406078234871798e-05,
   "C3H8": 0.3150197494916718,
   "CHCC*O": 4.037577669207392e-08,
   "CH*CCO": 2.0250980637837853e-07,
   "C*CCHO": 3.700122706383748e-16,
   "CH2CCO": 0.00026005712030483945,
   "CHCCHO": 7.672086484871551e-06,
   "C2H3CO": 5.279349093729657e-06,
   "CHCHCHO": 3.2872406339042625e-10,
   "CH2CCHO": 5.4678596977082256e-08,
   "CH3CCO": 9.7508524734269e-09,
   "C2H3CHO": 0.058474801137982764,
   "CH3CHCO": 8.078803868226628e-05,
   "CH2CHCH2O": 1.3880614373990435e-08,
   "propen1oxy": 4.664758758895602e-07,
   "propen2oxy": 6.516115614090756e-08,
   "CH2CCH2OH": 5.529107735180157e-10,
   "CH2C(OH)CH2": 2.655574283410529e-05,
   "CH3C(OH)CH": 1.0735884520392146e-09,
   "CH3CH2CO": 4.184605426047407e-11,
   "CH3C(O)CH2": 2.4731986746877327e-06,
   "CH3CHCHO": 4.7274360078434395e-06,
   "CH2CHCHOH": 7.782363356403335e-07,
   "CH2CH2CHO": 4.638548104295832e-09,
   "vinoxylmethyl": 2.3962718708318273e-08,
   "CH3CH2CHO": 0.000123314689770059,
   "cC3H6O": 0.0821324266305193,
   "CH2CHCH2OH": 0.00017333095154606476,
   "CH3CHCHOH": 0.000580650271428794,
   "CH3C(O)CH3": 5.565022011067239e-06,
   "nC3H7O": 5.178007934166493e-06,
   "iC3H7O": 6.775596752389241e-11,
   "CH3CH2CHOH": 5.554225494780871e-09,
   "CH3CHCH2OH": 1.0377708417647128e-07,
   "CH2CH2CH2OH": 3.732615353767763e-11,
   "OCHCH2CH2O": 1.8263194598409178e-14,
   "oxiranylmet": 5.058517611702472e-06,
   "CH3COCH2O": 8.495678027557636e-18,
   "CH3CH(CHO)O": 1.7132435353656701e-15,
   "CH2CHCH2OO": 1.8366009840962156e-07,
   "CHCHCH2OOH": 3.030291506798534e-12,
   "CH2CHCH2OOH": 5.996340298540396e-07,
   "CH3CHCHOOH": 4.409579192694446e-17,
   "CH3C(CH2)OOH": 1.131648561499191e-17,
   "nC3H7OO": 7.923941763516505e-07,
   "iC3H7OO": 7.046745271862605e-06,
   "CH2CH2CH2OOH": 3.099965019585343e-09,
   "CH3CHCH2OOH": 4.381226213613176e-10,
   "CH2CH(OOH)CH3": 3.511131793458477e-11,
   "nC3H7OOH": 2.3600738609555044e-09,
   "iC3H7OOH": 2.098473927484989e-08,
   "OCHCH2CH2OOH": 7.858754655453299e-11,
   "cC2H3OCH2OOH": 2.2489095327700478e-10,
   "CH3COCH2OOH": 8.539898735216019e-13,
   "CH3CHOOHCHO": 8.376816375410408e-13,
   "HOOCCCOO*": 5.1811254188408247e-11,
   "HOOCC(C)OO*": 7.600353802177234e-12,
   "HOOC(C)COO*": 1.2980645035494843e-12,
   "HOOCC(C*)OOH": 6.279582805103984e-16
  }
 },
 {
  "t": 5.377639999965583,
  "T": 961.1617028704534,
  "p": 101325.00000000001,
  "sxC": {
   "C": 6.272532002127397e-21,
   "CH": 6.076144316957963e-16,
   "CH2": 4.728481745670387e-10,
   "CH2(S)": 9.128268280292607e-12,
   "CH3": 0.00011641440163836982,
   "CH4": 0.04451192985134019,
   "CO": 0.03926766712038546,
   "HCO": 3.920258294720373e-07,
   "CH2O": 0.027722555758616655,
   "HCOH": 1.4308822317887906e-10,
   "CH3O": 2.2696457742541654e-06,
   "CH2OH": 1.2249080930830175e-08,
   "CH3OH": 0.006797710107474694,
   "CO2": 0.00039204602236723963,
   "HOCO": 8.185590777588705e-10,
   "OCHO": 1.5256099630046104e-15,
   "HOCHO": 2.4184204650103126e-05,
   "CH3OO": 1.394183546214716e-05,
   "CH2OOH": 4.122881630701658e-15,
   "HOCH2O": 6.807150669901934e-14,
   "CH3OOH": 4.169227929147237e-06,
   "C2": 2.4307890068992635e-21,
   "C2H": 1.1924848378309669e-14,
   "C2H2": 0.0007204584913553045,
   "H2CC": 1.299492353432216e-13,
   "C2H3": 3.523036875188669e-07,
   "C2H4": 0.13490065153869832,
   "C2H5": 9.960958077000435e-06,
   "C2H6": 0.005442848260708942,
   "C2O": 9.39345387614219e-16,
   "HCCO": 3.948271132858044e-09,
   "HCCOH": 3.120081884101882e-08,
   "CH2CO": 0.0009079787406595669,
   "CHCHO": 2.1808848236927253e-09,
   "CHCHOH": 8.567930449834616e-10,
   "cC2H3O": 4.808366963830084e-13,
   "CH3CO": 2.7728138427007556e-08,
   "CH2CHO": 4.580283385215297e-06,
   "CH3CHO": 0.022765664339161672,
   "cC2H4O": 0.001510590868547969,
   "CH2CHOH": 0.002146226379897821,
   "CH3CH2O": 1.664014132416614e-10,
   "CH3CHOH": 2.3567551223365125e-09,
   "CH2CH2OH": 1.0877914602499738e-07,
   "CH3CH2OH": 1.2218952598084699e-05,
   "OCHCO": 2.881814881044308e-15,
   "OCHCHO": 0.0003909679505811986,
   "CH2CHOO": 8.247061890719013e-09,
   "CH3C(O)O": 9.19041006099395e-16,
   "CH2CHOOH": 6.159550037411874e-10,
   "CH3C(O)OH": 9.077009617104721e-09,
   "CH3CH2OO": 4.700210468409919e-06,
   "CH3CHOOH": 5.559207047794197e-17,
   "CH2CH2OOH": 8.28216231288851e-12,
   "CH3CH2OOH": 9.803611355712403e-08,
   "CH3C(O)OO": 2.8339343391115446e-09,
   "CH3C(O)OOH": 3.4626668210041194e-10,
   "HOCH2CH2OO": 2.2724102471311156e-10,
   "C3H2": 7.516515410651512e-22,
   "cC3H2": 1.2451782000390533e-13,
   "C3H3": 1.6353222592192752e-06,
   "CH2CCH": 1.7111242521503698e-08,
   "CH2CCH2": 0.0018060680171229524,
   "CH3CCH": 0.00016028523094488534,
   "cC3H4": 1.140571253580972e-09,
   "CH2CHCH2": 0.00015367362616081458,
   "CH3CHCH": 3.6683803012413487e-07,
   "CH3CCH2": 7.388070373055658e-08,
   "cC3H5": 4.427495459506023e-11,
   "C3H6": 0.5678807720259559,
   "cC3H6": 2.218634718421455e-06,
   "iC3H7": 9.827754818718496e-05,
   "nC3H7": 2.0755252068549766e-05,
   "C3H8": 0.3251436651163216,
   "CHCC*O": 4.54303171914971e-08,
   "CH*CCO": 2.431120439763052e-07,
   "C*CCHO": 4.786121683935902e-16,
   "CH2CCO": 0.0002793717694530598,
   "CHCCHO": 7.870756008599404e-06,
   "C2H3CO": 5.8986044950731e-06,
   "CHCHCHO": 3.586835260917633e-10,
   "CH2CCHO": 6.163788004394084e-08,
   "CH3CCO": 1.1853693067706544e-08,
   "C2H3CHO": 0.059756928307572184,
   "CH3CHCO": 8.562775010366817e-05,
   "CH2CHCH2O": 1.5769372928804598e-08,
   "propen1oxy": 4.540793451081607e-07,
   "propen2oxy": 6.335805767302932e-08,
   "CH2CCH2OH": 6.580892041967393e-10,
   "CH2C(OH)CH2": 3.07776333358268e-05,
   "CH3C(OH)CH": 1.2594613259114622e-09,
   "CH3CH2CO": 4.8283382445299236e-11,
   "CH3C(O)CH2": 2.5689318370228244e-06,
   "CH3CHCHO": 4.911467119287973e-06,
   "CH2CHCHOH": 8.156434823659052e-07,
   "CH2CH2CHO": 5.070921959299865e-09,
   "vinoxylmethyl": 2.6721537278245688e-08,
   "CH3CH2CHO": 0.0001260956660474832,
   "cC3H6O": 0.08110110359351104,
   "CH2CHCH2OH": 0.0001785959616735798,
   "CH3CHCHOH": 0.0005986139699387583,
   "CH3C(O)CH3": 5.5475142033471766e-06,
   "nC3H7O": 6.08136571493889e-06,
   "iC3H7O": 6.779864350232304e-11,
   "CH3CH2CHOH": 6.136637377658514e-09,
   "CH3CHCH2OH": 1.0783277035075682e-07,
   "CH2CH2CH2OH": 4.3183547847308785e-11,
   "OCHCH2CH2O": 2.2072648201235117e-14,
   "oxiranylmet": 4.904026544740787e-06,
   "CH3COCH2O": 1.0328380615309909e-17,
   "CH3CH(CHO)O": 2.0042319601852796e-15,
   "CH2CHCH2OO": 1.9158384981696893e-07,
   "CHCHCH2OOH": 3.5153089976218332e-12,
   "CH2CHCH2OOH": 5.961612015683396e-07,
   "CH3CHCHOOH": 4.5411763860678046e-17,
   "CH3C(CH2)OOH": 1.1135434525354693e-17,
   "nC3H7OO": 7.019994429423126e-07,
   "iC3H7OO": 6.795796576581525e-06,
   "CH2CH2CH2OOH": 2.9200577637424624e-09,
   "CH3CHCH2OOH": 4.4916589775049633e-10,
   "CH2CH(OOH)CH3": 3.673153082527029e-11,
   "nC3H7OOH": 1.8608721770876865e-09,
   "iC3H7OOH": 1.8013530473087883e-08,
   "OCHCH2CH2OOH": 5.920537940035646e-11,
   "cC2H3OCH2OOH": 2.116806108232733e-10,
   "CH3COCH2OOH": 7.210637400191891e-13,
   "CH3CHOOHCHO": 6.974087411108521e-13,
   "HOOCCCOO*": 4.1638270730893145e-11,
   "HOOCC(C)OO*": 6.672243515092558e-12,
   "HOOC(C)COO*": 1.1592493070185818e-12,
   "HOOCC(C*)OOH": 5.798071297049489e-16
  }
 },
 {
  "t": 5.37822999996556,
  "T": 968.3108895040299,
  "p": 101324.99999999999,
  "sxC": {
   "C": 1.2192781591181594e-20,
   "CH": 9.465087848847473e-16,
   "CH2": 5.972717875646096e-10,
   "CH2(S)": 1.1793680917347318e-11,
   "CH3": 0.0001299589715118921,
   "CH4": 0.04588490393905265,
   "CO": 0.040577407968400765,
   "HCO": 4.7304366287411646e-07,
   "CH2O": 0.028039366926522317,
   "HCOH": 1.6114289475587757e-10,
   "CH3O": 2.4019355347248673e-06,
   "CH2OH": 1.4446336104394839e-08,
   "CH3OH": 0.006710343606830875,
   "CO2": 0.00041562951396197475,
   "HOCO": 9.601822555075488e-10,
   "OCHO": 1.8967536253824296e-15,
   "HOCHO": 2.5544729049764306e-05,
   "CH3OO": 1.3286896958067239e-05,
   "CH2OOH": 4.275606865188016e-15,
   "HOCH2O": 7.743033463203583e-14,
   "CH3OOH": 3.7400738981198356e-06,
   "C2": 4.089363588200482e-21,
   "C2H": 1.633949514637898e-14,
   "C2H2": 0.0007719970499171128,
   "H2CC": 1.7275452057346648e-13,
   "C2H3": 4.2641834757868514e-07,
   "C2H4": 0.13789031697575782,
   "C2H5": 1.1467901968369502e-05,
   "C2H6": 0.006002648282681271,
   "C2O": 1.4813418618186626e-15,
   "HCCO": 5.104740935808101e-09,
   "HCCOH": 3.725465220551406e-08,
   "CH2CO": 0.0009524977021557838,
   "CHCHO": 2.602388856230272e-09,
   "CHCHOH": 1.0571844613175727e-09,
   "cC2H3O": 5.295485584707777e-13,
   "CH3CO": 3.20036280335185e-08,
   "CH2CHO": 5.285791112613016e-06,
   "CH3CHO": 0.02348664729641386,
   "cC2H4O": 0.0015096259521741712,
   "CH2CHOH": 0.0022333910077517844,
   "CH3CH2O": 1.8160951141798224e-10,
   "CH3CHOH": 3.018682040399266e-09,
   "CH2CH2OH": 1.1721271452281146e-07,
   "CH3CH2OH": 1.2869890587206156e-05,
   "OCHCO": 3.2136539482786496e-15,
   "OCHCHO": 0.00039495800868389057,
   "CH2CHOO": 8.561015554281706e-09,
   "CH3C(O)O": 8.830302535795643e-16,
   "CH2CHOOH": 5.788507164979591e-10,
   "CH3C(O)OH": 9.24809454510229e-09,
   "CH3CH2OO": 4.5920487466031915e-06,
   "CH3CHOOH": 5.920519632500256e-17,
   "CH2CH2OOH": 8.676133994614887e-12,
   "CH3CH2OOH": 8.990197476975452e-08,
   "CH3C(O)OO": 2.772091549325252e-09,
   "CH3C(O)OOH": 2.889888504586081e-10,
   "HOCH2CH2OO": 2.0848944050079337e-10,
   "C3H2": 1.3243855056897961e-21,
   "cC3H2": 1.908202123079481e-13,
   "C3H3": 2.193553920164378e-06,
   "CH2CCH": 2.1203475719968063e-08,
   "CH2CCH2": 0.002032499873485403,
   "CH3CCH": 0.0001838850327918434,
   "cC3H4": 1.4021997985340324e-09,
   "CH2CHCH2": 0.00017725491537501337,
   "CH3CHCH": 4.4065029816720996e-07,
   "CH3CCH2": 9.048477198192757e-08,
   "cC3H5": 5.7393504928353934e-11,
   "C3H6": 0.5599523669437515,
   "cC3H6": 2.590475037598282e-06,
   "iC3H7": 0.00011029218153556849,
   "nC3H7": 2.2071700960212837e-05,
   "C3H8": 0.33515287237014574,
   "CHCC*O": 5.091422516088985e-08,
   "CH*CCO": 2.894891471056522e-07,
   "C*CCHO": 6.1397808853111715e-16,
   "CH2CCO": 0.0002995074213857234,
   "CHCCHO": 8.06348210215077e-06,
   "C2H3CO": 6.570719130296884e-06,
   "CHCHCHO": 3.8999635915648507e-10,
   "CH2CCHO": 6.886463257672426e-08,
   "CH3CCO": 1.4266023486979571e-08,
   "C2H3CHO": 0.06096888006152928,
   "CH3CHCO": 9.072265906028548e-05,
   "CH2CHCH2O": 1.770388661101782e-08,
   "propen1oxy": 4.4230705154516067e-07,
   "propen2oxy": 6.165475153734038e-08,
   "CH2CCH2OH": 7.724682769901962e-10,
   "CH2C(OH)CH2": 3.537251069555225e-05,
   "CH3C(OH)CH": 1.4676816687893226e-09,
   "CH3CH2CO": 5.5211013944058505e-11,
   "CH3C(O)CH2": 2.653180199444927e-06,
   "CH3CHCHO": 5.071954067476e-06,
   "CH2CHCHOH": 8.493898641526589e-07,
   "CH2CH2CHO": 5.489463146840085e-09,
   "vinoxylmethyl": 2.946184234840138e-08,
   "CH3CH2CHO": 0.000128553977273108,
   "cC3H6O": 0.0800645434741219,
   "CH2CHCH2OH": 0.00018348607329665153,
   "CH3CHCHOH": 0.0006155064464741181,
   "CH3C(O)CH3": 5.547344574768709e-06,
   "nC3H7O": 7.053999120261191e-06,
   "iC3H7O": 6.732599320009854e-11,
   "CH3CH2CHOH": 6.712755262679393e-09,
   "CH3CHCH2OH": 1.112819640543161e-07,
   "CH2CH2CH2OH": 4.936421722275245e-11,
   "OCHCH2CH2O": 2.6332863954248187e-14,
   "oxiranylmet": 4.759918172979074e-06,
   "CH3COCH2O": 1.2385866065839634e-17,
   "CH3CH(CHO)O": 2.3228804653398593e-15,
   "CH2CHCH2OO": 1.986242533991076e-07,
   "CHCHCH2OOH": 4.039768942318745e-12,
   "CH2CHCH2OOH": 5.879566450016801e-07,
   "CH3CHCHOOH": 4.6533522075712637e-17,
   "CH3C(CH2)OOH": 1.092171444184907e-17,
   "nC3H7OO": 6.196919928586457e-07,
   "iC3H7OO": 6.5131823077103354e-06,
   "CH2CH2CH2OOH": 2.7357116731456335e-09,
   "CH3CHCH2OOH": 4.5701197168667953e-10,
   "CH2CH(OOH)CH3": 3.815223319559871e-11,
   "nC3H7OOH": 1.4661988985885009e-09,
   "iC3H7OOH": 1.541147661529806e-08,
   "OCHCH2CH2OOH": 4.4647279071704586e-11,
   "cC2H3OCH2OOH": 1.9901963882028083e-10,
   "CH3COCH2OOH": 6.081163374556027e-13,
   "CH3CHOOHCHO": 5.795644895988374e-13,
   "HOOCCCOO*": 3.341206890293263e-11,
   "HOOCC(C)OO*": 5.835633779923656e-12,
   "HOOC(C)COO*": 1.0319500380335708e-12,
   "HOOCC(C*)OOH": 5.330174984242611e-16
  }
 },
 {
  "t": 5.378729999965541,
  "T": 975.2987886282392,
  "p": 101325.0,
  "sxC": {
   "C": 2.280799510453967e-20,
   "CH": 1.436100467414629e-15,
   "CH2": 7.446326060294771e-10,
   "CH2(S)": 1.4960432979358106e-11,
   "CH3": 0.00014388157863106358,
   "CH4": 0.04723132816285642,
   "CO": 0.04188351689927283,
   "HCO": 5.643744282098616e-07,
   "CH2O": 0.028303235965103927,
   "HCOH": 1.797106449401917e-10,
   "CH3O": 2.5155722852130252e-06,
   "CH2OH": 1.6866258397780625e-08,
   "CH3OH": 0.006619214373776934,
   "CO2": 0.00043964949381385885,
   "HOCO": 1.116627382662231e-09,
   "OCHO": 2.3267450747802106e-15,
   "HOCHO": 2.691390250183631e-05,
   "CH3OO": 1.2618571412672106e-05,
   "CH2OOH": 4.3795958205678e-15,
   "HOCH2O": 8.708321171397952e-14,
   "CH3OOH": 3.3480202223315984e-06,
   "C2": 6.710616300161207e-21,
   "C2H": 2.214506818700576e-14,
   "C2H2": 0.0008281895785879154,
   "H2CC": 2.283148800712516e-13,
   "C2H3": 5.11234585095223e-07,
   "C2H4": 0.14087344340202368,
   "C2H5": 1.3061451395245859e-05,
   "C2H6": 0.006582551356521877,
   "C2O": 2.2799150929962896e-15,
   "HCCO": 6.514512745979639e-09,
   "HCCOH": 4.41998313825553e-08,
   "CH2CO": 0.0009977751139963944,
   "CHCHO": 3.0774635975013584e-09,
   "CHCHOH": 1.2846879832316014e-09,
   "cC2H3O": 5.779379017558791e-13,
   "CH3CO": 3.6525342274852624e-08,
   "CH2CHO": 6.032692811732068e-06,
   "CH3CHO": 0.024129352025489412,
   "cC2H4O": 0.0015067700916192197,
   "CH2CHOH": 0.002319354343160178,
   "CH3CH2O": 1.9589136189678185e-10,
   "CH3CHOH": 3.804231033704293e-09,
   "CH2CH2OH": 1.2528848139762228e-07,
   "CH3CH2OH": 1.3543201745133502e-05,
   "OCHCO": 3.561334388463358e-15,
   "OCHCHO": 0.000398916725220039,
   "CH2CHOO": 8.842442928770384e-09,
   "CH3C(O)O": 8.430393837465739e-16,
   "CH2CHOOH": 5.420461727305516e-10,
   "CH3C(O)OH": 9.424976174911383e-09,
   "CH3CH2OO": 4.4608627225862036e-06,
   "CH3CHOOH": 6.211195607126578e-17,
   "CH2CH2OOH": 9.030181202157057e-12,
   "CH3CH2OOH": 8.207748314885511e-08,
   "CH3C(O)OO": 2.6946504645145805e-09,
   "CH3C(O)OOH": 2.405273614446823e-10,
   "HOCH2CH2OO": 1.9068821037547838e-10,
   "C3H2": 2.2735577227146017e-21,
   "cC3H2": 2.8672339870070763e-13,
   "C3H3": 2.8947012220651614e-06,
   "CH2CCH": 2.6231110533095297e-08,
   "CH2CCH2": 0.002270779339463528,
   "CH3CCH": 0.00021058956576800245,
   "cC3H4": 1.7086498835671159e-09,
   "CH2CHCH2": 0.0002026396513630431,
   "CH3CHCH": 5.225567663394714e-07,
   "CH3CCH2": 1.0963654646661555e-07,
   "cC3H5": 7.340219589146784e-11,
   "C3H6": 0.5522262952869744,
   "cC3H6": 3.0155408506653723e-06,
   "iC3H7": 0.0001224651006774481,
   "nC3H7": 2.333170495712715e-05,
   "C3H8": 0.3450022493930598,
   "CHCC*O": 5.678505448145e-08,
   "CH*CCO": 3.417069008654428e-07,
   "C*CCHO": 7.799490374742902e-16,
   "CH2CCO": 0.0003203458815518139,
   "CHCCHO": 8.247535406971497e-06,
   "C2H3CO": 7.2942752825480715e-06,
   "CHCHCHO": 4.221871999964883e-10,
   "CH2CCHO": 7.624454550482727e-08,
   "CH3CCO": 1.6986754599818037e-08,
   "C2H3CHO": 0.062105667339754506,
   "CH3CHCO": 9.607697186415599e-05,
   "CH2CHCH2O": 1.9641738636443848e-08,
   "propen1oxy": 4.31179582286322e-07,
   "propen2oxy": 6.005240384205607e-08,
   "CH2CCH2OH": 8.941113339154116e-10,
   "CH2C(OH)CH2": 4.030309273450515e-05,
   "CH3C(OH)CH": 1.697150450528327e-09,
   "CH3CH2CO": 6.252105140160739e-11,
   "CH3C(O)CH2": 2.7247028869476037e-06,
   "CH3CHCHO": 5.206518738840152e-06,
   "CH2CHCHOH": 8.789158963881319e-07,
   "CH2CH2CHO": 5.885321828174662e-09,
   "vinoxylmethyl": 3.212050660981151e-08,
   "CH3CH2CHO": 0.00013065269816858624,
   "cC3H6O": 0.07903265593766846,
   "CH2CHCH2OH": 0.0001879740988826644,
   "CH3CHCHOH": 0.0006312260836683254,
   "CH3C(O)CH3": 5.5641928270344145e-06,
   "nC3H7O": 8.077361883797025e-06,
   "iC3H7O": 6.636526760563462e-11,
   "CH3CH2CHOH": 7.270399056911086e-09,
   "CH3CHCH2OH": 1.1407245442790189e-07,
   "CH2CH2CH2OH": 5.573538047004849e-11,
   "OCHCH2CH2O": 3.098738908358972e-14,
   "oxiranylmet": 4.625858164794316e-06,
   "CH3COCH2O": 1.4642381980554956e-17,
   "CH3CH(CHO)O": 2.6661267970455143e-15,
   "CH2CHCH2OO": 2.046792703733051e-07,
   "CHCHCH2OOH": 4.597056371430401e-12,
   "CH2CHCH2OOH": 5.756114456450464e-07,
   "CH3CHCHOOH": 4.7444200422708117e-17,
   "CH3C(CH2)OOH": 1.0680592834829074e-17,
   "nC3H7OO": 5.455273113655271e-07,
   "iC3H7OO": 6.206023900304939e-06,
   "CH2CH2CH2OOH": 2.5505189697291027e-09,
   "CH3CHCH2OOH": 4.6155154594505243e-10,
   "CH2CH(OOH)CH3": 3.935305343313363e-11,
   "nC3H7OOH": 1.15607986294446e-09,
   "iC3H7OOH": 1.3154711734792767e-08,
   "OCHCH2CH2OOH": 3.375534488646162e-11,
   "cC2H3OCH2OOH": 1.8692245727418745e-10,
   "CH3COCH2OOH": 5.128740937657416e-13,
   "CH3CHOOHCHO": 4.812954190249686e-13,
   "HOOCCCOO*": 2.6805833988538535e-11,
   "HOOCC(C)OO*": 5.0894700334769935e-12,
   "HOOC(C)COO*": 9.165526338524662e-13,
   "HOOCC(C*)OOH": 4.882560054199989e-16
  }
 },
 {
  "t": 5.379179999965524,
  "T": 982.4897601247645,
  "p": 101325.00000000001,
  "sxC": {
   "C": 4.242213324342718e-20,
   "CH": 2.168871840316932e-15,
   "CH2": 9.268461953104738e-10,
   "CH2(S)": 1.886425735267529e-11,
   "CH3": 0.00015881720068282123,
   "CH4": 0.048623241196276645,
   "CO": 0.04325764413906294,
   "HCO": 6.718140889312134e-07,
   "CH2O": 0.028523939715423514,
   "HCOH": 1.9955327506065603e-10,
   "CH3O": 2.6135415818648215e-06,
   "CH2OH": 1.965226299197096e-08,
   "CH3OH": 0.006519774188498143,
   "CO2": 0.00046540271867853537,
   "HOCO": 1.2974751029447086e-09,
   "OCHO": 2.84626106153622e-15,
   "HOCHO": 2.8362568694013207e-05,
   "CH3OO": 1.1908652589044078e-05,
   "CH2OOH": 4.4357953315584484e-15,
   "HOCH2O": 9.74189970584765e-14,
   "CH3OOH": 2.9731403916240287e-06,
   "C2": 1.1017389058914824e-20,
   "C2H": 3.0152093903766774e-14,
   "C2H2": 0.0008927697078417001,
   "H2CC": 3.043790496971643e-13,
   "C2H3": 6.128563049266839e-07,
   "C2H4": 0.14401565194610164,
   "C2H5": 1.4814561628003834e-05,
   "C2H6": 0.007212315487264665,
   "C2O": 3.5031513731246566e-15,
   "HCCO": 8.312264233440601e-09,
   "HCCOH": 5.254897159311352e-08,
   "CH2CO": 0.0010463952476485656,
   "CHCHO": 3.6381241346848956e-09,
   "CHCHOH": 1.5531428367371186e-09,
   "cC2H3O": 6.278776889450049e-13,
   "CH3CO": 4.1500050633657576e-08,
   "CH2CHO": 6.855760147656207e-06,
   "CH3CHO": 0.024719157877908553,
   "cC2H4O": 0.0015019186278140016,
   "CH2CHOH": 0.00240867971083585,
   "CH3CH2O": 2.096268690144754e-10,
   "CH3CHOH": 4.772223717387917e-09,
   "CH2CH2OH": 1.3331532232711407e-07,
   "CH3CH2OH": 1.4276266294456916e-05,
   "OCHCO": 3.942969832965731e-15,
   "OCHCHO": 0.00040305341609350465,
   "CH2CHOO": 9.101549155588079e-09,
   "CH3C(O)O": 7.979865626138579e-16,
   "CH2CHOOH": 5.040412204702728e-10,
   "CH3C(O)OH": 9.61990434868462e-09,
   "CH3CH2OO": 4.301089977885908e-06,
   "CH3CHOOH": 6.432941014750709e-17,
   "CH2CH2OOH": 9.357228196290155e-12,
   "CH3CH2OOH": 7.422817585416297e-08,
   "CH3C(O)OO": 2.598640432714874e-09,
   "CH3C(O)OOH": 1.9768149796829575e-10,
   "HOCH2CH2OO": 1.730456559855082e-10,
   "C3H2": 3.912730000304679e-21,
   "cC3H2": 4.316812285208566e-13,
   "C3H3": 3.8140193196846886e-06,
   "CH2CCH": 3.275634107632428e-08,
   "CH2CCH2": 0.0025337427578327235,
   "CH3CCH": 0.0002423801405310796,
   "cC3H4": 2.0856987325718247e-09,
   "CH2CHCH2": 0.00023121999501091422,
   "CH3CHCH": 6.171656830658426e-07,
   "CH3CCH2": 1.327458901833364e-07,
   "cC3H5": 9.382389296847165e-11,
   "C3H6": 0.5442937325250055,
   "cC3H6": 3.5267157808477903e-06,
   "iC3H7": 0.00013524720095951128,
   "nC3H7": 2.4583033717722548e-05,
   "C3H8": 0.3552263376778271,
   "CHCC*O": 6.337176625016494e-08,
   "CH*CCO": 4.0335178942417584e-07,
   "C*CCHO": 9.932255028429107e-16,
   "CH2CCO": 0.00034306350330748136,
   "CHCCHO": 8.430900959854323e-06,
   "C2H3CO": 8.114892585959147e-06,
   "CHCHCHO": 4.5670209799748893e-10,
   "CH2CCHO": 8.410679785097498e-08,
   "CH3CCO": 2.019521115721968e-08,
   "C2H3CHO": 0.06322564096016929,
   "CH3CHCO": 0.00010203804794131002,
   "CH2CHCH2O": 2.1654146127090034e-08,
   "propen1oxy": 4.200932313573175e-07,
   "propen2oxy": 5.846301443064409e-08,
   "CH2CCH2OH": 1.0284640501544506e-09,
   "CH2C(OH)CH2": 4.584346279779762e-05,
   "CH3C(OH)CH": 1.9614561437411317e-09,
   "CH3CH2CO": 7.054484384961147e-11,
   "CH3C(O)CH2": 2.785947273967141e-06,
   "CH3CHCHO": 5.319657818530408e-06,
   "CH2CHCHOH": 9.052317368739773e-07,
   "CH2CH2CHO": 6.272212918032046e-09,
   "vinoxylmethyl": 3.4787726198111635e-08,
   "CH3CH2CHO": 0.00013245713367347506,
   "cC3H6O": 0.07795338871666138,
   "CH2CHCH2OH": 0.00019227680251567976,
   "CH3CHCHOH": 0.0006465385040721993,
   "CH3C(O)CH3": 5.599658519740049e-06,
   "nC3H7O": 9.193492804923174e-06,
   "iC3H7O": 6.4869442785979e-11,
   "CH3CH2CHOH": 7.829409153809249e-09,
   "CH3CHCH2OH": 1.1629147045557859e-07,
   "CH2CH2CH2OH": 6.253617972860685e-11,
   "OCHCH2CH2O": 3.626586611082631e-14,
   "oxiranylmet": 4.494218879568666e-06,
   "CH3COCH2O": 1.7210805463809922e-17,
   "CH3CH(CHO)O": 3.0524870839333443e-15,
   "CH2CHCH2OO": 2.0996382107135612e-07,
   "CHCHCH2OOH": 5.214933750911108e-12,
   "CH2CHCH2OOH": 5.588144750468621e-07,
   "CH3CHCHOOH": 4.817212571418104e-17,
   "CH3C(CH2)OOH": 1.0401541188826112e-17,
   "nC3H7OO": 4.756037651446553e-07,
   "iC3H7OO": 5.862278769919669e-06,
   "CH2CH2CH2OOH": 2.357031923022198e-09,
   "CH3CHCH2OOH": 4.628237673998276e-10,
   "CH2CH(OOH)CH3": 4.0376605160913724e-11,
   "nC3H7OOH": 9.007206877940567e-10,
   "iC3H7OOH": 1.1106616158490533e-08,
   "OCHCH2CH2OOH": 2.520620401786056e-11,
   "cC2H3OCH2OOH": 1.7474126271317662e-10,
   "CH3COCH2OOH": 4.286934842647834e-13,
   "CH3CHOOHCHO": 3.9542965495771317e-13,
   "HOOCCCOO*": 2.124849869843912e-11,
   "HOOCC(C)OO*": 4.3933301748950154e-12,
   "HOOC(C)COO*": 8.071493540930983e-13,
   "HOOCC(C*)OOH": 4.4358534742290766e-16
  }
 },
 {
  "t": 5.37955999996551,
  "T": 989.3650691137155,
  "p": 101325.0,
  "sxC": {
   "C": 7.50803700705907e-20,
   "CH": 3.16648436207648e-15,
   "CH2": 1.1340005814998616e-09,
   "CH2(S)": 2.3261857471995912e-11,
   "CH3": 0.00017356736380416254,
   "CH4": 0.04996205315232297,
   "CO": 0.0446030663932838,
   "HCO": 7.88017476349022e-07,
   "CH2O": 0.028683613205278145,
   "HCOH": 2.1898851295659248e-10,
   "CH3O": 2.6870437329678682e-06,
   "CH2OH": 2.2607674469466193e-08,
   "CH3OH": 0.006419578109525785,
   "CO2": 0.000491038931323606,
   "HOCO": 1.4902032624615443e-09,
   "OCHO": 3.4228282253312383e-15,
   "HOCHO": 2.978417314012558e-05,
   "CH3OO": 1.1215534218932676e-05,
   "CH2OOH": 4.439172414631508e-15,
   "HOCH2O": 1.0754719593323226e-13,
   "CH3OOH": 2.6417809383219957e-06,
   "C2": 1.7460998687386024e-20,
   "C2H": 4.032919802000009e-14,
   "C2H2": 0.0009616897051782636,
   "H2CC": 4.0091141298322324e-13,
   "C2H3": 7.25148836329056e-07,
   "C2H4": 0.14709769122501212,
   "C2H5": 1.6582828226087852e-05,
   "C2H6": 0.007844732638747496,
   "C2O": 5.2130434990436925e-15,
   "HCCO": 1.0423422008594536e-08,
   "HCCOH": 6.18108121512001e-08,
   "CH2CO": 0.0010950170825907246,
   "CHCHO": 4.2485485285144275e-09,
   "CHCHOH": 1.843249399919985e-09,
   "cC2H3O": 6.750802181350539e-13,
   "CH3CO": 4.651897661252303e-08,
   "CH2CHO": 7.68820970868221e-06,
   "CH3CHO": 0.025208488670223787,
   "cC2H4O": 0.001495497235244322,
   "CH2CHOH": 0.0024949787388367857,
   "CH3CH2O": 2.2151306210616273e-10,
   "CH3CHOH": 5.862202028902162e-09,
   "CH2CH2OH": 1.4061712713248493e-07,
   "CH3CH2OH": 1.5016326799057257e-05,
   "OCHCO": 4.3299039125281096e-15,
   "OCHCHO": 0.0004070616553209183,
   "CH2CHOO": 9.31653991987535e-09,
   "CH3C(O)O": 7.522801828316568e-16,
   "CH2CHOOH": 4.679430023874254e-10,
   "CH3C(O)OH": 9.821576014948569e-09,
   "CH3CH2OO": 4.1266760312491545e-06,
   "CH3CHOOH": 6.56179044348656e-17,
   "CH2CH2OOH": 9.629949144016451e-12,
   "CH3CH2OOH": 6.697634267796591e-08,
   "CH3C(O)OO": 2.4928188548939902e-09,
   "CH3C(O)OOH": 1.6270089155681347e-10,
   "HOCH2CH2OO": 1.5692110619624624e-10,
   "C3H2": 6.496021112315012e-21,
   "cC3H2": 6.32730331245439e-13,
   "C3H3": 4.921521391810616e-06,
   "CH2CCH": 4.0623852247703615e-08,
   "CH2CCH2": 0.002802172190855579,
   "CH3CCH": 0.0002774501648821197,
   "cC3H4": 2.51491801840845e-09,
   "CH2CHCH2": 0.0002608944715981127,
   "CH3CHCH": 7.174023011700535e-07,
   "CH3CCH2": 1.5844323856564228e-07,
   "cC3H5": 1.1779656273116995e-10,
   "C3H6": 0.5367203344075281,
   "cC3H6": 4.096239647504198e-06,
   "iC3H7": 0.00014750543473618404,
   "nC3H7": 2.5719082626707694e-05,
   "C3H8": 0.36510514960928697,
   "CHCC*O": 7.020001013350019e-08,
   "CH*CCO": 4.7059999536864735e-07,
   "C*CCHO": 1.2459848249958132e-15,
   "CH2CCO": 0.00036607268173085986,
   "CHCCHO": 8.599168525700978e-06,
   "C2H3CO": 8.979186166385677e-06,
   "CHCHCHO": 4.907248629885775e-10,
   "CH2CCHO": 9.18143476810044e-08,
   "CH3CCO": 2.368118314159575e-08,
   "C2H3CHO": 0.0642486099913799,
   "CH3CHCO": 0.00010823509390461177,
   "CH2CHCH2O": 2.356454252910001e-08,
   "propen1oxy": 4.098153192545968e-07,
   "propen2oxy": 5.699548555172226e-08,
   "CH2CCH2OH": 1.1643483889886365e-09,
   "CH2C(OH)CH2": 5.159049571128379e-05,
   "CH3C(OH)CH": 2.2417929472674346e-09,
   "CH3CH2CO": 7.861760911355977e-11,
   "CH3C(O)CH2": 2.8318250140405276e-06,
   "CH3CHCHO": 5.401957241261255e-06,
   "CH2CHCHOH": 9.261148904864696e-07,
   "CH2CH2CHO": 6.616500335462854e-09,
   "vinoxylmethyl": 3.7226463668384815e-08,
   "CH3CH2CHO": 0.00013380637177851898,
   "cC3H6O": 0.07690648453114246,
   "CH2CHCH2OH": 0.0001960772515231872,
   "CH3CHCHOH": 0.0006603126063934235,
   "CH3C(O)CH3": 5.651147977565536e-06,
   "nC3H7O": 1.0305233002202095e-05,
   "iC3H7O": 6.297690315708928e-11,
   "CH3CH2CHOH": 8.340865366971312e-09,
   "CH3CHCH2OH": 1.1775504946276907e-07,
   "CH2CH2CH2OH": 6.915874605802672e-11,
   "OCHCH2CH2O": 4.174228361293389e-14,
   "oxiranylmet": 4.373766906650997e-06,
   "CH3COCH2O": 1.9884177374300563e-17,
   "CH3CH(CHO)O": 3.4531173865660428e-15,
   "CH2CHCH2OO": 2.1404327383625873e-07,
   "CHCHCH2OOH": 5.84515512332814e-12,
   "CH2CHCH2OOH": 5.392892720870839e-07,
   "CH3CHCHOOH": 4.86561612448467e-17,
   "CH3C(CH2)OOH": 1.0107801831711739e-17,
   "nC3H7OO": 4.146955362628813e-07,
   "iC3H7OO": 5.511965626872068e-06,
   "CH2CH2CH2OOH": 2.171434719689658e-09,
   "CH3CHCH2OOH": 4.6072950902108113e-10,
   "CH2CH(OOH)CH3": 4.1140653280007496e-11,
   "nC3H7OOH": 7.05943250475768e-10,
   "iC3H7OOH": 9.388535547773662e-09,
   "OCHCH2CH2OOH": 1.898236802286314e-11,
   "cC2H3OCH2OOH": 1.6334733013061327e-10,
   "CH3COCH2OOH": 3.597747024618907e-13,
   "CH3CHOOHCHO": 3.2596694685947994e-13,
   "HOOCCCOO*": 1.692067466780122e-11,
   "HOOCC(C)OO*": 3.7933480528151875e-12,
   "HOOC(C)COO*": 7.113297576322743e-13,
   "HOOCC(C*)OOH": 4.0251330641201547e-16
  }
 },
 {
  "t": 5.379899999965497,
  "T": 996.2512724502587,
  "p": 101325.0,
  "sxC": {
   "C": 1.3013845860421141e-19,
   "CH": 4.555351428117227e-15,
   "CH2": 1.3777241928492554e-09,
   "CH2(S)": 2.835791240095198e-11,
   "CH3": 0.00018868195522145072,
   "CH4": 0.05131303859679884,
   "CO": 0.04598463769864594,
   "HCO": 9.181140784969529e-07,
   "CH2O": 0.028790374822992067,
   "HCOH": 2.386545709780468e-10,
   "CH3O": 2.739246426055254e-06,
   "CH2OH": 2.5861112693950134e-08,
   "CH3OH": 0.006314454259131533,
   "CO2": 0.0005177378573184138,
   "HOCO": 1.7033330216503957e-09,
   "OCHO": 4.084485122683543e-15,
   "HOCHO": 3.1242436784804455e-05,
   "CH3OO": 1.0513675775388236e-05,
   "CH2OOH": 4.39273211856073e-15,
   "HOCH2O": 1.1777776231746544e-13,
   "CH3OOH": 2.3360958599989838e-06,
   "C2": 2.7319289284778454e-20,
   "C2H": 5.372626100572334e-14,
   "C2H2": 0.001038566512415411,
   "H2CC": 5.285427166887519e-13,
   "C2H3": 8.539683660799198e-07,
   "C2H4": 0.1502698298689491,
   "C2H5": 1.8424274288652946e-05,
   "C2H6": 0.008506583291749073,
   "C2O": 7.664986211848133e-15,
   "HCCO": 1.2992484260432898e-08,
   "HCCOH": 7.248139513966491e-08,
   "CH2CO": 0.0011460377458115147,
   "CHCHO": 4.938845501074411e-09,
   "CHCHOH": 2.1665569745674986e-09,
   "cC2H3O": 7.210962677685031e-13,
   "CH3CO": 5.174898980870065e-08,
   "CH2CHO": 8.558873535009811e-06,
   "CH3CHO": 0.025619411859704393,
   "cC2H4O": 0.0014873213741354574,
   "CH2CHOH": 0.0025823702469230624,
   "CH3CH2O": 2.3188363717779408e-10,
   "CH3CHOH": 7.12383515753105e-09,
   "CH2CH2OH": 1.474648938030503e-07,
   "CH3CH2OH": 1.579613978842801e-05,
   "OCHCO": 4.738062522816521e-15,
   "OCHCHO": 0.00041111313137541923,
   "CH2CHOO": 9.49623454520926e-09,
   "CH3C(O)O": 7.050111365233509e-16,
   "CH2CHOOH": 4.323334340293728e-10,
   "CH3C(O)OH": 1.0041923980359128e-08,
   "CH3CH2OO": 3.932942735126942e-06,
   "CH3CHOOH": 6.602606486795939e-17,
   "CH2CH2OOH": 9.859817383217992e-12,
   "CH3CH2OOH": 6.001250903180139e-08,
   "CH3C(O)OO": 2.374731862090525e-09,
   "CH3C(O)OOH": 1.328909531797158e-10,
   "HOCH2CH2OO": 1.4157787186012066e-10,
   "C3H2": 1.0670583104434052e-20,
   "cC3H2": 9.203899633248934e-13,
   "C3H3": 6.301035901601141e-06,
   "CH2CCH": 5.052973709853769e-08,
   "CH2CCH2": 0.003087774991877839,
   "CH3CCH": 0.00031780020578351813,
   "cC3H4": 3.0237317985373743e-09,
   "CH2CHCH2": 0.00029290411642227257,
   "CH3CHCH": 8.270864472705452e-07,
   "CH3CCH2": 1.88088595774018e-07,
   "cC3H5": 1.4693611726690959e-10,
   "C3H6": 0.5291392266933372,
   "cC3H6": 4.757808956143845e-06,
   "iC3H7": 0.00015959401257508633,
   "nC3H7": 2.6780058944939425e-05,
   "C3H8": 0.375120695921141,
   "CHCC*O": 7.756790665888683e-08,
   "CH*CCO": 5.469402460966259e-07,
   "C*CCHO": 1.556750224754495e-15,
   "CH2CCO": 0.0003904671813980431,
   "CHCCHO": 8.759629558382543e-06,
   "C2H3CO": 9.931114634378699e-06,
   "CHCHCHO": 5.254536568249542e-10,
   "CH2CCHO": 9.964944263379485e-08,
   "CH3CCO": 2.7610260423180626e-08,
   "C2H3CHO": 0.06522566834834315,
   "CH3CHCO": 0.00011500780577488973,
   "CH2CHCH2O": 2.543224440498597e-08,
   "propen1oxy": 3.998144264187914e-07,
   "propen2oxy": 5.557272653611907e-08,
   "CH2CCH2OH": 1.3061424340636729e-09,
   "CH2C(OH)CH2": 5.778861381463907e-05,
   "CH3C(OH)CH": 2.55005464547186e-09,
   "CH3CH2CO": 8.700016529476304e-11,
   "CH3C(O)CH2": 2.8645663134003206e-06,
   "CH3CHCHO": 5.457555703530188e-06,
   "CH2CHCHOH": 9.424796057952325e-07,
   "CH2CH2CHO": 6.930421963667757e-09,
   "vinoxylmethyl": 3.951461812818888e-08,
   "CH3CH2CHO": 0.00013475296568933197,
   "cC3H6O": 0.07584440907293385,
   "CH2CHCH2OH": 0.0001995631312469488,
   "CH3CHCHOH": 0.0006732118405684145,
   "CH3C(O)CH3": 5.720144531572725e-06,
   "nC3H7O": 1.1443735111967606e-05,
   "iC3H7O": 6.065680025105425e-11,
   "CH3CH2CHOH": 8.821637120632576e-09,
   "CH3CHCH2OH": 1.1854805225965235e-07,
   "CH2CH2CH2OH": 7.578086554427546e-11,
   "OCHCH2CH2O": 4.7596976953730407e-14,
   "oxiranylmet": 4.257917498296421e-06,
   "CH3COCH2O": 2.2749202861627177e-17,
   "CH3CH(CHO)O": 3.884186107457198e-15,
   "CH2CHCH2OO": 2.1711388365494538e-07,
   "CHCHCH2OOH": 6.5113537382870465e-12,
   "CH2CHCH2OOH": 5.167864889479322e-07,
   "CH3CHCHOOH": 4.892276375615662e-17,
   "CH3C(CH2)OOH": 9.789596693135258e-18,
   "nC3H7OO": 3.5935609795513027e-07,
   "iC3H7OO": 5.144734442791751e-06,
   "CH2CH2CH2OOH": 1.9870138671642233e-09,
   "CH3CHCH2OOH": 4.5537458348403173e-10,
   "CH2CH(OOH)CH3": 4.168626052614636e-11,
   "nC3H7OOH": 5.502312879249405e-10,
   "iC3H7OOH": 7.883611932973479e-09,
   "OCHCH2CH2OOH": 1.4223945568327935e-11,
   "cC2H3OCH2OOH": 1.5219260134016028e-10,
   "CH3COCH2OOH": 3.0070089042448936e-13,
   "CH3CHOOHCHO": 2.6716695651845517e-13,
   "HOOCCCOO*": 1.33920553146439e-11,
   "HOOCC(C)OO*": 3.253932387905921e-12,
   "HOOC(C)COO*": 6.237761384434268e-13,
   "HOOCC(C*)OOH": 3.6323935613742746e-16
  }
 },
 {
  "t": 5.380199999965486,
  "T": 1002.9892978202354,
  "p": 101325.0,
  "sxC": {
   "C": 2.183039923556207e-19,
   "CH": 6.406932941747622e-15,
   "CH2": 1.6550776944825456e-09,
   "CH2(S)": 3.403556878397645e-11,
   "CH3": 0.0002036734654749524,
   "CH4": 0.052646989697460136,
   "CO": 0.04737223992631671,
   "HCO": 1.058911410349955e-06,
   "CH2O": 0.02884078755844955,
   "HCOH": 2.5783049300904896e-10,
   "CH3O": 2.7684556022045927e-06,
   "CH2OH": 2.9331628596856672e-08,
   "CH3OH": 0.006207216680675773,
   "CO2": 0.0005448760019900551,
   "HOCO": 1.9316008781914122e-09,
   "OCHO": 4.817990890486504e-15,
   "HOCHO": 3.270093849273392e-05,
   "CH3OO": 9.82536329093464e-06,
   "CH2OOH": 4.300057340470152e-15,
   "HOCH2O": 1.2770444126324685e-13,
   "CH3OOH": 2.061810798393439e-06,
   "C2": 4.1763587844009723e-20,
   "C2H": 7.080628738552421e-14,
   "C2H2": 0.0011222294645909776,
   "H2CC": 6.929417947056544e-13,
   "C2H3": 9.972841135391168e-07,
   "C2H4": 0.15346466410554105,
   "C2H5": 2.027054589852181e-05,
   "C2H6": 0.009180241522643207,
   "C2O": 1.1043484259922738e-14,
   "HCCO": 1.6021246012590017e-08,
   "HCCOH": 8.440837141753082e-08,
   "CH2CO": 0.0011984447540692347,
   "CHCHO": 5.696124326024596e-09,
   "CHCHOH": 2.513620704301421e-09,
   "cC2H3O": 7.641528588157812e-13,
   "CH3CO": 5.699909152825711e-08,
   "CH2CHO": 9.437625979058742e-06,
   "CH3CHO": 0.025939423061365617,
   "cC2H4O": 0.0014776065735611643,
   "CH2CHOH": 0.002668880317387918,
   "CH3CH2O": 2.402693023958469e-10,
   "CH3CHOH": 8.525705972916319e-09,
   "CH2CH2OH": 1.5361946919674855e-07,
   "CH3CH2OH": 1.6595782350713062e-05,
   "OCHCO": 5.155931104155238e-15,
   "OCHCHO": 0.0004150897501279542,
   "CH2CHOO": 9.634304937388914e-09,
   "CH3C(O)O": 6.583592417278136e-16,
   "CH2CHOOH": 3.982714766816749e-10,
   "CH3C(O)OH": 1.0278944532318843e-08,
   "CH3CH2OO": 3.727301106206182e-06,
   "CH3CHOOH": 6.553653142287578e-17,
   "CH2CH2OOH": 1.0039288268107822e-11,
   "CH3CH2OOH": 5.353002488299527e-08,
   "CH3C(O)OO": 2.2491809436077763e-09,
   "CH3C(O)OOH": 1.0820898229615937e-10,
   "HOCH2CH2OO": 1.274003519894822e-10,
   "C3H2": 1.7156285197747653e-20,
   "cC3H2": 1.3180792595807348e-12,
   "C3H3": 7.963011402824236e-06,
   "CH2CCH": 6.270111045730511e-08,
   "CH2CCH2": 0.0033834319723580327,
   "CH3CCH": 0.0003630235696019207,
   "cC3H4": 3.610722917143236e-09,
   "CH2CHCH2": 0.0003263951875650691,
   "CH3CHCH": 9.428103754859016e-07,
   "CH3CCH2": 2.212407751354647e-07,
   "cC3H5": 1.81227695775289e-10,
   "C3H6": 0.5217193734022499,
   "cC3H6": 5.506223741500397e-06,
   "iC3H7": 0.0001710049431766098,
   "nC3H7": 2.772623599481257e-05,
   "C3H8": 0.38505638919076945,
   "CHCC*O": 8.529237225089458e-08,
   "CH*CCO": 6.311901746665333e-07,
   "C*CCHO": 1.9273073012862387e-15,
   "CH2CCO": 0.00041573085137368423,
   "CHCCHO": 8.907794277909655e-06,
   "C2H3CO": 1.095461483439539e-05,
   "CHCHCHO": 5.596720809349907e-10,
   "CH2CCHO": 1.0735007156307453e-07,
   "CH3CCO": 3.190128071108777e-08,
   "C2H3CHO": 0.06613486116856569,
   "CH3CHCO": 0.0001222678276791911,
   "CH2CHCH2O": 2.7183156182522884e-08,
   "propen1oxy": 3.9029403215407646e-07,
   "propen2oxy": 5.4222845511905787e-08,
   "CH2CCH2OH": 1.448563011523992e-09,
   "CH2C(OH)CH2": 6.427482268656204e-05,
   "CH3C(OH)CH": 2.8780685532575333e-09,
   "CH3CH2CO": 9.537587461429605e-11,
   "CH3C(O)CH2": 2.8831915461959655e-06,
   "CH3CHCHO": 5.484840804821411e-06,
   "CH2CHCHOH": 9.53785398569127e-07,
   "CH2CH2CHO": 7.202398892124277e-09,
   "vinoxylmethyl": 4.1561329139693156e-08,
   "CH3CH2CHO": 0.00013525571250243453,
   "cC3H6O": 0.0747931297704421,
   "CH2CHCH2OH": 0.00020265071295941665,
   "CH3CHCHOH": 0.0006849164052689629,
   "CH3C(O)CH3": 5.804514929373661e-06,
   "nC3H7O": 1.2560589870898014e-05,
   "iC3H7O": 5.80111416783126e-11,
   "CH3CH2CHOH": 9.252929832816266e-09,
   "CH3CHCH2OH": 1.1865428018898367e-07,
   "CH2CH2CH2OH": 8.211046017588752e-11,
   "OCHCH2CH2O": 5.361659797851579e-14,
   "oxiranylmet": 4.148783918441665e-06,
   "CH3COCH2O": 2.5698746162506202e-17,
   "CH3CH(CHO)O": 4.3333982892588716e-15,
   "CH2CHCH2OO": 2.1908705542251162e-07,
   "CHCHCH2OOH": 7.192451947580641e-12,
   "CH2CHCH2OOH": 4.92358390097869e-07,
   "CH3CHCHOOH": 4.896457913030816e-17,
   "CH3C(CH2)OOH": 9.457230100211537e-18,
   "nC3H7OO": 3.1050177735559493e-07,
   "iC3H7OO": 4.774372882791625e-06,
   "CH2CH2CH2OOH": 1.8098350515412502e-09,
   "CH3CHCH2OOH": 4.470334222290379e-10,
   "CH2CH(OOH)CH3": 4.200167997994998e-11,
   "nC3H7OOH": 4.2892825475026923e-10,
   "iC3H7OOH": 6.60205335615487e-09,
   "OCHCH2CH2OOH": 1.0674570071726345e-11,
   "cC2H3OCH2OOH": 1.415427738259465e-10,
   "CH3COCH2OOH": 2.5135266917491987e-13,
   "CH3CHOOHCHO": 2.1870408702804553e-13,
   "HOOCCCOO*": 1.0590813697033228e-11,
   "HOOCC(C)OO*": 2.7827505541649004e-12,
   "HOOC(C)COO*": 5.459984511210394e-13,
   "HOOCC(C*)OOH": 3.2680997494684693e-16
  }
 },
 {
  "t": 5.3804699999654755,
  "T": 1009.6518312381212,
  "p": 101324.99999999999,
  "sxC": {
   "C": 3.5678217351867404e-19,
   "CH": 8.849021190248519e-15,
   "CH2": 1.970620113170748e-09,
   "CH2(S)": 4.032333584061435e-11,
   "CH3": 0.00021855921699168854,
   "CH4": 0.05397957450338759,
   "CO": 0.048781116743911675,
   "HCO": 1.2111586694868867e-06,
   "CH2O": 0.02883575980399063,
   "HCOH": 2.7646564375026416e-10,
   "CH3O": 2.7754843132936757e-06,
   "CH2OH": 3.304024544441692e-08,
   "CH3OH": 0.006097208959098442,
   "CO2": 0.0005727027488165072,
   "HOCO": 2.1762278269506244e-09,
   "OCHO": 5.629849645607399e-15,
   "HOCHO": 3.417118222471387e-05,
   "CH3OO": 9.148777715229437e-06,
   "CH2OOH": 4.1649256503048155e-15,
   "HOCH2O": 1.3726038936830528e-13,
   "CH3OOH": 1.814036621627671e-06,
   "C2": 6.268088792617321e-20,
   "C2H": 9.257992655573772e-14,
   "C2H2": 0.001213996084318476,
   "H2CC": 9.059389347515387e-13,
   "C2H3": 1.1570960371139806e-06,
   "C2H4": 0.1567187335908242,
   "C2H5": 2.2111919653872284e-05,
   "C2H6": 0.009869678506690212,
   "C2O": 1.5663676040414436e-14,
   "HCCO": 1.9595855589627624e-08,
   "HCCOH": 9.777180012572837e-08,
   "CH2CO": 0.0012529039136294775,
   "CHCHO": 6.529107244935858e-09,
   "CHCHOH": 2.884587363515917e-09,
   "cC2H3O": 8.040476767052877e-13,
   "CH3CO": 6.224542043179011e-08,
   "CH2CHO": 1.0322503897729343e-05,
   "CH3CHO": 0.026171235832365698,
   "cC2H4O": 0.001466284140233516,
   "CH2CHOH": 0.0027554253927082072,
   "CH3CH2O": 2.4661503250124457e-10,
   "CH3CHOH": 1.0070307602264106e-08,
   "CH2CH2OH": 1.5908324126285576e-07,
   "CH3CH2OH": 1.7420002128332083e-05,
   "OCHCO": 5.585071775012491e-15,
   "OCHCHO": 0.00041900041757577137,
   "CH2CHOO": 9.731175645347149e-09,
   "CH3C(O)O": 6.128466371788219e-16,
   "CH2CHOOH": 3.655560437761606e-10,
   "CH3C(O)OH": 1.0538042897765532e-08,
   "CH3CH2OO": 3.5109044084375434e-06,
   "CH3CHOOH": 6.418719097488609e-17,
   "CH2CH2OOH": 1.01696458780879e-11,
   "CH3CH2OOH": 4.747590109683365e-08,
   "CH3C(O)OO": 2.1170898450077856e-09,
   "CH3C(O)OOH": 8.76475872023581e-11,
   "HOCH2CH2OO": 1.1422982123789726e-10,
   "C3H2": 2.7159531349166456e-20,
   "cC3H2": 1.866668804757304e-12,
   "C3H3": 9.964385668936902e-06,
   "CH2CCH": 7.776604668878451e-08,
   "CH2CCH2": 0.00369127439671742,
   "CH3CCH": 0.0004140289181716555,
   "cC3H4": 4.291699921056596e-09,
   "CH2CHCH2": 0.00036154220953594146,
   "CH3CHCH": 1.0644905264827464e-06,
   "CH3CCH2": 2.5839309730461405e-07,
   "cC3H5": 2.2160766230202443e-10,
   "C3H6": 0.5143780119255484,
   "cC3H6": 6.358009403999956e-06,
   "iC3H7": 0.00018164435151909973,
   "nC3H7": 2.855554586237242e-05,
   "C3H8": 0.39502601628447803,
   "CHCC*O": 9.342616862049866e-08,
   "CH*CCO": 7.246378695148841e-07,
   "C*CCHO": 2.370067966444368e-15,
   "CH2CCO": 0.00044214884899626376,
   "CHCCHO": 9.044703013482437e-06,
   "C2H3CO": 1.2065009490051657e-05,
   "CHCHCHO": 5.933011024977102e-10,
   "CH2CCHO": 1.1491117104918833e-07,
   "CH3CCO": 3.6595352053064104e-08,
   "C2H3CHO": 0.06698703324720663,
   "CH3CHCO": 0.000130152384825972,
   "CH2CHCH2O": 2.8808144830355185e-08,
   "propen1oxy": 3.811257282035718e-07,
   "propen2oxy": 5.2926817030135215e-08,
   "CH2CCH2OH": 1.5908353534849415e-09,
   "CH2C(OH)CH2": 7.1079453791176e-05,
   "CH3C(OH)CH": 3.2269626405957073e-09,
   "CH3CH2CO": 1.0369425700556572e-10,
   "CH3C(O)CH2": 2.888106011310198e-06,
   "CH3CHCHO": 5.4846367921137095e-06,
   "CH2CHCHOH": 9.601442298676366e-07,
   "CH2CH2CHO": 7.432446008474033e-09,
   "vinoxylmethyl": 4.335883326144684e-08,
   "CH3CH2CHO": 0.00013531328297142637,
   "cC3H6O": 0.07374326145183334,
   "CH2CHCH2OH": 0.0002053765945073302,
   "CH3CHCHOH": 0.0006955449463628585,
   "CH3C(O)CH3": 5.904036100405497e-06,
   "nC3H7O": 1.3643856899406807e-05,
   "iC3H7O": 5.5073793950436355e-11,
   "CH3CH2CHOH": 9.633010887260253e-09,
   "CH3CHCH2OH": 1.1810024644500547e-07,
   "CH2CH2CH2OH": 8.807470457702817e-11,
   "OCHCH2CH2O": 5.976848673449234e-14,
   "oxiranylmet": 4.044666933970187e-06,
   "CH3COCH2O": 2.871220451566488e-17,
   "CH3CH(CHO)O": 4.8020665546546834e-15,
   "CH2CHCH2OO": 2.2000389600333703e-07,
   "CHCHCH2OOH": 7.888864641640574e-12,
   "CH2CHCH2OOH": 4.663000786564956e-07,
   "CH3CHCHOOH": 4.8788605248959816e-17,
   "CH3C(CH2)OOH": 9.110459145424412e-18,
   "nC3H7OO": 2.6712980226087445e-07,
   "iC3H7OO": 4.402268837219144e-06,
   "CH2CH2CH2OOH": 1.6395101643651764e-09,
   "CH3CHCH2OOH": 4.358951140923366e-10,
   "CH2CH(OOH)CH3": 4.2099393100271435e-11,
   "nC3H7OOH": 3.3354132618317457e-10,
   "iC3H7OOH": 5.503722904414636e-09,
   "OCHCH2CH2OOH": 7.998321775846952e-12,
   "cC2H3OCH2OOH": 1.3129060073074813e-10,
   "CH3COCH2OOH": 2.0975055055500715e-13,
   "CH3CHOOHCHO": 1.7843852238641966e-13,
   "HOOCCCOO*": 8.348387302439653e-12,
   "HOOCC(C)OO*": 2.368880024023219e-12,
   "HOOC(C)COO*": 4.764627533911351e-13,
   "HOOCC(C*)OOH": 2.9288291770739316e-16
  }
 },
 {
  "t": 5.380719999965466,
  "T": 1016.374845054459,
  "p": 101325.0,
  "sxC": {
   "C": 5.738819658849899e-19,
   "CH": 1.2081970024780823e-14,
   "CH2": 2.3339147061129347e-09,
   "CH2(S)": 4.7323790464762066e-11,
   "CH3": 0.0002334924930166998,
   "CH4": 0.05534069234913792,
   "CO": 0.05024252491756996,
   "HCO": 1.377454825489413e-06,
   "CH2O": 0.028773249344620073,
   "HCOH": 2.946717851822036e-10,
   "CH3O": 2.760302580046683e-06,
   "CH2OH": 3.705344361392102e-08,
   "CH3OH": 0.005982435281093582,
   "CO2": 0.0006017969895675094,
   "HOCO": 2.4412615651670017e-09,
   "OCHO": 6.5372607164187765e-15,
   "HOCHO": 3.5680657654182405e-05,
   "CH3OO": 8.474879804600456e-06,
   "CH2OOH": 3.988191723095868e-15,
   "HOCH2O": 1.4644713951968757e-13,
   "CH3OOH": 1.5866899513453282e-06,
   "C2": 9.308596317704219e-20,
   "C2H": 1.207120921395107e-13,
   "C2H2": 0.0013166434044576457,
   "H2CC": 1.1874481233151998e-12,
   "C2H3": 1.3378087756895855e-06,
   "C2H4": 0.16010596060223437,
   "C2H5": 2.395428949208926e-05,
   "C2H6": 0.010586911340839247,
   "C2O": 2.2030461483204086e-14,
   "HCCO": 2.3873430356688052e-08,
   "HCCOH": 1.1296668657305688e-07,
   "CH2CO": 0.0013107879724023291,
   "CHCHO": 7.458386971175413e-09,
   "CHCHOH": 3.2836974390519248e-09,
   "cC2H3O": 8.407836248437611e-13,
   "CH3CO": 6.750902110738499e-08,
   "CH2CHO": 1.1220103025779286e-05,
   "CH3CHO": 0.02631577404606006,
   "cC2H4O": 0.0014530439894646467,
   "CH2CHOH": 0.002843838687135757,
   "CH3CH2O": 2.508621836018403e-10,
   "CH3CHOH": 1.1775669454096922e-08,
   "CH2CH2OH": 1.6388000057032437e-07,
   "CH3CH2OH": 1.828274693247476e-05,
   "OCHCO": 6.031407536052283e-15,
   "OCHCHO": 0.0004228835888872803,
   "CH2CHOO": 9.786203528970303e-09,
   "CH3C(O)O": 5.684951829535488e-16,
   "CH2CHOOH": 3.3368079968751637e-10,
   "CH3C(O)OH": 1.0829082347376282e-08,
   "CH3CH2OO": 3.2821189692807186e-06,
   "CH3CHOOH": 6.198324601197713e-17,
   "CH2CH2OOH": 1.025124337650097e-11,
   "CH3CH2OOH": 4.175105233344131e-08,
   "CH3C(O)OO": 1.9776035211466322e-09,
   "CH3C(O)OOH": 7.028791098420187e-11,
   "HOCH2CH2OO": 1.0181246696694579e-10,
   "C3H2": 4.2747333616942616e-20,
   "cC3H2": 2.633950673672326e-12,
   "C3H3": 1.2406471633534257e-05,
   "CH2CCH": 9.680605575874295e-08,
   "CH2CCH2": 0.004017303122382403,
   "CH3CCH": 0.00047263481873692807,
   "cC3H4": 5.096253286507206e-09,
   "CH2CHCH2": 0.00039893704027414706,
   "CH3CHCH": 1.1932890363840108e-06,
   "CH3CCH2": 3.0061411462159204e-07,
   "cC3H5": 2.6979673903046067e-10,
   "C3H6": 0.5069588888983235,
   "cC3H6": 7.345567074363541e-06,
   "iC3H7": 0.00019148299087518356,
   "nC3H7": 2.9267546906118018e-05,
   "C3H8": 0.40525025993224306,
   "CHCC*O": 1.0212369161182137e-07,
   "CH*CCO": 8.300716404125377e-07,
   "C*CCHO": 2.9070972395548513e-15,
   "CH2CCO": 0.0004703573031495089,
   "CHCCHO": 9.17229535771656e-06,
   "C2H3CO": 1.3294375851226845e-05,
   "CHCHCHO": 6.265305255312814e-10,
   "CH2CCHO": 1.2239394157593667e-07,
   "CH3CCO": 4.179771447895001e-08,
   "C2H3CHO": 0.0677987719128334,
   "CH3CHCO": 0.0001389270582252695,
   "CH2CHCH2O": 3.030804857380672e-08,
   "propen1oxy": 3.7210606115356715e-07,
   "propen2oxy": 5.165533546434346e-08,
   "CH2CCH2OH": 1.7334786225676846e-09,
   "CH2C(OH)CH2": 7.831233235821469e-05,
   "CH3C(OH)CH": 3.6019230872476974e-09,
   "CH3CH2CO": 1.119731082826357e-10,
   "CH3C(O)CH2": 2.8791216208422664e-06,
   "CH3CHCHO": 5.456501462928158e-06,
   "CH2CHCHOH": 9.61509774611408e-07,
   "CH2CH2CHO": 7.62102539112201e-09,
   "vinoxylmethyl": 4.490648057242112e-08,
   "CH3CH2CHO": 0.000134907173734722,
   "cC3H6O": 0.07267424376697693,
   "CH2CHCH2OH": 0.00020778735610458798,
   "CH3CHCHOH": 0.0007052691064855685,
   "CH3C(O)CH3": 6.020150237194299e-06,
   "nC3H7O": 1.4689456918141758e-05,
   "iC3H7O": 5.1833375653604283e-11,
   "CH3CH2CHOH": 9.961708379335159e-09,
   "CH3CHCH2OH": 1.1687482557300758e-07,
   "CH2CH2CH2OH": 9.363990490372431e-11,
   "OCHCH2CH2O": 6.607811325924876e-14,
   "oxiranylmet": 3.9431057727363035e-06,
   "CH3COCH2O": 3.1794859177030285e-17,
   "CH3CH(CHO)O": 5.296599795472093e-15,
   "CH2CHCH2OO": 2.198629360307745e-07,
   "CHCHCH2OOH": 8.60798653526349e-12,
   "CH2CHCH2OOH": 4.3851297705508697e-07,
   "CH3CHCHOOH": 4.8388170204136124e-17,
   "CH3C(CH2)OOH": 8.744132835390448e-18,
   "nC3H7OO": 2.2807905502595068e-07,
   "iC3H7OO": 4.025465716327381e-06,
   "CH2CH2CH2OOH": 1.4739736416706547e-09,
   "CH3CHCH2OOH": 4.219099156822599e-10,
   "CH2CH(OOH)CH3": 4.198204082377407e-11,
   "nC3H7OOH": 2.573392940529421e-10,
   "iC3H7OOH": 4.548977298363029e-09,
   "OCHCH2CH2OOH": 5.946861748998799e-12,
   "cC2H3OCH2OOH": 1.2124469372577228e-10,
   "CH3COCH2OOH": 1.7408260136852144e-13,
   "CH3CHOOHCHO": 1.444666440769671e-13,
   "HOOCCCOO*": 6.526063824248726e-12,
   "HOOCC(C)OO*": 2.0002750776885826e-12,
   "HOOC(C)COO*": 4.1334170584917526e-13,
   "HOOCC(C*)OOH": 2.6084865952990194e-16
  }
 },
 {
  "t": 5.380939999965458,
  "T": 1022.7607436730631,
  "p": 101324.99999999997,
  "sxC": {
   "C": 8.843130224022675e-19,
   "CH": 1.6022219812635455e-14,
   "CH2": 2.723321046758352e-09,
   "CH2(S)": 5.453379389250568e-11,
   "CH3": 0.00024744121674094197,
   "CH4": 0.05665182961976296,
   "CO": 0.05167023816226562,
   "HCO": 1.5463556286196032e-06,
   "CH2O": 0.028658577222928663,
   "HCOH": 3.1115517669347715e-10,
   "CH3O": 2.7251977775111226e-06,
   "CH2OH": 4.110268674727742e-08,
   "CH3OH": 0.005870109631615786,
   "CO2": 0.0006303894462244497,
   "HOCO": 2.7083964088115584e-09,
   "OCHO": 7.47965626089099e-15,
   "HOCHO": 3.713612573002835e-05,
   "CH3OO": 7.84673762746233e-06,
   "CH2OOH": 3.786689024775554e-15,
   "HOCH2O": 1.5455673834544713e-13,
   "CH3OOH": 1.3908186558055344e-06,
   "C2": 1.3366784589338348e-19,
   "C2H": 1.5450303598549133e-13,
   "C2H2": 0.0014244247924846125,
   "H2CC": 1.535498927237262e-12,
   "C2H3": 1.5284731215094072e-06,
   "C2H4": 0.16342715115905854,
   "C2H5": 2.565698220806361e-05,
   "C2H6": 0.011286254062257091,
   "C2O": 3.013234437945526e-14,
   "HCCO": 2.8643846991108248e-08,
   "HCCOH": 1.2910542137635618e-07,
   "CH2CO": 0.0013687769805754899,
   "CHCHO": 8.426081999742775e-09,
   "CHCHOH": 3.6816762516769343e-09,
   "cC2H3O": 8.715951378732189e-13,
   "CH3CO": 7.239043538379251e-08,
   "CH2CHO": 1.2065414462495181e-05,
   "CH3CHO": 0.026366673771503247,
   "cC2H4O": 0.0014386678617514413,
   "CH2CHOH": 0.0029288999665444044,
   "CH3CH2O": 2.5274867104204357e-10,
   "CH3CHOH": 1.3510753905337105e-08,
   "CH2CH2OH": 1.676857310378911e-07,
   "CH3CH2OH": 1.9127703510985705e-05,
   "OCHCO": 6.464301587426668e-15,
   "OCHCHO": 0.0004264663341696486,
   "CH2CHOO": 9.796251827106358e-09,
   "CH3C(O)O": 5.286378357388835e-16,
   "CH2CHOOH": 3.0457477418410827e-10,
   "CH3C(O)OH": 1.1138124512661182e-08,
   "CH3CH2OO": 3.057687582069982e-06,
   "CH3CHOOH": 5.915915606666922e-17,
   "CH2CH2OOH": 1.028036198674944e-11,
   "CH3CH2OOH": 3.668724439721882e-08,
   "CH3C(O)OO": 1.840981947899218e-09,
   "CH3C(O)OOH": 5.653991376227107e-11,
   "HOCH2CH2OO": 9.083162021944541e-11,
   "C3H2": 6.517945903907005e-20,
   "cC3H2": 3.631237645422652e-12,
   "C3H3": 1.518189596645017e-05,
   "CH2CCH": 1.1936360505959274e-07,
   "CH2CCH2": 0.004341041816128796,
   "CH3CCH": 0.0005357552831691113,
   "cC3H4": 5.986366343646096e-09,
   "CH2CHCH2": 0.0004360972513023887,
   "CH3CHCH": 1.3196495240896685e-06,
   "CH3CCH2": 3.453870380889102e-07,
   "cC3H5": 3.2337711418367406e-10,
   "C3H6": 0.4998942923914033,
   "cC3H6": 8.418568041210066e-06,
   "iC3H7": 0.00019976033551104115,
   "nC3H7": 2.9810734144641537e-05,
   "C3H8": 0.4151319995400227,
   "CHCC*O": 1.1082210844199122e-07,
   "CH*CCO": 9.41439017286718e-07,
   "C*CCHO": 3.5146577629321986e-15,
   "CH2CCO": 0.0004986971709689573,
   "CHCCHO": 9.282895741657615e-06,
   "C2H3CO": 1.4573041733061754e-05,
   "CHCHCHO": 6.569220541508121e-10,
   "CH2CCHO": 1.2926914091806311e-07,
   "CH3CCO": 4.717464704336896e-08,
   "C2H3CHO": 0.06852412095376027,
   "CH3CHCO": 0.0001481371755953352,
   "CH2CHCH2O": 3.157177894068619e-08,
   "propen1oxy": 3.6374044031210386e-07,
   "propen2oxy": 5.047898832224993e-08,
   "CH2CCH2OH": 1.8656734733432136e-09,
   "CH2C(OH)CH2": 8.548627024043822e-05,
   "CH3C(OH)CH": 3.976766879869702e-09,
   "CH3CH2CO": 1.195741284832692e-10,
   "CH3C(O)CH2": 2.857374680679728e-06,
   "CH3CHCHO": 5.403461234970401e-06,
   "CH2CHCHOH": 9.579590302423353e-07,
   "CH2CH2CHO": 7.755794391481708e-09,
   "vinoxylmethyl": 4.609484269759059e-08,
   "CH3CH2CHO": 0.000134077045079822,
   "cC3H6O": 0.07165049402665027,
   "CH2CHCH2OH": 0.00020975292090835248,
   "CH3CHCHOH": 0.0007135304613837107,
   "CH3C(O)CH3": 6.144297676511979e-06,
   "nC3H7O": 1.5612558264822088e-05,
   "iC3H7O": 4.854465346296704e-11,
   "CH3CH2CHOH": 1.0215677576530484e-08,
   "CH3CHCH2OH": 1.150929303085145e-07,
   "CH2CH2CH2OH": 9.835664915267193e-11,
   "OCHCH2CH2O": 7.206028564009576e-14,
   "oxiranylmet": 3.849620233139707e-06,
   "CH3COCH2O": 3.470049406742578e-17,
   "CH3CH(CHO)O": 5.782599540095821e-15,
   "CH2CHCH2OO": 2.1872116356617675e-07,
   "CHCHCH2OOH": 9.298865802872828e-12,
   "CH2CHCH2OOH": 4.1109576325465644e-07,
   "CH3CHCHOOH": 4.779731419350058e-17,
   "CH3C(CH2)OOH": 8.382277053537525e-18,
   "nC3H7OO": 1.951079224251653e-07,
   "iC3H7OO": 3.6703077348916256e-06,
   "CH2CH2CH2OOH": 1.3237130293899297e-09,
   "CH3CHCH2OOH": 4.062612358818895e-10,
   "CH2CH(OOH)CH3": 4.1670841375879256e-11,
   "nC3H7OOH": 2.0004836079978675e-10,
   "iC3H7OOH": 3.770251606020667e-09,
   "OCHCH2CH2OOH": 4.465049867134978e-12,
   "cC2H3OCH2OOH": 1.1199575860410487e-10,
   "CH3COCH2OOH": 1.4530138119637888e-13,
   "CH3CHOOHCHO": 1.1752932517038784e-13,
   "HOOCCCOO*": 5.1337583951730086e-12,
   "HOOCC(C)OO*": 1.6924409297803278e-12,
   "HOOC(C)COO*": 3.595457236949977e-13,
   "HOOCC(C*)OOH": 2.3250669415016785e-16
  }
 },
 {
  "t": 5.38114999996545,
  "T": 1029.2811972638492,
  "p": 101325.00000000001,
  "sxC": {
   "C": 1.3486964168759522e-18,
   "CH": 2.108170236356415e-14,
   "CH2": 3.1674298484129085e-09,
   "CH2(S)": 6.237758180712894e-11,
   "CH3": 0.0002612756038886166,
   "CH4": 0.05801231454233885,
   "CO": 0.05317054164667074,
   "HCO": 1.7284855651658335e-06,
   "CH2O": 0.028484073856505178,
   "HCOH": 3.2691611421333155e-10,
   "CH3O": 2.6688572913947205e-06,
   "CH2OH": 4.545228110972716e-08,
   "CH3OH": 0.005752281027397869,
   "CO2": 0.0006605561078455407,
   "HOCO": 2.9942094937514834e-09,
   "OCHO": 8.518204207601618e-15,
   "HOCHO": 3.8641289461554835e-05,
   "CH3OO": 7.220608540213313e-06,
   "CH2OOH": 3.5517007163093687e-15,
   "HOCH2O": 1.620125391391082e-13,
   "CH3OOH": 1.2098898317797664e-06,
   "C2": 1.906205735371278e-19,
   "C2H": 1.976592809113597e-13,
   "C2H2": 0.0015458223373476076,
   "H2CC": 1.9962128457749166e-12,
   "C2H3": 1.7429136868943626e-06,
   "C2H4": 0.1669299980931069,
   "C2H5": 2.73120882552643e-05,
   "C2H6": 0.01201630550803881,
   "C2O": 4.103273747565624e-14,
   "HCCO": 3.4311752221738565e-08,
   "HCCOH": 1.474087594934375e-07,
   "CH2CO": 0.0014313267742243618,
   "CHCHO": 9.500595484595733e-09,
   "CHCHOH": 4.10153362970292e-09,
   "cC2H3O": 8.980911555414304e-13,
   "CH3CO": 7.715484570999719e-08,
   "CH2CHO": 1.2908449837148926e-05,
   "CH3CHO": 0.026329027828729874,
   "cC2H4O": 0.0014220302776514174,
   "CH2CHOH": 0.0030169143158245704,
   "CH3CH2O": 2.5241532076368755e-10,
   "CH3CHOH": 1.536634725548905e-08,
   "CH2CH2OH": 1.7073077260048324e-07,
   "CH3CH2OH": 2.0011655745754553e-05,
   "OCHCO": 6.9108008843088774e-15,
   "OCHCHO": 0.00042996033228462604,
   "CH2CHOO": 9.761657420477483e-09,
   "CH3C(O)O": 4.909529892410974e-16,
   "CH2CHOOH": 2.7611474850789786e-10,
   "CH3C(O)OH": 1.1492515808017556e-08,
   "CH3CH2OO": 2.8239884805804125e-06,
   "CH3CHOOH": 5.561798020443462e-17,
   "CH2CH2OOH": 1.0259873194280398e-11,
   "CH3CH2OOH": 3.1903048245160035e-08,
   "CH3C(O)OO": 1.6989271035647915e-09,
   "CH3C(O)OOH": 4.4884066341849926e-11,
   "HOCH2CH2OO": 8.042825300839948e-11,
   "C3H2": 9.93906969107558e-20,
   "cC3H2": 5.011631375219697e-12,
   "C3H3": 1.854295906656498e-05,
   "CH2CCH": 1.48021838639962e-07,
   "CH2CCH2": 0.00468538979324553,
   "CH3CCH": 0.0006085958412735422,
   "cC3H4": 7.040706029655703e-09,
   "CH2CHCH2": 0.000475485141912104,
   "CH3CHCH": 1.4507245541609895e-06,
   "CH3CCH2": 3.9601965103235827e-07,
   "cC3H5": 3.8684328850438363e-10,
   "C3H6": 0.49265556157510576,
   "cC3H6": 9.66758675036915e-06,
   "iC3H7": 0.00020690568906165307,
   "nC3H7": 3.021410007543645e-05,
   "C3H8": 0.42541079086678896,
   "CHCC*O": 1.201130014268114e-07,
   "CH*CCO": 1.0672984300686319e-06,
   "C*CCHO": 4.247757205081895e-15,
   "CH2CCO": 0.0005292996429442814,
   "CHCCHO": 9.384404654817511e-06,
   "C2H3CO": 1.600056967444106e-05,
   "CHCHCHO": 6.86199989505123e-10,
   "CH2CCHO": 1.359487517935448e-07,
   "CH3CCO": 5.3095042211274224e-08,
   "C2H3CHO": 0.06921785969055577,
   "CH3CHCO": 0.00015855345859790506,
   "CH2CHCH2O": 3.2668878027415605e-08,
   "propen1oxy": 3.553887208839934e-07,
   "propen2oxy": 4.9307222600451615e-08,
   "CH2CCH2OH": 1.9946360915171826e-09,
   "CH2C(OH)CH2": 9.306417572294871e-05,
   "CH3C(OH)CH": 4.37454604587022e-09,
   "CH3CH2CO": 1.26900389040393e-10,
   "CH3C(O)CH2": 2.8217082002824555e-06,
   "CH3CHCHO": 5.32267014659575e-06,
   "CH2CHCHOH": 9.493404665598061e-07,
   "CH2CH2CHO": 7.845175799463184e-09,
   "vinoxylmethyl": 4.6992297574987174e-08,
   "CH3CH2CHO": 0.00013277595160610329,
   "cC3H6O": 0.07059739328750936,
   "CH2CHCH2OH": 0.00021142645429646939,
   "CH3CHCHOH": 0.0007209402778180485,
   "CH3C(O)CH3": 6.283969569053075e-06,
   "nC3H7O": 1.6457602298762183e-05,
   "iC3H7O": 4.502345380235314e-11,
   "CH3CH2CHOH": 1.0409502830842158e-08,
   "CH3CHCH2OH": 1.1265780169637487e-07,
   "CH2CH2CH2OH": 1.0245220360261112e-10,
   "OCHCH2CH2O": 7.80375319112443e-14,
   "oxiranylmet": 3.7569201504604755e-06,
   "CH3COCH2O": 3.757356962866043e-17,
   "CH3CH(CHO)O": 6.290151862197626e-15,
   "CH2CHCH2OO": 2.1653238355891798e-07,
   "CHCHCH2OOH": 1.000345331580343e-11,
   "CH2CHCH2OOH": 3.82410038636682e-07,
   "CH3CHCHOOH": 4.697957591171865e-17,
   "CH3C(CH2)OOH": 7.99991276388824e-18,
   "nC3H7OO": 1.6530458053858436e-07,
   "iC3H7OO": 3.3141356916482484e-06,
   "CH2CH2CH2OOH": 1.1781732734427255e-09,
   "CH3CHCH2OOH": 3.8812866758957316e-10,
   "CH2CH(OOH)CH3": 4.1154503749114534e-11,
   "nC3H7OOH": 1.5378697548553065e-10,
   "iC3H7OOH": 3.0900130222027807e-09,
   "OCHCH2CH2OOH": 3.3141095292793317e-12,
   "cC2H3OCH2OOH": 1.0285940650798926e-10,
   "CH3COCH2OOH": 1.2034956289565167e-13,
   "CH3CHOOHCHO": 9.461854783205182e-14,
   "HOOCCCOO*": 3.992382350702931e-12,
   "HOOCC(C)OO*": 1.417248848925142e-12,
   "HOOC(C)COO*": 3.103910215852105e-13,
   "HOOCC(C*)OOH": 2.0566844930989901e-16
  }
 },
 {
  "t": 5.3813399999654425,
  "T": 1035.53923502009,
  "p": 101324.99999999999,
  "sxC": {
   "C": 1.9845999267851413e-18,
   "CH": 2.7069997240540706e-14,
   "CH2": 3.6388007822952108e-09,
   "CH2(S)": 7.02532378108248e-11,
   "CH3": 0.00027398837090272815,
   "CH4": 0.0593422084461588,
   "CO": 0.05465350577204675,
   "HCO": 1.9107081938234195e-06,
   "CH2O": 0.02826034355473124,
   "HCOH": 3.407884522145965e-10,
   "CH3O": 2.595795826306854e-06,
   "CH2OH": 4.97994006182249e-08,
   "CH3OH": 0.005636380305009035,
   "CO2": 0.0006904372501578068,
   "HOCO": 3.2776652286126832e-09,
   "OCHO": 9.57960319869785e-15,
   "HOCHO": 4.010098941511029e-05,
   "CH3OO": 6.636681400872511e-06,
   "CH2OOH": 3.3030726919190297e-15,
   "HOCH2O": 1.6818403117463036e-13,
   "CH3OOH": 1.0532749258796648e-06,
   "C2": 2.6411520289923467e-19,
   "C2H": 2.48916970650604e-13,
   "C2H2": 0.0016741275742065964,
   "H2CC": 2.567510173858362e-12,
   "C2H3": 1.9677372008163933e-06,
   "C2H4": 0.1704046875532103,
   "C2H5": 2.8785329035845523e-05,
   "C2H6": 0.012729876261706415,
   "C2O": 5.4598150126951866e-14,
   "HCCO": 4.0587393470344294e-08,
   "HCCOH": 1.6680427748154992e-07,
   "CH2CO": 0.001494863576178142,
   "CHCHO": 1.0613020896811866e-08,
   "CHCHOH": 4.510882022415203e-09,
   "cC2H3O": 9.179526042119108e-13,
   "CH3CO": 8.141510561062257e-08,
   "CH2CHO": 1.3685608274300624e-05,
   "CH3CHO": 0.026205616761013795,
   "cC2H4O": 0.001404022345529483,
   "CH2CHOH": 0.0031025557426845457,
   "CH3CH2O": 2.4989477572887126e-10,
   "CH3CHOH": 1.718677072330807e-08,
   "CH2CH2OH": 1.7277043046284202e-07,
   "CH3CH2OH": 2.08750897937609e-05,
   "OCHCO": 7.338208958661526e-15,
   "OCHCHO": 0.0004330922289345654,
   "CH2CHOO": 9.683643891998166e-09,
   "CH3C(O)O": 4.582430725643048e-16,
   "CH2CHOOH": 2.500489111557415e-10,
   "CH3C(O)OH": 1.1876366027136706e-08,
   "CH3CH2OO": 2.5977945610321284e-06,
   "CH3CHOOH": 5.1685079792566184e-17,
   "CH2CH2OOH": 1.0191307007363962e-11,
   "CH3CH2OOH": 2.7682738088648757e-08,
   "CH3C(O)OO": 1.5615916496641296e-09,
   "CH3C(O)OOH": 3.564697436684062e-11,
   "HOCH2CH2OO": 7.119507360691943e-11,
   "C3H2": 1.4779209715403746e-19,
   "cC3H2": 6.793085582058343e-12,
   "C3H3": 2.2339317270266697e-05,
   "CH2CCH": 1.8218396131630524e-07,
   "CH2CCH2": 0.0050285785403324755,
   "CH3CCH": 0.0006873949595895841,
   "cC3H4": 8.210636922074342e-09,
   "CH2CHCH2": 0.0005144158529594992,
   "CH3CHCH": 1.5762154761597249e-06,
   "CH3CCH2": 4.4943300174283276e-07,
   "cC3H5": 4.5691476948803034e-10,
   "C3H6": 0.48567640262941203,
   "cC3H6": 1.1030541091729463e-05,
   "iC3H7": 0.00021231066887036944,
   "nC3H7": 3.0440947506476446e-05,
   "C3H8": 0.435472092671815,
   "CHCC*O": 1.2937751278631353e-07,
   "CH*CCO": 1.2004176219574516e-06,
   "C*CCHO": 5.073162318390478e-15,
   "CH2CCO": 0.0005603641863680222,
   "CHCCHO": 9.470236166465032e-06,
   "C2H3CO": 1.7496837302843114e-05,
   "CHCHCHO": 7.120401169731905e-10,
   "CH2CCHO": 1.4192545896854394e-07,
   "CH3CCO": 5.916754231422935e-08,
   "C2H3CHO": 0.06983814907463766,
   "CH3CHCO": 0.00016965478462669233,
   "CH2CHCH2O": 3.350855299044962e-08,
   "propen1oxy": 3.475431484898339e-07,
   "propen2oxy": 4.820869156438545e-08,
   "CH2CCH2OH": 2.1099339462501206e-09,
   "CH2C(OH)CH2": 0.00010051102258311954,
   "CH3C(OH)CH": 4.7658884184447945e-09,
   "CH3CH2CO": 1.3334761620288993e-10,
   "CH3C(O)CH2": 2.7745668069529385e-06,
   "CH3CHCHO": 5.219782608356798e-06,
   "CH2CHCHOH": 9.362383532178815e-07,
   "CH2CH2CHO": 7.881912047427389e-09,
   "vinoxylmethyl": 4.7524214164846864e-08,
   "CH3CH2CHO": 0.00013109517912946543,
   "cC3H6O": 0.06957985027171439,
   "CH2CHCH2OH": 0.000212709328987529,
   "CH3CHCHOH": 0.0007270339572538955,
   "CH3C(O)CH3": 6.429060330175093e-06,
   "nC3H7O": 1.7150393641505704e-05,
   "iC3H7O": 4.153533089842242e-11,
   "CH3CH2CHOH": 1.0527207655452238e-08,
   "CH3CHCH2OH": 1.0974324529482944e-07,
   "CH2CH2CH2OH": 1.0556424891071057e-10,
   "OCHCH2CH2O": 8.352660483558734e-14,
   "oxiranylmet": 3.670367476389182e-06,
   "CH3COCH2O": 4.016726632213316e-17,
   "CH3CH(CHO)O": 6.7820377095730185e-15,
   "CH2CHCH2OO": 2.1345571380578874e-07,
   "CHCHCH2OOH": 1.0669527964637854e-11,
   "CH2CHCH2OOH": 3.5450895198099367e-07,
   "CH3CHCHOOH": 4.598840234161688e-17,
   "CH3C(CH2)OOH": 7.621441919705775e-18,
   "nC3H7OO": 1.4010106010098795e-07,
   "iC3H7OO": 2.981576531164851e-06,
   "CH2CH2CH2OOH": 1.0466080846250974e-09,
   "CH3CHCH2OOH": 3.68910883810019e-10,
   "CH2CH(OOH)CH3": 4.0472843634399796e-11,
   "nC3H7OOH": 1.1877338624294646e-10,
   "iC3H7OOH": 2.534166772012792e-09,
   "OCHCH2CH2OOH": 2.47563450678099e-12,
   "cC2H3OCH2OOH": 9.439230226009847e-11,
   "CH3COCH2OOH": 1.00048193131755e-13,
   "CH3CHOOHCHO": 7.636719235416567e-14,
   "HOOCCCOO*": 3.1160588337257373e-12,
   "HOOCC(C)OO*": 1.1871619914920089e-12,
   "HOOC(C)COO*": 2.6830268566569394e-13,
   "HOOCC(C*)OOH": 1.8188278600659726e-16
  }
 },
 {
  "t": 5.381509999965436,
  "T": 1041.4178780291945,
  "p": 101325.0,
  "sxC": {
   "C": 2.8039178539163107e-18,
   "CH": 3.3819072491892455e-14,
   "CH2": 4.121705750218637e-09,
   "CH2(S)": 7.78325638671403e-11,
   "CH3": 0.0002852553142509705,
   "CH4": 0.06061650347863229,
   "CO": 0.056087414560089,
   "HCO": 2.0864522579157453e-06,
   "CH2O": 0.027998494113966713,
   "HCOH": 3.524950857464963e-10,
   "CH3O": 2.5108048805867275e-06,
   "CH2OH": 5.399911831160763e-08,
   "CH3OH": 0.005525131626439225,
   "CO2": 0.0007193359360007395,
   "HOCO": 3.5482503009645887e-09,
   "OCHO": 1.0623775889019629e-14,
   "HOCHO": 4.148270114206165e-05,
   "CH3OO": 6.105125966133235e-06,
   "CH2OOH": 3.0532510109774013e-15,
   "HOCH2O": 1.7292153928268576e-13,
   "CH3OOH": 9.20380663852777e-07,
   "C2": 3.5388586698927154e-19,
   "C2H": 3.0736962762910676e-13,
   "C2H2": 0.0018061249898866391,
   "H2CC": 3.2516329419528607e-12,
   "C2H3": 2.1956797610289454e-06,
   "C2H4": 0.17377510883907002,
   "C2H5": 3.0033386232991582e-05,
   "C2H6": 0.013409491555870616,
   "C2O": 7.069595861210035e-14,
   "HCCO": 4.7291269132590004e-08,
   "HCCOH": 1.8673016766753507e-07,
   "CH2CO": 0.0015580029916141159,
   "CHCHO": 1.1727476692889378e-08,
   "CHCHOH": 4.894287736814307e-09,
   "cC2H3O": 9.308597140094816e-13,
   "CH3CO": 8.504079358037479e-08,
   "CH2CHO": 1.4375145211355744e-05,
   "CH3CHO": 0.026010364153703443,
   "cC2H4O": 0.0013850904115024704,
   "CH2CHOH": 0.003184101661487903,
   "CH3CH2O": 2.455516555003359e-10,
   "CH3CHOH": 1.888775211407054e-08,
   "CH2CH2OH": 1.7382196826408266e-07,
   "CH3CH2OH": 2.1694323750763597e-05,
   "OCHCO": 7.732806822288789e-15,
   "OCHCHO": 0.00043576828336948506,
   "CH2CHOO": 9.568515367951553e-09,
   "CH3C(O)O": 4.3103912089360823e-16,
   "CH2CHOOH": 2.2670608550242578e-10,
   "CH3C(O)OH": 1.2283163769012687e-08,
   "CH3CH2OO": 2.385659649617984e-06,
   "CH3CHOOH": 4.760595095845957e-17,
   "CH2CH2OOH": 1.0082441565490254e-11,
   "CH3CH2OOH": 2.4049109321368695e-08,
   "CH3C(O)OO": 1.432877984967329e-09,
   "CH3C(O)OOH": 2.8464360187000014e-11,
   "HOCH2CH2OO": 6.317171896726794e-11,
   "C3H2": 2.1300854618916986e-19,
   "cC3H2": 9.001082281441199e-12,
   "C3H3": 2.6479466291490454e-05,
   "CH2CCH": 2.21632255427243e-07,
   "CH2CCH2": 0.005361866193003874,
   "CH3CCH": 0.000770222902792121,
   "cC3H4": 9.469896873888641e-09,
   "CH2CHCH2": 0.0005517251911453218,
   "CH3CHCH": 1.6914916238400737e-06,
   "CH3CCH2": 5.039644497224168e-07,
   "cC3H5": 5.316032760280609e-10,
   "C3H6": 0.479084737764224,
   "cC3H6": 1.2475272249673375e-05,
   "iC3H7": 0.00021591586897523122,
   "nC3H7": 3.049649138344085e-05,
   "C3H8": 0.44511320087437134,
   "CHCC*O": 1.3834011308554905e-07,
   "CH*CCO": 1.3370940375774208e-06,
   "C*CCHO": 5.970490895859799e-15,
   "CH2CCO": 0.0005911592801780434,
   "CHCCHO": 9.539843309536107e-06,
   "C2H3CO": 1.9024531743624806e-05,
   "CHCHCHO": 7.337318143481574e-10,
   "CH2CCHO": 1.470459584318903e-07,
   "CH3CCO": 6.519226082035057e-08,
   "C2H3CHO": 0.07037931645309962,
   "CH3CHCO": 0.00018121230356338855,
   "CH2CHCH2O": 3.408103649081891e-08,
   "propen1oxy": 3.403165167521664e-07,
   "propen2oxy": 4.719858700231039e-08,
   "CH2CCH2OH": 2.2080783505075998e-09,
   "CH2C(OH)CH2": 0.00010758566702670868,
   "CH3C(OH)CH": 5.136716032338806e-09,
   "CH3CH2CO": 1.387255564807697e-10,
   "CH3C(O)CH2": 2.718692578521351e-06,
   "CH3CHCHO": 5.100576484085545e-06,
   "CH2CHCHOH": 9.195661356561574e-07,
   "CH2CH2CHO": 7.86998197039632e-09,
   "vinoxylmethyl": 4.7705730665852623e-08,
   "CH3CH2CHO": 0.00012913387889296613,
   "cC3H6O": 0.06861842650235798,
   "CH2CHCH2OH": 0.00021362034680190504,
   "CH3CHCHOH": 0.0007318106402081947,
   "CH3C(O)CH3": 6.573888553215997e-06,
   "nC3H7O": 1.7673659065362657e-05,
   "iC3H7O": 3.8202289924726265e-11,
   "CH3CH2CHOH": 1.0571917310405585e-08,
   "CH3CHCH2OH": 1.0649847421495894e-07,
   "CH2CH2CH2OH": 1.0764725175219746e-10,
   "OCHCH2CH2O": 8.834599114614962e-14,
   "oxiranylmet": 3.5910619605647375e-06,
   "CH3COCH2O": 4.238641190404601e-17,
   "CH3CH(CHO)O": 7.241838936961738e-15,
   "CH2CHCH2OO": 2.0969510167799497e-07,
   "CHCHCH2OOH": 1.1276888992212753e-11,
   "CH2CHCH2OOH": 3.281945569540756e-07,
   "CH3CHCHOOH": 4.4870806705130895e-17,
   "CH3C(CH2)OOH": 7.256094145374832e-18,
   "nC3H7OO": 1.1922154861298372e-07,
   "iC3H7OO": 2.679884352440191e-06,
   "CH2CH2CH2OOH": 9.306489144969359e-10,
   "CH3CHCH2OOH": 3.4945643893186153e-10,
   "CH2CH(OOH)CH3": 3.966886213307774e-11,
   "nC3H7OOH": 9.264943061423879e-11,
   "iC3H7OOH": 2.0887014247880404e-09,
   "OCHCH2CH2OOH": 1.8721415521982937e-12,
   "cC2H3OCH2OOH": 8.671360474595065e-11,
   "CH3COCH2OOH": 8.3792073478787e-14,
   "CH3CHOOHCHO": 6.207459141655502e-14,
   "HOOCCCOO*": 2.453681073568239e-12,
   "HOOCC(C)OO*": 9.986802474797948e-13,
   "HOOC(C)COO*": 2.3295651128773466e-13,
   "HOOCC(C*)OOH": 1.6125891010576643e-16
  }
 },
 {
  "t": 5.38167999996543,
  "T": 1047.5408172478592,
  "p": 101325.00000000001,
  "sxC": {
   "C": 3.945366185670722e-18,
   "CH": 4.20882197329757e-14,
   "CH2": 4.664511424026207e-09,
   "CH2(S)": 8.574670840602175e-11,
   "CH3": 0.00029610245581233966,
   "CH4": 0.061973527014018426,
   "CO": 0.057625660855106633,
   "HCO": 2.271543943156919e-06,
   "CH2O": 0.02767095659509673,
   "HCOH": 3.631188285474466e-10,
   "CH3O": 2.4061652768698314e-06,
   "CH2OH": 5.844247789311037e-08,
   "CH3OH": 0.0054069428626801665,
   "CO2": 0.0007502856871754436,
   "HOCO": 3.829448461771828e-09,
   "OCHO": 1.174467601670587e-14,
   "HOCHO": 4.292918774248428e-05,
   "CH3OO": 5.570417164062136e-06,
   "CH2OOH": 2.780837659804085e-15,
   "HOCH2O": 1.7657558431389488e-13,
   "CH3OOH": 7.956314223117169e-07,
   "C2": 4.727831317017597e-19,
   "C2H": 3.8046178020973187e-13,
   "C2H2": 0.001956454014603287,
   "H2CC": 4.157520631943101e-12,
   "C2H3": 2.4495655326615862e-06,
   "C2H4": 0.17740088840701754,
   "C2H5": 3.1158678333416654e-05,
   "C2H6": 0.014124456561033115,
   "C2O": 9.153804283668657e-14,
   "HCCO": 5.5158867683082115e-08,
   "HCCOH": 2.0930608939317982e-07,
   "CH2CO": 0.0016277046909525504,
   "CHCHO": 1.2954120405690303e-08,
   "CHCHOH": 5.2842398503636665e-09,
   "cC2H3O": 9.375514336995978e-13,
   "CH3CO": 8.832444472064073e-08,
   "CH2CHO": 1.5038701932723281e-05,
   "CH3CHO": 0.02572422998253623,
   "cC2H4O": 0.0013630497698631167,
   "CH2CHOH": 0.003270212519162096,
   "CH3CH2O": 2.3901588750972873e-10,
   "CH3CHOH": 2.0596187018217652e-08,
   "CH2CH2OH": 1.7394458087508453e-07,
   "CH3CH2OH": 2.2549743542283425e-05,
   "OCHCO": 8.12930724648027e-15,
   "OCHCHO": 0.00043819894088381037,
   "CH2CHOO": 9.403664478428129e-09,
   "CH3C(O)O": 4.06681587268746e-16,
   "CH2CHOOH": 2.035856862810949e-10,
   "CH3C(O)OH": 1.276341665034347e-08,
   "CH3CH2OO": 2.167029762777773e-06,
   "CH3CHOOH": 4.306377816137211e-17,
   "CH2CH2OOH": 9.922578894949116e-12,
   "CH3CH2OOH": 2.0600890329710862e-08,
   "CH3C(O)OO": 1.300249639493862e-09,
   "CH3C(O)OOH": 2.2301893582908078e-11,
   "HOCH2CH2OO": 5.5459745789293566e-11,
   "C3H2": 3.094408719518075e-19,
   "cC3H2": 1.2017451450391103e-11,
   "C3H3": 3.1451999995408095e-05,
   "CH2CCH": 2.7207506252272576e-07,
   "CH2CCH2": 0.005719726258039542,
   "CH3CCH": 0.0008665291336775391,
   "cC3H4": 1.0968253023743484e-08,
   "CH2CHCH2": 0.0005910111407603577,
   "CH3CHCH": 1.8061387425108433e-06,
   "CH3CCH2": 5.652118861796428e-07,
   "cC3H5": 6.191464838020126e-10,
   "C3H6": 0.47217440996477306,
   "cC3H6": 1.4169632351118003e-05,
   "iC3H7": 0.00021798890235673034,
   "nC3H7": 3.0377403986349735e-05,
   "C3H8": 0.45536551384161295,
   "CHCC*O": 1.478735087740805e-07,
   "CH*CCO": 1.4919652242252836e-06,
   "C*CCHO": 7.044169181197602e-15,
   "CH2CCO": 0.0006250056339812277,
   "CHCCHO": 9.600252988266598e-06,
   "C2H3CO": 2.075167099236222e-05,
   "CHCHCHO": 7.530427854048333e-10,
   "CH2CCHO": 1.5175161970762058e-07,
   "CH3CCO": 7.175443064762156e-08,
   "C2H3CHO": 0.07089926700112013,
   "CH3CHCO": 0.0001945828221761163,
   "CH2CHCH2O": 3.4428218604308356e-08,
   "propen1oxy": 3.3292950731497954e-07,
   "propen2oxy": 4.616767763344015e-08,
   "CH2CCH2OH": 2.2970041698315835e-09,
   "CH2C(OH)CH2": 0.00011493692877887712,
   "CH3C(OH)CH": 5.519455623916226e-09,
   "CH3CH2CO": 1.4346293700443105e-10,
   "CH3C(O)CH2": 2.648509298159772e-06,
   "CH3CHCHO": 4.953327740645769e-06,
   "CH2CHCHOH": 8.976694577859904e-07,
   "CH2CH2CHO": 7.807140607252664e-09,
   "vinoxylmethyl": 4.754392388884974e-08,
   "CH3CH2CHO": 0.00012670381181771744,
   "cC3H6O": 0.06761187059378125,
   "CH2CHCH2OH": 0.00021426001434155369,
   "CH3CHCHOH": 0.0007357674992041011,
   "CH3C(O)CH3": 6.731934634137087e-06,
   "nC3H7O": 1.8065941300503296e-05,
   "iC3H7O": 3.47129592634144e-11,
   "CH3CH2CHOH": 1.0546164867577505e-08,
   "CH3CHCH2OH": 1.0260643789331121e-07,
   "CH2CH2CH2OH": 1.0885025542040306e-10,
   "OCHCH2CH2O": 9.289401501459006e-14,
   "oxiranylmet": 3.5103798221761377e-06,
   "CH3COCH2O": 4.4397032162335105e-17,
   "CH3CH(CHO)O": 7.710323282563116e-15,
   "CH2CHCH2OO": 2.0488506490567396e-07,
   "CHCHCH2OOH": 1.188003158447488e-11,
   "CH2CHCH2OOH": 3.008819573539325e-07,
   "CH3CHCHOOH": 4.3511930862582725e-17,
   "CH3C(CH2)OOH": 6.8656833274093565e-18,
   "nC3H7OO": 1.0011532614108943e-07,
   "iC3H7OO": 2.378810446814204e-06,
   "CH2CH2CH2OOH": 8.179760468135651e-10,
   "CH3CHCH2OOH": 3.27980180244791e-10,
   "CH2CH(OOH)CH3": 3.866517331201307e-11,
   "nC3H7OOH": 7.107532000559289e-11,
   "iC3H7OOH": 1.6944695312161245e-09,
   "OCHCH2CH2OOH": 1.390960287509187e-12,
   "cC2H3OCH2OOH": 7.900317053788706e-11,
   "CH3COCH2OOH": 6.936816507899887e-14,
   "CH3CHOOHCHO": 4.969783461630895e-14,
   "HOOCCCOO*": 1.8999514955090647e-12,
   "HOOCC(C)OO*": 8.281912465947591e-13,
   "HOOC(C)COO*": 2.0010993788598725e-13,
   "HOOCC(C*)OOH": 1.4149336898899342e-16
  }
 },
 {
  "t": 5.381839999965424,
  "T": 1053.4986278021431,
  "p": 101325.0,
  "sxC": {
   "C": 5.397544819646225e-18,
   "CH": 5.137560448612553e-14,
   "CH2": 5.2286335016832355e-09,
   "CH2(S)": 9.326867647634491e-11,
   "CH3": 0.00030557962578667015,
   "CH4": 0.06332754396273475,
   "CO": 0.05916909447737125,
   "HCO": 2.4504563823605e-06,
   "CH2O": 0.027296946975893435,
   "HCOH": 3.7172495009711484e-10,
   "CH3O": 2.289398582601887e-06,
   "CH2OH": 6.277104668726118e-08,
   "CH3OH": 0.005289787019439744,
   "CO2": 0.0007812248117364016,
   "HOCO": 4.096247120029922e-09,
   "OCHO": 1.2848196537908709e-14,
   "HOCHO": 4.434000736623739e-05,
   "CH3OO": 5.0697698466565e-06,
   "CH2OOH": 2.5082683899312274e-15,
   "HOCH2O": 1.7869228478909306e-13,
   "CH3OOH": 6.86693893835345e-07,
   "C2": 6.168491482988973e-19,
   "C2H": 4.650478146273348e-13,
   "C2H2": 0.0021163832105105924,
   "H2CC": 5.278966271548088e-12,
   "C2H3": 2.711285116464904e-06,
   "C2H4": 0.1810473081113175,
   "C2H5": 3.204827573166294e-05,
   "C2H6": 0.014824439599441906,
   "C2O": 1.1638448295866173e-13,
   "HCCO": 6.371301462501432e-08,
   "HCCOH": 2.3310693802673256e-07,
   "CH2CO": 0.0016998092456821936,
   "CHCHO": 1.4203440571601336e-08,
   "CHCHOH": 5.645179468371246e-09,
   "cC2H3O": 9.366187508649132e-13,
   "CH3CO": 9.093040786284926e-08,
   "CH2CHO": 1.5617632736516766e-05,
   "CH3CHO": 0.025364094032274288,
   "cC2H4O": 0.0013390368199965696,
   "CH2CHOH": 0.0033551877123322946,
   "CH3CH2O": 2.307393143229949e-10,
   "CH3CHOH": 2.213675660871833e-08,
   "CH2CH2OH": 1.7302690662585412e-07,
   "CH3CH2OH": 2.337725649938661e-05,
   "OCHCO": 8.49221150997139e-15,
   "OCHCHO": 0.00044011943811506413,
   "CH2CHOO": 9.19751919108456e-09,
   "CH3C(O)O": 3.8711117705186486e-16,
   "CH2CHOOH": 1.8226218329744732e-10,
   "CH3C(O)OH": 1.3296804337272908e-08,
   "CH3CH2OO": 1.9583423722876587e-06,
   "CH3CHOOH": 3.846151619632234e-17,
   "CH2CH2OOH": 9.72093346391992e-12,
   "CH3CH2OOH": 1.7567753052522653e-08,
   "CH3C(O)OO": 1.1736222650158976e-09,
   "CH3C(O)OOH": 1.7408131746840752e-11,
   "HOCH2CH2OO": 4.856079951296883e-11,
   "C3H2": 4.418904571278263e-19,
   "cC3H2": 1.5860339464380397e-11,
   "C3H3": 3.70064178492987e-05,
   "CH2CCH": 3.3244478097030023e-07,
   "CH2CCH2": 0.0060778626707730194,
   "CH3CCH": 0.0009710873727857312,
   "cC3H4": 1.2632412920353073e-08,
   "CH2CHCH2": 0.0006292593096771979,
   "CH3CHCH": 1.9093799530878724e-06,
   "CH3CCH2": 6.290118271479132e-07,
   "cC3H5": 7.143473956203248e-10,
   "C3H6": 0.46539807221637886,
   "cC3H6": 1.602597663721751e-05,
   "iC3H7": 0.00021821337375435335,
   "nC3H7": 3.007429778816805e-05,
   "C3H8": 0.46556234394929413,
   "CHCC*O": 1.5725509002833158e-07,
   "CH*CCO": 1.6552797835358806e-06,
   "C*CCHO": 8.237375743301557e-15,
   "CH2CCO": 0.0006597838768087102,
   "CHCCHO": 9.646408496440554e-06,
   "C2H3CO": 2.2575599076759818e-05,
   "CHCHCHO": 7.679678671658235e-10,
   "CH2CCHO": 1.5558916396026732e-07,
   "CH3CCO": 7.836244523575539e-08,
   "C2H3CHO": 0.07136144747324316,
   "CH3CHCO": 0.0002090897157895695,
   "CH2CHCH2O": 3.4496828196496416e-08,
   "propen1oxy": 3.258721038771473e-07,
   "propen2oxy": 4.5184165875002464e-08,
   "CH2CCH2OH": 2.367594219277898e-09,
   "CH2C(OH)CH2": 0.00012195144481802489,
   "CH3C(OH)CH": 5.880338230366947e-09,
   "CH3CH2CO": 1.4706262870754238e-10,
   "CH3C(O)CH2": 2.56844852731207e-06,
   "CH3CHCHO": 4.787646233310005e-06,
   "CH2CHCHOH": 8.719069320723374e-07,
   "CH2CH2CHO": 7.694243869132433e-09,
   "vinoxylmethyl": 4.702191302893833e-08,
   "CH3CH2CHO": 0.000123969148793512,
   "cC3H6O": 0.0666279645856422,
   "CH2CHCH2OH": 0.0002145720489645369,
   "CH3CHCHOH": 0.0007385755112071884,
   "CH3C(O)CH3": 6.890980205821597e-06,
   "nC3H7O": 1.8278840210196482e-05,
   "iC3H7O": 3.1337940303928166e-11,
   "CH3CH2CHOH": 1.0446450992814186e-08,
   "CH3CHCH2OH": 9.832796876234687e-08,
   "CH2CH2CH2OH": 1.0898919713198043e-10,
   "OCHCH2CH2O": 9.673147592697823e-14,
   "oxiranylmet": 3.433631767849191e-06,
   "CH3COCH2O": 4.5981476311578084e-17,
   "CH3CH(CHO)O": 8.146491390832166e-15,
   "CH2CHCH2OO": 1.9933560277730434e-07,
   "CHCHCH2OOH": 1.242662014963564e-11,
   "CH2CHCH2OOH": 2.745740246250839e-07,
   "CH3CHCHOOH": 4.199589768427989e-17,
   "CH3C(CH2)OOH": 6.476185544974667e-18,
   "nC3H7OO": 8.388513231937976e-08,
   "iC3H7OO": 2.100480734865572e-06,
   "CH2CH2CH2OOH": 7.163937389320835e-10,
   "CH3CHCH2OOH": 3.061227681405266e-10,
   "CH2CH(OOH)CH3": 3.7527466142882135e-11,
   "nC3H7OOH": 5.454379658924717e-11,
   "iC3H7OOH": 1.3709770168860038e-09,
   "OCHCH2CH2OOH": 1.035002668419541e-12,
   "cC2H3OCH2OOH": 7.178429715552563e-11,
   "CH3COCH2OOH": 5.745707977238607e-14,
   "CH3CHOOHCHO": 3.975093543673406e-14,
   "HOOCCCOO*": 1.4706363179470017e-12,
   "HOOCC(C)OO*": 6.851254388494905e-13,
   "HOOC(C)COO*": 1.717102162035816e-13,
   "HOOCC(C*)OOH": 1.2387591850591334e-16
  }
 },
 {
  "t": 5.381989999965418,
  "T": 1059.2216665953356,
  "p": 101325.00000000001,
  "sxC": {
   "C": 7.159261357509692e-18,
   "CH": 6.140405595686954e-14,
   "CH2": 5.799214810243911e-09,
   "CH2(S)": 1.001100783774471e-10,
   "CH3": 0.00031346834349061693,
   "CH4": 0.0646641299726237,
   "CO": 0.06069799886118623,
   "HCO": 2.6176557903860927e-06,
   "CH2O": 0.02688466135593236,
   "HCOH": 3.782100489717674e-10,
   "CH3O": 2.1642383972047056e-06,
   "CH2OH": 6.686107410033654e-08,
   "CH3OH": 0.005175343188602347,
   "CO2": 0.0008116970380769032,
   "HOCO": 4.339156785255409e-09,
   "OCHO": 1.3896457323266148e-14,
   "HOCHO": 4.569421899167168e-05,
   "CH3OO": 4.607849010254324e-06,
   "CH2OOH": 2.243582813330552e-15,
   "HOCH2O": 1.7921924992618182e-13,
   "CH3OOH": 5.927637395112886e-07,
   "C2": 7.838216063719712e-19,
   "C2H": 5.600341154251327e-13,
   "C2H2": 0.002283757605893741,
   "H2CC": 6.637890228532305e-12,
   "C2H3": 2.9741766466755736e-06,
   "C2H4": 0.18466513979515162,
   "C2H5": 3.2680101675798686e-05,
   "C2H6": 0.015498093584272954,
   "C2O": 1.4492969606351436e-13,
   "HCCO": 7.276793246482301e-08,
   "HCCOH": 2.577032792873461e-07,
   "CH2CO": 0.001773508351358349,
   "CHCHO": 1.5443489966432718e-08,
   "CHCHOH": 5.9648194189176755e-09,
   "cC2H3O": 9.280253042222844e-13,
   "CH3CO": 9.278499241116915e-08,
   "CH2CHO": 1.609887809139339e-05,
   "CH3CHO": 0.024941985600097902,
   "cC2H4O": 0.0013132553221333265,
   "CH2CHOH": 0.0034379344377312984,
   "CH3CH2O": 2.2108616106373552e-10,
   "CH3CHOH": 2.3442478077466278e-08,
   "CH2CH2OH": 1.7109983138005973e-07,
   "CH3CH2OH": 2.4160408376711207e-05,
   "OCHCO": 8.809900318823029e-15,
   "OCHCHO": 0.00044144619690854325,
   "CH2CHOO": 8.955482196613345e-09,
   "CH3C(O)O": 3.722595695962458e-16,
   "CH2CHOOH": 1.6286766565577725e-10,
   "CH3C(O)OH": 1.388289049695679e-08,
   "CH3CH2OO": 1.763139790796423e-06,
   "CH3CHOOH": 3.3969976161950204e-17,
   "CH2CH2OOH": 9.483914463598218e-12,
   "CH3CH2OOH": 1.4943896186013886e-08,
   "CH3C(O)OO": 1.0551083739741922e-09,
   "CH3C(O)OOH": 1.3577000111291636e-11,
   "HOCH2CH2OO": 4.246980663170875e-11,
   "C3H2": 6.181732072425884e-19,
   "cC3H2": 2.063799433772093e-11,
   "C3H3": 4.307165021518684e-05,
   "CH2CCH": 4.033410462091041e-07,
   "CH2CCH2": 0.006430493811635855,
   "CH3CCH": 0.001082629564827922,
   "cC3H4": 1.4446336576019358e-08,
   "CH2CHCH2": 0.0006655772113460789,
   "CH3CHCH": 1.9977279224138148e-06,
   "CH3CCH2": 6.93921314595241e-07,
   "cC3H5": 8.153512155510652e-10,
   "C3H6": 0.4588313415798068,
   "cC3H6": 1.8024997738675342e-05,
   "iC3H7": 0.00021664647763105675,
   "nC3H7": 2.9596834042178457e-05,
   "C3H8": 0.47557652378909715,
   "CHCC*O": 1.6625721671667542e-07,
   "CH*CCO": 1.8239906356287897e-06,
   "C*CCHO": 9.531237422996972e-15,
   "CH2CCO": 0.0006950079548592744,
   "CHCCHO": 9.678214138486875e-06,
   "C2H3CO": 2.4470431367788103e-05,
   "CHCHCHO": 7.780709019437019e-10,
   "CH2CCHO": 1.5845895614491405e-07,
   "CH3CCO": 8.484452488585564e-08,
   "C2H3CHO": 0.07176390180889464,
   "CH3CHCO": 0.00022462305473091695,
   "CH2CHCH2O": 3.4289873299631626e-08,
   "propen1oxy": 3.192083254485668e-07,
   "propen2oxy": 4.4256656327426336e-08,
   "CH2CCH2OH": 2.4177582758436212e-09,
   "CH2C(OH)CH2": 0.00012842034707546756,
   "CH3C(OH)CH": 6.207237056256343e-09,
   "CH3CH2CO": 1.494298915003815e-10,
   "CH3C(O)CH2": 2.48059696923347e-06,
   "CH3CHCHO": 4.607941251601512e-06,
   "CH2CHCHOH": 8.430196029168982e-07,
   "CH2CH2CHO": 7.53568095019875e-09,
   "vinoxylmethyl": 4.616421622645573e-08,
   "CH3CH2CHO": 0.00012100884222675498,
   "cC3H6O": 0.06567922265157373,
   "CH2CHCH2OH": 0.00021457425251355936,
   "CH3CHCHOH": 0.000740258421962908,
   "CH3C(O)CH3": 7.046759381031729e-06,
   "nC3H7O": 1.831067047516395e-05,
   "iC3H7O": 2.814772149466083e-11,
   "CH3CH2CHOH": 1.0278320174839625e-08,
   "CH3CHCH2OH": 9.377253938286397e-08,
   "CH2CH2CH2OH": 1.0810013694283279e-10,
   "OCHCH2CH2O": 9.975176520792154e-14,
   "oxiranylmet": 3.361440499063086e-06,
   "CH3COCH2O": 4.7085605188860605e-17,
   "CH3CH(CHO)O": 8.536736616045885e-15,
   "CH2CHCH2OO": 1.932043892860012e-07,
   "CHCHCH2OOH": 1.2902513866567588e-11,
   "CH2CHCH2OOH": 2.496952729204369e-07,
   "CH3CHCHOOH": 4.035660169436964e-17,
   "CH3C(CH2)OOH": 6.0930438847596775e-18,
   "nC3H7OO": 7.028535415776932e-08,
   "iC3H7OO": 1.8480189559190216e-06,
   "CH2CH2CH2OOH": 6.262967247150009e-10,
   "CH3CHCH2OOH": 2.8444671207116105e-10,
   "CH2CH(OOH)CH3": 3.6286128481912277e-11,
   "nC3H7OOH": 4.2003359838565426e-11,
   "iC3H7OOH": 1.109128355896702e-09,
   "OCHCH2CH2OOH": 7.739645035209475e-13,
   "cC2H3OCH2OOH": 6.511403361741165e-11,
   "CH3COCH2OOH": 4.7718398109155935e-14,
   "CH3CHOOHCHO": 3.185048795903879e-14,
   "HOOCCCOO*": 1.1414226680307967e-12,
   "HOOCC(C)OO*": 5.66727087130944e-13,
   "HOOC(C)COO*": 1.4744864469191248e-13,
   "HOOCC(C*)OOH": 1.0838545842633877e-16
  }
 },
 {
  "t": 5.382129999965413,
  "T": 1064.6465918933284,
  "p": 101324.99999999999,
  "sxC": {
   "C": 9.190679942335766e-18,
   "CH": 7.178759157582191e-14,
   "CH2": 6.3599073782443755e-09,
   "CH2(S)": 1.0602708803641839e-10,
   "CH3": 0.00031963790027819336,
   "CH4": 0.0659683913418908,
   "CO": 0.06219207151651656,
   "HCO": 2.768257160329162e-06,
   "CH2O": 0.0264442733649974,
   "HCOH": 3.825993411301526e-10,
   "CH3O": 2.0347254667038166e-06,
   "CH2OH": 7.059844475041043e-08,
   "CH3OH": 0.005065212402674229,
   "CO2": 0.0008412460754927951,
   "HOCO": 4.549921700784135e-09,
   "OCHO": 1.4853461107736598e-14,
   "HOCHO": 4.697281495214534e-05,
   "CH3OO": 4.187642926890568e-06,
   "CH2OOH": 1.9936339353616045e-15,
   "HOCH2O": 1.7821161437041809e-13,
   "CH3OOH": 5.127064602935511e-07,
   "C2": 9.682978329821318e-19,
   "C2H": 6.632729977366945e-13,
   "C2H2": 0.0024558505705690346,
   "H2CC": 8.244938663215921e-12,
   "C2H3": 3.231014235891196e-06,
   "C2H4": 0.1882032092220305,
   "C2H5": 3.304973157709648e-05,
   "C2H6": 0.016135120147727527,
   "C2O": 1.7642925864341664e-13,
   "HCCO": 8.20790922115211e-08,
   "HCCOH": 2.825961639033749e-07,
   "CH2CO": 0.0018478519010642917,
   "CHCHO": 1.6640805998321036e-08,
   "CHCHOH": 6.233506707015475e-09,
   "cC2H3O": 9.12233184694934e-13,
   "CH3CO": 9.386643096078195e-08,
   "CH2CHO": 1.647546047823183e-05,
   "CH3CHO": 0.02447301119367673,
   "cC2H4O": 0.0012860084520416159,
   "CH2CHOH": 0.003517382404920382,
   "CH3CH2O": 2.1048668002964195e-10,
   "CH3CHOH": 2.4466182413231747e-08,
   "CH2CH2OH": 1.6825181440056075e-07,
   "CH3CH2OH": 2.4885026337763347e-05,
   "OCHCO": 9.073149725893036e-15,
   "OCHCHO": 0.00044212548458629825,
   "CH2CHOO": 8.684971844666015e-09,
   "CH3C(O)O": 3.617458203375669e-16,
   "CH2CHOOH": 1.454640983100552e-10,
   "CH3C(O)OH": 1.451869229012912e-08,
   "CH3CH2OO": 1.5840470112625103e-06,
   "CH3CHOOH": 2.9733957256544004e-17,
   "CH2CH2OOH": 9.219585747962883e-12,
   "CH3CH2OOH": 1.2708795862394431e-08,
   "CH3C(O)OO": 9.462922900700156e-10,
   "CH3C(O)OOH": 1.061393875238881e-11,
   "HOCH2CH2OO": 3.7158059206325445e-11,
   "C3H2": 8.447452554723405e-19,
   "cC3H2": 2.641906576554712e-11,
   "C3H3": 4.953636855702807e-05,
   "CH2CCH": 4.848231087370703e-07,
   "CH2CCH2": 0.006771927002718557,
   "CH3CCH": 0.0011993857456827647,
   "cC3H4": 1.6383543837060057e-08,
   "CH2CHCH2": 0.0006991545241749201,
   "CH3CHCH": 2.0687057958538424e-06,
   "CH3CCH2": 7.583301226781578e-07,
   "cC3H5": 9.197265180960257e-10,
   "C3H6": 0.45254614508469826,
   "cC3H6": 2.0137920947540962e-05,
   "iC3H7": 0.00021346301186563228,
   "nC3H7": 2.8965531130129066e-05,
   "C3H8": 0.4852797185630613,
   "CHCC*O": 1.7466035680642918e-07,
   "CH*CCO": 1.9944267404549502e-06,
   "C*CCHO": 1.0897318288551362e-14,
   "CH2CCO": 0.0007301291528658383,
   "CHCCHO": 9.69623620728164e-06,
   "C2H3CO": 2.6404052145415932e-05,
   "CHCHCHO": 7.832202708098433e-10,
   "CH2CCHO": 1.6031852895531214e-07,
   "CH3CCO": 9.102817604060761e-08,
   "C2H3CHO": 0.07210706736595832,
   "CH3CHCO": 0.00024100662995734274,
   "CH2CHCH2O": 3.382774469528293e-08,
   "propen1oxy": 3.1299173680315436e-07,
   "propen2oxy": 4.339230606103202e-08,
   "CH2CCH2OH": 2.4467580483909953e-09,
   "CH2C(OH)CH2": 0.00013415676534882392,
   "CH3C(OH)CH": 6.489862362998216e-09,
   "CH3CH2CO": 1.5055501109540157e-10,
   "CH3C(O)CH2": 2.3874194551739757e-06,
   "CH3CHCHO": 4.419281346200455e-06,
   "CH2CHCHOH": 8.119047097462792e-07,
   "CH2CH2CHO": 7.338411363128273e-09,
   "vinoxylmethyl": 4.501534912497664e-08,
   "CH3CH2CHO": 0.00011791122515377936,
   "cC3H6O": 0.06477716215839018,
   "CH2CHCH2OH": 0.00021429600765574078,
   "CH3CHCHOH": 0.000740888843755411,
   "CH3C(O)CH3": 7.195292458772936e-06,
   "nC3H7O": 1.8172809800179318e-05,
   "iC3H7O": 2.5197508831096315e-11,
   "CH3CH2CHOH": 1.0051376325241419e-08,
   "CH3CHCH2OH": 8.906207548848014e-08,
   "CH2CH2CH2OH": 1.062903357935031e-10,
   "OCHCH2CH2O": 1.0190597292876709e-13,
   "oxiranylmet": 3.294317049551331e-06,
   "CH3COCH2O": 4.769211494209208e-17,
   "CH3CH(CHO)O": 8.869891120472872e-15,
   "CH2CHCH2OO": 1.8667532003268474e-07,
   "CHCHCH2OOH": 1.3297836100453694e-11,
   "CH2CHCH2OOH": 2.2657935490560638e-07,
   "CH3CHCHOOH": 3.8634434148794316e-17,
   "CH3C(CH2)OOH": 5.721607121097108e-18,
   "nC3H7OO": 5.902663778948143e-08,
   "iC3H7OO": 1.623092478527125e-06,
   "CH2CH2CH2OOH": 5.475899044137651e-10,
   "CH3CHCH2OOH": 2.634680436280723e-10,
   "CH2CH(OOH)CH3": 3.4975642567310336e-11,
   "nC3H7OOH": 3.256210378992208e-11,
   "iC3H7OOH": 8.99654036425341e-10,
   "OCHCH2CH2OOH": 5.836496789153654e-13,
   "cC2H3OCH2OOH": 5.9030047199112e-11,
   "CH3COCH2OOH": 3.9821711886882435e-14,
   "CH3CHOOHCHO": 2.563607853757033e-14,
   "HOOCCCOO*": 8.91110845642216e-13,
   "HOOCC(C)OO*": 4.699266988195801e-13,
   "HOOC(C)COO*": 1.269436086378015e-13,
   "HOOCC(C*)OOH": 9.493546621384488e-17
  }
 },
 {
  "t": 5.382269999965407,
  "T": 1070.1106069977934,
  "p": 101325.00000000001,
  "sxC": {
   "C": 1.1596448991397854e-17,
   "CH": 8.288783491276284e-14,
   "CH2": 6.935963004770558e-09,
   "CH2(S)": 1.1118961858366857e-10,
   "CH3": 0.0003243405619746176,
   "CH4": 0.06732413660883796,
   "CO": 0.0637442620193498,
   "HCO": 2.9081071985284937e-06,
   "CH2O": 0.02595014428701636,
   "HCOH": 3.8515766875523003e-10,
   "CH3O": 1.8945434142996362e-06,
   "CH2OH": 7.413464874798871e-08,
   "CH3OH": 0.004952727586012612,
   "CO2": 0.0008716402848497642,
   "HOCO": 4.734693788465686e-09,
   "OCHO": 1.5750807067793244e-14,
   "HOCHO": 4.825100900729527e-05,
   "CH3OO": 3.78206800674643e-06,
   "CH2OOH": 1.7461188036183956e-15,
   "HOCH2O": 1.7558301269260358e-13,
   "CH3OOH": 4.4025148522492566e-07,
   "C2": 1.1778435980621666e-18,
   "C2H": 7.805168387418003e-13,
   "C2H2": 0.002643437223458136,
   "H2CC": 1.025368841154431e-11,
   "C2H3": 3.4935650093133157e-06,
   "C2H4": 0.19187827775410576,
   "C2H5": 3.317025643427764e-05,
   "C2H6": 0.016772350416213264,
   "C2O": 2.1244932366499386e-13,
   "HCCO": 9.210182456818623e-08,
   "HCCOH": 3.0921002965633555e-07,
   "CH2CO": 0.0019276771144456013,
   "CHCHO": 1.784999207435043e-08,
   "CHCHOH": 6.459852250891231e-09,
   "cC2H3O": 8.881717087659552e-13,
   "CH3CO": 9.420468529855968e-08,
   "CH2CHO": 1.6764456810323727e-05,
   "CH3CHO": 0.023933211691731307,
   "cC2H4O": 0.0012553909632655959,
   "CH2CHOH": 0.0035983734573904625,
   "CH3CH2O": 1.9849367947523275e-10,
   "CH3CHOH": 2.5231660646231728e-08,
   "CH2CH2OH": 1.6430365827018473e-07,
   "CH3CH2OH": 2.558982339815692e-05,
   "OCHCO": 9.289992901039183e-15,
   "OCHCHO": 0.00044211446026517625,
   "CH2CHOO": 8.370982449635315e-09,
   "CH3C(O)O": 3.5454338954582183e-16,
   "CH2CHOOH": 1.2889440961939676e-10,
   "CH3C(O)OH": 1.5254535343935277e-08,
   "CH3CH2OO": 1.410514542525472e-06,
   "CH3CHOOH": 2.5567452461956026e-17,
   "CH2CH2OOH": 8.913831593425074e-12,
   "CH3CH2OOH": 1.0694519927569333e-08,
   "CH3C(O)OO": 8.407698753920786e-10,
   "CH3C(O)OOH": 8.187530572623237e-12,
   "HOCH2CH2OO": 3.2240592604677573e-11,
   "C3H2": 1.150110239273498e-18,
   "cC3H2": 3.380146705672462e-11,
   "C3H3": 5.680109620396577e-05,
   "CH2CCH": 5.840107630585708e-07,
   "CH2CCH2": 0.007122193412406922,
   "CH3CCH": 0.001328855406060318,
   "cC3H4": 1.8573268280272693e-08,
   "CH2CHCH2": 0.0007316029738355787,
   "CH3CHCH": 2.124551193519506e-06,
   "CH3CCH2": 8.25474667941399e-07,
   "cC3H5": 1.0330389494716033e-09,
   "C3H6": 0.4461467942414174,
   "cC3H6": 2.2505687077914534e-05,
   "iC3H7": 0.00020852213835407366,
   "nC3H7": 2.814500998954946e-05,
   "C3H8": 0.4952723025624853,
   "CHCC*O": 1.8284768705518454e-07,
   "CH*CCO": 2.1758632143895983e-06,
   "C*CCHO": 1.2412561953409588e-14,
   "CH2CCO": 0.00076728783942519,
   "CHCCHO": 9.70159692558809e-06,
   "C2H3CO": 2.849442666873437e-05,
   "CHCHCHO": 7.834485621097553e-10,
   "CH2CCHO": 1.612175473324139e-07,
   "CH3CCO": 9.719443748041288e-08,
   "C2H3CHO": 0.07241427423832646,
   "CH3CHCO": 0.00025938332554242566,
   "CH2CHCH2O": 3.3083558348399936e-08,
   "propen1oxy": 3.0682487484641603e-07,
   "propen2oxy": 4.253566466237071e-08,
   "CH2CCH2OH": 2.4551573721283466e-09,
   "CH2C(OH)CH2": 0.000139366692107405,
   "CH3C(OH)CH": 6.7372543146991296e-09,
   "CH3CH2CO": 1.5046377113679903e-10,
   "CH3C(O)CH2": 2.283842081985297e-06,
   "CH3CHCHO": 4.211563057938711e-06,
   "CH2CHCHOH": 7.769202367580756e-07,
   "CH2CH2CHO": 7.0921576287372865e-09,
   "vinoxylmethyl": 4.351705181897465e-08,
   "CH3CH2CHO": 0.00011451460622649265,
   "cC3H6O": 0.06386643447871979,
   "CH2CHCH2OH": 0.00021372502188720025,
   "CH3CHCHOH": 0.0007405207615994196,
   "CH3C(O)CH3": 7.3437926467014726e-06,
   "nC3H7O": 1.7859654941857203e-05,
   "iC3H7O": 2.2322505051914348e-11,
   "CH3CH2CHOH": 9.754804958720368e-09,
   "CH3CHCH2OH": 8.39437112911737e-08,
   "CH2CH2CH2OH": 1.034908466413456e-10,
   "OCHCH2CH2O": 1.032762731618358e-13,
   "oxiranylmet": 3.227927181940967e-06,
   "CH3COCH2O": 4.7813606940807114e-17,
   "CH3CH(CHO)O": 9.157243106602559e-15,
   "CH2CHCH2OO": 1.7940065680095692e-07,
   "CHCHCH2OOH": 1.3629205032659883e-11,
   "CH2CHCH2OOH": 2.0385313964352655e-07,
   "CH3CHCHOOH": 3.673186159804033e-17,
   "CH3C(CH2)OOH": 5.339244914128393e-18,
   "nC3H7OO": 4.91398282230099e-08,
   "iC3H7OO": 1.4113463850599413e-06,
   "CH2CH2CH2OOH": 4.747757733486476e-10,
   "CH3CHCH2OOH": 2.420858986016306e-10,
   "CH2CH(OOH)CH3": 3.352406082202791e-11,
   "nC3H7OOH": 2.5005497611830965e-11,
   "iC3H7OOH": 7.219966867647789e-10,
   "OCHCH2CH2OOH": 4.359940568272623e-13,
   "cC2H3OCH2OOH": 5.3136691446193804e-11,
   "CH3COCH2OOH": 3.3008254743633536e-14,
   "CH3CHOOHCHO": 2.0445148112901817e-14,
   "HOOCCCOO*": 6.889150449057752e-13,
   "HOOCC(C)OO*": 3.860068104973777e-13,
   "HOOC(C)COO*": 1.0852826299986843e-13,
   "HOOCC(C*)OOH": 8.25402615080086e-17
  }
 },
 {
  "t": 5.382409999965402,
  "T": 1075.5668626128372,
  "p": 101325.0,
  "sxC": {
   "C": 1.432529924312508e-17,
   "CH": 9.427355237815656e-14,
   "CH2": 7.511714394228916e-09,
   "CH2(S)": 1.152881017372482e-10,
   "CH3": 0.0003272746781809495,
   "CH4": 0.06872640425283064,
   "CO": 0.06534549751235086,
   "HCO": 3.0313189029333814e-06,
   "CH2O": 0.025403978773456074,
   "HCOH": 3.8572358773520994e-10,
   "CH3O": 1.7458891587332836e-06,
   "CH2OH": 7.733021548535543e-08,
   "CH3OH": 0.004838888082212108,
   "CO2": 0.0009025977791251093,
   "HOCO": 4.882153459341471e-09,
   "OCHO": 1.6544204611426204e-14,
   "HOCHO": 4.9512438956509057e-05,
   "CH3OO": 3.394915576518965e-06,
   "CH2OOH": 1.506342134882708e-15,
   "HOCH2O": 1.7122484530386178e-13,
   "CH3OOH": 3.7547296080485934e-07,
   "C2": 1.4055899845237525e-18,
   "C2H": 9.1044397222099e-13,
   "C2H2": 0.0028461375689445103,
   "H2CC": 1.2743766158197483e-11,
   "C2H3": 3.754785896254427e-06,
   "C2H4": 0.1956646503686961,
   "C2H5": 3.301340838140139e-05,
   "C2H6": 0.01740107420029056,
   "C2O": 2.522294469869681e-13,
   "HCCO": 1.0262877931983646e-07,
   "HCCOH": 3.372949272866273e-07,
   "CH2CO": 0.002012975688317753,
   "CHCHO": 1.9037260906480728e-08,
   "CHCHOH": 6.630034847955079e-09,
   "cC2H3O": 8.554005409517032e-13,
   "CH3CO": 9.370849926657493e-08,
   "CH2CHO": 1.6950079490378135e-05,
   "CH3CHO": 0.023327140241183122,
   "cC2H4O": 0.0012211425843398312,
   "CH2CHOH": 0.00368016626091438,
   "CH3CH2O": 1.8532589833359087e-10,
   "CH3CHOH": 2.5677227267416638e-08,
   "CH2CH2OH": 1.5920497234358238e-07,
   "CH3CH2OH": 2.6260220979006408e-05,
   "OCHCO": 9.445745079905585e-15,
   "OCHCHO": 0.00044125653524095714,
   "CH2CHOO": 8.014877588612484e-09,
   "CH3C(O)O": 3.504982140000741e-16,
   "CH2CHOOH": 1.1330340660355718e-10,
   "CH3C(O)OH": 1.6105914977169357e-08,
   "CH3CH2OO": 1.2449573402256623e-06,
   "CH3CHOOH": 2.1579929744777432e-17,
   "CH2CH2OOH": 8.568345499487158e-12,
   "CH3CH2OOH": 8.90834191786884e-09,
   "CH3C(O)OO": 7.40026686170257e-10,
   "CH3C(O)OOH": 6.236994988293941e-12,
   "HOCH2CH2OO": 2.7742222481889368e-11,
   "C3H2": 1.5556607795363864e-18,
   "cC3H2": 4.314578628354218e-11,
   "C3H3": 6.485240191711525e-05,
   "CH2CCH": 7.039379064920769e-07,
   "CH2CCH2": 0.007477560786400349,
   "CH3CCH": 0.001471145216148886,
   "cC3H4": 2.1025382862299423e-08,
   "CH2CHCH2": 0.0007619990494674095,
   "CH3CHCH": 2.161412581425181e-06,
   "CH3CCH2": 8.940214327667505e-07,
   "cC3H5": 1.1536907214140436e-09,
   "C3H6": 0.43967701021849265,
   "cC3H6": 2.5139016753557273e-05,
   "iC3H7": 0.00020180858168172087,
   "nC3H7": 2.7133183059766784e-05,
   "C3H8": 0.5054830707129647,
   "CHCC*O": 1.9056090953838094e-07,
   "CH*CCO": 2.365729621708428e-06,
   "C*CCHO": 1.4061477386652634e-14,
   "CH2CCO": 0.0008062503194655416,
   "CHCCHO": 9.693164738582158e-06,
   "C2H3CO": 3.07313366585404e-05,
   "CHCHCHO": 7.780914013567133e-10,
   "CH2CCHO": 1.6100406816066064e-07,
   "CH3CCO": 1.0316556011399997e-07,
   "C2H3CHO": 0.07268185988372651,
   "CH3CHCO": 0.00027989766186334764,
   "CH2CHCH2O": 3.204625925348555e-08,
   "propen1oxy": 3.007577634254117e-07,
   "propen2oxy": 4.169357931314685e-08,
   "CH2CCH2OH": 2.440140766068438e-09,
   "CH2C(OH)CH2": 0.00014378562583049263,
   "CH3C(OH)CH": 6.935111255030522e-09,
   "CH3CH2CO": 1.4902953386158968e-10,
   "CH3C(O)CH2": 2.1707006733755562e-06,
   "CH3CHCHO": 3.9867940661084405e-06,
   "CH2CHCHOH": 7.383765938120706e-07,
   "CH2CH2CHO": 6.797557987504485e-09,
   "vinoxylmethyl": 4.167151263071765e-08,
   "CH3CH2CHO": 0.0001108555471971246,
   "cC3H6O": 0.06295536738328521,
   "CH2CHCH2OH": 0.00021284312737371566,
   "CH3CHCHOH": 0.0007390836221988704,
   "CH3C(O)CH3": 7.4888620377119e-06,
   "nC3H7O": 1.7366189835710414e-05,
   "iC3H7O": 1.9569605122793984e-11,
   "CH3CH2CHOH": 9.389628740874985e-09,
   "CH3CHCH2OH": 7.847239601721235e-08,
   "CH2CH2CH2OH": 9.97085694809586e-11,
   "OCHCH2CH2O": 1.0374417726842385e-13,
   "oxiranylmet": 3.162787689971468e-06,
   "CH3COCH2O": 4.739434563093261e-17,
   "CH3CH(CHO)O": 9.382195400492367e-15,
   "CH2CHCH2OO": 1.7144380880183808e-07,
   "CHCHCH2OOH": 1.388029104083625e-11,
   "CH2CHCH2OOH": 1.8180456267451214e-07,
   "CH3CHCHOOH": 3.4661792438195025e-17,
   "CH3C(CH2)OOH": 4.949074154182061e-18,
   "nC3H7OO": 4.0579589869143e-08,
   "iC3H7OO": 1.2151678343212421e-06,
   "CH2CH2CH2OOH": 4.083592037470994e-10,
   "CH3CHCH2OOH": 2.2064715341385225e-10,
   "CH2CH(OOH)CH3": 3.194225849323883e-11,
   "nC3H7OOH": 1.9045890751307068e-11,
   "iC3H7OOH": 5.736959583828799e-10,
   "OCHCH2CH2OOH": 3.231079826875562e-13,
   "cC2H3OCH2OOH": 4.748611634573848e-11,
   "CH3COCH2OOH": 2.7196563937810337e-14,
   "CH3CHOOHCHO": 1.6171748769669648e-14,
   "HOOCCCOO*": 5.280370380340661e-13,
   "HOOCC(C)OO*": 3.143292601090165e-13,
   "HOOC(C)COO*": 9.21814316836462e-14,
   "HOOCC(C*)OOH": 7.125451394573498e-17
  }
 },
 {
  "t": 5.382539999965397,
  "T": 1080.581444479182,
  "p": 101324.99999999999,
  "sxC": {
   "C": 1.704706330829977e-17,
   "CH": 1.0458877074264033e-13,
   "CH2": 8.029261610535352e-09,
   "CH2(S)": 1.1788660376462836e-10,
   "CH3": 0.0003281794122733482,
   "CH4": 0.0700643132773102,
   "CO": 0.06686624324655002,
   "HCO": 3.12565125054924e-06,
   "CH2O": 0.024853371395600978,
   "HCOH": 3.8439243403099616e-10,
   "CH3O": 1.6026871746817205e-06,
   "CH2OH": 7.986268604954639e-08,
   "CH3OH": 0.004732958296979994,
   "CO2": 0.0009315551290528521,
   "HOCO": 4.9758005089552785e-09,
   "OCHO": 1.7146704178735663e-14,
   "HOCHO": 5.0653233040513364e-05,
   "CH3OO": 3.0548836885208057e-06,
   "CH2OOH": 1.2950720391771664e-15,
   "HOCH2O": 1.656065560880712e-13,
   "CH3OOH": 3.2210731561415386e-07,
   "C2": 1.6230988301244499e-18,
   "C2H": 1.0399631478536642e-12,
   "C2H2": 0.0030470165245433146,
   "H2CC": 1.5558136273026942e-11,
   "C2H3": 3.988630449624443e-06,
   "C2H4": 0.19925182470339134,
   "C2H5": 3.260447058098939e-05,
   "C2H6": 0.01796906585196427,
   "C2O": 2.9123617137249776e-13,
   "HCCO": 1.1258955104744021e-07,
   "HCCOH": 3.643795995244498e-07,
   "CH2CO": 0.002096950975385612,
   "CHCHO": 2.0084991955675042e-08,
   "CHCHOH": 6.726466957046663e-09,
   "cC2H3O": 8.171549498867667e-13,
   "CH3CO": 9.245106608572806e-08,
   "CH2CHO": 1.701849913158714e-05,
   "CH3CHO": 0.022711645166348784,
   "cC2H4O": 0.0011859093557434512,
   "CH2CHOH": 0.003756062310362452,
   "CH3CH2O": 1.722999481858092e-10,
   "CH3CHOH": 2.5764030505492618e-08,
   "CH2CH2OH": 1.5343681738391403e-07,
   "CH3CH2OH": 2.6839000072104796e-05,
   "OCHCO": 9.523402408532311e-15,
   "OCHCHO": 0.000439564022269876,
   "CH2CHOO": 7.649408915871339e-09,
   "CH3C(O)O": 3.492192431431247e-16,
   "CH2CHOOH": 9.981236497434603e-11,
   "CH3C(O)OH": 1.701456137038469e-08,
   "CH3CH2OO": 1.10025764952256e-06,
   "CH3CHOOH": 1.812474777163834e-17,
   "CH2CH2OOH": 8.21483883395336e-12,
   "CH3CH2OOH": 7.454176791522774e-09,
   "CH3C(O)OO": 6.519403354081378e-10,
   "CH3C(O)OOH": 4.795428513866891e-12,
   "HOCH2CH2OO": 2.3953836531790086e-11,
   "C3H2": 2.041964447134308e-18,
   "cC3H2": 5.39193357445735e-11,
   "C3H3": 7.298117933203906e-05,
   "CH2CCH": 8.365170834168592e-07,
   "CH2CCH2": 0.007808299847681194,
   "CH3CCH": 0.001614435853678485,
   "cC3H4": 2.3538375772557455e-08,
   "CH2CHCH2": 0.0007875161372300086,
   "CH3CHCH": 2.1757232603362436e-06,
   "CH3CCH2": 9.574367979759263e-07,
   "cC3H5": 1.2701495339781314e-09,
   "C3H6": 0.43365033972676126,
   "cC3H6": 2.7825700136129094e-05,
   "iC3H7": 0.00019405289146994943,
   "nC3H7": 2.6028547832364656e-05,
   "C3H8": 0.5150835020665608,
   "CHCC*O": 1.9704173622722548e-07,
   "CH*CCO": 2.5463129574514452e-06,
   "C*CCHO": 1.56865519638015e-14,
   "CH2CCO": 0.0008437391847708669,
   "CHCCHO": 9.672297021974746e-06,
   "C2H3CO": 3.2922876095093994e-05,
   "CHCHCHO": 7.676986316742333e-10,
   "CH2CCHO": 1.5970320806428487e-07,
   "CH3CCO": 1.0835715199710781e-07,
   "C2H3CHO": 0.07289268221826233,
   "CH3CHCO": 0.00030095352584026593,
   "CH2CHCH2O": 3.082302094366522e-08,
   "propen1oxy": 2.952588958984746e-07,
   "propen2oxy": 4.0930904387968413e-08,
   "CH2CCH2OH": 2.4035254101309765e-09,
   "CH2C(OH)CH2": 0.00014693325500592376,
   "CH3C(OH)CH": 7.062113041517118e-09,
   "CH3CH2CO": 1.4643426450383464e-10,
   "CH3C(O)CH2": 2.058210677548636e-06,
   "CH3CHCHO": 3.7653276722248396e-06,
   "CH2CHCHOH": 6.998248204730539e-07,
   "CH2CH2CHO": 6.483302737057239e-09,
   "vinoxylmethyl": 3.9664068841261786e-08,
   "CH3CH2CHO": 0.00010726496614349491,
   "cC3H6O": 0.0621170805204177,
   "CH2CHCH2OH": 0.0002117335829778176,
   "CH3CHCHOH": 0.0007367505395619472,
   "CH3C(O)CH3": 7.617380383399332e-06,
   "nC3H7O": 1.675065562807723e-05,
   "iC3H7O": 1.7160098519507863e-11,
   "CH3CH2CHOH": 8.992918923922324e-09,
   "CH3CHCH2OH": 7.314175114959525e-08,
   "CH2CH2CH2OH": 9.537049958491236e-11,
   "OCHCH2CH2O": 1.0329685213425642e-13,
   "oxiranylmet": 3.1038888546403633e-06,
   "CH3COCH2O": 4.6495717878225904e-17,
   "CH3CH(CHO)O": 9.520858050013182e-15,
   "CH2CHCH2OO": 1.6352664452921476e-07,
   "CHCHCH2OOH": 1.4028577448174341e-11,
   "CH2CHCH2OOH": 1.6218149072036358e-07,
   "CH3CHCHOOH": 3.2608432571559865e-17,
   "CH3C(CH2)OOH": 4.583137880630292e-18,
   "nC3H7OO": 3.375382946094254e-08,
   "iC3H7OO": 1.0485539512140337e-06,
   "CH2CH2CH2OOH": 3.5268278164448385e-10,
   "CH3CHCH2OOH": 2.0100532119310153e-10,
   "CH2CH(OOH)CH3": 3.037129537260686e-11,
   "nC3H7OOH": 1.4703832614054733e-11,
   "iC3H7OOH": 4.5972912686488066e-10,
   "OCHCH2CH2OOH": 2.432754387920603e-13,
   "cC2H3OCH2OOH": 4.2499652205479466e-11,
   "CH3COCH2OOH": 2.2616518925370718e-14,
   "CH3CHOOHCHO": 1.292657709156304e-14,
   "HOOCCCOO*": 4.098670851928796e-13,
   "HOOCC(C)OO*": 2.579599528975465e-13,
   "HOOC(C)COO*": 7.87989636204905e-14,
   "HOOCC(C*)OOH": 6.179222096414796e-17
  }
 },
 {
  "t": 5.382679999965392,
  "T": 1085.875126061822,
  "p": 101325.0,
  "sxC": {
   "C": 2.0006842281316278e-17,
   "CH": 1.1476070109269058e-13,
   "CH2": 8.547854034867719e-09,
   "CH2(S)": 1.191645322373202e-10,
   "CH3": 0.0003269964183466852,
   "CH4": 0.07153578357065095,
   "CO": 0.06852769074529992,
   "HCO": 3.2005685774469028e-06,
   "CH2O": 0.024218787848023043,
   "HCOH": 3.8096969026009603e-10,
   "CH3O": 1.4459341275100684e-06,
   "CH2OH": 8.198548295030251e-08,
   "CH3OH": 0.004619790180193058,
   "CO2": 0.000962613736150544,
   "HOCO": 5.020645416046983e-09,
   "OCHO": 1.7608516286083234e-14,
   "HOCHO": 5.183177393428752e-05,
   "CH3OO": 2.712319425791921e-06,
   "CH2OOH": 1.0840126342813112e-15,
   "HOCH2O": 1.5793436794214528e-13,
   "CH3OOH": 2.716916279178302e-07,
   "C2": 1.848485816534632e-18,
   "C2H": 1.1847576555290505e-12,
   "C2H2": 0.0032753984919216524,
   "H2CC": 1.9201646804926287e-11,
   "C2H3": 4.221946666775141e-06,
   "C2H4": 0.20315559390345375,
   "C2H5": 3.187810818076249e-05,
   "C2H6": 0.018554733303758484,
   "C2O": 3.33346638091557e-13,
   "HCCO": 1.2314481384333315e-07,
   "HCCOH": 3.9420204096588423e-07,
   "CH2CO": 0.0021922292056531785,
   "CHCHO": 2.1112841347993472e-08,
   "CHCHOH": 6.754095414290596e-09,
   "cC2H3O": 7.680243836660177e-13,
   "CH3CO": 9.022883951212362e-08,
   "CH2CHO": 1.6971974566271834e-05,
   "CH3CHO": 0.02200185205818386,
   "cC2H4O": 0.0011441566927823045,
   "CH2CHOH": 0.003836797307233756,
   "CH3CH2O": 1.5773596744739712e-10,
   "CH3CHOH": 2.5484036724612278e-08,
   "CH2CH2OH": 1.461620800644599e-07,
   "CH3CH2OH": 2.7402152040386902e-05,
   "OCHCO": 9.52390759831702e-15,
   "OCHCHO": 0.0004366378015888984,
   "CH2CHOO": 7.22342936622431e-09,
   "CH3C(O)O": 3.4991112328919957e-16,
   "CH2CHOOH": 8.64392484261197e-11,
   "CH3C(O)OH": 1.8136838185357398e-08,
   "CH3CH2OO": 9.558185313587144e-07,
   "CH3CHOOH": 1.474653375575175e-17,
   "CH2CH2OOH": 7.803564990660762e-12,
   "CH3CH2OOH": 6.101970531319513e-09,
   "CH3C(O)OO": 5.64017421282628e-10,
   "CH3C(O)OOH": 3.5797554787033844e-12,
   "HOCH2CH2OO": 2.0297344758950218e-11,
   "C3H2": 2.704554811727633e-18,
   "cC3H2": 6.815186853244756e-11,
   "C3H3": 8.233223142265885e-05,
   "CH2CCH": 1.0047615068105536e-06,
   "CH2CCH2": 0.008160760282519644,
   "CH3CCH": 0.0017799277679787795,
   "cC3H4": 2.6490032949764142e-08,
   "CH2CHCH2": 0.0008111395944979349,
   "CH3CHCH": 2.1674422858573983e-06,
   "CH3CCH2": 1.0235860889178624e-06,
   "cC3H5": 1.3972290304937672e-09,
   "C3H6": 0.42719171918938076,
   "cC3H6": 3.0975746157107584e-05,
   "iC3H7": 0.0001842232182017812,
   "nC3H7": 2.467751836248435e-05,
   "C3H8": 0.5254556119465593,
   "CHCC*O": 2.0299353190506113e-07,
   "CH*CCO": 2.740772056115056e-06,
   "C*CCHO": 1.7495662330425137e-14,
   "CH2CCO": 0.0008850786184831858,
   "CHCCHO": 9.635467607809727e-06,
   "C2H3CO": 3.537850185876561e-05,
   "CHCHCHO": 7.504760406105734e-10,
   "CH2CCHO": 1.5704479062269094e-07,
   "CH3CCO": 1.1336380112265314e-07,
   "C2H3CHO": 0.07307821337698817,
   "CH3CHCO": 0.000325839133686304,
   "CH2CHCH2O": 2.9243558922483904e-08,
   "propen1oxy": 2.8953095181217657e-07,
   "propen2oxy": 4.013694829608684e-08,
   "CH2CCH2OH": 2.3389990395736642e-09,
   "CH2C(OH)CH2": 0.000149031139135956,
   "CH3C(OH)CH": 7.126093602960606e-09,
   "CH3CH2CO": 1.422817020764475e-10,
   "CH3C(O)CH2": 1.9307086116036054e-06,
   "CH3CHCHO": 3.5165576273601974e-06,
   "CH2CHCHOH": 6.559513985651247e-07,
   "CH2CH2CHO": 6.1062055174881784e-09,
   "vinoxylmethyl": 3.722228914384623e-08,
   "CH3CH2CHO": 0.00010324467948657939,
   "cC3H6O": 0.06123160979065169,
   "CH2CHCH2OH": 0.0002102171994546718,
   "CH3CHCHOH": 0.0007331444352364869,
   "CH3C(O)CH3": 7.74587551306109e-06,
   "nC3H7O": 1.593278892985377e-05,
   "iC3H7O": 1.475682226927824e-11,
   "CH3CH2CHOH": 8.511017209703078e-09,
   "CH3CHCH2OH": 6.722029260243705e-08,
   "CH2CH2CH2OH": 8.992026222461016e-11,
   "OCHCH2CH2O": 1.0183010111352644e-13,
   "oxiranylmet": 3.0426667781708636e-06,
   "CH3COCH2O": 4.4984799948508625e-17,
   "CH3CH(CHO)O": 9.58087876546381e-15,
   "CH2CHCH2OO": 1.5454633307469497e-07,
   "CHCHCH2OOH": 1.4085768474828206e-11,
   "CH2CHCH2OOH": 1.4220474821396342e-07,
   "CH3CHCHOOH": 3.02845598331914e-17,
   "CH3C(CH2)OOH": 4.189375544173029e-18,
   "nC3H7OO": 2.7520196621299538e-08,
   "iC3H7OO": 8.869863846686241e-07,
   "CH2CH2CH2OOH": 2.992688181021934e-10,
   "CH3CHCH2OOH": 1.8047158387952172e-10,
   "CH2CH(OOH)CH3": 2.8590355268631628e-11,
   "nC3H7OOH": 1.1076574748789795e-11,
   "iC3H7OOH": 3.5955363307091847e-10,
   "OCHCH2CH2OOH": 1.7849604769101268e-13,
   "cC2H3OCH2OOH": 3.7451634650786574e-11,
   "CH3COCH2OOH": 1.8470701380059173e-14,
   "CH3CHOOHCHO": 1.010272858813352e-14,
   "HOOCCCOO*": 3.10394292096983e-13,
   "HOOCC(C)OO*": 2.0721490607972819e-13,
   "HOOC(C)COO*": 6.622635333525616e-14,
   "HOOCC(C*)OOH": 5.2696640015695657e-17
  }
 },
 {
  "t": 5.382809999965387,
  "T": 1090.6460844824776,
  "p": 101325.00000000001,
  "sxC": {
   "C": 2.257913257470201e-17,
   "CH": 1.2270963734105244e-13,
   "CH2": 8.97447587582025e-09,
   "CH2(S)": 1.1881921375273473e-10,
   "CH3": 0.0003237899787712711,
   "CH4": 0.07292214676554061,
   "CO": 0.07007963662635869,
   "HCO": 3.2418081175124703e-06,
   "CH2O": 0.023597023133515256,
   "HCOH": 3.7603645027836383e-10,
   "CH3O": 1.300978900791883e-06,
   "CH2OH": 8.328839062053906e-08,
   "CH3OH": 0.004516610771495138,
   "CO2": 0.0009909994472849949,
   "HOCO": 5.004044243052106e-09,
   "OCHO": 1.7831603577890415e-14,
   "HOCHO": 5.2864806591012745e-05,
   "CH3OO": 2.4179697950206843e-06,
   "CH2OOH": 9.063021767228773e-16,
   "HOCH2O": 1.4945939251039925e-13,
   "CH3OOH": 2.3107393553052768e-07,
   "C2": 2.033209340906436e-18,
   "C2H": 1.3190175915702567e-12,
   "C2H2": 0.003496668337985576,
   "H2CC": 2.3207540244766134e-11,
   "C2H3": 4.412885793540461e-06,
   "C2H4": 0.20678215710972678,
   "C2H5": 3.0949724821732295e-05,
   "C2H6": 0.01906668545371801,
   "C2O": 3.7008210864797845e-13,
   "HCCO": 1.3239383801289005e-07,
   "HCCOH": 4.220471615837111e-07,
   "CH2CO": 0.002284791244076074,
   "CHCHO": 2.193613417339766e-08,
   "CHCHOH": 6.703347165916388e-09,
   "cC2H3O": 7.159340999039897e-13,
   "CH3CO": 8.739435581620386e-08,
   "CH2CHO": 1.6814224439465482e-05,
   "CH3CHO": 0.021310009700116452,
   "cC2H4O": 0.0011018434007715697,
   "CH2CHOH": 0.003909925616388058,
   "CH3CH2O": 1.4403368920646903e-10,
   "CH3CHOH": 2.4882201769802288e-08,
   "CH2CH2OH": 1.3851882467658686e-07,
   "CH3CH2OH": 2.7859194329714662e-05,
   "OCHCO": 9.440672882891118e-15,
   "OCHCHO": 0.00043278863137703234,
   "CH2CHOO": 6.804025358996979e-09,
   "CH3C(O)O": 3.5177596169606954e-16,
   "CH2CHOOH": 7.515184244319891e-11,
   "CH3C(O)OH": 1.9327734981111156e-08,
   "CH3CH2OO": 8.333617592327536e-07,
   "CH3CHOOH": 1.1975268169081679e-17,
   "CH2CH2OOH": 7.3987603650636e-12,
   "CH3CH2OOH": 5.033961388345651e-09,
   "CH3C(O)OO": 4.895238698330911e-10,
   "CH3C(O)OOH": 2.710224887713248e-12,
   "HOCH2CH2OO": 1.7290631374388496e-11,
   "C3H2": 3.46397641488328e-18,
   "cC3H2": 8.412867249814183e-11,
   "C3H3": 9.142744407061051e-05,
   "CH2CCH": 1.1865540280581034e-06,
   "CH2CCH2": 0.008480308407734932,
   "CH3CCH": 0.0019427467057175228,
   "cC3H4": 2.9440858523784224e-08,
   "CH2CHCH2": 0.0008287112027025884,
   "CH3CHCH": 2.1368557711627006e-06,
   "CH3CCH2": 1.081161711745479e-06,
   "cC3H5": 1.5133896012176247e-09,
   "C3H6": 0.42127314087955486,
   "cC3H6": 3.412925880975956e-05,
   "iC3H7": 0.00017394623200952467,
   "nC3H7": 2.329647607223176e-05,
   "C3H8": 0.5350240507141626,
   "CHCC*O": 2.0730628358074242e-07,
   "CH*CCO": 2.9163022593806475e-06,
   "C*CCHO": 1.9180065120722575e-14,
   "CH2CCO": 0.0009238650760201685,
   "CHCCHO": 9.588094036877046e-06,
   "C2H3CO": 3.771340153750184e-05,
   "CHCHCHO": 7.289859545989786e-10,
   "CH2CCHO": 1.5339749150011415e-07,
   "CH3CCO": 1.1729024324564745e-07,
   "C2H3CHO": 0.07321243978004836,
   "CH3CHCO": 0.00035098640136738997,
   "CH2CHCH2O": 2.756395833117331e-08,
   "propen1oxy": 2.844335411147289e-07,
   "propen2oxy": 3.943076865827122e-08,
   "CH2CCH2OH": 2.256419838828622e-09,
   "CH2C(OH)CH2": 0.0001495689949972745,
   "CH3C(OH)CH": 7.110172261922835e-09,
   "CH3CH2CO": 1.372364149161172e-10,
   "CH3C(O)CH2": 1.808221317962606e-06,
   "CH3CHCHO": 3.2797037434326397e-06,
   "CH2CHCHOH": 6.137027616714747e-07,
   "CH2CH2CHO": 5.726855419998354e-09,
   "vinoxylmethyl": 3.47433874952041e-08,
   "CH3CH2CHO": 9.942329612411175e-05,
   "cC3H6O": 0.06043350025838619,
   "CH2CHCH2OH": 0.0002085078263316427,
   "CH3CHCHOH": 0.0007287900831389395,
   "CH3C(O)CH3": 7.853412325714627e-06,
   "nC3H7O": 1.5051004195887121e-05,
   "iC3H7O": 1.2725411043547469e-11,
   "CH3CH2CHOH": 8.022145134871373e-09,
   "CH3CHCH2OH": 6.164654611861705e-08,
   "CH2CH2CH2OH": 8.427901901928272e-11,
   "OCHCH2CH2O": 9.956774496101287e-14,
   "oxiranylmet": 2.9882875738330916e-06,
   "CH3COCH2O": 4.3113893543534234e-17,
   "CH3CH(CHO)O": 9.544414844130034e-15,
   "CH2CHCH2OO": 1.459095012106884e-07,
   "CHCHCH2OOH": 1.403742141929755e-11,
   "CH2CHCH2OOH": 1.2491285063103133e-07,
   "CH3CHCHOOH": 2.8055067036215264e-17,
   "CH3C(CH2)OOH": 3.8283036008424805e-18,
   "nC3H7OO": 2.2671139439752e-08,
   "iC3H7OO": 7.539559371743305e-07,
   "CH2CH2CH2OOH": 2.5565298675641034e-10,
   "CH3CHCH2OOH": 1.6225481599569235e-10,
   "CH2CH(OOH)CH3": 2.68769990040195e-11,
   "nC3H7OOH": 8.493436973734308e-12,
   "iC3H7OOH": 2.8466363123785507e-10,
   "OCHCH2CH2OOH": 1.3366051108643356e-13,
   "cC2H3OCH2OOH": 3.3094476524638855e-11,
   "CH3COCH2OOH": 1.5265330309971195e-14,
   "CH3CHOOHCHO": 8.008872052882742e-15,
   "HOOCCCOO*": 2.3904397464943146e-13,
   "HOOCC(C)OO*": 1.6832494472440511e-13,
   "HOOC(C)COO*": 5.614640037390096e-14,
   "HOOCC(C*)OOH": 4.524317409895744e-17
  }
 },
 {
  "t": 5.382949999965382,
  "T": 1095.5812593810665,
  "p": 101325.00000000001,
  "sxC": {
   "C": 2.4917540736357327e-17,
   "CH": 1.2903531328395507e-13,
   "CH2": 9.35554064511865e-09,
   "CH2(S)": 1.167794209222782e-10,
   "CH3": 0.0003180543100485426,
   "CH4": 0.07442622682154167,
   "CO": 0.07174593754341833,
   "HCO": 3.253432837653742e-06,
   "CH2O": 0.022900470226577388,
   "HCOH": 3.6901903466785325e-10,
   "CH3O": 1.1487896253629876e-06,
   "CH2OH": 8.388701023704442e-08,
   "CH3OH": 0.004408671146186472,
   "CO2": 0.0010207112353297768,
   "HOCO": 4.92025054187891e-09,
   "OCHO": 1.7827304888532522e-14,
   "HOCHO": 5.3896669158201066e-05,
   "CH3OO": 2.1278030090858984e-06,
   "CH2OOH": 7.36749993799663e-16,
   "HOCH2O": 1.3914365453650353e-13,
   "CH3OOH": 1.935034096685936e-07,
   "C2": 2.1876755885407626e-18,
   "C2H": 1.4567727832520215e-12,
   "C2H2": 0.003742138734490376,
   "H2CC": 2.8230519090142807e-11,
   "C2H3": 4.582100058578268e-06,
   "C2H4": 0.21064799843587875,
   "C2H5": 2.97047420378485e-05,
   "C2H6": 0.019576218565248736,
   "C2O": 4.0409004622757156e-13,
   "HCCO": 1.4130383764939954e-07,
   "HCCOH": 4.516549447062752e-07,
   "CH2CO": 0.002388272953284257,
   "CHCHO": 2.264382224181879e-08,
   "CHCHOH": 6.565052169699409e-09,
   "cC2H3O": 6.543744306209037e-13,
   "CH3CO": 8.359946021439715e-08,
   "CH2CHO": 1.6523449068928474e-05,
   "CH3CHO": 0.020543062182882214,
   "cC2H4O": 0.0010525875980796214,
   "CH2CHOH": 0.0039856801816087915,
   "CH3CH2O": 1.2943842552426258e-10,
   "CH3CHOH": 2.3899240405432047e-08,
   "CH2CH2OH": 1.2949819081201998e-07,
   "CH3CH2OH": 2.8272358771070537e-05,
   "OCHCO": 9.258915914791189e-15,
   "OCHCHO": 0.00042733725055328175,
   "CH2CHOO": 6.335022187658035e-09,
   "CH3C(O)O": 3.5423429146258673e-16,
   "CH2CHOOH": 6.424302669589409e-11,
   "CH3C(O)OH": 2.078711724392223e-08,
   "CH3CH2OO": 7.147316836311431e-07,
   "CH3CHOOH": 9.409815833916344e-18,
   "CH2CH2OOH": 6.945369072910375e-12,
   "CH3CH2OOH": 4.06921345149728e-09,
   "CH3C(O)OO": 4.174562766271514e-10,
   "CH3C(O)OOH": 1.9987636809787298e-12,
   "HOCH2CH2OO": 1.445702553017801e-11,
   "C3H2": 4.446214885414083e-18,
   "cC3H2": 1.0460793515886273e-10,
   "C3H3": 0.00010146224677007457,
   "CH2CCH": 1.411201724617557e-06,
   "CH2CCH2": 0.00881145798126527,
   "CH3CCH": 0.0021261017576253817,
   "cC3H4": 3.281439277861855e-08,
   "CH2CHCH2": 0.0008422306386111925,
   "CH3CHCH": 2.0797655735308334e-06,
   "CH3CCH2": 1.1369828934320562e-06,
   "cC3H5": 1.6324114620206155e-09,
   "C3H6": 0.41503806467199333,
   "cC3H6": 3.775326253072429e-05,
   "iC3H7": 0.00016195463147386532,
   "nC3H7": 2.170693889844691e-05,
   "C3H8": 0.5451548295232437,
   "CHCC*O": 2.1039287130142465e-07,
   "CH*CCO": 3.0937845900940276e-06,
   "C*CCHO": 2.0933295738006563e-14,
   "CH2CCO": 0.000965428075765638,
   "CHCCHO": 9.52357743210599e-06,
   "C2H3CO": 4.024002095526816e-05,
   "CHCHCHO": 7.003700518454878e-10,
   "CH2CCHO": 1.4825483904989971e-07,
   "CH3CCO": 1.2056764949357898e-07,
   "C2H3CHO": 0.07331805715802071,
   "CH3CHCO": 0.0003801772603140491,
   "CH2CHCH2O": 2.557380283742193e-08,
   "propen1oxy": 2.7922237226176723e-07,
   "propen2oxy": 3.8709156707637506e-08,
   "CH2CCH2OH": 2.14527622118141e-09,
   "CH2C(OH)CH2": 0.0001484566575552471,
   "CH3C(OH)CH": 7.007940425176279e-09,
   "CH3CH2CO": 1.306760187211027e-10,
   "CH3C(O)CH2": 1.6741611120698605e-06,
   "CH3CHCHO": 3.02276341700968e-06,
   "CH2CHCHOH": 5.674186339290021e-07,
   "CH2CH2CHO": 5.2961962533290575e-09,
   "vinoxylmethyl": 3.1913567369881204e-08,
   "CH3CH2CHO": 9.52748691931186e-05,
   "cC3H6O": 0.05960819828109173,
   "CH2CHCH2OH": 0.0002063456575705778,
   "CH3CHCHOH": 0.000723057810274558,
   "CH3C(O)CH3": 7.954349850699894e-06,
   "nC3H7O": 1.4001123666980248e-05,
   "iC3H7O": 1.0767766118195085e-11,
   "CH3CH2CHOH": 7.463814728815383e-09,
   "CH3CHCH2OH": 5.5673001105388027e-08,
   "CH2CH2CH2OH": 7.777053428536116e-11,
   "OCHCH2CH2O": 9.623063760595184e-14,
   "oxiranylmet": 2.9327879509018714e-06,
   "CH3COCH2O": 4.066853628721253e-17,
   "CH3CH(CHO)O": 9.400670139352319e-15,
   "CH2CHCH2OO": 1.3643801840627883e-07,
   "CHCHCH2OOH": 1.3874414449734509e-11,
   "CH2CHCH2OOH": 1.0780219140930789e-07,
   "CH3CHCHOOH": 2.561929628634241e-17,
   "CH3C(CH2)OOH": 3.4493220846501033e-18,
   "nC3H7OO": 1.8343182593630633e-08,
   "iC3H7OO": 6.287997214175511e-07,
   "CH2CH2CH2OOH": 2.148482093471304e-10,
   "CH3CHCH2OOH": 1.4380867022071731e-10,
   "CH2CH(OOH)CH3": 2.4996747882557986e-11,
   "nC3H7OOH": 6.377429345023893e-12,
   "iC3H7OOH": 2.2048408139659905e-10,
   "OCHCH2CH2OOH": 9.792286833273156e-14,
   "cC2H3OCH2OOH": 2.878359014792496e-11,
   "CH3COCH2OOH": 1.2413748386548845e-14,
   "CH3CHOOHCHO": 6.225173617187612e-15,
   "HOOCCCOO*": 1.802094064007138e-13,
   "HOOCC(C)OO*": 1.3413686387974635e-13,
   "HOOC(C)COO*": 4.686145397604538e-14,
   "HOOCC(C*)OOH": 3.823584447215432e-17
  }
 },
 {
  "t": 5.383099999965376,
  "T": 1100.587597873301,
  "p": 101325.0,
  "sxC": {
   "C": 2.6673714544924436e-17,
   "CH": 1.3271975232675054e-13,
   "CH2": 9.655895375157009e-09,
   "CH2(S)": 1.1280578539269571e-10,
   "CH3": 0.0003094075811276582,
   "CH4": 0.07603731090359857,
   "CO": 0.07350804682366906,
   "HCO": 3.227899509989067e-06,
   "CH2O": 0.02213358973613774,
   "HCOH": 3.598342772008243e-10,
   "CH3O": 9.937920616055312e-07,
   "CH2OH": 8.35586615925596e-08,
   "CH3OH": 0.004297864772771063,
   "CO2": 0.0010511598297425918,
   "HOCO": 4.7563102370775e-09,
   "OCHO": 1.7534435851977902e-14,
   "HOCHO": 5.489582352448725e-05,
   "CH3OO": 1.8483217908094637e-06,
   "CH2OOH": 5.812203722519389e-16,
   "HOCH2O": 1.2712690043930872e-13,
   "CH3OOH": 1.5966599446219406e-07,
   "C2": 2.284966309177985e-18,
   "C2H": 1.5884371540092515e-12,
   "C2H2": 0.00400972974832037,
   "H2CC": 3.443888545638501e-11,
   "C2H3": 4.713317735991463e-06,
   "C2H4": 0.21469670534025825,
   "C2H5": 2.8138500445106383e-05,
   "C2H6": 0.020067217853522026,
   "C2O": 4.308287963860075e-13,
   "HCCO": 1.4914273843646258e-07,
   "HCCOH": 4.822987112776717e-07,
   "CH2CO": 0.0025026383870843617,
   "CHCHO": 2.3162193283817028e-08,
   "CHCHOH": 6.325678506938431e-09,
   "cC2H3O": 5.84390878530031e-13,
   "CH3CO": 7.883491129794379e-08,
   "CH2CHO": 1.608271875365026e-05,
   "CH3CHO": 0.019712469262783763,
   "cC2H4O": 0.0009959081770967032,
   "CH2CHOH": 0.004062261625401563,
   "CH3CH2O": 1.1436949017291818e-10,
   "CH3CHOH": 2.2529310780718568e-08,
   "CH2CH2OH": 1.1918155720772965e-07,
   "CH3CH2OH": 2.8619096037060525e-05,
   "OCHCO": 8.963173274938096e-15,
   "OCHCHO": 0.0004199405044928154,
   "CH2CHOO": 5.8235431482936154e-09,
   "CH3C(O)O": 3.5637362073927587e-16,
   "CH2CHOOH": 5.398197308162635e-11,
   "CH3C(O)OH": 2.257278855912797e-08,
   "CH3CH2OO": 6.030469994390069e-07,
   "CH3CHOOH": 7.140710828714804e-18,
   "CH2CH2OOH": 6.4489818338863735e-12,
   "CH3CH2OOH": 3.2255969595668674e-09,
   "CH3C(O)OO": 3.497633464287237e-10,
   "CH3C(O)OOH": 1.4390676349762472e-12,
   "HOCH2CH2OO": 1.18599831342328e-11,
   "C3H2": 5.684938004362104e-18,
   "cC3H2": 1.3057162104518954e-10,
   "C3H3": 0.00011220718617852293,
   "CH2CCH": 1.6854535221996823e-06,
   "CH2CCH2": 0.009146299694687745,
   "CH3CCH": 0.0023291406062853175,
   "cC3H4": 3.660691844663051e-08,
   "CH2CHCH2": 0.0008499616809787222,
   "CH3CHCH": 1.993293673326462e-06,
   "CH3CCH2": 1.187536139402525e-06,
   "cC3H5": 1.7481760406664125e-09,
   "C3H6": 0.4085767148736196,
   "cC3H6": 4.1869748390609374e-05,
   "iC3H7": 0.00014846477815988132,
   "nC3H7": 1.9933203567239153e-05,
   "C3H8": 0.5556891299198913,
   "CHCC*O": 2.1169336960642567e-07,
   "CH*CCO": 3.263374945348645e-06,
   "C*CCHO": 2.2659526728467268e-14,
   "CH2CCO": 0.001008900785579172,
   "CHCCHO": 9.440330461883187e-06,
   "C2H3CO": 4.2896936384228725e-05,
   "CHCHCHO": 6.643310887917383e-10,
   "CH2CCHO": 1.41494882868947e-07,
   "CH3CCO": 1.2283740458567168e-07,
   "C2H3CHO": 0.0733904542357948,
   "CH3CHCO": 0.0004136852151503472,
   "CH2CHCH2O": 2.3302629641681454e-08,
   "propen1oxy": 2.7399651374054534e-07,
   "propen2oxy": 3.798580521587054e-08,
   "CH2CCH2OH": 2.004910923903791e-09,
   "CH2C(OH)CH2": 0.0001452204032255561,
   "CH3C(OH)CH": 6.802571186327917e-09,
   "CH3CH2CO": 1.2260959156629003e-10,
   "CH3C(O)CH2": 1.5308510129270483e-06,
   "CH3CHCHO": 2.7506576210073113e-06,
   "CH2CHCHOH": 5.17956662931984e-07,
   "CH2CH2CHO": 4.821787223668847e-09,
   "vinoxylmethyl": 2.8787960343521716e-08,
   "CH3CH2CHO": 9.086281466612698e-05,
   "cC3H6O": 0.058771582659595506,
   "CH2CHCH2OH": 0.0002036715390802778,
   "CH3CHCHOH": 0.0007157977292412831,
   "CH3C(O)CH3": 8.043848109533609e-06,
   "nC3H7O": 1.2803837814525724e-05,
   "iC3H7O": 8.939374355248299e-12,
   "CH3CH2CHOH": 6.8456895618132914e-09,
   "CH3CHCH2OH": 4.9436072958505735e-08,
   "CH2CH2CH2OH": 7.054530598731183e-11,
   "OCHCH2CH2O": 9.17587216148624e-14,
   "oxiranylmet": 2.8772193215613176e-06,
   "CH3COCH2O": 3.767144620769359e-17,
   "CH3CH(CHO)O": 9.127838425453893e-15,
   "CH2CHCH2OO": 1.2627755926343993e-07,
   "CHCHCH2OOH": 1.3577129306573164e-11,
   "CH2CHCH2OOH": 9.132628878201509e-08,
   "CH3CHCHOOH": 2.3023520361880095e-17,
   "CH3C(CH2)OOH": 3.060381245035183e-18,
   "nC3H7OO": 1.4593624754772432e-08,
   "iC3H7OO": 5.146093621961689e-07,
   "CH2CH2CH2OOH": 1.7772932851206496e-10,
   "CH3CHCH2OOH": 1.256202400471778e-10,
   "CH2CH(OOH)CH3": 2.2978477524250067e-11,
   "nC3H7OOH": 4.700541770866201e-12,
   "iC3H7OOH": 1.673047412895169e-10,
   "OCHCH2CH2OOH": 7.038447178026554e-14,
   "cC2H3OCH2OOH": 2.462180902524377e-11,
   "CH3COCH2OOH": 9.944729248404491e-15,
   "CH3CHOOHCHO": 4.752978023364478e-15,
   "HOOCCCOO*": 1.3328247567503828e-13,
   "HOOCC(C)OO*": 1.0500131332671567e-13,
   "HOOC(C)COO*": 3.8530983616356167e-14,
   "HOOCC(C*)OOH": 3.182028758362539e-17
  }
 },
 {
  "t": 5.383239999965371,
  "T": 1104.9616580698446,
  "p": 101325.00000000001,
  "sxC": {
   "C": 2.7457170362363046e-17,
   "CH": 1.3307165507082673e-13,
   "CH2": 9.825565890008373e-09,
   "CH2(S)": 1.0768656625105613e-10,
   "CH3": 0.00029925413171657937,
   "CH4": 0.07752783680854114,
   "CO": 0.07511548521388743,
   "HCO": 3.17075414867868e-06,
   "CH2O": 0.021408871377471005,
   "HCOH": 3.5002872573353336e-10,
   "CH3O": 8.594948982023939e-07,
   "CH2OH": 8.236699863425121e-08,
   "CH3OH": 0.004199899311885661,
   "CO2": 0.0010779644019998918,
   "HOCO": 4.541037265354342e-09,
   "OCHO": 1.7006897401753093e-14,
   "HOCHO": 5.57203985787035e-05,
   "CH3OO": 1.6164635322322183e-06,
   "CH2OOH": 4.600404742743728e-16,
   "HOCH2O": 1.1544525389124588e-13,
   "CH3OOH": 1.333718320689581e-07,
   "C2": 2.3034096510988958e-18,
   "C2H": 1.6895955264525359e-12,
   "C2H2": 0.00426006695295592,
   "H2CC": 4.097705453161978e-11,
   "C2H3": 4.784300515179917e-06,
   "C2H4": 0.21834728726960662,
   "C2H5": 2.651882080110006e-05,
   "C2H6": 0.020470049625688352,
   "C2O": 4.4441610943040203e-13,
   "HCCO": 1.5449256428582858e-07,
   "HCCOH": 5.093296145395448e-07,
   "CH2CO": 0.002611673437249513,
   "CHCHO": 2.3404184138212822e-08,
   "CHCHOH": 6.028104831222949e-09,
   "cC2H3O": 5.177278962524964e-13,
   "CH3CO": 7.391947360053495e-08,
   "CH2CHO": 1.5566254120813645e-05,
   "CH3CHO": 0.018943914034122395,
   "cC2H4O": 0.0009398722341092945,
   "CH2CHOH": 0.004128517529133002,
   "CH3CH2O": 1.011427200860145e-10,
   "CH3CHOH": 2.1039178063749193e-08,
   "CH2CH2OH": 1.0922747952627645e-07,
   "CH3CH2OH": 2.885306812265504e-05,
   "OCHCO": 8.604522877817136e-15,
   "OCHCHO": 0.00041158868203074276,
   "CH2CHOO": 5.348553953948634e-09,
   "CH3C(O)O": 3.5707329866963e-16,
   "CH2CHOOH": 4.56911039024788e-11,
   "CH3C(O)OH": 2.4462449415228553e-08,
   "CH3CH2OO": 5.12822828792686e-07,
   "CH3CHOOH": 5.442106709509231e-18,
   "CH2CH2OOH": 5.985159531795683e-12,
   "CH3CH2OOH": 2.5916028382361604e-09,
   "CH3C(O)OO": 2.952479736817329e-10,
   "CH3C(O)OOH": 1.0603349741877295e-12,
   "HOCH2CH2OO": 9.813159704206137e-12,
   "C3H2": 6.996467218084827e-18,
   "cC3H2": 1.5867926962223728e-10,
   "C3H3": 0.00012194105211878345,
   "CH2CCH": 1.9717001201972207e-06,
   "CH2CCH2": 0.009436135802190755,
   "CH3CCH": 0.002522014275079229,
   "cC3H4": 4.026008196679667e-08,
   "CH2CHCH2": 0.0008507099482458678,
   "CH3CHCH": 1.8929392945324684e-06,
   "CH3CCH2": 1.2245219653003558e-06,
   "cC3H5": 1.8412678499191755e-09,
   "C3H6": 0.4027998235673871,
   "cC3H6": 4.589782178120232e-05,
   "iC3H7": 0.0001356906236710913,
   "nC3H7": 1.8259383801749743e-05,
   "C3H8": 0.565119935350745,
   "CHCC*O": 2.1093878255686496e-07,
   "CH*CCO": 3.3962070008723433e-06,
   "C*CCHO": 2.4054433703248566e-14,
   "CH2CCO": 0.0010476859163300637,
   "CHCCHO": 9.351276491263255e-06,
   "C2H3CO": 4.526382502166555e-05,
   "CHCHCHO": 6.268538281877048e-10,
   "CH2CCHO": 1.342310941120002e-07,
   "CH3CCO": 1.237290345777727e-07,
   "C2H3CHO": 0.07342501533352623,
   "CH3CHCO": 0.00044677229522971406,
   "CH2CHCH2O": 2.112646590995088e-08,
   "propen1oxy": 2.6947691007878096e-07,
   "propen2oxy": 3.7360421723723284e-08,
   "CH2CCH2OH": 1.859380498790547e-09,
   "CH2C(OH)CH2": 0.00014032149403717976,
   "CH3C(OH)CH": 6.530048085332526e-09,
   "CH3CH2CO": 1.1441146184538034e-10,
   "CH3C(O)CH2": 1.4000200941126503e-06,
   "CH3CHCHO": 2.5045049658281014e-06,
   "CH2CHCHOH": 4.7286639158783267e-07,
   "CH2CH2CHO": 4.379230458825284e-09,
   "vinoxylmethyl": 2.5872804758140462e-08,
   "CH3CH2CHO": 8.683668794474184e-05,
   "cC3H6O": 0.05804126566707869,
   "CH2CHCH2OH": 0.00020086233404079053,
   "CH3CHCHOH": 0.0007080846845432207,
   "CH3C(O)CH3": 8.109588859779961e-06,
   "nC3H7O": 1.1661299801527952e-05,
   "iC3H7O": 7.47728994014558e-12,
   "CH3CH2CHOH": 6.2665031770224715e-09,
   "CH3CHCH2OH": 4.388233081295237e-08,
   "CH2CH2CH2OH": 6.379969361996484e-11,
   "OCHCH2CH2O": 8.69249262255057e-14,
   "oxiranylmet": 2.8292259172434125e-06,
   "CH3COCH2O": 3.465280868340692e-17,
   "CH3CH(CHO)O": 8.771185711138454e-15,
   "CH2CHCH2OO": 1.1695248718744083e-07,
   "CHCHCH2OOH": 1.3196474097293495e-11,
   "CH2CHCH2OOH": 7.772700289042795e-08,
   "CH3CHCHOOH": 2.0665362553566544e-17,
   "CH3C(CH2)OOH": 2.71836672073927e-18,
   "nC3H7OO": 1.1791573026734552e-08,
   "iC3H7OO": 4.2519560695302844e-07,
   "CH2CH2CH2OOH": 1.4866007793023392e-10,
   "CH3CHCH2OOH": 1.1025132025839457e-10,
   "CH2CH(OOH)CH3": 2.1126231167222394e-11,
   "nC3H7OOH": 3.5504901193483343e-12,
   "iC3H7OOH": 1.29325959492523e-10,
   "OCHCH2CH2OOH": 5.199552496554461e-14,
   "cC2H3OCH2OOH": 2.1168924906957913e-11,
   "CH3COCH2OOH": 8.09566231009272e-15,
   "CH3CHOOHCHO": 3.702953340253667e-15,
   "HOOCCCOO*": 1.0091144305176442e-13,
   "HOOCC(C)OO*": 8.35843284685158e-14,
   "HOOC(C)COO*": 3.207891707801828e-14,
   "HOOCC(C*)OOH": 2.6758946935973482e-17
  }
 },
 {
  "t": 5.383399999965365,
  "T": 1109.5784891434098,
  "p": 101325.0,
  "sxC": {
   "C": 2.730210285330155e-17,
   "CH": 1.300067415602023e-13,
   "CH2": 9.88719257713084e-09,
   "CH2(S)": 1.0061233907028051e-10,
   "CH3": 0.00028564349634433437,
   "CH4": 0.07920068081000936,
   "CO": 0.07689197104652869,
   "HCO": 3.071401912813506e-06,
   "CH2O": 0.02058213232736494,
   "HCOH": 3.3776472789924813e-10,
   "CH3O": 7.208015514619441e-07,
   "CH2OH": 8.006195871742306e-08,
   "CH3OH": 0.004095216375086355,
   "CO2": 0.0011063966693818973,
   "HOCO": 4.235904935080303e-09,
   "OCHO": 1.6147441838757048e-14,
   "HOCHO": 5.653067617507319e-05,
   "CH3OO": 1.3844039865151554e-06,
   "CH2OOH": 3.479170525883168e-16,
   "HOCH2O": 1.0208205860145676e-13,
   "CH3OOH": 1.0869797623461753e-07,
   "C2": 2.2404319943853933e-18,
   "C2H": 1.7735022223775549e-12,
   "C2H2": 0.0045424272978538535,
   "H2CC": 4.9244843017193595e-11,
   "C2H3": 4.803531961513455e-06,
   "C2H4": 0.22232599294530483,
   "C2H5": 2.4561075542114245e-05,
   "C2H6": 0.020863060656120577,
   "C2O": 4.453697928304706e-13,
   "HCCO": 1.5802720381256237e-07,
   "HCCOH": 5.377974200726462e-07,
   "CH2CO": 0.0027377068533936764,
   "CHCHO": 2.3394766070982308e-08,
   "CHCHOH": 5.6202453215118845e-09,
   "cC2H3O": 4.42922897075434e-13,
   "CH3CO": 6.799394571618469e-08,
   "CH2CHO": 1.4876692384205657e-05,
   "CH3CHO": 0.0180896697112377,
   "cC2H4O": 0.0008729809161095258,
   "CH2CHOH": 0.00419717222571224,
   "CH3CH2O": 8.729331532131948e-11,
   "CH3CHOH": 1.9198418133433628e-08,
   "CH2CH2OH": 9.783140875112275e-08,
   "CH3CH2OH": 2.9020010627153146e-05,
   "OCHCO": 8.118529105642958e-15,
   "OCHCHO": 0.00040041001417168593,
   "CH2CHOO": 4.821103227315232e-09,
   "CH3C(O)O": 3.556104794386713e-16,
   "CH2CHOOH": 3.763788851985148e-11,
   "CH3C(O)OH": 2.6901864132076595e-08,
   "CH3CH2OO": 4.252452729904309e-07,
   "CH3CHOOH": 3.937841481244765e-18,
   "CH2CH2OOH": 5.465633397980276e-12,
   "CH3CH2OOH": 2.018748269368197e-09,
   "CH3C(O)OO": 2.425401236477981e-10,
   "CH3C(O)OOH": 7.521333364324353e-13,
   "HOCH2CH2OO": 7.872902953803465e-12,
   "C3H2": 8.635517035225278e-18,
   "cC3H2": 1.9535907296719723e-10,
   "C3H3": 0.0001323724747436491,
   "CH2CCH": 2.331570675068963e-06,
   "CH2CCH2": 0.00973684356617251,
   "CH3CCH": 0.002742941150585089,
   "cC3H4": 4.449998775901057e-08,
   "CH2CHCH2": 0.000844201875772041,
   "CH3CHCH": 1.7613866582074753e-06,
   "CH3CCH2": 1.2536739241051623e-06,
   "cC3H5": 1.926431743197958e-09,
   "C3H6": 0.39654504232439813,
   "cC3H6": 5.067919013218502e-05,
   "iC3H7": 0.00012135477753486756,
   "nC3H7": 1.6381444654550066e-05,
   "C3H8": 0.5753218863068656,
   "CHCC*O": 2.0779522565557318e-07,
   "CH*CCO": 3.5120944389693514e-06,
   "C*CCHO": 2.531990913335766e-14,
   "CH2CCO": 0.0010889584862860393,
   "CHCCHO": 9.238740108324207e-06,
   "C2H3CO": 4.775420557338895e-05,
   "CHCHCHO": 5.811785067551222e-10,
   "CH2CCHO": 1.2512968047300902e-07,
   "CH3CCO": 1.2332040169221168e-07,
   "C2H3CHO": 0.07343258414066908,
   "CH3CHCO": 0.00048630517315702753,
   "CH2CHCH2O": 1.8662137810739127e-08,
   "propen1oxy": 2.647486553838836e-07,
   "propen2oxy": 3.6706349347567496e-08,
   "CH2CCH2OH": 1.6833819212053987e-09,
   "CH2C(OH)CH2": 0.00013270623643376426,
   "CH3C(OH)CH": 6.1410274736573695e-09,
   "CH3CH2CO": 1.0464572629806379e-10,
   "CH3C(O)CH2": 1.2568808095187396e-06,
   "CH3CHCHO": 2.2376287212490856e-06,
   "CH2CHCHOH": 4.2365345514824733e-07,
   "CH2CH2CHO": 3.888103576423895e-09,
   "vinoxylmethyl": 2.264703267042129e-08,
   "CH3CH2CHO": 8.24072555242557e-05,
   "cC3H6O": 0.0572710676003456,
   "CH2CHCH2OH": 0.00019731747446696796,
   "CH3CHCHOH": 0.0006983225916990016,
   "CH3C(O)CH3": 8.164529696960643e-06,
   "nC3H7O": 1.0374908733222451e-05,
   "iC3H7O": 6.075694802832989e-12,
   "CH3CH2CHOH": 5.620687183656442e-09,
   "CH3CHCH2OH": 3.797006289996159e-08,
   "CH2CH2CH2OH": 5.634465400435552e-11,
   "OCHCH2CH2O": 8.086981910856181e-14,
   "oxiranylmet": 2.779076922894726e-06,
   "CH3COCH2O": 3.110545131302722e-17,
   "CH3CH(CHO)O": 8.262716558054717e-15,
   "CH2CHCH2OO": 1.0667064450466683e-07,
   "CHCHCH2OOH": 1.2660321068169296e-11,
   "CH2CHCH2OOH": 6.425935105264775e-08,
   "CH3CHCHOOH": 1.810469891962615e-17,
   "CH3C(CH2)OOH": 2.357413267279192e-18,
   "nC3H7OO": 9.264735859213515e-09,
   "iC3H7OO": 3.4110100662874133e-07,
   "CH2CH2CH2OOH": 1.2122698219873092e-10,
   "CH3CHCH2OOH": 9.465321646454688e-11,
   "CH2CH(OOH)CH3": 1.9086447334261885e-11,
   "nC3H7OOH": 2.596160724742891e-12,
   "iC3H7OOH": 9.663756476065335e-11,
   "OCHCH2CH2OOH": 3.7120775221483386e-14,
   "cC2H3OCH2OOH": 1.7723236120652356e-11,
   "CH3COCH2OOH": 6.420211381067988e-15,
   "CH3CHOOHCHO": 2.797873756814691e-15,
   "HOOCCCOO*": 7.391027304326542e-14,
   "HOOCC(C)OO*": 6.458848045800241e-14,
   "HOOC(C)COO*": 2.6042458584511525e-14,
   "HOOCC(C*)OOH": 2.1943334024880933e-17
  }
 },
 {
  "t": 5.383569999965358,
  "T": 1114.0221152440947,
  "p": 101325.0,
  "sxC": {
   "C": 2.6058399915995164e-17,
   "CH": 1.2339232867101324e-13,
   "CH2": 9.809872488204015e-09,
   "CH2(S)": 9.227410406976083e-11,
   "CH3": 0.0002695173832902424,
   "CH4": 0.08092599561135999,
   "CO": 0.07869281149756702,
   "HCO": 2.934922831457953e-06,
   "CH2O": 0.019718543243667605,
   "HCOH": 3.239341878422389e-10,
   "CH3O": 5.924008028517854e-07,
   "CH2OH": 7.671793230764777e-08,
   "CH3OH": 0.003993059414546307,
   "CO2": 0.0011338245638666915,
   "HOCO": 3.8650989757293226e-09,
   "OCHO": 1.501155573806162e-14,
   "HOCHO": 5.7239507535254376e-05,
   "CH3OO": 1.1737277762755206e-06,
   "CH2OOH": 2.55904216069673e-16,
   "HOCH2O": 8.845035978222717e-14,
   "CH3OOH": 8.774927129026148e-08,
   "C2": 2.0914782038754375e-18,
   "C2H": 1.8225969341883277e-12,
   "C2H2": 0.004833309145595715,
   "H2CC": 5.880512844994905e-11,
   "C2H3": 4.7566208654806625e-06,
   "C2H4": 0.22629106213892225,
   "C2H5": 2.2451617502084187e-05,
   "C2H6": 0.021203714044198907,
   "C2O": 4.304458722459941e-13,
   "HCCO": 1.5876676460338238e-07,
   "HCCOH": 5.647369286432673e-07,
   "CH2CO": 0.0028716850294273504,
   "CHCHO": 2.3078184673780718e-08,
   "CHCHOH": 5.136499406848771e-09,
   "cC2H3O": 3.6821590467332017e-13,
   "CH3CO": 6.162711679960165e-08,
   "CH2CHO": 1.4062523321102209e-05,
   "CH3CHO": 0.017225801092390174,
   "cC2H4O": 0.0007998498146947349,
   "CH2CHOH": 0.004261185131507279,
   "CH3CH2O": 7.425394824524979e-11,
   "CH3CHOH": 1.720899437229251e-08,
   "CH2CH2OH": 8.611422159035592e-08,
   "CH3CH2OH": 2.9092471605504755e-05,
   "OCHCO": 7.544731400423571e-15,
   "OCHCHO": 0.00038680571212879863,
   "CH2CHOO": 4.291739137212982e-09,
   "CH3C(O)O": 3.510046842794616e-16,
   "CH2CHOOH": 3.058430102772552e-11,
   "CH3C(O)OH": 2.9835077592298135e-08,
   "CH3CH2OO": 3.4859247262512354e-07,
   "CH3CHOOH": 2.7638326920745528e-18,
   "CH2CH2OOH": 4.93802150551498e-12,
   "CH3CH2OOH": 1.5536662287637809e-09,
   "CH3C(O)OO": 1.9663443761282657e-10,
   "CH3C(O)OOH": 5.281374269621381e-13,
   "HOCH2CH2OO": 6.216538277498673e-12,
   "C3H2": 1.0466982896979828e-17,
   "cC3H2": 2.394157469647371e-10,
   "C3H3": 0.00014229019452773872,
   "CH2CCH": 2.74650642402574e-06,
   "CH2CCH2": 0.010018014779119833,
   "CH3CCH": 0.0029743301955235525,
   "cC3H4": 4.899903229173682e-08,
   "CH2CHCH2": 0.0008296001923624877,
   "CH3CHCH": 1.6104421183083716e-06,
   "CH3CCH2": 1.2692684131651748e-06,
   "cC3H5": 1.9900852454277937e-09,
   "C3H6": 0.3903431111862567,
   "cC3H6": 5.591734316970551e-05,
   "iC3H7": 0.00010691963103283345,
   "nC3H7": 1.4486539670553998e-05,
   "C3H8": 0.5854033808493914,
   "CHCC*O": 2.0205197879515352e-07,
   "CH*CCO": 3.5895846414390667e-06,
   "C*CCHO": 2.6228538987198034e-14,
   "CH2CCO": 0.0011282628873823313,
   "CHCCHO": 9.110040241950078e-06,
   "C2H3CO": 5.006157666757929e-05,
   "CHCHCHO": 5.314521582628733e-10,
   "CH2CCHO": 1.1496252328694975e-07,
   "CH3CCO": 1.2137521726565966e-07,
   "C2H3CHO": 0.07341212712993699,
   "CH3CHCO": 0.0005297243078939686,
   "CH2CHCH2O": 1.6165945806031334e-08,
   "propen1oxy": 2.6023286472480647e-07,
   "propen2oxy": 3.6081819137942806e-08,
   "CH2CCH2OH": 1.4941976506899771e-09,
   "CH2C(OH)CH2": 0.00012269556266605088,
   "CH3C(OH)CH": 5.665133174369021e-09,
   "CH3CH2CO": 9.426518225546349e-11,
   "CH3C(O)CH2": 1.1151445755264815e-06,
   "CH3CHCHO": 1.9758616146868483e-06,
   "CH2CHCHOH": 3.7509105492725074e-07,
   "CH2CH2CHO": 3.3981364698535926e-09,
   "vinoxylmethyl": 1.9447567930062105e-08,
   "CH3CH2CHO": 7.795993120933718e-05,
   "cC3H6O": 0.0565301723013653,
   "CH2CHCH2OH": 0.00019321668270615736,
   "CH3CHCHOH": 0.000687060994316595,
   "CH3C(O)CH3": 8.20166154800894e-06,
   "nC3H7O": 9.080108228259489e-06,
   "iC3H7O": 4.867824453443479e-12,
   "CH3CH2CHOH": 4.972482872378353e-09,
   "CH3CHCH2OH": 3.2300382945749814e-08,
   "CH2CH2CH2OH": 4.896640181004261e-11,
   "OCHCH2CH2O": 7.412446629844064e-14,
   "oxiranylmet": 2.7312346066495156e-06,
   "CH3COCH2O": 2.7401872856126927e-17,
   "CH3CH(CHO)O": 7.636519176444386e-15,
   "CH2CHCH2OO": 9.637360190412005e-08,
   "CHCHCH2OOH": 1.200367241799167e-11,
   "CH2CHCH2OOH": 5.224870159703363e-08,
   "CH3CHCHOOH": 1.5598120323446696e-17,
   "CH3C(CH2)OOH": 2.0131486524873583e-18,
   "nC3H7OO": 7.209628666741996e-09,
   "iC3H7OO": 2.6994680475210676e-07,
   "CH2CH2CH2OOH": 9.784785423369339e-11,
   "CH3CHCH2OOH": 8.034439999255338e-11,
   "CH2CH(OOH)CH3": 1.7049849995795133e-11,
   "nC3H7OOH": 1.883628697505648e-12,
   "iC3H7OOH": 7.13721362876054e-11,
   "OCHCH2CH2OOH": 2.6300459986632337e-14,
   "cC2H3OCH2OOH": 1.4617671465712892e-11,
   "CH3COCH2OOH": 5.046931893303064e-15,
   "CH3CHOOHCHO": 2.0950612208213213e-15,
   "HOOCCCOO*": 5.365336007987363e-14,
   "HOOCC(C)OO*": 4.9407982876608294e-14,
   "HOOC(C)COO*": 2.093262503034176e-14,
   "HOOCC(C*)OOH": 1.7800756109197176e-17
  }
 },
 {
  "t": 5.383749999965351,
  "T": 1118.2140180790439,
  "p": 101325.00000000001,
  "sxC": {
   "C": 2.3881362750994556e-17,
   "CH": 1.1381958054665727e-13,
   "CH2": 9.59563268098746e-09,
   "CH2(S)": 8.322462239290357e-11,
   "CH3": 0.0002514575120860625,
   "CH4": 0.08267834867746966,
   "CO": 0.08048916601678828,
   "HCO": 2.7676997727599154e-06,
   "CH2O": 0.01883361850991002,
   "HCOH": 3.088151835211471e-10,
   "CH3O": 4.780627630794214e-07,
   "CH2OH": 7.248484251010532e-08,
   "CH3OH": 0.0038952176698357523,
   "CO2": 0.001159674112082091,
   "HOCO": 3.449048664117274e-09,
   "OCHO": 1.366521904384078e-14,
   "HOCHO": 5.783020803865016e-05,
   "CH3OO": 9.87019371657843e-07,
   "CH2OOH": 1.8366614259778748e-16,
   "HOCH2O": 7.519266242181573e-14,
   "CH3OOH": 7.036361193005505e-08,
   "C2": 1.8727077872258925e-18,
   "C2H": 1.8316446552005563e-12,
   "C2H2": 0.00512655242860391,
   "H2CC": 6.957101833596673e-11,
   "C2H3": 4.643873405877201e-06,
   "C2H4": 0.23017067228568308,
   "C2H5": 2.0285799839604606e-05,
   "C2H6": 0.021484456052551518,
   "C2O": 4.006518128302616e-13,
   "HCCO": 1.565274157619773e-07,
   "HCCOH": 5.892750399979931e-07,
   "CH2CO": 0.0030117914053703664,
   "CHCHO": 2.2460455878964696e-08,
   "CHCHOH": 4.603158946357389e-09,
   "cC2H3O": 2.9729477006088297e-13,
   "CH3CO": 5.510526195815053e-08,
   "CH2CHO": 1.3151612907100567e-05,
   "CH3CHO": 0.016373123820482623,
   "cC2H4O": 0.0007218181160077825,
   "CH2CHOH": 0.004318663380201144,
   "CH3CH2O": 6.23985386846937e-11,
   "CH3CHOH": 1.5188595744104433e-08,
   "CH2CH2OH": 7.455937853143184e-08,
   "CH3CH2OH": 2.907105711679962e-05,
   "OCHCO": 6.911625292764432e-15,
   "OCHCHO": 0.0003707729117952631,
   "CH2CHOO": 3.777945862332782e-09,
   "CH3C(O)O": 3.4280348932393425e-16,
   "CH2CHOOH": 2.4582157901985365e-11,
   "CH3C(O)OH": 3.3334085392960895e-08,
   "CH3CH2OO": 2.833752686182846e-07,
   "CH3CHOOH": 1.890478488521757e-18,
   "CH2CH2OOH": 4.4183230644131325e-12,
   "CH3CH2OOH": 1.1864185577601896e-09,
   "CH3C(O)OO": 1.5779362118892877e-10,
   "CH3C(O)OOH": 3.697067558422055e-13,
   "HOCH2CH2OO": 4.843449033209785e-12,
   "C3H2": 1.2405343601651443e-17,
   "cC3H2": 2.912667620310482e-10,
   "C3H3": 0.00015118232673294628,
   "CH2CCH": 3.21386488809984e-06,
   "CH2CCH2": 0.010271865263606838,
   "CH3CCH": 0.003211608948819392,
   "cC3H4": 5.3669687403816466e-08,
   "CH2CHCH2": 0.0008071826583404887,
   "CH3CHCH": 1.4479899419267288e-06,
   "CH3CCH2": 1.2699364667237916e-06,
   "cC3H5": 2.0279419740164253e-09,
   "C3H6": 0.38429450532887405,
   "cC3H6": 6.15864223786304e-05,
   "iC3H7": 9.295945804023308e-05,
   "nC3H7": 1.2647021744330731e-05,
   "C3H8": 0.5951763131652524,
   "CHCC*O": 1.9380328205923632e-07,
   "CH*CCO": 3.6208649310586853e-06,
   "C*CCHO": 2.6693232338292602e-14,
   "CH2CCO": 0.0011638932228539445,
   "CHCCHO": 8.967530234778909e-06,
   "C2H3CO": 5.2045088962412145e-05,
   "CHCHCHO": 4.798134318376366e-10,
   "CH2CCHO": 1.041535910714131e-07,
   "CH3CCO": 1.1793802259156475e-07,
   "C2H3CHO": 0.07336830923803558,
   "CH3CHCO": 0.0005765304257215559,
   "CH2CHCH2O": 1.3748010324295203e-08,
   "propen1oxy": 2.559969788340171e-07,
   "propen2oxy": 3.5496114316025656e-08,
   "CH2CCH2OH": 1.3011493207937218e-09,
   "CH2C(OH)CH2": 0.00011063474453829487,
   "CH3C(OH)CH": 5.127440277010384e-09,
   "CH3CH2CO": 8.373868129895586e-11,
   "CH3C(O)CH2": 9.791387334651709e-07,
   "CH3CHCHO": 1.7270205591488507e-06,
   "CH2CHCHOH": 3.2869047263098886e-07,
   "CH2CH2CHO": 2.928002852452413e-09,
   "vinoxylmethyl": 1.640446870978968e-08,
   "CH3CH2CHO": 7.358723555491916e-05,
   "cC3H6O": 0.05583105389753776,
   "CH2CHCH2OH": 0.00018857898778780902,
   "CH3CHCHOH": 0.0006744102446413971,
   "CH3C(O)CH3": 8.221019575897355e-06,
   "nC3H7O": 7.83240486221252e-06,
   "iC3H7O": 3.858287489244091e-12,
   "CH3CH2CHOH": 4.345641787602062e-09,
   "CH3CHCH2OH": 2.7052902356335745e-08,
   "CH2CH2CH2OH": 4.195983117281871e-11,
   "OCHCH2CH2O": 6.697218662688657e-14,
   "oxiranylmet": 2.686401664165306e-06,
   "CH3COCH2O": 2.3723671476824564e-17,
   "CH3CH(CHO)O": 6.919925504126455e-15,
   "CH2CHCH2OO": 8.63419626088326e-08,
   "CHCHCH2OOH": 1.1251089847879833e-11,
   "CH2CHCH2OOH": 4.187355393251254e-08,
   "CH3CHCHOOH": 1.32311534669009e-17,
   "CH3C(CH2)OOH": 1.6951527366605389e-18,
   "nC3H7OO": 5.577482859821899e-09,
   "iC3H7OO": 2.114614837914764e-07,
   "CH2CH2CH2OOH": 7.841739361389375e-11,
   "CH3CHCH2OOH": 6.758211857907744e-11,
   "CH2CH(OOH)CH3": 1.5076109540256804e-11,
   "nC3H7OOH": 1.3628182838027766e-12,
   "iC3H7OOH": 5.2337721881019556e-11,
   "OCHCH2CH2OOH": 1.8588151612168963e-14,
   "cC2H3OCH2OOH": 1.189986096964436e-11,
   "CH3COCH2OOH": 3.9447698897353754e-15,
   "CH3CHOOHCHO": 1.5612742439052903e-15,
   "HOOCCCOO*": 3.878688168084696e-14,
   "HOOCC(C)OO*": 3.756032389822802e-14,
   "HOOC(C)COO*": 1.6704270728360725e-14,
   "HOOCC(C*)OOH": 1.4322965367197055e-17
  }
 },
 {
  "t": 5.383959999965343,
  "T": 1122.4753047897825,
  "p": 101325.0,
  "sxC": {
   "C": 2.0801343179030857e-17,
   "CH": 1.0110993771598693e-13,
   "CH2": 9.225259544346789e-09,
   "CH2(S)": 7.317114610549415e-11,
   "CH3": 0.0002302901009430767,
   "CH4": 0.08461052776455753,
   "CO": 0.0824322510276121,
   "HCO": 2.5593434245746934e-06,
   "CH2O": 0.017852342941526517,
   "HCOH": 2.9098680244713646e-10,
   "CH3O": 3.710620214160198e-07,
   "CH2OH": 6.710587222028733e-08,
   "CH3OH": 0.003793978209441774,
   "CO2": 0.001185830670390279,
   "HOCO": 2.969916007714146e-09,
   "OCHO": 1.2050783805294112e-14,
   "HOCHO": 5.8335925370756126e-05,
   "CH3OO": 8.102473449809933e-07,
   "CH2OOH": 1.2464179592832706e-16,
   "HOCH2O": 6.170878308691207e-14,
   "CH3OOH": 5.494960209548162e-08,
   "C2": 1.5854710054536447e-18,
   "C2H": 1.7963139184280532e-12,
   "C2H2": 0.005445457112044994,
   "H2CC": 8.262979930784165e-11,
   "C2H3": 4.4541815002082505e-06,
   "C2H4": 0.2342772493664599,
   "C2H5": 1.7953314447702972e-05,
   "C2H6": 0.021721606428078275,
   "C2O": 3.5523859663582127e-13,
   "HCCO": 1.509074879571685e-07,
   "HCCOH": 6.127695332937225e-07,
   "CH2CO": 0.0031707356856291013,
   "CHCHO": 2.148515856365777e-08,
   "CHCHOH": 3.996867845954295e-09,
   "cC2H3O": 2.2731440762618725e-13,
   "CH3CO": 4.808956117343954e-08,
   "CH2CHO": 1.2080609934134101e-05,
   "CH3CHO": 0.015467974221038093,
   "cC2H4O": 0.0006324592941659632,
   "CH2CHOH": 0.0043727212157673515,
   "CH3CH2O": 5.099513251617648e-11,
   "CH3CHOH": 1.3057861203740571e-08,
   "CH2CH2OH": 6.257697740084786e-08,
   "CH3CH2OH": 2.8948693614422396e-05,
   "OCHCO": 6.187615120088859e-15,
   "OCHCHO": 0.0003504860231508808,
   "CH2CHOO": 3.249027300064919e-09,
   "CH3C(O)O": 3.2977415987453983e-16,
   "CH2CHOOH": 1.9160515172414126e-11,
   "CH3C(O)OH": 3.7929894960300663e-08,
   "CH3CH2OO": 2.2440764276042825e-07,
   "CH3CHOOH": 1.2173725591625338e-18,
   "CH2CH2OOH": 3.873330639200721e-12,
   "CH3CH2OOH": 8.785854315667291e-10,
   "CH3C(O)OO": 1.228884770116469e-10,
   "CH3C(O)OOH": 2.508692384773716e-13,
   "HOCH2CH2OO": 3.637632066151218e-12,
   "C3H2": 1.4530199073077432e-17,
   "cC3H2": 3.5760216657583254e-10,
   "C3H3": 0.00015928831355917583,
   "CH2CCH": 3.7824459566463038e-06,
   "CH2CCH2": 0.010513147091703662,
   "CH3CCH": 0.0034744197514601657,
   "cC3H4": 5.8904840386005e-08,
   "CH2CHCH2": 0.0007748410520521188,
   "CH3CHCH": 1.2665753826332733e-06,
   "CH3CCH2": 1.2539014462142525e-06,
   "cC3H5": 2.038567477358136e-09,
   "C3H6": 0.3779026264260669,
   "cC3H6": 6.829540102053275e-05,
   "iC3H7": 7.873058780812253e-05,
   "nC3H7": 1.0762560299929335e-05,
   "C3H8": 0.6054100308659053,
   "CHCC*O": 1.8230561633442417e-07,
   "CH*CCO": 3.5990853739769997e-06,
   "C*CCHO": 2.6656305401477337e-14,
   "CH2CCO": 0.001197015413265174,
   "CHCCHO": 8.798042131795914e-06,
   "C2H3CO": 5.370823164080862e-05,
   "CHCHCHO": 4.235093168650797e-10,
   "CH2CCHO": 9.209924854837426e-08,
   "CH3CCO": 1.1269922070029526e-07,
   "C2H3CHO": 0.07329978831194815,
   "CH3CHCO": 0.0006311929977433714,
   "CH2CHCH2O": 1.1292628773197919e-08,
   "propen1oxy": 2.5170395457633007e-07,
   "propen2oxy": 3.4902602339014214e-08,
   "CH2CCH2OH": 1.0955333752005759e-09,
   "CH2C(OH)CH2": 9.573845752301651e-05,
   "CH3C(OH)CH": 4.503112801645313e-09,
   "CH3CH2CO": 7.253494011299797e-11,
   "CH3C(O)CH2": 8.4048530647835e-07,
   "CH3CHCHO": 1.4757334978901607e-06,
   "CH2CHCHOH": 2.816285949275716e-07,
   "CH2CH2CHO": 2.452475293991841e-09,
   "vinoxylmethyl": 1.3364322189277114e-08,
   "CH3CH2CHO": 6.895120604609795e-05,
   "cC3H6O": 0.055118978903271755,
   "CH2CHCH2OH": 0.00018290542496586856,
   "CH3CHCHOH": 0.000659073799270786,
   "CH3C(O)CH3": 8.223716916410271e-06,
   "nC3H7O": 6.568734451752168e-06,
   "iC3H7O": 2.964037195047711e-12,
   "CH3CH2CHOH": 3.704864930984793e-09,
   "CH3CHCH2OH": 2.192489408506101e-08,
   "CH2CH2CH2OH": 3.495611588147981e-11,
   "OCHCH2CH2O": 5.899837513109256e-14,
   "oxiranylmet": 2.641004441487862e-06,
   "CH3COCH2O": 1.9899951626031135e-17,
   "CH3CH(CHO)O": 6.072104065600936e-15,
   "CH2CHCH2OO": 7.590606928216306e-08,
   "CHCHCH2OOH": 1.0352386608146897e-11,
   "CH2CHCH2OOH": 3.239354139159074e-08,
   "CH3CHCHOOH": 1.0871286042762375e-17,
   "CH3C(CH2)OOH": 1.3839827832431163e-18,
   "nC3H7OO": 4.1957472923135735e-09,
   "iC3H7OO": 1.6046250815913477e-07,
   "CH2CH2CH2OOH": 6.120693271808328e-11,
   "CH3CHCH2OOH": 5.546334503587869e-11,
   "CH2CH(OOH)CH3": 1.3038987717444842e-11,
   "nC3H7OOH": 9.567234091406957e-13,
   "iC3H7OOH": 3.7101992319944665e-11,
   "OCHCH2CH2OOH": 1.2722827818359694e-14,
   "cC2H3OCH2OOH": 9.377192742964154e-12,
   "CH3COCH2OOH": 2.9988567573322284e-15,
   "CH3CHOOHCHO": 1.128764802261644e-15,
   "HOOCCCOO*": 2.7156837169500838e-14,
   "HOOCC(C)OO*": 2.77044855160153e-14,
   "HOOC(C)COO*": 1.2966294039178653e-14,
   "HOOCC(C*)OOH": 1.1207871739175201e-17
  }
 },
 {
  "t": 5.384189999965335,
  "T": 1126.4454963267078,
  "p": 101325.0,
  "sxC": {
   "C": 1.7413800088344023e-17,
   "CH": 8.728508704819139e-14,
   "CH2": 8.742735891425619e-09,
   "CH2(S)": 6.345373396840992e-11,
   "CH3": 0.00020828718589637884,
   "CH4": 0.0865780919667713,
   "CO": 0.08437135471847859,
   "HCO": 2.3327386011858452e-06,
   "CH2O": 0.01685056272306998,
   "HCOH": 2.7160946192825725e-10,
   "CH3O": 2.821317449065743e-07,
   "CH2OH": 6.121230046507901e-08,
   "CH3OH": 0.0036976126255243136,
   "CO2": 0.0012099902449157279,
   "HOCO": 2.4893239576313874e-09,
   "OCHO": 1.0378917290111846e-14,
   "HOCHO": 5.87021991108222e-05,
   "CH3OO": 6.588408149270295e-07,
   "CH2OOH": 8.227591906744463e-17,
   "HOCH2O": 4.9581547658553574e-14,
   "CH3OOH": 4.257889105409114e-08,
   "C2": 1.2822955479789842e-18,
   "C2H": 1.7196369241975798e-12,
   "C2H2": 0.005763935847021516,
   "H2CC": 9.713933197546038e-11,
   "C2H3": 4.208545186944212e-06,
   "C2H4": 0.23828293213240412,
   "C2H5": 1.5722669785687375e-05,
   "C2H6": 0.021890863678523057,
   "C2O": 3.0209717300465026e-13,
   "HCCO": 1.4251959232912353e-07,
   "HCCOH": 6.327036959522383e-07,
   "CH2CO": 0.0033369551166522547,
   "CHCHO": 2.025942562781937e-08,
   "CHCHOH": 3.3940084139207e-09,
   "cC2H3O": 1.6679723626150984e-13,
   "CH3CO": 4.1372862471881425e-08,
   "CH2CHO": 1.0957413318100726e-05,
   "CH3CHO": 0.014588405768979644,
   "cC2H4O": 0.0005396633910766599,
   "CH2CHOH": 0.004417244148217559,
   "CH3CH2O": 4.116475428278355e-11,
   "CH3CHOH": 1.1074868323698947e-08,
   "CH2CH2OH": 5.153749451976258e-08,
   "CH3CH2OH": 2.8732461119442647e-05,
   "OCHCO": 5.458795196259113e-15,
   "OCHCHO": 0.00032709433635029895,
   "CH2CHOO": 2.7604858155183783e-09,
   "CH3C(O)O": 3.1293708681412986e-16,
   "CH2CHOOH": 1.4759388187322315e-11,
   "CH3C(O)OH": 4.3585718264340586e-08,
   "CH3CH2OO": 1.76409404162908e-07,
   "CH3CHOOH": 7.63417228058002e-19,
   "CH2CH2OOH": 3.358250869856743e-12,
   "CH3CH2OOH": 6.464371105008316e-10,
   "CH3C(O)OO": 9.465772925383739e-11,
   "CH3C(O)OOH": 1.7061339351769294e-13,
   "HOCH2CH2OO": 2.6891398028474532e-12,
   "C3H2": 1.6556306553192354e-17,
   "cC3H2": 4.3615062572704314e-10,
   "C3H3": 0.00016548070743247842,
   "CH2CCH": 4.4174215035474e-06,
   "CH2CCH2": 0.010716125773468088,
   "CH3CCH": 0.0037420753753533457,
   "cC3H4": 6.429705157397984e-08,
   "CH2CHCH2": 0.0007356927446247457,
   "CH3CHCH": 1.0883358640249105e-06,
   "CH3CCH2": 1.222012499858508e-06,
   "cC3H5": 2.0190289712661012e-09,
   "C3H6": 0.37166948527842414,
   "cC3H6": 7.569191703214169e-05,
   "iC3H7": 6.579437804398278e-05,
   "nC3H7": 9.039177624381216e-06,
   "C3H8": 0.6152669728234648,
   "CHCC*O": 1.6870423183403024e-07,
   "CH*CCO": 3.520846530175277e-06,
   "C*CCHO": 2.6069791797532868e-14,
   "CH2CCO": 0.0012228281898396972,
   "CHCCHO": 8.61338622418249e-06,
   "C2H3CO": 5.474877042344209e-05,
   "CHCHCHO": 3.689578282410273e-10,
   "CH2CCHO": 8.016057140576455e-08,
   "CH3CCO": 1.0621492116982668e-07,
   "C2H3CHO": 0.0732141041578815,
   "CH3CHCO": 0.000689939427862055,
   "CH2CHCH2O": 9.082744314559569e-09,
   "propen1oxy": 2.4770059697449485e-07,
   "propen2oxy": 3.434920153255287e-08,
   "CH2CCH2OH": 9.022122286126601e-10,
   "CH2C(OH)CH2": 7.973428122553534e-05,
   "CH3C(OH)CH": 3.87056876152712e-09,
   "CH3CH2CO": 6.193609390818984e-11,
   "CH3C(O)CH2": 7.134358079404835e-07,
   "CH3CHCHO": 1.2476609931615887e-06,
   "CH2CHCHOH": 2.3875944306865265e-07,
   "CH2CH2CHO": 2.0236740763725817e-09,
   "vinoxylmethyl": 1.0667699114859348e-08,
   "CH3CH2CHO": 6.444354697799256e-05,
   "cC3H6O": 0.054452194056092376,
   "CH2CHCH2OH": 0.00017652722875633177,
   "CH3CHCHOH": 0.0006419965493206472,
   "CH3C(O)CH3": 8.209729979082434e-06,
   "nC3H7O": 5.429391580958896e-06,
   "iC3H7O": 2.2528434722412132e-12,
   "CH3CH2CHOH": 3.118805813940625e-09,
   "CH3CHCH2OH": 1.7453731821584093e-08,
   "CH2CH2CH2OH": 2.8715097216034255e-11,
   "OCHCH2CH2O": 5.106888755398254e-14,
   "oxiranylmet": 2.5987048234520734e-06,
   "CH3COCH2O": 1.637274554141691e-17,
   "CH3CH(CHO)O": 5.191339219205458e-15,
   "CH2CHCH2OO": 6.609132146522872e-08,
   "CHCHCH2OOH": 9.401845505510928e-12,
   "CH2CHCH2OOH": 2.464725762119526e-08,
   "CH3CHCHOOH": 8.772685286716026e-18,
   "CH3C(CH2)OOH": 1.1113761911965162e-18,
   "nC3H7OO": 3.1389802304998713e-09,
   "iC3H7OO": 1.2050432210110205e-07,
   "CH2CH2CH2OOH": 4.743994112864599e-11,
   "CH3CHCH2OOH": 4.5082219549120227e-11,
   "CH2CH(OOH)CH3": 1.114297523075335e-11,
   "nC3H7OOH": 6.703378453308893e-13,
   "iC3H7OOH": 2.6123303479585073e-11,
   "OCHCH2CH2OOH": 8.688163857420751e-15,
   "cC2H3OCH2OOH": 7.278085275003147e-12,
   "CH3COCH2OOH": 2.262867006642464e-15,
   "CH3CHOOHCHO": 8.117556673295274e-16,
   "HOOCCCOO*": 1.8935682841832578e-14,
   "HOOCC(C)OO*": 2.0294966124885627e-14,
   "HOOC(C)COO*": 9.973821067173671e-15,
   "HOOCC(C*)OOH": 8.684381123564137e-18
  }
 },
 {
  "t": 5.384459999965324,
  "T": 1130.3205744605837,
  "p": 101325.00000000001,
  "sxC": {
   "C": 1.399417965785217e-17,
   "CH": 7.302270938574628e-14,
   "CH2": 8.164152297140733e-09,
   "CH2(S)": 5.4163560668478603e-11,
   "CH3": 0.00018531216292366244,
   "CH4": 0.08869086884418624,
   "CO": 0.0864097235899107,
   "HCO": 2.0870138126512627e-06,
   "CH2O": 0.01577593035776504,
   "HCOH": 2.494559929984019e-10,
   "CH3O": 2.0753479354391768e-07,
   "CH2OH": 5.4865157851790006e-08,
   "CH3OH": 0.003601030829269957,
   "CO2": 0.0012332755941546305,
   "HOCO": 2.0131854478294445e-09,
   "OCHO": 8.677379992696534e-15,
   "HOCHO": 5.894045521338651e-05,
   "CH3OO": 5.25409284323154e-07,
   "CH2OOH": 5.183736165120112e-17,
   "HOCH2O": 3.8635248497986966e-14,
   "CH3OOH": 3.2334091863490516e-08,
   "C2": 9.837667781819934e-19,
   "C2H": 1.6068965874810112e-12,
   "C2H2": 0.006098017423167514,
   "H2CC": 1.1399045658687846e-10,
   "C2H3": 3.913277421441493e-06,
   "C2H4": 0.2424048681122309,
   "C2H5": 1.3574355706484295e-05,
   "C2H6": 0.02200001346878868,
   "C2O": 2.453278172553016e-13,
   "HCCO": 1.3173629006825802e-07,
   "HCCOH": 6.496351059987472e-07,
   "CH2CO": 0.0035195392479525213,
   "CHCHO": 1.880875023708232e-08,
   "CHCHOH": 2.799050463561402e-09,
   "cC2H3O": 1.1489391532693275e-13,
   "CH3CO": 3.4872767374124036e-08,
   "CH2CHO": 9.765556508107963e-06,
   "CH3CHO": 0.01369374043800299,
   "cC2H4O": 0.0004409626078108719,
   "CH2CHOH": 0.004452803824690743,
   "CH3CH2O": 3.251868530686368e-11,
   "CH3CHOH": 9.219285975741504e-09,
   "CH2CH2OH": 4.1300415880280283e-08,
   "CH3CH2OH": 2.8415154996300393e-05,
   "OCHCO": 4.724665697434458e-15,
   "OCHCHO": 0.00029921284096917405,
   "CH2CHOO": 2.3011327857507113e-09,
   "CH3C(O)O": 2.9235567120088717e-16,
   "CH2CHOOH": 1.1101838101321875e-11,
   "CH3C(O)OH": 5.101588319357842e-08,
   "CH3CH2OO": 1.363206641724971e-07,
   "CH3CHOOH": 4.57162752784452e-19,
   "CH2CH2OOH": 2.860058659931135e-12,
   "CH3CH2OOH": 4.664041852094448e-10,
   "CH3C(O)OO": 7.122800501838745e-11,
   "CH3C(O)OOH": 1.1451601236041445e-13,
   "HOCH2CH2OO": 1.9286234677036457e-12,
   "C3H2": 1.8451669206205892e-17,
   "cC3H2": 5.344260102498897e-10,
   "C3H3": 0.00016979417783258727,
   "CH2CCH": 5.159375105049488e-06,
   "CH2CCH2": 0.010885939631515419,
   "CH3CCH": 0.00402861912376712,
   "cC3H4": 7.01289260968547e-08,
   "CH2CHCH2": 0.0006898032153285378,
   "CH3CHCH": 9.135039084067649e-07,
   "CH3CCH2": 1.175148604766988e-06,
   "cC3H5": 1.971608393663476e-09,
   "C3H6": 0.36525101539552873,
   "cC3H6": 8.436002977852253e-05,
   "iC3H7": 5.3882854846700104e-05,
   "nC3H7": 7.442563950345812e-06,
   "C3H8": 0.6252628211070835,
   "CHCC*O": 1.5303963615801048e-07,
   "CH*CCO": 3.3872907700628676e-06,
   "C*CCHO": 2.4951189715545467e-14,
   "CH2CCO": 0.0012403697490685783,
   "CHCCHO": 8.402533376857049e-06,
   "C2H3CO": 5.510079694145899e-05,
   "CHCHCHO": 3.1572232984664155e-10,
   "CH2CCHO": 6.825558932144144e-08,
   "CH3CCO": 9.857796408525766e-08,
   "C2H3CHO": 0.07310843694131636,
   "CH3CHCO": 0.0007560962893623903,
   "CH2CHCH2O": 7.082402465336248e-09,
   "propen1oxy": 2.4376667759528484e-07,
   "propen2oxy": 3.380543603035676e-08,
   "CH2CCH2OH": 7.203451211853442e-10,
   "CH2C(OH)CH2": 6.28331333289768e-05,
   "CH3C(OH)CH": 3.2361119309794518e-09,
   "CH3CH2CO": 5.181781955259842e-11,
   "CH3C(O)CH2": 5.946983446597186e-07,
   "CH3CHCHO": 1.0364800467444208e-06,
   "CH2CHCHOH": 1.989552878738341e-07,
   "CH2CH2CHO": 1.6323756848306155e-09,
   "vinoxylmethyl": 8.25739030464535e-09,
   "CH3CH2CHO": 5.985212551438876e-05,
   "cC3H6O": 0.0537945699843238,
   "CH2CHCH2OH": 0.00016903137932491394,
   "CH3CHCHOH": 0.0006220805183019536,
   "CH3C(O)CH3": 8.179887575509222e-06,
   "nC3H7O": 4.389402353594445e-06,
   "iC3H7O": 1.67369242652919e-12,
   "CH3CH2CHOH": 2.574154491628035e-09,
   "CH3CHCH2OH": 1.3507525912350962e-08,
   "CH2CH2CH2OH": 2.307607422579016e-11,
   "OCHCH2CH2O": 4.30791191465703e-14,
   "oxiranylmet": 2.5571696662682525e-06,
   "CH3COCH2O": 1.3088727417154567e-17,
   "CH3CH(CHO)O": 4.2793535416132235e-15,
   "CH2CHCH2OO": 5.662147177859149e-08,
   "CHCHCH2OOH": 8.390581805009273e-12,
   "CH2CHCH2OOH": 1.8210875240808922e-08,
   "CH3CHCHOOH": 6.885379720653567e-18,
   "CH3C(CH2)OOH": 8.687574948662628e-19,
   "nC3H7OO": 2.305085001145811e-09,
   "iC3H7OO": 8.84194642710019e-08,
   "CH2CH2CH2OOH": 3.609670319928879e-11,
   "CH3CHCH2OOH": 3.594694892042435e-11,
   "CH2CH(OOH)CH3": 9.334745455825488e-12,
   "nC3H7OOH": 4.611308445923816e-13,
   "iC3H7OOH": 1.7976918144300643e-11,
   "OCHCH2CH2OOH": 5.81113547116955e-15,
   "cC2H3OCH2OOH": 5.49960621818491e-12,
   "CH3COCH2OOH": 1.6699144082991983e-15,
   "CH3CHOOHCHO": 5.712671365500514e-16,
   "HOOCCCOO*": 1.292251870179189e-14,
   "HOOCC(C)OO*": 1.453944348986951e-14,
   "HOOC(C)COO*": 7.498136649185653e-15,
   "HOOCC(C*)OOH": 6.57500936717395e-18
  }
 },
 {
  "t": 5.384769999965313,
  "T": 1133.9382462721017,
  "p": 101324.99999999999,
  "sxC": {
   "C": 1.1067064914938061e-17,
   "CH": 6.023637123795696e-14,
   "CH2": 7.571225587881906e-09,
   "CH2(S)": 4.6202272655170206e-11,
   "CH3": 0.0001635306329475672,
   "CH4": 0.09087614926083926,
   "CO": 0.08846907147147742,
   "HCO": 1.8450138709414846e-06,
   "CH2O": 0.014670617978075166,
   "HCOH": 2.2528565766071013e-10,
   "CH3O": 1.503380820497852e-07,
   "CH2OH": 4.876687807038718e-08,
   "CH3OH": 0.0035077469848436888,
   "CO2": 0.0012546766588600563,
   "HOCO": 1.591476937248803e-09,
   "OCHO": 7.131578173798092e-15,
   "HOCHO": 5.903355551579426e-05,
   "CH3OO": 4.1586549467481727e-07,
   "CH2OOH": 3.201970998710589e-17,
   "HOCH2O": 2.9654950868859766e-14,
   "CH3OOH": 2.4402518358476227e-08,
   "C2": 7.317006477631712e-19,
   "C2H": 1.4781427315216472e-12,
   "C2H2": 0.00643520642383836,
   "H2CC": 1.3271013215197908e-10,
   "C2H3": 3.6081738039568313e-06,
   "C2H4": 0.24650269339668257,
   "C2H5": 1.168958917991545e-05,
   "C2H6": 0.022045046869806652,
   "C2O": 1.9406813892423723e-13,
   "HCCO": 1.2022945291149232e-07,
   "HCCOH": 6.625163299696269e-07,
   "CH2CO": 0.003711552098182436,
   "CHCHO": 1.732016339477896e-08,
   "CHCHOH": 2.2710368015283984e-09,
   "cC2H3O": 7.508595288664252e-14,
   "CH3CO": 2.9108552385878057e-08,
   "CH2CHO": 8.607104024001777e-06,
   "CH3CHO": 0.012822618348493658,
   "cC2H4O": 0.00034423604709890457,
   "CH2CHOH": 0.004475997610808947,
   "CH3CH2O": 2.5479596246200423e-11,
   "CH3CHOH": 7.632311055621969e-09,
   "CH2CH2OH": 3.266580493935324e-08,
   "CH3CH2OH": 2.8013386568495395e-05,
   "OCHCO": 4.052779447796884e-15,
   "OCHCHO": 0.00026810243090448304,
   "CH2CHOO": 1.9033118196817137e-09,
   "CH3C(O)O": 2.705570705179113e-16,
   "CH2CHOOH": 8.280611963841876e-12,
   "CH3C(O)OH": 6.051814869773949e-08,
   "CH3CH2OO": 1.0515544072927361e-07,
   "CH3CHOOH": 2.696558754585892e-19,
   "CH2CH2OOH": 2.412919663132036e-12,
   "CH3CH2OOH": 3.3601218425752876e-10,
   "CH3C(O)OO": 5.312804842434704e-11,
   "CH3C(O)OOH": 7.756220933275343e-14,
   "HOCH2CH2OO": 1.3662591915256576e-12,
   "C3H2": 2.0040089307268394e-17,
   "cC3H2": 6.533327381960297e-10,
   "C3H3": 0.00017211163014440193,
   "CH2CCH": 5.988235562393807e-06,
   "CH2CCH2": 0.011010993924646998,
   "CH3CCH": 0.004323740277596659,
   "cC3H4": 7.618763693087317e-08,
   "CH2CHCH2": 0.000642340376677676,
   "CH3CHCH": 7.584393600921728e-07,
   "CH3CCH2": 1.1202955773092236e-06,
   "cC3H5": 1.9064448000248747e-09,
   "C3H6": 0.35886423139134704,
   "cC3H6": 9.4199314478659e-05,
   "iC3H7": 4.382474943893808e-05,
   "nC3H7": 6.0865162473518145e-06,
   "C3H8": 0.6350357125172466,
   "CHCC*O": 1.3703946052745942e-07,
   "CH*CCO": 3.2193523001372145e-06,
   "C*CCHO": 2.3481237588806716e-14,
   "CH2CCO": 0.0012466513084565295,
   "CHCCHO": 8.171324365794837e-06,
   "C2H3CO": 5.4730784442415585e-05,
   "CHCHCHO": 2.6840096679986465e-10,
   "CH2CCHO": 5.7434722789252954e-08,
   "CH3CCO": 9.072374295794634e-08,
   "C2H3CHO": 0.07298478374292167,
   "CH3CHCO": 0.0008272320081037109,
   "CH2CHCH2O": 5.433068043128127e-09,
   "propen1oxy": 2.400375347520405e-07,
   "propen2oxy": 3.328997866207597e-08,
   "CH2CCH2OH": 5.654604623247474e-10,
   "CH2C(OH)CH2": 4.7046044376575084e-05,
   "CH3C(OH)CH": 2.665575343571651e-09,
   "CH3CH2CO": 4.29813998611405e-11,
   "CH3C(O)CH2": 4.922969411642289e-07,
   "CH3CHCHO": 8.559837768206094e-07,
   "CH2CHCHOH": 1.6487223215369489e-07,
   "CH2CH2CHO": 1.3051436889647334e-09,
   "vinoxylmethyl": 6.291499922770982e-09,
   "CH3CH2CHO": 5.537355240724489e-05,
   "cC3H6O": 0.0531686551808721,
   "CH2CHCH2OH": 0.00016064973154529126,
   "CH3CHCHOH": 0.0005998812479844741,
   "CH3C(O)CH3": 8.137008462602078e-06,
   "nC3H7O": 3.516884856869676e-06,
   "iC3H7O": 1.2356208302851237e-12,
   "CH3CH2CHOH": 2.1081973264914643e-09,
   "CH3CHCH2OH": 1.0320169015405542e-08,
   "CH2CH2CH2OH": 1.8386482205149534e-11,
   "OCHCH2CH2O": 3.567961846847885e-14,
   "oxiranylmet": 2.5178238361384695e-06,
   "CH3COCH2O": 1.028603065166369e-17,
   "CH3CH(CHO)O": 3.4258135420783212e-15,
   "CH2CHCH2OO": 4.814072293779278e-08,
   "CHCHCH2OOH": 7.40931104441999e-12,
   "CH2CHCH2OOH": 1.3288155794763576e-08,
   "CH3CHCHOOH": 5.3340401740848254e-18,
   "CH3C(CH2)OOH": 6.703617785682985e-19,
   "nC3H7OO": 1.6891749762510058e-09,
   "iC3H7OO": 6.447734887181832e-08,
   "CH2CH2CH2OOH": 2.7364111353092986e-11,
   "CH3CHCH2OOH": 2.8453629216810892e-11,
   "CH2CH(OOH)CH3": 7.731607432905199e-12,
   "nC3H7OOH": 3.1743848622074205e-13,
   "iC3H7OOH": 1.2329636454635594e-11,
   "OCHCH2CH2OOH": 3.880901462713059e-15,
   "cC2H3OCH2OOH": 4.11285866626332e-12,
   "CH3COCH2OOH": 1.2209384603577815e-15,
   "CH3CHOOHCHO": 3.9983100805075423e-16,
   "HOOCCCOO*": 8.79178339640238e-15,
   "HOOCC(C)OO*": 1.0345385711038831e-14,
   "HOOC(C)COO*": 5.576963955619987e-15,
   "HOOCC(C*)OOH": 4.9231575723023884e-18
  }
 },
 {
  "t": 5.385149999965298,
  "T": 1137.4744710745008,
  "p": 101325.00000000001,
  "sxC": {
   "C": 8.755624437108873e-18,
   "CH": 4.9414882644962136e-14,
   "CH2": 7.010731896319282e-09,
   "CH2(S)": 3.960025492402873e-11,
   "CH3": 0.00014331100999724966,
   "CH4": 0.09326081592424293,
   "CO": 0.09065439562162472,
   "HCO": 1.6098745153711237e-06,
   "CH2O": 0.013479447904345512,
   "HCOH": 1.9819520349719177e-10,
   "CH3O": 1.0673968021993987e-07,
   "CH2OH": 4.312880173292387e-08,
   "CH3OH": 0.0034123851073635816,
   "CO2": 0.0012752588204854012,
   "HOCO": 1.2304499801030768e-09,
   "OCHO": 5.77165556145269e-15,
   "HOCHO": 5.8978071673328036e-05,
   "CH3OO": 3.249596221659213e-07,
   "CH2OOH": 1.9267506656127798e-17,
   "HOCH2O": 2.2383828409812994e-14,
   "CH3OOH": 1.816535193730031e-08,
   "C2": 5.31938036016705e-19,
   "C2H": 1.3481677285882168e-12,
   "C2H2": 0.006795374694121067,
   "H2CC": 1.54550063631348e-10,
   "C2H3": 3.315096879003514e-06,
   "C2H4": 0.2508271537596514,
   "C2H5": 1.006153752341482e-05,
   "C2H6": 0.02203044854673686,
   "C2O": 1.513556295231046e-13,
   "HCCO": 1.0905860826757495e-07,
   "HCCOH": 6.717869726964141e-07,
   "CH2CO": 0.0039226931102613796,
   "CHCHO": 1.588892186664376e-08,
   "CHCHOH": 1.8144326487410914e-09,
   "cC2H3O": 4.5625918866369796e-14,
   "CH3CO": 2.4027091362812362e-08,
   "CH2CHO": 7.491892268991765e-06,
   "CH3CHO": 0.011932193645297833,
   "cC2H4O": 0.0002508532291319549,
   "CH2CHOH": 0.004485677257468643,
   "CH3CH2O": 1.970802017182837e-11,
   "CH3CHOH": 6.283298382096157e-09,
   "CH2CH2OH": 2.5499254502621328e-08,
   "CH3CH2OH": 2.7510655689530526e-05,
   "OCHCO": 3.44650252128324e-15,
   "OCHCHO": 0.00023307062426161426,
   "CH2CHOO": 1.5595005990575065e-09,
   "CH3C(O)O": 2.4896063351309303e-16,
   "CH2CHOOH": 6.082566989698398e-12,
   "CH3C(O)OH": 7.342535010837618e-08,
   "CH3CH2OO": 8.060023400507904e-08,
   "CH3CHOOH": 1.5559548851055614e-19,
   "CH2CH2OOH": 2.0080983343856163e-12,
   "CH3CH2OOH": 2.397420017624128e-10,
   "CH3C(O)OO": 3.896272045784342e-11,
   "CH3C(O)OOH": 5.2436820641991924e-14,
   "HOCH2CH2OO": 9.49724846116386e-13,
   "C3H2": 2.1407751197180506e-17,
   "cC3H2": 8.06038075857709e-10,
   "C3H3": 0.00017324508904310664,
   "CH2CCH": 6.958787138182306e-06,
   "CH2CCH2": 0.011094681401493299,
   "CH3CCH": 0.004644726631012463,
   "cC3H4": 8.282109640068665e-08,
   "CH2CHCH2": 0.0005957594584738429,
   "CH3CHCH": 6.238007583846586e-07,
   "CH3CCH2": 1.063057124961074e-06,
   "cC3H5": 1.8347406402921554e-09,
   "C3H6": 0.3521234079519993,
   "cC3H6": 0.00010596438173145506,
   "iC3H7": 3.5380656985829065e-05,
   "nC3H7": 4.942564514651594e-06,
   "C3H8": 0.6451607095968016,
   "CHCC*O": 1.2135913082020976e-07,
   "CH*CCO": 3.0379446255020916e-06,
   "C*CCHO": 2.1823230852603433e-14,
   "CH2CCO": 0.0012403154457352854,
   "CHCCHO": 7.904205471789486e-06,
   "C2H3CO": 5.378698986263555e-05,
   "CHCHCHO": 2.2699341322295351e-10,
   "CH2CCHO": 4.7729417926697515e-08,
   "CH3CCO": 8.310252117732297e-08,
   "C2H3CHO": 0.07282744404991283,
   "CH3CHCO": 0.0009069485285805268,
   "CH2CHCH2O": 4.087526587747713e-09,
   "propen1oxy": 2.3629056643719285e-07,
   "propen2oxy": 3.27720172244381e-08,
   "CH2CCH2OH": 4.3610421841157815e-10,
   "CH2C(OH)CH2": 3.310024720491293e-05,
   "CH3C(OH)CH": 2.1680970477718623e-09,
   "CH3CH2CO": 3.5314873898242026e-11,
   "CH3C(O)CH2": 4.0401207252957974e-07,
   "CH3CHCHO": 7.017193688243591e-07,
   "CH2CHCHOH": 1.357246825501814e-07,
   "CH2CH2CHO": 1.0329832763329613e-09,
   "vinoxylmethyl": 4.702286349081173e-09,
   "CH3CH2CHO": 5.0777953523693406e-05,
   "cC3H6O": 0.05253606999164166,
   "CH2CHCH2OH": 0.00015094256992519546,
   "CH3CHCHOH": 0.000574049083572519,
   "CH3C(O)CH3": 8.080586123697161e-06,
   "nC3H7O": 2.783967081265481e-06,
   "iC3H7O": 9.004467330077817e-13,
   "CH3CH2CHOH": 1.709941874274092e-09,
   "CH3CHCH2OH": 7.76734416916017e-09,
   "CH2CH2CH2OH": 1.4476237551498858e-11,
   "OCHCH2CH2O": 2.883971372321692e-14,
   "oxiranylmet": 2.4783164313120834e-06,
   "CH3COCH2O": 7.898906616995318e-18,
   "CH3CH(CHO)O": 2.64332916589136e-15,
   "CH2CHCH2OO": 4.050870809442437e-08,
   "CHCHCH2OOH": 6.4683920100761476e-12,
   "CH2CHCH2OOH": 9.522396924990518e-09,
   "CH3CHCHOOH": 4.071889126968283e-18,
   "CH3C(CH2)OOH": 5.087516440978121e-19,
   "nC3H7OO": 1.225303278194189e-09,
   "iC3H7OO": 4.639951252904613e-08,
   "CH2CH2CH2OOH": 2.0524372617938095e-11,
   "CH3CHCH2OOH": 2.221673243660953e-11,
   "CH2CH(OOH)CH3": 6.294240012684259e-12,
   "nC3H7OOH": 2.1618709171535036e-13,
   "iC3H7OOH": 8.341349280130323e-12,
   "OCHCH2CH2OOH": 2.550973746198418e-15,
   "cC2H3OCH2OOH": 3.0345070603910207e-12,
   "CH3COCH2OOH": 8.728341820186062e-16,
   "CH3CHOOHCHO": 2.7456465486667035e-16,
   "HOOCCCOO*": 5.883534646757023e-15,
   "HOOCC(C)OO*": 7.21856389421604e-15,
   "HOOC(C)COO*": 4.053598204255346e-15,
   "HOOCC(C*)OOH": 3.60271486289747e-18
  }
 },
 {
  "t": 5.385589999965282,
  "T": 1140.7083823184128,
  "p": 101325.0,
  "sxC": {
   "C": 7.275928002263903e-18,
   "CH": 4.1741814982404554e-14,
   "CH2": 6.587798539302033e-09,
   "CH2(S)": 3.492825370108191e-11,
   "CH3": 0.0001270483564064102,
   "CH4": 0.09571180819326366,
   "CO": 0.09282339739699336,
   "HCO": 1.4090258796344185e-06,
   "CH2O": 0.01228254012526843,
   "HCOH": 1.7106659057329887e-10,
   "CH3O": 7.708335415356811e-08,
   "CH2OH": 3.871357974924899e-08,
   "CH3OH": 0.003319942579254543,
   "CO2": 0.0012938518416532453,
   "HOCO": 9.644462413851658e-10,
   "OCHO": 4.736637898083029e-15,
   "HOCHO": 5.877439450689702e-05,
   "CH3OO": 2.5687885597078264e-07,
   "CH2OOH": 1.1948228847358483e-17,
   "HOCH2O": 1.7178888595354553e-14,
   "CH3OOH": 1.3712466139489618e-08,
   "C2": 3.9786857960205063e-19,
   "C2H": 1.2448633512659671e-12,
   "C2H2": 0.007160792667916218,
   "H2CC": 1.7848652676730441e-10,
   "C2H3": 3.086829025272198e-06,
   "C2H4": 0.2551648878647976,
   "C2H5": 8.832668414742436e-06,
   "C2H6": 0.021963076539173305,
   "C2O": 1.220710982076345e-13,
   "HCCO": 1.0038784118017835e-07,
   "HCCOH": 6.770486118262796e-07,
   "CH2CO": 0.004138864290708844,
   "CHCHO": 1.4760763853821865e-08,
   "CHCHOH": 1.4709520504556208e-09,
   "cC2H3O": 2.6977410249948806e-14,
   "CH3CO": 2.0053168303321246e-08,
   "CH2CHO": 6.5471832673300635e-06,
   "CH3CHO": 0.01107748128043459,
   "cC2H4O": 0.00017373330216465048,
   "CH2CHOH": 0.004479415995669182,
   "CH3CH2O": 1.5438294133370668e-11,
   "CH3CHOH": 5.264337522061421e-09,
   "CH2CH2OH": 2.0283094156777067e-08,
   "CH3CH2OH": 2.694416849689807e-05,
   "OCHCO": 2.9660125830443607e-15,
   "OCHCHO": 0.00019827987843152613,
   "CH2CHOO": 1.2950905500509714e-09,
   "CH3C(O)O": 2.3141765643532744e-16,
   "CH2CHOOH": 4.5321162401415756e-12,
   "CH3C(O)OH": 8.985923708368386e-08,
   "CH3CH2OO": 6.301522270641077e-08,
   "CH3CHOOH": 9.31750041887397e-20,
   "CH2CH2OOH": 1.6774789022639857e-12,
   "CH3CH2OOH": 1.7462345448179551e-10,
   "CH3C(O)OO": 2.8904751787766537e-11,
   "CH3C(O)OOH": 3.6576801532554364e-14,
   "HOCH2CH2OO": 6.72890622736451e-13,
   "C3H2": 2.264970745454469e-17,
   "cC3H2": 9.916575958620794e-10,
   "C3H3": 0.00017457907293692672,
   "CH2CCH": 8.023604236283943e-06,
   "CH2CCH2": 0.01113491118911673,
   "CH3CCH": 0.0049745047853991635,
   "cC3H4": 8.96651009910053e-08,
   "CH2CHCH2": 0.0005578831038241831,
   "CH3CHCH": 5.218569502305492e-07,
   "CH3CCH2": 1.0163807763180277e-06,
   "cC3H5": 1.7779095700047288e-09,
   "C3H6": 0.3453742523987101,
   "cC3H6": 0.0001190041728706499,
   "iC3H7": 2.9090969701959224e-05,
   "nC3H7": 4.087830497465941e-06,
   "C3H8": 0.6551260123812302,
   "CHCC*O": 1.083040523977194e-07,
   "CH*CCO": 2.8911027341375553e-06,
   "C*CCHO": 2.0349679636123775e-14,
   "CH2CCO": 0.0012224048214629162,
   "CHCCHO": 7.61451296901342e-06,
   "C2H3CO": 5.269350408386235e-05,
   "CHCHCHO": 1.953193749656582e-10,
   "CH2CCHO": 4.00911687081271e-08,
   "CH3CCO": 7.697768300180016e-08,
   "C2H3CHO": 0.0726277904037949,
   "CH3CHCO": 0.0009897428251518633,
   "CH2CHCH2O": 3.114340006149067e-09,
   "propen1oxy": 2.3271330268021308e-07,
   "propen2oxy": 3.2277425252068235e-08,
   "CH2CCH2OH": 3.415043148340432e-10,
   "CH2C(OH)CH2": 2.2903554095605808e-05,
   "CH3C(OH)CH": 1.7939423120062348e-09,
   "CH3CH2CO": 2.940251831309366e-11,
   "CH3C(O)CH2": 3.3617574449041614e-07,
   "CH3CHCHO": 5.842130794956486e-07,
   "CH2CHCHOH": 1.1354751523885574e-07,
   "CH2CH2CHO": 8.317408391138613e-10,
   "vinoxylmethyl": 3.5614115816288464e-09,
   "CH3CH2CHO": 4.632312768998984e-05,
   "cC3H6O": 0.05192645974301429,
   "CH2CHCH2OH": 0.0001406323199506916,
   "CH3CHCHOH": 0.000546169141287387,
   "CH3C(O)CH3": 8.015877014282068e-06,
   "nC3H7O": 2.2302526022962543e-06,
   "iC3H7O": 6.677914277788622e-13,
   "CH3CH2CHOH": 1.4061419229217907e-09,
   "CH3CHCH2OH": 5.95625555217923e-09,
   "CH2CH2CH2OH": 1.1540078430261826e-11,
   "OCHCH2CH2O": 2.3202183135741372e-14,
   "oxiranylmet": 2.440623505495277e-06,
   "CH3COCH2O": 6.0793268390878925e-18,
   "CH3CH(CHO)O": 2.0184605294480557e-15,
   "CH2CHCH2OO": 3.436517176173466e-08,
   "CHCHCH2OOH": 5.674088000607694e-12,
   "CH2CHCH2OOH": 6.940949671840162e-09,
   "CH3CHCHOOH": 3.1646964320694525e-18,
   "CH3C(CH2)OOH": 3.9159536853628944e-19,
   "nC3H7OO": 9.058574743124004e-10,
   "iC3H7OO": 3.401216135989615e-08,
   "CH2CH2CH2OOH": 1.5638583979027595e-11,
   "CH3CHCH2OOH": 1.7498049383558815e-11,
   "CH2CH(OOH)CH3": 5.128390999086976e-12,
   "nC3H7OOH": 1.5049538641465296e-13,
   "iC3H7OOH": 5.765483716541524e-12,
   "OCHCH2CH2OOH": 1.7064485353608147e-15,
   "cC2H3OCH2OOH": 2.2877116545427094e-12,
   "CH3COCH2OOH": 6.255598861156967e-16,
   "CH3CHOOHCHO": 1.9045757184850454e-16,
   "HOOCCCOO*": 4.000088486269431e-15,
   "HOOCC(C)OO*": 5.080319709403637e-15,
   "HOOC(C)COO*": 2.9491857139286686e-15,
   "HOOCC(C*)OOH": 2.6382791630667715e-18
  }
 },
 {
  "t": 5.386099999965262,
  "T": 1143.6857233867322,
  "p": 101325.0,
  "sxC": {
   "C": 6.472569459983879e-18,
   "CH": 3.676138638586605e-14,
   "CH2": 6.323555226272428e-09,
   "CH2(S)": 3.186898323765106e-11,
   "CH3": 0.00011465333323429414,
   "CH4": 0.09825660501810822,
   "CO": 0.09498043621834548,
   "HCO": 1.243528083057103e-06,
   "CH2O": 0.011083049061640973,
   "HCOH": 1.4558396040049716e-10,
   "CH3O": 5.7090938286489934e-08,
   "CH2OH": 3.555330629500625e-08,
   "CH3OH": 0.003228531640963419,
   "CO2": 0.0013109187204983848,
   "HOCO": 7.778837247452817e-10,
   "OCHO": 3.981496399825459e-15,
   "HOCHO": 5.8431222291140244e-05,
   "CH3OO": 2.0628683116727074e-07,
   "CH2OOH": 7.73402815903226e-18,
   "HOCH2O": 1.3526321274481007e-14,
   "CH3OOH": 1.053651529634623e-08,
   "C2": 3.123741428492718e-19,
   "C2H": 1.1755194493847647e-12,
   "C2H2": 0.007539991015741367,
   "H2CC": 2.0493003965287436e-10,
   "C2H3": 2.934292993503437e-06,
   "C2H4": 0.25960549115665627,
   "C2H5": 7.943985536064079e-06,
   "C2H6": 0.02185382561402648,
   "C2O": 1.0396214992734091e-13,
   "HCCO": 9.463446315229161e-08,
   "HCCOH": 6.79104282015043e-07,
   "CH2CO": 0.004359763211133199,
   "CHCHO": 1.3982444519011084e-08,
   "CHCHOH": 1.2220662575747437e-09,
   "cC2H3O": 1.594984181406143e-14,
   "CH3CO": 1.7018687823789107e-08,
   "CH2CHO": 5.7747064472845516e-06,
   "CH3CHO": 0.010249051371713771,
   "cC2H4O": 0.00011621121099652139,
   "CH2CHOH": 0.004457074054952405,
   "CH3CH2O": 1.2292947900054921e-11,
   "CH3CHOH": 4.510020645795012e-09,
   "CH2CH2OH": 1.6604854882424973e-08,
   "CH3CH2OH": 2.632073745389423e-05,
   "OCHCO": 2.598871067071591e-15,
   "OCHCHO": 0.00016608849632286242,
   "CH2CHOO": 1.095787394939388e-09,
   "CH3C(O)O": 2.18863722962485e-16,
   "CH2CHOOH": 3.4388219941361013e-12,
   "CH3C(O)OH": 1.1057952216940873e-07,
   "CH3CH2OO": 5.0373318062066166e-08,
   "CH3CHOOH": 5.851724289753372e-20,
   "CH2CH2OOH": 1.4101690021224114e-12,
   "CH3CH2OOH": 1.3002008246218917e-10,
   "CH3C(O)OO": 2.1768310674441932e-11,
   "CH3C(O)OOH": 2.6305444467071794e-14,
   "HOCH2CH2OO": 4.897648162855738e-13,
   "C3H2": 2.406522600003227e-17,
   "cC3H2": 1.2198573549224312e-09,
   "C3H3": 0.00017780785961678939,
   "CH2CCH": 9.199590415077491e-06,
   "CH2CCH2": 0.011144811284674535,
   "CH3CCH": 0.0053180771941400105,
   "cC3H4": 9.680852681970436e-08,
   "CH2CHCH2": 0.0005305645191846143,
   "CH3CHCH": 4.4759872091986214e-07,
   "CH3CCH2": 9.852068193309165e-07,
   "cC3H5": 1.7458173772582761e-09,
   "C3H6": 0.3384961682327966,
   "cC3H6": 0.00013312074923803037,
   "iC3H7": 2.4506490421002032e-05,
   "nC3H7": 3.4641269768951796e-06,
   "C3H8": 0.665149276837452,
   "CHCC*O": 9.820220790718502e-08,
   "CH*CCO": 2.8045825711290275e-06,
   "C*CCHO": 1.920850782472196e-14,
   "CH2CCO": 0.0011968933748504375,
   "CHCCHO": 7.300006769673786e-06,
   "C2H3CO": 5.181590169611339e-05,
   "CHCHCHO": 1.7204702362888395e-10,
   "CH2CCHO": 3.431899274679168e-08,
   "CH3CCO": 7.257733753938524e-08,
   "C2H3CHO": 0.07236022158255598,
   "CH3CHCO": 0.0010750187091327756,
   "CH2CHCH2O": 2.4226460804071334e-09,
   "propen1oxy": 2.2922098294113717e-07,
   "propen2oxy": 3.1794441487368754e-08,
   "CH2CCH2OH": 2.7449332577604113e-10,
   "CH2C(OH)CH2": 1.6203897229432553e-05,
   "CH3C(OH)CH": 1.5262527866739117e-09,
   "CH3CH2CO": 2.4927208404709368e-11,
   "CH3C(O)CH2": 2.850275843592423e-07,
   "CH3CHCHO": 4.964154370588396e-07,
   "CH2CHCHOH": 9.703174026960087e-08,
   "CH2CH2CHO": 6.855981607997578e-10,
   "vinoxylmethyl": 2.755372358033542e-09,
   "CH3CH2CHO": 4.19327723514782e-05,
   "cC3H6O": 0.05132304175389499,
   "CH2CHCH2OH": 0.0001299224290558271,
   "CH3CHCHOH": 0.0005163661945879315,
   "CH3C(O)CH3": 7.944401876934641e-06,
   "nC3H7O": 1.8138210988845707e-06,
   "iC3H7O": 5.058544494254664e-13,
   "CH3CH2CHOH": 1.178186079527483e-09,
   "CH3CHCH2OH": 4.6964467029654735e-09,
   "CH2CH2CH2OH": 9.343109282432516e-12,
   "OCHCH2CH2O": 1.8654674794530675e-14,
   "oxiranylmet": 2.403849709773956e-06,
   "CH3COCH2O": 4.710358143893173e-18,
   "CH3CH(CHO)O": 1.5446866034537582e-15,
   "CH2CHCH2OO": 2.9511334510993225e-08,
   "CHCHCH2OOH": 5.024242690098961e-12,
   "CH2CHCH2OOH": 5.184631254048149e-09,
   "CH3CHCHOOH": 2.5275504980546072e-18,
   "CH3C(CH2)OOH": 3.0814769908263176e-19,
   "nC3H7OO": 6.838924480434288e-10,
   "iC3H7OO": 2.5494924652474207e-08,
   "CH2CH2CH2OOH": 1.2128445691916415e-11,
   "CH3CHCH2OOH": 1.3928885816121411e-11,
   "CH2CH(OOH)CH3": 4.1910317184837005e-12,
   "nC3H7OOH": 1.0717192474740862e-13,
   "iC3H7OOH": 4.0824753509811375e-12,
   "OCHCH2CH2OOH": 1.161242907363078e-15,
   "cC2H3OCH2OOH": 1.7782158655771867e-12,
   "CH3COCH2OOH": 4.494079796985599e-16,
   "CH3CHOOHCHO": 1.3341360296884952e-16,
   "HOOCCCOO*": 2.7625961017776143e-15,
   "HOOCC(C)OO*": 3.6060535566092104e-15,
   "HOOC(C)COO*": 2.147950003192101e-15,
   "HOOCC(C*)OOH": 1.9336391372704192e-18
  }
 },
 {
  "t": 5.386669999965241,
  "T": 1146.3566857191063,
  "p": 101325.00000000001,
  "sxC": {
   "C": 6.1500714080519585e-18,
   "CH": 3.374007198492776e-14,
   "CH2": 6.196745004652237e-09,
   "CH2(S)": 2.9995425754318875e-11,
   "CH3": 0.00010552849533065335,
   "CH4": 0.10084027806448631,
   "CO": 0.09706159692946609,
   "HCO": 1.11013269052145e-06,
   "CH2O": 0.0099239721653732,
   "HCOH": 1.238433590337107e-10,
   "CH3O": 4.360577825845e-08,
   "CH2OH": 3.3489461727802916e-08,
   "CH3OH": 0.0031393749798589877,
   "CO2": 0.001326365618312997,
   "HOCO": 6.498635843735391e-10,
   "OCHO": 3.4391423079283882e-15,
   "HOCHO": 5.796885644722361e-05,
   "CH3OO": 1.6891394007328378e-07,
   "CH2OOH": 5.262388436203612e-18,
   "HOCH2O": 1.0980609180450479e-14,
   "CH3OOH": 8.276726176164237e-09,
   "C2": 2.5858445451802274e-19,
   "C2H": 1.1364286361847883e-12,
   "C2H2": 0.007929479473558071,
   "H2CC": 2.334359712033549e-10,
   "C2H3": 2.8489849276818313e-06,
   "C2H4": 0.26408673939576804,
   "C2H5": 7.3184540115630495e-06,
   "C2H6": 0.021715793100973713,
   "C2O": 9.370330667302803e-14,
   "HCCO": 9.135376869010435e-08,
   "HCCOH": 6.787214810733829e-07,
   "CH2CO": 0.004578248791644878,
   "CHCHO": 1.3514594580202392e-08,
   "CHCHOH": 1.0441407156355558e-09,
   "cC2H3O": 9.901653366397296e-15,
   "CH3CO": 1.4732611557745575e-08,
   "CH2CHO": 5.156367128803875e-06,
   "CH3CHO": 0.0094643759645437,
   "cC2H4O": 7.847635473416186e-05,
   "CH2CHOH": 0.004419775992703259,
   "CH3CH2O": 9.976864774415286e-12,
   "CH3CHOH": 3.955601690747369e-09,
   "CH2CH2OH": 1.4042908057738321e-08,
   "CH3CH2OH": 2.566562811932468e-05,
   "OCHCO": 2.3242556276954198e-15,
   "OCHCHO": 0.00013909499207914982,
   "CH2CHOO": 9.467672527613086e-10,
   "CH3C(O)O": 2.1086892819294423e-16,
   "CH2CHOOH": 2.667935254767547e-12,
   "CH3C(O)OH": 1.3549418692584465e-07,
   "CH3CH2OO": 4.123792793104759e-08,
   "CH3CHOOH": 3.8754026560720895e-20,
   "CH2CH2OOH": 1.1963443887014342e-12,
   "CH3CH2OOH": 9.923236434296521e-11,
   "CH3C(O)OO": 1.6723945133914448e-11,
   "CH3C(O)OOH": 1.9537833119527548e-14,
   "HOCH2CH2OO": 3.682250604103788e-13,
   "C3H2": 2.5814466955658794e-17,
   "cC3H2": 1.4945261299749922e-09,
   "C3H3": 0.0001838014438753277,
   "CH2CCH": 1.0468963052192018e-05,
   "CH2CCH2": 0.011140395335085427,
   "CH3CCH": 0.005669435300195321,
   "cC3H4": 1.041100168013866e-07,
   "CH2CHCH2": 0.0005129678093330714,
   "CH3CHCH": 3.944365428755649e-07,
   "CH3CCH2": 9.688892204700256e-07,
   "cC3H5": 1.7373942544628808e-09,
   "C3H6": 0.33160468417844197,
   "cC3H6": 0.00014742234383227913,
   "iC3H7": 2.1192562316385038e-05,
   "nC3H7": 3.013076157630438e-06,
   "C3H8": 0.6751082868046797,
   "CHCC*O": 9.075217351987065e-08,
   "CH*CCO": 2.7861772745444944e-06,
   "C*CCHO": 1.839991549961706e-14,
   "CH2CCO": 0.0011694806983858369,
   "CHCCHO": 6.97044526542972e-06,
   "C2H3CO": 5.128867794419973e-05,
   "CHCHCHO": 1.552929400631609e-10,
   "CH2CCHO": 3.010967922750747e-08,
   "CH3CCO": 6.968863001778496e-08,
   "C2H3CHO": 0.07200639393150055,
   "CH3CHCO": 0.0011593914520493839,
   "CH2CHCH2O": 1.9331893111785434e-09,
   "propen1oxy": 2.2585155670451318e-07,
   "propen2oxy": 3.1328289768755116e-08,
   "CH2CCH2OH": 2.2771008572175008e-10,
   "CH2C(OH)CH2": 1.2163727248904095e-05,
   "CH3C(OH)CH": 1.3394273028352025e-09,
   "CH3CH2CO": 2.156895502978199e-11,
   "CH3C(O)CH2": 2.467454463734424e-07,
   "CH3CHCHO": 4.313374733793069e-07,
   "CH2CHCHOH": 8.484862497044775e-08,
   "CH2CH2CHO": 5.800310550227542e-10,
   "vinoxylmethyl": 2.1880688710858565e-09,
   "CH3CH2CHO": 3.77029305518363e-05,
   "cC3H6O": 0.050730377681756325,
   "CH2CHCH2OH": 0.00011936232850664975,
   "CH3CHCHOH": 0.000485794900594321,
   "CH3C(O)CH3": 7.869309663037295e-06,
   "nC3H7O": 1.5003966750401572e-06,
   "iC3H7O": 3.9275612767210485e-13,
   "CH3CH2CHOH": 1.008370960705234e-09,
   "CH3CHCH2OH": 3.824021923662735e-09,
   "CH2CH2CH2OH": 7.697589722708883e-12,
   "OCHCH2CH2O": 1.5064201953827143e-14,
   "oxiranylmet": 2.368392343149758e-06,
   "CH3COCH2O": 3.692779677272305e-18,
   "CH3CH(CHO)O": 1.2049393380633022e-15,
   "CH2CHCH2OO": 2.571885585985903e-08,
   "CHCHCH2OOH": 4.499971333631258e-12,
   "CH2CHCH2OOH": 3.9898691873751064e-09,
   "CH3CHCHOOH": 2.0831616373837248e-18,
   "CH3C(CH2)OOH": 2.491965280717377e-19,
   "nC3H7OO": 5.287595492653451e-10,
   "iC3H7OO": 1.9614398575596363e-08,
   "CH2CH2CH2OOH": 9.596896624902666e-12,
   "CH3CHCH2OOH": 1.1238592019402191e-11,
   "CH2CH(OOH)CH3": 3.44777974926167e-12,
   "nC3H7OOH": 7.834748215892744e-14,
   "iC3H7OOH": 2.974323712216364e-12,
   "OCHCH2CH2OOH": 8.073688658311844e-16,
   "cC2H3OCH2OOH": 1.4314958091152912e-12,
   "CH3COCH2OOH": 3.2541497072484044e-16,
   "CH3CHOOHCHO": 9.482551523959297e-17,
   "HOOCCCOO*": 1.9461152673260327e-15,
   "HOOCC(C)OO*": 2.5933779604395264e-15,
   "HOOC(C)COO*": 1.57438939546348e-15,
   "HOOCC(C*)OOH": 1.4256089807477175e-18
  }
 },
 {
  "t": 5.387299999965217,
  "T": 1148.7426380297532,
  "p": 101325.00000000001,
  "sxC": {
   "C": 6.101740648383115e-18,
   "CH": 3.1772329485072575e-14,
   "CH2": 6.151184007821387e-09,
   "CH2(S)": 2.8782055960730247e-11,
   "CH3": 9.842065101952599e-05,
   "CH4": 0.10346669360651368,
   "CO": 0.09905998522363925,
   "HCO": 9.972012616381055e-07,
   "CH2O": 0.00881732566030881,
   "HCOH": 1.0612834049673502e-10,
   "CH3O": 3.396147840700935e-08,
   "CH2OH": 3.215852385315517e-08,
   "CH3OH": 0.0030517718325174747,
   "CO2": 0.001340446601247874,
   "HOCO": 5.555635636484986e-10,
   "OCHO": 3.021427622520191e-15,
   "HOCHO": 5.740036268490327e-05,
   "CH3OO": 1.3999168554135694e-07,
   "CH2OOH": 3.695208161153551e-18,
   "HOCH2O": 9.105020216174121e-15,
   "CH3OOH": 6.592818858011308e-09,
   "C2": 2.214051657822771e-19,
   "C2H": 1.1152930735333833e-12,
   "C2H2": 0.008333611309011217,
   "H2CC": 2.6407771155497983e-10,
   "C2H3": 2.805385687552878e-06,
   "C2H4": 0.2686376306810127,
   "C2H5": 6.851289368801413e-06,
   "C2H6": 0.02155717211622099,
   "C2O": 8.762847880208423e-14,
   "HCCO": 8.943745010503316e-08,
   "HCCOH": 6.765302552037004e-07,
   "CH2CO": 0.004792899742754895,
   "CHCHO": 1.3238902132845308e-08,
   "CHCHOH": 9.079343633031154e-10,
   "cC2H3O": 6.608207646653418e-15,
   "CH3CO": 1.2920475334048878e-08,
   "CH2CHO": 4.637166599652064e-06,
   "CH3CHO": 0.008721323136377643,
   "cC2H4O": 5.5254999183975545e-05,
   "CH2CHOH": 0.004368402095931105,
   "CH3CH2O": 8.182301049315159e-12,
   "CH3CHOH": 3.522193861078476e-09,
   "CH2CH2OH": 1.2135380941579615e-08,
   "CH3CH2OH": 2.4987480757178513e-05,
   "OCHCO": 2.1058496409403815e-15,
   "OCHCHO": 0.00011748860200510855,
   "CH2CHOO": 8.286703554093338e-10,
   "CH3C(O)O": 2.056954885383955e-16,
   "CH2CHOOH": 2.0978770487326263e-12,
   "CH3C(O)OH": 1.6481207225666216e-07,
   "CH3CH2OO": 3.4268819251350535e-08,
   "CH3CHOOH": 2.65369566719254e-20,
   "CH2CH2OOH": 1.0187441104742774e-12,
   "CH3CH2OOH": 7.691129544900506e-11,
   "CH3C(O)OO": 1.3005895669466545e-11,
   "CH3C(O)OOH": 1.4817807743164346e-14,
   "HOCH2CH2OO": 2.8260216612370294e-13,
   "C3H2": 2.790934375307936e-17,
   "cC3H2": 1.8257613212275875e-09,
   "C3H3": 0.00019252818909270425,
   "CH2CCH": 1.184130468630422e-05,
   "CH2CCH2": 0.011136572495435643,
   "CH3CCH": 0.006030572324229705,
   "cC3H4": 1.1158765626752088e-07,
   "CH2CHCH2": 0.0005015035449273008,
   "CH3CHCH": 3.537679091328634e-07,
   "CH3CCH2": 9.616985471786045e-07,
   "cC3H5": 1.7425584360611805e-09,
   "C3H6": 0.32467022544440755,
   "cC3H6": 0.00016127269185855494,
   "iC3H7": 1.8646209191725337e-05,
   "nC3H7": 2.665739624381579e-06,
   "C3H8": 0.6850850658535914,
   "CHCC*O": 8.493584907279344e-08,
   "CH*CCO": 2.8250059773183946e-06,
   "C*CCHO": 1.7779196824342396e-14,
   "CH2CCO": 0.00114396611195245,
   "CHCCHO": 6.629280286236875e-06,
   "C2H3CO": 5.097144958557387e-05,
   "CHCHCHO": 1.4239412007924655e-10,
   "CH2CCHO": 2.6942429532988995e-08,
   "CH3CCO": 6.767448465016875e-08,
   "C2H3CHO": 0.0715477024398727,
   "CH3CHCO": 0.001241666922179073,
   "CH2CHCH2O": 1.5659631754901604e-09,
   "propen1oxy": 2.2257236852738037e-07,
   "propen2oxy": 3.087445133108729e-08,
   "CH2CCH2OH": 1.930704365014142e-10,
   "CH2C(OH)CH2": 9.652232025453674e-06,
   "CH3C(OH)CH": 1.199759179701336e-09,
   "CH3CH2CO": 1.8918667640188015e-11,
   "CH3C(O)CH2": 2.163710391895431e-07,
   "CH3CHCHO": 3.8017929885343853e-07,
   "CH2CHCHOH": 7.531165455295314e-08,
   "CH2CH2CHO": 4.98956383714709e-10,
   "vinoxylmethyl": 1.7648474820184955e-09,
   "CH3CH2CHO": 3.366101278730627e-05,
   "cC3H6O": 0.05014179284793868,
   "CH2CHCH2OH": 0.00010915309068879786,
   "CH3CHCHOH": 0.0004548538050971519,
   "CH3C(O)CH3": 7.791557016128706e-06,
   "nC3H7O": 1.2522933195228318e-06,
   "iC3H7O": 3.0961471638487695e-13,
   "CH3CH2CHOH": 8.747800187938332e-10,
   "CH3CHCH2OH": 3.1797220099937564e-09,
   "CH2CH2CH2OH": 6.401759076808825e-12,
   "OCHCH2CH2O": 1.2155431758484612e-14,
   "oxiranylmet": 2.3339047084805785e-06,
   "CH3COCH2O": 2.909399821678079e-18,
   "CH3CH(CHO)O": 9.60172511307143e-16,
   "CH2CHCH2OO": 2.2606905451892085e-08,
   "CHCHCH2OOH": 4.052859565592954e-12,
   "CH2CHCH2OOH": 3.1293525717520804e-09,
   "CH3CHCHOOH": 1.752631429588958e-18,
   "CH3C(CH2)OOH": 2.052566203657034e-19,
   "nC3H7OO": 4.1474116126428793e-10,
   "iC3H7OO": 1.53365318194949e-08,
   "CH2CH2CH2OOH": 7.679070054467456e-12,
   "CH3CHCH2OOH": 9.126005053189149e-12,
   "CH2CH(OOH)CH3": 2.840570869775303e-12,
   "nC3H7OOH": 5.82091861339656e-14,
   "iC3H7OOH": 2.2064665483828712e-12,
   "OCHCH2CH2OOH": 5.678285814903034e-16,
   "cC2H3OCH2OOH": 1.180010745067936e-12,
   "CH3COCH2OOH": 2.360273550181848e-16,
   "CH3CHOOHCHO": 6.783220756542925e-17,
   "HOOCCCOO*": 1.3847267041142699e-15,
   "HOOCC(C)OO*": 1.8745983917810444e-15,
   "HOOC(C)COO*": 1.1543221251891038e-15,
   "HOOCC(C*)OOH": 1.05080374766124e-18
  }
 },
 {
  "t": 5.387989999965191,
  "T": 1150.8452852164528,
  "p": 101324.99999999999,
  "sxC": {
   "C": 6.181633136566284e-18,
   "CH": 3.0223544640851555e-14,
   "CH2": 6.136196990709171e-09,
   "CH2(S)": 2.7858506276982767e-11,
   "CH3": 9.238903703357528e-05,
   "CH4": 0.10612954038809909,
   "CO": 0.10096478098030627,
   "HCO": 8.959136034362578e-07,
   "CH2O": 0.007776223505796391,
   "HCOH": 9.18504488903262e-11,
   "CH3O": 2.667598983303379e-08,
   "CH2OH": 3.1276880486019105e-08,
   "CH3OH": 0.002965619289192667,
   "CO2": 0.0013532406774722627,
   "HOCO": 4.795608850034495e-10,
   "OCHO": 2.6722538798975365e-15,
   "HOCHO": 5.6737731948368156e-05,
   "CH3OO": 1.1660644188311265e-07,
   "CH2OOH": 2.6308225163499208e-18,
   "HOCH2O": 7.646033151824579e-15,
   "CH3OOH": 5.285038266302533e-09,
   "C2": 1.9228019004811529e-19,
   "C2H": 1.1013497969698401e-12,
   "C2H2": 0.008754083311389925,
   "H2CC": 2.9672144841548796e-10,
   "C2H3": 2.7810736445018946e-06,
   "C2H4": 0.27325984672790377,
   "C2H5": 6.47102512075255e-06,
   "C2H6": 0.021383416461885924,
   "C2O": 8.33154157141563e-14,
   "HCCO": 8.794406893950543e-08,
   "HCCOH": 6.728235411346692e-07,
   "CH2CO": 0.005001762334579603,
   "CHCHO": 1.3052633877450805e-08,
   "CHCHOH": 7.95127267971052e-10,
   "cC2H3O": 4.743082477482816e-15,
   "CH3CO": 1.1403078222690121e-08,
   "CH2CHO": 4.177086489321498e-06,
   "CH3CHO": 0.008021586667546914,
   "cC2H4O": 4.1023123668131755e-05,
   "CH2CHOH": 0.004303498169188228,
   "CH3CH2O": 6.7287635246693565e-12,
   "CH3CHOH": 3.1598046026785188e-09,
   "CH2CH2OH": 1.0599719093728962e-08,
   "CH3CH2OH": 2.4294383777143804e-05,
   "OCHCO": 1.9168563011619424e-15,
   "OCHCHO": 0.00010040070192896047,
   "CH2CHOO": 7.291037527462487e-10,
   "CH3C(O)O": 2.0179662190385359e-16,
   "CH2CHOOH": 1.6590753259601751e-12,
   "CH3C(O)OH": 1.9869019444190638e-07,
   "CH3CH2OO": 2.8690922389871356e-08,
   "CH3CHOOH": 1.8457683531507134e-20,
   "CH2CH2OOH": 8.66241769648239e-13,
   "CH3CH2OOH": 6.008367918255223e-11,
   "CH3C(O)OO": 1.0166425062791325e-11,
   "CH3C(O)OOH": 1.1372521441985776e-14,
   "HOCH2CH2OO": 2.189193657927594e-13,
   "C3H2": 3.024150859426848e-17,
   "cC3H2": 2.224449359163596e-09,
   "C3H3": 0.0002034868775805835,
   "CH2CCH": 1.3320816012263919e-05,
   "CH2CCH2": 0.011143712569114027,
   "CH3CCH": 0.006402345941796326,
   "cC3H4": 1.1922468701195162e-07,
   "CH2CHCH2": 0.0004929916912641129,
   "CH3CHCH": 3.2001244815772437e-07,
   "CH3CCH2": 9.580402836685918e-07,
   "cC3H5": 1.750985624804567e-09,
   "C3H6": 0.3177014904940117,
   "cC3H6": 0.00017405726354435561,
   "iC3H7": 1.655370449824837e-05,
   "nC3H7": 2.3788001059368467e-06,
   "C3H8": 0.6950921252710643,
   "CHCC*O": 7.992209001651857e-08,
   "CH*CCO": 2.906540042620699e-06,
   "C*CCHO": 1.7205081997209495e-14,
   "CH2CCO": 0.0011219620763226734,
   "CHCCHO": 6.280709681752944e-06,
   "C2H3CO": 5.064434880295245e-05,
   "CHCHCHO": 1.315413072848744e-10,
   "CH2CCHO": 2.443861204660682e-08,
   "CH3CCO": 6.597812613287696e-08,
   "C2H3CHO": 0.07097287488605468,
   "CH3CHCO": 0.001320531800944659,
   "CH2CHCH2O": 1.274206162852352e-09,
   "propen1oxy": 2.193760633339033e-07,
   "propen2oxy": 3.043192088381619e-08,
   "CH2CCH2OH": 1.6564774779733848e-10,
   "CH2C(OH)CH2": 7.937957946515427e-06,
   "CH3C(OH)CH": 1.0852288648587814e-09,
   "CH3CH2CO": 1.6722458373810598e-11,
   "CH3C(O)CH2": 1.9073705892779907e-07,
   "CH3CHCHO": 3.373227607533559e-07,
   "CH2CHCHOH": 6.733535058695133e-08,
   "CH2CH2CHO": 4.3253523914807886e-10,
   "vinoxylmethyl": 1.4306881319796346e-09,
   "CH3CH2CHO": 2.9861038121857336e-05,
   "cC3H6O": 0.04955580993068595,
   "CH2CHCH2OH": 9.942171389342892e-05,
   "CH3CHCHOH": 0.0004239281041651628,
   "CH3C(O)CH3": 7.711956768004817e-06,
   "nC3H7O": 1.0474343161709659e-06,
   "iC3H7O": 2.457814208359826e-13,
   "CH3CH2CHOH": 7.636122781781267e-10,
   "CH3CHCH2OH": 2.670877971869924e-09,
   "CH2CH2CH2OH": 5.337701361739228e-12,
   "OCHCH2CH2O": 9.7508096866706e-15,
   "oxiranylmet": 2.3003063981144133e-06,
   "CH3COCH2O": 2.289115814221499e-18,
   "CH3CH(CHO)O": 7.787526099164207e-16,
   "CH2CHCH2OO": 1.9923230875696128e-08,
   "CHCHCH2OOH": 3.648816798283383e-12,
   "CH2CHCH2OOH": 2.475155518033115e-09,
   "CH3CHCHOOH": 1.4891883959780402e-18,
   "CH3C(CH2)OOH": 1.7066079185805354e-19,
   "nC3H7OO": 3.2737424432341534e-10,
   "iC3H7OO": 1.208214330712573e-08,
   "CH2CH2CH2OOH": 6.165856910267882e-12,
   "CH3CHCH2OOH": 7.410694708114078e-12,
   "CH2CH(OOH)CH3": 2.332302575505081e-12,
   "nC3H7OOH": 4.3590259450234736e-14,
   "iC3H7OOH": 1.6519544799272984e-12,
   "OCHCH2CH2OOH": 4.007153734684025e-16,
   "cC2H3OCH2OOH": 9.851405481230386e-13,
   "CH3COCH2OOH": 1.7056631151773094e-16,
   "CH3CHOOHCHO": 4.8506110569507076e-17,
   "HOOCCCOO*": 9.871890046342142e-16,
   "HOOCC(C)OO*": 1.35281445990925e-15,
   "HOOC(C)COO*": 8.420997566603507e-16,
   "HOOCC(C*)OOH": 7.701913189606301e-19
  }
 },
 {
  "t": 5.388739999965162,
  "T": 1152.6551578013782,
  "p": 101325.0,
  "sxC": {
   "C": 6.298172374927457e-18,
   "CH": 2.8732729147184067e-14,
   "CH2": 6.1169161614171745e-09,
   "CH2(S)": 2.7008446530609722e-11,
   "CH3": 8.689716959918254e-05,
   "CH4": 0.10881277599329063,
   "CO": 0.1027619232174745,
   "HCO": 8.01655524947603e-07,
   "CH2O": 0.006813406423529879,
   "HCOH": 8.011615866066513e-11,
   "CH3O": 2.0990870640265486e-08,
   "CH2OH": 3.0675008100962844e-08,
   "CH3OH": 0.002881238805969259,
   "CO2": 0.001364718111100453,
   "HOCO": 4.143604408329035e-10,
   "OCHO": 2.3641085371430995e-15,
   "HOCHO": 5.5994246863045494e-05,
   "CH3OO": 9.718718391085246e-08,
   "CH2OOH": 1.8782106201472915e-18,
   "HOCH2O": 6.473082388128079e-15,
   "CH3OOH": 4.2439667536949835e-09,
   "C2": 1.6723003450954997e-19,
   "C2H": 1.087811233738788e-12,
   "C2H2": 0.009190164012516792,
   "H2CC": 3.3099092665212235e-10,
   "C2H3": 2.761418360116702e-06,
   "C2H4": 0.27793296688341596,
   "C2H5": 6.137976542683835e-06,
   "C2H6": 0.021198409652971883,
   "C2O": 7.94620698067963e-14,
   "HCCO": 8.629371071879332e-08,
   "HCCOH": 6.676770026042238e-07,
   "CH2CO": 0.0052023299365390055,
   "CHCHO": 1.28898748927592e-08,
   "CHCHOH": 6.966801054194353e-10,
   "cC2H3O": 3.5973749679084e-15,
   "CH3CO": 1.0085947084067348e-08,
   "CH2CHO": 3.755186119660458e-06,
   "CH3CHO": 0.007368981777018089,
   "cC2H4O": 3.177220990862268e-05,
   "CH2CHOH": 0.00422553708989062,
   "CH3CH2O": 5.523807251048989e-12,
   "CH3CHOH": 2.8425309723312196e-09,
   "CH2CH2OH": 9.293549460612496e-09,
   "CH3CH2OH": 2.359461039443079e-05,
   "OCHCO": 1.7420843281851088e-15,
   "OCHCHO": 8.664513926966322e-05,
   "CH2CHOO": 6.416386357172489e-10,
   "CH3C(O)O": 1.9817621100121103e-16,
   "CH2CHOOH": 1.314045969131795e-12,
   "CH3C(O)OH": 2.372232928871088e-07,
   "CH3CH2OO": 2.4092993203904554e-08,
   "CH3CHOOH": 1.2903533324094267e-20,
   "CH2CH2OOH": 7.33174182475741e-13,
   "CH3CH2OOH": 4.7117940746850765e-11,
   "CH3C(O)OO": 7.955564899852403e-12,
   "CH3C(O)OOH": 8.788683386696867e-15,
   "HOCH2CH2OO": 1.7001263458013754e-13,
   "C3H2": 3.266454674188069e-17,
   "cC3H2": 2.701095621306107e-09,
   "C3H3": 0.0002161327198248758,
   "CH2CCH": 1.490387684415963e-05,
   "CH2CCH2": 0.011167900628009061,
   "CH3CCH": 0.0067845345847736245,
   "cC3H4": 1.2697164612731106e-07,
   "CH2CHCH2": 0.0004854073259845968,
   "CH3CHCH": 2.903056114954411e-07,
   "CH3CCH2": 9.54133653044315e-07,
   "cC3H5": 1.7555170713245037e-09,
   "C3H6": 0.3107369563143401,
   "cC3H6": 0.00018525324993779344,
   "iC3H7": 1.4752375363526937e-05,
   "nC3H7": 2.1298745087554572e-06,
   "C3H8": 0.7050889508578738,
   "CHCC*O": 7.521990992591307e-08,
   "CH*CCO": 3.0175710246977384e-06,
   "C*CCHO": 1.658675976932843e-14,
   "CH2CCO": 0.001103379578733709,
   "CHCCHO": 5.929293420704689e-06,
   "C2H3CO": 5.0121351345046146e-05,
   "CHCHCHO": 1.2176449827085225e-10,
   "CH2CCHO": 2.236205050118866e-08,
   "CH3CCO": 6.424211321263403e-08,
   "C2H3CHO": 0.07027853984008946,
   "CH3CHCO": 0.0013945815942166455,
   "CH2CHCH2O": 1.0344894701579228e-09,
   "propen1oxy": 2.16272146023618e-07,
   "propen2oxy": 3.000203526017254e-08,
   "CH2CCH2OH": 1.4290603341069753e-10,
   "CH2C(OH)CH2": 6.652775707075548e-06,
   "CH3C(OH)CH": 9.846245487230177e-10,
   "CH3CH2CO": 1.4849620183998213e-11,
   "CH3C(O)CH2": 1.6820309150833669e-07,
   "CH3CHCHO": 2.9983042758680094e-07,
   "CH2CHCHOH": 6.034841780085819e-08,
   "CH2CH2CHO": 3.7573347784226163e-10,
   "vinoxylmethyl": 1.157867497671697e-09,
   "CH3CH2CHO": 2.6354840559974467e-05,
   "cC3H6O": 0.04897464639191627,
   "CH2CHCH2OH": 9.024837972960865e-05,
   "CH3CHCHOH": 0.00039341189372382447,
   "CH3C(O)CH3": 7.63136462164912e-06,
   "nC3H7O": 8.74676756971845e-07,
   "iC3H7O": 1.9557100502518684e-13,
   "CH3CH2CHOH": 6.676346725013691e-10,
   "CH3CHCH2OH": 2.2511164957253553e-09,
   "CH2CH2CH2OH": 4.445321099275684e-12,
   "OCHCH2CH2O": 7.75445239588433e-15,
   "oxiranylmet": 2.2676942490292033e-06,
   "CH3COCH2O": 1.7927493604126357e-18,
   "CH3CH(CHO)O": 6.387763102752825e-16,
   "CH2CHCH2OO": 1.753694343258678e-08,
   "CHCHCH2OOH": 3.271145925261729e-12,
   "CH2CHCH2OOH": 1.961175762700801e-09,
   "CH3CHCHOOH": 1.2693870991020203e-18,
   "CH3C(CH2)OOH": 1.4244876841150549e-19,
   "nC3H7OO": 2.588507897818585e-10,
   "iC3H7OO": 9.541784632556116e-09,
   "CH2CH2CH2OOH": 4.945865226493901e-12,
   "CH3CHCH2OOH": 5.995873617906217e-12,
   "CH2CH(OOH)CH3": 1.9030293364637057e-12,
   "nC3H7OOH": 3.2752848002296656e-14,
   "iC3H7OOH": 1.2420414002129326e-12,
   "OCHCH2CH2OOH": 2.8250793424561577e-16,
   "cC2H3OCH2OOH": 8.273480345248206e-13,
   "CH3COCH2OOH": 1.2247165205081552e-16,
   "CH3CHOOHCHO": 3.4550812258853526e-17,
   "HOOCCCOO*": 7.020583382074534e-16,
   "HOOCC(C)OO*": 9.711792735464497e-16,
   "HOOC(C)COO*": 6.095648409024937e-16,
   "HOOCC(C*)OOH": 5.597600744462706e-19
  }
 },
 {
  "t": 5.389549999965132,
  "T": 1154.1624282945645,
  "p": 101325.00000000001,
  "sxC": {
   "C": 6.3980823331116845e-18,
   "CH": 2.713141468635705e-14,
   "CH2": 6.072454433174539e-09,
   "CH2(S)": 2.612038569458393e-11,
   "CH3": 8.169489176485717e-05,
   "CH4": 0.11149509376506248,
   "CO": 0.10443780136178474,
   "HCO": 7.129240181558368e-07,
   "CH2O": 0.005938804623614134,
   "HCOH": 7.015366305244254e-11,
   "CH3O": 1.650274198967049e-08,
   "CH2OH": 3.026557474349136e-08,
   "CH3OH": 0.0027991285481324744,
   "CO2": 0.0013748199884320758,
   "HOCO": 3.5698493585159335e-10,
   "OCHO": 2.086190599434909e-15,
   "HOCHO": 5.518489681412578e-05,
   "CH3OO": 8.088288789767924e-08,
   "CH2OOH": 1.337754198595795e-18,
   "HOCH2O": 5.517091026497682e-15,
   "CH3OOH": 3.4065984170055096e-09,
   "C2": 1.4474929656900158e-19,
   "C2H": 1.0712695244532811e-12,
   "C2H2": 0.009639574880859302,
   "H2CC": 3.6631898324853936e-10,
   "C2H3": 2.738413432434868e-06,
   "C2H4": 0.28262459516951305,
   "C2H5": 5.83274693090859e-06,
   "C2H6": 0.021005180804266083,
   "C2O": 7.550585880565339e-14,
   "HCCO": 8.421185083727179e-08,
   "HCCOH": 6.610840098595726e-07,
   "CH2CO": 0.00539194710986581,
   "CHCHO": 1.2715754410967342e-08,
   "CHCHOH": 6.088756897448986e-10,
   "cC2H3O": 2.8275183582681306e-15,
   "CH3CO": 8.924523498574633e-09,
   "CH2CHO": 3.363140571480965e-06,
   "CH3CHO": 0.006767222563861699,
   "cC2H4O": 2.522078074448296e-05,
   "CH2CHOH": 0.004135171063393828,
   "CH3CH2O": 4.5197807088012425e-12,
   "CH3CHOH": 2.5585038151580344e-09,
   "CH2CH2OH": 8.152862762972608e-09,
   "CH3CH2OH": 2.2896286927014882e-05,
   "OCHCO": 1.5751720981617176e-15,
   "OCHCHO": 7.522146307464905e-05,
   "CH2CHOO": 5.633405468277383e-10,
   "CH3C(O)O": 1.943137914740166e-16,
   "CH2CHOOH": 1.0410640716013971e-12,
   "CH3C(O)OH": 2.8042969722428013e-07,
   "CH3CH2OO": 2.0250198805232218e-08,
   "CH3CHOOH": 9.025522821009133e-21,
   "CH2CH2OOH": 6.169744786357007e-13,
   "CH3CH2OOH": 3.7037067887192995e-11,
   "CH3C(O)OO": 6.223157058321215e-12,
   "CH3C(O)OOH": 6.825059823437983e-15,
   "HOCH2CH2OO": 1.3197711927543633e-13,
   "C3H2": 3.5038862019666305e-17,
   "cC3H2": 3.2650384696885e-09,
   "C3H3": 0.0002300374168811642,
   "CH2CCH": 1.6580317922333395e-05,
   "CH2CCH2": 0.01121201665509021,
   "CH3CCH": 0.007176312232602053,
   "cC3H4": 1.3476129896561403e-07,
   "CH2CHCH2": 0.0004776942757510035,
   "CH3CHCH": 2.6341013132239964e-07,
   "CH3CCH2": 9.479185801942332e-07,
   "cC3H5": 1.752269511955448e-09,
   "C3H6": 0.30382934163646036,
   "cC3H6": 0.00019448617700045827,
   "iC3H7": 1.316549183976511e-05,
   "nC3H7": 1.908642128875489e-06,
   "C3H8": 0.7150088352525267,
   "CHCC*O": 7.060310256543586e-08,
   "CH*CCO": 3.1466000758550565e-06,
   "C*CCHO": 1.5882573493292828e-14,
   "CH2CCO": 0.0010872228105688966,
   "CHCCHO": 5.579486051262958e-06,
   "C2H3CO": 4.928318957172382e-05,
   "CHCHCHO": 1.1263104668972333e-10,
   "CH2CCHO": 2.0571669976455384e-08,
   "CH3CCO": 6.228490586534611e-08,
   "C2H3CHO": 0.06946807562430268,
   "CH3CHCO": 0.0014625071608394028,
   "CH2CHCH2O": 8.354744509339875e-10,
   "propen1oxy": 2.1327669456966117e-07,
   "propen2oxy": 2.9587046158341424e-08,
   "CH2CCH2OH": 1.2361147499301193e-10,
   "CH2C(OH)CH2": 5.632396582317425e-06,
   "CH3C(OH)CH": 8.932894587800313e-10,
   "CH3CH2CO": 1.3236362358440113e-11,
   "CH3C(O)CH2": 1.4802179557893884e-07,
   "CH3CHCHO": 2.663350637141892e-07,
   "CH2CHCHOH": 5.408437401328837e-08,
   "CH2CH2CHO": 3.2620036297681486e-10,
   "vinoxylmethyl": 9.327151879600495e-10,
   "CH3CH2CHO": 2.3177493486327575e-05,
   "cC3H6O": 0.04840227183502447,
   "CH2CHCH2OH": 8.168503466168935e-05,
   "CH3CHCHOH": 0.00036369100599248724,
   "CH3C(O)CH3": 7.550662260921182e-06,
   "nC3H7O": 7.284036507892224e-07,
   "iC3H7O": 1.5573096647417323e-13,
   "CH3CH2CHOH": 5.833648143245182e-10,
   "CH3CHCH2OH": 1.8981653191584638e-09,
   "CH2CH2CH2OH": 3.6936379542119896e-12,
   "OCHCH2CH2O": 6.110426610260591e-15,
   "oxiranylmet": 2.236234177681416e-06,
   "CH3COCH2O": 1.3967901454581307e-18,
   "CH3CH(CHO)O": 5.265945685102975e-16,
   "CH2CHCH2OO": 1.5389401181842193e-08,
   "CHCHCH2OOH": 2.9145572358968097e-12,
   "CH2CHCH2OOH": 1.5521377532580211e-09,
   "CH3CHCHOOH": 1.082225494606488e-18,
   "CH3C(CH2)OOH": 1.1908886875664676e-19,
   "nC3H7OO": 2.0464046436457033e-10,
   "iC3H7OO": 7.538187391539313e-09,
   "CH2CH2CH2OOH": 3.956274619108535e-12,
   "CH3CHCH2OOH": 4.827329285155046e-12,
   "CH2CH(OOH)CH3": 1.5418596163908658e-12,
   "nC3H7OOH": 2.4652843353340664e-14,
   "iC3H7OOH": 9.360283720883685e-13,
   "OCHCH2CH2OOH": 1.986906350896948e-16,
   "cC2H3OCH2OOH": 6.968688443838645e-13,
   "CH3COCH2OOH": 8.733456831481985e-17,
   "CH3CHOOHCHO": 2.449127713058337e-17,
   "HOOCCCOO*": 4.973359752287704e-16,
   "HOOCC(C)OO*": 6.929019168142753e-16,
   "HOOC(C)COO*": 4.376062134153097e-16,
   "HOOCC(C*)OOH": 4.0318343482555887e-19
  }
 },
 {
  "t": 5.390449999965098,
  "T": 1155.3983223791463,
  "p": 101325.0,
  "sxC": {
   "C": 6.452072369443118e-18,
   "CH": 2.5301011750144402e-14,
   "CH2": 5.987541266008559e-09,
   "CH2(S)": 2.5106618963416068e-11,
   "CH3": 7.651991188260202e-05,
   "CH4": 0.11424195018731101,
   "CO": 0.1060314546237722,
   "HCO": 6.271505804287646e-07,
   "CH2O": 0.005133630240668434,
   "HCOH": 6.118370149783996e-11,
   "CH3O": 1.2856264503211773e-08,
   "CH2OH": 2.999704011461294e-08,
   "CH3OH": 0.0027172040101320813,
   "CO2": 0.0013837732529455864,
   "HOCO": 3.047952099428257e-10,
   "OCHO": 1.8269898165308747e-15,
   "HOCHO": 5.4296256292168555e-05,
   "CH3OO": 6.67472484986446e-08,
   "CH2OOH": 9.380866934990001e-19,
   "HOCH2O": 4.710995620742423e-15,
   "CH3OOH": 2.7113268452151297e-09,
   "C2": 1.2375499732423372e-19,
   "C2H": 1.0495761808833107e-12,
   "C2H2": 0.010114706403413273,
   "H2CC": 4.0321460932091104e-10,
   "C2H3": 2.7069089625252472e-06,
   "C2H4": 0.28745329910072914,
   "C2H5": 5.5369487370408985e-06,
   "C2H6": 0.02079956023357428,
   "C2O": 7.113159425486561e-14,
   "HCCO": 8.151520118983655e-08,
   "HCCOH": 6.527539980189576e-07,
   "CH2CO": 0.005573798305197009,
   "CHCHO": 1.2506808779817555e-08,
   "CHCHOH": 5.278291628557147e-10,
   "cC2H3O": 2.259734617706547e-15,
   "CH3CO": 7.864551819525544e-09,
   "CH2CHO": 2.9868260169060985e-06,
   "CH3CHO": 0.006201265372148095,
   "cC2H4O": 2.011521805038713e-05,
   "CH2CHOH": 0.0040297810620424125,
   "CH3CH2O": 3.661904271040252e-12,
   "CH3CHOH": 2.2941455259652137e-09,
   "CH2CH2OH": 7.116779509996773e-09,
   "CH3CH2OH": 2.2184184639188873e-05,
   "OCHCO": 1.4096958932363722e-15,
   "OCHCHO": 6.516133849789941e-05,
   "CH2CHOO": 4.906508590185317e-10,
   "CH3C(O)O": 1.8982672961819987e-16,
   "CH2CHOOH": 8.189923073684633e-13,
   "CH3C(O)OH": 3.2991261694401095e-07,
   "CH3CH2OO": 1.69235113850066e-08,
   "CH3CHOOH": 6.23369405252106e-21,
   "CH2CH2OOH": 5.131781207280321e-13,
   "CH3CH2OOH": 2.8946596515711514e-11,
   "CH3C(O)OO": 4.826135791473336e-12,
   "CH3C(O)OOH": 5.279721042994967e-15,
   "HOCH2CH2OO": 1.0146457122820376e-13,
   "C3H2": 3.7312574779600905e-17,
   "cC3H2": 3.947555255774229e-09,
   "C3H3": 0.00024537848318491074,
   "CH2CCH": 1.8395177556052065e-05,
   "CH2CCH2": 0.011279243784496509,
   "CH3CCH": 0.007590109108070958,
   "cC3H4": 1.4277973331166667e-07,
   "CH2CHCH2": 0.0004690729897628204,
   "CH3CHCH": 2.3805245817759397e-07,
   "CH3CCH2": 9.38058402867317e-07,
   "cC3H5": 1.7390108637096026e-09,
   "C3H6": 0.2968099058288697,
   "cC3H6": 0.00020175948316125266,
   "iC3H7": 1.171103260626411e-05,
   "nC3H7": 1.7040268400168005e-06,
   "C3H8": 0.7251006685472148,
   "CHCC*O": 6.584142445623056e-08,
   "CH*CCO": 3.2873997082105773e-06,
   "C*CCHO": 1.5055206962505598e-14,
   "CH2CCO": 0.0010717232709107354,
   "CHCCHO": 5.224000186284499e-06,
   "C2H3CO": 4.802519006026627e-05,
   "CHCHCHO": 1.0369483799919692e-10,
   "CH2CCHO": 1.893058789661896e-08,
   "CH3CCO": 5.996007501777056e-08,
   "C2H3CHO": 0.06851764667937953,
   "CH3CHCO": 0.001525167065080903,
   "CH2CHCH2O": 6.658141532734997e-10,
   "propen1oxy": 2.1031239097261283e-07,
   "propen2oxy": 2.9176262964177604e-08,
   "CH2CCH2OH": 1.0659315348127547e-10,
   "CH2C(OH)CH2": 4.775249921021499e-06,
   "CH3C(OH)CH": 8.068889498364224e-10,
   "CH3CH2CO": 1.1803687680577182e-11,
   "CH3C(O)CH2": 1.2928114473116426e-07,
   "CH3CHCHO": 2.352449945527175e-07,
   "CH2CHCHOH": 4.824035496251284e-08,
   "CH2CH2CHO": 2.814288840066321e-10,
   "vinoxylmethyl": 7.417990661162746e-10,
   "CH3CH2CHO": 2.0256473858994192e-05,
   "cC3H6O": 0.047824705838834844,
   "CH2CHCH2OH": 7.351185276864664e-05,
   "CH3CHCHOH": 0.00033418684110545415,
   "CH3C(O)CH3": 7.468052165849792e-06,
   "nC3H7O": 6.014112849804265e-07,
   "iC3H7O": 1.2316289086948716e-13,
   "CH3CH2CHOH": 5.067045191893064e-10,
   "CH3CHCH2OH": 1.5908453584961128e-09,
   "CH2CH2CH2OH": 3.044090448704187e-12,
   "OCHCH2CH2O": 4.735368992036923e-15,
   "oxiranylmet": 2.205111794690623e-06,
   "CH3COCH2O": 1.0747628825181424e-18,
   "CH3CH(CHO)O": 4.3148923809696465e-16,
   "CH2CHCH2OO": 1.3393125880559626e-08,
   "CHCHCH2OOH": 2.568240144874956e-12,
   "CH2CHCH2OOH": 1.2165780688246715e-09,
   "CH3CHCHOOH": 9.170855159676973e-19,
   "CH3C(CH2)OOH": 9.908166710993802e-20,
   "nC3H7OO": 1.6044750630139897e-10,
   "iC3H7OO": 5.907570254465262e-09,
   "CH2CH2CH2OOH": 3.131435046426417e-12,
   "CH3CHCH2OOH": 3.839403110706761e-12,
   "CH2CH(OOH)CH3": 1.2320930715854196e-12,
   "nC3H7OOH": 1.8413790901138995e-14,
   "iC3H7OOH": 7.002820412908877e-13,
   "OCHCH2CH2OOH": 1.3778504412523968e-16,
   "cC2H3OCH2OOH": 5.848628705535108e-13,
   "CH3COCH2OOH": 6.119582613859142e-17,
   "CH3CHOOHCHO": 1.7085231566301945e-17,
   "HOOCCCOO*": 3.469205293834574e-16,
   "HOOCC(C)OO*": 4.859428295011953e-16,
   "HOOC(C)COO*": 3.083179427887237e-16,
   "HOOCC(C*)OOH": 2.8482189404222487e-19
  }
 },
 {
  "t": 5.391419999965061,
  "T": 1156.3175039949392,
  "p": 101324.99999999999,
  "sxC": {
   "C": 6.438068036533451e-18,
   "CH": 2.3284134761662048e-14,
   "CH2": 5.855310318007773e-09,
   "CH2(S)": 2.3963978471288978e-11,
   "CH3": 7.148762160101055e-05,
   "CH4": 0.1169567137366518,
   "CO": 0.10748763821713109,
   "HCO": 5.476201254531392e-07,
   "CH2O": 0.004425535728270175,
   "HCOH": 5.3208185727351095e-11,
   "CH3O": 1.0000234942217956e-08,
   "CH2OH": 2.985491614644742e-08,
   "CH3OH": 0.002638254139378418,
   "CO2": 0.0013912609014540825,
   "HOCO": 2.590363463782827e-10,
   "OCHO": 1.5934560419096394e-15,
   "HOCHO": 5.336580651957753e-05,
   "CH3OO": 5.487836426357681e-08,
   "CH2OOH": 6.534247026428568e-19,
   "HOCH2O": 4.050062356085429e-15,
   "CH3OOH": 2.1522055995388644e-09,
   "C2": 1.0483351713170487e-19,
   "C2H": 1.0226924032195373e-12,
   "C2H2": 0.010600000079338713,
   "H2CC": 4.3994449140947717e-10,
   "C2H3": 2.6652642639417894e-06,
   "C2H4": 0.29225206349227845,
   "C2H5": 5.254615162649236e-06,
   "C2H6": 0.020588995106198573,
   "C2O": 6.644770184230165e-14,
   "HCCO": 7.825617609727595e-08,
   "HCCOH": 6.428750392280899e-07,
   "CH2CO": 0.005740115359529071,
   "CHCHO": 1.2259768635371063e-08,
   "CHCHOH": 4.554925473000859e-10,
   "cC2H3O": 1.8389181347495736e-15,
   "CH3CO": 6.926535260550705e-09,
   "CH2CHO": 2.637322763612596e-06,
   "CH3CHO": 0.005689686988489616,
   "cC2H4O": 1.6122367386588967e-05,
   "CH2CHOH": 0.003912839203968859,
   "CH3CH2O": 2.9570194177169335e-12,
   "CH3CHOH": 2.0547289490693735e-09,
   "CH2CH2OH": 6.202167340603013e-09,
   "CH3CH2OH": 2.148470883046209e-05,
   "OCHCO": 1.2516750430138365e-15,
   "OCHCHO": 5.639932105723641e-05,
   "CH2CHOO": 4.251603592326479e-10,
   "CH3C(O)O": 1.8472466139195667e-16,
   "CH2CHOOH": 6.445125210136027e-13,
   "CH3C(O)OH": 3.84483071707049e-07,
   "CH3CH2OO": 1.41250346362793e-08,
   "CH3CHOOH": 4.2934171510924864e-21,
   "CH2CH2OOH": 4.241923270751066e-13,
   "CH3CH2OOH": 2.2650318501695207e-11,
   "CH3C(O)OO": 3.737324035308287e-12,
   "CH3C(O)OOH": 4.097095118828699e-15,
   "HOCH2CH2OO": 7.779449910909711e-14,
   "C3H2": 3.930277787372294e-17,
   "cC3H2": 4.742468479942145e-09,
   "C3H3": 0.0002614907225631438,
   "CH2CCH": 2.0286289881696343e-05,
   "CH2CCH2": 0.011368098577351483,
   "CH3CCH": 0.008014428470100728,
   "cC3H4": 1.5074178635636087e-07,
   "CH2CHCH2": 0.0004595121329144101,
   "CH3CHCH": 2.1480128445400152e-07,
   "CH3CCH2": 9.242433548417306e-07,
   "cC3H5": 1.715200059107521e-09,
   "C3H6": 0.2899254296522125,
   "cC3H6": 0.00020674140727288052,
   "iC3H7": 1.0413147338392609e-05,
   "nC3H7": 1.5198302960302196e-06,
   "C3H8": 0.7350148562260349,
   "CHCC*O": 6.105575885142853e-08,
   "CH*CCO": 3.4250220280292575e-06,
   "C*CCHO": 1.4131139843115528e-14,
   "CH2CCO": 0.0010560495190385074,
   "CHCCHO": 4.876302510033417e-06,
   "C2H3CO": 4.6350110069253986e-05,
   "CHCHCHO": 9.516376329902406e-11,
   "CH2CCHO": 1.7433431124045106e-08,
   "CH3CCO": 5.731304753828014e-08,
   "C2H3CHO": 0.06745899811277581,
   "CH3CHCO": 0.00157977782282048,
   "CH2CHCH2O": 5.268334155025443e-10,
   "propen1oxy": 2.0747869838231895e-07,
   "propen2oxy": 2.878348969943048e-08,
   "CH2CCH2OH": 9.198238932433677e-11,
   "CH2C(OH)CH2": 4.068087738579687e-06,
   "CH3C(OH)CH": 7.274775155773873e-10,
   "CH3CH2CO": 1.0572592413916098e-11,
   "CH3C(O)CH2": 1.1239546802731442e-07,
   "CH3CHCHO": 2.0719349947298318e-07,
   "CH2CHCHOH": 4.2933957929773047e-08,
   "CH2CH2CHO": 2.4218662656398334e-10,
   "vinoxylmethyl": 5.861288223905526e-10,
   "CH3CH2CHO": 1.7687606556196083e-05,
   "cC3H6O": 0.04726235755243564,
   "CH2CHCH2OH": 6.599936628245818e-05,
   "CH3CHCHOH": 0.0003060615736754571,
   "CH3C(O)CH3": 7.386579984459035e-06,
   "nC3H7O": 4.953422302571655e-07,
   "iC3H7O": 9.74197466494485e-14,
   "CH3CH2CHOH": 4.3904511066465284e-10,
   "CH3CHCH2OH": 1.3314615495374494e-09,
   "CH2CH2CH2OH": 2.5038040848467037e-12,
   "OCHCH2CH2O": 3.6376533034138e-15,
   "oxiranylmet": 2.1753692162099076e-06,
   "CH3COCH2O": 8.238968956348154e-19,
   "CH3CH(CHO)O": 3.521953900005109e-16,
   "CH2CHCH2OO": 1.1596775982069235e-08,
   "CHCHCH2OOH": 2.244407596465485e-12,
   "CH2CHCH2OOH": 9.50793916133484e-10,
   "CH3CHCHOOH": 7.758066292857784e-19,
   "CH3C(CH2)OOH": 8.24639556948736e-20,
   "nC3H7OO": 1.2560677929565395e-10,
   "iC3H7OO": 4.622480523915341e-09,
   "CH2CH2CH2OOH": 2.4686028496553692e-12,
   "CH3CHCH2OOH": 3.036927148467355e-12,
   "CH2CH(OOH)CH3": 9.777610805424757e-13,
   "nC3H7OOH": 1.3762945350044961e-14,
   "iC3H7OOH": 5.24293964152584e-13,
   "OCHCH2CH2OOH": 9.519148829494266e-17,
   "cC2H3OCH2OOH": 4.91392315905117e-13,
   "CH3COCH2OOH": 4.258671153118101e-17,
   "CH3CHOOHCHO": 1.18532685051682e-17,
   "HOOCCCOO*": 2.4072462929955955e-16,
   "HOOCC(C)OO*": 3.3846353810615306e-16,
   "HOOC(C)COO*": 2.154349910956732e-16,
   "HOOCC(C*)OOH": 1.9939870146741207e-19
  }
 },
 {
  "t": 5.39249999996502,
  "T": 1156.945653851802,
  "p": 101324.99999999999,
  "sxC": {
   "C": 6.342288518854113e-18,
   "CH": 2.1040038168552045e-14,
   "CH2": 5.664871506838157e-09,
   "CH2(S)": 2.2637918664299236e-11,
   "CH3": 6.642830119744976e-05,
   "CH4": 0.11971272619006479,
   "CO": 0.1088488553073356,
   "HCO": 4.726328577237276e-07,
   "CH2O": 0.003791929964537154,
   "HCOH": 4.58362372831001e-11,
   "CH3O": 7.70986921564677e-09,
   "CH2OH": 2.981780033145394e-08,
   "CH3OH": 0.0025600453265086924,
   "CO2": 0.0013974988249240768,
   "HOCO": 2.180247329023819e-10,
   "OCHO": 1.3778111120843823e-15,
   "HOCHO": 5.237424322371181e-05,
   "CH3OO": 4.463168498996118e-08,
   "CH2OOH": 4.462678830708383e-19,
   "HOCH2O": 3.4885222233240036e-15,
   "CH3OOH": 1.689730963071111e-09,
   "C2": 8.743306029129739e-20,
   "C2H": 9.89545364514224e-13,
   "C2H2": 0.011109543327903733,
   "H2CC": 4.769888274784914e-10,
   "C2H3": 2.610470148695893e-06,
   "C2H4": 0.2971523958571767,
   "C2H5": 4.973885606870421e-06,
   "C2H6": 0.020367828431626368,
   "C2O": 6.135770582787222e-14,
   "HCCO": 7.435168010770006e-08,
   "HCCOH": 6.311089509992854e-07,
   "CH2CO": 0.005893990284680002,
   "CHCHO": 1.1961292287313787e-08,
   "CHCHOH": 3.8927361675659554e-10,
   "cC2H3O": 1.5106016522677996e-15,
   "CH3CO": 6.0718990314357805e-09,
   "CH2CHO": 2.3040174531196997e-06,
   "CH3CHO": 0.005216583782296178,
   "cC2H4O": 1.2860498234205397e-05,
   "CH2CHOH": 0.0037811201744971266,
   "CH3CH2O": 2.365239419688419e-12,
   "CH3CHOH": 1.8308392583473e-09,
   "CH2CH2OH": 5.369777053494999e-09,
   "CH3CH2OH": 2.0780058102132827e-05,
   "OCHCO": 1.0981275523115855e-15,
   "OCHCHO": 4.8444892311624884e-05,
   "CH2CHOO": 3.6443930450686505e-10,
   "CH3C(O)O": 1.7879428057986928e-16,
   "CH2CHOOH": 5.036443414501401e-13,
   "CH3C(O)OH": 4.46197135674359e-07,
   "CH3CH2OO": 1.1695778167956209e-08,
   "CH3CHOOH": 2.9110639489941387e-21,
   "CH2CH2OOH": 3.4639248647749447e-13,
   "CH3CH2OOH": 1.759822963966801e-11,
   "CH3C(O)OO": 2.8654245344604173e-12,
   "CH3C(O)OOH": 3.161480821079255e-15,
   "HOCH2CH2OO": 5.893277641786924e-14,
   "C3H2": 4.0960258639586104e-17,
   "cC3H2": 5.690009291574009e-09,
   "C3H3": 0.00027866282283948616,
   "CH2CCH": 2.230358610317072e-05,
   "CH2CCH2": 0.01148096613683011,
   "CH3CCH": 0.008464097379136773,
   "cC3H4": 1.5886081632846273e-07,
   "CH2CHCH2": 0.0004485385190373246,
   "CH3CHCH": 1.9281573944062998e-07,
   "CH3CCH2": 9.057199721613482e-07,
   "cC3H5": 1.679835542059634e-09,
   "C3H6": 0.2829900417983265,
   "cC3H6": 0.00020962165342951102,
   "iC3H7": 9.216785474213613e-06,
   "nC3H7": 1.34864803578607e-06,
   "C3H8": 0.7450234432259308,
   "CHCC*O": 5.6107154343055375e-08,
   "CH*CCO": 3.5519496888923696e-06,
   "C*CCHO": 1.3093623062063024e-14,
   "CH2CCO": 0.0010385105448279372,
   "CHCCHO": 4.52781260312332e-06,
   "C2H3CO": 4.420786034616559e-05,
   "CHCHCHO": 8.675512758746139e-11,
   "CH2CCHO": 1.5995185462831092e-08,
   "CH3CCO": 5.427464170353333e-08,
   "C2H3CHO": 0.06626346415808634,
   "CH3CHCO": 0.0016274534787288442,
   "CH2CHCH2O": 4.1073936886041266e-10,
   "propen1oxy": 2.0469384179066693e-07,
   "propen2oxy": 2.8397411444882514e-08,
   "CH2CCH2OH": 7.901522599801425e-11,
   "CH2C(OH)CH2": 3.46145083298824e-06,
   "CH3C(OH)CH": 6.522821091406617e-10,
   "CH3CH2CO": 9.483607610315512e-12,
   "CH3C(O)CH2": 9.674207755848131e-08,
   "CH3CHCHO": 1.8110553737685184e-07,
   "CH2CHCHOH": 3.7962293958496193e-08,
   "CH2CH2CHO": 2.068040180214491e-10,
   "vinoxylmethyl": 4.565915869635889e-10,
   "CH3CH2CHO": 1.5385661659074125e-05,
   "cC3H6O": 0.04670019475440385,
   "CH2CHCH2OH": 5.892421981256398e-05,
   "CH3CHCHOH": 0.0002786617935313179,
   "CH3C(O)CH3": 7.304171613732602e-06,
   "nC3H7O": 4.0476564962062055e-07,
   "iC3H7O": 7.651073594993462e-14,
   "CH3CH2CHOH": 3.775771571608278e-10,
   "CH3CHCH2OH": 1.1061576856179748e-09,
   "CH2CH2CH2OH": 2.044068823594512e-12,
   "OCHCH2CH2O": 2.747923037213369e-15,
   "oxiranylmet": 2.146146173024904e-06,
   "CH3COCH2O": 6.247134142187247e-19,
   "CH3CH(CHO)O": 2.8372682146000637e-16,
   "CH2CHCH2OO": 9.936112937284038e-09,
   "CHCHCH2OOH": 1.93516588316678e-12,
   "CH2CHCH2OOH": 7.349909995786992e-10,
   "CH3CHCHOOH": 6.514109489090723e-19,
   "CH3C(CH2)OOH": 6.823903307219994e-20,
   "nC3H7OO": 9.738072874492757e-11,
   "iC3H7OO": 3.5804641331731763e-09,
   "CH2CH2CH2OOH": 1.9230490248605116e-12,
   "CH3CHCH2OOH": 2.371331601114007e-12,
   "CH2CH(OOH)CH3": 7.652288651909653e-13,
   "nC3H7OOH": 1.0195740382739664e-14,
   "iC3H7OOH": 3.889596574888678e-13,
   "OCHCH2CH2OOH": 6.471163151756957e-17,
   "cC2H3OCH2OOH": 4.1086117254188044e-13,
   "CH3COCH2OOH": 2.909806836899262e-17,
   "CH3CHOOHCHO": 8.081369249604518e-18,
   "HOOCCCOO*": 1.6413336283051132e-16,
   "HOOCC(C)OO*": 2.3137975842676224e-16,
   "HOOC(C)COO*": 1.4760833523077635e-16,
   "HOOCC(C*)OOH": 1.367882541946133e-19
  }
 },
 {
  "t": 5.393699999964975,
  "T": 1157.268521820003,
  "p": 101325.0,
  "sxC": {
   "C": 6.1553647644656624e-18,
   "CH": 1.8623651328808954e-14,
   "CH2": 5.411164747383829e-09,
   "CH2(S)": 2.112397022662377e-11,
   "CH3": 6.137807781013641e-05,
   "CH4": 0.12248453291726419,
   "CO": 0.11010344970117003,
   "HCO": 4.0346948713270803e-07,
   "CH2O": 0.0032358907936567583,
   "HCOH": 3.906510389223254e-11,
   "CH3O": 5.903419622589374e-09,
   "CH2OH": 2.9875905075438616e-08,
   "CH3OH": 0.0024832682056149923,
   "CO2": 0.001402405784038755,
   "HOCO": 1.8188182478736662e-10,
   "OCHO": 1.1814951257181005e-15,
   "HOCHO": 5.133405607173833e-05,
   "CH3OO": 3.589655575840147e-08,
   "CH2OOH": 2.9881518420949366e-19,
   "HOCH2O": 3.011839096847359e-15,
   "CH3OOH": 1.3120585790655285e-09,
   "C2": 7.175992672178762e-20,
   "C2H": 9.501879729606222e-13,
   "C2H2": 0.011640051001621212,
   "H2CC": 5.134227594789889e-10,
   "C2H3": 2.541302380365323e-06,
   "C2H4": 0.30211106775964436,
   "C2H5": 4.694725875580658e-06,
   "C2H6": 0.020137772594345585,
   "C2O": 5.596482874113491e-14,
   "HCCO": 6.985404030200128e-08,
   "HCCOH": 6.17463811138294e-07,
   "CH2CO": 0.006031973571527858,
   "CHCHO": 1.1608251205136976e-08,
   "CHCHOH": 3.2949288153445124e-10,
   "cC2H3O": 1.252877495858691e-15,
   "CH3CO": 5.3007542794107665e-09,
   "CH2CHO": 1.9901760885319215e-06,
   "CH3CHO": 0.004785353244142603,
   "cC2H4O": 1.0211583194390779e-05,
   "CH2CHOH": 0.0036354627984586008,
   "CH3CH2O": 1.877188679638674e-12,
   "CH3CHOH": 1.6229225643407583e-09,
   "CH2CH2OH": 4.618784818444897e-09,
   "CH3CH2OH": 2.0077833131135272e-05,
   "OCHCO": 9.522822609786117e-16,
   "OCHCHO": 4.1247449312129935e-05,
   "CH2CHOO": 3.087858182104741e-10,
   "CH3C(O)O": 1.7204016242068378e-16,
   "CH2CHOOH": 3.912424472569713e-13,
   "CH3C(O)OH": 5.153385874290999e-07,
   "CH3CH2OO": 9.605372689778346e-09,
   "CH3CHOOH": 1.9440260701354094e-21,
   "CH2CH2OOH": 2.7966720588159864e-13,
   "CH3CH2OOH": 1.3583450481794517e-11,
   "CH3C(O)OO": 2.176444132053734e-12,
   "CH3C(O)OOH": 2.4267477798857594e-15,
   "HOCH2CH2OO": 4.4112906692797193e-14,
   "C3H2": 4.2155730444874874e-17,
   "cC3H2": 6.806103430019255e-09,
   "C3H3": 0.0002965682497955897,
   "CH2CCH": 2.44268833683853e-05,
   "CH2CCH2": 0.01161682112960787,
   "CH3CCH": 0.008939339886501117,
   "cC3H4": 1.6706266621041585e-07,
   "CH2CHCH2": 0.00043607285977461925,
   "CH3CHCH": 1.7220007685968458e-07,
   "CH3CCH2": 8.823211051542556e-07,
   "cC3H5": 1.632960542352386e-09,
   "C3H6": 0.2760702483106685,
   "cC3H6": 0.00021046337409978902,
   "iC3H7": 8.12166961096988e-06,
   "nC3H7": 1.1907738280184573e-06,
   "C3H8": 0.7550347614163823,
   "CHCC*O": 5.105384594814435e-08,
   "CH*CCO": 3.6545416760687743e-06,
   "C*CCHO": 1.196500872502507e-14,
   "CH2CCO": 0.0010181285686454806,
   "CHCCHO": 4.182631694821446e-06,
   "C2H3CO": 4.163333678976501e-05,
   "CHCHCHO": 7.853742302009483e-11,
   "CH2CCHO": 1.4602216907400089e-08,
   "CH3CCO": 5.08919522806549e-08,
   "C2H3CHO": 0.06493890295440026,
   "CH3CHCO": 0.0016673433000017992,
   "CH2CHCH2O": 3.157627214989156e-10,
   "propen1oxy": 2.019815366145927e-07,
   "propen2oxy": 2.8021331123528677e-08,
   "CH2CCH2OH": 6.757104970821818e-11,
   "CH2C(OH)CH2": 2.941647327695803e-06,
   "CH3C(OH)CH": 5.816873403852201e-10,
   "CH3CH2CO": 8.528013917889672e-12,
   "CH3C(O)CH2": 8.240080266264487e-08,
   "CH3CHCHO": 1.5708072976534038e-07,
   "CH2CHCHOH": 3.334461676538875e-08,
   "CH2CH2CHO": 1.752655886288247e-10,
   "vinoxylmethyl": 3.509419878560716e-10,
   "CH3CH2CHO": 1.335998381756942e-05,
   "cC3H6O": 0.04614393120638921,
   "CH2CHCH2OH": 5.234753877800333e-05,
   "CH3CHCHOH": 0.0002523667410646375,
   "CH3C(O)CH3": 7.2217215661931205e-06,
   "nC3H7O": 3.2870647569659683e-07,
   "iC3H7O": 5.975023686089716e-14,
   "CH3CH2CHOH": 3.2233716058145995e-10,
   "CH3CHCH2OH": 9.125455699651615e-10,
   "CH2CH2CH2OH": 1.6591797366056217e-12,
   "OCHCH2CH2O": 2.0439458052348896e-15,
   "oxiranylmet": 2.1176900685736883e-06,
   "CH3COCH2O": 4.697029931982695e-19,
   "CH3CH(CHO)O": 2.252485860836559e-16,
   "CH2CHCH2OO": 8.420199868103113e-09,
   "CHCHCH2OOH": 1.6452422282448115e-12,
   "CH2CHCH2OOH": 5.625103448230022e-10,
   "CH3CHCHOOH": 5.430317809469649e-19,
   "CH3C(CH2)OOH": 5.616922400449286e-20,
   "nC3H7OO": 7.481353620122767e-11,
   "iC3H7OO": 2.745865421159946e-09,
   "CH2CH2CH2OOH": 1.4812867132081536e-12,
   "CH3CHCH2OOH": 1.82955520927827e-12,
   "CH2CH(OOH)CH3": 5.913979694416513e-13,
   "nC3H7OOH": 7.493547976006123e-15,
   "iC3H7OOH": 2.8608265349584924e-13,
   "OCHCH2CH2OOH": 4.331886717973223e-17,
   "cC2H3OCH2OOH": 3.419928086482985e-13,
   "CH3COCH2OOH": 1.9547443852174438e-17,
   "CH3CHOOHCHO": 5.420125476673031e-18,
   "HOOCCCOO*": 1.1004131211762949e-16,
   "HOOCC(C)OO*": 1.5539950681024437e-16,
   "HOOC(C)COO*": 9.930167159696122e-17,
   "HOOCC(C*)OOH": 9.206903412325645e-20
  }
 },
 {
  "t": 5.395039999964924,
  "T": 1157.2806988525683,
  "p": 101325.00000000003,
  "sxC": {
   "C": 5.87477037026682e-18,
   "CH": 1.6101321361363683e-14,
   "CH2": 5.091623198970168e-09,
   "CH2(S)": 1.9424576646892085e-11,
   "CH3": 5.635601499723968e-05,
   "CH4": 0.12526504425589777,
   "CO": 0.11125192141666627,
   "HCO": 3.406597883214526e-07,
   "CH2O": 0.0027531777044213514,
   "HCOH": 3.2873380418150344e-11,
   "CH3O": 4.492186907940007e-09,
   "CH2OH": 3.0021585290495315e-08,
   "CH3OH": 0.0024080684016527815,
   "CO2": 0.001405968066338699,
   "HOCO": 1.5034392135034416e-10,
   "OCHO": 1.004233937390888e-15,
   "HOCHO": 5.025073743718352e-05,
   "CH3OO": 2.850662236020901e-08,
   "CH2OOH": 1.956763242030704e-19,
   "HOCH2O": 2.603849090831078e-15,
   "CH3OOH": 1.0059807640529498e-09,
   "C2": 5.787266691811755e-20,
   "C2H": 9.048114321218969e-13,
   "C2H2": 0.012191288400561832,
   "H2CC": 5.48508984757176e-10,
   "C2H3": 2.4569122970922527e-06,
   "C2H4": 0.30711646896156364,
   "C2H5": 4.416249462166515e-06,
   "C2H6": 0.019899141100940203,
   "C2O": 5.036920584765882e-14,
   "HCCO": 6.48272871808304e-08,
   "HCCOH": 6.019166690807681e-07,
   "CH2CO": 0.006151647606842692,
   "CHCHO": 1.119833335905383e-08,
   "CHCHOH": 2.7596715391605035e-10,
   "cC2H3O": 1.0477797830763223e-15,
   "CH3CO": 4.607413453415568e-09,
   "CH2CHO": 1.6970336590766296e-06,
   "CH3CHO": 0.004395174922622626,
   "cC2H4O": 8.06559039275809e-06,
   "CH2CHOH": 0.0034761410314180603,
   "CH3CH2O": 1.4789247744378882e-12,
   "CH3CHOH": 1.4301322097239403e-09,
   "CH2CH2OH": 3.9431687333607815e-09,
   "CH3CH2OH": 1.9380736393254437e-05,
   "OCHCO": 8.1610637892456725e-16,
   "OCHCHO": 3.474183299381427e-05,
   "CH2CHOO": 2.5815001130845185e-10,
   "CH3C(O)O": 1.644845263057916e-16,
   "CH2CHOOH": 3.019034684524665e-13,
   "CH3C(O)OH": 5.925976861321679e-07,
   "CH3CH2OO": 7.812814886500297e-09,
   "CH3CHOOH": 1.2760191175968601e-21,
   "CH2CH2OOH": 2.2314409733409156e-13,
   "CH3CH2OOH": 1.0403246649787954e-11,
   "CH3C(O)OO": 1.6357850038965304e-12,
   "CH3C(O)OOH": 1.8504080297461627e-15,
   "HOCH2CH2OO": 3.256486769746141e-14,
   "C3H2": 4.278220420833093e-17,
   "cC3H2": 8.112362669641161e-09,
   "C3H3": 0.0003149166744505341,
   "CH2CCH": 2.6642751042253586e-05,
   "CH2CCH2": 0.01177437153737556,
   "CH3CCH": 0.009443595344278603,
   "cC3H4": 1.7532757221340408e-07,
   "CH2CHCH2": 0.00042204974117168953,
   "CH3CHCH": 1.5292829494713502e-07,
   "CH3CCH2": 8.540036005642721e-07,
   "cC3H5": 1.5749517656822399e-09,
   "C3H6": 0.26918602717509216,
   "cC3H6": 0.00020946655072061934,
   "iC3H7": 7.120932138411102e-06,
   "nC3H7": 1.0455439895599667e-06,
   "C3H8": 0.7650231576103984,
   "CHCC*O": 4.59437330792261e-08,
   "CH*CCO": 3.7202337143641662e-06,
   "C*CCHO": 1.0769057631018596e-14,
   "CH2CCO": 0.000994031630429401,
   "CHCCHO": 3.842449240950438e-06,
   "C2H3CO": 3.868691376896369e-05,
   "CHCHCHO": 7.054585719421024e-11,
   "CH2CCHO": 1.3242096958118783e-08,
   "CH3CCO": 4.722118035177544e-08,
   "C2H3CHO": 0.06348773193086672,
   "CH3CHCO": 0.001699233946469318,
   "CH2CHCH2O": 2.3919194048281094e-10,
   "propen1oxy": 1.9934575040605045e-07,
   "propen2oxy": 2.7655812878370512e-08,
   "CH2CCH2OH": 5.7462390335381586e-11,
   "CH2C(OH)CH2": 2.493862743797725e-06,
   "CH3C(OH)CH": 5.15566832384816e-10,
   "CH3CH2CO": 7.688798269323744e-12,
   "CH3C(O)CH2": 6.936017451303861e-08,
   "CH3CHCHO": 1.3507587141712595e-07,
   "CH2CHCHOH": 2.9074258633867553e-08,
   "CH2CH2CHO": 1.4732370890649517e-10,
   "vinoxylmethyl": 2.6596016430708346e-10,
   "CH3CH2CHO": 1.1594547493068848e-05,
   "cC3H6O": 0.04559544995512209,
   "CH2CHCH2OH": 4.627115648126242e-05,
   "CH3CHCHOH": 0.00022733487870511563,
   "CH3C(O)CH3": 7.139575170890018e-06,
   "nC3H7O": 2.654327427784458e-07,
   "iC3H7O": 4.640707947586071e-14,
   "CH3CH2CHOH": 2.729715021676107e-10,
   "CH3CHCH2OH": 7.469123605346744e-10,
   "CH2CH2CH2OH": 1.3397770530546955e-12,
   "OCHCH2CH2O": 1.4961878801626441e-15,
   "oxiranylmet": 2.0900412099050913e-06,
   "CH3COCH2O": 3.50478504869983e-19,
   "CH3CH(CHO)O": 1.7576882193720862e-16,
   "CH2CHCH2OO": 7.0472495294722875e-09,
   "CHCHCH2OOH": 1.3771463658130528e-12,
   "CH2CHCH2OOH": 4.2593794532682855e-10,
   "CH3CHCHOOH": 4.490230198307609e-19,
   "CH3C(CH2)OOH": 4.594848950341337e-20,
   "nC3H7OO": 5.68961020185266e-11,
   "iC3H7OO": 2.081796745258406e-09,
   "CH2CH2CH2OOH": 1.1271615462732154e-12,
   "CH3CHCH2OOH": 1.393876841455081e-12,
   "CH2CH(OOH)CH3": 4.512283257394943e-13,
   "nC3H7OOH": 5.458593853964092e-15,
   "iC3H7OOH": 2.083040845051649e-13,
   "OCHCH2CH2OOH": 2.8501366007994294e-17,
   "cC2H3OCH2OOH": 2.831549211103491e-13,
   "CH3COCH2OOH": 1.2895560370311763e-17,
   "CH3CHOOHCHO": 3.5705509100757156e-18,
   "HOOCCCOO*": 7.240547748439853e-17,
   "HOOCC(C)OO*": 1.0237639364738078e-16,
   "HOOC(C)COO*": 6.551388145316019e-17,
   "HOOCC(C*)OOH": 6.072832813389054e-20
  }
 },
 {
  "t": 5.396559999964866,
  "T": 1156.973762910641,
  "p": 101325.00000000001,
  "sxC": {
   "C": 5.501535975104552e-18,
   "CH": 1.3533794968228089e-14,
   "CH2": 4.703929961036893e-09,
   "CH2(S)": 1.753979871983537e-11,
   "CH3": 5.134874803778338e-05,
   "CH4": 0.12807411042824784,
   "CO": 0.1123059306717056,
   "HCO": 2.839668062925065e-07,
   "CH2O": 0.002334068902759302,
   "HCOH": 2.7207740583087504e-11,
   "CH3O": 3.3910865416178656e-09,
   "CH2OH": 3.025496233795283e-08,
   "CH3OH": 0.002333883028675745,
   "CO2": 0.0014081992026410163,
   "HOCO": 1.228547572250876e-10,
   "OCHO": 8.442206707312683e-16,
   "HOCHO": 4.9117706831465446e-05,
   "CH3OO": 2.2262826255681772e-08,
   "CH2OOH": 1.2446000332179789e-19,
   "HOCH2O": 2.248395541169489e-15,
   "CH3OOH": 7.582848979528974e-10,
   "C2": 4.5692727029437954e-20,
   "C2H": 8.534293486696014e-13,
   "C2H2": 0.01276845107926495,
   "H2CC": 5.817766665668608e-10,
   "C2H3": 2.356168826234485e-06,
   "C2H4": 0.31220528857159835,
   "C2H5": 4.135906148499574e-06,
   "C2H6": 0.019649910908607588,
   "C2O": 4.463837117712565e-14,
   "HCCO": 5.931344363959464e-08,
   "HCCOH": 5.842923467531243e-07,
   "CH2CO": 0.006251291654027932,
   "CHCHO": 1.0727204629563886e-08,
   "CHCHOH": 2.2807677967071142e-10,
   "cC2H3O": 8.80650687759516e-16,
   "CH3CO": 3.981104988756423e-09,
   "CH2CHO": 1.4236155641487586e-06,
   "CH3CHO": 0.00404144269584331,
   "cC2H4O": 6.318665392038538e-06,
   "CH2CHOH": 0.0033019102245564133,
   "CH3CH2O": 1.1544659663371098e-12,
   "CH3CHOH": 1.2502891621637273e-09,
   "CH2CH2OH": 3.3324694546844533e-09,
   "CH3CH2OH": 1.8684728631449585e-05,
   "OCHCO": 6.899636238971921e-16,
   "OCHCHO": 2.883717306416717e-05,
   "CH2CHOO": 2.1213775120447629e-10,
   "CH3C(O)O": 1.5611749213311622e-16,
   "CH2CHOOH": 2.3055302646274435e-13,
   "CH3C(O)OH": 6.795945946860441e-07,
   "CH3CH2OO": 6.2707824016093565e-09,
   "CH3CHOOH": 8.179492158329655e-22,
   "CH2CH2OOH": 1.7544881702025884e-13,
   "CH3CH2OOH": 7.874056068912963e-12,
   "CH3C(O)OO": 1.2114608359362997e-12,
   "CH3C(O)OOH": 1.3956688522143346e-15,
   "HOCH2CH2OO": 2.3584479609239445e-14,
   "C3H2": 4.274879945662632e-17,
   "cC3H2": 9.646083272542624e-09,
   "C3H3": 0.00033352205797274124,
   "CH2CCH": 2.8952649591526958e-05,
   "CH2CCH2": 0.01195336604973168,
   "CH3CCH": 0.009986041599041984,
   "cC3H4": 1.8371619475861368e-07,
   "CH2CHCH2": 0.00040632888503328447,
   "CH3CHCH": 1.3483401310663094e-07,
   "CH3CCH2": 8.206050870159495e-07,
   "cC3H5": 1.505940694163526e-09,
   "C3H6": 0.26229146940128656,
   "cC3H6": 0.0002068669770540809,
   "iC3H7": 6.201316341462341e-06,
   "nC3H7": 9.11322393432762e-07,
   "C3H8": 0.7750578593188671,
   "CHCC*O": 4.07944096158622e-08,
   "CH*CCO": 3.7382022607580117e-06,
   "C*CCHO": 9.523459622969861e-15,
   "CH2CCO": 0.00096530348201681,
   "CHCCHO": 3.5057404096569754e-06,
   "C2H3CO": 3.542667642609508e-05,
   "CHCHCHO": 6.276275329519922e-11,
   "CH2CCHO": 1.1899851075812087e-08,
   "CH3CCO": 4.330168153748641e-08,
   "C2H3CHO": 0.06189792082501947,
   "CH3CHCO": 0.0017233437094462596,
   "CH2CHCH2O": 1.7789693649939563e-10,
   "propen1oxy": 1.9676581030849652e-07,
   "propen2oxy": 2.7298001333453493e-08,
   "CH2CCH2OH": 4.845553141803602e-11,
   "CH2C(OH)CH2": 2.1029786735087043e-06,
   "CH3C(OH)CH": 4.5326529031773464e-10,
   "CH3CH2CO": 6.943216276970296e-12,
   "CH3C(O)CH2": 5.751797525348079e-08,
   "CH3CHCHO": 1.1490079761786269e-07,
   "CH2CHCHOH": 2.5116325499126276e-08,
   "CH2CH2CHO": 1.225377340100027e-10,
   "vinoxylmethyl": 1.9803235104406206e-10,
   "CH3CH2CHO": 1.005389391832226e-05,
   "cC3H6O": 0.04505142047427518,
   "CH2CHCH2OH": 4.063755795925709e-05,
   "CH3CHCHOH": 0.00020347021824898667,
   "CH3C(O)CH3": 7.057296210272504e-06,
   "nC3H7O": 2.1279348026703104e-07,
   "iC3H7O": 3.5778598834745214e-14,
   "CH3CH2CHOH": 2.2877929384228478e-10,
   "CH3CHCH2OH": 6.047625032914596e-10,
   "CH2CH2CH2OH": 1.0745685157838936e-12,
   "OCHCH2CH2O": 1.0735605529957126e-15,
   "oxiranylmet": 2.062981677692998e-06,
   "CH3COCH2O": 2.589854034910009e-19,
   "CH3CH(CHO)O": 1.341291261023534e-16,
   "CH2CHCH2OO": 5.805176799643421e-09,
   "CHCHCH2OOH": 1.1309399580543164e-12,
   "CH2CHCH2OOH": 3.179923864512679e-10,
   "CH3CHCHOOH": 3.6721444552043803e-19,
   "CH3C(CH2)OOH": 3.724178955170412e-20,
   "nC3H7OO": 4.266756346063675e-11,
   "iC3H7OO": 1.5534843611818637e-09,
   "CH2CH2CH2OOH": 8.440761891326489e-13,
   "CH3CHCH2OOH": 1.0450081392248097e-12,
   "CH2CH(OOH)CH3": 3.3884290791968624e-13,
   "nC3H7OOH": 3.924266939659024e-15,
   "iC3H7OOH": 1.4944151338010056e-13,
   "OCHCH2CH2OOH": 1.8313652804620343e-17,
   "cC2H3OCH2OOH": 2.325402853143697e-13,
   "CH3COCH2OOH": 8.306986984601772e-18,
   "CH3CHOOHCHO": 2.296292580748632e-18,
   "HOOCCCOO*": 4.645725792192181e-17,
   "HOOCC(C)OO*": 6.575439317766622e-17,
   "HOOC(C)COO*": 4.214576863977319e-17,
   "HOOCC(C*)OOH": 3.9028733409368815e-20
  }
 },
 {
  "t": 5.398279999964801,
  "T": 1156.3430455074224,
  "p": 101325.0,
  "sxC": {
   "C": 5.0504748523254805e-18,
   "CH": 1.1041104591330178e-14,
   "CH2": 4.257546060871597e-09,
   "CH2(S)": 1.5521295789269816e-11,
   "CH3": 4.6449067033685354e-05,
   "CH4": 0.13087961412734045,
   "CO": 0.11325772424231705,
   "HCO": 2.340119823645627e-07,
   "CH2O": 0.0019759829136431774,
   "HCOH": 2.21350415017657e-11,
   "CH3O": 2.54898179774648e-09,
   "CH2OH": 3.0579602112618144e-08,
   "CH3OH": 0.0022615318606970984,
   "CO2": 0.0014090709451768603,
   "HOCO": 9.937485900785146e-11,
   "OCHO": 7.026939798575824e-16,
   "HOCHO": 4.7947854029430746e-05,
   "CH3OO": 1.710535763483511e-08,
   "CH2OOH": 7.700036698485643e-20,
   "HOCH2O": 1.9392211988343765e-15,
   "CH3OOH": 5.623418663748766e-10,
   "C2": 3.5345049527895637e-20,
   "C2H": 7.973256998557109e-13,
   "C2H2": 0.013366073921272275,
   "H2CC": 6.120887643798999e-10,
   "C2H3": 2.240522012946715e-06,
   "C2H4": 0.31731982788728075,
   "C2H5": 3.857280060835116e-06,
   "C2H6": 0.019392760052032283,
   "C2O": 3.896460849558196e-14,
   "HCCO": 5.3486070179026994e-08,
   "HCCOH": 5.647443253769229e-07,
   "CH2CO": 0.00632691713204115,
   "CHCHO": 1.020188458149393e-08,
   "CHCHOH": 1.8612965265020425e-10,
   "cC2H3O": 7.436371021708771e-16,
   "CH3CO": 3.4236389342876137e-09,
   "CH2CHO": 1.174402694172618e-06,
   "CH3CHO": 0.003725895091510106,
   "cC2H4O": 4.9172789630159856e-06,
   "CH2CHOH": 0.0031148790238362573,
   "CH3CH2O": 8.953177732613787e-13,
   "CH3CHOH": 1.0849320079736585e-09,
   "CH2CH2OH": 2.7891039710492616e-09,
   "CH3CH2OH": 1.7998726868535057e-05,
   "OCHCO": 5.761140404851937e-16,
   "OCHCHO": 2.3574818449058053e-05,
   "CH2CHOO": 1.7128466414949408e-10,
   "CH3C(O)O": 1.4712759710006815e-16,
   "CH2CHOOH": 1.743755220976865e-13,
   "CH3C(O)OH": 7.764893183743436e-07,
   "CH3CH2OO": 4.9677978732799795e-09,
   "CH3CHOOH": 5.128868291283514e-22,
   "CH2CH2OOH": 1.361214737899723e-13,
   "CH3CH2OOH": 5.895181072873662e-12,
   "CH3C(O)OO": 8.850981580775325e-13,
   "CH3C(O)OOH": 1.0421017619044495e-15,
   "HOCH2CH2OO": 1.6763055306635256e-14,
   "C3H2": 4.1989757379858573e-17,
   "cC3H2": 1.141767174249162e-08,
   "C3H3": 0.00035177350050849467,
   "CH2CCH": 3.1306286640538645e-05,
   "CH2CCH2": 0.012149699863671055,
   "CH3CCH": 0.01056659383130894,
   "cC3H4": 1.9213315730135508e-07,
   "CH2CHCH2": 0.00038913409955795966,
   "CH3CHCH": 1.1811944992501917e-07,
   "CH3CCH2": 7.827698458090485e-07,
   "cC3H5": 1.4276984887087256e-09,
   "C3H6": 0.255468470395698,
   "cC3H6": 0.00020297380009499604,
   "iC3H7": 5.3688272338843525e-06,
   "nC3H7": 7.892443576365847e-07,
   "C3H8": 0.7850210020997107,
   "CHCC*O": 3.5734506561303816e-08,
   "CH*CCO": 3.700218153322868e-06,
   "C*CCHO": 8.273147276948546e-15,
   "CH2CCO": 0.000931791783672754,
   "CHCCHO": 3.1773129056903536e-06,
   "C2H3CO": 3.1990383338878886e-05,
   "CHCHCHO": 5.533220120309058e-11,
   "CH2CCHO": 1.0594034797506816e-08,
   "CH3CCO": 3.926021040441087e-08,
   "C2H3CHO": 0.060187051683641024,
   "CH3CHCO": 0.0017395794208759276,
   "CH2CHCH2O": 1.3013610517243515e-10,
   "propen1oxy": 1.942692571039225e-07,
   "propen2oxy": 2.6951725682825387e-08,
   "CH2CCH2OH": 4.052472058755556e-11,
   "CH2C(OH)CH2": 1.7641669427779838e-06,
   "CH3C(OH)CH": 3.953845248758831e-10,
   "CH3CH2CO": 6.284526026865861e-12,
   "CH3C(O)CH2": 4.7008785139175496e-08,
   "CH3CHCHO": 9.677646001758301e-08,
   "CH2CHCHOH": 2.1517168574547286e-08,
   "CH2CH2CHO": 1.0097010869936416e-10,
   "vinoxylmethyl": 1.4513802446592985e-10,
   "CH3CH2CHO": 8.728960894601179e-06,
   "cC3H6O": 0.0445186035466095,
   "CH2CHCH2OH": 3.549095909279326e-05,
   "CH3CHCHOH": 0.00018109900242348665,
   "CH3C(O)CH3": 6.9759834902607886e-06,
   "nC3H7O": 1.697672915185396e-07,
   "iC3H7O": 2.7472862277192287e-14,
   "CH3CH2CHOH": 1.899455019515142e-10,
   "CH3CHCH2OH": 4.848260624175312e-10,
   "CH2CH2CH2OH": 8.580955802303997e-13,
   "OCHCH2CH2O": 7.563415851085199e-16,
   "oxiranylmet": 2.036799442743257e-06,
   "CH3COCH2O": 1.901444182795439e-19,
   "CH3CH(CHO)O": 1.0007624164087389e-16,
   "CH2CHCH2OO": 4.7062866358535295e-09,
   "CHCHCH2OOH": 9.11075134531276e-13,
   "CH2CHCH2OOH": 2.344964322954401e-10,
   "CH3CHCHOOH": 2.972287036475996e-19,
   "CH3C(CH2)OOH": 2.992891308584627e-20,
   "nC3H7OO": 3.159303461241495e-11,
   "iC3H7OO": 1.141982207078851e-09,
   "CH2CH2CH2OOH": 6.229113839907512e-13,
   "CH3CHCH2OOH": 7.722496154032689e-13,
   "CH2CH(OOH)CH3": 2.509302433920931e-13,
   "nC3H7OOH": 2.7891562392284728e-15,
   "iC3H7OOH": 1.057710069122174e-13,
   "OCHCH2CH2OOH": 1.150795099270967e-17,
   "cC2H3OCH2OOH": 1.8957265659331003e-13,
   "CH3COCH2OOH": 5.235461738381728e-18,
   "CH3CHOOHCHO": 1.4441157332029682e-18,
   "HOOCCCOO*": 2.910607920307591e-17,
   "HOOCC(C)OO*": 4.1241157641244066e-17,
   "HOOC(C)COO*": 2.6488856424907974e-17,
   "HOOCC(C*)OOH": 2.4486821778887292e-20
  }
 },
 {
  "t": 5.400269999964726,
  "T": 1155.3705074717338,
  "p": 101325.00000000003,
  "sxC": {
   "C": 4.532920478805829e-18,
   "CH": 8.686014207241576e-15,
   "CH2": 3.757368767194461e-09,
   "CH2(S)": 1.339197473578911e-11,
   "CH3": 4.1642052296235836e-05,
   "CH4": 0.13371646312025498,
   "CO": 0.11412315074576294,
   "HCO": 1.8998875804322408e-07,
   "CH2O": 0.0016669241823088197,
   "HCOH": 1.7602388247417238e-11,
   "CH3O": 1.9027828736610142e-09,
   "CH2OH": 3.1015136066159726e-08,
   "CH3OH": 0.0021900941344682122,
   "CO2": 0.0014085931480427325,
   "HOCO": 7.927543219957198e-11,
   "OCHO": 5.773484776712767e-16,
   "HOCHO": 4.672500628582558e-05,
   "CH3OO": 1.2853578818829175e-08,
   "CH2OOH": 4.5883001082513854e-20,
   "HOCH2O": 1.6649143115785058e-15,
   "CH3OOH": 4.0766073855779727e-10,
   "C2": 2.6654341258954896e-20,
   "C2H": 7.368312466851774e-13,
   "C2H2": 0.013992792665682293,
   "H2CC": 6.390268395122154e-10,
   "C2H3": 2.109623341847272e-06,
   "C2H4": 0.3225239913492757,
   "C2H5": 3.578122115464764e-06,
   "C2H6": 0.019124473256707165,
   "C2O": 3.341817156016021e-14,
   "HCCO": 4.741199824277526e-08,
   "HCCOH": 5.429835844358536e-07,
   "CH2CO": 0.006376105559537508,
   "CHCHO": 9.620483083058515e-09,
   "CHCHOH": 1.4938660729315392e-10,
   "cC2H3O": 6.279822406787195e-16,
   "CH3CO": 2.9234093090696674e-09,
   "CH2CHO": 9.478682949130935e-07,
   "CH3CHO": 0.0034420442617725264,
   "cC2H4O": 3.7842046617855294e-06,
   "CH2CHOH": 0.002913043705808547,
   "CH3CH2O": 6.874628293264659e-13,
   "CH3CHOH": 9.317859696277493e-10,
   "CH2CH2OH": 2.303041638510958e-09,
   "CH3CH2OH": 1.7315412792410733e-05,
   "OCHCO": 4.735380667814723e-16,
   "OCHCHO": 1.8877967931144726e-05,
   "CH2CHOO": 1.3512314617591318e-10,
   "CH3C(O)O": 1.3753580069709647e-16,
   "CH2CHOOH": 1.29791392003609e-13,
   "CH3C(O)OH": 8.858036990596161e-07,
   "CH3CH2OO": 3.863523046899414e-09,
   "CH3CHOOH": 3.1164196452391997e-22,
   "CH2CH2OOH": 1.0371544698505852e-13,
   "CH3CH2OOH": 4.338976331391263e-12,
   "CH3C(O)OO": 6.337661062099743e-13,
   "CH3C(O)OOH": 7.653801281064956e-16,
   "HOCH2CH2OO": 1.1600128534717121e-14,
   "C3H2": 4.046446873127911e-17,
   "cC3H2": 1.3477908882747882e-08,
   "C3H3": 0.0003694028012267166,
   "CH2CCH": 3.369758150174034e-05,
   "CH2CCH2": 0.012363224607741995,
   "CH3CCH": 0.01119950900663365,
   "cC3H4": 2.0068164813271902e-07,
   "CH2CHCH2": 0.0003703700722926211,
   "CH3CHCH": 1.0259710808372787e-07,
   "CH3CCH2": 7.404821786160198e-07,
   "cC3H5": 1.3405890473242537e-09,
   "C3H6": 0.2486351565960148,
   "cC3H6": 0.00019802043670860033,
   "iC3H7": 4.610148625186513e-06,
   "nC3H7": 6.775827865292725e-07,
   "C3H8": 0.7950321163673868,
   "CHCC*O": 3.0782489602406706e-08,
   "CH*CCO": 3.6019700409279565e-06,
   "C*CCHO": 7.035780216043491e-15,
   "CH2CCO": 0.0008928450283350081,
   "CHCCHO": 2.854218154286884e-06,
   "C2H3CO": 2.8445886244791563e-05,
   "CHCHCHO": 4.8228511046574635e-11,
   "CH2CCHO": 9.318328934539858e-09,
   "CH3CCO": 3.5138264004319846e-08,
   "C2H3CHO": 0.05833353382358546,
   "CH3CHCO": 0.0017484289311706632,
   "CH2CHCH2O": 9.31106917457533e-11,
   "propen1oxy": 1.9182350558143313e-07,
   "propen2oxy": 2.661247405676437e-08,
   "CH2CCH2OH": 3.34772820135167e-11,
   "CH2C(OH)CH2": 1.466341326188729e-06,
   "CH3C(OH)CH": 3.4120569134058446e-10,
   "CH3CH2CO": 5.691576047389113e-12,
   "CH3C(O)CH2": 3.770645475695011e-08,
   "CH3CHCHO": 8.04856642107012e-08,
   "CH2CHCHOH": 1.8237442251427855e-08,
   "CH2CH2CHO": 8.215835441727423e-11,
   "vinoxylmethyl": 1.0412536542676183e-10,
   "CH3CH2CHO": 7.575717846388327e-06,
   "cC3H6O": 0.0439909258631302,
   "CH2CHCH2OH": 3.0745870917864706e-05,
   "CH3CHCHOH": 0.00015997933173889705,
   "CH3C(O)CH3": 6.894798112704334e-06,
   "nC3H7O": 1.3435547355631717e-07,
   "iC3H7O": 2.0959080736919708e-14,
   "CH3CH2CHOH": 1.5570222182985558e-10,
   "CH3CHCH2OH": 3.831776927073891e-10,
   "CH2CH2CH2OH": 6.800848686543688e-13,
   "OCHCH2CH2O": 5.194776154646199e-16,
   "oxiranylmet": 2.0111520506157123e-06,
   "CH3COCH2O": 1.3809673247796586e-19,
   "CH3CH(CHO)O": 7.249461662280608e-17,
   "CH2CHCH2OO": 3.735472169283714e-09,
   "CHCHCH2OOH": 7.161066665443615e-13,
   "CH2CHCH2OOH": 1.6988971643262165e-10,
   "CH3CHCHOOH": 2.3710049204079235e-19,
   "CH3C(CH2)OOH": 2.3741830234501085e-20,
   "nC3H7OO": 2.296114170732397e-11,
   "iC3H7OO": 8.215932717568835e-10,
   "CH2CH2CH2OOH": 4.5035540003465746e-13,
   "CH3CHCH2OOH": 5.593929750366956e-13,
   "CH2CH(OOH)CH3": 1.8230154438604206e-13,
   "nC3H7OOH": 1.9472172465415508e-15,
   "iC3H7OOH": 7.333826443126512e-14,
   "OCHCH2CH2OOH": 7.001302071324693e-18,
   "cC2H3OCH2OOH": 1.5279277225786768e-13,
   "CH3COCH2OOH": 3.198189169374211e-18,
   "CH3CHOOHCHO": 8.795063431384382e-19,
   "HOOCCCOO*": 1.762644481979889e-17,
   "HOOCC(C)OO*": 2.5012709674594865e-17,
   "HOOC(C)COO*": 1.6112128439342872e-17,
   "HOOCC(C*)OOH": 1.4856087627136464e-20
  }
 },
 {
  "t": 5.4025799999646384,
  "T": 1154.0497531797748,
  "p": 101325.00000000001,
  "sxC": {
   "C": 3.9742282863379336e-18,
   "CH": 6.571851777409013e-15,
   "CH2": 3.222914591842518e-09,
   "CH2(S)": 1.1231633718809582e-11,
   "CH3": 3.7015768295659674e-05,
   "CH4": 0.13656387882677315,
   "CO": 0.11489871152303502,
   "HCO": 1.519620679097415e-07,
   "CH2O": 0.0014022582265915346,
   "HCOH": 1.3657667559510687e-11,
   "CH3O": 1.4155269524955589e-09,
   "CH2OH": 3.158448896903567e-08,
   "CH3OH": 0.002120087569227479,
   "CO2": 0.0014067671253500953,
   "HOCO": 6.241036614333343e-11,
   "OCHO": 4.686440673346485e-16,
   "HOCHO": 4.545472895387685e-05,
   "CH3OO": 9.437079734617347e-09,
   "CH2OOH": 2.63254399858761e-20,
   "HOCH2O": 1.422400160295482e-15,
   "CH3OOH": 2.886673740375856e-10,
   "C2": 1.960740974131953e-20,
   "C2H": 6.736893285979134e-13,
   "C2H2": 0.014645444425732313,
   "H2CC": 6.615756819252487e-10,
   "C2H3": 1.9662462768282776e-06,
   "C2H4": 0.3277797852712941,
   "C2H5": 3.302389825650216e-06,
   "C2H6": 0.018847164870728073,
   "C2O": 2.8184945822584667e-14,
   "HCCO": 4.129616028852534e-08,
   "HCCOH": 5.191230898448302e-07,
   "CH2CO": 0.006394474006375099,
   "CHCHO": 8.994822484483862e-09,
   "CHCHOH": 1.1793089251315447e-10,
   "cC2H3O": 5.296922419522272e-16,
   "CH3CO": 2.4802467796864304e-09,
   "CH2CHO": 7.473445072374777e-07,
   "CH3CHO": 0.0031893002090045723,
   "cC2H4O": 2.8810644555436403e-06,
   "CH2CHOH": 0.002698457138786759,
   "CH3CH2O": 5.234188056141879e-13,
   "CH3CHOH": 7.920390025793667e-10,
   "CH2CH2OH": 1.8758993325695983e-09,
   "CH3CH2OH": 1.664155426981659e-05,
   "OCHCO": 3.831061954778103e-16,
   "OCHCHO": 1.4780765369730163e-05,
   "CH2CHOO": 1.0396950372819488e-10,
   "CH3C(O)O": 1.2757308542588668e-16,
   "CH2CHOOH": 9.493911685196492e-14,
   "CH3C(O)OH": 1.0082457811570449e-06,
   "CH3CH2OO": 2.9465516671777426e-09,
   "CH3CHOOH": 1.8346466834111704e-22,
   "CH2CH2OOH": 7.761895899707278e-14,
   "CH3CH2OOH": 3.1371810287236177e-12,
   "CH3C(O)OO": 4.4442883895540944e-13,
   "CH3C(O)OOH": 5.524059812722145e-16,
   "HOCH2CH2OO": 7.803312144798381e-15,
   "C3H2": 3.819320335112834e-17,
   "cC3H2": 1.584072375068591e-08,
   "C3H3": 0.0003856666774927061,
   "CH2CCH": 3.606047862111611e-05,
   "CH2CCH2": 0.012589356486515952,
   "CH3CCH": 0.0118883493301195,
   "cC3H4": 2.092940380019351e-07,
   "CH2CHCH2": 0.0003503553887719517,
   "CH3CHCH": 8.842232405114622e-08,
[truncated: 77,034 more chars]
