# Supplementary material for: Green synthesis of propylene oxide directly from propane
Source: Nat Commun. 2022 Dec 13;13:7504. doi: 10.1038/s41467-022-34967-2 (PMC9748031; doi:10.1038/s41467-022-34967-2)
Supplement: Supplementary file 4 — Supplementary Software 1 [file 41467_2022_34967_MOESM4_ESM.zip › results/XS-773-DTU_N2_pOH_0.01.json]

[
 {
  "t": 1.1355099999989715,
  "T": 774.3079281081986,
  "p": 101325.00000000001,
  "sxC": {
   "C": 1.8737214468209847e-33,
   "CH": 1.400915774675748e-25,
   "CH2": 6.698103140130913e-16,
   "CH2(S)": 2.809257403381118e-17,
   "CH3": 2.590860958221382e-06,
   "CH4": 0.0082613432688429,
   "CO": 0.0012725517017731546,
   "HCO": 9.631356711244194e-11,
   "CH2O": 0.015115664030499243,
   "HCOH": 4.4034941811459886e-14,
   "CH3O": 9.052096256362139e-08,
   "CH2OH": 4.050354603322091e-12,
   "CH3OH": 0.005368195123226072,
   "CO2": 6.360282302837828e-07,
   "HOCO": 1.397593867241128e-14,
   "OCHO": 3.5549932872996597e-22,
   "HOCHO": 4.9167166905805056e-08,
   "CH3OO": 4.25558046266816e-05,
   "CH2OOH": 7.52081429038925e-18,
   "HOCH2O": 1.7469800422631428e-17,
   "CH3OOH": 4.3250622983382506e-05,
   "C2": 1.9635775328617347e-30,
   "C2H": 4.558634478065823e-19,
   "C2H2": 2.9969953310070214e-06,
   "H2CC": 6.200410814465905e-19,
   "C2H3": 1.4306763624268078e-11,
   "C2H4": 0.048992960406526655,
   "C2H5": 1.7778717249720168e-08,
   "C2H6": 5.207989778535344e-05,
   "C2O": 1.196292777486823e-26,
   "HCCO": 1.143565530705835e-15,
   "HCCOH": 8.850642735705951e-14,
   "CH2CO": 8.358316713326567e-06,
   "CHCHO": 1.256467835487486e-13,
   "CHCHOH": 2.452804205424981e-16,
   "cC2H3O": 1.374105608184034e-16,
   "CH3CO": 1.6748153235283596e-11,
   "CH2CHO": 8.74014653388121e-09,
   "CH3CHO": 0.004196692464986954,
   "cC2H4O": 0.00010775444910189989,
   "CH2CHOH": 1.140509527309485e-05,
   "CH3CH2O": 7.625205568545296e-13,
   "CH3CHOH": 4.677155832186132e-14,
   "CH2CH2OH": 6.345605492454936e-11,
   "CH3CH2OH": 1.847745531444573e-06,
   "OCHCO": 1.9288123357752454e-19,
   "OCHCHO": 4.171297931153333e-06,
   "CH2CHOO": 3.721939928318992e-11,
   "CH3C(O)O": 7.644682786880091e-18,
   "CH2CHOOH": 7.827086877176478e-12,
   "CH3C(O)OH": 1.3915261977586437e-10,
   "CH3CH2OO": 1.4155722194687973e-06,
   "CH3CHOOH": 8.976822117907637e-21,
   "CH2CH2OOH": 1.6776135669775986e-13,
   "CH3CH2OOH": 9.836915087316745e-08,
   "CH3C(O)OO": 3.163084942620756e-10,
   "CH3C(O)OOH": 2.4544716028401467e-10,
   "HOCH2CH2OO": 2.0077112710485478e-11,
   "C3H2": 4.794533189451961e-33,
   "cC3H2": 9.475146352803145e-24,
   "C3H3": 6.35604765230414e-14,
   "CH2CCH": 1.078719337813052e-15,
   "CH2CCH2": 6.217981010648093e-08,
   "CH3CCH": 2.9030092012878347e-07,
   "cC3H4": 3.7869341635693734e-14,
   "CH2CHCH2": 1.0435603646387673e-07,
   "CH3CHCH": 1.751257272304163e-11,
   "CH3CCH2": 8.019187722997561e-12,
   "cC3H5": 3.6885331391890766e-16,
   "C3H6": 0.8556158078083822,
   "cC3H6": 2.0591178109923558e-08,
   "iC3H7": 1.8410404491454429e-06,
   "nC3H7": 2.8329365839061214e-06,
   "C3H8": 0.005000013468053416,
   "CHCC*O": 3.664187233024986e-11,
   "CH*CCO": 5.141820244881102e-11,
   "C*CCHO": 4.639243677391751e-21,
   "CH2CCO": 8.384939717867165e-06,
   "CHCCHO": 1.9645746896359638e-07,
   "C2H3CO": 4.0064192559142075e-08,
   "CHCHCHO": 1.864514072294381e-12,
   "CH2CCHO": 2.0480543520812178e-11,
   "CH3CCO": 8.007746005281076e-13,
   "C2H3CHO": 0.002070431928929698,
   "CH3CHCO": 6.465390299876578e-08,
   "CH2CHCH2O": 1.5516184644057743e-11,
   "propen1oxy": 7.376490210547346e-07,
   "propen2oxy": 1.3586732042203039e-07,
   "CH2CCH2OH": 1.1862671857316967e-16,
   "CH2C(OH)CH2": 1.4658021112637904e-11,
   "CH3C(OH)CH": 2.499417281954839e-14,
   "CH3CH2CO": 3.7367159794166566e-14,
   "CH3C(O)CH2": 2.0070610886344187e-09,
   "CH3CHCHO": 4.505366293441957e-09,
   "CH2CHCHOH": 5.386562110591162e-10,
   "CH2CH2CHO": 1.8223725408117726e-11,
   "vinoxylmethyl": 4.566337045671072e-11,
   "CH3CH2CHO": 1.2937130418295792e-05,
   "cC3H6O": 0.05873186950916644,
   "CH2CHCH2OH": 7.924170269267452e-07,
   "CH3CHCHOH": 2.95760629399319e-06,
   "CH3C(O)CH3": 1.0257687572175402e-05,
   "nC3H7O": 3.576774341726857e-10,
   "iC3H7O": 4.5832797860309006e-11,
   "CH3CH2CHOH": 1.8593160121747073e-13,
   "CH3CHCH2OH": 7.579586791539956e-10,
   "CH2CH2CH2OH": 4.098734688480229e-15,
   "OCHCH2CH2O": 5.878733091553029e-15,
   "oxiranylmet": 1.7169848621137928e-05,
   "CH3COCH2O": 8.007210280664835e-20,
   "CH3CH(CHO)O": 2.6354421119620193e-20,
   "CH2CHCH2OO": 3.268865612795492e-09,
   "CHCHCH2OOH": 2.0867120412944647e-15,
   "CH2CHCH2OOH": 1.6787617640061433e-07,
   "CH3CHCHOOH": 1.5908558125519662e-17,
   "CH3C(CH2)OOH": 1.8063195577158685e-17,
   "nC3H7OO": 1.571360513065322e-05,
   "iC3H7OO": 1.767579396779459e-05,
   "CH2CH2CH2OOH": 9.604062258374607e-09,
   "CH3CHCH2OOH": 7.410471975766732e-11,
   "CH2CH(OOH)CH3": 4.460808081656868e-12,
   "nC3H7OOH": 1.1721698423021392e-06,
   "iC3H7OOH": 1.318575675544255e-06,
   "OCHCH2CH2OOH": 2.3513327947117743e-07,
   "cC2H3OCH2OOH": 7.888540232276706e-09,
   "CH3COCH2OOH": 7.549433536480731e-11,
   "CH3CHOOHCHO": 7.929851651787879e-11,
   "HOOCCCOO*": 1.7070512706408466e-08,
   "HOOCC(C)OO*": 1.252425868743984e-10,
   "HOOC(C)COO*": 1.777329872819431e-11,
   "HOOCC(C*)OOH": 2.9727423494100514e-15
  }
 },
 {
  "t": 2.294470000006564,
  "T": 776.9901760037749,
  "p": 101325.0,
  "sxC": {
   "C": 1.3079972601569214e-32,
   "CH": 1.0011030997327287e-24,
   "CH2": 3.169325842668126e-15,
   "CH2(S)": 5.678671178490035e-17,
   "CH3": 1.7994928065074768e-06,
   "CH4": 0.009022000724908585,
   "CO": 0.0022828271540219266,
   "HCO": 1.6680702658512507e-10,
   "CH2O": 0.014229177823430809,
   "HCOH": 1.6554651052078534e-13,
   "CH3O": 6.930188672793265e-08,
   "CH2OH": 7.175720097816506e-12,
   "CH3OH": 0.005509800976508643,
   "CO2": 2.9416191443076097e-06,
   "HOCO": 7.486185580628107e-14,
   "OCHO": 4.142096686724353e-21,
   "HOCHO": 2.0301032082965616e-07,
   "CH3OO": 2.6896236468606487e-05,
   "CH2OOH": 1.504041538799896e-17,
   "HOCH2O": 4.535100133631894e-17,
   "CH3OOH": 2.9582799871732257e-05,
   "C2": 1.786088875561504e-29,
   "C2H": 1.4044770947985763e-18,
   "C2H2": 1.59151304411478e-05,
   "H2CC": 3.643930890038696e-18,
   "C2H3": 5.514347142755497e-11,
   "C2H4": 0.051325118135073226,
   "C2H5": 1.818778813218486e-08,
   "C2H6": 4.53960796289408e-05,
   "C2O": 2.871808831992904e-25,
   "HCCO": 9.506938166891327e-15,
   "HCCOH": 2.0434398108360425e-12,
   "CH2CO": 2.3908974446492876e-05,
   "CHCHO": 4.862719338989348e-13,
   "CHCHOH": 2.949784672822015e-15,
   "cC2H3O": 4.496718488419123e-16,
   "CH3CO": 2.7075617433754664e-11,
   "CH2CHO": 7.11532537602043e-09,
   "CH3CHO": 0.0038329096966402453,
   "cC2H4O": 0.00019637590953042102,
   "CH2CHOH": 4.1271822265277214e-05,
   "CH3CH2O": 8.975433507087803e-13,
   "CH3CHOH": 7.96259020127899e-14,
   "CH2CH2OH": 1.8470061321508715e-10,
   "CH3CH2OH": 6.62561890634767e-07,
   "OCHCO": 1.514813217808251e-18,
   "OCHCHO": 1.9266929855487813e-05,
   "CH2CHOO": 1.313927378582485e-10,
   "CH3C(O)O": 2.920451006267075e-17,
   "CH2CHOOH": 4.228019644175537e-11,
   "CH3C(O)OH": 3.5045254448112064e-10,
   "CH3CH2OO": 1.3153326419645485e-06,
   "CH3CHOOH": 2.6313289808204623e-20,
   "CH2CH2OOH": 2.0679574583254178e-13,
   "CH3CH2OOH": 1.0267919519560182e-07,
   "CH3C(O)OO": 4.508237353076235e-10,
   "CH3C(O)OOH": 8.76114127912279e-10,
   "HOCH2CH2OO": 5.320372004965822e-11,
   "C3H2": 3.9937473553292463e-32,
   "cC3H2": 2.0106374398953121e-22,
   "C3H3": 4.664973075652097e-13,
   "CH2CCH": 6.544423339283662e-14,
   "CH2CCH2": 2.775457970414833e-07,
   "CH3CCH": 1.1060291218799912e-06,
   "cC3H4": 1.472263044690349e-13,
   "CH2CHCH2": 1.9689406316869583e-07,
   "CH3CHCH": 4.9600610763282764e-11,
   "CH3CCH2": 1.8226313917035325e-11,
   "cC3H5": 7.740300789282095e-16,
   "C3H6": 0.8433988789283116,
   "cC3H6": 3.6433775225348164e-08,
   "iC3H7": 1.253771099111606e-06,
   "nC3H7": 2.0483471753499352e-06,
   "C3H8": 0.015000103476909532,
   "CHCC*O": 2.845056357824869e-10,
   "CH*CCO": 1.8317264837461914e-10,
   "C*CCHO": 3.8972498194193194e-20,
   "CH2CCO": 1.7672182030286843e-05,
   "CHCCHO": 9.87202843476352e-07,
   "C2H3CO": 7.354924973712119e-08,
   "CHCHCHO": 6.1047590128083305e-12,
   "CH2CCHO": 8.28108929286146e-11,
   "CH3CCO": 2.8203764744776966e-12,
   "C2H3CHO": 0.005178933766294456,
   "CH3CHCO": 4.978512337207578e-07,
   "CH2CHCH2O": 1.4823965426584743e-11,
   "propen1oxy": 7.829304071819555e-07,
   "propen2oxy": 1.3890685899997579e-07,
   "CH2CCH2OH": 1.399861698501367e-15,
   "CH2C(OH)CH2": 2.3815551605687736e-10,
   "CH3C(OH)CH": 2.48805300007241e-13,
   "CH3CH2CO": 4.497797699662414e-14,
   "CH3C(O)CH2": 1.1880583677452078e-08,
   "CH3CHCHO": 2.3719631711389e-08,
   "CH2CHCHOH": 2.8526593873465336e-09,
   "CH2CH2CHO": 1.7397546660322707e-11,
   "vinoxylmethyl": 4.3234509819120404e-11,
   "CH3CH2CHO": 9.340038512230877e-06,
   "cC3H6O": 0.06471467287005041,
   "CH2CHCH2OH": 3.2770310039859112e-06,
   "CH3CHCHOH": 1.2201451598008914e-05,
   "CH3C(O)CH3": 9.710863870527303e-06,
   "nC3H7O": 8.609983568982327e-10,
   "iC3H7O": 2.9868033385414613e-11,
   "CH3CH2CHOH": 1.4752344878009267e-12,
   "CH3CHCH2OH": 1.979411735970795e-09,
   "CH2CH2CH2OH": 9.799170082027377e-15,
   "OCHCH2CH2O": 3.8026705339876254e-15,
   "oxiranylmet": 1.7127861710417848e-05,
   "CH3COCH2O": 5.493876749378227e-20,
   "CH3CH(CHO)O": 9.215157946910419e-20,
   "CH2CHCH2OO": 5.798392219215257e-09,
   "CHCHCH2OOH": 3.928397769711875e-15,
   "CH2CHCH2OOH": 1.1367224138855334e-07,
   "CH3CHCHOOH": 1.1836104776782087e-17,
   "CH3C(CH2)OOH": 1.2253333138680065e-17,
   "nC3H7OO": 1.037601843847274e-05,
   "iC3H7OO": 1.0972681516841202e-05,
   "CH2CH2CH2OOH": 6.557484373973926e-09,
   "CH3CHCH2OOH": 5.673260278239494e-11,
   "CH2CH(OOH)CH3": 3.168392066317826e-12,
   "nC3H7OOH": 7.495855661886818e-07,
   "iC3H7OOH": 7.926873089107804e-07,
   "OCHCH2CH2OOH": 1.4037898422892684e-07,
   "cC2H3OCH2OOH": 4.946894256432717e-09,
   "CH3COCH2OOH": 4.788147358093101e-11,
   "CH3CHOOHCHO": 5.3673792273335266e-11,
   "HOOCCCOO*": 1.0647628292779355e-08,
   "HOOCC(C)OO*": 8.768768290181614e-11,
   "HOOC(C)COO*": 1.1687292436085659e-11,
   "HOOCC(C*)OOH": 1.9949508869317417e-15
  }
 },
 {
  "t": 2.96392000001095,
  "T": 780.2083523755088,
  "p": 101324.99999999999,
  "sxC": {
   "C": -2.607380979400397e-32,
   "CH": 3.7087314215034054e-24,
   "CH2": 8.823217993597678e-15,
   "CH2(S)": 9.721569285150163e-17,
   "CH3": 1.6777095775580348e-06,
   "CH4": 0.009737047208457071,
   "CO": 0.003347462377379109,
   "HCO": 2.4496532652158074e-10,
   "CH2O": 0.014400939451916946,
   "HCOH": 3.508728241121612e-13,
   "CH3O": 6.69197609254145e-08,
   "CH2OH": 1.056325973823473e-11,
   "CH3OH": 0.005762701262885944,
   "CO2": 6.535915437803716e-06,
   "HOCO": 1.8846121066526524e-13,
   "OCHO": 1.561482403812711e-20,
   "HOCHO": 4.3642851182380603e-07,
   "CH3OO": 2.2521027225707223e-05,
   "CH2OOH": 2.3363777791816498e-17,
   "HOCH2O": 7.824302807985994e-17,
   "CH3OOH": 2.563501551297867e-05,
   "C2": 5.407800825726867e-29,
   "C2H": 2.3078398873401494e-18,
   "C2H2": 3.2256374284964395e-05,
   "H2CC": 8.523305050031652e-18,
   "C2H3": 1.1328312596164169e-10,
   "C2H4": 0.05407729306452519,
   "C2H5": 2.0907742326139774e-08,
   "C2H6": 5.55375505046218e-05,
   "C2O": 1.584981085708266e-24,
   "HCCO": 2.923762092940644e-14,
   "HCCOH": 8.355525839604478e-12,
   "CH2CO": 4.05653117974536e-05,
   "CHCHO": 9.98251901206492e-13,
   "CHCHOH": 1.0282297989628708e-14,
   "cC2H3O": 8.999715165020573e-16,
   "CH3CO": 3.9163700993570895e-11,
   "CH2CHO": 7.685296231376968e-09,
   "CH3CHO": 0.004006894923090469,
   "cC2H4O": 0.00028410588857287857,
   "CH2CHOH": 7.819580230728302e-05,
   "CH3CH2O": 1.0756858076918952e-12,
   "CH3CHOH": 1.2366473949329905e-13,
   "CH2CH2OH": 3.3408591158988923e-10,
   "CH3CH2OH": 4.986177480720929e-07,
   "OCHCO": 4.253466468814053e-18,
   "OCHCHO": 4.043204348233516e-05,
   "CH2CHOO": 2.440153921576485e-10,
   "CH3C(O)O": 5.675034688616011e-17,
   "CH2CHOOH": 9.278615391849677e-11,
   "CH3C(O)OH": 6.595657987588665e-10,
   "CH3CH2OO": 1.353432217555417e-06,
   "CH3CHOOH": 4.951309727466669e-20,
   "CH2CH2OOH": 2.5196467368179625e-13,
   "CH3CH2OOH": 1.1074516357040857e-07,
   "CH3C(O)OO": 5.709657363535155e-10,
   "CH3C(O)OOH": 1.554375862301694e-09,
   "HOCH2CH2OO": 8.635739062256241e-11,
   "C3H2": 1.3857678905252337e-31,
   "cC3H2": 9.838428536496178e-22,
   "C3H3": 1.3672313711474942e-12,
   "CH2CCH": 4.575576443886904e-13,
   "CH2CCH2": 6.897637061630202e-07,
   "CH3CCH": 2.0619688747360774e-06,
   "cC3H4": 2.9297348252636614e-13,
   "CH2CHCH2": 2.8628468838399943e-07,
   "CH3CHCH": 8.819999592339767e-11,
   "CH3CCH2": 2.9278156740665815e-11,
   "cC3H5": 1.2670258808176022e-15,
   "C3H6": 0.8308002018245871,
   "cC3H6": 4.713502458340833e-08,
   "iC3H7": 1.1527926407341472e-06,
   "nC3H7": 1.8946165641648533e-06,
   "C3H8": 0.02500015450204513,
   "CHCC*O": 6.49654508984315e-10,
   "CH*CCO": 3.002690405921763e-10,
   "C*CCHO": 9.773026800761222e-20,
   "CH2CCO": 2.2700362772642163e-05,
   "CHCCHO": 1.8404261415831706e-06,
   "C2H3CO": 9.973836185186759e-08,
   "CHCHCHO": 1.0096996946163138e-11,
   "CH2CCHO": 1.4821237395189558e-10,
   "CH3CCO": 4.774974533093783e-12,
   "C2H3CHO": 0.0078579891752108,
   "CH3CHCO": 1.254633581370394e-06,
   "CH2CHCH2O": 1.8132698732367332e-11,
   "propen1oxy": 8.104673611317378e-07,
   "propen2oxy": 1.3956893395860264e-07,
   "CH2CCH2OH": 5.639774106727894e-15,
   "CH2C(OH)CH2": 1.0384782093734154e-09,
   "CH3C(OH)CH": 7.420829211567805e-13,
   "CH3CH2CO": 7.281830546844296e-14,
   "CH3C(O)CH2": 3.000035986808851e-08,
   "CH3CHCHO": 5.808603395916018e-08,
   "CH2CHCHOH": 7.0381780872523316e-09,
   "CH2CH2CHO": 2.1348083405909137e-11,
   "vinoxylmethyl": 5.2317530939723306e-11,
   "CH3CH2CHO": 1.1546819958799036e-05,
   "cC3H6O": 0.06929973243976222,
   "CH2CHCH2OH": 6.2975793626111766e-06,
   "CH3CHCHOH": 2.3370999872618676e-05,
   "CH3C(O)CH3": 9.536494702119496e-06,
   "nC3H7O": 1.5703437823678912e-09,
   "iC3H7O": 2.570825343576574e-11,
   "CH3CH2CHOH": 4.109502731610927e-12,
   "CH3CHCH2OH": 3.1688588372624854e-09,
   "CH2CH2CH2OH": 1.7677768947990727e-14,
   "OCHCH2CH2O": 3.102731580409572e-15,
   "oxiranylmet": 1.6794631322248093e-05,
   "CH3COCH2O": 4.8961789304522815e-20,
   "CH3CH(CHO)O": 2.682157146109136e-19,
   "CH2CHCH2OO": 7.860519633641163e-09,
   "CHCHCH2OOH": 5.716541315566708e-15,
   "CH2CHCH2OOH": 9.910516701067539e-08,
   "CH3CHCHOOH": 1.1030567439258006e-17,
   "CH3C(CH2)OOH": 1.0744079909416312e-17,
   "nC3H7OO": 8.643737607027638e-06,
   "iC3H7OO": 9.066867918436755e-06,
   "CH2CH2CH2OOH": 5.684459393203509e-09,
   "CH3CHCH2OOH": 5.451812683052074e-11,
   "CH2CH(OOH)CH3": 2.953194612517698e-12,
   "nC3H7OOH": 5.908561081434406e-07,
   "iC3H7OOH": 6.197636523182759e-07,
   "OCHCH2CH2OOH": 1.0408328520862012e-07,
   "cC2H3OCH2OOH": 3.892451438075614e-09,
   "CH3COCH2OOH": 3.870471010701287e-11,
   "CH3CHOOHCHO": 4.469937823884075e-11,
   "HOOCCCOO*": 8.316392585260064e-09,
   "HOOCC(C)OO*": 7.602619094515873e-11,
   "HOOC(C)COO*": 9.863742006291034e-12,
   "HOOCC(C*)OOH": 1.7249872786672745e-15
  }
 },
 {
  "t": 3.423110000013958,
  "T": 783.8088420405176,
  "p": 101325.0,
  "sxC": {
   "C": -6.535756918208766e-33,
   "CH": 1.033135036276617e-23,
   "CH2": 1.916797971932089e-14,
   "CH2(S)": 1.593725336193456e-16,
   "CH3": 1.7177678542146046e-06,
   "CH4": 0.01046585323476733,
   "CO": 0.004454358732348813,
   "HCO": 3.3847880554521114e-10,
   "CH2O": 0.014672866721011693,
   "HCOH": 5.923294934771822e-13,
   "CH3O": 6.924077787444022e-08,
   "CH2OH": 1.4599914334326127e-11,
   "CH3OH": 0.005985245030227399,
   "CO2": 1.113535758637529e-05,
   "HOCO": 3.7023861114536725e-13,
   "OCHO": 4.0617444183399935e-20,
   "HOCHO": 7.409141367068227e-07,
   "CH3OO": 2.0517278994568672e-05,
   "CH2OOH": 3.348225485969042e-17,
   "HOCH2O": 1.1835367262304494e-16,
   "CH3OOH": 2.367501572533691e-05,
   "C2": 1.2238122082712732e-28,
   "C2H": 3.2857655906182065e-18,
   "C2H2": 4.99596597037114e-05,
   "H2CC": 1.5482384813996918e-17,
   "C2H3": 1.9069889222062836e-10,
   "C2H4": 0.056701230727003636,
   "C2H5": 2.4878763966172828e-08,
   "C2H6": 6.934400957710984e-05,
   "C2O": 5.652951958227875e-24,
   "HCCO": 6.646378872244645e-14,
   "HCCOH": 2.0772226603907604e-11,
   "CH2CO": 5.813070535143573e-05,
   "CHCHO": 1.67520749375874e-12,
   "CHCHOH": 2.467146503395827e-14,
   "cC2H3O": 1.4928685406357452e-15,
   "CH3CO": 5.338488938171665e-11,
   "CH2CHO": 9.046034598772181e-09,
   "CH3CHO": 0.0042276351147753485,
   "cC2H4O": 0.0003668898691361019,
   "CH2CHOH": 0.00011930304400011478,
   "CH3CH2O": 1.2857102891171685e-12,
   "CH3CHOH": 1.8305038540831457e-13,
   "CH2CH2OH": 5.227040844649331e-10,
   "CH3CH2OH": 5.087364791777368e-07,
   "OCHCO": 8.485986231426635e-18,
   "OCHCHO": 6.44411799839389e-05,
   "CH2CHOO": 3.6795646885131556e-10,
   "CH3C(O)O": 8.823931419928734e-17,
   "CH2CHOOH": 1.5267235592548924e-10,
   "CH3C(O)OH": 1.0198721459581155e-09,
   "CH3CH2OO": 1.4268997814088819e-06,
   "CH3CHOOH": 8.105576810227472e-20,
   "CH2CH2OOH": 3.0171737351523604e-13,
   "CH3CH2OOH": 1.189968514557652e-07,
   "CH3C(O)OO": 6.783088558040497e-10,
   "CH3C(O)OOH": 2.1807585753171454e-09,
   "HOCH2CH2OO": 1.2003419329216816e-10,
   "C3H2": 3.8020624394971636e-31,
   "cC3H2": 3.131203338340055e-21,
   "C3H3": 3.08742023753022e-12,
   "CH2CCH": 1.6408918609576973e-12,
   "CH2CCH2": 1.3803172542626779e-06,
   "CH3CCH": 3.1161675145738098e-06,
   "cC3H4": 4.808586267872633e-13,
   "CH2CHCH2": 3.87624799986685e-07,
   "CH3CHCH": 1.3768974050985414e-10,
   "CH3CCH2": 4.253210707773812e-11,
   "cC3H5": 1.9467214508621646e-15,
   "C3H6": 0.8192378374293033,
   "cC3H6": 5.642931285132028e-08,
   "iC3H7": 1.162957281820176e-06,
   "nC3H7": 1.88327251307234e-06,
   "C3H8": 0.03500016142818219,
   "CHCC*O": 1.0634689042961043e-09,
   "CH*CCO": 4.163461547882154e-10,
   "C*CCHO": 1.7748808279974094e-19,
   "CH2CCO": 2.6301571901707152e-05,
   "CHCCHO": 2.6126538402096604e-06,
   "C2H3CO": 1.2475078126036565e-07,
   "CHCHCHO": 1.4013873034995803e-11,
   "CH2CCHO": 2.194384913176372e-10,
   "CH3CCO": 6.951844208901449e-12,
   "C2H3CHO": 0.01028102556184533,
   "CH3CHCO": 2.271363733640435e-06,
   "CH2CHCH2O": 2.3433198857208595e-11,
   "propen1oxy": 8.268189324250938e-07,
   "propen2oxy": 1.3911096928804565e-07,
   "CH2CCH2OH": 1.5846003155934448e-14,
   "CH2C(OH)CH2": 2.98654084657402e-09,
   "CH3C(OH)CH": 1.551654745425527e-12,
   "CH3CH2CO": 1.0842404250945461e-13,
   "CH3C(O)CH2": 5.5613133754488095e-08,
   "CH3CHCHO": 1.0602566766028374e-07,
   "CH2CHCHOH": 1.2957610918606186e-08,
   "CH2CH2CHO": 2.7527258887465333e-11,
   "vinoxylmethyl": 6.68039568470876e-11,
   "CH3CH2CHO": 1.4047142823404475e-05,
   "cC3H6O": 0.07304323785088979,
   "CH2CHCH2OH": 9.68416876045641e-06,
   "CH3CHCHOH": 3.5800815507365673e-05,
   "CH3C(O)CH3": 9.394419465739985e-06,
   "nC3H7O": 2.5543161002037022e-09,
   "iC3H7O": 2.4004669187907364e-11,
   "CH3CH2CHOH": 8.33039407784753e-12,
   "CH3CHCH2OH": 4.399520803785012e-09,
   "CH2CH2CH2OH": 2.8406845840485208e-14,
   "OCHCH2CH2O": 2.694568367210485e-15,
   "oxiranylmet": 1.6301399051850675e-05,
   "CH3COCH2O": 4.6970004540657495e-20,
   "CH3CH(CHO)O": 5.946068495812215e-19,
   "CH2CHCH2OO": 9.864948417740565e-09,
   "CHCHCH2OOH": 7.760882862312844e-15,
   "CH2CHCH2OOH": 9.384883946351989e-08,
   "CH3CHCHOOH": 1.0917698825882421e-17,
   "CH3C(CH2)OOH": 1.0082578220532082e-17,
   "nC3H7OO": 7.66371744392762e-06,
   "iC3H7OO": 8.139609513775953e-06,
   "CH2CH2CH2OOH": 5.267236908650548e-09,
   "CH3CHCH2OOH": 5.5730138300277606e-11,
   "CH2CH(OOH)CH3": 2.968783860115373e-12,
   "nC3H7OOH": 4.897352827872601e-07,
   "iC3H7OOH": 5.201208169722209e-07,
   "OCHCH2CH2OOH": 8.125465917346013e-08,
   "cC2H3OCH2OOH": 3.2486904186675457e-09,
   "CH3COCH2OOH": 3.3175860156639215e-11,
   "CH3CHOOHCHO": 3.905977445433624e-11,
   "HOOCCCOO*": 6.876929368944914e-09,
   "HOOCC(C)OO*": 6.94617681209334e-11,
   "HOOC(C)COO*": 8.868398870259961e-12,
   "HOOCC(C*)OOH": 1.5930994264450578e-15
  }
 },
 {
  "t": 3.7577900000161506,
  "T": 787.7234138734939,
  "p": 101325.00000000001,
  "sxC": {
   "C": 2.120118874724968e-31,
   "CH": 2.4910877683639065e-23,
   "CH2": 3.630600676001704e-14,
   "CH2(S)": 2.5550924098078586e-16,
   "CH3": 1.845545126732381e-06,
   "CH4": 0.011225497107379098,
   "CO": 0.005592011025279067,
   "HCO": 4.5418725274275716e-10,
   "CH2O": 0.014977465907757042,
   "HCOH": 8.88877536721413e-13,
   "CH3O": 7.414942073044004e-08,
   "CH2OH": 1.959088828709812e-11,
   "CH3OH": 0.006179698548180418,
   "CO2": 1.6568268001507188e-05,
   "HOCO": 6.401932229579762e-13,
   "OCHO": 8.730614055678613e-20,
   "HOCHO": 1.1067722399979017e-06,
   "CH3OO": 1.946815396190738e-05,
   "CH2OOH": 4.5984222818535046e-17,
   "HOCH2O": 1.6800572051586e-16,
   "CH3OOH": 2.2472186109352448e-05,
   "C2": 2.436978659681289e-28,
   "C2H": 4.371819938740078e-18,
   "C2H2": 6.83435919777758e-05,
   "H2CC": 2.5132148732360912e-17,
   "C2H3": 2.920076127455759e-10,
   "C2H4": 0.05925684243312208,
   "C2H5": 3.016017938166588e-08,
   "C2H6": 8.596252035513031e-05,
   "C2O": 1.635606317150863e-23,
   "HCCO": 1.3043759083314538e-13,
   "HCCOH": 4.081260661538271e-11,
   "CH2CO": 7.650950722622479e-05,
   "CHCHO": 2.5531964412685606e-12,
   "CHCHOH": 4.962098408203707e-14,
   "cC2H3O": 2.2498080560419864e-15,
   "CH3CO": 7.05614117323006e-11,
   "CH2CHO": 1.1073668978055563e-08,
   "CH3CHO": 0.004465106707823891,
   "cC2H4O": 0.0004455117355429488,
   "CH2CHOH": 0.00016364547611358472,
   "CH3CH2O": 1.5345091169545215e-12,
   "CH3CHOH": 2.6482383646151757e-13,
   "CH2CH2OH": 7.615238862763189e-10,
   "CH3CH2OH": 5.995096325013912e-07,
   "OCHCO": 1.43122339520537e-17,
   "OCHCHO": 8.950860415234505e-05,
   "CH2CHOO": 5.010289020238593e-10,
   "CH3C(O)O": 1.2276411080780313e-16,
   "CH2CHOOH": 2.1777286754404074e-10,
   "CH3C(O)OH": 1.4129484151823272e-09,
   "CH3CH2OO": 1.5202270805992627e-06,
   "CH3CHOOH": 1.2377522784555187e-19,
   "CH2CH2OOH": 3.5731422455984635e-13,
   "CH3CH2OOH": 1.2707729154965952e-07,
   "CH3C(O)OO": 7.784213795280267e-10,
   "CH3C(O)OOH": 2.7141503988886563e-09,
   "HOCH2CH2OO": 1.5412735717689555e-10,
   "C3H2": 9.440206303816381e-31,
   "cC3H2": 8.160113430851284e-21,
   "C3H3": 6.190066165618652e-12,
   "CH2CCH": 4.245308474628512e-12,
   "CH2CCH2": 2.440699380264952e-06,
   "CH3CCH": 4.254427776106307e-06,
   "cC3H4": 7.213354602857093e-13,
   "CH2CHCH2": 5.083585502508542e-07,
   "CH3CHCH": 2.0245962884312776e-10,
   "CH3CCH2": 5.896351643095686e-11,
   "cC3H5": 2.914277443727486e-15,
   "C3H6": 0.8084124457858811,
   "cC3H6": 6.530664767933638e-08,
   "iC3H7": 1.2305729830917394e-06,
   "nC3H7": 1.93878780738379e-06,
   "C3H8": 0.04500027738654402,
   "CHCC*O": 1.4981366534132592e-09,
   "CH*CCO": 5.436531110271504e-10,
   "C*CCHO": 2.796066920910862e-19,
   "CH2CCO": 2.93548991272379e-05,
   "CHCCHO": 3.274297393704954e-06,
   "C2H3CO": 1.506120088928374e-07,
   "CHCHCHO": 1.8024367412313098e-11,
   "CH2CCHO": 3.0098547619839297e-10,
   "CH3CCO": 9.616733215813757e-12,
   "C2H3CHO": 0.012528340675979861,
   "CH3CHCO": 3.505589807437048e-06,
   "CH2CHCH2O": 3.081440613151275e-11,
   "propen1oxy": 8.355200609673509e-07,
   "propen2oxy": 1.3786638752079556e-07,
   "CH2CCH2OH": 3.66913361506891e-14,
   "CH2C(OH)CH2": 6.903326324292985e-09,
   "CH3C(OH)CH": 2.7302687892944734e-12,
   "CH3CH2CO": 1.52332745617882e-13,
   "CH3C(O)CH2": 8.790597904556423e-08,
   "CH3CHCHO": 1.660471529062968e-07,
   "CH2CHCHOH": 2.048355959569492e-08,
   "CH2CH2CHO": 3.580509422754502e-11,
   "vinoxylmethyl": 8.671282130860986e-11,
   "CH3CH2CHO": 1.663063685822468e-05,
   "cC3H6O": 0.07620143637210007,
   "CH2CHCH2OH": 1.3374960088479654e-05,
   "CH3CHCHOH": 4.92346775006514e-05,
   "CH3C(O)CH3": 9.252885793953751e-06,
   "nC3H7O": 3.914915251760109e-09,
   "iC3H7O": 2.332514435629279e-11,
   "CH3CH2CHOH": 1.4476909682739866e-11,
   "CH3CHCH2OH": 5.702134990811498e-09,
   "CH2CH2CH2OH": 4.29794793140064e-14,
   "OCHCH2CH2O": 2.4056420417795682e-15,
   "oxiranylmet": 1.5723879771707865e-05,
   "CH3COCH2O": 4.6758514560510366e-20,
   "CH3CH(CHO)O": 1.1259536668515508e-18,
   "CH2CHCH2OO": 1.193545004956324e-08,
   "CHCHCH2OOH": 1.0219205530557583e-14,
   "CH2CHCH2OOH": 9.319705627467495e-08,
   "CH3CHCHOOH": 1.1102196988034374e-17,
   "CH3C(CH2)OOH": 9.75112371060303e-18,
   "nC3H7OO": 6.983104863852062e-06,
   "iC3H7OO": 7.604838688335483e-06,
   "CH2CH2CH2OOH": 5.032892078956231e-09,
   "CH3CHCH2OOH": 5.860349168797647e-11,
   "CH2CH(OOH)CH3": 3.09232492771651e-12,
   "nC3H7OOH": 4.1366709987582734e-07,
   "iC3H7OOH": 4.504648040647304e-07,
   "OCHCH2CH2OOH": 6.464328691783008e-08,
   "cC2H3OCH2OOH": 2.780500922606899e-09,
   "CH3COCH2OOH": 2.9095533997557073e-11,
   "CH3CHOOHCHO": 3.4735062965706405e-11,
   "HOOCCCOO*": 5.819547047843773e-09,
   "HOOCC(C)OO*": 6.48002251237476e-11,
   "HOOC(C)COO*": 8.187249481202119e-12,
   "HOOCC(C*)OOH": 1.5137471604839379e-15
  }
 },
 {
  "t": 4.009270000017386,
  "T": 791.9110423064708,
  "p": 101325.0,
  "sxC": {
   "C": 7.273233320255716e-31,
   "CH": 5.528245370203725e-23,
   "CH2": 6.317276394115826e-14,
   "CH2(S)": 4.034229794211531e-16,
   "CH3": 2.041903322955008e-06,
   "CH4": 0.01202279307758931,
   "CO": 0.006751921302476197,
   "HCO": 5.995790931478473e-10,
   "CH2O": 0.015302891467537088,
   "HCOH": 1.2429909017511545e-12,
   "CH3O": 8.106857635568653e-08,
   "CH2OH": 2.5861919916426704e-11,
   "CH3OH": 0.006351036612635554,
   "CO2": 2.2714756271368348e-05,
   "HOCO": 1.0238794024535313e-12,
   "OCHO": 1.66986442694848e-19,
   "HOCHO": 1.5243745594666788e-06,
   "CH3OO": 1.890431041685826e-05,
   "CH2OOH": 6.142461788589439e-17,
   "HOCH2O": 2.2988786167155767e-16,
   "CH3OOH": 2.1617863481229084e-05,
   "C2": 4.580779487027974e-28,
   "C2H": 5.638364223866904e-18,
   "C2H2": 8.712473273509778e-05,
   "H2CC": 3.8380639019864055e-17,
   "C2H3": 4.236575669827846e-10,
   "C2H4": 0.0617874501143769,
   "C2H5": 3.700902039566275e-08,
   "C2H6": 0.00010557068706278756,
   "C2O": 4.191359313750588e-23,
   "HCCO": 2.347897430220815e-13,
   "HCCOH": 6.999405269055645e-11,
   "CH2CO": 9.564269950798884e-05,
   "CHCHO": 3.682764101013844e-12,
   "CHCHOH": 9.018823738916602e-14,
   "cC2H3O": 3.20045354317827e-15,
   "CH3CO": 9.162155216037774e-11,
   "CH2CHO": 1.3832305293643105e-08,
   "CH3CHO": 0.004718502171197519,
   "cC2H4O": 0.0005206143983474249,
   "CH2CHOH": 0.0002107371964297645,
   "CH3CH2O": 1.8312945456442924e-12,
   "CH3CHOH": 3.785995085995472e-13,
   "CH2CH2OH": 1.0626991962540038e-09,
   "CH3CH2OH": 7.455333467280007e-07,
   "OCHCO": 2.1865258613189537e-17,
   "OCHCHO": 0.00011453398463435926,
   "CH2CHOO": 6.424474286623954e-10,
   "CH3C(O)O": 1.5982480543779455e-16,
   "CH2CHOOH": 2.8514045247787494e-10,
   "CH3C(O)OH": 1.8265345290634525e-09,
   "CH3CH2OO": 1.6283530979446384e-06,
   "CH3CHOOH": 1.8118783838452161e-19,
   "CH2CH2OOH": 4.199952539323065e-13,
   "CH3CH2OOH": 1.3487502989546578e-07,
   "CH3C(O)OO": 8.746417575918952e-10,
   "CH3C(O)OOH": 3.139230348150618e-09,
   "HOCH2CH2OO": 1.8830549215239048e-10,
   "C3H2": 2.2296666773555835e-30,
   "cC3H2": 1.902408372954249e-20,
   "C3H3": 1.1628949363417634e-11,
   "CH2CCH": 9.052825955141556e-12,
   "CH2CCH2": 3.980359053889064e-06,
   "CH3CCH": 5.4712220829731575e-06,
   "cC3H4": 1.0288684590697468e-12,
   "CH2CHCH2": 6.552647123499858e-07,
   "CH3CHCH": 2.8791595117132825e-10,
   "CH3CCH2": 7.965013800674896e-11,
   "cC3H5": 4.307666452550423e-15,
   "C3H6": 0.7981127438327718,
   "cC3H6": 7.423759291860855e-08,
   "iC3H7": 1.3416691780183362e-06,
   "nC3H7": 2.037473198474451e-06,
   "C3H8": 0.05500027261547163,
   "CHCC*O": 1.9423119434348952e-09,
   "CH*CCO": 6.919029119025072e-10,
   "C*CCHO": 4.080490126552118e-19,
   "CH2CCO": 3.222286720244406e-05,
   "CHCCHO": 3.8260079287933195e-06,
   "C2H3CO": 1.78452480402159e-07,
   "CHCHCHO": 2.2238319752164803e-11,
   "CH2CCHO": 3.9714503757687273e-10,
   "CH3CCO": 1.3027464823933805e-11,
   "C2H3CHO": 0.014648504033917353,
   "CH3CHCO": 4.927008491653439e-06,
   "CH2CHCH2O": 4.07310831023577e-11,
   "propen1oxy": 8.384926122995082e-07,
   "propen2oxy": 1.3603170068508857e-07,
   "CH2CCH2OH": 7.519092565735997e-14,
   "CH2C(OH)CH2": 1.3909357722814385e-08,
   "CH3C(OH)CH": 4.337598666000439e-12,
   "CH3CH2CO": 2.06709175636624e-13,
   "CH3C(O)CH2": 1.2615361486910957e-07,
   "CH3CHCHO": 2.3685842853856814e-07,
   "CH2CHCHOH": 2.9510206142375042e-08,
   "CH2CH2CHO": 4.640038986501564e-11,
   "vinoxylmethyl": 1.1304547931897887e-10,
   "CH3CH2CHO": 1.9341984934407918e-05,
   "cC3H6O": 0.0789052915591403,
   "CH2CHCH2OH": 1.733953365411763e-05,
   "CH3CHCHOH": 6.35371446677933e-05,
   "CH3C(O)CH3": 9.105842982076579e-06,
   "nC3H7O": 5.788498088961248e-09,
   "iC3H7O": 2.321090497849534e-11,
   "CH3CH2CHOH": 2.2966443868391288e-11,
   "CH3CHCH2OH": 7.096395850077781e-09,
   "CH2CH2CH2OH": 6.269740423825298e-14,
   "OCHCH2CH2O": 2.179490486521245e-15,
   "oxiranylmet": 1.5102649623767235e-05,
   "CH3COCH2O": 4.771531328145033e-20,
   "CH3CH(CHO)O": 1.932858531040799e-18,
   "CH2CHCH2OO": 1.4136635479770735e-08,
   "CHCHCH2OOH": 1.3238937117524617e-14,
   "CH2CHCH2OOH": 9.567665218925632e-08,
   "CH3CHCHOOH": 1.1457600416823382e-17,
   "CH3C(CH2)OOH": 9.585966714779823e-18,
   "nC3H7OO": 6.453341506492824e-06,
   "iC3H7OO": 7.2734823697904924e-06,
   "CH2CH2CH2OOH": 4.891013586429609e-09,
   "CH3CHCH2OOH": 6.25995351127111e-11,
   "CH2CH(OOH)CH3": 3.287778698657396e-12,
   "nC3H7OOH": 3.5206790909165033e-07,
   "iC3H7OOH": 3.96772639461577e-07,
   "OCHCH2CH2OOH": 5.179812115866654e-08,
   "cC2H3OCH2OOH": 2.4106583951424637e-09,
   "CH3COCH2OOH": 2.578286024666097e-11,
   "CH3CHOOHCHO": 3.109979167016364e-11,
   "HOOCCCOO*": 4.9770072527775305e-09,
   "HOOCC(C)OO*": 6.102713633866834e-11,
   "HOOC(C)COO*": 7.659110901698483e-12,
   "HOOCC(C*)OOH": 1.4598533429345821e-15
  }
 },
 {
  "t": 4.201640000010103,
  "T": 796.343522706545,
  "p": 101325.00000000001,
  "sxC": {
   "C": 1.7560362219532066e-30,
   "CH": 1.1648152329834078e-22,
   "CH2": 1.0386015538505491e-13,
   "CH2(S)": 6.29489325889581e-16,
   "CH3": 2.303446261510226e-06,
   "CH4": 0.012860728724367188,
   "CO": 0.00792774922012319,
   "HCO": 7.836686394964604e-10,
   "CH2O": 0.015645752341595306,
   "HCOH": 1.6595837774586785e-12,
   "CH3O": 8.986367360368345e-08,
   "CH2OH": 3.380069784045508e-11,
   "CH3OH": 0.0065027526843469295,
   "CO2": 2.9487746908524258e-05,
   "HOCO": 1.5536790562086607e-12,
   "OCHO": 2.9526146021052737e-19,
   "HOCHO": 1.9850344112183656e-06,
   "CH3OO": 1.8616072807414285e-05,
   "CH2OOH": 8.038499033975318e-17,
   "HOCH2O": 3.072215358773623e-16,
   "CH3OOH": 2.093049371947468e-05,
   "C2": 8.310950340172064e-28,
   "C2H": 7.163770591286591e-18,
   "C2H2": 0.0001061602583486284,
   "H2CC": 5.647480600303927e-17,
   "C2H3": 5.940957750828088e-10,
   "C2H4": 0.06431757865376488,
   "C2H5": 4.580097172843267e-08,
   "C2H6": 0.00012860310123669375,
   "C2O": 9.929874202471221e-23,
   "HCCO": 3.9937107127569624e-13,
   "HCCOH": 1.0993700669060314e-10,
   "CH2CO": 0.00011549136612341399,
   "CHCHO": 5.129556686722229e-12,
   "CHCHOH": 1.5360567472664994e-13,
   "cC2H3O": 4.3816857267174926e-15,
   "CH3CO": 1.1766173966304168e-10,
   "CH2CHO": 1.7465830994351582e-08,
   "CH3CHO": 0.004990941956957383,
   "cC2H4O": 0.0005926324508128166,
   "CH2CHOH": 0.00026028692354122275,
   "CH3CH2O": 2.187101741818591e-12,
   "CH3CHOH": 5.376777501767288e-13,
   "CH2CH2OH": 1.4399386209037043e-09,
   "CH3CH2OH": 9.366574878014121e-07,
   "OCHCO": 3.131289266844003e-17,
   "OCHCHO": 0.00013882004729734578,
   "CH2CHOO": 7.920169465174936e-10,
   "CH3C(O)O": 1.9908865802345604e-16,
   "CH2CHOOH": 3.5258942610839606e-10,
   "CH3C(O)OH": 2.251196112182266e-09,
   "CH3CH2OO": 1.7488788910632643e-06,
   "CH3CHOOH": 2.576758786053645e-19,
   "CH2CH2OOH": 4.909627162058572e-13,
   "CH3CH2OOH": 1.423086632147407e-07,
   "CH3C(O)OO": 9.689790014881142e-10,
   "CH3C(O)OOH": 3.4541118844226703e-09,
   "HOCH2CH2OO": 2.2211284303906396e-10,
   "C3H2": 5.125452802496958e-30,
   "cC3H2": 4.1417223730847056e-20,
   "C3H3": 2.1001049273277058e-11,
   "CH2CCH": 1.6994756604427627e-11,
   "CH2CCH2": 6.132385890128945e-06,
   "CH3CCH": 6.765271246442546e-06,
   "cC3H4": 1.4227256583370343e-12,
   "CH2CHCH2": 8.358275270638532e-07,
   "CH3CHCH": 4.0102004873405275e-10,
   "CH3CCH2": 1.0591812841039346e-10,
   "cC3H5": 6.323909452299914e-15,
   "C3H6": 0.7882036370066235,
   "cC3H6": 8.352148119249989e-08,
   "iC3H7": 1.4935927167471926e-06,
   "nC3H7": 2.1698339888855137e-06,
   "C3H8": 0.06500027788342484,
   "CHCC*O": 2.3917280349914337e-09,
   "CH*CCO": 8.704269947148656e-10,
   "C*CCHO": 5.687353724218658e-19,
   "CH2CCO": 3.509125374071686e-05,
   "CHCCHO": 4.277461979070424e-06,
   "C2H3CO": 2.091089934701849e-07,
   "CHCHCHO": 2.672539239524561e-11,
   "CH2CCHO": 5.123865142625139e-10,
   "CH3CCO": 1.7476747633495998e-11,
   "C2H3CHO": 0.01667439168341768,
   "CH3CHCO": 6.513167591119168e-06,
   "CH2CHCH2O": 5.385748746637635e-11,
   "propen1oxy": 8.36966034470436e-07,
   "propen2oxy": 1.3374750901878746e-07,
   "CH2CCH2OH": 1.4164590210018051e-13,
   "CH2C(OH)CH2": 2.549067423576332e-08,
   "CH3C(OH)CH": 6.441140037893122e-12,
   "CH3CH2CO": 2.7437479870982823e-13,
   "CH3C(O)CH2": 1.6974823851772603e-07,
   "CH3CHCHO": 3.1739331953378135e-07,
   "CH2CHCHOH": 3.995608338231722e-08,
   "CH2CH2CHO": 5.967949472534562e-11,
   "vinoxylmethyl": 1.473182659115287e-10,
   "CH3CH2CHO": 2.2231266228889365e-05,
   "cC3H6O": 0.08123331279464108,
   "CH2CHCH2OH": 2.1560965040496123e-05,
   "CH3CHCHOH": 7.862564719417649e-05,
   "CH3C(O)CH3": 8.952399353681555e-06,
   "nC3H7O": 8.355090705238707e-09,
   "iC3H7O": 2.3465837445892044e-11,
   "CH3CH2CHOH": 3.429671347423319e-11,
   "CH3CHCH2OH": 8.597671958327044e-09,
   "CH2CH2CH2OH": 8.924418086308623e-14,
   "OCHCH2CH2O": 1.9917834270929004e-15,
   "oxiranylmet": 1.446247149104365e-05,
   "CH3COCH2O": 4.9684908567746847e-20,
   "CH3CH(CHO)O": 3.104870861774279e-18,
   "CH2CHCH2OO": 1.65125030033111e-08,
   "CHCHCH2OOH": 1.6985724577990517e-14,
   "CH2CHCH2OOH": 1.0069335946506515e-07,
   "CH3CHCHOOH": 1.1929915938038735e-17,
   "CH3C(CH2)OOH": 9.517380150430963e-18,
   "nC3H7OO": 6.009794855083109e-06,
   "iC3H7OO": 7.063514185915172e-06,
   "CH2CH2CH2OOH": 4.801338766239985e-09,
   "CH3CHCH2OOH": 6.751000649849758e-11,
   "CH2CH(OOH)CH3": 3.5423191510879333e-12,
   "nC3H7OOH": 3.0034108165311e-07,
   "iC3H7OOH": 3.5295707032252163e-07,
   "OCHCH2CH2OOH": 4.158229758181636e-08,
   "cC2H3OCH2OOH": 2.1053122140931537e-09,
   "CH3COCH2OOH": 2.2956911193237557e-11,
   "CH3CHOOHCHO": 2.7900957648787283e-11,
   "HOOCCCOO*": 4.27622137188134e-09,
   "HOOCC(C)OO*": 5.7717668090500125e-11,
   "HOOC(C)COO*": 7.216539787695411e-12,
   "HOOCC(C*)OOH": 1.419885951209984e-15
  }
 },
 {
  "t": 4.350490000004468,
  "T": 800.9997221177472,
  "p": 101325.0,
  "sxC": {
   "C": 4.205145107815503e-30,
   "CH": 2.3712757155800715e-22,
   "CH2": 1.640447396275632e-13,
   "CH2(S)": 9.72849120418063e-16,
   "CH3": 2.6335089442382925e-06,
   "CH4": 0.013740354212657992,
   "CO": 0.009114638372318977,
   "HCO": 1.0176814293025992e-09,
   "CH2O": 0.016004424147044456,
   "HCOH": 2.1456310601969234e-12,
   "CH3O": 1.0058942181720626e-07,
   "CH2OH": 4.3885922582182887e-11,
   "CH3OH": 0.0066372210900396975,
   "CO2": 3.6823003117187873e-05,
   "HOCO": 2.2703299247998805e-12,
   "OCHO": 4.935811966139032e-19,
   "HOCHO": 2.4814138305852977e-06,
   "CH3OO": 1.849203829270938e-05,
   "CH2OOH": 1.0349113240588825e-16,
   "HOCH2O": 4.039155823406691e-16,
   "CH3OOH": 2.0316267459174708e-05,
   "C2": 1.4750416524756549e-27,
   "C2H": 9.034433800824664e-18,
   "C2H2": 0.00012535981080730442,
   "H2CC": 8.109063448155654e-17,
   "C2H3": 8.141876861169234e-10,
   "C2H4": 0.06686047985651968,
   "C2H5": 5.7028168305993227e-08,
   "C2H6": 0.0001556153856181378,
   "C2O": 2.2278568777660095e-22,
   "HCCO": 6.528601695911547e-13,
   "HCCOH": 1.6242562356257137e-10,
   "CH2CO": 0.00013603058023391786,
   "CHCHO": 6.976958322456667e-12,
   "CHCHOH": 2.501268098326771e-13,
   "cC2H3O": 5.837831304223166e-15,
   "CH3CO": 1.5001351459992474e-10,
   "CH2CHO": 2.2179443675464113e-08,
   "CH3CHO": 0.0052858996007110436,
   "cC2H4O": 0.0006618513715826567,
   "CH2CHOH": 0.00031210219228191785,
   "CH3CH2O": 2.61515842289077e-12,
   "CH3CHOH": 7.605749554195034e-13,
   "CH2CH2OH": 1.9086511256422466e-09,
   "CH3CH2OH": 1.1674197589834128e-06,
   "OCHCO": 4.2859092227827505e-17,
   "OCHCHO": 0.00016193009028760505,
   "CH2CHOO": 9.498315403816453e-10,
   "CH3C(O)O": 2.4029013150751445e-16,
   "CH2CHOOH": 4.1846888169819366e-10,
   "CH3C(O)OH": 2.6792300143788567e-09,
   "CH3CH2OO": 1.880293374089685e-06,
   "CH3CHOOH": 3.586692561726549e-19,
   "CH2CH2OOH": 5.714251448391521e-13,
   "CH3CH2OOH": 1.4929805237706272e-07,
   "CH3C(O)OO": 1.0626697130011467e-09,
   "CH3C(O)OOH": 3.664390636874696e-09,
   "HOCH2CH2OO": 2.5502085618806504e-10,
   "C3H2": 1.1600684898212521e-29,
   "cC3H2": 8.621764064105114e-20,
   "C3H3": 3.69559248273246e-11,
   "CH2CCH": 2.915641696205268e-11,
   "CH2CCH2": 9.058624220197122e-06,
   "CH3CCH": 8.137893625329219e-06,
   "cC3H4": 1.928322302963961e-12,
   "CH2CHCH2": 1.0588615425207946e-06,
   "CH3CHCH": 5.508468926834474e-10,
   "CH3CCH2": 1.394560830782159e-10,
   "cC3H5": 9.2469643482954e-15,
   "C3H6": 0.7785955425583414,
   "cC3H6": 9.339052375207466e-08,
   "iC3H7": 1.6886359981479383e-06,
   "nC3H7": 2.33177586416523e-06,
   "C3H8": 0.07500046090291167,
   "CHCC*O": 2.8454100693309677e-09,
   "CH*CCO": 1.0894973681520213e-09,
   "C*CCHO": 7.695115910562047e-19,
   "CH2CCO": 3.807284435443026e-05,
   "CHCCHO": 4.640716808848482e-06,
   "C2H3CO": 2.433173101272432e-07,
   "CHCHCHO": 3.152799352015789e-11,
   "CH2CCHO": 6.517047603314102e-10,
   "CH3CCO": 2.3322941478852147e-11,
   "C2H3CHO": 0.018629526588173694,
   "CH3CHCO": 8.246942801508298e-06,
   "CH2CHCH2O": 7.10858795579893e-11,
   "propen1oxy": 8.318179577738642e-07,
   "propen2oxy": 1.311222746834989e-07,
   "CH2CCH2OH": 2.509079645313054e-13,
   "CH2C(OH)CH2": 4.357983127103706e-08,
   "CH3C(OH)CH": 9.11717555415489e-12,
   "CH3CH2CO": 3.5872503899172713e-13,
   "CH3C(O)CH2": 2.1819792349184402e-07,
   "CH3CHCHO": 4.0680255220729274e-07,
   "CH2CHCHOH": 5.1763160945833983e-08,
   "CH2CH2CHO": 7.611901519523877e-11,
   "vinoxylmethyl": 1.9151325843002564e-10,
   "CH3CH2CHO": 2.5333000809361753e-05,
   "cC3H6O": 0.0832378893311761,
   "CH2CHCH2OH": 2.6028897597436216e-05,
   "CH3CHCHOH": 9.444425906808295e-05,
   "CH3C(O)CH3": 8.793064072049733e-06,
   "nC3H7O": 1.1850613723251275e-08,
   "iC3H7O": 2.3991933425852862e-11,
   "CH3CH2CHOH": 4.905472935511784e-11,
   "CH3CHCH2OH": 1.021932911082698e-08,
   "CH2CH2CH2OH": 1.2478042613845181e-13,
   "OCHCH2CH2O": 1.8305023066893196e-15,
   "oxiranylmet": 1.381967647234364e-05,
   "CH3COCH2O": 5.271981758283589e-20,
   "CH3CH(CHO)O": 4.7539396489427296e-18,
   "CH2CHCH2OO": 1.9098078154863614e-08,
   "CHCHCH2OOH": 2.1657193904192177e-14,
   "CH2CHCH2OOH": 1.0797695394383992e-07,
   "CH3CHCHOOH": 1.249221334440107e-17,
   "CH3C(CH2)OOH": 9.51025593956001e-18,
   "nC3H7OO": 5.619821527847396e-06,
   "iC3H7OO": 6.932839345063036e-06,
   "CH2CH2CH2OOH": 4.742666031677716e-09,
   "CH3CHCH2OOH": 7.324994976070633e-11,
   "CH2CH(OOH)CH3": 3.85189800303685e-12,
   "nC3H7OOH": 2.561108620254711e-07,
   "iC3H7OOH": 3.1590053506303476e-07,
   "OCHCH2CH2OOH": 3.335284508502574e-08,
   "cC2H3OCH2OOH": 1.846910058437939e-09,
   "CH3COCH2OOH": 2.0481022336571547e-11,
   "CH3CHOOHCHO": 2.50209894053139e-11,
   "HOOCCCOO*": 3.6794802511171044e-09,
   "HOOCC(C)OO*": 5.466765280254592e-11,
   "HOOC(C)COO*": 6.826538025665229e-12,
   "HOOCC(C*)OOH": 1.3880433543189113e-15
  }
 },
 {
  "t": 4.466570000000074,
  "T": 805.862868007109,
  "p": 101324.99999999999,
  "sxC": {
   "C": 9.923017446934562e-30,
   "CH": 4.713524214011502e-22,
   "CH2": 2.5156357019772595e-13,
   "CH2(S)": 1.491464073881497e-15,
   "CH3": 3.0393562124799073e-06,
   "CH4": 0.014661534446832877,
   "CO": 0.010308801684774434,
   "HCO": 1.3157906892196804e-09,
   "CH2O": 0.016377784891312742,
   "HCOH": 2.710120365305597e-12,
   "CH3O": 1.1341073607644383e-07,
   "CH2OH": 5.671674406336931e-11,
   "CH3OH": 0.006756150167598752,
   "CO2": 4.467315555514293e-05,
   "HOCO": 3.224768334026101e-12,
   "OCHO": 7.9132949871557115e-19,
   "HOCHO": 3.0076610627871617e-06,
   "CH3OO": 1.846597482129956e-05,
   "CH2OOH": 1.3142116075708212e-16,
   "HOCH2O": 5.247384426136482e-16,
   "CH3OOH": 1.972309357079152e-05,
   "C2": 2.5864224762742564e-27,
   "C2H": 1.1358434519941124e-17,
   "C2H2": 0.00014465209461057865,
   "H2CC": 1.1446209945613578e-16,
   "C2H3": 1.097814692195668e-09,
   "C2H4": 0.06942271332901781,
   "C2H5": 7.131624535018529e-08,
   "C2H6": 0.00018725081838890355,
   "C2O": 4.803793021205489e-22,
   "HCCO": 1.0364301139704544e-12,
   "HCCOH": 2.294534317091125e-10,
   "CH2CO": 0.00015724661486147284,
   "CHCHO": 9.329976073122164e-12,
   "CHCHOH": 3.9418349661331077e-13,
   "cC2H3O": 7.62136397071858e-15,
   "CH3CO": 1.9031538458314126e-10,
   "CH2CHO": 2.8241365691399648e-08,
   "CH3CHO": 0.005606590439051502,
   "cC2H4O": 0.0007284527878428092,
   "CH2CHOH": 0.0003660466706730371,
   "CH3CH2O": 3.131416671575546e-12,
   "CH3CHOH": 1.0731300090097618e-12,
   "CH2CH2OH": 2.486008095432197e-09,
   "CH3CH2OH": 1.4339415926330039e-06,
   "OCHCO": 5.674670214184606e-17,
   "OCHCHO": 0.00018360577815791412,
   "CH2CHOO": 1.1161433057585291e-09,
   "CH3C(O)O": 2.8318601899880377e-16,
   "CH2CHOOH": 4.815328968019343e-10,
   "CH3C(O)OH": 3.1042587263230677e-09,
   "CH3CH2OO": 2.021407698803801e-06,
   "CH3CHOOH": 4.908473094068663e-19,
   "CH2CH2OOH": 6.626257829054217e-13,
   "CH3CH2OOH": 1.5576353088305038e-07,
   "CH3C(O)OO": 1.1564815416424012e-09,
   "CH3C(O)OOH": 3.779858942397224e-09,
   "HOCH2CH2OO": 2.8646953227269886e-10,
   "C3H2": 2.6008390468038855e-29,
   "cC3H2": 1.7403307185551113e-19,
   "C3H3": 6.384995618830776e-11,
   "CH2CCH": 4.6787605589401304e-11,
   "CH2CCH2": 1.2954726874677225e-05,
   "CH3CCH": 9.592322382368102e-06,
   "cC3H4": 2.5790865839186005e-12,
   "CH2CHCH2": 1.3349932845300467e-06,
   "CH3CHCH": 7.492713895472177e-10,
   "CH3CCH2": 1.8244333587992802e-10,
   "cC3H5": 1.3486522241251144e-14,
   "C3H6": 0.7692264554666044,
   "cC3H6": 1.0405223420099122e-07,
   "iC3H7": 1.9321407070737516e-06,
   "nC3H7": 2.5217272197631526e-06,
   "C3H8": 0.0850009172287338,
   "CHCC*O": 3.304143894670604e-09,
   "CH*CCO": 1.3612606231288396e-09,
   "C*CCHO": 1.0204413260259059e-18,
   "CH2CCO": 4.124618685439984e-05,
   "CHCCHO": 4.927996509947195e-06,
   "C2H3CO": 2.8179422347697855e-07,
   "CHCHCHO": 3.666894154409115e-11,
   "CH2CCHO": 8.208975059100661e-10,
   "CH3CCO": 3.101816301613473e-11,
   "C2H3CHO": 0.02053126093648384,
   "CH3CHCO": 1.0114957701988262e-05,
   "CH2CHCH2O": 9.3561545419515e-11,
   "propen1oxy": 8.237225179889561e-07,
   "propen2oxy": 1.2824268549129768e-07,
   "CH2CCH2OH": 4.2404574382601677e-13,
   "CH2C(OH)CH2": 7.065139249564106e-08,
   "CH3C(OH)CH": 1.2452023142438877e-11,
   "CH3CH2CO": 4.637922769796409e-13,
   "CH3C(O)CH2": 2.7111729601202416e-07,
   "CH3CHCHO": 5.044367600223468e-07,
   "CH2CHCHOH": 6.48952450653602e-08,
   "CH2CH2CHO": 9.630294251306963e-11,
   "vinoxylmethyl": 2.4812427632259597e-10,
   "CH3CH2CHO": 2.8666876412823268e-05,
   "cC3H6O": 0.08495682647018758,
   "CH2CHCH2OH": 3.073625469241065e-05,
   "CH3CHCHOH": 0.00011095140259845337,
   "CH3C(O)CH3": 8.628770389010498e-06,
   "nC3H7O": 1.6582251515425567e-08,
   "iC3H7O": 2.4735493193944928e-11,
   "CH3CH2CHOH": 6.793033593536096e-11,
   "CH3CHCH2OH": 1.1973810342149722e-08,
   "CH2CH2CH2OH": 1.720607909207787e-13,
   "OCHCH2CH2O": 1.6893597854499414e-15,
   "oxiranylmet": 1.3185469041487294e-05,
   "CH3COCH2O": 5.701398007082595e-20,
   "CH3CH(CHO)O": 7.018503399036525e-18,
   "CH2CHCH2OO": 2.1924015378274968e-08,
   "CHCHCH2OOH": 2.7494097701684738e-14,
   "CH2CHCH2OOH": 1.1739701272205167e-07,
   "CH3CHCHOOH": 1.3129867987053246e-17,
   "CH3C(CH2)OOH": 9.544906047017408e-18,
   "nC3H7OO": 5.265489185395326e-06,
   "iC3H7OO": 6.857347801893127e-06,
   "CH2CH2CH2OOH": 4.702581405557016e-09,
   "CH3CHCH2OOH": 7.979033635681268e-11,
   "CH2CH(OOH)CH3": 4.2166220812643844e-12,
   "nC3H7OOH": 2.1797558077181555e-07,
   "iC3H7OOH": 2.838220994716289e-07,
   "OCHCH2CH2OOH": 2.6691046186418954e-08,
   "cC2H3OCH2OOH": 1.6251932589197595e-09,
   "CH3COCH2OOH": 1.82804094173227e-11,
   "CH3CHOOHCHO": 2.2400252077431332e-11,
   "HOOCCCOO*": 3.1648764490664614e-09,
   "HOOCC(C)OO*": 5.1772557751573e-11,
   "HOOC(C)COO*": 6.471352822857113e-12,
   "HOOCC(C*)OOH": 1.3610794975597776e-15
  }
 },
 {
  "t": 4.557589999996628,
  "T": 810.9183016436923,
  "p": 101325.0,
  "sxC": {
   "C": 2.3431596958798516e-29,
   "CH": 9.209283909437494e-22,
   "CH2": 3.771666438997738e-13,
   "CH2(S)": 2.2707810294519495e-15,
   "CH3": 3.5311457228946248e-06,
   "CH4": 0.015623176722661397,
   "CO": 0.011507073446839097,
   "HCO": 1.6959410237668095e-09,
   "CH2O": 0.016764904042300657,
   "HCOH": 3.3640860768452604e-12,
   "CH3O": 1.285729992219184e-07,
   "CH2OH": 7.304407346496381e-11,
   "CH3OH": 0.006860852375210091,
   "CO2": 5.30024864755602e-05,
   "HOCO": 4.480115307457405e-12,
   "OCHO": 1.2285501018290356e-18,
   "HOCHO": 3.5593034697633327e-06,
   "CH3OO": 1.849551528049591e-05,
   "CH2OOH": 1.6490606967821624e-16,
   "HOCH2O": 6.754945368684866e-16,
   "CH3OOH": 1.9121917970422416e-05,
   "C2": 4.499416565527575e-27,
   "C2H": 1.4275068108474333e-17,
   "C2H2": 0.00016396949416306437,
   "H2CC": 1.5954573244342324e-16,
   "C2H3": 1.462590226435862e-09,
   "C2H4": 0.07200635589349563,
   "C2H5": 8.94477325276993e-08,
   "C2H6": 0.00022422493851929106,
   "C2O": 1.0050000180529876e-21,
   "HCCO": 1.6087751080975925e-12,
   "HCCOH": 3.132523162891414e-10,
   "CH2CO": 0.0001791315948305667,
   "CHCHO": 1.2319770254080891e-11,
   "CHCHOH": 6.059260574235383e-13,
   "cC2H3O": 9.79349475632129e-15,
   "CH3CO": 2.4058695033225436e-10,
   "CH2CHO": 3.599098741802746e-08,
   "CH3CHO": 0.005955849965509698,
   "cC2H4O": 0.0007925341741492803,
   "CH2CHOH": 0.0004220095942260025,
   "CH3CH2O": 3.7550716612206996e-12,
   "CH3CHOH": 1.5113502723277363e-12,
   "CH2CH2OH": 3.190838820210193e-09,
   "CH3CH2OH": 1.7327639642082224e-06,
   "OCHCO": 7.325893090849012e-17,
   "OCHCHO": 0.0002037116291974685,
   "CH2CHOO": 1.2912714948567492e-09,
   "CH3C(O)O": 3.2752797279561117e-16,
   "CH2CHOOH": 5.408477101396053e-10,
   "CH3C(O)OH": 3.5210110222132326e-09,
   "CH3CH2OO": 2.1711156776172497e-06,
   "CH3CHOOH": 6.623366336048108e-19,
   "CH2CH2OOH": 7.658408989992857e-13,
   "CH3CH2OOH": 1.6162902081038031e-07,
   "CH3C(O)OO": 1.250870584281081e-09,
   "CH3C(O)OOH": 3.812497892230205e-09,
   "HOCH2CH2OO": 3.1590074493301e-10,
   "C3H2": 5.792925928380295e-29,
   "cC3H2": 3.435543061775927e-19,
   "C3H3": 1.0877026208052178e-10,
   "CH2CCH": 7.131349872249552e-11,
   "CH2CCH2": 1.8054379286345556e-05,
   "CH3CCH": 1.1133204656809271e-05,
   "cC3H4": 3.4187910443959055e-12,
   "CH2CHCH2": 1.6770843961804787e-06,
   "CH3CHCH": 1.011798028587594e-09,
   "CH3CCH2": 2.3770027895633337e-10,
   "cC3H5": 1.9631674902738334e-14,
   "C3H6": 0.7600532081445502,
   "cC3H6": 1.1570904516834555e-07,
   "iC3H7": 2.231881323345763e-06,
   "nC3H7": 2.739464422457964e-06,
   "C3H8": 0.09500009438899143,
   "CHCC*O": 3.769841199339038e-09,
   "CH*CCO": 1.7005137644706645e-09,
   "C*CCHO": 1.3342927040275713e-18,
   "CH2CCO": 4.467172301267144e-05,
   "CHCCHO": 5.1509495062562655e-06,
   "C2H3CO": 3.252730468212274e-07,
   "CHCHCHO": 4.2155769241641616e-11,
   "CH2CCHO": 1.0267832803953137e-09,
   "CH3CCO": 4.113742310967486e-11,
   "C2H3CHO": 0.022392303549574666,
   "CH3CHCO": 1.2106219960664741e-05,
   "CH2CHCH2O": 1.227309727753808e-10,
   "propen1oxy": 8.132251614239181e-07,
   "propen2oxy": 1.2517973416698614e-07,
   "CH2CCH2OH": 6.904612544054889e-13,
   "CH2C(OH)CH2": 1.0982416379002992e-07,
   "CH3C(OH)CH": 1.6542985761578317e-11,
   "CH3CH2CO": 5.943230592640256e-13,
   "CH3C(O)CH2": 3.2820768905095404e-07,
   "CH3CHCHO": 6.098119198369353e-07,
   "CH2CHCHOH": 7.933410952707409e-08,
   "CH2CH2CHO": 1.20926676100252e-10,
   "vinoxylmethyl": 3.2022861463766974e-10,
   "CH3CH2CHO": 3.2239336089434556e-05,
   "cC3H6O": 0.08641889153612796,
   "CH2CHCH2OH": 3.567661925688143e-05,
   "CH3CHCHOH": 0.0001281104771232801,
   "CH3C(O)CH3": 8.460596133012442e-06,
   "nC3H7O": 2.2946420661534162e-08,
   "iC3H7O": 2.5665392650705612e-11,
   "CH3CH2CHOH": 9.172936823374264e-11,
   "CH3CHCH2OH": 1.3872926568920266e-08,
   "CH2CH2CH2OH": 2.3456464149541056e-13,
   "OCHCH2CH2O": 1.565161180299278e-15,
   "oxiranylmet": 1.256772643205948e-05,
   "CH3COCH2O": 6.289206206121393e-20,
   "CH3CH(CHO)O": 1.0067882635517503e-17,
   "CH2CHCH2OO": 2.501820011413302e-08,
   "CHCHCH2OOH": 3.479053131066148e-14,
   "CH2CHCH2OOH": 1.2888598722294075e-07,
   "CH3CHCHOOH": 1.3834594507136665e-17,
   "CH3C(CH2)OOH": 9.609425763914049e-18,
   "nC3H7OO": 4.936556291940388e-06,
   "iC3H7OO": 6.822113540897327e-06,
   "CH2CH2CH2OOH": 4.67330506271471e-09,
   "CH3CHCH2OOH": 8.713003782983223e-11,
   "CH2CH(OOH)CH3": 4.638871667724961e-12,
   "nC3H7OOH": 1.8501123913446133e-07,
   "iC3H7OOH": 2.556233357708928e-07,
   "OCHCH2CH2OOH": 2.1296139416379346e-08,
   "cC2H3OCH2OOH": 1.4335759458556496e-09,
   "CH3COCH2OOH": 1.631009252790245e-11,
   "CH3CHOOHCHO": 2.0006458527555123e-11,
   "HOOCCCOO*": 2.7184193207508373e-09,
   "HOOCC(C)OO*": 4.897896898670401e-11,
   "HOOC(C)COO*": 6.140887147753635e-12,
   "HOOCC(C*)OOH": 1.3370452350569094e-15
  }
 },
 {
  "t": 4.629279999993914,
  "T": 816.1557949676111,
  "p": 101325.00000000001,
  "sxC": {
   "C": 5.5668081858287e-29,
   "CH": 1.7768475754516712e-21,
   "CH2": 5.556434289310392e-13,
   "CH2(S)": 3.43706419791248e-15,
   "CH3": 4.121996204483785e-06,
   "CH4": 0.016624071199634435,
   "CO": 0.012707482724131785,
   "HCO": 2.181215492725861e-09,
   "CH2O": 0.017165244134675788,
   "HCOH": 4.121306278590082e-12,
   "CH3O": 1.4640395214860082e-07,
   "CH2OH": 9.382265521325769e-11,
   "CH3OH": 0.006952469548105942,
   "CO2": 6.178950819464977e-05,
   "HOCO": 6.115128048968513e-12,
   "OCHO": 1.8600056209140783e-18,
   "HOCHO": 4.1334859307903155e-06,
   "CH3OO": 1.855239188736601e-05,
   "CH2OOH": 2.0475831283281278e-16,
   "HOCH2O": 8.633642130912536e-16,
   "CH3OOH": 1.8497353301572242e-05,
   "C2": 7.799834687243909e-27,
   "C2H": 1.797007806208318e-17,
   "C2H2": 0.00018325693527426385,
   "H2CC": 2.2027781688194363e-16,
   "C2H3": 1.931091697358617e-09,
   "C2H4": 0.07461217002795183,
   "C2H5": 1.1240802409779218e-07,
   "C2H6": 0.00026734726611912877,
   "C2O": 2.053979333286468e-21,
   "HCCO": 2.4536534895676334e-12,
   "HCCOH": 4.1639592287075844e-10,
   "CH2CO": 0.00020169550477550246,
   "CHCHO": 1.6111950172470015e-11,
   "CHCHOH": 9.13512587232719e-13,
   "cC2H3O": 1.2426721000812755e-14,
   "CH3CO": 3.033603794835461e-10,
   "CH2CHO": 4.5858266826569046e-08,
   "CH3CHO": 0.00633638990394378,
   "cC2H4O": 0.0008541677003682766,
   "CH2CHOH": 0.00047992869298255314,
   "CH3CH2O": 4.5096810319098856e-12,
   "CH3CHOH": 2.125779516147689e-12,
   "CH2CH2OH": 4.044075824205678e-09,
   "CH3CH2OH": 2.060607973913382e-06,
   "OCHCO": 9.273551611597644e-17,
   "OCHCHO": 0.00022221095279546202,
   "CH2CHOO": 1.4756803724247811e-09,
   "CH3C(O)O": 3.7308137153475965e-16,
   "CH2CHOOH": 5.957673176873881e-10,
   "CH3C(O)OH": 3.925504751490521e-09,
   "CH3CH2OO": 2.3283977538213422e-06,
   "CH3CHOOH": 8.83079742292769e-19,
   "CH2CH2OOH": 8.824521148834424e-13,
   "CH3CH2OOH": 1.6682952127654924e-07,
   "CH3C(O)OO": 1.3461423793908728e-09,
   "CH3C(O)OOH": 3.775169639086466e-09,
   "HOCH2CH2OO": 3.428103745298793e-10,
   "C3H2": 1.2839635691925461e-28,
   "cC3H2": 6.670196844306e-19,
   "C3H3": 1.8317594539399475e-10,
   "CH2CCH": 1.043707283413095e-10,
   "CH2CCH2": 2.463782250601842e-05,
   "CH3CCH": 1.2767558110171419e-05,
   "cC3H4": 4.505342662928536e-12,
   "CH2CHCH2": 2.100988578645205e-06,
   "CH3CHCH": 1.3588616564947849e-09,
   "CH3CCH2": 3.0892963589122545e-10,
   "cC3H5": 2.853239674381288e-14,
   "C3H6": 0.7510398058846014,
   "cC3H6": 1.285789916703673e-07,
   "iC3H7": 2.598209494630663e-06,
   "nC3H7": 2.9857462194659318e-06,
   "C3H8": 0.10500099818902019,
   "CHCC*O": 4.245704806081123e-09,
   "CH*CCO": 2.125804165161738e-09,
   "C*CCHO": 1.7275441867851593e-18,
   "CH2CCO": 4.8401871220655385e-05,
   "CHCCHO": 5.320589078445359e-06,
   "C2H3CO": 3.745574125511919e-07,
   "CHCHCHO": 4.798851217075111e-11,
   "CH2CCHO": 1.2775912167915672e-09,
   "CH3CCO": 5.4422418776821726e-11,
   "C2H3CHO": 0.024222994645916006,
   "CH3CHCO": 1.4212658045560312e-05,
   "CH2CHCH2O": 1.604288574609925e-10,
   "propen1oxy": 8.007751497507054e-07,
   "propen2oxy": 1.2199026478580467e-07,
   "CH2CCH2OH": 1.0908511048614517e-12,
   "CH2C(OH)CH2": 1.650097331135919e-07,
   "CH3C(OH)CH": 2.150317178282466e-11,
   "CH3CH2CO": 7.559823719208061e-13,
   "CH3C(O)CH2": 3.8928298410055406e-07,
   "CH3CHCHO": 7.226594883160984e-07,
   "CH2CHCHOH": 9.508735438966209e-08,
   "CH2CH2CHO": 1.5082606079031928e-10,
   "vinoxylmethyl": 4.116424476891599e-10,
   "CH3CH2CHO": 3.6047516516605205e-05,
   "cC3H6O": 0.08764782886158942,
   "CH2CHCH2OH": 4.0846162533474725e-05,
   "CH3CHCHOH": 0.0001458965692515027,
   "CH3C(O)CH3": 8.289551263176405e-06,
   "nC3H7O": 3.1456545584699107e-08,
   "iC3H7O": 2.676371575872162e-11,
   "CH3CH2CHOH": 1.2140979616961854e-10,
   "CH3CHCH2OH": 1.5929419820553587e-08,
   "CH2CH2CH2OH": 3.1670762108649287e-13,
   "OCHCH2CH2O": 1.4565248353426729e-15,
   "oxiranylmet": 1.1971607302896984e-05,
   "CH3COCH2O": 7.082951920097789e-20,
   "CH3CH(CHO)O": 1.411031298286783e-17,
   "CH2CHCH2OO": 2.8408736128875625e-08,
   "CHCHCH2OOH": 4.391158872205259e-14,
   "CH2CHCH2OOH": 1.4241139060353025e-07,
   "CH3CHCHOOH": 1.4602237971041968e-17,
   "CH3C(CH2)OOH": 9.69624427291199e-18,
   "nC3H7OO": 4.626928423208009e-06,
   "iC3H7OO": 6.817316829117391e-06,
   "CH2CH2CH2OOH": 4.649737216126826e-09,
   "CH3CHCH2OOH": 9.528819519833373e-11,
   "CH2CH(OOH)CH3": 5.122752067325933e-12,
   "nC3H7OOH": 1.5652480571548607e-07,
   "iC3H7OOH": 2.3056723916902518e-07,
   "OCHCH2CH2OOH": 1.6934171287360844e-08,
   "cC2H3OCH2OOH": 1.2673523091043521e-09,
   "CH3COCH2OOH": 1.4539266007825134e-11,
   "CH3CHOOHCHO": 1.7819179719386533e-11,
   "HOOCCCOO*": 2.3301048162438097e-09,
   "HOOCC(C)OO*": 4.625993572366609e-11,
   "HOOC(C)COO*": 5.828999627477974e-12,
   "HOOCC(C*)OOH": 1.3146950320430694e-15
  }
 },
 {
  "t": 4.68590999999177,
  "T": 821.563630768791,
  "p": 101325.0,
  "sxC": {
   "C": 1.3349990401672928e-28,
   "CH": 3.395152195124077e-21,
   "CH2": 8.070746238030201e-13,
   "CH2(S)": 5.175048704787997e-15,
   "CH3": 4.8275196717878955e-06,
   "CH4": 0.017662041453561685,
   "CO": 0.013907876596128028,
   "HCO": 2.8008279477584653e-09,
   "CH2O": 0.01757824070804147,
   "HCOH": 4.997973741985055e-12,
   "CH3O": 1.672973221908227e-07,
   "CH2OH": 1.202433525607583e-10,
   "CH3OH": 0.007031953973425043,
   "CO2": 7.101617431715096e-05,
   "HOCO": 8.225869915112792e-12,
   "OCHO": 2.7596999328778143e-18,
   "HOCHO": 4.728230240248962e-06,
   "CH3OO": 1.861737423198154e-05,
   "CH2OOH": 2.5184318609505626e-16,
   "HOCH2O": 1.0970235166499542e-15,
   "CH3OOH": 1.784335980187376e-05,
   "C2": 1.3503577561016027e-26,
   "C2H": 2.2690779248883057e-17,
   "C2H2": 0.0002024529126301947,
   "H2CC": 3.018210071243144e-16,
   "C2H3": 2.5316982315809643e-09,
   "C2H4": 0.07723787076709404,
   "C2H5": 1.4140655203721387e-07,
   "C2H6": 0.0003174811954626643,
   "C2O": 4.1192877106374206e-21,
   "HCCO": 3.6891546650590134e-12,
   "HCCOH": 5.417663006925458e-10,
   "CH2CO": 0.000224941338503281,
   "CHCHO": 2.0911050531163578e-11,
   "CHCHOH": 1.355767138925736e-12,
   "cC2H3O": 1.5603681825396314e-14,
   "CH3CO": 3.817429417711953e-10,
   "CH2CHO": 5.837348793899644e-08,
   "CH3CHO": 0.006750459418098028,
   "cC2H4O": 0.0009133470435756818,
   "CH2CHOH": 0.0005397234080779888,
   "CH3CH2O": 5.423277610617576e-12,
   "CH3CHOH": 2.9866705021142936e-12,
   "CH2CH2OH": 5.067943241312093e-09,
   "CH3CH2OH": 2.413908051663881e-06,
   "OCHCO": 1.1556092200412667e-16,
   "OCHCHO": 0.00023911861124868426,
   "CH2CHOO": 1.6697745053024104e-09,
   "CH3C(O)O": 4.1957490315570004e-16,
   "CH2CHOOH": 6.458242598576418e-10,
   "CH3C(O)OH": 4.314546301663314e-09,
   "CH3CH2OO": 2.4921215794597753e-06,
   "CH3CHOOH": 1.1649235716656406e-18,
   "CH2CH2OOH": 1.013833107932185e-12,
   "CH3CH2OOH": 1.7130788238995524e-07,
   "CH3C(O)OO": 1.4424148161305851e-09,
   "CH3C(O)OOH": 3.680713636407037e-09,
   "HOCH2CH2OO": 3.667470720886175e-10,
   "C3H2": 2.8325737560149213e-28,
   "cC3H2": 1.2778270314771656e-18,
   "C3H3": 3.053253586281029e-10,
   "CH2CCH": 1.4780362438275673e-10,
   "CH2CCH2": 3.303117875006494e-05,
   "CH3CCH": 1.4503282195576431e-05,
   "cC3H4": 5.914021575335476e-12,
   "CH2CHCH2": 2.6257810527030897e-06,
   "CH3CHCH": 1.8169785387088951e-09,
   "CH3CCH2": 4.009181168004155e-10,
   "cC3H5": 4.140110151056646e-14,
   "C3H6": 0.7421633029199192,
   "cC3H6": 1.4289304104827378e-07,
   "iC3H7": 3.0439201666428805e-06,
   "nC3H7": 3.2618377748359185e-06,
   "C3H8": 0.11500067209369272,
   "CHCC*O": 4.7358093276855785e-09,
   "CH*CCO": 2.6600539505032084e-09,
   "C*CCHO": 2.2211526271252055e-18,
   "CH2CCO": 5.248131465965148e-05,
   "CHCCHO": 5.447055957097571e-06,
   "C2H3CO": 4.3049188155627966e-07,
   "CHCHCHO": 5.4158082247736575e-11,
   "CH2CCHO": 1.5830044211046712e-09,
   "CH3CCO": 7.181611318315362e-11,
   "C2H3CHO": 0.026030101371737394,
   "CH3CHCO": 1.6426485924316174e-05,
   "CH2CHCH2O": 2.089268983311412e-10,
   "propen1oxy": 7.867601034816178e-07,
   "propen2oxy": 1.1872263322780614e-07,
   "CH2CCH2OH": 1.680414243231031e-12,
   "CH2C(OH)CH2": 2.410003730939465e-07,
   "CH3C(OH)CH": 2.745975110890303e-11,
   "CH3CH2CO": 9.553462099231272e-13,
   "CH3C(O)CH2": 4.541987505263101e-07,
   "CH3CHCHO": 8.427977283845923e-07,
   "CH2CHCHOH": 1.1217165618099404e-07,
   "CH2CH2CHO": 1.8696542601509285e-10,
   "vinoxylmethyl": 5.269665577261306e-10,
   "CH3CH2CHO": 4.0076789568492335e-05,
   "cC3H6O": 0.0886627355182181,
   "CH2CHCH2OH": 4.623753476760513e-05,
   "CH3CHCHOH": 0.00016427550615216081,
   "CH3C(O)CH3": 8.116714754448216e-06,
   "nC3H7O": 4.276462074692992e-08,
   "iC3H7O": 2.8019561953255943e-11,
   "CH3CH2CHOH": 1.5807846725866696e-10,
   "CH3CHCH2OH": 1.815513370176735e-08,
   "CH2CH2CH2OH": 4.2397346336267566e-13,
   "OCHCH2CH2O": 1.3634360043195803e-15,
   "oxiranylmet": 1.140082911863723e-05,
   "CH3COCH2O": 8.147928844459573e-20,
   "CH3CH(CHO)O": 1.9396811000506705e-17,
   "CH2CHCH2OO": 3.212107307915002e-08,
   "CHCHCH2OOH": 5.53000539284167e-14,
   "CH2CHCH2OOH": 1.57944245269792e-07,
   "CH3CHCHOOH": 1.543067160157584e-17,
   "CH3C(CH2)OOH": 9.800261589435868e-18,
   "nC3H7OO": 4.333234207919274e-06,
   "iC3H7OO": 6.836188859487604e-06,
   "CH2CH2CH2OOH": 4.628478059101715e-09,
   "CH3CHCH2OOH": 1.0428984856161282e-10,
   "CH2CH(OOH)CH3": 5.673206883138255e-12,
   "nC3H7OOH": 1.3197722486481038e-07,
   "iC3H7OOH": 2.081519658620478e-07,
   "OCHCH2CH2OOH": 1.3419827475616704e-08,
   "cC2H3OCH2OOH": 1.1230511898539996e-09,
   "CH3COCH2OOH": 1.2946307388836872e-11,
   "CH3CHOOHCHO": 1.5825413414049857e-11,
   "HOOCCCOO*": 1.992536245695305e-09,
   "HOOCC(C)OO*": 4.3605866484042866e-11,
   "HOOC(C)COO*": 5.532070788923312e-12,
   "HOOCC(C*)OOH": 1.2932159967977709e-15
  }
 },
 {
  "t": 4.730769999990072,
  "T": 827.1342560099343,
  "p": 101325.00000000001,
  "sxC": {
   "C": 3.207699822608485e-28,
   "CH": 6.439433376418082e-21,
   "CH2": 1.1589292645328652e-12,
   "CH2(S)": 7.75636032803736e-15,
   "CH3": 5.6667794821246235e-06,
   "CH4": 0.018735237468183376,
   "CO": 0.015107225075479142,
   "HCO": 3.5925214358341506e-09,
   "CH2O": 0.01800374610823371,
   "HCOH": 6.014078867858475e-12,
   "CH3O": 1.9173765434772702e-07,
   "CH2OH": 1.538203120145953e-10,
   "CH3OH": 0.007100218012377284,
   "CO2": 8.067664548949145e-05,
   "HOCO": 1.0931308789368003e-11,
   "OCHO": 4.028388456632137e-18,
   "HOCHO": 5.342925017741779e-06,
   "CH3OO": 1.8677472969491203e-05,
   "CH2OOH": 3.071352097129389e-16,
   "HOCH2O": 1.3872118615737536e-15,
   "CH3OOH": 1.7159432239154875e-05,
   "C2": 2.340559545155288e-26,
   "C2H": 2.877644949480803e-17,
   "C2H2": 0.00022151529437600405,
   "H2CC": 4.1103124300956235e-16,
   "C2H3": 3.3007234696111065e-09,
   "C2H4": 0.07988179827650921,
   "C2H5": 1.7795391625638998e-07,
   "C2H6": 0.0003755963547809606,
   "C2O": 8.136096531280567e-21,
   "HCCO": 5.4825546220909485e-12,
   "HCCOH": 6.92753609635534e-10,
   "CH2CO": 0.0002488895765086442,
   "CHCHO": 2.6974732213753445e-11,
   "CHCHOH": 1.9864916001523625e-12,
   "cC2H3O": 1.9421626667098074e-14,
   "CH3CO": 4.796355716902208e-10,
   "CH2CHO": 7.420187468682116e-08,
   "CH3CHO": 0.007200304662326896,
   "cC2H4O": 0.0009700685784570177,
   "CH2CHOH": 0.0006013568821262226,
   "CH3CH2O": 6.5301517119636685e-12,
   "CH3CHOH": 4.19267984115238e-12,
   "CH2CH2OH": 6.286923412589969e-09,
   "CH3CH2OH": 2.7891815192028516e-06,
   "OCHCO": 1.4219411021201004e-16,
   "OCHCHO": 0.0002545023622251828,
   "CH2CHOO": 1.8741007076725007e-09,
   "CH3C(O)O": 4.667517319885706e-16,
   "CH2CHOOH": 6.907522336117362e-10,
   "CH3C(O)OH": 4.686111991555224e-09,
   "CH3CH2OO": 2.6612039863757712e-06,
   "CH3CHOOH": 1.5221880348697541e-18,
   "CH2CH2OOH": 1.1614772529958489e-12,
   "CH3CH2OOH": 1.7502216572990275e-07,
   "CH3C(O)OO": 1.5397658732701435e-09,
   "CH3C(O)OOH": 3.5413128287612474e-09,
   "HOCH2CH2OO": 3.8736512199103547e-10,
   "C3H2": 6.220946502510894e-28,
   "cC3H2": 2.4210987509080933e-18,
   "C3H3": 5.041650477734025e-10,
   "CH2CCH": 2.037340066774048e-10,
   "CH2CCH2": 4.3619206708206735e-05,
   "CH3CCH": 1.6351364034659838e-05,
   "cC3H4": 7.744183916062165e-12,
   "CH2CHCH2": 3.2749717741452266e-06,
   "CH3CHCH": 2.42103148887614e-09,
   "CH3CCH2": 5.199632184486343e-10,
   "cC3H5": 5.9976289394468e-14,
   "C3H6": 0.7334009580587186,
   "cC3H6": 1.5891894593696943e-07,
   "iC3H7": 3.5850379339028815e-06,
   "nC3H7": 3.5696804028154756e-06,
   "C3H8": 0.1250017417437437,
   "CHCC*O": 5.245812026651996e-09,
   "CH*CCO": 3.3322625281306547e-09,
   "C*CCHO": 2.8425632736300977e-18,
   "CH2CCO": 5.695337050469776e-05,
   "CHCCHO": 5.539840436324295e-06,
   "C2H3CO": 4.94033122075522e-07,
   "CHCHCHO": 6.065742398842177e-11,
   "CH2CCHO": 1.9547506671094186e-09,
   "CH3CCO": 9.453683375055832e-11,
   "C2H3CHO": 0.02781945415157429,
   "CH3CHCO": 1.8742268165001263e-05,
   "CH2CHCH2O": 2.710752405183579e-10,
   "propen1oxy": 7.715061943631911e-07,
   "propen2oxy": 1.154148484510482e-07,
   "CH2CCH2OH": 2.5337766077100707e-12,
   "CH2C(OH)CH2": 3.436793957761225e-07,
   "CH3C(OH)CH": 3.456340406036052e-11,
   "CH3CH2CO": 1.2002555917832487e-12,
   "CH3C(O)CH2": 5.229133253643701e-07,
   "CH3CHCHO": 9.70246155901362e-07,
   "CH2CHCHOH": 1.3062975529535106e-07,
   "CH2CH2CHO": 2.3048918572995206e-10,
   "vinoxylmethyl": 6.718381500248309e-10,
   "CH3CH2CHO": 4.4306459312479244e-05,
   "cC3H6O": 0.08948064177813218,
   "CH2CHCH2OH": 5.1845161338203034e-05,
   "CH3CHCHOH": 0.00018322238831965145,
   "CH3C(O)CH3": 7.94302152571658e-06,
   "nC3H7O": 5.7706655594259517e-08,
   "iC3H7O": 2.9427333229761087e-11,
   "CH3CH2CHOH": 2.0305181623283847e-10,
   "CH3CHCH2OH": 2.0563489868754026e-08,
   "CH2CH2CH2OH": 5.632533659463169e-13,
   "OCHCH2CH2O": 1.286868562345833e-15,
   "oxiranylmet": 1.0857420298165313e-05,
   "CH3COCH2O": 9.573097386602101e-20,
   "CH3CH(CHO)O": 2.6235006548676265e-17,
   "CH2CHCH2OO": 3.618206155895595e-08,
   "CHCHCH2OOH": 6.950454699273322e-14,
   "CH2CHCH2OOH": 1.7546293804345316e-07,
   "CH3CHCHOOH": 1.6319929448352875e-17,
   "CH3C(CH2)OOH": 9.917941110583431e-18,
   "nC3H7OO": 4.053452619309049e-06,
   "iC3H7OO": 6.873836751813169e-06,
   "CH2CH2CH2OOH": 4.607220119110518e-09,
   "CH3CHCH2OOH": 1.1417149448448789e-10,
   "CH2CH(OOH)CH3": 6.296317431826871e-12,
   "nC3H7OOH": 1.1089467282343155e-07,
   "iC3H7OOH": 1.8799669637600544e-07,
   "OCHCH2CH2OOH": 1.0598729553040633e-08,
   "cC2H3OCH2OOH": 9.977983336987218e-10,
   "CH3COCH2OOH": 1.15131376375905e-11,
   "CH3CHOOHCHO": 1.4013541154824633e-11,
   "HOOCCCOO*": 1.699508451256022e-09,
   "HOOCC(C)OO*": 4.10145288071303e-11,
   "HOOC(C)COO*": 5.247667908334236e-12,
   "HOOCC(C*)OOH": 1.2720369419351734e-15
  }
 },
 {
  "t": 4.766369999988724,
  "T": 832.8579202986281,
  "p": 101325.0,
  "sxC": {
   "C": 7.749500881902351e-28,
   "CH": 1.2138703587214229e-20,
   "CH2": 1.6482782310165316e-12,
   "CH2(S)": 1.1576324550798238e-14,
   "CH3": 6.661881777001789e-06,
   "CH4": 0.019841086393303536,
   "CO": 0.016304213631345647,
   "HCO": 4.604171925243502e-09,
   "CH2O": 0.018441530616579292,
   "HCOH": 7.193031226851938e-12,
   "CH3O": 2.20281799949525e-07,
   "CH2OH": 1.964367611864618e-10,
   "CH3OH": 0.007158060149454737,
   "CO2": 9.076595531951001e-05,
   "HOCO": 1.4375145082185381e-11,
   "OCHO": 5.801458135199556e-18,
   "HOCHO": 5.977485862834802e-06,
   "CH3OO": 1.8724088374945304e-05,
   "CH2OOH": 3.716751240061825e-16,
   "HOCH2O": 1.7468722083652348e-15,
   "CH3OOH": 1.6449216738070536e-05,
   "C2": 4.066489557127975e-26,
   "C2H": 3.668970801045561e-17,
   "C2H2": 0.00024040429523424205,
   "H2CC": 5.568816490263796e-16,
   "C2H3": 4.283690269742502e-09,
   "C2H4": 0.08254043054121343,
   "C2H5": 2.2388719029335022e-07,
   "C2H6": 0.0004427152498057508,
   "C2O": 1.5863556966064566e-20,
   "HCCO": 8.067884238952547e-12,
   "HCCOH": 8.732190493845644e-10,
   "CH2CO": 0.0002735505806701578,
   "CHCHO": 3.4620146348976876e-11,
   "CHCHOH": 2.8792175758455334e-12,
   "cC2H3O": 2.399023717486337e-14,
   "CH3CO": 6.018161723212686e-10,
   "CH2CHO": 9.415675714006263e-08,
   "CH3CHO": 0.007687699826646918,
   "cC2H4O": 0.0010242724295637443,
   "CH2CHOH": 0.0006647653625913359,
   "CH3CH2O": 7.870765655556431e-12,
   "CH3CHOH": 5.8809032718532826e-12,
   "CH2CH2OH": 7.726565089271997e-09,
   "CH3CH2OH": 3.1827018196439153e-06,
   "OCHCO": 1.7315010976954007e-16,
   "OCHCHO": 0.0002684483252699872,
   "CH2CHOO": 2.089121057650688e-09,
   "CH3C(O)O": 5.143164471656844e-16,
   "CH2CHOOH": 7.303941853333738e-10,
   "CH3C(O)OH": 5.038803018912311e-09,
   "CH3CH2OO": 2.834416999411417e-06,
   "CH3CHOOH": 1.9716593276548654e-18,
   "CH2CH2OOH": 1.3268343094058657e-12,
   "CH3CH2OOH": 1.7794074565643247e-07,
   "CH3C(O)OO": 1.6381459311673618e-09,
   "CH3C(O)OOH": 3.3681974644167183e-09,
   "HOCH2CH2OO": 4.0441139944238295e-10,
   "C3H2": 1.3593794994520736e-27,
   "cC3H2": 4.542143872000709e-18,
   "C3H3": 8.248921652771683e-10,
   "CH2CCH": 2.745499839950316e-10,
   "CH2CCH2": 5.6840266932155644e-05,
   "CH3CCH": 1.8324396101990037e-05,
   "cC3H4": 1.0124515582252664e-11,
   "CH2CHCH2": 4.076727346280914e-06,
   "CH3CHCH": 3.2161228142531155e-09,
   "CH3CCH2": 6.742053136821457e-10,
   "cC3H5": 8.671954657443535e-14,
   "C3H6": 0.7247386379389339,
   "cC3H6": 1.7695401512457884e-07,
   "iC3H7": 4.240776999682268e-06,
   "nC3H7": 3.911525984036182e-06,
   "C3H8": 0.13500115162289128,
   "CHCC*O": 5.782585185502168e-09,
   "CH*CCO": 4.1783307217709675e-09,
   "C*CCHO": 3.6272427491533594e-18,
   "CH2CCO": 6.185639783623954e-05,
   "CHCCHO": 5.607639006958808e-06,
   "C2H3CO": 5.661978863959668e-07,
   "CHCHCHO": 6.74791938806748e-11,
   "CH2CCHO": 2.4065688719671443e-09,
   "CH3CCO": 1.2413137473227125e-10,
   "C2H3CHO": 0.029594280183852704,
   "CH3CHCO": 2.1154186953624596e-05,
   "CH2CHCH2O": 3.503570593787062e-10,
   "propen1oxy": 7.553030513152616e-07,
   "propen2oxy": 1.1209962614393543e-07,
   "CH2CCH2OH": 3.749758185445899e-12,
   "CH2C(OH)CH2": 4.800828785660957e-07,
   "CH3C(OH)CH": 4.298627664039377e-11,
   "CH3CH2CO": 1.4997817587153786e-12,
   "CH3C(O)CH2": 5.954056473934468e-07,
   "CH3CHCHO": 1.105074062433082e-06,
   "CH2CHCHOH": 1.5050988478814906e-07,
   "CH2CH2CHO": 2.826967587070469e-10,
   "vinoxylmethyl": 8.529535902686273e-10,
   "CH3CH2CHO": 4.870667498816205e-05,
   "cC3H6O": 0.09011608366343445,
   "CH2CHCH2OH": 5.765864138557336e-05,
   "CH3CHCHOH": 0.00020269943619602733,
   "CH3C(O)CH3": 7.76945011732175e-06,
   "nC3H7O": 7.733194861443957e-08,
   "iC3H7O": 3.098342340759228e-11,
   "CH3CH2CHOH": 2.5784093982647225e-10,
   "CH3CHCH2OH": 2.3166965490895817e-08,
   "CH2CH2CH2OH": 7.430039904877285e-13,
   "OCHCH2CH2O": 1.2288244291028643e-15,
   "oxiranylmet": 1.034268474020823e-05,
   "CH3COCH2O": 1.147657662486372e-19,
   "CH3CH(CHO)O": 3.499395198809998e-17,
   "CH2CHCH2OO": 4.06156509197548e-08,
   "CHCHCH2OOH": 8.718649232686209e-14,
   "CH2CHCH2OOH": 1.9492719347802145e-07,
   "CH3CHCHOOH": 1.727080416930069e-17,
   "CH3C(CH2)OOH": 1.0046585272466088e-17,
   "nC3H7OO": 3.786628068457202e-06,
   "iC3H7OO": 6.9265261008846225e-06,
   "CH2CH2CH2OOH": 4.584413034349063e-09,
   "CH3CHCH2OOH": 1.2496815220551264e-10,
   "CH2CH(OOH)CH3": 6.998478546698906e-12,
   "nC3H7OOH": 9.286900375951506e-08,
   "iC3H7OOH": 1.6981845873112854e-07,
   "OCHCH2CH2OOH": 8.344270649635013e-09,
   "cC2H3OCH2OOH": 8.892409970461319e-10,
   "CH3COCH2OOH": 1.022516685091558e-11,
   "CH3CHOOHCHO": 1.2373828579867642e-11,
   "HOOCCCOO*": 1.4458797310354023e-09,
   "HOOCC(C)OO*": 3.848989940611169e-11,
   "HOOC(C)COO*": 4.974320617740015e-12,
   "HOOCC(C*)OOH": 1.250755099767729e-15
  }
 },
 {
  "t": 4.794679999987652,
  "T": 838.7289585443931,
  "p": 101325.0,
  "sxC": {
   "C": 1.8808880530211798e-27,
   "CH": 2.2769526387169853e-20,
   "CH2": 2.325598907725696e-12,
   "CH2(S)": 1.7213423058682065e-14,
   "CH3": 7.839475685185888e-06,
   "CH4": 0.020977642786259878,
   "CO": 0.017498598739817413,
   "HCO": 5.897720264978515e-09,
   "CH2O": 0.018891729015121754,
   "HCOH": 8.563628217527773e-12,
   "CH3O": 2.535928676853864e-07,
   "CH2OH": 2.50479149005734e-10,
   "CH3OH": 0.00720624573403921,
   "CO2": 0.00010129064741334087,
   "HOCO": 1.873410133843448e-11,
   "OCHO": 8.262399812491288e-18,
   "HOCHO": 6.632912936494377e-06,
   "CH3OO": 1.8751833199588903e-05,
   "CH2OOH": 4.466451302857318e-16,
   "HOCH2O": 2.191983845256997e-15,
   "CH3OOH": 1.5718167473741663e-05,
   "C2": 7.092597717142894e-26,
   "C2H": 4.7076742977098786e-17,
   "C2H2": 0.0002591094222817311,
   "H2CC": 7.51288993371684e-16,
   "C2H3": 5.538741441783074e-09,
   "C2H4": 0.08521180293454489,
   "C2H5": 2.8148308342618544e-07,
   "C2H6": 0.0005199877117715101,
   "C2O": 3.0598399826343584e-20,
   "HCCO": 1.1774479537465363e-11,
   "HCCOH": 1.0878184568823112e-09,
   "CH2CO": 0.00029895134008283845,
   "CHCHO": 4.424595901237677e-11,
   "CHCHOH": 4.1350740586652504e-12,
   "cC2H3O": 2.9437688374105166e-14,
   "CH3CO": 7.542670185882726e-10,
   "CH2CHO": 1.1925179910865313e-07,
   "CH3CHO": 0.008214453251624457,
   "cC2H4O": 0.0010759146739536534,
   "CH2CHOH": 0.0007299276711986985,
   "CH3CH2O": 9.494084871619912e-12,
   "CH3CHOH": 8.243809145601981e-12,
   "CH2CH2OH": 9.414917784129429e-09,
   "CH3CH2OH": 3.591042625025072e-06,
   "OCHCO": 2.090394913606783e-16,
   "OCHCHO": 0.0002810670695036399,
   "CH2CHOO": 2.3154443599356913e-09,
   "CH3C(O)O": 5.619881250694835e-16,
   "CH2CHOOH": 7.647224874240879e-10,
   "CH3C(O)OH": 5.372148947842009e-09,
   "CH3CH2OO": 3.010575915061575e-06,
   "CH3CHOOH": 2.5333375948373303e-18,
   "CH2CH2OOH": 1.511462406689147e-12,
   "CH3CH2OOH": 1.8004571294457126e-07,
   "CH3C(O)OO": 1.7374993588980307e-09,
   "CH3C(O)OOH": 3.1712530376976686e-09,
   "HOCH2CH2OO": 4.1775392616919637e-10,
   "C3H2": 2.954919109013104e-27,
   "cC3H2": 8.446011424498423e-18,
   "C3H3": 1.3377629496291777e-09,
   "CH2CCH": 3.6302521256000566e-10,
   "CH2CCH2": 7.320331390651947e-05,
   "CH3CCH": 2.043940616203359e-05,
   "cC3H4": 1.3224050154506208e-11,
   "CH2CHCH2": 5.06561306327373e-06,
   "CH3CHCH": 4.261365941909221e-09,
   "CH3CCH2": 8.743379401969038e-10,
   "cC3H5": 1.2513411471771133e-13,
   "C3H6": 0.7161595133288539,
   "cC3H6": 1.973542605150644e-07,
   "iC3H7": 5.034760226242162e-06,
   "nC3H7": 4.290275160004752e-06,
   "C3H8": 0.14500182328785569,
   "CHCC*O": 6.355008396512131e-09,
   "CH*CCO": 5.243627172023259e-09,
   "C*CCHO": 4.622300943450254e-18,
   "CH2CCO": 6.722955514070348e-05,
   "CHCCHO": 5.658451637638222e-06,
   "C2H3CO": 6.481485817523866e-07,
   "CHCHCHO": 7.462797483982727e-11,
   "CH2CCHO": 2.954990901537587e-09,
   "CH3CCO": 1.6259553072707633e-10,
   "C2H3CHO": 0.03135756852624677,
   "CH3CHCO": 2.3658589732620776e-05,
   "CH2CHCH2O": 4.5108883307635873e-10,
   "propen1oxy": 7.383926513000391e-07,
   "propen2oxy": 1.0880169547223068e-07,
   "CH2CCH2OH": 5.459147769006797e-12,
   "CH2C(OH)CH2": 6.586818153204532e-07,
   "CH3C(OH)CH": 5.293662589691034e-11,
   "CH3CH2CO": 1.864754300827712e-12,
   "CH3C(O)CH2": 6.717460675990949e-07,
   "CH3CHCHO": 1.2475314791187613e-06,
   "CH2CHCHOH": 1.7188576324278044e-07,
   "CH2CH2CHO": 3.451092498105222e-10,
   "vinoxylmethyl": 1.078406985234312e-09,
   "CH3CH2CHO": 5.3244967074238676e-05,
   "cC3H6O": 0.09058253273308534,
   "CH2CHCH2OH": 6.366885392799056e-05,
   "CH3CHCHOH": 0.0002226769470937345,
   "CH3C(O)CH3": 7.59681990667003e-06,
   "nC3H7O": 1.0297239674025884e-07,
   "iC3H7O": 3.2686490323906404e-11,
   "CH3CH2CHOH": 3.242326574041728e-10,
   "CH3CHCH2OH": 2.5979798768820006e-08,
   "CH2CH2CH2OH": 9.737466000992013e-13,
   "OCHCH2CH2O": 1.1923105646692503e-15,
   "oxiranylmet": 9.856819730937057e-06,
   "CH3COCH2O": 1.4016297491959385e-19,
   "CH3CH(CHO)O": 4.612564196104798e-17,
   "CH2CHCH2OO": 4.544735823709447e-08,
   "CHCHCH2OOH": 1.0916053967975365e-13,
   "CH2CHCH2OOH": 2.1629109847126346e-07,
   "CH3CHCHOOH": 1.8285549564694526e-17,
   "CH3C(CH2)OOH": 1.0184073729003317e-17,
   "nC3H7OO": 3.5321532084048063e-06,
   "iC3H7OO": 6.991272938612215e-06,
   "CH2CH2CH2OOH": 4.558993963546411e-09,
   "CH3CHCH2OOH": 1.367224998953621e-10,
   "CH2CH(OOH)CH3": 7.786938913145706e-12,
   "nC3H7OOH": 7.751994304489279e-08,
   "iC3H7OOH": 1.5337960062663772e-07,
   "OCHCH2CH2OOH": 6.549635834620797e-09,
   "cC2H3OCH2OOH": 7.952694018096789e-10,
   "CH3COCH2OOH": 9.068657497346677e-12,
   "CH3CHOOHCHO": 1.0895512651498145e-11,
   "HOOCCCOO*": 1.2269565257006484e-09,
   "HOOCC(C)OO*": 3.603656581202664e-11,
   "HOOC(C)COO*": 4.710855487045382e-12,
   "HOOCC(C*)OOH": 1.2290499421543903e-15
  }
 },
 {
  "t": 4.817219999986799,
  "T": 844.7384468496846,
  "p": 101325.0,
  "sxC": {
   "C": 4.579246591061674e-27,
   "CH": 4.251889841521285e-20,
   "CH2": 3.258565929150086e-12,
   "CH2(S)": 2.5504130939611842e-14,
   "CH3": 9.230027373714594e-06,
   "CH4": 0.02214228231579926,
   "CO": 0.018689681828831656,
   "HCO": 7.551558808207477e-09,
   "CH2O": 0.019354227345942998,
   "HCOH": 1.0159435561360971e-11,
   "CH3O": 2.9240574763385555e-07,
   "CH2OH": 3.1889215413899763e-10,
   "CH3OH": 0.007245429730953183,
   "CO2": 0.00011225566768132526,
   "HOCO": 2.421909327481908e-11,
   "OCHO": 1.1655951218400586e-17,
   "HOCHO": 7.310349503271616e-06,
   "CH3OO": 1.875754240778089e-05,
   "CH2OOH": 5.332909128394612e-16,
   "HOCH2O": 2.741640136891585e-15,
   "CH3OOH": 1.4973278378363704e-05,
   "C2": 1.2429342543396835e-25,
   "C2H": 6.08318024969451e-17,
   "C2H2": 0.0002776303708011636,
   "H2CC": 1.0098340695065576e-15,
   "C2H3": 7.138393391873556e-09,
   "C2H4": 0.08789243499757303,
   "C2H5": 3.534755541914114e-07,
   "C2H6": 0.0006086115707642384,
   "C2O": 5.845738056963126e-20,
   "HCCO": 1.705923714202152e-11,
   "HCCOH": 1.3419584321715861e-09,
   "CH2CO": 0.0003251035380137822,
   "CHCHO": 5.6340004911001705e-11,
   "CHCHOH": 5.890898916530771e-12,
   "cC2H3O": 3.590611673511905e-14,
   "CH3CO": 9.4425847549133e-10,
   "CH2CHO": 1.5071297267795616e-07,
   "CH3CHO": 0.008781748609409048,
   "cC2H4O": 0.0011249055215963144,
   "CH2CHOH": 0.0007967837695636113,
   "CH3CH2O": 1.1456780471775863e-11,
   "CH3CHOH": 1.1548206130023007e-11,
   "CH2CH2OH": 1.138064117596842e-08,
   "CH3CH2OH": 4.010711650924299e-06,
   "OCHCO": 2.505361553197002e-16,
   "OCHCHO": 0.0002924675517602972,
   "CH2CHOO": 2.553545878030127e-09,
   "CH3C(O)O": 6.094377343146769e-16,
   "CH2CHOOH": 7.937623778142959e-10,
   "CH3C(O)OH": 5.6860345496246245e-09,
   "CH3CH2OO": 3.1883138418747053e-06,
   "CH3CHOOH": 3.2301154363062735e-18,
   "CH2CH2OOH": 1.7167855813036792e-12,
   "CH3CH2OOH": 1.813278983316152e-07,
   "CH3C(O)OO": 1.8376391946764379e-09,
   "CH3C(O)OOH": 2.9591227005684745e-09,
   "HOCH2CH2OO": 4.2735799176183536e-10,
   "C3H2": 6.3847319843801586e-27,
   "cC3H2": 1.5570148021142327e-17,
   "C3H3": 2.150202472651862e-09,
   "CH2CCH": 4.72294802384255e-10,
   "CH2CCH2": 9.327392052517089e-05,
   "CH3CCH": 2.2716215332546093e-05,
   "cC3H4": 1.725995195857113e-11,
   "CH2CHCH2": 6.282623045025231e-06,
   "CH3CHCH": 5.6326441518132376e-09,
   "CH3CCH2": 1.1341163973255475e-09,
   "cC3H5": 1.801323099951018e-13,
   "C3H6": 0.7076541449350296,
   "cC3H6": 2.2052310826524767e-07,
   "iC3H7": 5.9948032548426385e-06,
   "nC3H7": 4.709027530883337e-06,
   "C3H8": 0.15500017369331756,
   "CHCC*O": 6.973470224011716e-09,
   "CH*CCO": 6.58396198986323e-09,
   "C*CCHO": 5.8893098196257704e-18,
   "CH2CCO": 7.310678162700765e-05,
   "CHCCHO": 5.699463763534845e-06,
   "C2H3CO": 7.411099947529224e-07,
   "CHCHCHO": 8.211607024927082e-11,
   "CH2CCHO": 3.6190836865950276e-09,
   "CH3CCO": 2.1244970912885903e-10,
   "C2H3CHO": 0.03311006752490986,
   "CH3CHCO": 2.625088411297323e-05,
   "CH2CHCH2O": 5.784485405677958e-10,
   "propen1oxy": 7.209943799209054e-07,
   "propen2oxy": 1.0554287215100671e-07,
   "CH2CCH2OH": 7.831021670241163e-12,
   "CH2C(OH)CH2": 8.893536551157088e-07,
   "CH3C(OH)CH": 6.465578407830944e-11,
   "CH3CH2CO": 2.3076450764450992e-12,
   "CH3C(O)CH2": 7.519945641602633e-07,
   "CH3CHCHO": 1.3978578782405917e-06,
   "CH2CHCHOH": 1.9482922480231686e-07,
   "CH2CH2CHO": 4.1941167930613794e-10,
   "vinoxylmethyl": 1.3576090964043592e-09,
   "CH3CH2CHO": 5.788253426816867e-05,
   "cC3H6O": 0.09089194577460684,
   "CH2CHCH2OH": 6.986032303239143e-05,
   "CH3CHCHOH": 0.00024310803120568058,
   "CH3C(O)CH3": 7.426009965766614e-06,
   "nC3H7O": 1.3627582732785708e-07,
   "iC3H7O": 3.4534356031010746e-11,
   "CH3CH2CHOH": 4.042419035197022e-10,
   "CH3CHCH2OH": 2.9014432575948056e-08,
   "CH2CH2CH2OH": 1.2681992290489277e-12,
   "OCHCH2CH2O": 1.1815713213876305e-15,
   "oxiranylmet": 9.399750015168479e-06,
   "CH3COCH2O": 1.7398842991568247e-19,
   "CH3CH(CHO)O": 6.016887193829552e-17,
   "CH2CHCH2OO": 5.0698141773161414e-08,
   "CHCHCH2OOH": 1.363973942389075e-13,
   "CH2CHCH2OOH": 2.3947098658147805e-07,
   "CH3CHCHOOH": 1.9366393877809275e-17,
   "CH3C(CH2)OOH": 1.0328426771022653e-17,
   "nC3H7OO": 3.289848348009432e-06,
   "iC3H7OO": 7.065468817405211e-06,
   "CH2CH2CH2OOH": 4.530241319883171e-09,
   "CH3CHCH2OOH": 1.4946857885741843e-10,
   "CH2CH(OOH)CH3": 8.668678519817678e-12,
   "nC3H7OOH": 6.451158638062894e-08,
   "iC3H7OOH": 1.3849271794652303e-07,
   "OCHCH2CH2OOH": 5.127273301224468e-09,
   "cC2H3OCH2OOH": 7.140778484163658e-10,
   "CH3COCH2OOH": 8.031833924623315e-12,
   "CH3CHOOHCHO": 9.568547526220959e-12,
   "HOOCCCOO*": 1.0386651089772402e-09,
   "HOOCC(C)OO*": 3.366124447964702e-11,
   "HOOC(C)COO*": 4.456536301903535e-12,
   "HOOCC(C*)OOH": 1.2066706547337037e-15
  }
 },
 {
  "t": 4.835199999986118,
  "T": 850.8827546577506,
  "p": 101325.0,
  "sxC": {
   "C": 1.1175588092523463e-26,
   "CH": 7.909462265316274e-20,
   "CH2": 4.539129996497075e-12,
   "CH2(S)": 3.766736195645571e-14,
   "CH3": 1.0870267380934165e-05,
   "CH4": 0.02333344319376678,
   "CO": 0.019878043322557628,
   "HCO": 9.667332647043141e-09,
   "CH2O": 0.019829254988339703,
   "HCOH": 1.2021984881843878e-11,
   "CH3O": 3.375768814994459e-07,
   "CH2OH": 4.0539889936694997e-10,
   "CH3OH": 0.007276216204390856,
   "CO2": 0.00012367977991228755,
   "HOCO": 3.108883434722713e-11,
   "OCHO": 1.631266748209503e-17,
   "HOCHO": 8.011930202151854e-06,
   "CH3OO": 1.873954667917574e-05,
   "CH2OOH": 6.330343220651712e-16,
   "HOCH2O": 3.419380067766082e-15,
   "CH3OOH": 1.4221151488699358e-05,
   "C2": 2.1907089293827054e-25,
   "C2H": 7.922214204573519e-17,
   "C2H2": 0.00029600836328699245,
   "H2CC": 1.3533154391113576e-15,
   "C2H3": 9.175374513530109e-09,
   "C2H4": 0.09058144983118666,
   "C2H5": 4.4323663354310583e-07,
   "C2H6": 0.0007099602217472536,
   "C2O": 1.107695091905998e-19,
   "HCCO": 2.456195201293619e-11,
   "HCCOH": 1.6423835940297356e-09,
   "CH2CO": 0.000352040576719946,
   "CHCHO": 7.151640119174142e-11,
   "CHCHOH": 8.33368888763261e-12,
   "cC2H3O": 4.356136146453049e-14,
   "CH3CO": 1.1808785606023733e-09,
   "CH2CHO": 1.900631389185184e-07,
   "CH3CHO": 0.00939087585217532,
   "cC2H4O": 0.0011711892557230116,
   "CH2CHOH": 0.0008653297640867873,
   "CH3CH2O": 1.3826615211607168e-11,
   "CH3CHOH": 1.61687199232322e-11,
   "CH2CH2OH": 1.3655548805558637e-08,
   "CH3CH2OH": 4.438881910838031e-06,
   "OCHCO": 2.9844028103812845e-16,
   "OCHCHO": 0.00030276911166274024,
   "CH2CHOO": 2.80409296472343e-09,
   "CH3C(O)O": 6.563527148777424e-16,
   "CH2CHOOH": 8.176164668707366e-10,
   "CH3C(O)OH": 5.981050061638121e-09,
   "CH3CH2OO": 3.3663292446933397e-06,
   "CH3CHOOH": 4.0888577989189334e-18,
   "CH2CH2OOH": 1.944332482320636e-12,
   "CH3CH2OOH": 1.8178788076430237e-07,
   "CH3C(O)OO": 1.9383823858120733e-09,
   "CH3C(O)OOH": 2.7389022952189e-09,
   "HOCH2CH2OO": 4.3329419598154413e-10,
   "C3H2": 1.3711229533133922e-26,
   "cC3H2": 2.8471661339103516e-17,
   "C3H3": 3.426148732614668e-09,
   "CH2CCH": 6.060914683375476e-10,
   "CH2CCH2": 0.00011770269864534522,
   "CH3CCH": 2.518171601170954e-05,
   "cC3H4": 2.2516304886711556e-11,
   "CH2CHCH2": 7.777976545776305e-06,
   "CH3CHCH": 7.429125710177586e-09,
   "CH3CCH2": 1.4715917121649331e-09,
   "cC3H5": 2.5865649904598255e-13,
   "C3H6": 0.6992073785395265,
   "cC3H6": 2.469571985398313e-07,
   "iC3H7": 7.1548658561550525e-06,
   "nC3H7": 5.171639436190291e-06,
   "C3H8": 0.16500087491934362,
   "CHCC*O": 7.650914642492483e-09,
   "CH*CCO": 8.269814175692718e-09,
   "C*CCHO": 7.51113560980202e-18,
   "CH2CCO": 7.952503381339851e-05,
   "CHCCHO": 5.737086473184595e-06,
   "C2H3CO": 8.465040269219124e-07,
   "CHCHCHO": 8.997807145441674e-11,
   "CH2CCHO": 4.421629929160435e-09,
   "CH3CCO": 2.769448382510487e-10,
   "C2H3CHO": 0.034853050996205504,
   "CH3CHCO": 2.8929245473801554e-05,
   "CH2CHCH2O": 7.387757485501702e-10,
   "propen1oxy": 7.032839536491403e-07,
   "propen2oxy": 1.0233803513476103e-07,
   "CH2CCH2OH": 1.1085073415865187e-11,
   "CH2C(OH)CH2": 1.1838232364321926e-06,
   "CH3C(OH)CH": 7.844370532278234e-11,
   "CH3CH2CO": 2.843472408698367e-12,
   "CH3C(O)CH2": 8.36302577767616e-07,
   "CH3CHCHO": 1.5564691289523823e-06,
   "CH2CHCHOH": 2.1943928767392908e-07,
   "CH2CH2CHO": 5.075538110244714e-10,
   "vinoxylmethyl": 1.7017861771789583e-09,
   "CH3CH2CHO": 6.258283140208954e-05,
   "cC3H6O": 0.09105563011958706,
   "CH2CHCH2OH": 7.621987997430476e-05,
   "CH3CHCHOH": 0.0002639575525433462,
   "CH3C(O)CH3": 7.257712060811936e-06,
   "nC3H7O": 1.7931714940874684e-07,
   "iC3H7O": 3.6525524384840923e-11,
   "CH3CH2CHOH": 5.002339790284503e-10,
   "CH3CHCH2OH": 3.228533131298546e-08,
   "CH2CH2CH2OH": 1.6420647916416421e-12,
   "OCHCH2CH2O": 1.2023052283261435e-15,
   "oxiranylmet": 8.970578981000208e-06,
   "CH3COCH2O": 2.189819156253195e-19,
   "CH3CH(CHO)O": 7.778512170940781e-17,
   "CH2CHCH2OO": 5.639098221813255e-08,
   "CHCHCH2OOH": 1.7008809997414462e-13,
   "CH2CHCH2OOH": 2.643694619424836e-07,
   "CH3CHCHOOH": 2.0516781328093118e-17,
   "CH3C(CH2)OOH": 1.0477808134915296e-17,
   "nC3H7OO": 3.059429259453369e-06,
   "iC3H7OO": 7.1467520812675295e-06,
   "CH2CH2CH2OOH": 4.497601583164779e-09,
   "CH3CHCH2OOH": 1.6324643206656213e-10,
   "CH2CH(OOH)CH3": 9.65133017715762e-12,
   "nC3H7OOH": 5.352802996507963e-08,
   "iC3H7OOH": 1.2498592903326556e-07,
   "OCHCH2CH2OOH": 4.00366197048656e-09,
   "cC2H3OCH2OOH": 6.439876339522718e-10,
   "CH3COCH2OOH": 7.10298182868631e-12,
   "CH3CHOOHCHO": 8.381472875290629e-12,
   "HOOCCCOO*": 8.771643148213722e-10,
   "HOOCC(C)OO*": 3.1368211672238974e-11,
   "HOOC(C)COO*": 4.210560492087103e-12,
   "HOOCC(C*)OOH": 1.1833782537499204e-15
  }
 },
 {
  "t": 4.8495599999855745,
  "T": 857.1550506158633,
  "p": 101324.99999999999,
  "sxC": {
   "C": 2.7304591572390795e-26,
   "CH": 1.465812677349359e-19,
   "CH2": 6.290224077479498e-12,
   "CH2(S)": 5.5456799022554505e-14,
   "CH3": 1.2801975395152922e-05,
   "CH4": 0.024549041022950992,
   "CO": 0.02106384862847835,
   "HCO": 1.237370000757109e-08,
   "CH2O": 0.020316656314336035,
   "HCOH": 1.4199897897800856e-11,
   "CH3O": 3.9002413368748567e-07,
   "CH2OH": 5.145695933603279e-10,
   "CH3OH": 0.007299090462581536,
   "CO2": 0.00013558025231711889,
   "HOCO": 3.96503435692507e-11,
   "OCHO": 2.2671263741964127e-17,
   "HOCHO": 8.739732779029076e-06,
   "CH3OO": 1.8697021339096008e-05,
   "CH2OOH": 7.473413829641885e-16,
   "HOCH2O": 4.2531588821263076e-15,
   "CH3OOH": 1.3468431725076321e-05,
   "C2": 3.8850538807643753e-25,
   "C2H": 1.0402520807993123e-16,
   "C2H2": 0.00031430314853443854,
   "H2CC": 1.809087021465103e-15,
   "C2H3": 1.1765292312403643e-08,
   "C2H4": 0.09327694266105245,
   "C2H5": 5.547817286524855e-07,
   "C2H6": 0.0008254741999189913,
   "C2O": 2.0832434736851601e-19,
   "HCCO": 3.516530433546506e-11,
   "HCCOH": 1.997172939652035e-09,
   "CH2CO": 0.00037978087012461177,
   "CHCHO": 9.052621983705821e-11,
   "CHCHOH": 1.1714488423963935e-11,
   "cC2H3O": 5.2585339524319335e-14,
   "CH3CO": 1.475113585419017e-09,
   "CH2CHO": 2.3913174025848683e-07,
   "CH3CHO": 0.01004237660054128,
   "cC2H4O": 0.0012146785259929888,
   "CH2CHOH": 0.000935523526194622,
   "CH3CH2O": 1.6680437040251715e-11,
   "CH3CHOH": 2.2624212489007038e-11,
   "CH2CH2OH": 1.627185139196745e-08,
   "CH3CH2OH": 4.87292703298433e-06,
   "OCHCO": 3.5363024706210385e-16,
   "OCHCHO": 0.00031208076401119725,
   "CH2CHOO": 3.067599119151156e-09,
   "CH3C(O)O": 7.02362719004435e-16,
   "CH2CHOOH": 8.36400938856777e-10,
   "CH3C(O)OH": 6.257918747613646e-09,
   "CH3CH2OO": 3.5431225600096156e-06,
   "CH3CHOOH": 5.139529761800528e-18,
   "CH2CH2OOH": 2.1954052783566956e-12,
   "CH3CH2OOH": 1.8143195161903948e-07,
   "CH3C(O)OO": 2.03939002128789e-09,
   "CH3C(O)OOH": 2.516487070635349e-09,
   "HOCH2CH2OO": 4.357077741548843e-10,
   "C3H2": 2.92482332936092e-26,
   "cC3H2": 5.1643851307612844e-17,
   "C3H3": 5.4117189671807205e-09,
   "CH2CCH": 7.687379664708669e-10,
   "CH2CCH2": 0.00014720066907235863,
   "CH3CCH": 2.786810873393961e-05,
   "cC3H4": 2.93559760556085e-11,
   "CH2CHCH2": 9.610897644739728e-06,
   "CH3CHCH": 9.777473305165843e-09,
   "CH3CCH2": 1.909921797899243e-09,
   "cC3H5": 3.703667023886772e-13,
   "C3H6": 0.6908100317229391,
   "cC3H6": 2.7723318108051186e-07,
   "iC3H7": 8.554522938108926e-06,
   "nC3H7": 5.682126185114961e-06,
   "C3H8": 0.17500284865669757,
   "CHCC*O": 8.402175935425885e-09,
   "CH*CCO": 1.0387602129751707e-08,
   "C*CCHO": 9.597352199095116e-18,
   "CH2CCO": 8.65164198296813e-05,
   "CHCCHO": 5.776861883020275e-06,
   "C2H3CO": 9.65834414740791e-07,
   "CHCHCHO": 9.826376793335484e-11,
   "CH2CCHO": 5.388529735073742e-09,
   "CH3CCO": 3.60174787272288e-10,
   "C2H3CHO": 0.03658599094160941,
   "CH3CHCO": 3.169107119135597e-05,
   "CH2CHCH2O": 9.39541043127851e-10,
   "propen1oxy": 6.85420874171e-07,
   "propen2oxy": 9.92004156554682e-08,
   "CH2CCH2OH": 1.54995736428819e-11,
   "CH2C(OH)CH2": 1.555512779019051e-06,
   "CH3C(OH)CH": 9.46561769364183e-11,
   "CH3CH2CO": 3.4896093199433364e-12,
   "CH3C(O)CH2": 9.247878545948131e-07,
   "CH3CHCHO": 1.723718255197775e-06,
   "CH2CHCHOH": 2.4580657509256336e-07,
   "CH2CH2CHO": 6.116450642295022e-10,
   "vinoxylmethyl": 2.1237195020172938e-09,
   "CH3CH2CHO": 6.730699918487517e-05,
   "cC3H6O": 0.09108389415699374,
   "CH2CHCH2OH": 8.272791019658738e-05,
   "CH3CHCHOH": 0.0002851732466007686,
   "CH3C(O)CH3": 7.092680925226177e-06,
   "nC3H7O": 2.3463490462180456e-07,
   "iC3H7O": 3.865561300736445e-11,
   "CH3CH2CHOH": 6.14827203246586e-10,
   "CH3CHCH2OH": 3.58042242671368e-08,
   "CH2CH2CH2OH": 2.1141047247572115e-12,
   "OCHCH2CH2O": 1.2620436907995405e-15,
   "oxiranylmet": 8.568370893710753e-06,
   "CH3COCH2O": 2.7869687546626306e-19,
   "CH3CH(CHO)O": 9.976098415959797e-17,
   "CH2CHCH2OO": 6.254279242568061e-08,
   "CHCHCH2OOH": 2.1164079891446916e-13,
   "CH2CHCH2OOH": 2.9083493567103255e-07,
   "CH3CHCHOOH": 2.1739585319763795e-17,
   "CH3C(CH2)OOH": 1.0630174189619407e-17,
   "nC3H7OO": 2.840754101008536e-06,
   "iC3H7OO": 7.232733863294749e-06,
   "CH2CH2CH2OOH": 4.460622097999688e-09,
   "CH3CHCH2OOH": 1.7808095142275803e-10,
   "CH2CH(OOH)CH3": 1.0741638230402966e-11,
   "nC3H7OOH": 4.429179389586675e-08,
   "iC3H7OOH": 1.127177114464987e-07,
   "OCHCH2CH2OOH": 3.119224910347584e-09,
   "cC2H3OCH2OOH": 5.83541915322957e-10,
   "CH3COCH2OOH": 6.271864269800282e-12,
   "CH3CHOOHCHO": 7.323491303059514e-12,
   "HOOCCCOO*": 7.390875590855685e-10,
   "HOOCC(C)OO*": 2.916212633963263e-11,
   "HOOC(C)COO*": 3.972355540538775e-12,
   "HOOCC(C*)OOH": 1.1589607656743136e-15
  }
 },
 {
  "t": 4.86103999998514,
  "T": 863.5464356452109,
  "p": 101325.0,
  "sxC": {
   "C": 6.667170373748146e-26,
   "CH": 2.705385968722969e-19,
   "CH2": 8.675264438364953e-12,
   "CH2(S)": 8.137738112454431e-14,
   "CH3": 1.5072262529031784e-05,
   "CH4": 0.025786725704649637,
   "CO": 0.022247137508266557,
   "HCO": 1.5832661693908215e-08,
   "CH2O": 0.020815889154303883,
   "HCOH": 1.674998017413499e-11,
   "CH3O": 4.507023147742978e-07,
   "CH2OH": 6.519684310154382e-10,
   "CH3OH": 0.007314439847623093,
   "CO2": 0.00014797451963790442,
   "HOCO": 5.026517234188631e-11,
   "OCHO": 3.1309723822221077e-17,
   "HOCHO": 9.495799641449615e-06,
   "CH3OO": 1.862950855643916e-05,
   "CH2OOH": 8.776754502556384e-16,
   "HOCH2O": 5.275856986914325e-15,
   "CH3OOH": 1.2721224762617066e-05,
   "C2": 6.931737254927688e-25,
   "C2H": 1.3773836159195875e-16,
   "C2H2": 0.00033260015687930036,
   "H2CC": 2.4131204336970696e-15,
   "C2H3": 1.5051589602217304e-08,
   "C2H4": 0.09597672877858161,
   "C2H5": 6.928451638609416e-07,
   "C2H6": 0.0009566631056737147,
   "C2O": 3.8895131218182756e-19,
   "HCCO": 5.007847327854894e-11,
   "HCCOH": 2.416112936709111e-09,
   "CH2CO": 0.0004083326940217526,
   "CHCHO": 1.1428350262939145e-10,
   "CHCHOH": 1.6367309229952367e-11,
   "cC2H3O": 6.31750087059062e-14,
   "CH3CO": 1.840128497907819e-09,
   "CH2CHO": 3.0009649474982473e-07,
   "CH3CHO": 0.010736002120357763,
   "cC2H4O": 0.0012552768690847474,
   "CH2CHOH": 0.001007296909433585,
   "CH3CH2O": 2.010371095068479e-11,
   "CH3CHOH": 3.1629547268727124e-11,
   "CH2CH2OH": 1.92616292357564e-08,
   "CH3CH2OH": 5.3106182380341345e-06,
   "OCHCO": 4.1706368662704474e-16,
   "OCHCHO": 0.0003205038234692575,
   "CH2CHOO": 3.344431086431714e-09,
   "CH3C(O)O": 7.470444055739235e-16,
   "CH2CHOOH": 8.502471940634959e-10,
   "CH3C(O)OH": 6.517511555473871e-09,
   "CH3CH2OO": 3.717027302361506e-06,
   "CH3CHOOH": 6.414731026951834e-18,
   "CH2CH2OOH": 2.471014688125089e-12,
   "CH3CH2OOH": 1.8027254908641093e-07,
   "CH3C(O)OO": 2.140165535473462e-09,
   "CH3C(O)OOH": 2.2966278412393896e-09,
   "HOCH2CH2OO": 4.348101738212841e-10,
   "C3H2": 6.192483640235866e-26,
   "cC3H2": 9.289432028536713e-17,
   "C3H3": 8.471746560311485e-09,
   "CH2CCH": 9.65299685004748e-10,
   "CH2CCH2": 0.00018253357538148993,
   "CH3CCH": 3.081461690378261e-05,
   "cC3H4": 3.823885619401109e-11,
   "CH2CHCH2": 1.1850647493733259e-05,
   "CH3CHCH": 1.2838188507377031e-08,
   "CH3CCH2": 2.478629721794256e-09,
   "cC3H5": 5.285952450816735e-13,
   "C3H6": 0.6824564939879182,
   "cC3H6": 3.120271538086443e-07,
   "iC3H7": 1.0239377617831731e-05,
   "nC3H7": 6.2446080538642055e-06,
   "C3H8": 0.18500183320839292,
   "CHCC*O": 9.244149266115404e-09,
   "CH*CCO": 1.3042580310291424e-08,
   "C*CCHO": 1.2292935311562242e-17,
   "CH2CCO": 9.410867183974921e-05,
   "CHCCHO": 5.823445118733303e-06,
   "C2H3CO": 1.1006900567905624e-06,
   "CHCHCHO": 1.0704155403938533e-10,
   "CH2CCHO": 6.548789493828263e-09,
   "CH3CCO": 4.67259333954778e-10,
   "C2H3CHO": 0.0383071382488698,
   "CH3CHCO": 3.453356568775554e-05,
   "CH2CHCH2O": 1.1894021142558744e-09,
   "propen1oxy": 6.6754719894759e-07,
   "propen2oxy": 9.614122445821231e-08,
   "CH2CCH2OH": 2.142155141803486e-11,
   "CH2C(OH)CH2": 2.0195631466821576e-06,
   "CH3C(OH)CH": 1.1371817187507471e-10,
   "CH3CH2CO": 4.266097938957426e-12,
   "CH3C(O)CH2": 1.0175280466084408e-06,
   "CH3CHCHO": 1.89987463602402e-06,
   "CH2CHCHOH": 2.7400968389298646e-07,
   "CH2CH2CHO": 7.339160843462072e-10,
   "vinoxylmethyl": 2.63767907529918e-09,
   "CH3CH2CHO": 7.201677719722368e-05,
   "cC3H6O": 0.090986536031823,
   "CH2CHCH2OH": 8.935957068494937e-05,
   "CH3CHCHOH": 0.0003066899098668392,
   "CH3C(O)CH3": 6.931696360660118e-06,
   "nC3H7O": 3.0529940571793356e-07,
   "iC3H7O": 4.09164242650493e-11,
   "CH3CH2CHOH": 7.508636664234919e-10,
   "CH3CHCH2OH": 3.957949785401096e-08,
   "CH2CH2CH2OH": 2.706463978523323e-12,
   "OCHCH2CH2O": 1.3705012519841515e-15,
   "oxiranylmet": 8.192079051239949e-06,
   "CH3COCH2O": 3.5769947751982297e-19,
   "CH3CH(CHO)O": 1.2702469348179566e-16,
   "CH2CHCH2OO": 6.916356755934526e-08,
   "CHCHCH2OOH": 2.627041695489147e-13,
   "CH2CHCH2OOH": 3.186547298921606e-07,
   "CH3CHCHOOH": 2.303687521173409e-17,
   "CH3C(CH2)OOH": 1.0783189441162938e-17,
   "nC3H7OO": 2.6336809340361242e-06,
   "iC3H7OO": 7.320866908705697e-06,
   "CH2CH2CH2OOH": 4.418868191307345e-09,
   "CH3CHCH2OOH": 1.9397817576522253e-10,
   "CH2CH(OOH)CH3": 1.1945010490864472e-11,
   "nC3H7OOH": 3.655610940139225e-08,
   "iC3H7OOH": 1.0156619321965746e-07,
   "OCHCH2CH2OOH": 2.4254675482758094e-09,
   "cC2H3OCH2OOH": 5.31447458912943e-10,
   "CH3COCH2OOH": 5.5292155959008035e-12,
   "CH3CHOOHCHO": 6.38405285357439e-12,
   "HOOCCCOO*": 6.214242241315983e-10,
   "HOOCC(C)OO*": 2.7046992520459103e-11,
   "HOOC(C)COO*": 3.741467668393277e-12,
   "HOOCC(C*)OOH": 1.1332212729528013e-15
  }
 },
 {
  "t": 4.870239999984792,
  "T": 870.0571481387942,
  "p": 101324.99999999999,
  "sxC": {
   "C": 1.6262131690468261e-25,
   "CH": 4.974471001948134e-19,
   "CH2": 1.1916062115724856e-11,
   "CH2(S)": 1.1904813794554207e-13,
   "CH3": 1.7738192862626055e-05,
   "CH4": 0.02704606638448979,
   "CO": 0.02342988004366083,
   "HCO": 2.025475662474219e-08,
   "CH2O": 0.02132681397917459,
   "HCOH": 1.9743369914273807e-11,
   "CH3O": 5.206830604261004e-07,
   "CH2OH": 8.246109037002864e-10,
   "CH3OH": 0.007322571095497093,
   "CO2": 0.00016090221854059947,
   "HOCO": 6.337875150947154e-11,
   "OCHO": 4.3004655587861534e-17,
   "HOCHO": 1.0283403128131169e-05,
   "CH3OO": 1.8536339495746667e-05,
   "CH2OOH": 1.02567057948952e-15,
   "HOCH2O": 6.527872654301029e-15,
   "CH3OOH": 1.1983567636195054e-05,
   "C2": 1.2447891207231001e-24,
   "C2H": 1.8395692148027173e-16,
   "C2H2": 0.00035104412185126574,
   "H2CC": 3.214188421933773e-15,
   "C2H3": 1.9218684944441018e-08,
   "C2H4": 0.09868312830971297,
   "C2H5": 8.632453552927225e-07,
   "C2H6": 0.0011053553851234363,
   "C2O": 7.21546698380307e-19,
   "HCCO": 7.098409209844567e-11,
   "HCCOH": 2.912015636761846e-09,
   "CH2CO": 0.00043774518450884214,
   "CHCHO": 1.439466936509293e-10,
   "CHCHOH": 2.2743810552154064e-11,
   "cC2H3O": 7.556131685011799e-14,
   "CH3CO": 2.2923247123173873e-09,
   "CH2CHO": 3.7565506822520755e-07,
   "CH3CHO": 0.011471855794313625,
   "cC2H4O": 0.0012929514122992675,
   "CH2CHOH": 0.001080681946276584,
   "CH3CH2O": 2.419624023060635e-11,
   "CH3CHOH": 4.418666683563195e-11,
   "CH2CH2OH": 2.266182553333181e-08,
   "CH3CH2OH": 5.7509805780493246e-06,
   "OCHCO": 4.898992934852282e-16,
   "OCHCHO": 0.0003281447559505438,
   "CH2CHOO": 3.635268955236255e-09,
   "CH3C(O)O": 7.89988927623367e-16,
   "CH2CHOOH": 8.593090854248872e-10,
   "CH3C(O)OH": 6.761205561530044e-09,
   "CH3CH2OO": 3.886496084156206e-06,
   "CH3CHOOH": 7.951465011567238e-18,
   "CH2CH2OOH": 2.7723020949793043e-12,
   "CH3CH2OOH": 1.783242462391876e-07,
   "CH3C(O)OO": 2.240199250028578e-09,
   "CH3C(O)OOH": 2.0826773674649004e-09,
   "HOCH2CH2OO": 4.308551621883623e-10,
   "C3H2": 1.3016357128479732e-25,
   "cC3H2": 1.6577946810943878e-16,
   "C3H3": 1.3149052323522278e-08,
   "CH2CCH": 1.2022120033482287e-09,
   "CH2CCH2": 0.00022458640024122808,
   "CH3CCH": 3.4074731482863416e-05,
   "cC3H4": 4.976350945663168e-11,
   "CH2CHCH2": 1.4582209893825714e-05,
   "CH3CHCH": 1.6819943419900625e-08,
   "CH3CCH2": 3.216405033552226e-09,
   "cC3H5": 7.519992279123555e-13,
   "C3H6": 0.6741301065340888,
   "cC3H6": 3.522055351696975e-07,
   "iC3H7": 1.2264766757303408e-05,
   "nC3H7": 6.86423930817715e-06,
   "C3H8": 0.1950079513625829,
   "CHCC*O": 1.0197493635351753e-08,
   "CH*CCO": 1.6367836087007e-08,
   "C*CCHO": 1.5795813239398268e-17,
   "CH2CCO": 0.00010233928087533671,
   "CHCCHO": 5.8806743999405076e-06,
   "C2H3CO": 1.2530032942381355e-06,
   "CHCHCHO": 1.1641567724203176e-10,
   "CH2CCHO": 7.93671073071614e-09,
   "CH3CCO": 6.0479490089942e-10,
   "C2H3CHO": 0.04001662826759255,
   "CH3CHCO": 3.745895847451134e-05,
   "CH2CHCH2O": 1.498740923649644e-09,
   "propen1oxy": 6.497585929237241e-07,
   "propen2oxy": 9.316485428911048e-08,
   "CH2CCH2OH": 2.9290956411873486e-11,
   "CH2C(OH)CH2": 2.5938163328986164e-06,
   "CH3C(OH)CH": 1.361779944653736e-10,
   "CH3CH2CO": 5.1975823496879395e-12,
   "CH3C(O)CH2": 1.114704803337099e-06,
   "CH3CHCHO": 2.0853897472826436e-06,
   "CH2CHCHOH": 3.0415854114063473e-07,
   "CH2CH2CHO": 8.76901533846401e-10,
   "vinoxylmethyl": 3.260307243867852e-09,
   "CH3CH2CHO": 7.668434308648804e-05,
   "cC3H6O": 0.09077264767519486,
   "CH2CHCH2OH": 9.609663306142175e-05,
   "CH3CHCHOH": 0.0003284674461338649,
   "CH3C(O)CH3": 6.775298483547902e-06,
   "nC3H7O": 3.95136567431125e-07,
   "iC3H7O": 4.329884950080463e-11,
   "CH3CH2CHOH": 9.116287173037807e-10,
   "CH3CHCH2OH": 4.362189806684666e-08,
   "CH2CH2CH2OH": 3.446228595808425e-12,
   "OCHCH2CH2O": 1.5403203783876343e-15,
   "oxiranylmet": 7.839990373651507e-06,
   "CH3COCH2O": 4.61983737417432e-19,
   "CH3CH(CHO)O": 1.607207977976243e-16,
   "CH2CHCH2OO": 7.626687275505053e-08,
   "CHCHCH2OOH": 3.252964908025083e-13,
   "CH2CHCH2OOH": 3.4759551984242134e-07,
   "CH3CHCHOOH": 2.4411830999227804e-17,
   "CH3C(CH2)OOH": 1.0934413055275745e-17,
   "nC3H7OO": 2.4376894684405587e-06,
   "iC3H7OO": 7.4084900858640505e-06,
   "CH2CH2CH2OOH": 4.371779036621004e-09,
   "CH3CHCH2OOH": 2.1094830232933275e-10,
   "CH2CH(OOH)CH3": 1.3267176777385792e-11,
   "nC3H7OOH": 3.009204045325163e-08,
   "iC3H7OOH": 9.14080017728407e-08,
   "OCHCH2CH2OOH": 1.8822249675933103e-09,
   "cC2H3OCH2OOH": 4.864787616750658e-10,
   "CH3COCH2OOH": 4.8655170950440536e-12,
   "CH3CHOOHCHO": 5.5515243923221385e-12,
   "HOOCCCOO*": 5.21319531718727e-10,
   "HOOCC(C)OO*": 2.5022484092616092e-11,
   "HOOC(C)COO*": 3.5171570063938244e-12,
   "HOOCC(C*)OOH": 1.1059289365831255e-15
  }
 },
 {
  "t": 4.877609999984513,
  "T": 876.667065359987,
  "p": 101325.0,
  "sxC": {
   "C": 3.9488497858267103e-25,
   "CH": 9.096662637773577e-19,
   "CH2": 1.629454905651429e-11,
   "CH2(S)": 1.7344259459365753e-13,
   "CH3": 2.0854752260730423e-05,
   "CH4": 0.02832284363338247,
   "CO": 0.024610611148312433,
   "HCO": 2.588864135435051e-08,
   "CH2O": 0.021847292815255985,
   "HCOH": 2.3253174694904817e-11,
   "CH3O": 6.007873399493438e-07,
   "CH2OH": 1.0403762761411756e-09,
   "CH3OH": 0.007323673109349977,
   "CO2": 0.0001743666096103355,
   "HOCO": 7.947017230432463e-11,
   "OCHO": 5.872899773961875e-17,
   "HOCHO": 1.1103409874864003e-05,
   "CH3OO": 1.8416710124074684e-05,
   "CH2OOH": 1.1923561676158995e-15,
   "HOCH2O": 8.051919932063257e-15,
   "CH3OOH": 1.1260685405391804e-05,
   "C2": 2.245980069699955e-24,
   "C2H": 2.475973657295982e-16,
   "C2H2": 0.0003697563627328932,
   "H2CC": 4.27420298833793e-15,
   "C2H3": 2.448085288213958e-08,
   "C2H4": 0.10139074668088918,
   "C2H5": 1.072199317901378e-06,
   "C2H6": 0.0012730281816158596,
   "C2O": 1.3283172778079905e-18,
   "HCCO": 1.0009320707148131e-10,
   "HCCOH": 3.4991150273296854e-09,
   "CH2CO": 0.00046797606294994636,
   "CHCHO": 1.808237401697112e-10,
   "CHCHOH": 3.141459567975705e-11,
   "cC2H3O": 8.995065011545861e-14,
   "CH3CO": 2.849612519505996e-09,
   "CH2CHO": 4.6873204147882617e-07,
   "CH3CHO": 0.012246960091076769,
   "cC2H4O": 0.0013275658338249782,
   "CH2CHOH": 0.0011554786623683435,
   "CH3CH2O": 2.905174239502522e-11,
   "CH3CHOH": 6.162206488492576e-11,
   "CH2CH2OH": 2.6497990526665364e-08,
   "CH3CH2OH": 6.192364997983318e-06,
   "OCHCO": 5.731679428942303e-16,
   "OCHCHO": 0.0003350801485835662,
   "CH2CHOO": 3.939743836702458e-09,
   "CH3C(O)O": 8.3059914515342e-16,
   "CH2CHOOH": 8.63711868544006e-10,
   "CH3C(O)OH": 6.989718393733269e-09,
   "CH3CH2OO": 4.0493207608675416e-06,
   "CH3CHOOH": 9.782955755547952e-18,
   "CH2CH2OOH": 3.0990867252887054e-12,
   "CH3CH2OOH": 1.756115274158923e-07,
   "CH3C(O)OO": 2.3384826453307524e-09,
   "CH3C(O)OOH": 1.877702438355082e-09,
   "HOCH2CH2OO": 4.241369234669556e-10,
   "C3H2": 2.7107648658054273e-25,
   "cC3H2": 2.93120068419661e-16,
   "C3H3": 2.0215151351432836e-08,
   "CH2CCH": 1.4865496989230188e-09,
   "CH2CCH2": 0.000274168295952798,
   "CH3CCH": 3.77035267282185e-05,
   "cC3H4": 6.464265315231865e-11,
   "CH2CHCH2": 1.7895169431608623e-05,
   "CH3CHCH": 2.1970765709566567e-08,
   "CH3CCH2": 4.1697205594629575e-09,
   "cC3H5": 1.06525789252805e-12,
   "C3H6": 0.6658408995355793,
   "cC3H6": 3.9867388360794965e-07,
   "iC3H7": 1.468678836875017e-05,
   "nC3H7": 7.544254793136913e-06,
   "C3H8": 0.2050005126808731,
   "CHCC*O": 1.1282423695006111e-08,
   "CH*CCO": 2.0513374592114673e-08,
   "C*CCHO": 2.035678735773246e-17,
   "CH2CCO": 0.00011121883572274425,
   "CHCCHO": 5.951308100764229e-06,
   "C2H3CO": 1.4243703978918858e-06,
   "CHCHCHO": 1.2648409823975162e-10,
   "CH2CCHO": 9.585349031790639e-09,
   "CH3CCO": 7.80497571737184e-10,
   "C2H3CHO": 0.04170883992549258,
   "CH3CHCO": 4.046151095629446e-05,
   "CH2CHCH2O": 1.8782342885188147e-09,
   "propen1oxy": 6.32186836762503e-07,
   "propen2oxy": 9.028277512170971e-08,
   "CH2CCH2OH": 3.96166124739122e-11,
   "CH2C(OH)CH2": 3.2962578388504823e-06,
   "CH3C(OH)CH": 1.6262624709568112e-10,
   "CH3CH2CO": 6.309541897952509e-12,
   "CH3C(O)CH2": 1.216138250906081e-06,
   "CH3CHCHO": 2.279998429460738e-06,
   "CH2CHCHOH": 3.3624856774613057e-07,
   "CH2CH2CHO": 1.0427179383466957e-09,
   "vinoxylmethyl": 4.007533567569728e-09,
   "CH3CH2CHO": 8.127246751051285e-05,
   "cC3H6O": 0.09045160813104902,
   "CH2CHCH2OH": 0.00010289734250698057,
   "CH3CHCHOH": 0.00035039287511123206,
   "CH3C(O)CH3": 6.624510324757679e-06,
   "nC3H7O": 5.083993866016693e-07,
   "iC3H7O": 4.578093236835866e-11,
   "CH3CH2CHOH": 1.1000517984996316e-09,
   "CH3CHCH2OH": 4.7924872891582095e-08,
   "CH2CH2CH2OH": 4.3623809271083585e-12,
   "OCHCH2CH2O": 1.786864231835927e-15,
   "oxiranylmet": 7.511389908510607e-06,
   "CH3COCH2O": 5.987862269696462e-19,
   "CH3CH(CHO)O": 2.0207787734238656e-16,
   "CH2CHCH2OO": 8.383599450333382e-08,
   "CHCHCH2OOH": 4.015480462570658e-13,
   "CH2CHCH2OOH": 3.77264517181444e-07,
   "CH3CHCHOOH": 2.586203972225247e-17,
   "CH3C(CH2)OOH": 1.1080567664244941e-17,
   "nC3H7OO": 2.2527670427681855e-06,
   "iC3H7OO": 7.492349902903884e-06,
   "CH2CH2CH2OOH": 4.318830945848898e-09,
   "CH3CHCH2OOH": 2.2892239145614525e-10,
   "CH2CH(OOH)CH3": 1.4707588629394284e-11,
   "nC3H7OOH": 2.4717226233169904e-08,
   "iC3H7OOH": 8.216295762598354e-08,
   "OCHCH2CH2OOH": 1.45868796111779e-09,
   "cC2H3OCH2OOH": 4.4767412491034886e-10,
   "CH3COCH2OOH": 4.274032015804035e-12,
   "CH3CHOOHCHO": 4.8171865038706014e-12,
   "HOOCCCOO*": 4.365232956573549e-10,
   "HOOCC(C)OO*": 2.3093218914889068e-11,
   "HOOC(C)COO*": 3.299423089323993e-12,
   "HOOCC(C*)OOH": 1.0769446109961312e-15
  }
 },
 {
  "t": 4.883539999984288,
  "T": 883.3857651350146,
  "p": 101325.0,
  "sxC": {
   "C": 9.551191372947461e-25,
   "CH": 1.655792993085477e-18,
   "CH2": 2.2202595658373975e-11,
   "CH2(S)": 2.517873054727927e-13,
   "CH3": 2.4496467690034077e-05,
   "CH4": 0.029618710564182353,
   "CO": 0.02579345670495553,
   "HCO": 3.3070386816910624e-08,
   "CH2O": 0.022377042057658232,
   "HCOH": 2.7380079878240634e-11,
   "CH3O": 6.920851858752768e-07,
   "CH2OH": 1.3096821078713554e-09,
   "CH3OH": 0.007317860809484097,
   "CO2": 0.00018843509380662553,
   "HOCO": 9.91729837910698e-11,
   "OCHO": 7.981811828443329e-17,
   "HOCHO": 1.1960350326759703e-05,
   "CH3OO": 1.8268639372212925e-05,
   "CH2OOH": 1.3792024147568401e-15,
   "HOCH2O": 9.903812198058049e-15,
   "CH3OOH": 1.0553449576385323e-05,
   "C2": 4.0741950710110234e-24,
   "C2H": 3.359303363726792e-16,
   "C2H2": 0.00038897745146650924,
   "H2CC": 5.68073574809652e-15,
   "C2H3": 3.112719887833748e-08,
   "C2H4": 0.10410717528199732,
   "C2H5": 1.3278335628912762e-06,
   "C2H6": 0.0014620072349216437,
   "C2O": 2.4298749079185325e-18,
   "HCCO": 1.405305510978046e-10,
   "HCCOH": 4.197973962756305e-09,
   "CH2CO": 0.0004991204162426844,
   "CHCHO": 2.2666988960324507e-10,
   "CHCHOH": 4.316258005791351e-11,
   "cC2H3O": 1.0662221458839578e-13,
   "CH3CO": 3.5355150436931787e-09,
   "CH2CHO": 5.831616526872497e-07,
   "CH3CHO": 0.013060905578405304,
   "cC2H4O": 0.0013591613394215558,
   "CH2CHOH": 0.00123182085548961,
   "CH3CH2O": 3.478858988574843e-11,
   "CH3CHOH": 8.582443399140094e-11,
   "CH2CH2OH": 3.081050625006472e-08,
   "CH3CH2OH": 6.6358560112583985e-06,
   "OCHCO": 6.683639600050857e-16,
   "OCHCHO": 0.0003414132459584876,
   "CH2CHOO": 4.258646110230028e-09,
   "CH3C(O)O": 8.684029478016375e-16,
   "CH2CHOOH": 8.636005762452382e-10,
   "CH3C(O)OH": 7.204884572312668e-09,
   "CH3CH2OO": 4.203891048051721e-06,
   "CH3CHOOH": 1.1949508150919192e-17,
   "CH2CH2OOH": 3.4521549417902332e-12,
   "CH3CH2OOH": 1.7215091332050792e-07,
   "CH3C(O)OO": 2.4342334116418053e-09,
   "CH3C(O)OOH": 1.683034393389303e-09,
   "HOCH2CH2OO": 4.1493408663716805e-10,
   "C3H2": 5.600673677378952e-25,
   "cC3H2": 5.140977708870667e-16,
   "C3H3": 3.0813636354477144e-08,
   "CH2CCH": 1.828477490181954e-09,
   "CH2CCH2": 0.0003323541034955577,
   "CH3CCH": 4.178626308796091e-05,
   "cC3H4": 8.38360829518099e-11,
   "CH2CHCH2": 2.190775476525439e-05,
   "CH3CHCH": 2.862302678887105e-08,
   "CH3CCH2": 5.401584030835449e-09,
   "cC3H5": 1.5033460110632953e-12,
   "C3H6": 0.6575621448130664,
   "cC3H6": 4.527439002348173e-07,
   "iC3H7": 1.7579002174315773e-05,
   "nC3H7": 8.290704917885264e-06,
   "C3H8": 0.21500456169747073,
   "CHCC*O": 1.25265543818397e-08,
   "CH*CCO": 2.5679056674461756e-08,
   "C*CCHO": 2.633094733853558e-17,
   "CH2CCO": 0.00012079691928522918,
   "CHCCHO": 6.037526743886291e-06,
   "C2H3CO": 1.6172949711016175e-06,
   "CHCHCHO": 1.3741181626111707e-10,
   "CH2CCHO": 1.1537513352518909e-08,
   "CH3CCO": 1.004690438372924e-09,
   "C2H3CHO": 0.04338549125388139,
   "CH3CHCO": 4.355043465875182e-05,
   "CH2CHCH2O": 2.341335881008417e-09,
   "propen1oxy": 6.148666467160225e-07,
   "propen2oxy": 8.749146596023328e-08,
   "CH2CCH2OH": 5.30556508551138e-11,
   "CH2C(OH)CH2": 4.149874838066941e-06,
   "CH3C(OH)CH": 1.9390508594160493e-10,
   "CH3CH2CO": 7.636486587639025e-12,
   "CH3C(O)CH2": 1.3220133264150244e-06,
   "CH3CHCHO": 2.4840978163874614e-06,
   "CH2CHCHOH": 3.7038612468346325e-07,
   "CH2CH2CHO": 1.2341300122229828e-09,
   "vinoxylmethyl": 4.89931032793964e-09,
   "CH3CH2CHO": 8.577064642317078e-05,
   "cC3H6O": 0.0900311319017728,
   "CH2CHCH2OH": 0.00010974854669480196,
   "CH3CHCHOH": 0.00037244793784699926,
   "CH3C(O)CH3": 6.47967808312665e-06,
   "nC3H7O": 6.506066689876725e-07,
   "iC3H7O": 4.8345225616484646e-11,
   "CH3CH2CHOH": 1.3199222099000423e-09,
   "CH3CHCH2OH": 5.249469475396905e-08,
   "CH2CH2CH2OH": 5.492254841004775e-12,
   "OCHCH2CH2O": 2.130406120463992e-15,
   "oxiranylmet": 7.203999046692706e-06,
   "CH3COCH2O": 7.778193156876224e-19,
   "CH3CH(CHO)O": 2.527115498574972e-16,
   "CH2CHCH2OO": 9.187778530206104e-08,
   "CHCHCH2OOH": 4.942481236094059e-13,
   "CH2CHCH2OOH": 4.0732631557510875e-07,
   "CH3CHCHOOH": 2.7389698825353092e-17,
   "CH3C(CH2)OOH": 1.1218656432211944e-17,
   "nC3H7OO": 2.0779601903229805e-06,
   "iC3H7OO": 7.5691954257646845e-06,
   "CH2CH2CH2OOH": 4.259125468284767e-09,
   "CH3CHCH2OOH": 2.4787789773286325e-10,
   "CH2CH(OOH)CH3": 1.6269233150677584e-11,
   "nC3H7OOH": 2.024853380485594e-08,
   "iC3H7OOH": 7.371844278582206e-08,
   "OCHCH2CH2OOH": 1.1283068943758886e-09,
   "cC2H3OCH2OOH": 4.1400219614186485e-10,
   "CH3COCH2OOH": 3.745970538498267e-12,
   "CH3CHOOHCHO": 4.169356910911413e-12,
   "HOOCCCOO*": 3.646614884360262e-10,
   "HOOCC(C)OO*": 2.1253807347359255e-11,
   "HOOC(C)COO*": 3.0873305440991902e-12,
   "HOOCC(C*)OOH": 1.0460125054333802e-15
  }
 },
 {
  "t": 4.888319999984107,
  "T": 890.2052944781854,
  "p": 101325.0,
  "sxC": {
   "C": 2.2965956655585948e-24,
   "CH": 2.9971870914930965e-18,
   "CH2": 3.0143187657560413e-11,
   "CH2(S)": 3.639863459629279e-13,
   "CH3": 2.8736365467542027e-05,
   "CH4": 0.030932037563269198,
   "CO": 0.02697961441941164,
   "HCO": 4.2202038328328964e-08,
   "CH2O": 0.022913846432884057,
   "HCOH": 3.2230035766206864e-11,
   "CH3O": 7.952758843129971e-07,
   "CH2OH": 1.6443553949115642e-09,
   "CH3OH": 0.007305145694595881,
   "CO2": 0.00020314451275687815,
   "HOCO": 1.231855455438389e-10,
   "OCHO": 1.0795365978213891e-16,
   "HOCHO": 1.2856608762446384e-05,
   "CH3OO": 1.808958194634712e-05,
   "CH2OOH": 1.586808170114696e-15,
   "HOCH2O": 1.2142782798768878e-14,
   "CH3OOH": 9.863799262022123e-06,
   "C2": 7.421156121151661e-24,
   "C2H": 4.591002577479668e-16,
   "C2H2": 0.00040893499510929473,
   "H2CC": 7.548396345222611e-15,
   "C2H3": 3.95004099664591e-08,
   "C2H4": 0.1068334857403695,
   "C2H5": 1.638923907807795e-06,
   "C2H6": 0.0016743411604045898,
   "C2O": 4.4145913872021765e-18,
   "HCCO": 1.9642484234539216e-10,
   "HCCOH": 5.032698292659573e-09,
   "CH2CO": 0.0005311981499043311,
   "CHCHO": 2.835114637884092e-10,
   "CHCHOH": 5.897577723660956e-11,
   "cC2H3O": 1.2582766799185506e-13,
   "CH3CO": 4.37588221588821e-09,
   "CH2CHO": 7.231384716907623e-07,
   "CH3CHO": 0.01391033304663083,
   "cC2H4O": 0.0013876962844086127,
   "CH2CHOH": 0.0013096437258918539,
   "CH3CH2O": 4.15137974693567e-11,
   "CH3CHOH": 1.1930716774588804e-10,
   "CH2CH2OH": 3.5627278113351313e-08,
   "CH3CH2OH": 7.082111477752089e-06,
   "OCHCO": 7.768914144088254e-16,
   "OCHCHO": 0.00034722192387686383,
   "CH2CHOO": 4.591716243081629e-09,
   "CH3C(O)O": 9.027457531903678e-16,
   "CH2CHOOH": 8.590868622754962e-10,
   "CH3C(O)OH": 7.407929991334114e-09,
   "CH3CH2OO": 4.347975515998502e-06,
   "CH3CHOOH": 1.448400148299775e-17,
   "CH2CH2OOH": 3.830913624475551e-12,
   "CH3CH2OOH": 1.6796731903302968e-07,
   "CH3C(O)OO": 2.5261478698457447e-09,
   "CH3C(O)OOH": 1.4999422440335586e-09,
   "HOCH2CH2OO": 4.035338676564354e-10,
   "C3H2": 1.1471890267154898e-24,
   "cC3H2": 8.94036489719756e-16,
   "C3H3": 4.6557846624284123e-08,
   "CH2CCH": 2.240094192099536e-09,
   "CH2CCH2": 0.00040015669927600086,
   "CH3CCH": 4.641687275102902e-05,
   "cC3H4": 1.0850034095600148e-10,
   "CH2CHCH2": 2.674681006960658e-05,
   "CH3CHCH": 3.717384440955001e-08,
   "CH3CCH2": 6.988593378514932e-09,
   "cC3H5": 2.1126966527389272e-12,
   "C3H6": 0.6492903267828549,
   "cC3H6": 5.158771091464357e-07,
   "iC3H7": 2.1016273739672e-05,
   "nC3H7": 9.107566355874458e-06,
   "C3H8": 0.2250189364610207,
   "CHCC*O": 1.3957817720611706e-08,
   "CH*CCO": 3.209408364967818e-08,
   "C*CCHO": 3.417805092162015e-17,
   "CH2CCO": 0.00013110209044380356,
   "CHCCHO": 6.1405241960602325e-06,
   "C2H3CO": 1.8340640684232599e-06,
   "CHCHCHO": 1.4935997056635543e-10,
   "CH2CCHO": 1.3834348444220935e-08,
   "CH3CCO": 1.2895707044596057e-09,
   "C2H3CHO": 0.0450434407263807,
   "CH3CHCO": 4.672896252100007e-05,
   "CH2CHCH2O": 2.9016345297331633e-09,
   "propen1oxy": 5.978653962239416e-07,
   "propen2oxy": 8.479392019467314e-08,
   "CH2CCH2OH": 7.036012430101177e-11,
   "CH2C(OH)CH2": 5.178237150688407e-06,
   "CH3C(OH)CH": 2.3096400781657242e-10,
   "CH3CH2CO": 9.215243782317511e-12,
   "CH3C(O)CH2": 1.432132292283855e-06,
   "CH3CHCHO": 2.6973067035759547e-06,
   "CH2CHCHOH": 4.0655245253765316e-07,
   "CH2CH2CHO": 1.4533264186115428e-09,
   "vinoxylmethyl": 5.954153552970065e-09,
   "CH3CH2CHO": 9.016176216986038e-05,
   "cC3H6O": 0.0895191622594141,
   "CH2CHCH2OH": 0.00011661740682033687,
   "CH3CHCHOH": 0.0003945523680641332,
   "CH3C(O)CH3": 6.341602128127084e-06,
   "nC3H7O": 8.278981359772852e-07,
   "iC3H7O": 5.0960175982939015e-11,
   "CH3CH2CHOH": 1.5745143691258628e-09,
   "CH3CHCH2OH": 5.731870585332503e-08,
   "CH2CH2CH2OH": 6.875814182557192e-12,
   "OCHCH2CH2O": 2.595404580361012e-15,
   "oxiranylmet": 6.9164817062215035e-06,
   "CH3COCH2O": 1.010799440899551e-18,
   "CH3CH(CHO)O": 3.143803574528113e-16,
   "CH2CHCH2OO": 1.0036789559402992e-07,
   "CHCHCH2OOH": 6.063768872596828e-13,
   "CH2CHCH2OOH": 4.3728731432557815e-07,
   "CH3CHCHOOH": 2.8990872469865754e-17,
   "CH3C(CH2)OOH": 1.1344888890079035e-17,
   "nC3H7OO": 1.912778231242112e-06,
   "iC3H7OO": 7.635116135539638e-06,
   "CH2CH2CH2OOH": 4.191731147888402e-09,
   "CH3CHCH2OOH": 2.677051496305321e-10,
   "CH2CH(OOH)CH3": 1.7948048334294783e-11,
   "nC3H7OOH": 1.6543178670047e-08,
   "iC3H7OOH": 6.599911543019164e-08,
   "OCHCH2CH2OOH": 8.711414871615474e-10,
   "cC2H3OCH2OOH": 3.846560883707366e-10,
   "CH3COCH2OOH": 3.2750353211796876e-12,
   "CH3CHOOHCHO": 3.599205693240233e-12,
   "HOOCCCOO*": 3.038913943122301e-10,
   "HOOCC(C)OO*": 1.9503442644099028e-11,
   "HOOC(C)COO*": 2.8806300350618747e-12,
   "HOOCC(C*)OOH": 1.0129706132028737e-15
  }
 },
 {
  "t": 4.892169999983961,
  "T": 897.0936635026787,
  "p": 101325.0,
  "sxC": {
   "C": 5.462200514971469e-24,
   "CH": 5.378671821607476e-18,
   "CH2": 4.072656281766085e-11,
   "CH2(S)": 5.229312962094344e-13,
   "CH3": 3.363268973708161e-05,
   "CH4": 0.03225666201098405,
   "CO": 0.028166428820560082,
   "HCO": 5.372978162696377e-08,
   "CH2O": 0.023453007554404794,
   "HCOH": 3.7899518437438924e-11,
   "CH3O": 9.10331153869494e-07,
   "CH2OH": 2.0566069877271807e-09,
   "CH3OH": 0.007285560299196811,
   "CO2": 0.0002184806987405705,
   "HOCO": 1.522018435324323e-10,
   "OCHO": 1.4512486471141606e-16,
   "HOCHO": 1.3791143730579603e-05,
   "CH3OO": 1.7877018294052652e-05,
   "CH2OOH": 1.8142068733375763e-15,
   "HOCH2O": 1.482358014830929e-14,
   "CH3OOH": 9.195201184893908e-06,
   "C2": 1.352572947291658e-23,
   "C2H": 6.307394210298314e-16,
   "C2H2": 0.00042981927595692784,
   "H2CC": 1.002100896055816e-14,
   "C2H3": 4.9977504963424446e-08,
   "C2H4": 0.10956206742492201,
   "C2H5": 2.013861176684007e-06,
   "C2H6": 0.0019112872373697653,
   "C2O": 7.944459999427508e-18,
   "HCCO": 2.729563385575957e-10,
   "HCCOH": 6.029473231817285e-09,
   "CH2CO": 0.0005641186395620002,
   "CHCHO": 3.5349887977660674e-10,
   "CHCHOH": 8.002234012390926e-11,
   "cC2H3O": 1.4773109847881205e-13,
   "CH3CO": 5.396038962160146e-09,
   "CH2CHO": 8.927489431111485e-07,
   "CH3CHO": 0.014787709523567377,
   "cC2H4O": 0.0014130720291475611,
   "CH2CHOH": 0.0013886057538466173,
   "CH3CH2O": 4.9297177259466595e-11,
   "CH3CHOH": 1.6524521261569307e-10,
   "CH2CH2OH": 4.0950679021499186e-08,
   "CH3CH2OH": 7.53098305922857e-06,
   "OCHCO": 8.997812517774022e-16,
   "OCHCHO": 0.0003525631358462206,
   "CH2CHOO": 4.93710484543956e-09,
   "CH3C(O)O": 9.328200789578024e-16,
   "CH2CHOOH": 8.503203034382019e-10,
   "CH3C(O)OH": 7.599502863417738e-09,
   "CH3CH2OO": 4.478766883464573e-06,
   "CH3CHOOH": 1.740104736329419e-17,
   "CH2CH2OOH": 4.232634979413283e-12,
   "CH3CH2OOH": 1.6310844195062822e-07,
   "CH3C(O)OO": 2.612373657146896e-09,
   "CH3C(O)OOH": 1.329742135706558e-09,
   "HOCH2CH2OO": 3.902644882703439e-10,
   "C3H2": 2.3223727263377865e-24,
   "cC3H2": 1.5381225142453735e-15,
   "C3H3": 6.961904892687164e-08,
   "CH2CCH": 2.734974547469745e-09,
   "CH2CCH2": 0.00047832875627780213,
   "CH3CCH": 5.168955741381388e-05,
   "cC3H4": 1.3993484909391786e-10,
   "CH2CHCH2": 3.2532601726143196e-05,
   "CH3CHCH": 4.8062080648937196e-08,
   "CH3CCH2": 9.017667037154931e-09,
   "cC3H5": 2.951870997373266e-12,
   "C3H6": 0.6410511953140687,
   "cC3H6": 5.895609066732413e-07,
   "iC3H7": 2.5062872392205833e-05,
   "nC3H7": 9.994780973209745e-06,
   "C3H8": 0.23500888540031956,
   "CHCC*O": 1.560068705288217e-08,
   "CH*CCO": 3.999924256987617e-08,
   "C*CCHO": 4.446409810495932e-17,
   "CH2CCO": 0.00014212480007342113,
   "CHCCHO": 6.260243087354459e-06,
   "C2H3CO": 2.0762663734236734e-06,
   "CHCHCHO": 1.6245891285523084e-10,
   "CH2CCHO": 1.6507450508768875e-08,
   "CH3CCO": 1.6484501948849557e-09,
   "C2H3CHO": 0.04667381451141423,
   "CH3CHCO": 4.9991101384236926e-05,
   "CH2CHCH2O": 3.5705992176496824e-09,
   "propen1oxy": 5.812928780591889e-07,
   "propen2oxy": 8.220052205757366e-08,
   "CH2CCH2OH": 9.231064388693547e-11,
   "CH2C(OH)CH2": 6.402165329239295e-06,
   "CH3C(OH)CH": 2.747743209565556e-10,
   "CH3CH2CO": 1.1080356837372084e-11,
   "CH3C(O)CH2": 1.545734183218806e-06,
   "CH3CHCHO": 2.918094365386145e-06,
   "CH2CHCHOH": 4.4453277493161107e-07,
   "CH2CH2CHO": 1.7011839847121209e-09,
   "vinoxylmethyl": 7.1850486828555115e-09,
   "CH3CH2CHO": 9.4419871865238e-05,
   "cC3H6O": 0.08892562230484394,
   "CH2CHCH2OH": 0.00012344665041541682,
   "CH3CHCHOH": 0.00041654778800002853,
   "CH3C(O)CH3": 6.211556797772691e-06,
   "nC3H7O": 1.046402890651308e-06,
   "iC3H7O": 5.357661602219768e-11,
   "CH3CH2CHOH": 1.865701809580228e-09,
   "CH3CHCH2OH": 6.235608176331473e-08,
   "CH2CH2CH2OH": 8.550593217871068e-12,
   "OCHCH2CH2O": 3.20897215128293e-15,
   "oxiranylmet": 6.648390192081421e-06,
   "CH3COCH2O": 1.3108023334438646e-18,
   "CH3CH(CHO)O": 3.887866224816411e-16,
   "CH2CHCH2OO": 1.0923565443583388e-07,
   "CHCHCH2OOH": 7.40736288481949e-13,
   "CH2CHCH2OOH": 4.6647621694658046e-07,
   "CH3CHCHOOH": 3.065259982435474e-17,
   "CH3C(CH2)OOH": 1.1454810350355757e-17,
   "nC3H7OO": 1.7572037073254039e-06,
   "iC3H7OO": 7.685662870617303e-06,
   "CH2CH2CH2OOH": 4.1158593224558196e-09,
   "CH3CHCH2OOH": 2.8817183798883765e-10,
   "CH2CH(OOH)CH3": 1.972928609345491e-11,
   "nC3H7OOH": 1.3487718371546962e-08,
   "iC3H7OOH": 5.89612631192315e-08,
   "OCHCH2CH2OOH": 6.719319997153929e-10,
   "cC2H3OCH2OOH": 3.5900011973232634e-10,
   "CH3COCH2OOH": 2.856887313207206e-12,
   "CH3CHOOHCHO": 3.1000942992959776e-12,
   "HOOCCCOO*": 2.5275918778651827e-10,
   "HOOCC(C)OO*": 1.7846186746759096e-11,
   "HOOC(C)COO*": 2.6798559002262265e-12,
   "HOOCC(C*)OOH": 9.778182544289218e-16
  }
 },
 {
  "t": 4.895289999983843,
  "T": 904.061724737331,
  "p": 101325.0,
  "sxC": {
   "C": 1.2855190556254505e-23,
   "CH": 9.57469479360133e-18,
   "CH2": 5.4794175317332725e-11,
   "CH2(S)": 7.467907665315758e-13,
   "CH3": 3.927157444623982e-05,
   "CH4": 0.03359473298871536,
   "CO": 0.029358900602894093,
   "HCO": 6.82561713654378e-08,
   "CH2O": 0.02399258882147394,
   "HCOH": 4.452480498369966e-11,
   "CH3O": 1.0374587835941761e-06,
   "CH2OH": 2.562772819879113e-09,
   "CH3OH": 0.007259003868206947,
   "CO2": 0.00023452498288834619,
   "HOCO": 1.8718054839249573e-10,
   "OCHO": 1.9402942516401288e-16,
   "HOCHO": 1.47683990120143e-05,
   "CH3OO": 1.762666289872435e-05,
   "CH2OOH": 2.0607620331861205e-15,
   "HOCH2O": 1.801916022514801e-14,
   "CH3OOH": 8.546325723247842e-06,
   "C2": 2.4668051386782836e-23,
   "C2H": 8.709856113472454e-16,
   "C2H2": 0.0004519816701363637,
   "H2CC": 1.3305949232005664e-14,
   "C2H3": 6.307352453967704e-08,
   "C2H4": 0.11230310163347032,
   "C2H5": 2.463932494952133e-06,
   "C2H6": 0.0021754930191357235,
   "C2O": 1.4174733795942485e-17,
   "HCCO": 3.7735489790118564e-10,
   "HCCOH": 7.226699207561038e-09,
   "CH2CO": 0.0005980002831246263,
   "CHCHO": 4.3957586098778927e-10,
   "CHCHOH": 1.0787085955146526e-10,
   "cC2H3O": 1.725998114409813e-13,
   "CH3CO": 6.629606163056659e-09,
   "CH2CHO": 1.097448568961228e-06,
   "CH3CHO": 0.01568979195359499,
   "cC2H4O": 0.0014353892663525384,
   "CH2CHOH": 0.001468855182212993,
   "CH3CH2O": 5.823466572064223e-11,
   "CH3CHOH": 2.280778995355869e-10,
   "CH2CH2OH": 4.6805114174710635e-08,
   "CH3CH2OH": 7.985819984990097e-06,
   "OCHCO": 1.0388141153250309e-15,
   "OCHCHO": 0.0003575259322355811,
   "CH2CHOO": 5.294610996737141e-09,
   "CH3C(O)O": 9.579928617653527e-16,
   "CH2CHOOH": 8.374206949613001e-10,
   "CH3C(O)OH": 7.781562955222999e-09,
   "CH3CH2OO": 4.594233327681552e-06,
   "CH3CHOOH": 2.0719546489711763e-17,
   "CH2CH2OOH": 4.656229675666025e-12,
   "CH3CH2OOH": 1.5760013920059073e-07,
   "CH3C(O)OO": 2.691388480837495e-09,
   "CH3C(O)OOH": 1.1722261061870397e-09,
   "HOCH2CH2OO": 3.7536367707060737e-10,
   "C3H2": 4.653036174066941e-24,
   "cC3H2": 2.6210261042602353e-15,
   "C3H3": 1.0312452781231404e-07,
   "CH2CCH": 3.333681395063911e-09,
   "CH2CCH2": 0.0005680719049949005,
   "CH3CCH": 5.775005125125437e-05,
   "cC3H4": 1.7989993103395777e-10,
   "CH2CHCH2": 3.943038999620507e-05,
   "CH3CHCH": 6.187105619998885e-08,
   "CH3CCH2": 1.1606640411854288e-08,
   "cC3H5": 4.102698499104319e-12,
   "C3H6": 0.6328196766452169,
   "cC3H6": 6.760364193492277e-07,
   "iC3H7": 2.9806784656472757e-05,
   "nC3H7": 1.09562697657066e-05,
   "C3H8": 0.24500337003098083,
   "CHCC*O": 1.749109058812492e-08,
   "CH*CCO": 4.972122056182346e-08,
   "C*CCHO": 5.79901390981878e-17,
   "CH2CCO": 0.0001539233968087397,
   "CHCCHO": 6.396561245382766e-06,
   "C2H3CO": 2.3470788256038567e-06,
   "CHCHCHO": 1.7692532850112984e-10,
   "CH2CCHO": 1.9601784861162307e-08,
   "CH3CCO": 2.0991694371419283e-09,
   "C2H3CHO": 0.048278036820227264,
   "CH3CHCO": 5.3353487949020154e-05,
   "CH2CHCH2O": 4.36299453806943e-09,
   "propen1oxy": 5.651401642677188e-07,
   "propen2oxy": 7.9703763868289e-08,
   "CH2CCH2OH": 1.199006283447723e-10,
   "CH2C(OH)CH2": 7.850704755297512e-06,
   "CH3C(OH)CH": 3.2674557590771794e-10,
   "CH3CH2CO": 1.3280863432375049e-11,
   "CH3C(O)CH2": 1.6625578545337667e-06,
   "CH3CHCHO": 3.145839862669826e-06,
   "CH2CHCHOH": 4.842670954691371e-07,
   "CH2CH2CHO": 1.9793833596377047e-09,
   "vinoxylmethyl": 8.609522038321068e-09,
   "CH3CH2CHO": 9.855092392057039e-05,
   "cC3H6O": 0.08825678111238366,
   "CH2CHCH2OH": 0.0001302220861513,
   "CH3CHCHOH": 0.0004384138057688092,
   "CH3C(O)CH3": 6.090009124150696e-06,
   "nC3H7O": 1.3141125168094792e-06,
   "iC3H7O": 5.6153330961006556e-11,
   "CH3CH2CHOH": 2.1964228166363175e-09,
   "CH3CHCH2OH": 6.758467842697579e-08,
   "CH2CH2CH2OH": 1.0565835294153599e-11,
   "OCHCH2CH2O": 4.0064746572754446e-15,
   "oxiranylmet": 6.397543071557607e-06,
   "CH3COCH2O": 1.6950521096184694e-18,
   "CH3CH(CHO)O": 4.782356159657431e-16,
   "CH2CHCH2OO": 1.1844762869328735e-07,
   "CHCHCH2OOH": 9.011285677007802e-13,
   "CH2CHCH2OOH": 4.943453951369897e-07,
   "CH3CHCHOOH": 3.236838599137586e-17,
   "CH3C(CH2)OOH": 1.1544560479725684e-17,
   "nC3H7OO": 1.6101958628203591e-06,
   "iC3H7OO": 7.716500527730703e-06,
   "CH2CH2CH2OOH": 4.030205756825506e-09,
   "CH3CHCH2OOH": 3.0911521445778274e-10,
   "CH2CH(OOH)CH3": 2.1604093794519815e-11,
   "nC3H7OOH": 1.0965623881703107e-08,
   "iC3H7OOH": 5.2522852211666584e-08,
   "OCHCH2CH2OOH": 5.173407309396269e-10,
   "cC2H3OCH2OOH": 3.3630980833621003e-10,
   "CH3COCH2OOH": 2.4849620091893e-12,
   "CH3CHOOHCHO": 2.662666848234642e-12,
   "HOOCCCOO*": 2.0967258826736652e-10,
   "HOOCC(C)OO*": 1.6274947698492892e-11,
   "HOOC(C)COO*": 2.4843836617069907e-12,
   "HOOCC(C*)OOH": 9.403960559140756e-16
  }
 },
 {
  "t": 4.897829999983747,
  "T": 911.1087994707186,
  "p": 101325.00000000001,
  "sxC": {
   "C": 2.9901105615566484e-23,
   "CH": 1.689654586059293e-17,
   "CH2": 7.340798253989265e-11,
   "CH2(S)": 1.0595038055062883e-12,
   "CH3": 4.573260440661536e-05,
   "CH4": 0.034946221725978305,
   "CO": 0.030560194341018688,
   "HCO": 8.648852565742005e-08,
   "CH2O": 0.02452911830605185,
   "HCOH": 5.224226436421494e-11,
   "CH3O": 1.1761980833297097e-06,
   "CH2OH": 3.1809923349656906e-09,
   "CH3OH": 0.007225341039717608,
   "CO2": 0.0002513381828409025,
   "HOCO": 2.2918219834540373e-10,
   "OCHO": 2.5798151437090737e-16,
   "HOCHO": 1.579122464639459e-05,
   "CH3OO": 1.7334050318233003e-05,
   "CH2OOH": 2.3243043919916154e-15,
   "HOCH2O": 2.1802244752977058e-14,
   "CH3OOH": 7.916892372182005e-06,
   "C2": 4.496931624168556e-23,
   "C2H": 1.2080057686068198e-15,
   "C2H2": 0.00047578087838502826,
   "H2CC": 1.7680857045310107e-14,
   "C2H3": 7.939652541268262e-08,
   "C2H4": 0.1150627419558485,
   "C2H5": 3.0009255950896467e-06,
   "C2H6": 0.002469344287145917,
   "C2O": 2.50691401775857e-17,
   "HCCO": 5.190000066614949e-10,
   "HCCOH": 8.670352514380117e-09,
   "CH2CO": 0.0006329188723105358,
   "CHCHO": 5.451307751850777e-10,
   "CHCHOH": 1.4442808540649711e-10,
   "cC2H3O": 2.0064579575953784e-13,
   "CH3CO": 8.111918989563471e-09,
   "CH2CHO": 1.3429765215200934e-06,
   "CH3CHO": 0.016610888363818088,
   "cC2H4O": 0.0014547093860635477,
   "CH2CHOH": 0.0015504119740263258,
   "CH3CH2O": 6.838857484950138e-11,
   "CH3CHOH": 3.1356418038770933e-10,
   "CH2CH2OH": 5.319736378205318e-08,
   "CH3CH2OH": 8.449858043752632e-06,
   "OCHCO": 1.1956836730985731e-15,
   "OCHCHO": 0.0003621842692069592,
   "CH2CHOO": 5.6629601029794885e-09,
   "CH3C(O)O": 9.775402603442175e-16,
   "CH2CHOOH": 8.205123323591531e-10,
   "CH3C(O)OH": 7.955745266061145e-09,
   "CH3CH2OO": 4.691947013597186e-06,
   "CH3CHOOH": 2.4438655231945026e-17,
   "CH2CH2OOH": 5.099217988494775e-12,
   "CH3CH2OOH": 1.5147941193823728e-07,
   "CH3C(O)OO": 2.7612720374034125e-09,
   "CH3C(O)OOH": 1.027278083450086e-09,
   "HOCH2CH2OO": 3.590651364961531e-10,
   "C3H2": 9.227719143557373e-24,
   "cC3H2": 4.424682921784792e-15,
   "C3H3": 1.51346246644424e-07,
   "CH2CCH": 4.062276799500297e-09,
   "CH2CCH2": 0.0006705207712309363,
   "CH3CCH": 6.476456596860663e-05,
   "cC3H4": 2.305025367073701e-10,
   "CH2CHCH2": 4.7614188105122294e-05,
   "CH3CHCH": 7.92761696840426e-08,
   "CH3CCH2": 1.4896826194901737e-08,
   "cC3H5": 5.671723241446311e-12,
   "C3H6": 0.6245861733249817,
   "cC3H6": 7.779063511731637e-07,
   "iC3H7": 3.5331065346319485e-05,
   "nC3H7": 1.1993223017852089e-05,
   "C3H8": 0.2550149694865189,
   "CHCC*O": 1.966555409375207e-08,
   "CH*CCO": 6.163184040144008e-08,
   "C*CCHO": 7.579364223427729e-17,
   "CH2CCO": 0.00016654517911474578,
   "CHCCHO": 6.5486080004593516e-06,
   "C2H3CO": 2.6496640650733283e-06,
   "CHCHCHO": 1.9296459259641882e-10,
   "CH2CCHO": 2.3156857562109256e-08,
   "CH3CCO": 2.662394525050895e-09,
   "C2H3CHO": 0.049854518393704854,
   "CH3CHCO": 5.683072363384771e-05,
   "CH2CHCH2O": 5.291998546634991e-09,
   "propen1oxy": 5.494188863500159e-07,
   "propen2oxy": 7.730036092512101e-08,
   "CH2CCH2OH": 1.5420031653667015e-10,
   "CH2C(OH)CH2": 9.553511613716432e-06,
   "CH3C(OH)CH": 3.884736877185587e-10,
   "CH3CH2CO": 1.5868312428111265e-11,
   "CH3C(O)CH2": 1.7819383399417265e-06,
   "CH3CHCHO": 3.379083810785459e-06,
   "CH2CHCHOH": 5.255531057730803e-07,
   "CH2CH2CHO": 2.2885467719756367e-09,
   "vinoxylmethyl": 1.0240424962465362e-08,
   "CH3CH2CHO": 0.00010255542128258797,
   "cC3H6O": 0.08751912597103507,
   "CH2CHCH2OH": 0.00013691790796849316,
   "CH3CHCHOH": 0.0004600912878600685,
   "CH3C(O)CH3": 5.977765344533786e-06,
   "nC3H7O": 1.6394940121031443e-06,
   "iC3H7O": 5.863620671398765e-11,
   "CH3CH2CHOH": 2.5685187971638353e-09,
   "CH3CHCH2OH": 7.29615181298671e-08,
   "CH2CH2CH2OH": 1.2971193314246679e-11,
   "OCHCH2CH2O": 5.028553897173143e-15,
   "oxiranylmet": 6.162394904348556e-06,
   "CH3COCH2O": 2.1834409838160246e-18,
   "CH3CH(CHO)O": 5.851732450432399e-16,
   "CH2CHCH2OO": 1.2793899784969243e-07,
   "CHCHCH2OOH": 1.0914926153306602e-12,
   "CH2CHCH2OOH": 5.202426420475687e-07,
   "CH3CHCHOOH": 3.412507664894801e-17,
   "CH3C(CH2)OOH": 1.1609930346466342e-17,
   "nC3H7OO": 1.471076312794862e-06,
   "iC3H7OO": 7.72293906074818e-06,
   "CH2CH2CH2OOH": 3.933530872485844e-09,
   "CH3CHCH2OOH": 3.3027970961000277e-10,
   "CH2CH(OOH)CH3": 2.3555999272011014e-11,
   "nC3H7OOH": 8.88598136471092e-09,
   "iC3H7OOH": 4.662662298589111e-08,
   "OCHCH2CH2OOH": 3.97413615627157e-10,
   "cC2H3OCH2OOH": 3.1600713208493997e-10,
   "CH3COCH2OOH": 2.1543235624825663e-12,
   "CH3CHOOHCHO": 2.279602682629289e-12,
   "HOOCCCOO*": 1.733856282540265e-10,
   "HOOCC(C)OO*": 1.4786079771981697e-11,
   "HOOC(C)COO*": 2.2941203247381453e-12,
   "HOOCC(C*)OOH": 9.006582586891607e-16
  }
 },
 {
  "t": 4.899899999983669,
  "T": 918.2031672930112,
  "p": 101325.00000000001,
  "sxC": {
   "C": 6.840339239359653e-23,
   "CH": 2.9467210826922105e-17,
   "CH2": 9.77919784060927e-11,
   "CH2(S)": 1.4901350384869667e-12,
   "CH3": 5.305823037816453e-05,
   "CH4": 0.036305203357491184,
   "CO": 0.03176837303148629,
   "HCO": 1.0915542663217428e-07,
   "CH2O": 0.025056240616861642,
   "HCOH": 6.114866818954179e-11,
   "CH3O": 1.3248088048550727e-06,
   "CH2OH": 3.928191076116185e-09,
   "CH3OH": 0.007184600604728795,
   "CO2": 0.00026890634365958285,
   "HOCO": 2.791817905058964e-10,
   "OCHO": 3.406550876159859e-16,
   "HOCHO": 1.6857588895719767e-05,
   "CH3OO": 1.6996210142214025e-05,
   "CH2OOH": 2.6000039506944533e-15,
   "HOCH2O": 2.622512029035268e-14,
   "CH3OOH": 7.309309263561671e-06,
   "C2": 8.163214684875766e-23,
   "C2H": 1.6790540163001674e-15,
   "C2H2": 0.0005015035061439036,
   "H2CC": 2.3494922664482547e-14,
   "C2H3": 9.95792171789245e-08,
   "C2H4": 0.11783563815021693,
   "C2H5": 3.6344088032113188e-06,
   "C2H6": 0.00279377535085854,
   "C2O": 4.3826309926742815e-17,
   "HCCO": 7.091370949293537e-10,
   "HCCOH": 1.0408669651777598e-08,
   "CH2CO": 0.000668805187602383,
   "CHCHO": 6.735325070941833e-10,
   "CHCHOH": 1.9177045259888052e-10,
   "cC2H3O": 2.31896406261754e-13,
   "CH3CO": 9.87219911239387e-09,
   "CH2CHO": 1.6340773510017943e-06,
   "CH3CHO": 0.01754020471151458,
   "cC2H4O": 0.0014710407374051787,
   "CH2CHOH": 0.00163293838084924,
   "CH3CH2O": 7.973547224854598e-11,
   "CH3CHOH": 4.285787121287573e-10,
   "CH2CH2OH": 6.009025550799254e-08,
   "CH3CH2OH": 8.9248198019353e-06,
   "OCHCO": 1.3713388086015002e-15,
   "OCHCHO": 0.00036658916533990736,
   "CH2CHOO": 6.038616570540746e-09,
   "CH3C(O)O": 9.907029293954347e-16,
   "CH2CHOOH": 7.998340712480487e-10,
   "CH3C(O)OH": 8.123033826495351e-09,
   "CH3CH2OO": 4.769100325600164e-06,
   "CH3CHOOH": 2.851787413820131e-17,
   "CH2CH2OOH": 5.556279992105676e-12,
   "CH3CH2OOH": 1.4482009029509175e-07,
   "CH3C(O)OO": 2.81969503689984e-09,
   "CH3C(O)OOH": 8.951803539447842e-10,
   "HOCH2CH2OO": 3.416638180226232e-10,
   "C3H2": 1.8062174160343934e-23,
   "cC3H2": 7.384743711242859e-15,
   "C3H3": 2.197426929432709e-07,
   "CH2CCH": 4.950730787346947e-09,
   "CH2CCH2": 0.0007863054126525056,
   "CH3CCH": 7.289352683113538e-05,
   "cC3H4": 2.939975936547777e-10,
   "CH2CHCH2": 5.7227549580357344e-05,
   "CH3CHCH": 1.0095784167142669e-07,
   "CH3CCH2": 1.9039363255171067e-08,
   "cC3H5": 7.787317858971264e-12,
   "C3H6": 0.6163781200118321,
   "cC3H6": 8.977608784191456e-07,
   "iC3H7": 4.16853342878297e-05,
   "nC3H7": 1.3100034327001092e-05,
   "C3H8": 0.2650135243155118,
   "CHCC*O": 2.2151701431234694e-08,
   "CH*CCO": 7.609443254543898e-08,
   "C*CCHO": 9.911575921101001e-17,
   "CH2CCO": 0.00017998384546247565,
   "CHCCHO": 6.714262777488522e-06,
   "C2H3CO": 2.9860326707057364e-06,
   "CHCHCHO": 2.107015744578585e-10,
   "CH2CCHO": 2.7189736065115257e-08,
   "CH3CCO": 3.3589970877674298e-09,
   "C2H3CHO": 0.051394908937018,
   "CH3CHCO": 6.0425324730734766e-05,
   "CH2CHCH2O": 6.364144389932028e-09,
   "propen1oxy": 5.341987027441725e-07,
   "propen2oxy": 7.499652255419598e-08,
   "CH2CCH2OH": 1.9615723332298337e-10,
   "CH2C(OH)CH2": 1.1533105507141221e-05,
   "CH3C(OH)CH": 4.6147030468965184e-10,
   "CH3CH2CO": 1.8884305483955893e-11,
   "CH3C(O)CH2": 1.902437353190973e-06,
   "CH3CHCHO": 3.6148047539070748e-06,
   "CH2CHCHOH": 5.679081131095287e-07,
   "CH2CH2CHO": 2.6268434333852823e-09,
   "vinoxylmethyl": 1.2077601425401009e-08,
   "CH3CH2CHO": 0.0001064173659627685,
   "cC3H6O": 0.08672221138934542,
   "CH2CHCH2OH": 0.00014348039636896277,
   "CH3CHCHOH": 0.0004814281513030568,
   "CH3C(O)CH3": 5.876158934798892e-06,
   "nC3H7O": 2.029711618408371e-06,
   "iC3H7O": 6.095372509774715e-11,
   "CH3CH2CHOH": 2.9809920172832816e-09,
   "CH3CHCH2OH": 7.840585714611865e-08,
   "CH2CH2CH2OH": 1.5803717017427997e-11,
   "OCHCH2CH2O": 6.3154730632198505e-15,
   "oxiranylmet": 5.9424519765752545e-06,
   "CH3COCH2O": 2.7959100112862076e-18,
   "CH3CH(CHO)O": 7.116599472122758e-16,
   "CH2CHCH2OO": 1.3758393983630113e-07,
   "CHCHCH2OOH": 1.3149593653756204e-12,
   "CH2CHCH2OOH": 5.433904326731592e-07,
   "CH3CHCHOOH": 3.5897431475198503e-17,
   "CH3C(CH2)OOH": 1.1646653967730924e-17,
   "nC3H7OO": 1.3398220847290554e-06,
   "iC3H7OO": 7.700393281959176e-06,
   "CH2CH2CH2OOH": 3.82514749987328e-09,
   "CH3CHCH2OOH": 3.5125607387082627e-10,
   "CH2CH(OOH)CH3": 2.555467981250783e-11,
   "nC3H7OOH": 7.180249161114623e-09,
   "iC3H7OOH": 4.1247576454173174e-08,
   "OCHCH2CH2OOH": 3.0479009213725544e-10,
   "cC2H3OCH2OOH": 2.9767268706812254e-10,
   "CH3COCH2OOH": 1.8619063253872853e-12,
   "CH3CHOOHCHO": 1.9458519901015353e-12,
   "HOOCCCOO*": 1.4297290537159129e-10,
   "HOOCC(C)OO*": 1.3382480923336952e-11,
   "HOOC(C)COO*": 2.109944361711732e-12,
   "HOOCC(C*)OOH": 8.588197686373495e-16
  }
 },
 {
  "t": 4.901599999983604,
  "T": 925.3546377887744,
  "p": 101325.0,
  "sxC": {
   "C": 1.5392529750921857e-22,
   "CH": 5.0796748517955327e-17,
   "CH2": 1.2957790597969212e-10,
   "CH2(S)": 2.077387467831049e-12,
   "CH3": 6.131878896722236e-05,
   "CH4": 0.03767378275005457,
   "CO": 0.032988716303818,
   "HCO": 1.3720736894508284e-07,
   "CH2O": 0.025570296985212536,
   "HCOH": 7.137548104185268e-11,
   "CH3O": 1.4816814752236626e-06,
   "CH2OH": 4.826582129910516e-09,
   "CH3OH": 0.007136624487087366,
   "CO2": 0.00028731502539467417,
   "HOCO": 3.385240578699315e-10,
   "OCHO": 4.468512547387823e-16,
   "HOCHO": 1.7971190046930478e-05,
   "CH3OO": 1.6608992657455194e-05,
   "CH2OOH": 2.883039333183563e-15,
   "HOCH2O": 3.135626579739323e-14,
   "CH3OOH": 6.722478514167608e-06,
   "C2": 1.475224631969293e-22,
   "C2H": 2.3381941033629597e-15,
   "C2H2": 0.0005296150460260309,
   "H2CC": 3.1250462964846185e-14,
   "C2H3": 1.244667308209023e-07,
   "C2H4": 0.12063325508798728,
   "C2H5": 4.377126081174535e-06,
   "C2H6": 0.003151319882825091,
   "C2O": 7.577737748890293e-17,
   "HCCO": 9.630029656328496e-10,
   "HCCOH": 1.2508975178733678e-08,
   "CH2CO": 0.0007058085154231218,
   "CHCHO": 8.293018336456333e-10,
   "CHCHOH": 2.5255184560060733e-10,
   "cC2H3O": 2.664758461922822e-13,
   "CH3CO": 1.1948179100682751e-08,
   "CH2CHO": 1.9769362504387238e-06,
   "CH3CHO": 0.018471471829733754,
   "cC2H4O": 0.0014845225333934033,
   "CH2CHOH": 0.0017165813203431385,
   "CH3CH2O": 9.226464590839561e-11,
   "CH3CHOH": 5.823206799129604e-10,
   "CH2CH2OH": 6.746787517095646e-08,
   "CH3CH2OH": 9.415591155722966e-06,
   "OCHCO": 1.5676176440073539e-15,
   "OCHCHO": 0.00037081473126611983,
   "CH2CHOO": 6.419562367320751e-09,
   "CH3C(O)O": 9.969178887606883e-16,
   "CH2CHOOH": 7.755649862522339e-10,
   "CH3C(O)OH": 8.285532976858569e-09,
   "CH3CH2OO": 4.8235375134056836e-06,
   "CH3CHOOH": 3.291235456605802e-17,
   "CH2CH2OOH": 6.023899211041914e-12,
   "CH3CH2OOH": 1.376689738216422e-07,
   "CH3C(O)OO": 2.864709528598218e-09,
   "CH3C(O)OOH": 7.752382846686026e-10,
   "HOCH2CH2OO": 3.2334778077246133e-10,
   "C3H2": 3.4936718490672456e-23,
   "cC3H2": 1.2198056280272945e-14,
   "C3H3": 3.1588202164237064e-07,
   "CH2CCH": 6.043091641075462e-09,
   "CH2CCH2": 0.000916630195111007,
   "CH3CCH": 8.236985883984547e-05,
   "cC3H4": 3.7340204931572084e-10,
   "CH2CHCH2": 6.846822217784445e-05,
   "CH3CHCH": 1.277844556433756e-07,
   "CH3CCH2": 2.4233782104637603e-08,
   "cC3H5": 1.0623609637278457e-11,
   "C3H6": 0.6081754852610136,
   "cC3H6": 1.0393491712559163e-06,
   "iC3H7": 4.8939555243228796e-05,
   "nC3H7": 1.4274886312535477e-05,
   "C3H8": 0.2750288755886499,
   "CHCC*O": 2.4990951288304342e-08,
   "CH*CCO": 9.359508310597523e-08,
   "C*CCHO": 1.2966955166926826e-16,
   "CH2CCO": 0.00019431230872172446,
   "CHCCHO": 6.8918891942144395e-06,
   "C2H3CO": 3.3603010443760117e-06,
   "CHCHCHO": 2.3034058584086905e-10,
   "CH2CCHO": 3.173107617370512e-08,
   "CH3CCO": 4.2162402369718995e-09,
   "C2H3CHO": 0.05290020492374637,
   "CH3CHCO": 6.416421220982865e-05,
   "CH2CHCH2O": 7.5882768334375e-09,
   "propen1oxy": 5.194491270015409e-07,
   "propen2oxy": 7.278380889037327e-08,
   "CH2CCH2OH": 2.4692467383065706e-10,
   "CH2C(OH)CH2": 1.3822878137707929e-05,
   "CH3C(OH)CH": 5.478194705129822e-10,
   "CH3CH2CO": 2.2386598738024056e-11,
   "CH3C(O)CH2": 2.023076561332276e-06,
   "CH3CHCHO": 3.850842839182982e-06,
   "CH2CHCHOH": 6.109962498613789e-07,
   "CH2CH2CHO": 2.9931196286517195e-09,
   "vinoxylmethyl": 1.4123902993120595e-08,
   "CH3CH2CHO": 0.00011014251509083166,
   "cC3H6O": 0.08587080333878391,
   "CH2CHCH2OH": 0.00014989664253348253,
   "CH3CHCHOH": 0.0005024015823224003,
   "CH3C(O)CH3": 5.785932274731111e-06,
   "nC3H7O": 2.4937952986873374e-06,
   "iC3H7O": 6.304432424458862e-11,
   "CH3CH2CHOH": 3.4337509829870942e-09,
   "CH3CHCH2OH": 8.385540499221982e-08,
   "CH2CH2CH2OH": 1.9111120743977374e-11,
   "OCHCH2CH2O": 7.917364018836757e-15,
   "oxiranylmet": 5.735928553882312e-06,
   "CH3COCH2O": 3.557370093739671e-18,
   "CH3CH(CHO)O": 8.604701229026422e-16,
   "CH2CHCH2OO": 1.472947003840624e-07,
   "CHCHCH2OOH": 1.5757836537548156e-12,
   "CH2CHCH2OOH": 5.631806059060217e-07,
   "CH3CHCHOOH": 3.76664494755791e-17,
   "CH3C(CH2)OOH": 1.1651205952127745e-17,
   "nC3H7OO": 1.2156957901211156e-06,
   "iC3H7OO": 7.644624540510426e-06,
   "CH2CH2CH2OOH": 3.7040123435054057e-09,
   "CH3CHCH2OOH": 3.717041602322836e-10,
   "CH2CH(OOH)CH3": 2.7576683092652773e-11,
   "nC3H7OOH": 5.78055978939545e-09,
   "iC3H7OOH": 3.633380640567132e-08,
   "OCHCH2CH2OOH": 2.3314977490139805e-10,
   "cC2H3OCH2OOH": 2.8084265751108074e-10,
   "CH3COCH2OOH": 1.603219169344916e-12,
   "CH3CHOOHCHO": 1.65488050616551e-12,
   "HOOCCCOO*": 1.1746109743487352e-10,
   "HOOCC(C)OO*": 1.2058829044085443e-11,
   "HOOC(C)COO*": 1.931768469192508e-12,
   "HOOCC(C*)OOH": 8.149500003207294e-16
  }
 },
 {
  "t": 4.902999999983551,
  "T": 932.5331385502278,
  "p": 101325.00000000001,
  "sxC": {
   "C": 3.3924861969415027e-22,
   "CH": 8.631030711879973e-17,
   "CH2": 1.705453945927031e-10,
   "CH2(S)": 2.8649950907055664e-12,
   "CH3": 7.052421784434833e-05,
   "CH4": 0.03904652265737949,
   "CO": 0.03421977946908068,
   "HCO": 1.7154313260541271e-07,
   "CH2O": 0.02606443156449262,
   "HCOH": 8.297594211384856e-11,
   "CH3O": 1.6436632032249062e-06,
   "CH2OH": 5.894586685629923e-09,
   "CH3OH": 0.007081550018246678,
   "CO2": 0.00030654648481731454,
   "HOCO": 4.0833483667784933e-10,
   "OCHO": 5.815396001174419e-16,
   "HOCHO": 1.9129181134467427e-05,
   "CH3OO": 1.6171439496290525e-05,
   "CH2OOH": 3.1655613499177122e-15,
   "HOCH2O": 3.7224495698927395e-14,
   "CH3OOH": 6.158904543289433e-06,
   "C2": 2.644716436977274e-22,
   "C2H": 3.255486595174046e-15,
   "C2H2": 0.000560462493607612,
   "H2CC": 4.157516106755236e-14,
   "C2H3": 1.5488470241662272e-07,
   "C2H4": 0.12345191705710541,
   "C2H5": 5.237123211492239e-06,
   "C2H6": 0.003542310760894684,
   "C2O": 1.2925969987549976e-16,
   "HCCO": 1.2980868033068208e-09,
   "HCCOH": 1.5038130158473257e-08,
   "CH2CO": 0.0007438854554683936,
   "CHCHO": 1.0166067398607613e-09,
   "CHCHOH": 3.294122083024951e-10,
   "cC2H3O": 3.042315720167158e-13,
   "CH3CO": 1.436389686856748e-08,
   "CH2CHO": 2.3755175999532e-06,
   "CH3CHO": 0.01939251726770016,
   "cC2H4O": 0.0014952297537902386,
   "CH2CHOH": 0.0018010261560816973,
   "CH3CH2O": 1.0584088532176749e-10,
   "CH3CHOH": 7.851168189479915e-10,
   "CH2CH2OH": 7.525565493599234e-08,
   "CH3CH2OH": 9.924594852401378e-06,
   "OCHCO": 1.7851835037865064e-15,
   "OCHCHO": 0.0003749058799195935,
   "CH2CHOO": 6.801023932866731e-09,
   "CH3C(O)O": 9.957254611744896e-16,
   "CH2CHOOH": 7.48068749366052e-10,
   "CH3C(O)OH": 8.444535005113365e-09,
   "CH3CH2OO": 4.852991429726747e-06,
   "CH3CHOOH": 3.7524350100748807e-17,
   "CH2CH2OOH": 6.495249006068807e-12,
   "CH3CH2OOH": 1.3012183502754804e-07,
   "CH3C(O)OO": 2.8942233721367857e-09,
   "CH3C(O)OOH": 6.673553579506132e-10,
   "HOCH2CH2OO": 3.0439974110158375e-10,
   "C3H2": 6.66122362474865e-23,
   "cC3H2": 1.9906707832954317e-14,
   "C3H3": 4.4900979508885494e-07,
   "CH2CCH": 7.389695600453966e-09,
   "CH2CCH2": 0.0010619240576713387,
   "CH3CCH": 9.340687563080816e-05,
   "cC3H4": 4.718049971610491e-10,
   "CH2CHCH2": 8.147198598125127e-05,
   "CH3CHCH": 1.6054026382406116e-07,
   "CH3CCH2": 3.068053664668183e-08,
   "cC3H5": 1.4381435164334972e-11,
   "C3H6": 0.6000049886863223,
   "cC3H6": 1.2062489293609217e-06,
   "iC3H7": 5.710483786944234e-05,
   "nC3H7": 1.550692949019654e-05,
   "C3H8": 0.28503587427355187,
   "CHCC*O": 2.8209045028082023e-08,
   "CH*CCO": 1.1457329209176191e-07,
   "C*CCHO": 1.694372813144321e-16,
   "CH2CCO": 0.00020952836973118656,
   "CHCCHO": 7.078585578894496e-06,
   "C2H3CO": 3.774855383307141e-06,
   "CHCHCHO": 2.5195009685278635e-10,
   "CH2CCHO": 3.677706090598415e-08,
   "CH3CCO": 5.259463486501285e-09,
   "C2H3CHO": 0.054363082435794276,
   "CH3CHCO": 6.80576674269082e-05,
   "CH2CHCH2O": 8.962261188327046e-09,
   "propen1oxy": 5.052161149071557e-07,
   "propen2oxy": 7.066584242674866e-08,
   "CH2CCH2OH": 3.07313879234744e-10,
   "CH2C(OH)CH2": 1.6443769192406e-05,
   "CH3C(OH)CH": 6.492983768614165e-10,
   "CH3CH2CO": 2.6411694949467005e-11,
   "CH3C(O)CH2": 2.141988318214097e-06,
   "CH3CHCHO": 4.08328058974852e-06,
   "CH2CHCHOH": 6.541532543814241e-07,
   "CH2CH2CHO": 3.3829726027836674e-09,
   "vinoxylmethyl": 1.636308515875928e-08,
   "CH3CH2CHO": 0.00011371170038746376,
   "cC3H6O": 0.08497389836662488,
   "CH2CHCH2OH": 0.00015611947004732067,
   "CH3CHCHOH": 0.000522873607497252,
   "CH3C(O)CH3": 5.70839255106017e-06,
   "nC3H7O": 3.0376295692296297e-06,
   "iC3H7O": 6.483342913444369e-11,
   "CH3CH2CHOH": 3.9227595158531895e-09,
   "CH3CHCH2OH": 8.920642598568344e-08,
   "CH2CH2CH2OH": 2.2915754969903714e-11,
   "OCHCH2CH2O": 9.87740606706083e-15,
   "oxiranylmet": 5.542302038252449e-06,
   "CH3COCH2O": 4.489711710460737e-18,
   "CH3CH(CHO)O": 1.0335516025440032e-15,
   "CH2CHCH2OO": 1.5691423418813528e-07,
   "CHCHCH2OOH": 1.876604984060576e-12,
   "CH2CHCH2OOH": 5.789541025704191e-07,
   "CH3CHCHOOH": 3.939981571904174e-17,
   "CH3C(CH2)OOH": 1.1620611326539068e-17,
   "nC3H7OO": 1.0987787101679713e-06,
   "iC3H7OO": 7.552315721062907e-06,
   "CH2CH2CH2OOH": 3.5700960040201965e-09,
   "CH3CHCH2OOH": 3.9112663925202994e-10,
   "CH2CH(OOH)CH3": 2.958363281811704e-11,
   "nC3H7OOH": 4.6382459616397875e-09,
   "iC3H7OOH": 3.186802321439034e-08,
   "OCHCH2CH2OOH": 1.779796517653197e-10,
   "cC2H3OCH2OOH": 2.6522132765152213e-10,
   "CH3COCH2OOH": 1.3757016065607655e-12,
   "CH3CHOOHCHO": 1.4025388315630512e-12,
   "HOOCCCOO*": 9.616895580825296e-11,
   "HOOCC(C)OO*": 1.0817882518244273e-11,
   "HOOC(C)COO*": 1.7606347046667947e-12,
   "HOOCC(C*)OOH": 7.694537065332033e-16
  }
 },
 {
  "t": 4.9041599999835075,
  "T": 939.7255045319649,
  "p": 101325.0,
  "sxC": {
   "C": 7.308229004556615e-22,
   "CH": 1.443554259486986e-16,
   "CH2": 2.2281789854469174e-10,
   "CH2(S)": 3.904749820435866e-12,
   "CH3": 8.067867491330401e-05,
   "CH4": 0.040421353257726195,
   "CO": 0.03546298436114468,
   "HCO": 2.1316467971335367e-07,
   "CH2O": 0.02653300286949075,
   "HCOH": 9.598487535635142e-11,
   "CH3O": 1.8073544400429056e-06,
   "CH2OH": 7.15208958125414e-09,
   "CH3OH": 0.00701949901608132,
   "CO2": 0.0003266186630446876,
   "HOCO": 4.898917341564571e-10,
   "OCHO": 7.504433690010206e-16,
   "HOCHO": 2.033065430181149e-05,
   "CH3OO": 1.568351249962771e-05,
   "CH2OOH": 3.4392347434544787e-15,
   "HOCH2O": 4.384887193630389e-14,
   "CH3OOH": 5.619857353897259e-06,
   "C2": 4.694338822655621e-22,
   "C2H": 4.526295318872095e-15,
   "C2H2": 0.0005944760160165107,
   "H2CC": 5.531691558052184e-14,
   "C2H3": 1.9179193862980567e-07,
   "C2H4": 0.12629486115333474,
   "C2H5": 6.22205882685268e-06,
   "C2H6": 0.003967386067870656,
   "C2O": 2.17293607894154e-16,
   "HCCO": 1.7360071365534597e-09,
   "HCCOH": 1.8076073472512098e-08,
   "CH2CO": 0.0007830865652045109,
   "CHCHO": 1.2402124374246514e-09,
   "CHCHOH": 4.252597918279394e-10,
   "cC2H3O": 3.4497227284989025e-13,
   "CH3CO": 1.7141401436678492e-08,
   "CH2CHO": 2.8335061814622233e-06,
   "CH3CHO": 0.020292991910689732,
   "cC2H4O": 0.0015032972360523107,
   "CH2CHOH": 0.0018861574927040842,
   "CH3CH2O": 1.2029182916410942e-10,
   "CH3CHOH": 1.0493118155411474e-09,
   "CH2CH2OH": 8.33759762162847e-08,
   "CH3CH2OH": 1.0455388231758366e-05,
   "OCHCO": 2.0248701005092082e-15,
   "OCHCHO": 0.0003789119637496496,
   "CH2CHOO": 7.1785786306065626e-09,
   "CH3C(O)O": 9.869316939753625e-16,
   "CH2CHOOH": 7.177317196207302e-10,
   "CH3C(O)OH": 8.601846905494654e-09,
   "CH3CH2OO": 4.855842983810896e-06,
   "CH3CHOOH": 4.2237018361869826e-17,
   "CH2CH2OOH": 6.964035966111898e-12,
   "CH3CH2OOH": 1.22268872091006e-07,
   "CH3C(O)OO": 2.9066297707682696e-09,
   "CH3C(O)OOH": 5.710088454958176e-10,
   "HOCH2CH2OO": 2.850591382701963e-10,
   "C3H2": 1.2509839221183612e-22,
   "cC3H2": 3.208394804828145e-14,
   "C3H3": 6.309257190930778e-07,
   "CH2CCH": 9.056971417947174e-09,
   "CH2CCH2": 0.0012227383502780933,
   "CH3CCH": 0.00010626302336970826,
   "cC3H4": 5.929019991209472e-10,
   "CH2CHCH2": 9.638216099241589e-05,
   "CH3CHCH": 2.000621802122003e-07,
   "CH3CCH2": 3.861215161088809e-08,
   "cC3H5": 1.9309432899765683e-11,
   "C3H6": 0.5918742965718472,
   "cC3H6": 1.4028450136074823e-06,
   "iC3H7": 6.617784274186489e-05,
   "nC3H7": 1.6785182094313392e-05,
   "C3H8": 0.29503417553813055,
   "CHCC*O": 3.183472287059087e-08,
   "CH*CCO": 1.3953045173384952e-07,
   "C*CCHO": 2.2091787664073273e-16,
   "CH2CCO": 0.00022566124979440534,
   "CHCCHO": 7.271657512061298e-06,
   "C2H3CO": 4.233038808152048e-06,
   "CHCHCHO": 2.7559234996546247e-10,
   "CH2CCHO": 4.232020739520706e-08,
   "CH3CCO": 6.517051133165646e-09,
   "C2H3CHO": 0.05578025789872274,
   "CH3CHCO": 7.21281344329688e-05,
   "CH2CHCH2O": 1.0480743330781737e-08,
   "propen1oxy": 4.915017273247346e-07,
   "propen2oxy": 6.864004787009973e-08,
   "CH2CCH2OH": 3.7805086574934543e-10,
   "CH2C(OH)CH2": 1.941921743526496e-05,
   "CH3C(OH)CH": 7.678912878658276e-10,
   "CH3CH2CO": 3.099530563927918e-11,
   "CH3C(O)CH2": 2.257439967193151e-06,
   "CH3CHCHO": 4.308469854502315e-06,
   "CH2CHCHOH": 6.967457940653676e-07,
   "CH2CH2CHO": 3.7915109070151895e-09,
   "vinoxylmethyl": 1.8773986132137986e-08,
   "CH3CH2CHO": 0.00011710997631267747,
   "cC3H6O": 0.08403826860347338,
   "CH2CHCH2OH": 0.0001621201134731174,
   "CH3CHCHOH": 0.0005427623238337441,
   "CH3C(O)CH3": 5.644571166692906e-06,
   "nC3H7O": 3.666416970333036e-06,
   "iC3H7O": 6.625637631450086e-11,
   "CH3CH2CHOH": 4.4433130857602795e-09,
   "CH3CHCH2OH": 9.43613570193906e-08,
   "CH2CH2CH2OH": 2.7233245283723078e-11,
   "OCHCH2CH2O": 1.2239180513854156e-14,
   "oxiranylmet": 5.360567146654261e-06,
   "CH3COCH2O": 5.6153052935358866e-18,
   "CH3CH(CHO)O": 1.2329262970918591e-15,
   "CH2CHCH2OO": 1.6629845436840507e-07,
   "CHCHCH2OOH": 2.220024583175278e-12,
   "CH2CHCH2OOH": 5.902324118249046e-07,
   "CH3CHCHOOH": 4.106732364482194e-17,
   "CH3C(CH2)OOH": 1.1552952622371821e-17,
   "nC3H7OO": 9.88924415952716e-07,
   "iC3H7OO": 7.421210377978778e-06,
   "CH2CH2CH2OOH": 3.4236252863307132e-09,
   "CH3CHCH2OOH": 4.090581220901961e-10,
   "CH2CH(OOH)CH3": 3.153979337829601e-11,
   "nC3H7OOH": 3.708876572401515e-09,
   "iC3H7OOH": 2.7823565188204277e-08,
   "OCHCH2CH2OOH": 1.3556988593805844e-10,
   "cC2H3OCH2OOH": 2.505336756869109e-10,
   "CH3COCH2OOH": 1.1763469249931555e-12,
   "CH3CHOOHCHO": 1.1843669174075862e-12,
   "HOOCCCOO*": 7.844935608399012e-11,
   "HOOCC(C)OO*": 9.659245030131829e-12,
   "HOOC(C)COO*": 1.5971991828578053e-12,
   "HOOCC(C*)OOH": 7.227283640290493e-16
  }
 },
 {
  "t": 4.905129999983471,
  "T": 946.9378784130037,
  "p": 101325.0,
  "sxC": {
   "C": 1.5391470823702064e-21,
   "CH": 2.376853966237023e-16,
   "CH2": 2.8899877197463996e-10,
   "CH2(S)": 5.258636189392297e-12,
   "CH3": 9.179246971139764e-05,
   "CH4": 0.041800056056732045,
   "CO": 0.03672306594151852,
   "HCO": 2.632422624912277e-07,
   "CH2O": 0.026971623539982784,
   "HCOH": 1.1042993402577154e-10,
   "CH3O": 1.9693670078764906e-06,
   "CH2OH": 8.62231376383042e-09,
   "CH3OH": 0.0069504818547192065,
   "CO2": 0.0003476001573010175,
   "HOCO": 5.847529798831532e-10,
   "OCHO": 9.603721236673545e-16,
   "HOCHO": 2.1577508554117692e-05,
   "CH3OO": 1.514559585001467e-05,
   "CH2OOH": 3.695756165771671e-15,
   "HOCH2O": 5.1245087890058636e-14,
   "CH3OOH": 5.105450315541191e-06,
   "C2": 8.247344023150124e-22,
   "C2H": 6.282775235026851e-15,
   "C2H2": 0.0006322128689615189,
   "H2CC": 7.365170252651162e-14,
   "C2H3": 2.3635571671869378e-07,
   "C2H4": 0.12917324950062115,
   "C2H5": 7.3402207063511705e-06,
   "C2H6": 0.004427961253872968,
   "C2O": 3.6013950560032493e-16,
   "HCCO": 2.3041805727277687e-09,
   "HCCOH": 2.172193090494768e-08,
   "CH2CO": 0.0008235809281496212,
   "CHCHO": 1.5058846735117466e-09,
   "CHCHOH": 5.433929462479594e-10,
   "cC2H3O": 3.8851148414351875e-13,
   "CH3CO": 2.0303628532880042e-08,
   "CH2CHO": 3.3547782179931983e-06,
   "CH3CHO": 0.02116472914917211,
   "cC2H4O": 0.0015088819746370654,
   "CH2CHOH": 0.0019720938159021205,
   "CH3CH2O": 1.3542498930289256e-10,
   "CH3CHOH": 1.3898862267200415e-09,
   "CH2CH2OH": 9.175691032420315e-08,
   "CH3CH2OH": 1.1012870899053163e-05,
   "OCHCO": 2.2879684189115158e-15,
   "OCHCHO": 0.0003828852606306487,
   "CH2CHOO": 7.548385963419515e-09,
   "CH3C(O)O": 9.705553003663135e-16,
   "CH2CHOOH": 6.849134848236434e-10,
   "CH3C(O)OH": 8.759797926349852e-09,
   "CH3CH2OO": 4.830927835900494e-06,
   "CH3CHOOH": 4.6921877948851077e-17,
   "CH2CH2OOH": 7.42485117646174e-12,
   "CH3CH2OOH": 1.1418589408231606e-07,
   "CH3C(O)OO": 2.9007521196524947e-09,
   "CH3C(O)OOH": 4.853847950962863e-10,
   "HOCH2CH2OO": 2.6550983536877706e-10,
   "C3H2": 2.3162714843493567e-22,
   "cC3H2": 5.111551736006996e-14,
   "C3H3": 8.769368231399279e-07,
   "CH2CCH": 1.1135055595068076e-08,
   "CH2CCH2": 0.001399959923455785,
   "CH3CCH": 0.00012126698476398356,
   "cC3H4": 7.413327322161773e-10,
   "CH2CHCH2": 0.00011336987226511758,
   "CH3CHCH": 2.4728794681971815e-07,
   "CH3CCH2": 4.831015535598571e-08,
   "cC3H5": 2.572295137681809e-11,
   "C3H6": 0.583769869996667,
   "cC3H6": 1.6347568309595546e-06,
   "iC3H7": 7.614925706226292e-05,
   "nC3H7": 1.8099745378421417e-05,
   "C3H8": 0.3050509142174911,
   "CHCC*O": 3.5904590447184954e-08,
   "CH*CCO": 1.6907699169368437e-07,
   "C*CCHO": 2.8734402897257204e-16,
   "CH2CCO": 0.0002427865218299223,
   "CHCCHO": 7.468899722781882e-06,
   "C2H3CO": 4.739812484823606e-06,
   "CHCHCHO": 3.0134452035854535e-10,
   "CH2CCHO": 4.835643721865582e-08,
   "CH3CCO": 8.022641779794683e-09,
   "C2H3CHO": 0.05715238111048451,
   "CH3CHCO": 7.641356777335303e-05,
   "CH2CHCH2O": 1.213694175192533e-08,
   "propen1oxy": 4.782677681376279e-07,
   "propen2oxy": 6.669834731372189e-08,
   "CH2CCH2OH": 4.5984466116757584e-10,
   "CH2C(OH)CH2": 2.2779429393860844e-05,
   "CH3C(OH)CH": 9.059462041146196e-10,
   "CH3CH2CO": 3.6176501978693774e-11,
   "CH3C(O)CH2": 2.367909985220362e-06,
   "CH3CHCHO": 4.523197971779326e-06,
   "CH2CHCHOH": 7.382069370696509e-07,
   "CH2CH2CHO": 4.2138838460364945e-09,
   "vinoxylmethyl": 2.13336078315178e-08,
   "CH3CH2CHO": 0.00012032453223622759,
   "cC3H6O": 0.08306761929678685,
   "CH2CHCH2OH": 0.00016788735987198247,
   "CH3CHCHOH": 0.0005620411089805857,
   "CH3C(O)CH3": 5.595336487695317e-06,
   "nC3H7O": 4.385204361567095e-06,
   "iC3H7O": 6.725896876044127e-11,
   "CH3CH2CHOH": 4.990688557208016e-09,
   "CH3CHCH2OH": 9.923325864413828e-08,
   "CH2CH2CH2OH": 3.207613736937385e-11,
   "OCHCH2CH2O": 1.5048769457061774e-14,
   "oxiranylmet": 5.189341229013599e-06,
   "CH3COCH2O": 6.957999190029633e-18,
   "CH3CH(CHO)O": 1.4609580354991116e-15,
   "CH2CHCH2OO": 1.7532282784140798e-07,
   "CHCHCH2OOH": 2.6090191975415716e-12,
   "CH2CHCH2OOH": 5.967052991582541e-07,
   "CH3CHCHOOH": 4.264218619720215e-17,
   "CH3C(CH2)OOH": 1.1447043329258675e-17,
   "nC3H7OO": 8.858016374300211e-07,
   "iC3H7OO": 7.2498593427364815e-06,
   "CH2CH2CH2OOH": 3.2649502839466553e-09,
   "CH3CHCH2OOH": 4.250790371427028e-10,
   "CH2CH(OOH)CH3": 3.3413960252058324e-11,
   "nC3H7OOH": 2.9535437996153115e-09,
   "iC3H7OOH": 2.416733805564324e-08,
   "OCHCH2CH2OOH": 1.0295919405642547e-10,
   "cC2H3OCH2OOH": 2.3653108846907264e-10,
   "CH3COCH2OOH": 1.0019615565689474e-12,
   "CH3CHOOHCHO": 9.95923368158072e-13,
   "HOOCCCOO*": 6.371589156935817e-11,
   "HOOCC(C)OO*": 8.579918418399065e-12,
   "HOOC(C)COO*": 1.4417229209609816e-12,
   "HOOCC(C*)OOH": 6.751169029490157e-16
  }
 },
 {
  "t": 4.90594999998344,
  "T": 954.1892078050507,
  "p": 101325.0,
  "sxC": {
   "C": 3.1737699656007283e-21,
   "CH": 3.856491055580509e-16,
   "CH2": 3.7230042453516154e-10,
   "CH2(S)": 7.0006256334526995e-12,
   "CH3": 0.00010388156648971034,
   "CH4": 0.04318706512541207,
   "CO": 0.03800709788992592,
   "HCO": 3.23149842167426e-07,
   "CH2O": 0.027376481409915297,
   "HCOH": 1.2632814486984202e-10,
   "CH3O": 2.1263094781601804e-06,
   "CH2OH": 1.0332614461203023e-08,
   "CH3OH": 0.006874383405396983,
   "CO2": 0.0003696012726001462,
   "HOCO": 6.948125127614974e-10,
   "OCHO": 1.2194795209809725e-15,
   "HOCHO": 2.287381967232067e-05,
   "CH3OO": 1.4558495815125866e-05,
   "CH2OOH": 3.926890512007951e-15,
   "HOCH2O": 5.942398342765554e-14,
   "CH3OOH": 4.615306817178307e-06,
   "C2": 1.435186761175881e-21,
   "C2H": 8.70976824823336e-15,
   "C2H2": 0.000674373289526705,
   "H2CC": 9.823206325937564e-14,
   "C2H3": 2.900077016991947e-07,
   "C2H4": 0.13210393420958144,
   "C2H5": 8.600399900536104e-06,
   "C2H6": 0.004926186503690317,
   "C2O": 5.892286088571749e-16,
   "HCCO": 3.0377211491126226e-09,
   "HCCOH": 2.609850151695792e-08,
   "CH2CO": 0.0008656351115512506,
   "CHCHO": 1.8206412226921802e-09,
   "CHCHOH": 6.875540623409482e-10,
   "cC2H3O": 4.3465570088337717e-13,
   "CH3CO": 2.387421855495859e-08,
   "CH2CHO": 3.94337239181764e-06,
   "CH3CHO": 0.022000716948097163,
   "cC2H4O": 0.0015121238951195254,
   "CH2CHOH": 0.0020591173741029544,
   "CH3CH2O": 1.5102372063671645e-10,
   "CH3CHOH": 1.824975077344298e-09,
   "CH2CH2OH": 1.0032913084498716e-07,
   "CH3CH2OH": 1.1602957093509864e-05,
   "OCHCO": 2.5762303723037424e-15,
   "OCHCHO": 0.00038687646584612825,
   "CH2CHOO": 7.906852660022421e-09,
   "CH3C(O)O": 9.467759718352353e-16,
   "CH2CHOOH": 6.499435708371698e-10,
   "CH3C(O)OH": 8.9211306968195e-09,
   "CH3CH2OO": 4.777309959946344e-06,
   "CH3CHOOH": 5.1438972140951004e-17,
   "CH2CH2OOH": 7.872766964861782e-12,
   "CH3CH2OOH": 1.0593743697547002e-07,
   "CH3C(O)OO": 2.8757232125781633e-09,
   "CH3C(O)OOH": 4.09584766804136e-10,
   "HOCH2CH2OO": 2.4589642014115685e-10,
   "C3H2": 4.236531452981447e-22,
   "cC3H2": 8.063362001015386e-14,
   "C3H3": 1.2070405778630456e-06,
   "CH2CCH": 1.374688089228954e-08,
   "CH2CCH2": 0.0015948345957942313,
   "CH3CCH": 0.00013883540375034972,
   "cC3H4": 9.230045226922403e-10,
   "CH2CHCH2": 0.00013263918387555187,
   "CH3CHCH": 3.032705069432805e-07,
   "CH3CCH2": 6.011860143172325e-08,
   "cC3H5": 3.4025459329623067e-11,
   "C3H6": 0.5756645616601341,
   "cC3H6": 1.909167898893024e-06,
   "iC3H7": 8.700066587560918e-05,
   "nC3H7": 1.944115221704119e-05,
   "C3H8": 0.3151316610370562,
   "CHCC*O": 4.0464197651985517e-08,
   "CH*CCO": 2.039633831688268e-07,
   "C*CCHO": 3.729340926672898e-16,
   "CH2CCO": 0.00026102202593557944,
   "CHCCHO": 7.668533126556388e-06,
   "C2H3CO": 5.301948023722008e-06,
   "CHCHCHO": 3.2929185458241286e-10,
   "CH2CCHO": 5.4884991215064e-08,
   "CH3CCO": 9.816503867270943e-09,
   "C2H3CHO": 0.058482204936809806,
   "CH3CHCO": 8.096670200373255e-05,
   "CH2CHCH2O": 1.3922492753556446e-08,
   "propen1oxy": 4.654546867916249e-07,
   "propen2oxy": 6.483000833721669e-08,
   "CH2CCH2OH": 5.533826394275386e-10,
   "CH2C(OH)CH2": 2.6562402068356877e-05,
   "CH3C(OH)CH": 1.0662266454849762e-09,
   "CH3CH2CO": 4.1996498017301877e-11,
   "CH3C(O)CH2": 2.4719819118002034e-06,
   "CH3CHCHO": 4.724487218360757e-06,
   "CH2CHCHOH": 7.780037184921546e-07,
   "CH2CH2CHO": 4.645195793724744e-09,
   "vinoxylmethyl": 2.4016820159411953e-08,
   "CH3CH2CHO": 0.00012333894180937204,
   "cC3H6O": 0.08206312345000495,
   "CH2CHCH2OH": 0.00017341891097803557,
   "CH3CHCHOH": 0.000580712324915097,
   "CH3C(O)CH3": 5.561593068842536e-06,
   "nC3H7O": 5.198670107186161e-06,
   "iC3H7O": 6.779450379189903e-11,
   "CH3CH2CHOH": 5.560030761801327e-09,
   "CH3CHCH2OH": 1.0374151799585483e-07,
   "CH2CH2CH2OH": 3.74521558475559e-11,
   "OCHCH2CH2O": 1.8354581043987232e-14,
   "oxiranylmet": 5.027134054939009e-06,
   "CH3COCH2O": 8.543059115161967e-18,
   "CH3CH(CHO)O": 1.720418902400696e-15,
   "CH2CHCH2OO": 1.8387377573327007e-07,
   "CHCHCH2OOH": 3.0469784675333124e-12,
   "CH2CHCH2OOH": 5.981871918762236e-07,
   "CH3CHCHOOH": 4.409954649449261e-17,
   "CH3C(CH2)OOH": 1.1302111975460432e-17,
   "nC3H7OO": 7.89042957786132e-07,
   "iC3H7OO": 7.037442754206615e-06,
   "CH2CH2CH2OOH": 3.094571091714415e-09,
   "CH3CHCH2OOH": 4.3879658310070864e-10,
   "CH2CH(OOH)CH3": 3.5177963432432384e-11,
   "nC3H7OOH": 2.339891531732106e-09,
   "iC3H7OOH": 2.0866174241200767e-08,
   "OCHCH2CH2OOH": 7.78616181573569e-11,
   "cC2H3OCH2OOH": 2.2300431415871417e-10,
   "CH3COCH2OOH": 8.495369339033825e-13,
   "CH3CHOOHCHO": 8.331899696162461e-13,
   "HOOCCCOO*": 5.1468745600159734e-11,
   "HOOCC(C)OO*": 7.576028828290748e-12,
   "HOOC(C)COO*": 1.2942630369427197e-12,
   "HOOCC(C*)OOH": 6.2692526505111e-16
  }
 },
 {
  "t": 4.906639999983414,
  "T": 961.3782613271743,
  "p": 101325.0,
  "sxC": {
   "C": 6.343923523748353e-21,
   "CH": 6.124648097821518e-16,
   "CH2": 4.746747072908932e-10,
   "CH2(S)": 9.175225075177684e-12,
   "CH3": 0.00011672856952317096,
   "CH4": 0.044564041593628666,
   "CO": 0.03930058496277526,
   "HCO": 3.9314701633774033e-07,
   "CH2O": 0.027737719349836452,
   "HCOH": 1.4336525294404191e-10,
   "CH3O": 2.272246670047255e-06,
   "CH2OH": 1.2278094535091195e-08,
   "CH3OH": 0.0067924823610413685,
   "CO2": 0.00039235291861061477,
   "HOCO": 8.199620676154337e-10,
   "OCHO": 1.5314347559513062e-15,
   "HOCHO": 2.4201261997181502e-05,
   "CH3OO": 1.3934943768116843e-05,
   "CH2OOH": 4.12137454392688e-15,
   "HOCH2O": 6.822520503683623e-14,
   "CH3OOH": 4.15689046027234e-06,
   "C2": 2.453570403643292e-21,
   "C2H": 1.1999652302651892e-14,
   "C2H2": 0.0007209476291025668,
   "H2CC": 1.307403705602449e-13,
   "C2H3": 3.5328033571521344e-07,
   "C2H4": 0.13505493497581297,
   "C2H5": 9.98551354269254e-06,
   "C2H6": 0.005455124290186462,
   "C2O": 9.453984035232566e-16,
   "HCCO": 3.963384276558527e-09,
   "HCCOH": 3.125743454262188e-08,
   "CH2CO": 0.0009088160162506502,
   "CHCHO": 2.185990706734503e-09,
   "CHCHOH": 8.586393876201171e-10,
   "cC2H3O": 4.823185389654225e-13,
   "CH3CO": 2.780296611569696e-08,
   "CH2CHO": 4.591209539365424e-06,
   "CH3CHO": 0.022780756036905905,
   "cC2H4O": 0.0015131251450170116,
   "CH2CHOH": 0.0021460662522321873,
   "CH3CH2O": 1.6656342232720904e-10,
   "CH3CHOH": 2.3656335268664893e-09,
   "CH2CH2OH": 1.0886962247881727e-07,
   "CH3CH2OH": 1.2221023218802776e-05,
   "OCHCO": 2.8860983324732687e-15,
   "OCHCHO": 0.00039086086425673544,
   "CH2CHOO": 8.244482460782008e-09,
   "CH3C(O)O": 9.165051714951264e-16,
   "CH2CHOOH": 6.137832843562844e-10,
   "CH3C(O)OH": 9.086000395330888e-09,
   "CH3CH2OO": 4.695859315645241e-06,
   "CH3CHOOH": 5.556683231884214e-17,
   "CH2CH2OOH": 8.295609749149382e-12,
   "CH3CH2OOH": 9.772695883844978e-08,
   "CH3C(O)OO": 2.831859600472179e-09,
   "CH3C(O)OOH": 3.4382860855990285e-10,
   "HOCH2CH2OO": 2.2667885568042352e-10,
   "C3H2": 7.594603701669964e-22,
   "cC3H2": 1.2522574741629695e-13,
   "C3H3": 1.6387202511875998e-06,
   "CH2CCH": 1.6996294198460574e-08,
   "CH2CCH2": 0.00180506820193426,
   "CH3CCH": 0.00015910574862850206,
   "cC3H4": 1.1412326494830177e-09,
   "CH2CHCH2": 0.00015402754608883303,
   "CH3CHCH": 3.6794242789922014e-07,
   "CH3CCH2": 7.418554178289425e-08,
   "cC3H5": 4.452573479160364e-11,
   "C3H6": 0.567665254112248,
   "cC3H6": 2.2290635408496438e-06,
   "iC3H7": 9.848777645705361e-05,
   "nC3H7": 2.0775786473971702e-05,
   "C3H8": 0.3251552106007036,
   "CHCC*O": 4.547490591450106e-08,
   "CH*CCO": 2.443390399954106e-07,
   "C*CCHO": 4.810594847057579e-16,
   "CH2CCO": 0.0002801737284995712,
   "CHCCHO": 7.865596627581177e-06,
   "C2H3CO": 5.916748484040798e-06,
   "CHCHCHO": 3.5897062219974934e-10,
   "CH2CCHO": 6.178043888243055e-08,
   "CH3CCO": 1.1906665783919632e-08,
   "C2H3CHO": 0.059751117427851545,
   "CH3CHCO": 8.576720803633015e-05,
   "CH2CHCH2O": 1.5792727225054666e-08,
   "propen1oxy": 4.532083336073473e-07,
   "propen2oxy": 6.305442889665127e-08,
   "CH2CCH2OH": 6.573489886205505e-10,
   "CH2C(OH)CH2": 3.073612747979111e-05,
   "CH3C(OH)CH": 1.2484800591290906e-09,
   "CH3CH2CO": 4.837672606583669e-11,
   "CH3C(O)CH2": 2.566645246816084e-06,
   "CH3CHCHO": 4.90634114443732e-06,
   "CH2CHCHOH": 8.149710607742836e-07,
   "CH2CH2CHO": 5.072747178967042e-09,
   "vinoxylmethyl": 2.674636135039707e-08,
   "CH3CH2CHO": 0.00012608257539655046,
   "cC3H6O": 0.08104239078025217,
   "CH2CHCH2OH": 0.00017862468910961592,
   "CH3CHCHOH": 0.0005984777754199229,
   "CH3C(O)CH3": 5.544567552333248e-06,
   "nC3H7O": 6.093896980381146e-06,
   "iC3H7O": 6.782563049249134e-11,
   "CH3CH2CHOH": 6.1357762286607256e-09,
   "CH3CHCH2OH": 1.0774110947478264e-07,
   "CH2CH2CH2OH": 4.3253284661347225e-11,
   "OCHCH2CH2O": 2.2134250119158362e-14,
   "oxiranylmet": 4.875133116275734e-06,
   "CH3COCH2O": 1.0361942346717603e-17,
   "CH3CH(CHO)O": 2.009082455807744e-15,
   "CH2CHCH2OO": 1.9170736369614046e-07,
   "CHCHCH2OOH": 3.528642970387462e-12,
   "CH2CHCH2OOH": 5.946915292945092e-07,
   "CH3CHCHOOH": 4.5393498057687813e-17,
   "CH3C(CH2)OOH": 1.11211437162518e-17,
   "nC3H7OO": 6.998563712320278e-07,
   "iC3H7OO": 6.78845614217245e-06,
   "CH2CH2CH2OOH": 2.9164230985612226e-09,
   "CH3CHCH2OOH": 4.49661386931019e-10,
   "CH2CH(OOH)CH3": 3.677810872547942e-11,
   "nC3H7OOH": 1.849521653021234e-09,
   "iC3H7OOH": 1.7939158594300147e-08,
   "OCHCH2CH2OOH": 5.883472264806007e-11,
   "cC2H3OCH2OOH": 2.10013950895855e-10,
   "CH3COCH2OOH": 7.185727765048983e-13,
   "CH3CHOOHCHO": 6.949828211153017e-13,
   "HOOCCCOO*": 4.145655901906342e-11,
   "HOOCC(C)OO*": 6.659467891280517e-12,
   "HOOC(C)COO*": 1.1571593933079551e-12,
   "HOOCC(C*)OOH": 5.792860480965092e-16
  }
 },
 {
  "t": 4.907219999983392,
  "T": 968.4171775410301,
  "p": 101325.00000000001,
  "sxC": {
   "C": 1.2203129200667767e-20,
   "CH": 9.474367692024733e-16,
   "CH2": 5.973878658566571e-10,
   "CH2(S)": 1.1806055647456517e-11,
   "CH3": 0.00013007764835072083,
   "CH4": 0.045915301513713376,
   "CO": 0.04059014086134359,
   "HCO": 4.729857995163507e-07,
   "CH2O": 0.02804869345626465,
   "HCOH": 1.6114870326645397e-10,
   "CH3O": 2.4023576375389607e-06,
   "CH2OH": 1.444219606871969e-08,
   "CH3OH": 0.006706270449030486,
   "CO2": 0.0004155745367652262,
   "HOCO": 9.593930513682439e-10,
   "OCHO": 1.897525605549801e-15,
   "HOCHO": 2.554144257706408e-05,
   "CH3OO": 1.328973363643761e-05,
   "CH2OOH": 4.2714428650853596e-15,
   "HOCH2O": 7.744469031323205e-14,
   "CH3OOH": 3.735271457713789e-06,
   "C2": 4.094502693386634e-21,
   "C2H": 1.636303910772988e-14,
   "C2H2": 0.0007717817440313514,
   "H2CC": 1.7305473044642166e-13,
   "C2H3": 4.2632967444524114e-07,
   "C2H4": 0.13799714864992768,
   "C2H5": 1.1470257748819357e-05,
   "C2H6": 0.006006632322576161,
   "C2O": 1.480293483489388e-15,
   "HCCO": 5.103833074348868e-09,
   "HCCOH": 3.722122667455633e-08,
   "CH2CO": 0.0009527003719803484,
   "CHCHO": 2.6013108888962003e-09,
   "CHCHOH": 1.0559778327012352e-09,
   "cC2H3O": 5.303358948998689e-13,
   "CH3CO": 3.201623909940422e-08,
   "CH2CHO": 5.2864077048932055e-06,
   "CH3CHO": 0.02348931347740564,
   "cC2H4O": 0.0015120802207231041,
   "CH2CHOH": 0.002231908493407303,
   "CH3CH2O": 1.8152658490674477e-10,
   "CH3CHOH": 3.018066065986467e-09,
   "CH2CH2OH": 1.1716775424048766e-07,
   "CH3CH2OH": 1.2861211972235069e-05,
   "OCHCO": 3.2130667344030916e-15,
   "OCHCHO": 0.00039480917040265816,
   "CH2CHOO": 8.55354190351532e-09,
   "CH3C(O)O": 8.811322975643409e-16,
   "CH2CHOOH": 5.773910381100763e-10,
   "CH3C(O)OH": 9.254640633354226e-09,
   "CH3CH2OO": 4.589307760058624e-06,
   "CH3CHOOH": 5.911762865823813e-17,
   "CH2CH2OOH": 8.683490750928846e-12,
   "CH3CH2OOH": 8.973812481436954e-08,
   "CH3C(O)OO": 2.770894297209496e-09,
   "CH3C(O)OOH": 2.877598385029492e-10,
   "HOCH2CH2OO": 2.0824800798804832e-10,
   "C3H2": 1.3263759767460938e-21,
   "cC3H2": 1.9063907349903734e-13,
   "C3H3": 2.1881385385103565e-06,
   "CH2CCH": 2.0989556090993287e-08,
   "CH2CCH2": 0.002027755101997692,
   "CH3CCH": 0.00018213294549857426,
   "cC3H4": 1.398404951887324e-09,
   "CH2CHCH2": 0.00017726659408554867,
   "CH3CHCH": 4.4072172334015456e-07,
   "CH3CCH2": 9.057063869024978e-08,
   "cC3H5": 5.7483709462112476e-11,
   "C3H6": 0.5598623836486805,
   "cC3H6": 2.596141946121192e-06,
   "iC3H7": 0.00011031926738181906,
   "nC3H7": 2.2071670853964447e-05,
   "C3H8": 0.33501694086070816,
   "CHCC*O": 5.087777168558968e-08,
   "CH*CCO": 2.90139783936328e-07,
   "C*CCHO": 6.147613369818419e-16,
   "CH2CCO": 0.0003000278771386669,
   "CHCCHO": 8.055814804176033e-06,
   "C2H3CO": 6.579973588514453e-06,
   "CHCHCHO": 3.898124977867878e-10,
   "CH2CCHO": 6.890006169137464e-08,
   "CH3CCO": 1.4287757967289238e-08,
   "C2H3CHO": 0.060945459332157816,
   "CH3CHCO": 9.079262915780982e-05,
   "CH2CHCH2O": 1.769767396758252e-08,
   "propen1oxy": 4.4162957700555576e-07,
   "propen2oxy": 6.138429086189444e-08,
   "CH2CCH2OH": 7.697069307619502e-10,
   "CH2C(OH)CH2": 3.5250644632625264e-05,
   "CH3C(OH)CH": 1.4513275875510722e-09,
   "CH3CH2CO": 5.520066131612408e-11,
   "CH3C(O)CH2": 2.649676527971062e-06,
   "CH3CHCHO": 5.06440805489822e-06,
   "CH2CHCHOH": 8.481948238256847e-07,
   "CH2CH2CHO": 5.484642437970543e-09,
   "vinoxylmethyl": 2.9443624190582156e-08,
   "CH3CH2CHO": 0.00012849842179745414,
   "cC3H6O": 0.0800217547971936,
   "CH2CHCH2OH": 0.00018343956753379712,
   "CH3CHCHOH": 0.0006151119672932208,
   "CH3C(O)CH3": 5.544498551544798e-06,
   "nC3H7O": 7.0517736849665635e-06,
   "iC3H7O": 6.73555638538131e-11,
   "CH3CH2CHOH": 6.702410927852541e-09,
   "CH3CHCH2OH": 1.1113097689261521e-07,
   "CH2CH2CH2OH": 4.93380178873055e-11,
   "OCHCH2CH2O": 2.6332914999516632e-14,
   "oxiranylmet": 4.73393611390375e-06,
   "CH3COCH2O": 1.239011246329356e-17,
   "CH3CH(CHO)O": 2.323199193310953e-15,
   "CH2CHCH2OO": 1.9864192349258722e-07,
   "CHCHCH2OOH": 4.0462719633814185e-12,
   "CH2CHCH2OOH": 5.866264547771484e-07,
   "CH3CHCHOOH": 4.649193603442292e-17,
   "CH3C(CH2)OOH": 1.0909402610297664e-17,
   "nC3H7OO": 6.189642666708703e-07,
   "iC3H7OO": 6.510021002301838e-06,
   "CH2CH2CH2OOH": 2.7348924476027712e-09,
   "CH3CHCH2OOH": 4.5735849791990266e-10,
   "CH2CH(OOH)CH3": 3.8175864436012175e-11,
   "nC3H7OOH": 1.462612201045335e-09,
   "iC3H7OOH": 1.538441925096751e-08,
   "OCHCH2CH2OOH": 4.4562337418902135e-11,
   "cC2H3OCH2OOH": 1.9762226845339664e-10,
   "CH3COCH2OOH": 6.076180260599569e-13,
   "CH3CHOOHCHO": 5.791975275608754e-13,
   "HOOCCCOO*": 3.337908944295863e-11,
   "HOOCC(C)OO*": 5.836352671803984e-12,
   "HOOC(C)COO*": 1.0319271539274323e-12,
   "HOOCC(C*)OOH": 5.332142559281786e-16
  }
 },
 {
  "t": 4.907729999983372,
  "T": 975.5577300889561,
  "p": 101325.0,
  "sxC": {
   "C": 2.313491395052774e-20,
   "CH": 1.4503845101694024e-15,
   "CH2": 7.483108923905708e-10,
   "CH2(S)": 1.5051562909246864e-11,
   "CH3": 0.00014431883918510915,
   "CH4": 0.047290649287370104,
   "CO": 0.04192496439119675,
   "HCO": 5.664261647837049e-07,
   "CH2O": 0.02831718074763048,
   "HCOH": 1.8012961807430202e-10,
   "CH3O": 2.5182427715306273e-06,
   "CH2OH": 1.69163995543577e-08,
   "CH3OH": 0.00661296006145928,
   "CO2": 0.00044012414245741356,
   "HOCO": 1.1192922005968828e-09,
   "OCHO": 2.337925415142311e-15,
   "HOCHO": 2.6941272279155e-05,
   "CH3OO": 1.2606440529229172e-05,
   "CH2OOH": 4.377246096223211e-15,
   "HOCH2O": 8.731335090773297e-14,
   "CH3OOH": 3.3356043839910288e-06,
   "C2": 6.791509661858577e-21,
   "C2H": 2.2325509966160374e-14,
   "C2H2": 0.0008293257353053391,
   "H2CC": 2.301226721465154e-13,
   "C2H3": 5.131317987192659e-07,
   "C2H4": 0.14104452013126945,
   "C2H5": 1.309984005841666e-05,
   "C2H6": 0.006599627896823214,
   "C2O": 2.2995082988397884e-15,
   "HCCO": 6.547746886688747e-09,
   "HCCOH": 4.4325714458247085e-08,
   "CH2CO": 0.0009990294772269249,
   "CHCHO": 3.0873354261785756e-09,
   "CHCHOH": 1.2885806358365935e-09,
   "cC2H3O": 5.798304764388415e-13,
   "CH3CO": 3.664111561181021e-08,
   "CH2CHO": 6.050332189163785e-06,
   "CH3CHO": 0.02414441096113685,
   "cC2H4O": 0.0015090593043215867,
   "CH2CHOH": 0.002319774532468994,
   "CH3CH2O": 1.961031000561596e-10,
   "CH3CHOH": 3.8220042626748264e-09,
   "CH2CH2OH": 1.254123538595182e-07,
   "CH3CH2OH": 1.3548655251144823e-05,
   "OCHCO": 3.5686698311313745e-15,
   "OCHCHO": 0.00039887370369462585,
   "CH2CHOO": 8.840960386106529e-09,
   "CH3C(O)O": 8.403559939115066e-16,
   "CH2CHOOH": 5.399200981549624e-10,
   "CH3C(O)OH": 9.435684345587667e-09,
   "CH3CH2OO": 4.455130618772112e-06,
   "CH3CHOOH": 6.20783844197309e-17,
   "CH2CH2OOH": 9.045052428271751e-12,
   "CH3CH2OOH": 8.176272009113428e-08,
   "CH3C(O)OO": 2.69164966228175e-09,
   "CH3C(O)OOH": 2.385429571479578e-10,
   "HOCH2CH2OO": 1.9009125969515509e-10,
   "C3H2": 2.30369490924076e-21,
   "cC3H2": 2.8899177999460633e-13,
   "C3H3": 2.90496095851712e-06,
   "CH2CCH": 2.6086174166161036e-08,
   "CH2CCH2": 0.002271023968502525,
   "CH3CCH": 0.0002091949983907042,
   "cC3H4": 1.7111945724978012e-09,
   "CH2CHCH2": 0.0002032358772006203,
   "CH3CHCH": 5.245701439040041e-07,
   "CH3CCH2": 1.1019478573410726e-07,
   "cC3H5": 7.390645684017534e-11,
   "C3H6": 0.5519706658955341,
   "cC3H6": 3.0318555458767987e-06,
   "iC3H7": 0.00012275837718861868,
   "nC3H7": 2.3358615610219907e-05,
   "C3H8": 0.34508887608712424,
   "CHCC*O": 5.688219149546821e-08,
   "CH*CCO": 3.436808075753323e-07,
   "C*CCHO": 7.850301507448395e-16,
   "CH2CCO": 0.00032135639971937296,
   "CHCCHO": 8.244284627036945e-06,
   "C2H3CO": 7.321238613389403e-06,
   "CHCHCHO": 4.2272061393072597e-10,
   "CH2CCHO": 7.644552227076723e-08,
   "CH3CCO": 1.707590681846551e-08,
   "C2H3CHO": 0.06210805018700249,
   "CH3CHCO": 9.627568436071057e-05,
   "CH2CHCH2O": 1.967793428977216e-08,
   "propen1oxy": 4.302720409512984e-07,
   "propen2oxy": 5.975383040795488e-08,
   "CH2CCH2OH": 8.937471600442637e-10,
   "CH2C(OH)CH2": 4.027982008714738e-05,
   "CH3C(OH)CH": 1.6834515050776237e-09,
   "CH3CH2CO": 6.267441857792344e-11,
   "CH3C(O)CH2": 2.7228187358304284e-06,
   "CH3CHCHO": 5.201910743592448e-06,
   "CH2CHCHOH": 8.783535056636925e-07,
   "CH2CH2CHO": 5.888858438220701e-09,
   "vinoxylmethyl": 3.215898486866991e-08,
   "CH3CH2CHO": 0.00013063689987896374,
   "cC3H6O": 0.07896723927397745,
   "CH2CHCH2OH": 0.00018802452241415684,
   "CH3CHCHOH": 0.0006311739064731049,
   "CH3C(O)CH3": 5.561890257022314e-06,
   "nC3H7O": 8.097758774373616e-06,
   "iC3H7O": 6.636731496919575e-11,
   "CH3CH2CHOH": 7.271516501948835e-09,
   "CH3CHCH2OH": 1.1397426536059354e-07,
   "CH2CH2CH2OH": 5.584718294848092e-11,
   "OCHCH2CH2O": 3.109472613218783e-14,
   "oxiranylmet": 4.597634805932425e-06,
   "CH3COCH2O": 1.469907097232561e-17,
   "CH3CH(CHO)O": 2.6744626087125147e-15,
   "CH2CHCH2OO": 2.0482833525377301e-07,
   "CHCHCH2OOH": 4.617220905970199e-12,
   "CH2CHCH2OOH": 5.740218129350745e-07,
   "CH3CHCHOOH": 4.741556582681338e-17,
   "CH3C(CH2)OOH": 1.0661634327957784e-17,
   "nC3H7OO": 5.433374978634538e-07,
   "iC3H7OO": 6.19594202637135e-06,
   "CH2CH2CH2OOH": 2.545642467079616e-09,
   "CH3CHCH2OOH": 4.619535585683137e-10,
   "CH2CH(OOH)CH3": 3.9400865893511414e-11,
   "nC3H7OOH": 1.147249512002407e-09,
   "iC3H7OOH": 1.3085631272279863e-08,
   "OCHCH2CH2OOH": 3.348614465827199e-11,
   "cC2H3OCH2OOH": 1.8533771502581505e-10,
   "CH3COCH2OOH": 5.105503458154788e-13,
   "CH3CHOOHCHO": 4.790309826791826e-13,
   "HOOCCCOO*": 2.6650038365023733e-11,
   "HOOCC(C)OO*": 5.074656445256393e-12,
   "HOOC(C)COO*": 9.141352611016177e-13,
   "HOOCC(C*)OOH": 4.874778833260896e-16
  }
 },
 {
  "t": 4.908169999983356,
  "T": 982.6019973126845,
  "p": 101325.0,
  "sxC": {
   "C": 4.2475694071383383e-20,
   "CH": 2.1716671148818572e-15,
   "CH2": 9.271933660385796e-10,
   "CH2(S)": 1.8886291875829664e-11,
   "CH3": 0.0001589631532690975,
   "CH4": 0.04865372298800711,
   "CO": 0.0432713166802464,
   "HCO": 6.7179090448573e-07,
   "CH2O": 0.02853220548798114,
   "HCOH": 1.9957328806370053e-10,
   "CH3O": 2.6139468343879004e-06,
   "CH2OH": 1.9646766079274335e-08,
   "CH3OH": 0.006515378620965098,
   "CO2": 0.00046535704389693324,
   "HOCO": 1.2964723526248433e-09,
   "OCHO": 2.8479628985225196e-15,
   "HOCHO": 2.836111081250664e-05,
   "CH3OO": 1.1910692606044453e-05,
   "CH2OOH": 4.431845374937896e-15,
   "HOCH2O": 9.74417961358699e-14,
   "CH3OOH": 2.969259336090346e-06,
   "C2": 1.1036897963769138e-20,
   "C2H": 3.0207989793917914e-14,
   "C2H2": 0.0008927254612904103,
   "H2CC": 3.0501162289107936e-13,
   "C2H3": 6.128258649640586e-07,
   "C2H4": 0.1441219379090845,
   "C2H5": 1.481821017431116e-05,
   "C2H6": 0.007216952071124513,
   "C2O": 3.501856632026707e-15,
   "HCCO": 8.312687189571477e-09,
   "HCCOH": 5.251289361220841e-08,
   "CH2CO": 0.0010467239620293232,
   "CHCHO": 3.6371712465541456e-09,
   "CHCHOH": 1.5516782975018736e-09,
   "cC2H3O": 6.287882898269879e-13,
   "CH3CO": 4.151832038630718e-08,
   "CH2CHO": 6.857278463908505e-06,
   "CH3CHO": 0.02472044187153005,
   "cC2H4O": 0.0015042034535397322,
   "CH2CHOH": 0.0024073021559547886,
   "CH3CH2O": 2.095376146810047e-10,
   "CH3CHOH": 4.77146651723741e-09,
   "CH2CH2OH": 1.332667395178201e-07,
   "CH3CH2OH": 1.4266209014225803e-05,
   "OCHCO": 3.942852529892209e-15,
   "OCHCHO": 0.0004029441961235648,
   "CH2CHOO": 9.09460756370078e-09,
   "CH3C(O)O": 7.963206574260261e-16,
   "CH2CHOOH": 5.028209467733774e-10,
   "CH3C(O)OH": 9.626996137094264e-09,
   "CH3CH2OO": 4.29849138636305e-06,
   "CH3CHOOH": 6.424085412105621e-17,
   "CH2CH2OOH": 9.365109205888928e-12,
   "CH3CH2OOH": 7.409248236932098e-08,
   "CH3C(O)OO": 2.5974944650508375e-09,
   "CH3C(O)OOH": 1.9683253086497554e-10,
   "HOCH2CH2OO": 1.7284070652328937e-10,
   "C3H2": 3.920362612078424e-21,
   "cC3H2": 4.314493909402706e-13,
   "C3H3": 3.8058501684353228e-06,
   "CH2CCH": 3.2427661699267387e-08,
   "CH2CCH2": 0.0025284038741632867,
   "CH3CCH": 0.0002400855259069562,
   "cC3H4": 2.080071830164755e-09,
   "CH2CHCH2": 0.0002312642257576829,
   "CH3CHCH": 6.174185634521983e-07,
   "CH3CCH2": 1.3289318568150612e-07,
   "cC3H5": 9.398710521431092e-11,
   "C3H6": 0.5442028385443156,
   "cC3H6": 3.534132120023077e-06,
   "iC3H7": 0.00013527734170372684,
   "nC3H7": 2.4583648801311282e-05,
   "C3H8": 0.35511181517162055,
   "CHCC*O": 6.334004849627002e-08,
   "CH*CCO": 4.042692528224791e-07,
   "C*CCHO": 9.94758540174525e-16,
   "CH2CCO": 0.0003436470743943603,
   "CHCCHO": 8.424247562245998e-06,
   "C2H3CO": 8.127204849167928e-06,
   "CHCHCHO": 4.5654327343038546e-10,
   "CH2CCHO": 8.41508508517223e-08,
   "CH3CCO": 2.0227584743622815e-08,
   "C2H3CHO": 0.06320613394275895,
   "CH3CHCO": 0.00010212820039829206,
   "CH2CHCH2O": 2.1649131486813283e-08,
   "propen1oxy": 4.1942472386842044e-07,
   "propen2oxy": 5.8203447688107837e-08,
   "CH2CCH2OH": 1.025081373900163e-09,
   "CH2C(OH)CH2": 4.5697394021768887e-05,
   "CH3C(OH)CH": 1.939800444651923e-09,
   "CH3CH2CO": 7.053785550752698e-11,
   "CH3C(O)CH2": 2.7828763983649677e-06,
   "CH3CHCHO": 5.312750935991605e-06,
   "CH2CHCHOH": 9.041213849988706e-07,
   "CH2CH2CHO": 6.267538236469711e-09,
   "vinoxylmethyl": 3.4770073991277966e-08,
   "CH3CH2CHO": 0.00013239803173171352,
   "cC3H6O": 0.07790992343919766,
   "CH2CHCH2OH": 0.00019223790118451525,
   "CH3CHCHOH": 0.0006461717712979,
   "CH3C(O)CH3": 5.596831839897895e-06,
   "nC3H7O": 9.191210816192291e-06,
   "iC3H7O": 6.489520751773213e-11,
   "CH3CH2CHOH": 7.818352432770384e-09,
   "CH3CHCH2OH": 1.1613988414874608e-07,
   "CH2CH2CH2OH": 6.25068092011765e-11,
   "OCHCH2CH2O": 3.627102061470198e-14,
   "oxiranylmet": 4.469336313178308e-06,
   "CH3COCH2O": 1.7218157747533962e-17,
   "CH3CH(CHO)O": 3.053492760713717e-15,
   "CH2CHCH2OO": 2.1000309862722437e-07,
   "CHCHCH2OOH": 5.2240466104296705e-12,
   "CH2CHCH2OOH": 5.57583968650826e-07,
   "CH3CHCHOOH": 4.8121614561783766e-17,
   "CH3C(CH2)OOH": 1.038696607850036e-17,
   "nC3H7OO": 4.7499043362557944e-07,
   "iC3H7OO": 5.859040889105355e-06,
   "CH2CH2CH2OOH": 2.356111344136691e-09,
   "CH3CHCH2OOH": 4.6315122546690316e-10,
   "CH2CH(OOH)CH3": 4.0401123907442167e-11,
   "nC3H7OOH": 8.983749327286395e-10,
   "iC3H7OOH": 1.108589940051782e-08,
   "OCHCH2CH2OOH": 2.5154649299822367e-11,
   "cC2H3OCH2OOH": 1.734818575424884e-10,
   "CH3COCH2OOH": 4.283134921557288e-13,
   "CH3CHOOHCHO": 3.9513862285610404e-13,
   "HOOCCCOO*": 2.1224663264889914e-11,
   "HOOCC(C)OO*": 4.393468329177511e-12,
   "HOOC(C)COO*": 8.070860073630517e-13,
   "HOOCC(C*)OOH": 4.437238871002386e-16
  }
 },
 {
  "t": 4.908549999983341,
  "T": 989.4807102902976,
  "p": 101325.0,
  "sxC": {
   "C": 7.51903907372461e-20,
   "CH": 3.171043284273916e-15,
   "CH2": 1.1345284328251492e-09,
   "CH2(S)": 2.3290319824420645e-11,
   "CH3": 0.00017372756065345063,
   "CH4": 0.0499927250498781,
   "CO": 0.04461739965605395,
   "HCO": 7.88025020802864e-07,
   "CH2O": 0.02869130631130919,
   "HCOH": 2.1901708267919944e-10,
   "CH3O": 2.6874057436905365e-06,
   "CH2OH": 2.2601452936589837e-08,
   "CH3OH": 0.0064150375762217745,
   "CO2": 0.0004910003767698964,
   "HOCO": 1.4890892102096008e-09,
   "OCHO": 3.4251771550720963e-15,
   "HOCHO": 2.9783727133452675e-05,
   "CH3OO": 1.1217127409569858e-05,
   "CH2OOH": 4.435315863108319e-15,
   "HOCH2O": 1.075741860995344e-13,
   "CH3OOH": 2.638265810246118e-06,
   "C2": 1.7496624760898733e-20,
   "C2H": 4.04129519179564e-14,
   "C2H2": 0.0009617537512077599,
   "H2CC": 4.018178679942624e-13,
   "C2H3": 7.251700091376723e-07,
   "C2H4": 0.14720422399070154,
   "C2H5": 1.658713201100903e-05,
   "C2H6": 0.007849744696648862,
   "C2O": 5.211979528765374e-15,
   "HCCO": 1.042513090319291e-08,
   "HCCOH": 6.177489045797477e-08,
   "CH2CO": 0.0010954167170565449,
   "CHCHO": 4.247755411038987e-09,
   "CHCHOH": 1.8416774849709333e-09,
   "cC2H3O": 6.760433278479311e-13,
   "CH3CO": 4.654033518121745e-08,
   "CH2CHO": 7.690265845910538e-06,
   "CH3CHO": 0.025208994582282828,
   "cC2H4O": 0.0014976944773600616,
   "CH2CHOH": 0.0024936586443048696,
   "CH3CH2O": 2.2141890057859772e-10,
   "CH3CHOH": 5.861381621124812e-09,
   "CH2CH2OH": 1.4056636177850243e-07,
   "CH3CH2OH": 1.5005672225413907e-05,
   "OCHCO": 4.330073327055684e-15,
   "OCHCHO": 0.00040697080200444624,
   "CH2CHOO": 9.30986136427342e-09,
   "CH3C(O)O": 7.507258812722147e-16,
   "CH2CHOOH": 4.668244201715607e-10,
   "CH3C(O)OH": 9.829028434065479e-09,
   "CH3CH2OO": 4.124098967245536e-06,
   "CH3CHOOH": 6.552900786608877e-17,
   "CH2CH2OOH": 9.637975884020008e-12,
   "CH3CH2OOH": 6.685212398221958e-08,
   "CH3C(O)OO": 2.491675177656512e-09,
   "CH3C(O)OOH": 1.619939503092833e-10,
   "HOCH2CH2OO": 1.5673074070370328e-10,
   "C3H2": 6.510204266114428e-21,
   "cC3H2": 6.325233846030717e-13,
   "C3H3": 4.9117589270711795e-06,
   "CH2CCH": 4.022018294088553e-08,
   "CH2CCH2": 0.002796566781764314,
   "CH3CCH": 0.0002748477457147196,
   "cC3H4": 2.508154745386373e-09,
   "CH2CHCH2": 0.0002609599417721162,
   "CH3CHCH": 7.177860147639326e-07,
   "CH3CCH2": 1.5863167426965055e-07,
   "cC3H5": 1.180117693713423e-10,
   "C3H6": 0.5366282233324605,
   "cC3H6": 4.104781241238078e-06,
   "iC3H7": 0.00014753598192140854,
   "nC3H7": 2.5719937080782266e-05,
   "C3H8": 0.36500184178674855,
   "CHCC*O": 7.017163147610004e-08,
   "CH*CCO": 4.716812527621495e-07,
   "C*CCHO": 1.2480694737402616e-15,
   "CH2CCO": 0.0003666919832807253,
   "CHCCHO": 8.592955605132639e-06,
   "C2H3CO": 8.9933515817998e-06,
   "CHCHCHO": 4.905810032996972e-10,
   "CH2CCHO": 9.186264519937352e-08,
   "CH3CCO": 2.3720097503970036e-08,
   "C2H3CHO": 0.06423105751376315,
   "CH3CHCO": 0.00010833738206037477,
   "CH2CHCH2O": 2.356019226413723e-08,
   "propen1oxy": 4.0915087383093506e-07,
   "propen2oxy": 5.674087664113848e-08,
   "CH2CCH2OH": 1.1606636013564229e-09,
   "CH2C(OH)CH2": 5.143216813471209e-05,
   "CH3C(OH)CH": 2.217254926101827e-09,
   "CH3CH2CO": 7.86127346524144e-11,
   "CH3C(O)CH2": 2.8289761201815244e-06,
   "CH3CHCHO": 5.395381121634461e-06,
   "CH2CHCHOH": 9.250498370106917e-07,
   "CH2CH2CHO": 6.611920760118365e-09,
   "vinoxylmethyl": 3.7209131886276696e-08,
   "CH3CH2CHO": 0.00013374511818254847,
   "cC3H6O": 0.07686261359429496,
   "CH2CHCH2OH": 0.00019604163479681273,
   "CH3CHCHOH": 0.0006599587209728005,
   "CH3C(O)CH3": 5.648379278556361e-06,
   "nC3H7O": 1.0302903502208959e-05,
   "iC3H7O": 6.299975532586237e-11,
   "CH3CH2CHOH": 8.329491386187992e-09,
   "CH3CHCH2OH": 1.1760318009231868e-07,
   "CH2CH2CH2OH": 6.912752978206988e-11,
   "OCHCH2CH2O": 4.175076766699474e-14,
   "oxiranylmet": 4.349387009736672e-06,
   "CH3COCH2O": 1.9893379175042333e-17,
   "CH3CH(CHO)O": 3.4545642256271384e-15,
   "CH2CHCH2OO": 2.1409175247530474e-07,
   "CHCHCH2OOH": 5.855747478741728e-12,
   "CH2CHCH2OOH": 5.38107523730057e-07,
   "CH3CHCHOOH": 4.8601174060038e-17,
   "CH3C(CH2)OOH": 1.0092155617098894e-17,
   "nC3H7OO": 4.141295987238142e-07,
   "iC3H7OO": 5.508661323084533e-06,
   "CH2CH2CH2OOH": 2.1704575760087906e-09,
   "CH3CHCH2OOH": 4.610388207502348e-10,
   "CH2CH(OOH)CH3": 4.116510884959848e-11,
   "nC3H7OOH": 7.040311655732323e-10,
   "iC3H7OOH": 9.370308395571514e-09,
   "OCHCH2CH2OOH": 1.8941692036423156e-11,
   "cC2H3OCH2OOH": 1.621552083935762e-10,
   "CH3COCH2OOH": 3.5943705095592094e-13,
   "CH3CHOOHCHO": 3.257029927670377e-13,
   "HOOCCCOO*": 1.690016570447563e-11,
   "HOOCC(C)OO*": 3.7932184663957244e-12,
   "HOOC(C)COO*": 7.112426221430582e-13,
   "HOOCC(C*)OOH": 4.0262187574031034e-16
  }
 },
 {
  "t": 4.908889999983328,
  "T": 996.370617908166,
  "p": 101325.0,
  "sxC": {
   "C": 1.303547653956628e-19,
   "CH": 4.5625788168772976e-15,
   "CH2": 1.3784904504565168e-09,
   "CH2(S)": 2.8394038700522814e-11,
   "CH3": 0.00018885660956294666,
   "CH4": 0.05134399891458668,
   "CO": 0.04599976840711089,
   "HCO": 9.181618184023605e-07,
   "CH2O": 0.028797437718077377,
   "HCOH": 2.3869230294071165e-10,
   "CH3O": 2.73953532272473e-06,
   "CH2OH": 2.5854073822329534e-08,
   "CH3OH": 0.006309774827199164,
   "CO2": 0.0005177081899487691,
   "HOCO": 1.7021004210030177e-09,
   "OCHO": 4.087627521289975e-15,
   "HOCHO": 3.1243076701018616e-05,
   "CH3OO": 1.0514790036584014e-05,
   "CH2OOH": 4.388945764242477e-15,
   "HOCH2O": 1.1780849869940045e-13,
   "CH3OOH": 2.332904411376084e-06,
   "C2": 2.7382612018700736e-20,
   "C2H": 5.3850480543164863e-14,
   "C2H2": 0.0010387597934858818,
   "H2CC": 5.298396275127831e-13,
   "C2H3": 8.540601944493772e-07,
   "C2H4": 0.15037694531685578,
   "C2H5": 1.8429174647160567e-05,
   "C2H6": 0.008512006104823638,
   "C2O": 7.664664725451081e-15,
   "HCCO": 1.2996073804055105e-08,
   "HCCOH": 7.244699515963701e-08,
   "CH2CO": 0.0011465156166287423,
   "CHCHO": 4.938290897953001e-09,
   "CHCHOH": 2.164891006282595e-09,
   "cC2H3O": 7.221033389209232e-13,
   "CH3CO": 5.1773470433273215e-08,
   "CH2CHO": 8.561513274805108e-06,
   "CH3CHO": 0.025619046877264004,
   "cC2H4O": 0.0014894266328636162,
   "CH2CHOH": 0.0025811117105235632,
   "CH3CH2O": 2.3178254800126597e-10,
   "CH3CHOH": 7.122926139978726e-09,
   "CH2CH2OH": 1.47411338904237e-07,
   "CH3CH2OH": 1.5784916154792942e-05,
   "OCHCO": 4.738552023661961e-15,
   "OCHCHO": 0.0004110401607161068,
   "CH2CHOO": 9.489805313468519e-09,
   "CH3C(O)O": 7.035675548099538e-16,
   "CH2CHOOH": 4.3130790175639373e-10,
   "CH3C(O)OH": 1.0049813992121537e-08,
   "CH3CH2OO": 3.93035767604877e-06,
   "CH3CHOOH": 6.593664179604336e-17,
   "CH2CH2OOH": 9.867897880371777e-12,
   "CH3CH2OOH": 5.989860065291853e-08,
   "CH3C(O)OO": 2.3735751608045505e-09,
   "CH3C(O)OOH": 1.323040973647296e-10,
   "HOCH2CH2OO": 1.4140046578576913e-10,
   "C3H2": 1.069642558734231e-20,
   "cC3H2": 9.20285804938341e-13,
   "C3H3": 6.289518857939068e-06,
   "CH2CCH": 5.003475579777077e-08,
   "CH2CCH2": 0.003081918710057495,
   "CH3CCH": 0.0003148574266521708,
   "cC3H4": 3.015633995648284e-09,
   "CH2CHCH2": 0.0002929943836512122,
   "CH3CHCH": 8.276331048554818e-07,
   "CH3CCH2": 1.883271168390808e-07,
   "cC3H5": 1.4721759140456827e-10,
   "C3H6": 0.5290454324473916,
   "cC3H6": 4.7677091510072014e-06,
   "iC3H7": 0.0001596236314904999,
   "nC3H7": 2.67810340370912e-05,
   "C3H8": 0.3750291680300444,
   "CHCC*O": 7.754356535313956e-08,
   "CH*CCO": 5.482121814842193e-07,
   "C*CCHO": 1.5595540337661237e-15,
   "CH2CCO": 0.0003911261369392331,
   "CHCCHO": 8.753822723980166e-06,
   "C2H3CO": 9.947423480193036e-06,
   "CHCHCHO": 5.253256547019535e-10,
   "CH2CCHO": 9.97017723176325e-08,
   "CH3CCO": 2.7656717844302318e-08,
   "C2H3CHO": 0.06521009776347403,
   "CH3CHCO": 0.00011512415949846525,
   "CH2CHCH2O": 2.5428512119276975e-08,
   "propen1oxy": 3.991539550671133e-07,
   "propen2oxy": 5.5322907444344146e-08,
   "CH2CCH2OH": 1.3021567461070053e-09,
   "CH2C(OH)CH2": 5.7617668745307775e-05,
   "CH3C(OH)CH": 2.5224447653449722e-09,
   "CH3CH2CO": 8.699743188857858e-11,
   "CH3C(O)CH2": 2.8619394880390386e-06,
   "CH3CHCHO": 5.451310071267091e-06,
   "CH2CHCHOH": 9.414601918651848e-07,
   "CH2CH2CHO": 6.925932327303538e-09,
   "vinoxylmethyl": 3.949749302276636e-08,
   "CH3CH2CHO": 0.00013468916203053272,
   "cC3H6O": 0.07580009024246351,
   "CH2CHCH2OH": 0.0001995304680651112,
   "CH3CHCHOH": 0.0006728701369410269,
   "CH3C(O)CH3": 5.717468366889628e-06,
   "nC3H7O": 1.1441289852833175e-05,
   "iC3H7O": 6.067605392633413e-11,
   "CH3CH2CHOH": 8.809942883436563e-09,
   "CH3CHCH2OH": 1.1839570713521323e-07,
   "CH2CH2CH2OH": 7.574726842673715e-11,
   "OCHCH2CH2O": 4.7609224828324227e-14,
   "oxiranylmet": 4.234024278854726e-06,
   "CH3COCH2O": 2.276038333424936e-17,
   "CH3CH(CHO)O": 3.886145311311017e-15,
   "CH2CHCH2OO": 2.1717021897407587e-07,
   "CHCHCH2OOH": 6.523553456569887e-12,
   "CH2CHCH2OOH": 5.15652756074918e-07,
   "CH3CHCHOOH": 4.886321756685293e-17,
   "CH3C(CH2)OOH": 9.772916192519758e-18,
   "nC3H7OO": 3.5883388837431864e-07,
   "iC3H7OO": 5.141349664233531e-06,
   "CH2CH2CH2OOH": 1.9859795567311484e-09,
   "CH3CHCH2OOH": 4.5565960865181283e-10,
   "CH2CH(OOH)CH3": 4.171027108474372e-11,
   "nC3H7OOH": 5.48673634848126e-10,
   "iC3H7OOH": 7.867579893766631e-09,
   "OCHCH2CH2OOH": 1.4191821272172353e-11,
   "cC2H3OCH2OOH": 1.510676902609594e-10,
   "CH3COCH2OOH": 3.00399228584491e-13,
   "CH3CHOOHCHO": 2.669266365007696e-13,
   "HOOCCCOO*": 1.3374392163029462e-11,
   "HOOCC(C)OO*": 3.2535602479001017e-12,
   "HOOC(C)COO*": 6.236653369247622e-13,
   "HOOCC(C*)OOH": 3.633181071492111e-16
  }
 },
 {
  "t": 4.909199999983317,
  "T": 1003.3489540381139,
  "p": 101325.0,
  "sxC": {
   "C": 2.226279365329171e-19,
   "CH": 6.4935049602901535e-15,
   "CH2": 1.6666212810747215e-09,
   "CH2(S)": 3.429227446172117e-11,
   "CH3": 0.00020439020155031435,
   "CH4": 0.05272535212256819,
   "CO": 0.0474376365819997,
   "HCO": 1.0641878432531137e-06,
   "CH2O": 0.028847909667385718,
   "HCOH": 2.585456036907485e-10,
   "CH3O": 2.769260087325729e-06,
   "CH2OH": 2.945045065793966e-08,
   "CH3OH": 0.0061985676776030165,
   "CO2": 0.0005458269220212381,
   "HOCO": 1.938594847319069e-09,
   "OCHO": 4.849398431286671e-15,
   "HOCHO": 3.275441360859569e-05,
   "CH3OO": 9.801877807111065e-06,
   "CH2OOH": 4.292240863973292e-15,
   "HOCH2O": 1.2808241953193312e-13,
   "CH3OOH": 2.04972975216121e-06,
   "C2": 4.2489544775494923e-20,
   "C2H": 7.167181845744502e-14,
   "C2H2": 0.0011256736271461852,
   "H2CC": 7.014164568677643e-13,
   "C2H3": 1.0028215403336558e-06,
   "C2H4": 0.15368644191195432,
   "C2H5": 2.0341115511524408e-05,
   "C2H6": 0.00921017269342492,
   "C2O": 1.1184701806179514e-14,
   "HCCO": 1.614392134654206e-08,
   "HCCOH": 8.482368868898532e-08,
   "CH2CO": 0.001200894671365869,
   "CHCHO": 5.723982750358136e-09,
   "CHCHOH": 2.5245701365669336e-09,
   "cC2H3O": 7.666573959310695e-13,
   "CH3CO": 5.7212135846212334e-08,
   "CH2CHO": 9.47205123601438e-06,
   "CH3CHO": 0.025947753798459827,
   "cC2H4O": 0.0014792417529816471,
   "CH2CHOH": 0.002670739443092401,
   "CH3CH2O": 2.404179791116683e-10,
   "CH3CHOH": 8.576768780548162e-09,
   "CH2CH2OH": 1.537670619779548e-07,
   "CH3CH2OH": 1.6612665940667444e-05,
   "OCHCO": 5.1717322804709954e-15,
   "OCHCHO": 0.0004151736001421047,
   "CH2CHOO": 9.632225573373933e-09,
   "CH3C(O)O": 6.553966877581009e-16,
   "CH2CHOOH": 3.961540377317504e-10,
   "CH3C(O)OH": 1.0296111614997386e-08,
   "CH3CH2OO": 3.7172132484792546e-06,
   "CH3CHOOH": 6.541302206075719e-17,
   "CH2CH2OOH": 1.0052754706877576e-11,
   "CH3CH2OOH": 5.3204603872763004e-08,
   "CH3C(O)OO": 2.2434365073983117e-09,
   "CH3C(O)OOH": 1.0693292941877961e-10,
   "HOCH2CH2OO": 1.2675299839241095e-10,
   "C3H2": 1.7487543537131555e-20,
   "cC3H2": 1.3347437421369905e-12,
   "C3H3": 8.014112569162965e-06,
   "CH2CCH": 6.257243553718048e-08,
   "CH2CCH2": 0.003387992533181431,
   "CH3CCH": 0.00036139859186839807,
   "cC3H4": 3.62339452732868e-09,
   "CH2CHCH2": 0.0003277263960832189,
   "CH3CHCH": 9.47754641718617e-07,
   "CH3CCH2": 2.2278140876923267e-07,
   "cC3H5": 1.829104376592854e-10,
   "C3H6": 0.5213632147640509,
   "cC3H6": 5.546001193116417e-06,
   "iC3H7": 0.00017142142384775114,
   "nC3H7": 2.7758476457064446e-05,
   "C3H8": 0.3853283094221534,
   "CHCC*O": 8.555282954147162e-08,
   "CH*CCO": 6.358218645888071e-07,
   "C*CCHO": 1.9453799807147802e-15,
   "CH2CCO": 0.0004173461283405373,
   "CHCCHO": 8.90738486074892e-06,
   "C2H3CO": 1.1011076954809096e-05,
   "CHCHCHO": 5.607588366044055e-10,
   "CH2CCHO": 1.0767554788829461e-07,
   "CH3CCO": 3.211514118044641e-08,
   "C2H3CHO": 0.06615233336813461,
   "CH3CHCO": 0.00012266773186354115,
   "CH2CHCH2O": 2.7239534235709246e-08,
   "propen1oxy": 3.8930835713647904e-07,
   "propen2oxy": 5.393112156361033e-08,
   "CH2CCH2OH": 1.4493084032361197e-09,
   "CH2C(OH)CH2": 6.432549741318954e-05,
   "CH3C(OH)CH": 2.8591424391329756e-09,
   "CH3CH2CO": 9.56702192736756e-11,
   "CH3C(O)CH2": 2.881188826422363e-06,
   "CH3CHCHO": 5.479376344179149e-06,
   "CH2CHCHOH": 9.531191580756375e-07,
   "CH2CH2CHO": 7.206823505325469e-09,
   "vinoxylmethyl": 4.161199760787416e-08,
   "CH3CH2CHO": 0.00013519850410440994,
   "cC3H6O": 0.07471126454801136,
   "CH2CHCH2OH": 0.0002027229362281411,
   "CH3CHCHOH": 0.0006849793706043399,
   "CH3C(O)CH3": 5.805226375240317e-06,
   "nC3H7O": 1.2596822697975104e-05,
   "iC3H7O": 5.792716521695806e-11,
   "CH3CH2CHOH": 9.255205581705296e-09,
   "CH3CHCH2OH": 1.1849272748464677e-07,
   "CH2CH2CH2OH": 8.229099981571872e-11,
   "OCHCH2CH2O": 5.384821381204496e-14,
   "oxiranylmet": 4.121613911697015e-06,
   "CH3COCH2O": 2.5817445634897774e-17,
   "CH3CH(CHO)O": 4.3521631910718485e-15,
   "CH2CHCH2OO": 2.191998799966511e-07,
   "CHCHCH2OOH": 7.230732189536894e-12,
   "CH2CHCH2OOH": 4.903776010743753e-07,
   "CH3CHCHOOH": 4.8897852234655007e-17,
   "CH3C(CH2)OOH": 9.427557704633527e-18,
   "nC3H7OO": 3.08400296836282e-07,
   "iC3H7OO": 4.757775514010408e-06,
   "CH2CH2CH2OOH": 1.8026138693068786e-09,
   "CH3CHCH2OOH": 4.4694116070645464e-10,
   "CH2CH(OOH)CH3": 4.203194114066736e-11,
   "nC3H7OOH": 4.2389385399774483e-10,
   "iC3H7OOH": 6.546265421507441e-09,
   "OCHCH2CH2OOH": 1.0541446712552275e-11,
   "cC2H3OCH2OOH": 1.4011700368781403e-10,
   "CH3COCH2OOH": 2.494906997550803e-13,
   "CH3CHOOHCHO": 2.1693384473357108e-13,
   "HOOCCCOO*": 1.0487728947896021e-11,
   "HOOCC(C)OO*": 2.766624451724155e-12,
   "HOOC(C)COO*": 5.432762096830749e-13,
   "HOOCC(C*)OOH": 3.256201843388339e-16
  }
 },
 {
  "t": 4.9094699999833065,
  "T": 1010.0377522045293,
  "p": 101325.0,
  "sxC": {
   "C": 3.642312592661325e-19,
   "CH": 8.974593752924416e-15,
   "CH2": 1.98517710491379e-09,
   "CH2(S)": 4.063531590675466e-11,
   "CH3": 0.0002193381779302103,
   "CH4": 0.05406338442625345,
   "CO": 0.0488536392378756,
   "HCO": 1.2174716747096098e-06,
   "CH2O": 0.028840035895836655,
   "HCOH": 2.7723427240344294e-10,
   "CH3O": 2.7753616586433924e-06,
   "CH2OH": 3.31803983394006e-08,
   "CH3OH": 0.00608792896553156,
   "CO2": 0.0005737950183947255,
   "HOCO": 2.18458429580609e-09,
   "OCHO": 5.668257576381066e-15,
   "HOCHO": 3.423169026781029e-05,
   "CH3OO": 9.122795563388235e-06,
   "CH2OOH": 4.155118777412272e-15,
   "HOCH2O": 1.376582489670972e-13,
   "CH3OOH": 1.8022331059075297e-06,
   "C2": 6.38411040508931e-20,
   "C2H": 9.380074121476805e-14,
   "C2H2": 0.0012182735602698407,
   "H2CC": 9.180272736438567e-13,
   "C2H3": 1.1639719991978683e-06,
   "C2H4": 0.1569561877055832,
   "C2H5": 2.2188843827693777e-05,
   "C2H6": 0.00990317240794096,
   "C2O": 1.587789500547946e-14,
   "HCCO": 1.9756946564660226e-08,
   "HCCOH": 9.829721986345518e-08,
   "CH2CO": 0.001255729065714238,
   "CHCHO": 6.5633404795895954e-09,
   "CHCHOH": 2.8976728848744992e-09,
   "cC2H3O": 8.065868699531244e-13,
   "CH3CO": 6.24788373683358e-08,
   "CH2CHO": 1.036083428055233e-05,
   "CH3CHO": 0.026176060830593168,
   "cC2H4O": 0.0014677172399092204,
   "CH2CHOH": 0.0027576767802391573,
   "CH3CH2O": 2.4669683353102324e-10,
   "CH3CHOH": 1.0131905915925158e-08,
   "CH2CH2OH": 1.5921963080916118e-07,
   "CH3CH2OH": 1.7440267862901838e-05,
   "OCHCO": 5.603194246945384e-15,
   "OCHCHO": 0.00041911195363917615,
   "CH2CHOO": 9.728074714991396e-09,
   "CH3C(O)O": 6.098811606399338e-16,
   "CH2CHOOH": 3.6344404591844465e-10,
   "CH3C(O)OH": 1.0557685457465958e-08,
   "CH3CH2OO": 3.4996131129022545e-06,
   "CH3CHOOH": 6.40264216395972e-17,
   "CH2CH2OOH": 1.0181590575573689e-11,
   "CH3CH2OOH": 4.7152305736078585e-08,
   "CH3C(O)OO": 2.110609605015747e-09,
   "CH3C(O)OOH": 8.651872669397056e-11,
   "HOCH2CH2OO": 1.1358069915028252e-10,
   "C3H2": 2.77224366655303e-20,
   "cC3H2": 1.892361878175019e-12,
   "C3H3": 1.0034583600160523e-05,
   "CH2CCH": 7.768368038908845e-08,
   "CH2CCH2": 0.0036972146091539225,
   "CH3CCH": 0.00041242253032119393,
   "cC3H4": 4.308893114578873e-09,
   "CH2CHCH2": 0.00036309377004264726,
   "CH3CHCH": 1.0703094116623659e-06,
   "CH3CCH2": 2.6029459964197635e-07,
   "cC3H5": 2.237823710776285e-10,
   "C3H6": 0.5139947668205884,
   "cC3H6": 6.406940327711307e-06,
   "iC3H7": 0.000182062697177104,
   "nC3H7": 2.8586012476704772e-05,
   "C3H8": 0.39534920332938056,
   "CHCC*O": 9.373705476566879e-08,
   "CH*CCO": 7.302201854189371e-07,
   "C*CCHO": 2.3938324086866117e-15,
   "CH2CCO": 0.0004439541489979551,
   "CHCCHO": 9.044696125901474e-06,
   "C2H3CO": 1.213174438227969e-05,
   "CHCHCHO": 5.944970242007462e-10,
   "CH2CCHO": 1.1526080931152408e-07,
   "CH3CCO": 3.685114252832845e-08,
   "C2H3CHO": 0.06700752071391411,
   "CH3CHCO": 0.00013062495274495384,
   "CH2CHCH2O": 2.8865628769810273e-08,
   "propen1oxy": 3.8012228160424965e-07,
   "propen2oxy": 5.2636547155941e-08,
   "CH2CCH2OH": 1.5917744999764253e-09,
   "CH2C(OH)CH2": 7.11536924590539e-05,
   "CH3C(OH)CH": 3.2067989181309816e-09,
   "CH3CH2CO": 1.0401593436543358e-10,
   "CH3C(O)CH2": 2.885810306538132e-06,
   "CH3CHCHO": 5.478443447823889e-06,
   "CH2CHCHOH": 9.593562786048206e-07,
   "CH2CH2CHO": 7.436143981112409e-09,
   "vinoxylmethyl": 4.34060309447105e-08,
   "CH3CH2CHO": 0.00013523603389733275,
   "cC3H6O": 0.0736570541929767,
   "CH2CHCH2OH": 0.00020544762322102436,
   "CH3CHCHOH": 0.0006956171135183402,
   "CH3C(O)CH3": 5.905823547019042e-06,
   "nC3H7O": 1.3682010753242435e-05,
   "iC3H7O": 5.496451504844521e-11,
   "CH3CH2CHOH": 9.63431215764601e-09,
   "CH3CHCH2OH": 1.1791127290198786e-07,
   "CH2CH2CH2OH": 8.82569479358298e-11,
   "OCHCH2CH2O": 6.003004245170277e-14,
   "oxiranylmet": 4.017730955746242e-06,
   "CH3COCH2O": 2.884528100206664e-17,
   "CH3CH(CHO)O": 4.8238634954928594e-15,
   "CH2CHCH2OO": 2.2008514469220802e-07,
   "CHCHCH2OOH": 7.931938491742505e-12,
   "CH2CHCH2OOH": 4.6421463279170515e-07,
   "CH3CHCHOOH": 4.870871580492398e-17,
   "CH3C(CH2)OOH": 9.078123790175259e-18,
   "nC3H7OO": 2.6509975341049923e-07,
   "iC3H7OO": 4.384223505010698e-06,
   "CH2CH2CH2OOH": 1.6318866446504778e-09,
   "CH3CHCH2OOH": 4.3562742237051756e-10,
   "CH2CH(OOH)CH3": 4.212082322243437e-11,
   "nC3H7OOH": 3.2923463184838286e-10,
   "iC3H7OOH": 5.451897924820812e-09,
   "OCHCH2CH2OOH": 7.888403121568446e-12,
   "cC2H3OCH2OOH": 1.299054765576463e-10,
   "CH3COCH2OOH": 2.0802492524746559e-13,
   "CH3CHOOHCHO": 1.7681633568649855e-13,
   "HOOCCCOO*": 8.257637832247458e-12,
   "HOOCC(C)OO*": 2.3530768842460655e-12,
   "HOOC(C)COO*": 4.73756956274113e-13,
   "HOOCC(C*)OOH": 2.9163395827710406e-16
  }
 },
 {
  "t": 4.909709999983297,
  "T": 1016.5064664307306,
  "p": 101325.0,
  "sxC": {
   "C": 5.751191756807605e-19,
   "CH": 1.2105661534518892e-14,
   "CH2": 2.335788025501304e-09,
   "CH2(S)": 4.738867682748167e-11,
   "CH3": 0.0002337062734314743,
   "CH4": 0.055373045838416006,
   "CO": 0.050260741877277734,
   "HCO": 1.3776608346045306e-06,
   "CH2O": 0.028778040846482087,
   "HCOH": 2.9473522094423315e-10,
   "CH3O": 2.7601869869285182e-06,
   "CH2OH": 3.7042859682540076e-08,
   "CH3OH": 0.005977385194078596,
   "CO2": 0.0006018026653536505,
   "HOCO": 2.4396049356268994e-09,
   "OCHO": 6.543566380836511e-15,
   "HOCHO": 3.568474634879071e-05,
   "CH3OO": 8.474517178582794e-06,
   "CH2OOH": 3.98443125835997e-15,
   "HOCH2O": 1.4648152953136723e-13,
   "CH3OOH": 1.5842599846739857e-06,
   "C2": 9.337749678048539e-20,
   "C2H": 1.2107972726171523e-13,
   "C2H2": 0.0013173668279387286,
   "H2CC": 1.1910808041743382e-12,
   "C2H3": 1.3382361690801378e-06,
   "C2H4": 0.16021662233485365,
   "C2H5": 2.3959805431811075e-05,
   "C2H6": 0.01059366206000877,
   "C2O": 2.2038867809227803e-14,
   "HCCO": 2.388736398129049e-08,
   "HCCOH": 1.1294760136893146e-07,
   "CH2CO": 0.0013115409219776857,
   "CHCHO": 7.459037764636488e-09,
   "CHCHOH": 3.2818042538782674e-09,
   "cC2H3O": 8.41838812853984e-13,
   "CH3CO": 6.75406711455405e-08,
   "CH2CHO": 1.1224464101612812e-05,
   "CH3CHO": 0.026312226259509547,
   "cC2H4O": 0.0014548497041478817,
   "CH2CHOH": 0.002842778568640598,
   "CH3CH2O": 2.5072518654040663e-10,
   "CH3CHOH": 1.177384599998942e-08,
   "CH2CH2OH": 1.638123976435066e-07,
   "CH3CH2OH": 1.8269842559832526e-05,
   "OCHCO": 6.032936983009501e-15,
   "OCHCHO": 0.0004228594237901017,
   "CH2CHOO": 9.78030170335395e-09,
   "CH3C(O)O": 5.673734083460955e-16,
   "CH2CHOOH": 3.328826180639918e-10,
   "CH3C(O)OH": 1.0838824032280683e-08,
   "CH3CH2OO": 3.2793832605586146e-06,
   "CH3CHOOH": 6.189047256637423e-17,
   "CH2CH2OOH": 1.0258840823406483e-11,
   "CH3CH2OOH": 4.166217303133062e-08,
   "CH3C(O)OO": 1.9763376302815725e-09,
   "CH3C(O)OOH": 6.995419961136671e-11,
   "HOCH2CH2OO": 1.016659917603729e-10,
   "C3H2": 4.288078612061876e-20,
   "cC3H2": 2.6352896610052923e-12,
   "C3H3": 1.2389048577320417e-05,
   "CH2CCH": 9.591823731877309e-08,
   "CH2CCH2": 0.0040108015662316115,
   "CH3CCH": 0.000468493699869189,
   "cC3H4": 5.082836962623138e-09,
   "CH2CHCH2": 0.00039911713296498114,
   "CH3CHCH": 1.1945033940120952e-06,
   "CH3CCH2": 3.0105937178708596e-07,
   "cC3H5": 2.703811870612861e-10,
   "C3H6": 0.5068579401453175,
   "cC3H6": 7.361190686992737e-06,
   "iC3H7": 0.00019149739003345738,
   "nC3H7": 2.926769140256616e-05,
   "C3H8": 0.4051960506267817,
   "CHCC*O": 1.021146346315594e-07,
   "CH*CCO": 8.320851261999486e-07,
   "C*CCHO": 2.9133583891333156e-15,
   "CH2CCO": 0.0004711578487401314,
   "CHCCHO": 9.167456331288771e-06,
   "C2H3CO": 1.3318965402334772e-05,
   "CHCHCHO": 6.26443603980183e-10,
   "CH2CCHO": 1.224542622775667e-07,
   "CH3CCO": 4.187214821323467e-08,
   "C2H3CHO": 0.06778902308870086,
   "CH3CHCO": 0.0001390987489660645,
   "CH2CHCH2O": 3.0305016475836856e-08,
   "propen1oxy": 3.71457406220284e-07,
   "propen2oxy": 5.141873359324209e-08,
   "CH2CCH2OH": 1.728622337584206e-09,
   "CH2C(OH)CH2": 7.810197969117195e-05,
   "CH3C(OH)CH": 3.5644907878092204e-09,
   "CH3CH2CO": 1.1197342375439828e-10,
   "CH3C(O)CH2": 2.8770851486669494e-06,
   "CH3CHCHO": 5.451121321443647e-06,
   "CH2CHCHOH": 9.606081221347742e-07,
   "CH2CH2CHO": 7.616621918551352e-09,
   "vinoxylmethyl": 4.488826809358754e-08,
   "CH3CH2CHO": 0.00013483294554783828,
   "cC3H6O": 0.07262847270420596,
   "CH2CHCH2OH": 0.00020776092902723823,
   "CH3CHCHOH": 0.0007049569039469952,
   "CH3C(O)CH3": 6.017943702689856e-06,
   "nC3H7O": 1.4685741199230832e-05,
   "iC3H7O": 5.18391183421496e-11,
   "CH3CH2CHOH": 9.948905678076903e-09,
   "CH3CHCH2OH": 1.1671910019041882e-07,
   "CH2CH2CH2OH": 9.359333345589397e-11,
   "OCHCH2CH2O": 6.610181973744521e-14,
   "oxiranylmet": 3.9205578448628904e-06,
   "CH3COCH2O": 3.1811203474668505e-17,
   "CH3CH(CHO)O": 5.300401318835905e-15,
   "CH2CHCH2OO": 2.199316907603036e-07,
   "CHCHCH2OOH": 8.625406142900468e-12,
   "CH2CHCH2OOH": 4.3751193583742795e-07,
   "CH3CHCHOOH": 4.831521966737246e-17,
   "CH3C(CH2)OOH": 8.724811651108688e-18,
   "nC3H7OO": 2.2767080348572752e-07,
   "iC3H7OO": 4.021835560606045e-06,
   "CH2CH2CH2OOH": 1.4728036650810327e-09,
   "CH3CHCH2OOH": 4.2209248210207834e-10,
   "CH2CH(OOH)CH3": 4.2002413737928866e-11,
   "nC3H7OOH": 2.564928385595039e-10,
   "iC3H7OOH": 4.538067181115976e-09,
   "OCHCH2CH2OOH": 5.930836680005724e-12,
   "cC2H3OCH2OOH": 1.203124274532002e-10,
   "CH3COCH2OOH": 1.7386323793942385e-13,
   "CH3CHOOHCHO": 1.4428570781267913e-13,
   "HOOCCCOO*": 6.514816613365124e-12,
   "HOOCC(C)OO*": 1.999407365094389e-12,
   "HOOC(C)COO*": 4.1317603503093135e-13,
   "HOOCC(C*)OOH": 2.608493725281538e-16
  }
 },
 {
  "t": 4.909929999983289,
  "T": 1022.8964754051693,
  "p": 101325.00000000001,
  "sxC": {
   "C": 8.86314341668362e-19,
   "CH": 1.60550071163366e-14,
   "CH2": 2.7256817206197265e-09,
   "CH2(S)": 5.4608840007964556e-11,
   "CH3": 0.00024766434963991975,
   "CH4": 0.056684788042165646,
   "CO": 0.051689651029783575,
   "HCO": 1.5466104840163554e-06,
   "CH2O": 0.02866249169875704,
   "HCOH": 3.1122435271311253e-10,
   "CH3O": 2.7248926190324794e-06,
   "CH2OH": 4.109020667990428e-08,
   "CH3OH": 0.0058649545698159665,
   "CO2": 0.0006304086789298201,
   "HOCO": 2.7065542276444216e-09,
   "OCHO": 7.487161342289517e-15,
   "HOCHO": 3.714132888288552e-05,
   "CH3OO": 7.845921862482794e-06,
   "CH2OOH": 3.782884104640775e-15,
   "HOCH2O": 1.5458808300519166e-13,
   "CH3OOH": 1.3885911909752288e-06,
   "C2": 1.3411823386009864e-19,
   "C2H": 1.5500968653866483e-13,
   "C2H2": 0.0014253746787810894,
   "H2CC": 1.540497433137558e-12,
   "C2H3": 1.529045345231146e-06,
   "C2H4": 0.16353945019344043,
   "C2H5": 2.5662008341201786e-05,
   "C2H6": 0.011293430596270923,
   "C2O": 3.0146933720454276e-14,
   "HCCO": 2.8662925486999716e-08,
   "HCCOH": 1.290953673418498e-07,
   "CH2CO": 0.0013696330273366745,
   "CHCHO": 8.427249776208767e-09,
   "CHCHOH": 3.6796920938010258e-09,
   "cC2H3O": 8.72629016359937e-13,
   "CH3CO": 7.242278235189302e-08,
   "CH2CHO": 1.207021008797237e-05,
   "CH3CHO": 0.026361899242384832,
   "cC2H4O": 0.0014403665646966295,
   "CH2CHOH": 0.002927906381709003,
   "CH3CH2O": 2.5259467186561966e-10,
   "CH3CHOH": 1.350812717189788e-08,
   "CH2CH2OH": 1.6761098644002314e-07,
   "CH3CH2OH": 1.9114181855976625e-05,
   "OCHCO": 6.466139079477131e-15,
   "OCHCHO": 0.0004264561933771314,
   "CH2CHOO": 9.790418495413143e-09,
   "CH3C(O)O": 5.276203543532243e-16,
   "CH2CHOOH": 3.038374844572763e-10,
   "CH3C(O)OH": 1.1148687062294445e-08,
   "CH3CH2OO": 3.0548874240935775e-06,
   "CH3CHOOH": 5.906493448761728e-17,
   "CH2CH2OOH": 1.0287579887158405e-11,
   "CH3CH2OOH": 3.6605286809114486e-08,
   "CH3C(O)OO": 1.8396702741354544e-09,
   "CH3C(O)OOH": 5.6263460717193724e-11,
   "HOCH2CH2OO": 9.0693686812033e-11,
   "C3H2": 6.539640375035339e-20,
   "cC3H2": 3.63376352267756e-12,
   "C3H3": 1.5162350803105328e-05,
   "CH2CCH": 1.1829879683391163e-07,
   "CH2CCH2": 0.0043343550982184184,
   "CH3CCH": 0.000531163795468968,
   "cC3H4": 5.970697842189214e-09,
   "CH2CHCH2": 0.0004363084617163699,
   "CH3CHCH": 1.32112663254782e-06,
   "CH3CCH2": 3.4591766718498207e-07,
   "cC3H5": 3.2409961091152203e-10,
   "C3H6": 0.49979055067352196,
   "cC3H6": 8.436699455742e-06,
   "iC3H7": 0.00019976419290692061,
   "nC3H7": 2.981005236328534e-05,
   "C3H8": 0.4150903687521709,
   "CHCC*O": 1.1081847744713317e-07,
   "CH*CCO": 9.437529497411318e-07,
   "C*CCHO": 3.5225703780857086e-15,
   "CH2CCO": 0.0004995515439041285,
   "CHCCHO": 9.278290084476884e-06,
   "C2H3CO": 1.4600985551901508e-05,
   "CHCHCHO": 6.568414564404413e-10,
   "CH2CCHO": 1.293297858276882e-07,
   "CH3CCO": 4.7259583172644535e-08,
   "C2H3CHO": 0.06851619421156357,
   "CH3CHCO": 0.00014833205788334115,
   "CH2CHCH2O": 3.1568300048575035e-08,
   "propen1oxy": 3.630958620841311e-07,
   "propen2oxy": 5.024640637433585e-08,
   "CH2CCH2OH": 1.8605378410805243e-09,
   "CH2C(OH)CH2": 8.526219519421501e-05,
   "CH3C(OH)CH": 3.936039960107862e-09,
   "CH3CH2CO": 1.1957293096301215e-10,
   "CH3C(O)CH2": 2.8554908678023215e-06,
   "CH3CHCHO": 5.398299272211644e-06,
   "CH2CHCHOH": 9.570851223946608e-07,
   "CH2CH2CHO": 7.751314002618083e-09,
   "vinoxylmethyl": 4.607539833142843e-08,
   "CH3CH2CHO": 0.00013399854954683688,
   "cC3H6O": 0.0716042567024199,
   "CH2CHCH2OH": 0.00020972760654651242,
   "CH3CHCHOH": 0.000713225071890028,
   "CH3C(O)CH3": 6.142295635947113e-06,
   "nC3H7O": 1.5607944831067888e-05,
   "iC3H7O": 4.8545589224797165e-11,
   "CH3CH2CHOH": 1.0202419157695966e-08,
   "CH3CHCH2OH": 1.1493534048572479e-07,
   "CH2CH2CH2OH": 9.83030728577374e-11,
   "OCHCH2CH2O": 7.208676564869282e-14,
   "oxiranylmet": 3.8274809918444634e-06,
   "CH3COCH2O": 3.4717632480042437e-17,
   "CH3CH(CHO)O": 5.787040748897652e-15,
   "CH2CHCH2OO": 2.1878983526733477e-07,
   "CHCHCH2OOH": 9.317989041942795e-12,
   "CH2CHCH2OOH": 4.101349012961313e-07,
   "CH3CHCHOOH": 4.77201857724172e-17,
   "CH3C(CH2)OOH": 8.362281470154245e-18,
   "nC3H7OO": 1.9473347521673498e-07,
   "iC3H7OO": 3.666624656948649e-06,
   "CH2CH2CH2OOH": 1.3225204008832999e-09,
   "CH3CHCH2OOH": 4.06403526198923e-10,
   "CH2CH(OOH)CH3": 4.168930489089237e-11,
   "nC3H7OOH": 1.9935603773489233e-10,
   "iC3H7OOH": 3.760667549157919e-09,
   "OCHCH2CH2OOH": 4.45229329764308e-12,
   "cC2H3OCH2OOH": 1.1112287072786501e-10,
   "CH3COCH2OOH": 1.4510397830387408e-13,
   "CH3CHOOHCHO": 1.17366069555876e-13,
   "HOOCCCOO*": 5.124129034449269e-12,
   "HOOCC(C)OO*": 1.6914937098397918e-12,
   "HOOC(C)COO*": 3.59370093315524e-13,
   "HOOCC(C*)OOH": 2.3248754561606123e-16
  }
 },
 {
  "t": 4.910139999983281,
  "T": 1029.4211003437367,
  "p": 101325.0,
  "sxC": {
   "C": 1.3518471957498796e-18,
   "CH": 2.1126165878453836e-14,
   "CH2": 3.170347618060671e-09,
   "CH2(S)": 6.246264470759923e-11,
   "CH3": 0.00026150553748295017,
   "CH4": 0.05804596352576873,
   "CO": 0.05319126591613022,
   "HCO": 1.728777575712039e-06,
   "CH2O": 0.028487010555541023,
   "HCOH": 3.269889258547632e-10,
   "CH3O": 2.6683318048921185e-06,
   "CH2OH": 4.543717813607196e-08,
   "CH3OH": 0.005747026923731888,
   "CO2": 0.0006605898274168216,
   "HOCO": 2.9921313409030813e-09,
   "OCHO": 8.526954409643342e-15,
   "HOCHO": 3.8647595250313624e-05,
   "CH3OO": 7.2193578261769325e-06,
   "CH2OOH": 3.5478364673852633e-15,
   "HOCH2O": 1.6203768408963812e-13,
   "CH3OOH": 1.2078564472011195e-06,
   "C2": 1.913049490814307e-19,
   "C2H": 1.9835321439988457e-13,
   "C2H2": 0.0015470374582814514,
   "H2CC": 2.003104021581497e-12,
   "C2H3": 1.743646686698558e-06,
   "C2H4": 0.16704416538427597,
   "C2H5": 2.731609408068903e-05,
   "C2H6": 0.012023893841349758,
   "C2O": 4.1055896778504384e-14,
   "HCCO": 3.433707195648897e-08,
   "HCCOH": 1.4741020407933765e-07,
   "CH2CO": 0.0014322963799966934,
   "CHCHO": 9.50232108961273e-09,
   "CHCHOH": 4.0994186899753596e-09,
   "cC2H3O": 8.990792726385339e-13,
   "CH3CO": 7.718655750483415e-08,
   "CH2CHO": 1.2913565044661468e-05,
   "CH3CHO": 0.026322895610472314,
   "cC2H4O": 0.0014236123463552653,
   "CH2CHOH": 0.0030159888084091142,
   "CH3CH2O": 2.522413475697413e-10,
   "CH3CHOH": 1.5362422529606458e-08,
   "CH2CH2OH": 1.7064701755731463e-07,
   "CH3CH2OH": 1.999741116911391e-05,
   "OCHCO": 6.9129023262437965e-15,
   "OCHCHO": 0.00042996346776867086,
   "CH2CHOO": 9.755830764682697e-09,
   "CH3C(O)O": 4.900444071847378e-16,
   "CH2CHOOH": 2.7543528862666743e-10,
   "CH3C(O)OH": 1.1504068055600583e-08,
   "CH3CH2OO": 2.8211279196176417e-06,
   "CH3CHOOH": 5.552241113480312e-17,
   "CH2CH2OOH": 1.0266586084738024e-11,
   "CH3CH2OOH": 3.1827870326033136e-08,
   "CH3C(O)OO": 1.6975700728927944e-09,
   "CH3C(O)OOH": 4.465737268903395e-11,
   "HOCH2CH2OO": 8.02987463822181e-11,
   "C3H2": 9.97408304385305e-20,
   "cC3H2": 5.016023042259696e-12,
   "C3H3": 1.8521065802069178e-05,
   "CH2CCH": 1.4674185884308645e-07,
   "CH2CCH2": 0.004678515754038032,
   "CH3CCH": 0.0006035056393622598,
   "cC3H4": 7.022375071630887e-09,
   "CH2CHCH2": 0.00047572724118566054,
   "CH3CHCH": 1.452484971066428e-06,
   "CH3CCH2": 3.966465486055547e-07,
   "cC3H5": 3.8773048073821013e-10,
   "C3H6": 0.4925488223524665,
   "cC3H6": 9.688696985485331e-06,
   "iC3H7": 0.00020689519323728857,
   "nC3H7": 3.0212210544978e-05,
   "C3H8": 0.42538222833540723,
   "CHCC*O": 1.2011474472609232e-07,
   "CH*CCO": 1.0699536607039438e-06,
   "C*CCHO": 4.257694713063958e-15,
   "CH2CCO": 0.0005302136284966433,
   "CHCCHO": 9.379998168318927e-06,
   "C2H3CO": 1.6032341199235154e-05,
   "CHCHCHO": 6.861195246254496e-10,
   "CH2CCHO": 1.3600801163678277e-07,
   "CH3CCO": 5.319122929098038e-08,
   "C2H3CHO": 0.06921176469545201,
   "CH3CHCO": 0.00015877550356062665,
   "CH2CHCH2O": 3.2664455354191396e-08,
   "propen1oxy": 3.547486229314308e-07,
   "propen2oxy": 4.907869419535118e-08,
   "CH2CCH2OH": 1.989208810054966e-09,
   "CH2C(OH)CH2": 9.282510924298401e-05,
   "CH3C(OH)CH": 4.330417596909697e-09,
   "CH3CH2CO": 1.26895585342353e-10,
   "CH3C(O)CH2": 2.819956422660706e-06,
   "CH3CHCHO": 5.317694008356567e-06,
   "CH2CHCHOH": 9.484883551346404e-07,
   "CH2CH2CHO": 7.840545365128939e-09,
   "vinoxylmethyl": 4.6971008626392174e-08,
   "CH3CH2CHO": 0.00013269268516114062,
   "cC3H6O": 0.07055070272619442,
   "CH2CHCH2OH": 0.0002114018016548867,
   "CH3CHCHOH": 0.0007206402935609675,
   "CH3C(O)CH3": 6.282196117149664e-06,
   "nC3H7O": 1.6451730313313163e-05,
   "iC3H7O": 4.5019496672459565e-11,
   "CH3CH2CHOH": 1.0395709784906716e-08,
   "CH3CHCH2OH": 1.1249793455627224e-07,
   "CH2CH2CH2OH": 1.0238962865288498e-10,
   "OCHCH2CH2O": 7.806579034205686e-14,
   "oxiranylmet": 3.735192104101955e-06,
   "CH3COCH2O": 3.7590697277393217e-17,
   "CH3CH(CHO)O": 6.29523134277195e-15,
   "CH2CHCH2OO": 2.1659877590148568e-07,
   "CHCHCH2OOH": 1.0024262148848013e-11,
   "CH2CHCH2OOH": 3.814898537808196e-07,
   "CH3CHCHOOH": 4.6898297258565324e-17,
   "CH3C(CH2)OOH": 7.979332257596253e-18,
   "nC3H7OO": 1.6496396410852895e-07,
   "iC3H7OO": 3.3104254608782674e-06,
   "CH2CH2CH2OOH": 1.1769718179049856e-09,
   "CH3CHCH2OOH": 3.882276201178366e-10,
   "CH2CH(OOH)CH3": 4.117066116970436e-11,
   "nC3H7OOH": 1.53226357755689e-10,
   "iC3H7OOH": 3.0816670722718285e-09,
   "OCHCH2CH2OOH": 3.304066868032326e-12,
   "cC2H3OCH2OOH": 1.0204608886804753e-10,
   "CH3COCH2OOH": 1.2017325406764015e-13,
   "CH3CHOOHCHO": 9.447300478763002e-14,
   "HOOCCCOO*": 3.9842388752173495e-12,
   "HOOCC(C)OO*": 1.4162587448648023e-12,
   "HOOC(C)COO*": 3.1020954828104426e-13,
   "HOOCC(C*)OOH": 2.0563212427687605e-16
  }
 },
 {
  "t": 4.910329999983274,
  "T": 1035.683039203523,
  "p": 101324.99999999999,
  "sxC": {
   "C": 1.989293464014945e-18,
   "CH": 2.7127971998873e-14,
   "CH2": 3.642295145840212e-09,
   "CH2(S)": 7.034685168347808e-11,
   "CH3": 0.0002742214658451478,
   "CH4": 0.05937658312415908,
   "CO": 0.054675560073967344,
   "HCO": 1.911014103206402e-06,
   "CH2O": 0.02826226563520316,
   "HCOH": 3.408621683773144e-10,
   "CH3O": 2.5950381249328572e-06,
   "CH2OH": 4.978089893573929e-08,
   "CH3OH": 0.00563104042578123,
   "CO2": 0.0006904850608602558,
   "HOCO": 3.2752998274169696e-09,
   "OCHO": 9.589494911380523e-15,
   "HOCHO": 4.010828798497906e-05,
   "CH3OO": 6.635049941221275e-06,
   "CH2OOH": 3.2991498104838356e-15,
   "HOCH2O": 1.6819978896406044e-13,
   "CH3OOH": 1.051418297577767e-06,
   "C2": 2.6511216537712956e-19,
   "C2H": 2.498433469536834e-13,
   "C2H2": 0.0016756319468002267,
   "H2CC": 2.5768417554063127e-12,
   "C2H3": 1.9686292074278785e-06,
   "C2H4": 0.17052078592908418,
   "C2H5": 2.8787768104628042e-05,
   "C2H6": 0.012737820112597949,
   "C2O": 5.463160884096774e-14,
   "HCCO": 4.061955181530586e-08,
   "HCCOH": 1.6681888231806437e-07,
   "CH2CO": 0.0014959501235635262,
   "CHCHO": 1.0615271173340955e-08,
   "CHCHOH": 4.508583310405381e-09,
   "cC2H3O": 9.18871034914012e-13,
   "CH3CO": 8.14446067822177e-08,
   "CH2CHO": 1.3690871664753028e-05,
   "CH3CHO": 0.026198091632466964,
   "cC2H4O": 0.0014054845301124867,
   "CH2CHOH": 0.0031016944761660323,
   "CH3CH2O": 2.4969960211878685e-10,
   "CH3CHOH": 1.718099433245311e-08,
   "CH2CH2OH": 1.7267623291539372e-07,
   "CH3CH2OH": 2.0860029503994175e-05,
   "OCHCO": 7.34048601927624e-15,
   "OCHCHO": 0.0004331068638976985,
   "CH2CHOO": 9.677759234059079e-09,
   "CH3C(O)O": 4.574416966228439e-16,
   "CH2CHOOH": 2.4942146564563506e-10,
   "CH3C(O)OH": 1.1889037732221716e-08,
   "CH3CH2OO": 2.5948891260119085e-06,
   "CH3CHOOH": 5.1588625947736917e-17,
   "CH2CH2OOH": 1.0197426211847123e-11,
   "CH3CH2OOH": 2.761387614954489e-08,
   "CH3C(O)OO": 1.5601966814186703e-09,
   "CH3C(O)OOH": 3.5460919440580195e-11,
   "HOCH2CH2OO": 7.10735086746288e-11,
   "C3H2": 1.4833725077188709e-19,
   "cC3H2": 6.800126686934338e-12,
   "C3H3": 2.231490974505052e-05,
   "CH2CCH": 1.806585960990535e-07,
   "CH2CCH2": 0.005021519602559374,
   "CH3CCH": 0.00068178643954217,
   "cC3H4": 8.189343780436889e-09,
   "CH2CHCH2": 0.0005146850722553915,
   "CH3CHCH": 1.5782527388243882e-06,
   "CH3CCH2": 4.5015957762398747e-07,
   "cC3H5": 4.579830439386183e-10,
   "C3H6": 0.48556672494928443,
   "cC3H6": 1.1054947698060562e-05,
   "iC3H7": 0.00021228275653068854,
   "nC3H7": 3.043752075964758e-05,
   "C3H8": 0.43545617117970886,
   "CHCC*O": 1.2938388202418066e-07,
   "CH*CCO": 1.2034328994827624e-06,
   "C*CCHO": 5.085391484811879e-15,
   "CH2CCO": 0.0005613397990619207,
   "CHCCHO": 9.46598256107279e-06,
   "C2H3CO": 1.7532680631357025e-05,
   "CHCHCHO": 7.119519906468544e-10,
   "CH2CCHO": 1.4198139029120756e-07,
   "CH3CCO": 5.9274756387601934e-08,
   "C2H3CHO": 0.06983377746852941,
   "CH3CHCO": 0.00016990663327183807,
   "CH2CHCH2O": 3.350269145007077e-08,
   "propen1oxy": 3.4690774610550627e-07,
   "propen2oxy": 4.798402443909168e-08,
   "CH2CCH2OH": 2.104217654666262e-09,
   "CH2C(OH)CH2": 0.00010025632861785759,
   "CH3C(OH)CH": 4.718494050559336e-09,
   "CH3CH2CO": 1.3333694086618186e-10,
   "CH3C(O)CH2": 2.7729166924205156e-06,
   "CH3CHCHO": 5.214947526607256e-06,
   "CH2CHCHOH": 9.354004866587861e-07,
   "CH2CH2CHO": 7.87706321739038e-09,
   "vinoxylmethyl": 4.750055015486983e-08,
   "CH3CH2CHO": 0.00013100701916592277,
   "cC3H6O": 0.06953276347591225,
   "CH2CHCH2OH": 0.00021268484814548495,
   "CH3CHCHOH": 0.0007267375689089261,
   "CH3C(O)CH3": 6.4275180424231615e-06,
   "nC3H7O": 1.7142951548795897e-05,
   "iC3H7O": 4.1526864597519295e-11,
   "CH3CH2CHOH": 1.0512833282957179e-08,
   "CH3CHCH2OH": 1.0958091344629304e-07,
   "CH2CH2CH2OH": 1.0549118008643418e-10,
   "OCHCH2CH2O": 8.355519088180063e-14,
   "oxiranylmet": 3.64902986734027e-06,
   "CH3COCH2O": 4.018336429691798e-17,
   "CH3CH(CHO)O": 6.787682178134596e-15,
   "CH2CHCH2OO": 2.1351783836102835e-07,
   "CHCHCH2OOH": 1.0691850390989967e-11,
   "CH2CHCH2OOH": 3.5362795488776847e-07,
   "CH3CHCHOOH": 4.5903310718869486e-17,
   "CH3C(CH2)OOH": 7.600411053840491e-18,
   "nC3H7OO": 1.397923082164053e-07,
   "iC3H7OO": 2.9778728915372013e-06,
   "CH2CH2CH2OOH": 1.0454131465125912e-09,
   "CH3CHCH2OOH": 3.6896732250853545e-10,
   "CH2CH(OOH)CH3": 4.048647644601734e-11,
   "nC3H7OOH": 1.183185755760288e-10,
   "iC3H7OOH": 2.5269096104393942e-09,
   "OCHCH2CH2OOH": 2.4677102151526074e-12,
   "cC2H3OCH2OOH": 9.363509302245645e-11,
   "CH3COCH2OOH": 9.989101934229663e-14,
   "CH3CHOOHCHO": 7.623823954694992e-14,
   "HOOCCCOO*": 3.109194175592116e-12,
   "HOOCC(C)OO*": 1.1861643559044138e-12,
   "HOOC(C)COO*": 2.681196760543659e-13,
   "HOOCC(C*)OOH": 1.8183309553874622e-16
  }
 },
 {
  "t": 4.9104999999832675,
  "T": 1041.5651760612673,
  "p": 101325.0,
  "sxC": {
   "C": 2.8105052718353343e-18,
   "CH": 3.389157132047558e-14,
   "CH2": 4.125758584095079e-09,
   "CH2(S)": 7.793250014053994e-11,
   "CH3": 0.00028548769141642006,
   "CH4": 0.060651609275023964,
   "CO": 0.05611076644566894,
   "HCO": 2.0867417398964118e-06,
   "CH2O": 0.027999399823410293,
   "HCOH": 3.5256703508724856e-10,
   "CH3O": 2.5098159844282387e-06,
   "CH2OH": 5.3976403191487824e-08,
   "CH3OH": 0.005519721059427621,
   "CO2": 0.0007193966968658083,
   "HOCO": 3.5455437611889335e-09,
   "OCHO": 1.0634608576677021e-14,
   "HOCHO": 4.149084231271464e-05,
   "CH3OO": 6.103177636406713e-06,
   "CH2OOH": 3.0492832197538635e-15,
   "HOCH2O": 1.7292505676108963e-13,
   "CH3OOH": 9.18683209560749e-07,
   "C2": 3.552721959718554e-19,
   "C2H": 3.085700002037438e-13,
   "C2H2": 0.0018079336561456062,
   "H2CC": 3.263978714792823e-12,
   "C2H3": 2.196715599389245e-06,
   "C2H4": 0.17389309123499816,
   "C2H5": 3.0033760737238054e-05,
   "C2H6": 0.0134177163586897,
   "C2O": 7.074034083869074e-14,
   "HCCO": 4.733040959696772e-08,
   "HCCOH": 1.867588773736334e-07,
   "CH2CO": 0.0015592064299508252,
   "CHCHO": 1.1730162464236494e-08,
   "CHCHOH": 4.891741943240199e-09,
   "cC2H3O": 9.316874886712245e-13,
   "CH3CO": 8.506652971676415e-08,
   "CH2CHO": 1.4380371677159798e-05,
   "CH3CHO": 0.026001464789643273,
   "cC2H4O": 0.001386431976487006,
   "CH2CHOH": 0.0031832984725242487,
   "CH3CH2O": 2.453353549270899e-10,
   "CH3CHOH": 1.8879560660820443e-08,
   "CH2CH2OH": 1.7371626596497093e-07,
   "CH3CH2OH": 2.167835670028001e-05,
   "OCHCO": 7.735149309340506e-15,
   "OCHCHO": 0.00043579234933759857,
   "CH2CHOO": 9.562517593264034e-09,
   "CH3C(O)O": 4.303408175662353e-16,
   "CH2CHOOH": 2.261249071709099e-10,
   "CH3C(O)OH": 1.2297064953148373e-08,
   "CH3CH2OO": 2.3827303456114607e-06,
   "CH3CHOOH": 4.750930735963381e-17,
   "CH2CH2OOH": 1.0087911183095291e-11,
   "CH3CH2OOH": 2.398605931519148e-08,
   "CH3C(O)OO": 1.4314560596795295e-09,
   "CH3C(O)OOH": 2.831097455968644e-11,
   "HOCH2CH2OO": 6.305757415357938e-11,
   "C3H2": 2.1382253582551745e-19,
   "cC3H2": 9.011634703359495e-12,
   "C3H3": 2.645233413976013e-05,
   "CH2CCH": 2.1983521026019728e-07,
   "CH2CCH2": 0.005354621719770387,
   "CH3CCH": 0.0007640892509019503,
   "cC3H4": 9.445390798435151e-09,
   "CH2CHCH2": 0.0005520158703129264,
   "CH3CHCH": 1.693783110792382e-06,
   "CH3CCH2": 5.047892293293655e-07,
   "cC3H5": 5.328614547732395e-10,
   "C3H6": 0.47897231985578,
   "cC3H6": 1.2503198009143055e-05,
   "iC3H7": 0.0002158683037006127,
   "nC3H7": 3.0491267859301708e-05,
   "C3H8": 0.44510911823882143,
   "CHCC*O": 1.3834993959342377e-07,
   "CH*CCO": 1.3404748307900192e-06,
   "C*CCHO": 5.985195060964118e-15,
   "CH2CCO": 0.0005921966083711388,
   "CHCCHO": 9.535698491254055e-06,
   "C2H3CO": 1.906456089630746e-05,
   "CHCHCHO": 7.336280181738112e-10,
   "CH2CCHO": 1.4709666008156585e-07,
   "CH3CCO": 6.530971960513639e-08,
   "C2H3CHO": 0.07037652798392406,
   "CH3CHCO": 0.0001814958719579837,
   "CH2CHCH2O": 3.4073302675659806e-08,
   "propen1oxy": 3.3968596325342285e-07,
   "propen2oxy": 4.6977537783374597e-08,
   "CH2CCH2OH": 2.2020802590103043e-09,
   "CH2C(OH)CH2": 0.00010731486030652019,
   "CH3C(OH)CH": 5.086287072972486e-09,
   "CH3CH2CO": 1.3870686899919608e-10,
   "CH3C(O)CH2": 2.7171143622333673e-06,
   "CH3CHCHO": 5.095840503535923e-06,
   "CH2CHCHOH": 9.18735624959174e-07,
   "CH2CH2CHO": 7.86485925306974e-09,
   "vinoxylmethyl": 4.767928076713877e-08,
   "CH3CH2CHO": 0.0001290409371594299,
   "cC3H6O": 0.06857101845586754,
   "CH2CHCH2OH": 0.00021359560878421395,
   "CH3CHCHOH": 0.0007315161370797381,
   "CH3C(O)CH3": 6.572566301742647e-06,
   "nC3H7O": 1.7664403091456124e-05,
   "iC3H7O": 3.8189904092656425e-11,
   "CH3CH2CHOH": 1.0556939614005202e-08,
   "CH3CHCH2OH": 1.063336821867448e-07,
   "CH2CH2CH2OH": 1.0756268763280805e-10,
   "OCHCH2CH2O": 8.83733350653697e-14,
   "oxiranylmet": 3.5700887202443305e-06,
   "CH3COCH2O": 4.240043847593774e-17,
   "CH3CH(CHO)O": 7.247936487857458e-15,
   "CH2CHCH2OO": 2.0975142866389053e-07,
   "CHCHCH2OOH": 1.1300489282873627e-11,
   "CH2CHCH2OOH": 3.273509506716624e-07,
   "CH3CHCHOOH": 4.4782347803207114e-17,
   "CH3C(CH2)OOH": 7.234750264653112e-18,
   "nC3H7OO": 1.1894213784162386e-07,
   "iC3H7OO": 2.676221087774771e-06,
   "CH2CH2CH2OOH": 9.294740950601992e-10,
   "CH3CHCH2OOH": 3.494732360061087e-10,
   "CH2CH(OOH)CH3": 3.967987760981128e-11,
   "nC3H7OOH": 9.227833910595719e-11,
   "iC3H7OOH": 2.0823846266345877e-09,
   "OCHCH2CH2OOH": 1.8658470952118874e-12,
   "cC2H3OCH2OOH": 8.600812356040412e-11,
   "CH3COCH2OOH": 8.365193779509695e-14,
   "CH3CHOOHCHO": 6.196072756145163e-14,
   "HOOCCCOO*": 2.4478926854783584e-12,
   "HOOCC(C)OO*": 9.977021411233095e-13,
   "HOOC(C)COO*": 2.3277549939804235e-13,
   "HOOCC(C*)OOH": 1.6119949465465563e-16
  }
 },
 {
  "t": 4.910669999983261,
  "T": 1047.6914951694703,
  "p": 101325.0,
  "sxC": {
   "C": 3.95437417475169e-18,
   "CH": 4.2177136376098096e-14,
   "CH2": 4.669133172442344e-09,
   "CH2(S)": 8.585059115031661e-11,
   "CH3": 0.00029632959072404283,
   "CH4": 0.062009437012384115,
   "CO": 0.05765039500771855,
   "HCO": 2.271774451905897e-06,
   "CH2O": 0.02767074656430902,
   "HCOH": 3.6318607030307193e-10,
   "CH3O": 2.4049290010876612e-06,
   "CH2OH": 5.841405533028364e-08,
   "CH3OH": 0.005401470728336708,
   "CO2": 0.0007503590952989255,
   "HOCO": 3.826293876302071e-09,
   "OCHO": 1.1756248337212879e-14,
   "HOCHO": 4.293807834459452e-05,
   "CH3OO": 5.5681877781401135e-06,
   "CH2OOH": 2.776846188453041e-15,
   "HOCH2O": 1.7656259759458089e-13,
   "CH3OOH": 7.940937863209005e-07,
   "C2": 4.746876411152966e-19,
   "C2H": 3.820130101280867e-13,
   "C2H2": 0.0019586141748284985,
   "H2CC": 4.173955927639883e-12,
   "C2H3": 2.4507319586273433e-06,
   "C2H4": 0.17752083977120586,
   "C2H5": 3.115624333669803e-05,
   "C2H6": 0.014132899794391484,
   "C2O": 9.15935672065669e-14,
   "HCCO": 5.52054887828945e-08,
   "HCCOH": 2.0935098708575858e-07,
   "CH2CO": 0.0016290369204902363,
   "CHCHO": 1.2957136843521461e-08,
   "CHCHOH": 5.281335270776833e-09,
   "cC2H3O": 9.38257221663684e-13,
   "CH3CO": 8.83443031867557e-08,
   "CH2CHO": 1.5043676268970207e-05,
   "CH3CHO": 0.025713852256283698,
   "cC2H4O": 0.0013642564357236617,
   "CH2CHOH": 0.0032694659324758284,
   "CH3CH2O": 2.3877713829524595e-10,
   "CH3CHOH": 2.0584661934441116e-08,
   "CH2CH2OH": 1.7382512177075808e-07,
   "CH3CH2OH": 2.2532654050934022e-05,
   "OCHCO": 8.131581086732499e-15,
   "OCHCHO": 0.00043823110720051824,
   "CH2CHOO": 9.397490486966317e-09,
   "CH3C(O)O": 4.060925319449507e-16,
   "CH2CHOOH": 2.0305050355105736e-10,
   "CH3C(O)OH": 1.2778813790560157e-08,
   "CH3CH2OO": 2.164100393255408e-06,
   "CH3CHOOH": 4.296788083231402e-17,
   "CH2CH2OOH": 9.927285852217915e-12,
   "CH3CH2OOH": 2.0543795871256468e-08,
   "CH3C(O)OO": 1.2988120844806169e-09,
   "CH3C(O)OOH": 2.2177585462703554e-11,
   "HOCH2CH2OO": 5.535335394011385e-11,
   "C3H2": 3.1065730885396665e-19,
   "cC3H2": 1.2033023751334317e-11,
   "C3H3": 3.14214512739002e-05,
   "CH2CCH": 2.699445832628344e-07,
   "CH2CCH2": 0.0057122675523673385,
   "CH3CCH": 0.0008598056947026735,
   "cC3H4": 1.0939872486853423e-08,
   "CH2CHCH2": 0.0005913179639195286,
   "CH3CHCH": 1.8086767303425886e-06,
   "CH3CCH2": 5.661408117566455e-07,
   "cC3H5": 6.206205530977329e-10,
   "C3H6": 0.47205924304188224,
   "cC3H6": 1.4201687421873666e-05,
   "iC3H7": 0.00021791763082062033,
   "nC3H7": 3.0369946989987804e-05,
   "C3H8": 0.4553735734411254,
   "CHCC*O": 1.4788550666663276e-07,
   "CH*CCO": 1.4957512154472532e-06,
   "C*CCHO": 7.0617764546929524e-15,
   "CH2CCO": 0.000626110926378509,
   "CHCCHO": 9.596185323295522e-06,
   "C2H3CO": 2.0796426389509223e-05,
   "CHCHCHO": 7.529125439868475e-10,
   "CH2CCHO": 1.5179440646054865e-07,
   "CH3CCO": 7.18820327739122e-08,
   "C2H3CHO": 0.07089808772151784,
   "CH3CHCO": 0.000194903673461972,
   "CH2CHCH2O": 3.4417975384284964e-08,
   "propen1oxy": 3.323045439640108e-07,
   "propen2oxy": 4.5950403775773446e-08,
   "CH2CCH2OH": 2.290700752191252e-09,
   "CH2C(OH)CH2": 0.00011464748018635665,
   "CH3C(OH)CH": 5.465941105854476e-09,
   "CH3CH2CO": 1.4343307129270004e-10,
   "CH3C(O)CH2": 2.646981384765671e-06,
   "CH3CHCHO": 4.948662390655405e-06,
   "CH2CHCHOH": 8.968407128293516e-07,
   "CH2CH2CHO": 7.801663486261272e-09,
   "vinoxylmethyl": 4.7514017981705806e-08,
   "CH3CH2CHO": 0.0001266058215737464,
   "cC3H6O": 0.0675641984103572,
   "CH2CHCH2OH": 0.0002142345756914397,
   "CH3CHCHOH": 0.000735473382578495,
   "CH3C(O)CH3": 6.730835490447255e-06,
   "nC3H7O": 1.8054453538138804e-05,
   "iC3H7O": 3.4696959663716375e-11,
   "CH3CH2CHOH": 1.0530510308531365e-08,
   "CH3CHCH2OH": 1.0243908022902461e-07,
   "CH2CH2CH2OH": 1.0875218756555463e-10,
   "OCHCH2CH2O": 9.291818280789256e-14,
   "oxiranylmet": 3.489784966229193e-06,
   "CH3COCH2O": 4.440760257442401e-17,
   "CH3CH(CHO)O": 7.71677145854696e-15,
   "CH2CHCH2OO": 2.049336444769547e-07,
   "CHCHCH2OOH": 1.190475931576018e-11,
   "CH2CHCH2OOH": 3.000783482173927e-07,
   "CH3CHCHOOH": 4.3420261112835455e-17,
   "CH3C(CH2)OOH": 6.844138223831921e-18,
   "nC3H7OO": 9.98657421969895e-08,
   "iC3H7OO": 2.3752280935168297e-06,
   "CH2CH2CH2OOH": 8.168366221956862e-10,
   "CH3CHCH2OOH": 3.279571607939834e-10,
   "CH2CH(OOH)CH3": 3.867325002661037e-11,
   "nC3H7OOH": 7.077755544793482e-11,
   "iC3H7OOH": 1.6890515512730615e-09,
   "OCHCH2CH2OOH": 1.3860532427832052e-12,
   "cC2H3OCH2OOH": 7.83505476272953e-11,
   "CH3COCH2OOH": 6.9244813843509e-14,
   "CH3CHOOHCHO": 4.959902034395932e-14,
   "HOOCCCOO*": 1.8951606037350837e-12,
   "HOOCC(C)OO*": 8.272567644285844e-13,
   "HOOC(C)COO*": 1.9993423733869467e-13,
   "HOOCC(C*)OOH": 1.4142669592109329e-16
  }
 },
 {
  "t": 4.910829999983255,
  "T": 1053.6522537759795,
  "p": 101325.00000000001,
  "sxC": {
   "C": 5.409226289548866e-18,
   "CH": 5.148072530025847e-14,
   "CH2": 5.233757384550233e-09,
   "CH2(S)": 9.337291138210625e-11,
   "CH3": 0.0003057966107084917,
   "CH4": 0.06336426881512133,
   "CO": 0.05919518239514081,
   "HCO": 2.4505767304725774e-06,
   "CH2O": 0.027295606392653066,
   "HCOH": 3.7178481083955483e-10,
   "CH3O": 2.2879230331616805e-06,
   "CH2OH": 6.27355013725362e-08,
   "CH3OH": 0.005284268814244487,
   "CO2": 0.0007813090919209231,
   "HOCO": 4.092546383168092e-09,
   "OCHO": 1.2860133337426682e-14,
   "HOCHO": 4.434946428715599e-05,
   "CH3OO": 5.06732045643322e-06,
   "CH2OOH": 2.5042886494816124e-15,
   "HOCH2O": 1.7865951396018799e-13,
   "CH3OOH": 6.853065389183938e-07,
   "C2": 6.193738969539685e-19,
   "C2H": 4.67010782221112e-13,
   "C2H2": 0.00211891937701624,
   "H2CC": 5.30055389777278e-12,
   "C2H3": 2.712542865413838e-06,
   "C2H4": 0.18116910676352957,
   "C2H5": 3.2042442537891005e-05,
   "C2H6": 0.014833002337086147,
   "C2O": 1.16447836676887e-13,
   "HCCO": 6.376656206635699e-08,
   "HCCOH": 2.331686084291617e-07,
   "CH2CO": 0.0017012733174654787,
   "CHCHO": 1.4206581039816046e-08,
   "CHCHOH": 5.641802223455275e-09,
   "cC2H3O": 9.371781582477864e-13,
   "CH3CO": 9.094249335092166e-08,
   "CH2CHO": 1.5622126198068638e-05,
   "CH3CHO": 0.025352257897600063,
   "cC2H4O": 0.001340102070549205,
   "CH2CHOH": 0.0033544906279136984,
   "CH3CH2O": 2.3047923531059636e-10,
   "CH3CHOH": 2.2121103022290727e-08,
   "CH2CH2OH": 1.7289238539640383e-07,
   "CH3CH2OH": 2.3358868606400685e-05,
   "OCHCO": 8.494249335489573e-15,
   "OCHCHO": 0.0004401574581586953,
   "CH2CHOO": 9.191122047720619e-09,
   "CH3C(O)O": 3.866291625241138e-16,
   "CH2CHOOH": 1.817700192270688e-10,
   "CH3C(O)OH": 1.3313905353611882e-08,
   "CH3CH2OO": 1.9554420154302627e-06,
   "CH3CHOOH": 3.83675191046037e-17,
   "CH2CH2OOH": 9.724825341547413e-12,
   "CH3CH2OOH": 1.7516363326655754e-08,
   "CH3C(O)OO": 1.1721846998584713e-09,
   "CH3C(O)OOH": 1.7307863053303454e-11,
   "HOCH2CH2OO": 4.846201747097939e-11,
   "C3H2": 4.436602257948929e-19,
   "cC3H2": 1.5882472090776878e-11,
   "C3H3": 3.6971687775917e-05,
   "CH2CCH": 3.2993076780008855e-07,
   "CH2CCH2": 0.006070165104593362,
   "CH3CCH": 0.0009637440685368367,
   "cC3H4": 1.2599643715182684e-08,
   "CH2CHCH2": 0.0006295735097915446,
   "CH3CHCH": 1.912126599257457e-06,
   "CH3CCH2": 6.30040191318189e-07,
   "cC3H5": 7.160451148109944e-10,
   "C3H6": 0.46528042337950926,
   "cC3H6": 1.606252642343702e-05,
   "iC3H7": 0.00021811623859650022,
   "nC3H7": 3.0064334634223237e-05,
   "C3H8": 0.46558185973140126,
   "CHCC*O": 1.5726720833404972e-07,
   "CH*CCO": 1.6594781450485326e-06,
   "C*CCHO": 8.258094519923449e-15,
   "CH2CCO": 0.0006609584919491661,
   "CHCCHO": 9.642380718015297e-06,
   "C2H3CO": 2.2625293005589143e-05,
   "CHCHCHO": 7.678009031907036e-10,
   "CH2CCHO": 1.556215839562812e-07,
   "CH3CCO": 7.849891754881459e-08,
   "C2H3CHO": 0.07136179467344382,
   "CH3CHCO": 0.00020945140427741697,
   "CH2CHCH2O": 3.4483601507549356e-08,
   "propen1oxy": 3.252531959040077e-07,
   "propen2oxy": 4.497058836787327e-08,
   "CH2CCH2OH": 2.360982655960859e-09,
   "CH2C(OH)CH2": 0.00012164162760984784,
   "CH3C(OH)CH": 5.8239419376184606e-09,
   "CH3CH2CO": 1.4701898332812873e-10,
   "CH3C(O)CH2": 2.5669462751585347e-06,
   "CH3CHCHO": 4.783021451288743e-06,
   "CH2CHCHOH": 8.710748304656668e-07,
   "CH2CH2CHO": 7.688360444445885e-09,
   "vinoxylmethyl": 4.6988155461124296e-08,
   "CH3CH2CHO": 0.00012386631923886276,
   "cC3H6O": 0.06658012294794034,
   "CH2CHCH2OH": 0.00021454550379194196,
   "CH3CHCHOH": 0.0007382802216655619,
   "CH3C(O)CH3": 6.890082470198105e-06,
   "nC3H7O": 1.8264878206333565e-05,
   "iC3H7O": 3.131900642061829e-11,
   "CH3CH2CHOH": 1.0430107922113242e-08,
   "CH3CHCH2OH": 9.81582942209078e-08,
   "CH2CH2CH2OH": 1.0887679086316935e-10,
   "OCHCH2CH2O": 9.675049659520632e-14,
   "oxiranylmet": 3.413405257585368e-06,
   "CH3COCH2O": 4.598731369516983e-17,
   "CH3CH(CHO)O": 8.15311751740026e-15,
   "CH2CHCH2OO": 1.9937516132716939e-07,
   "CHCHCH2OOH": 1.2452190433927397e-11,
   "CH2CHCH2OOH": 2.7381079038178e-07,
   "CH3CHCHOOH": 4.190148061906663e-17,
   "CH3C(CH2)OOH": 6.4545785861478525e-18,
   "nC3H7OO": 8.366368585774716e-08,
   "iC3H7OO": 2.097017110316671e-06,
   "CH2CH2CH2OOH": 7.153023724356481e-10,
   "CH3CHCH2OOH": 3.0606357196840955e-10,
   "CH2CH(OOH)CH3": 3.7532522314745746e-11,
   "nC3H7OOH": 5.430565398194889e-11,
   "iC3H7OOH": 1.3663573820266108e-09,
   "OCHCH2CH2OOH": 1.0311906017892875e-12,
   "cC2H3OCH2OOH": 7.118211146841543e-11,
   "CH3COCH2OOH": 5.734909451172587e-14,
   "CH3CHOOHCHO": 3.966596040584561e-14,
   "HOOCCCOO*": 1.466700044049561e-12,
   "HOOCC(C)OO*": 6.84251855638374e-13,
   "HOOC(C)COO*": 1.7154246586042922e-13,
   "HOOCC(C*)OOH": 1.2380488128444302e-16
  }
 },
 {
  "t": 4.910979999983249,
  "T": 1059.377723669218,
  "p": 101324.99999999999,
  "sxC": {
   "C": 7.17353846861591e-18,
   "CH": 6.152350860804629e-14,
   "CH2": 5.804728013117083e-09,
   "CH2(S)": 1.0021059082977762e-10,
   "CH3": 0.00031367035186073537,
   "CH4": 0.06470165717400435,
   "CO": 0.06072537276188382,
   "HCO": 2.617610629417605e-06,
   "CH2O": 0.026882206407887545,
   "HCOH": 3.7826041957270776e-10,
   "CH3O": 2.1625426697163897e-06,
   "CH2OH": 6.681697156826314e-08,
   "CH3OH": 0.005169795621782903,
   "CO2": 0.0008117897935557502,
   "HOCO": 4.334812281028177e-09,
   "OCHO": 1.3908291322198917e-14,
   "HOCHO": 4.570403182879849e-05,
   "CH3OO": 4.60524185043111e-06,
   "CH2OOH": 2.239657056263877e-15,
   "HOCH2O": 1.7916418374960757e-13,
   "CH3OOH": 5.915161210244211e-07,
   "C2": 7.870426492440517e-19,
   "C2H": 5.624607726761166e-13,
   "C2H2": 0.002286685715046982,
   "H2CC": 6.665783125255128e-12,
   "C2H3": 2.975469706849643e-06,
   "C2H4": 0.18478856870822244,
   "C2H5": 3.267040297541674e-05,
   "C2H6": 0.01550666497057988,
   "C2O": 1.4499355995727748e-13,
   "HCCO": 7.28270683027433e-08,
   "HCCOH": 2.5778143991510893e-07,
   "CH2CO": 0.0017751045935497322,
   "CHCHO": 1.54464806083248e-08,
   "CHCHOH": 5.9608529200059966e-09,
   "cC2H3O": 9.284188598176368e-13,
   "CH3CO": 9.27876701856628e-08,
   "CH2CHO": 1.6102673322845077e-05,
   "CH3CHO": 0.024928759783466706,
   "cC2H4O": 0.0013141742353720422,
   "CH2CHOH": 0.003437277830577647,
   "CH3CH2O": 2.2080707595058036e-10,
   "CH3CHOH": 2.3422014258479063e-08,
   "CH2CH2OH": 1.7094944790378496e-07,
   "CH3CH2OH": 2.4140554103949626e-05,
   "OCHCO": 8.811521912091582e-15,
   "OCHCHO": 0.00044148760580496995,
   "CH2CHOO": 8.948831590552847e-09,
   "CH3C(O)O": 3.7187943308012973e-16,
   "CH2CHOOH": 1.6241554664349236e-10,
   "CH3C(O)OH": 1.3901900361217361e-08,
   "CH3CH2OO": 1.7602976429097606e-06,
   "CH3CHOOH": 3.387907906473918e-17,
   "CH2CH2OOH": 9.486968891775556e-12,
   "CH3CH2OOH": 1.4897891561266552e-08,
   "CH3C(O)OO": 1.0536872054709524e-09,
   "CH3C(O)OOH": 1.349634512882735e-11,
   "HOCH2CH2OO": 4.2378417208455735e-11,
   "C3H2": 6.206711989225164e-19,
   "cC3H2": 2.066832516000173e-11,
   "C3H3": 4.303173329495895e-05,
   "CH2CCH": 4.003925385196567e-07,
   "CH2CCH2": 0.006422528232124885,
   "CH3CCH": 0.001074643604043797,
   "cC3H4": 1.4408661655303338e-08,
   "CH2CHCH2": 0.0006658884971909433,
   "CH3CHCH": 2.000633046123222e-06,
   "CH3CCH2": 6.950390234585392e-07,
   "cC3H5": 8.17270407544374e-10,
   "C3H6": 0.45871157895796755,
   "cC3H6": 1.806632280356662e-05,
   "iC3H7": 0.00021652247623760358,
   "nC3H7": 2.9584196861660088e-05,
   "C3H8": 0.47560652436002465,
   "CHCC*O": 1.662669684638503e-07,
   "CH*CCO": 1.8285937333264084e-06,
   "C*CCHO": 9.555150145299548e-15,
   "CH2CCO": 0.0006962515453676598,
   "CHCCHO": 9.674192787741442e-06,
   "C2H3CO": 2.4525149847470214e-05,
   "CHCHCHO": 7.778578676615907e-10,
   "CH2CCHO": 1.584787801919791e-07,
   "CH3CCO": 8.498806598620228e-08,
   "C2H3CHO": 0.07176568109449591,
   "CH3CHCO": 0.00022502857179245602,
   "CH2CHCH2O": 3.4273315969796036e-08,
   "propen1oxy": 3.1859588752282327e-07,
   "propen2oxy": 4.4046665020172625e-08,
   "CH2CCH2OH": 2.410843200713251e-09,
   "CH2C(OH)CH2": 0.00012808850538010953,
   "CH3C(OH)CH": 6.148237098222065e-09,
   "CH3CH2CO": 1.4937034887074074e-10,
   "CH3C(O)CH2": 2.479099547323872e-06,
   "CH3CHCHO": 4.603334708777561e-06,
   "CH2CHCHOH": 8.421806042513873e-07,
   "CH2CH2CHO": 7.529360948952259e-09,
   "vinoxylmethyl": 4.6126395084893754e-08,
   "CH3CH2CHO": 0.00012090157701757553,
   "cC3H6O": 0.06563131754194657,
   "CH2CHCH2OH": 0.00021454624684365964,
   "CH3CHCHOH": 0.0007399605945497498,
   "CH3C(O)CH3": 7.046031026439882e-06,
   "nC3H7O": 1.82941088286166e-05,
   "iC3H7O": 2.8126603706074195e-11,
   "CH3CH2CHOH": 1.026131164836468e-08,
   "CH3CHCH2OH": 9.360101546554026e-08,
   "CH2CH2CH2OH": 1.0797326989242838e-10,
   "OCHCH2CH2O": 9.976381980453899e-14,
   "oxiranylmet": 3.3415691144430388e-06,
   "CH3COCH2O": 4.7085609017852605e-17,
   "CH3CH(CHO)O": 8.543338495698142e-15,
   "CH2CHCH2OO": 1.932341387527897e-07,
   "CHCHCH2OOH": 1.29286066213703e-11,
   "CH2CHCH2OOH": 2.489725402444874e-07,
   "CH3CHCHOOH": 4.0259990846862866e-17,
   "CH3C(CH2)OOH": 6.0715135935330604e-18,
   "nC3H7OO": 7.008993637458126e-08,
   "iC3H7OO": 1.8447067828048964e-06,
   "CH2CH2CH2OOH": 6.252632368626725e-10,
   "CH3CHCH2OOH": 2.8435614261440044e-10,
   "CH2CH(OOH)CH3": 3.628818537953282e-11,
   "nC3H7OOH": 4.181307543667235e-11,
   "iC3H7OOH": 1.1052065750281083e-09,
   "OCHCH2CH2OOH": 7.710054184500541e-13,
   "cC2H3OCH2OOH": 6.455938538239365e-11,
   "CH3COCH2OOH": 4.762424373614079e-14,
   "CH3CHOOHCHO": 3.177793283338434e-14,
   "HOOCCCOO*": 1.138204664391697e-12,
   "HOOCC(C)OO*": 5.659250024304397e-13,
   "HOOC(C)COO*": 1.4729071758575496e-13,
   "HOOCC(C*)OOH": 1.0831257506138804e-16
  }
 },
 {
  "t": 4.911119999983244,
  "T": 1064.80451443885,
  "p": 101325.0,
  "sxC": {
   "C": 9.207026410559007e-18,
   "CH": 7.191780780202441e-14,
   "CH2": 6.365658492683371e-09,
   "CH2(S)": 1.0611976963403146e-10,
   "CH3": 0.00031982060843782384,
   "CH4": 0.0660066860239895,
   "CO": 0.062220629228803837,
   "HCO": 2.767992951896109e-06,
   "CH2O": 0.02644075083826352,
   "HCOH": 3.826389125229691e-10,
   "CH3O": 2.0328378772998487e-06,
   "CH2OH": 7.054447404344464e-08,
   "CH3OH": 0.005059652381692542,
   "CO2": 0.0008413444723716063,
   "HOCO": 4.544847669323951e-09,
   "OCHO": 1.4864676273076073e-14,
   "HOCHO": 4.6982761573794295e-05,
   "CH3OO": 4.184937054181975e-06,
   "CH2OOH": 1.989805735504132e-15,
   "HOCH2O": 1.7813281481838996e-13,
   "CH3OOH": 5.115870780632807e-07,
   "C2": 9.722474856404374e-19,
   "C2H": 6.661994068425196e-13,
   "C2H2": 0.0024591763016542107,
   "H2CC": 8.280305256088183e-12,
   "C2H3": 3.2322737417098097e-06,
   "C2H4": 0.18832797306094823,
   "C2H5": 3.303587429338839e-05,
   "C2H6": 0.016143586117546606,
   "C2O": 1.7648181960168118e-13,
   "HCCO": 8.21417006414917e-08,
   "HCCOH": 2.826896543637019e-07,
   "CH2CO": 0.0018495777572661105,
   "CHCHO": 1.6643326606807872e-08,
   "CHCHOH": 6.228845630766859e-09,
   "cC2H3O": 9.124483746719707e-13,
   "CH3CO": 9.385851228650493e-08,
   "CH2CHO": 1.6478372685189215e-05,
   "CH3CHO": 0.024458508936832844,
   "cC2H4O": 0.0012867781933375536,
   "CH2CHOH": 0.003516755859863548,
   "CH3CH2O": 2.1019188315401698e-10,
   "CH3CHOH": 2.4440442998248867e-08,
   "CH2CH2OH": 1.6808539584185127e-07,
   "CH3CH2OH": 2.486356305075117e-05,
   "OCHCO": 9.074180020966835e-15,
   "OCHCHO": 0.00044216775121269826,
   "CH2CHOO": 8.678057127589165e-09,
   "CH3C(O)O": 3.614594309612277e-16,
   "CH2CHOOH": 1.4504903091511847e-10,
   "CH3C(O)OH": 1.453980162318235e-08,
   "CH3CH2OO": 1.5812893326352803e-06,
   "CH3CHOOH": 2.9647253461667925e-17,
   "CH2CH2OOH": 9.221811235082977e-12,
   "CH3CH2OOH": 1.2667788619183331e-08,
   "CH3C(O)OO": 9.449029817405588e-10,
   "CH3C(O)OOH": 1.0549088350171288e-11,
   "HOCH2CH2OO": 3.70737578483661e-11,
   "C3H2": 8.481573148639059e-19,
   "cC3H2": 2.6459179521228546e-11,
   "C3H3": 4.949003694228272e-05,
   "CH2CCH": 4.813906206630624e-07,
   "CH2CCH2": 0.006763662447540105,
   "CH3CCH": 0.0011907431453553447,
   "cC3H4": 1.634047200129835e-08,
   "CH2CHCH2": 0.0006994519342401629,
   "CH3CHCH": 2.0717119304493513e-06,
   "CH3CCH2": 7.595222092016299e-07,
   "cC3H5": 9.218542557932604e-10,
   "C3H6": 0.4524247096922694,
   "cC3H6": 2.0184194103409485e-05,
   "iC3H7": 0.00021331243302027784,
   "nC3H7": 2.8950177954032375e-05,
   "C3H8": 0.485319000986282,
   "CHCC*O": 1.7466500653356107e-07,
   "CH*CCO": 1.999411227637597e-06,
   "C*CCHO": 1.0924355160799674e-14,
   "CH2CCO": 0.0007314395684539693,
   "CHCCHO": 9.692193424665964e-06,
   "C2H3CO": 2.6463737296282743e-05,
   "CHCHCHO": 7.829537941285322e-10,
   "CH2CCHO": 1.6032397258147113e-07,
   "CH3CCO": 9.117658969653965e-08,
   "C2H3CHO": 0.07211017779025161,
   "CH3CHCO": 0.00024145815606237348,
   "CH2CHCH2O": 3.3807677885956884e-08,
   "propen1oxy": 3.123860930015591e-07,
   "propen2oxy": 4.3185758394507365e-08,
   "CH2CCH2OH": 2.4395535926642888e-09,
   "CH2C(OH)CH2": 0.00013380150752144023,
   "CH3C(OH)CH": 6.428599567596567e-09,
   "CH3CH2CO": 1.5047819143797316e-10,
   "CH3C(O)CH2": 2.385911280451008e-06,
   "CH3CHCHO": 4.414679839031181e-06,
   "CH2CHCHOH": 8.110571207757373e-07,
   "CH2CH2CHO": 7.331650098638445e-09,
   "vinoxylmethyl": 4.497346596026187e-08,
   "CH3CH2CHO": 0.00011780008528157265,
   "cC3H6O": 0.06472930288917035,
   "CH2CHCH2OH": 0.00021426625095464366,
   "CH3CHCHOH": 0.0007405873851637143,
   "CH3C(O)CH3": 7.194694522802989e-06,
   "nC3H7O": 1.8153659333342217e-05,
   "iC3H7O": 2.5174956405101995e-11,
   "CH3CH2CHOH": 1.0033760902154206e-08,
   "CH3CHCH2OH": 8.888935892157175e-08,
   "CH2CH2CH2OH": 1.0614964372761614e-10,
   "OCHCH2CH2O": 1.0190959526220832e-13,
   "oxiranylmet": 3.2747844248832777e-06,
   "CH3COCH2O": 4.7685497511265736e-17,
   "CH3CH(CHO)O": 8.876255305651956e-15,
   "CH2CHCH2OO": 1.8669498880136527e-07,
   "CHCHCH2OOH": 1.3324122996601502e-11,
   "CH2CHCH2OOH": 2.258968520043854e-07,
   "CH3CHCHOOH": 3.8536245149393546e-17,
   "CH3C(CH2)OOH": 5.700283803730917e-18,
   "nC3H7OO": 5.8854825281314465e-08,
   "iC3H7OO": 1.6199565795422604e-06,
   "CH2CH2CH2OOH": 5.466207311665455e-10,
   "CH3CHCH2OOH": 2.6335159062569025e-10,
   "CH2CH(OOH)CH3": 3.497482123518341e-11,
   "nC3H7OOH": 3.240979185662904e-11,
   "iC3H7OOH": 8.96332558832414e-10,
   "OCHCH2CH2OOH": 5.813475410899093e-13,
   "cC2H3OCH2OOH": 5.851965135471179e-11,
   "CH3COCH2OOH": 3.973979789745223e-14,
   "CH3CHOOHCHO": 2.5574414486026808e-14,
   "HOOCCCOO*": 8.884858029557181e-13,
   "HOOCC(C)OO*": 4.692005995410621e-13,
   "HOOC(C)COO*": 1.2679660516789727e-13,
   "HOOCC(C*)OOH": 9.486278009806443e-17
  }
 },
 {
  "t": 4.911259999983239,
  "T": 1070.2699017765574,
  "p": 101324.99999999999,
  "sxC": {
   "C": 1.1613895649941345e-17,
   "CH": 8.302411366793534e-14,
   "CH2": 6.941774220476002e-09,
   "CH2(S)": 1.1126975246076369e-10,
   "CH3": 0.00032449858612701633,
   "CH4": 0.06736319883642043,
   "CO": 0.06377395408907406,
   "HCO": 2.9075556471028836e-06,
   "CH2O": 0.0259455518142774,
   "HCOH": 3.8518513885288144e-10,
   "CH3O": 1.89248759429845e-06,
   "CH2OH": 7.406886066934056e-08,
   "CH3OH": 0.0049471720602549,
   "CO2": 0.0008717413799137994,
   "HOCO": 4.728762343347258e-09,
   "OCHO": 1.5760784315876935e-14,
   "HOCHO": 4.826085756204722e-05,
   "CH3OO": 3.7793140665877464e-06,
   "CH2OOH": 1.7424400687034664e-15,
   "HOCH2O": 1.7547837496897754e-13,
   "CH3OOH": 4.3925689160579386e-07,
   "C2": 1.182553702287268e-18,
   "C2H": 7.839991957747092e-13,
   "C2H2": 0.0026471863253887573,
   "H2CC": 1.0298348690657154e-11,
   "C2H3": 3.4947039711234e-06,
   "C2H4": 0.19200409366695445,
   "C2H5": 3.315181147249997e-05,
   "C2H6": 0.016780581741437005,
   "C2O": 2.1247183796236398e-13,
   "HCCO": 9.216509770568955e-08,
   "HCCOH": 3.093179066981483e-07,
   "CH2CO": 0.0019295369039278802,
   "CHCHO": 1.785162934834304e-08,
   "CHCHOH": 6.4543516316773454e-09,
   "cC2H3O": 8.881895709915527e-13,
   "CH3CO": 9.418464012271552e-08,
   "CH2CHO": 1.6766264531829437e-05,
   "CH3CHO": 0.023917497540890245,
   "cC2H4O": 0.0012559992507522382,
   "CH2CHOH": 0.0035977669388288476,
   "CH3CH2O": 1.9818629521151872e-10,
   "CH3CHOH": 2.5200031889132265e-08,
   "CH2CH2OH": 1.641204987959118e-07,
   "CH3CH2OH": 2.556650914133398e-05,
   "OCHCO": 9.290216155100948e-15,
   "OCHCHO": 0.00044215493249314156,
   "CH2CHOO": 8.363793280957612e-09,
   "CH3C(O)O": 3.5434625582770073e-16,
   "CH2CHOOH": 1.2851596407935134e-10,
   "CH3C(O)OH": 1.5278095866050687e-08,
   "CH3CH2OO": 1.407871468770187e-06,
   "CH3CHOOH": 2.5486233996483352e-17,
   "CH2CH2OOH": 8.915203848973762e-12,
   "CH3CH2OOH": 1.065841142160141e-08,
   "CH3C(O)OO": 8.394295532259351e-10,
   "CH3C(O)OOH": 8.136161021465008e-12,
   "HOCH2CH2OO": 3.2163504468254694e-11,
   "C3H2": 1.1547085385938282e-18,
   "cC3H2": 3.385366436169247e-11,
   "C3H3": 5.6746282144456475e-05,
   "CH2CCH": 5.800047936163182e-07,
   "CH2CCH2": 0.0071135729864149466,
   "CH3CCH": 0.0013194993026445871,
   "cC3H4": 1.852388471038059e-08,
   "CH2CHCH2": 0.00073187349869962,
   "CH3CHCH": 2.127600774139478e-06,
   "CH3CCH2": 8.26726184970481e-07,
   "cC3H5": 1.0353659966254444e-09,
   "C3H6": 0.4460240886485953,
   "cC3H6": 2.2557361086431288e-05,
   "iC3H7": 0.00020834459951730669,
   "nC3H7": 2.8126824746650197e-05,
   "C3H8": 0.4953200870085292,
   "CHCC*O": 1.828437610060876e-07,
   "CH*CCO": 2.1812167323267913e-06,
   "C*CCHO": 1.244271398389013e-14,
   "CH2CCO": 0.000768666054068067,
   "CHCCHO": 9.697507474614038e-06,
   "C2H3CO": 2.855924277246971e-05,
   "CHCHCHO": 7.831192832841387e-10,
   "CH2CCHO": 1.612061693899923e-07,
   "CH3CCO": 9.73454286534844e-08,
   "C2H3CHO": 0.07241870674916298,
   "CH3CHCO": 0.00025988584147285907,
   "CH2CHCH2O": 3.3059713979879316e-08,
   "propen1oxy": 3.062267897230489e-07,
   "propen2oxy": 4.233264012298865e-08,
   "CH2CCH2OH": 2.4476680335832767e-09,
   "CH2C(OH)CH2": 0.0001389851193990167,
   "CH3C(OH)CH": 6.673981186535475e-09,
   "CH3CH2CO": 1.5036775986238394e-10,
   "CH3C(O)CH2": 2.2823115365386127e-06,
   "CH3CHCHO": 4.206962537457669e-06,
   "CH2CHCHOH": 7.760635521935928e-07,
   "CH2CH2CHO": 7.084944161951593e-09,
   "vinoxylmethyl": 4.3471026978880515e-08,
   "CH3CH2CHO": 0.0001144000269905929,
   "cC3H6O": 0.06381874132250212,
   "CH2CHCH2OH": 0.00021369312836944755,
   "CH3CHCHOH": 0.0007402145143561111,
   "CH3C(O)CH3": 7.343288868891684e-06,
   "nC3H7O": 1.783787411232971e-05,
   "iC3H7O": 2.229916906634858e-11,
   "CH3CH2CHOH": 9.736635024423958e-09,
   "CH3CHCH2OH": 8.37705928423772e-08,
   "CH2CH2CH2OH": 1.0333672058555995e-10,
   "OCHCH2CH2O": 1.0326971633763707e-13,
   "oxiranylmet": 3.2087387375024994e-06,
   "CH3COCH2O": 4.779941354124327e-17,
   "CH3CH(CHO)O": 9.163122823809935e-15,
   "CH2CHCH2OO": 1.7940968855247377e-07,
   "CHCHCH2OOH": 1.3655356116438558e-11,
   "CH2CHCH2OOH": 2.0321319602462153e-07,
   "CH3CHCHOOH": 3.6632687858275916e-17,
   "CH3C(CH2)OOH": 5.318274056366882e-18,
   "nC3H7OO": 4.899058817599104e-08,
   "iC3H7OO": 1.4084179184334961e-06,
   "CH2CH2CH2OOH": 4.73879325376284e-10,
   "CH3CHCH2OOH": 2.4194784626466904e-10,
   "CH2CH(OOH)CH3": 3.3520365816062344e-11,
   "nC3H7OOH": 2.4885109036722194e-11,
   "iC3H7OOH": 7.192208083997484e-10,
   "OCHCH2CH2OOH": 4.342278105822045e-13,
   "cC2H3OCH2OOH": 5.267008939481882e-11,
   "CH3COCH2OOH": 3.293778981255251e-14,
   "CH3CHOOHCHO": 2.039352091437846e-14,
   "HOOCCCOO*": 6.868061401539247e-13,
   "HOOCC(C)OO*": 3.853620980585802e-13,
   "HOOC(C)COO*": 1.0839349386372003e-13,
   "HOOCC(C*)OOH": 8.246949656764025e-17
  }
 },
 {
  "t": 4.911399999983233,
  "T": 1075.726946363266,
  "p": 101324.99999999999,
  "sxC": {
   "C": 1.434207887513855e-17,
   "CH": 9.440890821251671e-14,
   "CH2": 7.517353526205898e-09,
   "CH2(S)": 1.1535089550195528e-10,
   "CH3": 0.00032740277445941844,
   "CH4": 0.06876621308864532,
   "CO": 0.06537623925370008,
   "HCO": 3.0304117242223415e-06,
   "CH2O": 0.02539834191514807,
   "HCOH": 3.857384873815705e-10,
   "CH3O": 1.7436992416245193e-06,
   "CH2OH": 7.725068138431977e-08,
   "CH3OH": 0.0048333560425102284,
   "CO2": 0.0009026979288928977,
   "HOCO": 4.8752469968744955e-09,
   "OCHO": 1.655224816662017e-14,
   "HOCHO": 4.952192489256737e-05,
   "CH3OO": 3.3921655181379105e-06,
   "CH2OOH": 1.5028670919953093e-15,
   "HOCH2O": 1.7109338178751282e-13,
   "CH3OOH": 3.7459824839113263e-07,
   "C2": 1.411024141258481e-18,
   "C2H": 9.145209461746107e-13,
   "C2H2": 0.002850328320011764,
   "H2CC": 1.2799795470578842e-11,
   "C2H3": 3.755696348548362e-06,
   "C2H4": 0.19579113154155103,
   "C2H5": 3.2990113936853185e-05,
   "C2H6": 0.01740892687112313,
   "C2O": 2.5219462946704325e-13,
   "HCCO": 1.0268866796364206e-07,
   "HCCOH": 3.3741523757129926e-07,
   "CH2CO": 0.002014971466287195,
   "CHCHO": 1.903751970427855e-08,
   "CHCHOH": 6.6235602191352195e-09,
   "cC2H3O": 8.552085822671928e-13,
   "CH3CO": 9.367522725968388e-08,
   "CH2CHO": 1.6950582936257474e-05,
   "CH3CHO": 0.023310326527716193,
   "cC2H4O": 0.0012215775818607921,
   "CH2CHOH": 0.0036795671638097612,
   "CH3CH2O": 1.850101567090635e-10,
   "CH3CHOH": 2.5639363868534603e-08,
   "CH2CH2OH": 1.5900506329062786e-07,
   "CH3CH2OH": 2.6234820064815418e-05,
   "OCHCO": 9.444943684995345e-15,
   "OCHCHO": 0.00044129219887017123,
   "CH2CHOO": 8.007425065133922e-09,
   "CH3C(O)O": 3.503822485511113e-16,
   "CH2CHOOH": 1.1296098186179658e-10,
   "CH3C(O)OH": 1.6132322482913536e-08,
   "CH3CH2OO": 1.2424579302548663e-06,
   "CH3CHOOH": 2.150540084682761e-17,
   "CH2CH2OOH": 8.56886632629539e-12,
   "CH3CH2OOH": 8.876955483134141e-09,
   "CH3C(O)OO": 7.387524170043015e-10,
   "CH3C(O)OOH": 6.1969160034909e-12,
   "HOCH2CH2OO": 2.7672397174674677e-11,
   "C3H2": 1.561749496452424e-18,
   "cC3H2": 4.321245176252722e-11,
   "C3H3": 6.478640904768372e-05,
   "CH2CCH": 6.992540543814537e-07,
   "CH2CCH2": 0.007468518907658051,
   "CH3CCH": 0.0014610180385070835,
   "cC3H4": 2.0968653451061094e-08,
   "CH2CHCH2": 0.0007622279818486396,
   "CH3CHCH": 2.1644392977608047e-06,
   "CH3CCH2": 8.953108288061126e-07,
   "cC3H5": 1.1561944561272292e-09,
   "C3H6": 0.43955354511341677,
   "cC3H6": 2.5196500719951037e-05,
   "iC3H7": 0.00020160503133874062,
   "nC3H7": 2.7112180209427862e-05,
   "C3H8": 0.5055382787890622,
   "CHCC*O": 1.9054436305483907e-07,
   "CH*CCO": 2.3714202072448175e-06,
   "C*CCHO": 1.4094536503632039e-14,
   "CH2CCO": 0.0008076955240866419,
   "CHCCHO": 9.689006403058608e-06,
   "C2H3CO": 3.080130319707059e-05,
   "CHCHCHO": 7.776918683933711e-10,
   "CH2CCHO": 1.6097376726116294e-07,
   "CH3CCO": 1.0331625513075459e-07,
   "C2H3CHO": 0.07268760422805712,
   "CH3CHCO": 0.0002804559576816444,
   "CH2CHCH2O": 3.201854542829497e-08,
   "propen1oxy": 3.001680036883694e-07,
   "propen2oxy": 4.149413801479194e-08,
   "CH2CCH2OH": 2.432385758377684e-09,
   "CH2C(OH)CH2": 0.00014337494820224297,
   "CH3C(OH)CH": 6.870182206634297e-09,
   "CH3CH2CO": 1.4891316073354529e-10,
   "CH3C(O)CH2": 2.1691408466112514e-06,
   "CH3CHCHO": 3.9822000729551525e-06,
   "CH2CHCHOH": 7.375123039433331e-07,
   "CH2CH2CHO": 6.789910033095571e-09,
   "vinoxylmethyl": 4.162150126471909e-08,
   "CH3CH2CHO": 0.00011073813838023027,
   "cC3H6O": 0.06290797546122971,
   "CH2CHCH2OH": 0.00021280870742109635,
   "CH3CHCHOH": 0.0007387715587183096,
   "CH3C(O)CH3": 7.4884085663741735e-06,
   "nC3H7O": 1.7341883035424552e-05,
   "iC3H7O": 1.9546160963425615e-11,
   "CH3CH2CHOH": 9.371001594582717e-09,
   "CH3CHCH2OH": 7.829995930969497e-08,
   "CH2CH2CH2OH": 9.954223029995246e-11,
   "OCHCH2CH2O": 1.0372600947250965e-13,
   "oxiranylmet": 3.1439467392683844e-06,
   "CH3COCH2O": 4.737195129921686e-17,
   "CH3CH(CHO)O": 9.387318926954434e-15,
   "CH2CHCH2OO": 1.714420601806265e-07,
   "CHCHCH2OOH": 1.3905947384922018e-11,
   "CH2CHCH2OOH": 1.8120934082815865e-07,
   "CH3CHCHOOH": 3.4562370302757154e-17,
   "CH3C(CH2)OOH": 4.9286124389997244e-18,
   "nC3H7OO": 4.045154619954052e-08,
   "iC3H7OO": 1.212473069508544e-06,
   "CH2CH2CH2OOH": 4.07541810711062e-10,
   "CH3CHCH2OOH": 2.2049257211741045e-10,
   "CH2CH(OOH)CH3": 3.193578860402279e-11,
   "nC3H7OOH": 1.8951883355486624e-11,
   "iC3H7OOH": 5.714071148217034e-10,
   "OCHCH2CH2OOH": 3.217708764144166e-13,
   "cC2H3OCH2OOH": 4.7062484522493483e-11,
   "CH3COCH2OOH": 2.713663466783714e-14,
   "CH3CHOOHCHO": 1.6129169054745086e-14,
   "HOOCCCOO*": 5.263681313057533e-13,
   "HOOCC(C)OO*": 3.137677539269288e-13,
   "HOOC(C)COO*": 9.205977043691919e-14,
   "HOOCC(C*)OOH": 7.118718363188119e-17
  }
 },
 {
  "t": 4.9115299999832285,
  "T": 1080.7416792956758,
  "p": 101325.0,
  "sxC": {
   "C": 1.7060902837929952e-17,
   "CH": 1.0471529219577413e-13,
   "CH2": 8.034495079124742e-09,
   "CH2(S)": 1.1792943795345897e-10,
   "CH3": 0.000328275557299335,
   "CH4": 0.07010477617399548,
   "CO": 0.0668978536001666,
   "HCO": 3.1243595115043487e-06,
   "CH2O": 0.024846814001268834,
   "HCOH": 3.843961414977675e-10,
   "CH3O": 1.6004117401720643e-06,
   "CH2OH": 7.976886054674066e-08,
   "CH3OH": 0.004727466244985481,
   "CO2": 0.0009316506346559593,
   "HOCO": 4.967908073597054e-09,
   "OCHO": 1.715231564077203e-14,
   "HOCHO": 5.066212699037054e-05,
   "CH3OO": 3.052182610256013e-06,
   "CH2OOH": 1.2918325140218285e-15,
   "HOCH2O": 1.654505987427715e-13,
   "CH3OOH": 3.213382240721132e-07,
   "C2": 1.6290966795862497e-18,
   "C2H": 1.0446033094416125e-12,
   "C2H2": 0.003051625129228087,
   "H2CC": 1.562674899128792e-11,
   "C2H3": 3.9892184377806354e-06,
   "C2H4": 0.19937849248740405,
   "C2H5": 3.257663891730495e-05,
   "C2H6": 0.017976431195810015,
   "C2O": 2.9111634798758235e-13,
   "HCCO": 1.1264161751435418e-07,
   "HCCOH": 3.645087864387467e-07,
   "CH2CO": 0.002099072427567152,
   "CHCHO": 2.0083480889288495e-08,
   "CHCHOH": 6.718994193206465e-09,
   "cC2H3O": 8.16764973907332e-13,
   "CH3CO": 9.240508014585931e-08,
   "CH2CHO": 1.7017650363914222e-05,
   "CH3CHO": 0.02269395250688911,
   "cC2H4O": 0.0011861738712358812,
   "CH2CHOH": 0.0037554567534830974,
   "CH3CH2O": 1.7198104709957468e-10,
   "CH3CHOH": 2.572040574472602e-08,
   "CH2CH2OH": 1.532221394942623e-07,
   "CH3CH2OH": 2.681147295566127e-05,
   "OCHCO": 9.521474296193563e-15,
   "OCHCHO": 0.000439592294310272,
   "CH2CHOO": 7.641744239617188e-09,
   "CH3C(O)O": 3.491682112906456e-16,
   "CH2CHOOH": 9.95026476990094e-11,
   "CH3C(O)OH": 1.7044003508207223e-08,
   "CH3CH2OO": 1.0979148582822932e-06,
   "CH3CHOOH": 1.8057319732534923e-17,
   "CH2CH2OOH": 8.214596797802038e-12,
   "CH3CH2OOH": 7.42694748784329e-09,
   "CH3C(O)OO": 6.507415027070184e-10,
   "CH3C(O)OOH": 4.76402426031262e-12,
   "HOCH2CH2OO": 2.389071926190743e-11,
   "C3H2": 2.0497136845872187e-18,
   "cC3H2": 5.400143783768974e-11,
   "C3H3": 7.290180427073652e-05,
   "CH2CCH": 8.310964117336742e-07,
   "CH2CCH2": 0.007798802055444052,
   "CH3CCH": 0.0016035419714843012,
   "cC3H4": 2.347380897376949e-08,
   "CH2CHCH2": 0.0007876925554325201,
   "CH3CHCH": 2.178666377672706e-06,
   "CH3CCH2": 9.58736559577878e-07,
   "cC3H5": 1.2727841433176246e-09,
   "C3H6": 0.43352670948562577,
   "cC3H6": 2.7888890024381822e-05,
   "iC3H7": 0.00019382735826279385,
   "nC3H7": 2.6005080437699364e-05,
   "C3H8": 0.5151443905333976,
   "CHCC*O": 1.970095408651595e-07,
   "CH*CCO": 2.552268358226095e-06,
   "C*CCHO": 1.5721912065328438e-14,
   "CH2CCO": 0.0008452439921254393,
   "CHCCHO": 9.668059049032971e-06,
   "C2H3CO": 3.299747850755351e-05,
   "CHCHCHO": 7.672299868556852e-10,
   "CH2CCHO": 1.5965399724731562e-07,
   "CH3CCO": 1.085046087842823e-07,
   "C2H3CHO": 0.07289963655241367,
   "CH3CHCO": 0.0003015674886894656,
   "CH2CHCH2O": 3.0791831283396496e-08,
   "propen1oxy": 2.946775201387883e-07,
   "propen2oxy": 4.073482182376798e-08,
   "CH2CCH2OH": 2.3955574752832866e-09,
   "CH2C(OH)CH2": 0.00014649345216158965,
   "CH3C(OH)CH": 6.9960599111843085e-09,
   "CH3CH2CO": 1.4629884182380496e-10,
   "CH3C(O)CH2": 2.056622804074056e-06,
   "CH3CHCHO": 3.760754372527446e-06,
   "CH2CHCHOH": 6.989568121726946e-07,
   "CH2CH2CHO": 6.475297227764351e-09,
   "vinoxylmethyl": 3.9610737425579676e-08,
   "CH3CH2CHO": 0.00010714561241982182,
   "cC3H6O": 0.06207009724422826,
   "CH2CHCH2OH": 0.0002116964736175599,
   "CH3CHCHOH": 0.0007364323265167653,
   "CH3C(O)CH3": 7.616930419255022e-06,
   "nC3H7O": 1.6724242285095416e-05,
   "iC3H7O": 1.713713844922017e-11,
   "CH3CH2CHOH": 8.973996516775938e-09,
   "CH3CHCH2OH": 7.29711699612805e-08,
   "CH2CH2CH2OH": 9.519468744711375e-11,
   "OCHCH2CH2O": 1.0326707158595731e-13,
   "oxiranylmet": 3.0853712654793135e-06,
   "CH3COCH2O": 4.646555780573435e-17,
   "CH3CH(CHO)O": 9.525032843473867e-15,
   "CH2CHCH2OO": 1.6351516545055293e-07,
   "CHCHCH2OOH": 1.4053448123407949e-11,
   "CH2CHCH2OOH": 1.6162943542824256e-07,
   "CH3CHCHOOH": 3.250955874656043e-17,
   "CH3C(CH2)OOH": 4.563294845832052e-18,
   "nC3H7OO": 3.364397649802507e-08,
   "iC3H7OO": 1.0460936498147065e-06,
   "CH2CH2CH2OOH": 3.5194229004089027e-10,
   "CH3CHCH2OOH": 2.0084037002580997e-10,
   "CH2CH(OOH)CH3": 3.036242835649369e-11,
   "nC3H7OOH": 1.4629870457729815e-11,
   "iC3H7OOH": 4.5783834583297503e-10,
   "OCHCH2CH2OOH": 2.4225430228008e-13,
   "cC2H3OCH2OOH": 4.211485198952472e-11,
   "CH3COCH2OOH": 2.2565474673040864e-14,
   "CH3CHOOHCHO": 1.2891437212545663e-14,
   "HOOCCCOO*": 4.085414507919133e-13,
   "HOOCC(C)OO*": 2.5747437291283703e-13,
   "HOOC(C)COO*": 7.868985070062293e-14,
   "HOOCC(C*)OOH": 6.172919269029886e-17
  }
 },
 {
  "t": 4.911669999983223,
  "T": 1086.0348648508975,
  "p": 101325.0,
  "sxC": {
   "C": 2.0014402107038043e-17,
   "CH": 1.148681204786131e-13,
   "CH2": 8.55236632986986e-09,
   "CH2(S)": 1.1918280140513285e-10,
   "CH3": 0.000327054748478675,
   "CH4": 0.07157688576471659,
   "CO": 0.06856009363580708,
   "HCO": 3.1988199786906034e-06,
   "CH2O": 0.02421132011772574,
   "HCOH": 3.8096288998912304e-10,
   "CH3O": 1.4436156851991193e-06,
   "CH2OH": 8.187507667495907e-08,
   "CH3OH": 0.004614361116691225,
   "CO2": 0.0009626998483489715,
   "HOCO": 5.011650244268598e-09,
   "OCHO": 1.761088925633558e-14,
   "HOCHO": 5.183975122469834e-05,
   "CH3OO": 2.709716270060987e-06,
   "CH2OOH": 1.0810694674545742e-15,
   "HOCH2O": 1.5775412014921442e-13,
   "CH3OOH": 2.7102884146768807e-07,
   "C2": 1.8548881141145695e-18,
   "C2H": 1.189983535673578e-12,
   "C2H2": 0.003280454473722528,
   "H2CC": 1.9286074146432392e-11,
   "C2H3": 4.222063671153514e-06,
   "C2H4": 0.20328192542054266,
   "C2H5": 3.1845613511372406e-05,
   "C2H6": 0.01856142930388532,
   "C2O": 3.3309557257148323e-13,
   "HCCO": 1.2318255798094015e-07,
   "HCCOH": 3.9433701868975847e-07,
   "CH2CO": 0.0021944823288895707,
   "CHCHO": 2.1108893086854235e-08,
   "CHCHOH": 6.745496735429919e-09,
   "cC2H3O": 7.674283992578932e-13,
   "CH3CO": 9.016944442563273e-08,
   "CH2CHO": 1.6969578048499996e-05,
   "CH3CHO": 0.021983405232980223,
   "cC2H4O": 0.001144229250584238,
   "CH2CHOH": 0.0038361686739071528,
   "CH3CH2O": 1.574191956978569e-10,
   "CH3CHOH": 2.543467734067015e-08,
   "CH2CH2OH": 1.4593334156621665e-07,
   "CH3CH2OH": 2.7372176320031927e-05,
   "OCHCO": 9.520625757817529e-15,
   "OCHCHO": 0.0004366548579661454,
   "CH2CHOO": 7.21559722491668e-09,
   "CH3C(O)O": 3.499157981659865e-16,
   "CH2CHOOH": 8.616368649671167e-11,
   "CH3C(O)OH": 1.817000404463103e-08,
   "CH3CH2OO": 9.536645646312058e-07,
   "CH3CHOOH": 1.4687399715218336e-17,
   "CH2CH2OOH": 7.802561164484695e-12,
   "CH3CH2OOH": 6.078904368125408e-09,
   "CH3C(O)OO": 5.629125521263285e-10,
   "CH3C(O)OOH": 3.555939984805165e-12,
   "HOCH2CH2OO": 2.0241315639645845e-11,
   "C3H2": 2.714353312988343e-18,
   "cC3H2": 6.825231171513343e-11,
   "C3H3": 8.223461373637651e-05,
   "CH2CCH": 9.98416642986496e-07,
   "CH2CCH2": 0.008150698753693786,
   "CH3CCH": 0.0017681565484732706,
   "cC3H4": 2.6415865464745733e-08,
   "CH2CHCH2": 0.0008112449028301101,
   "CH3CHCH": 2.170231589482519e-06,
   "CH3CCH2": 1.0248656207598065e-06,
   "cC3H5": 1.3999553767563526e-09,
   "C3H6": 0.42706855752019446,
   "cC3H6": 3.104534381850772e-05,
   "iC3H7": 0.00018397779625988481,
   "nC3H7": 2.4651723493332506e-05,
   "C3H8": 0.5255210906717007,
   "CHCC*O": 2.0294025963604408e-07,
   "CH*CCO": 2.746939280617832e-06,
   "C*CCHO": 1.7532825488122258e-14,
   "CH2CCO": 0.0008866425530732195,
   "CHCCHO": 9.631133045825328e-06,
   "C2H3CO": 3.5457727260222506e-05,
   "CHCHCHO": 7.499329479201532e-10,
   "CH2CCHO": 1.5697462639052378e-07,
   "CH3CCO": 1.1350438564435972e-07,
   "C2H3CHO": 0.07308646481173497,
   "CH3CHCO": 0.00032651646995293556,
   "CH2CHCH2O": 2.9208999324261768e-08,
   "propen1oxy": 2.889592289736734e-07,
   "propen2oxy": 3.994448684065506e-08,
   "CH2CCH2OH": 2.3308588706648767e-09,
   "CH2C(OH)CH2": 0.00014855855977816585,
   "CH3C(OH)CH": 7.0593793185187895e-09,
   "CH3CH2CO": 1.4212679499493563e-10,
   "CH3C(O)CH2": 1.92909619056617e-06,
   "CH3CHCHO": 3.51203312834407e-06,
   "CH2CHCHOH": 6.550852212202985e-07,
   "CH2CH2CHO": 6.097899211672827e-09,
   "vinoxylmethyl": 3.7166070760870995e-08,
   "CH3CH2CHO": 0.0001031240792582448,
   "cC3H6O": 0.061185206557992304,
   "CH2CHCH2OH": 0.00021017684373057669,
   "CH3CHCHOH": 0.00073281903179974,
   "CH3C(O)CH3": 7.74538253206674e-06,
   "nC3H7O": 1.590452300790121e-05,
   "iC3H7O": 1.473494687577121e-11,
   "CH3CH2CHOH": 8.491959751806397e-09,
   "CH3CHCH2OH": 6.705326005995156e-08,
   "CH2CH2CH2OH": 8.97370463411418e-11,
   "OCHCH2CH2O": 1.017875660720049e-13,
   "oxiranylmet": 3.0244952839050216e-06,
   "CH3COCH2O": 4.494664580041296e-17,
   "CH3CH(CHO)O": 9.583789538758164e-15,
   "CH2CHCH2OO": 1.5452513088503641e-07,
   "CHCHCH2OOH": 1.4109463503014208e-11,
   "CH2CHCH2OOH": 1.4170045472205595e-07,
   "CH3CHCHOOH": 3.0187223679335545e-17,
   "CH3C(CH2)OOH": 4.170355833104427e-18,
   "nC3H7OO": 2.7428116187706458e-08,
   "iC3H7OO": 8.847894653195029e-07,
   "CH2CH2CH2OOH": 2.9861238537893913e-10,
   "CH3CHCH2OOH": 1.8030096756305143e-10,
   "CH2CH(OOH)CH3": 2.8579200298668e-11,
   "nC3H7OOH": 1.1020002280634712e-11,
   "iC3H7OOH": 3.5803330254739945e-10,
   "OCHCH2CH2OOH": 1.7774035213998605e-13,
   "cC2H3OCH2OOH": 3.7107143058408464e-11,
   "CH3COCH2OOH": 1.842820733493471e-14,
   "CH3CHOOHCHO": 1.007453534672208e-14,
   "HOOCCCOO*": 3.093732532162264e-13,
   "HOOCC(C)OO*": 2.0680690652406435e-13,
   "HOOC(C)COO*": 6.613073184637153e-14,
   "HOOCC(C*)OOH": 5.263913916794791e-17
  }
 },
 {
  "t": 4.911799999983218,
  "T": 1090.8047559939546,
  "p": 101325.0,
  "sxC": {
   "C": 2.2577820893906837e-17,
   "CH": 1.2279074561890744e-13,
   "CH2": 8.978064882724613e-09,
   "CH2(S)": 1.1881331824964842e-10,
   "CH3": 0.00032381144027711714,
   "CH4": 0.07296376251670074,
   "CO": 0.07011262330232489,
   "HCO": 3.2396171503338458e-06,
   "CH2O": 0.02358880772206969,
   "HCOH": 3.7602215520771585e-10,
   "CH3O": 1.2986697415974422e-06,
   "CH2OH": 8.316211695329679e-08,
   "CH3OH": 0.004511258028201148,
   "CO2": 0.0009910727080306213,
   "HOCO": 4.99404476931321e-09,
   "OCHO": 1.783053683912925e-14,
   "HOCHO": 5.2871686348650686e-05,
   "CH3OO": 2.415494234844742e-06,
   "CH2OOH": 9.036634429252277e-16,
   "HOCH2O": 1.4926006104060972e-13,
   "CH3OOH": 2.3050196983143365e-07,
   "C2": 2.039736783693819e-18,
   "C2H": 1.3247355337497296e-12,
   "C2H2": 0.0035021267409437707,
   "H2CC": 2.3308707746556363e-11,
   "C2H3": 4.412458454313137e-06,
   "C2H4": 0.2069076381729687,
   "C2H5": 3.0913360231119043e-05,
   "C2H6": 0.019072636403769782,
   "C2O": 3.696719816954274e-13,
   "HCCO": 1.3241252169272802e-07,
   "HCCOH": 4.221834295584673e-07,
   "CH2CO": 0.0022871602900948946,
   "CHCHO": 2.1929482461732323e-08,
   "CHCHOH": 6.693718224510276e-09,
   "cC2H3O": 7.151641232629468e-13,
   "CH3CO": 8.732351537996144e-08,
   "CH2CHO": 1.6810374547477143e-05,
   "CH3CHO": 0.021291067682651783,
   "cC2H4O": 0.0011017325332243954,
   "CH2CHOH": 0.00390925969831042,
   "CH3CH2O": 1.4372419484908953e-10,
   "CH3CHOH": 2.4828366655245335e-08,
   "CH2CH2OH": 1.3827969455591682e-07,
   "CH3CH2OH": 2.782685429061668e-05,
   "OCHCO": 9.436071633620685e-15,
   "OCHCHO": 0.000432792313303632,
   "CH2CHOO": 6.7961172013288055e-09,
   "CH3C(O)O": 3.5181736769342637e-16,
   "CH2CHOOH": 7.490672435443961e-11,
   "CH3C(O)OH": 1.9364806110686632e-08,
   "CH3CH2OO": 8.313962352100041e-07,
   "CH3CHOOH": 1.1924092311269428e-17,
   "CH2CH2OOH": 7.397131067150763e-12,
   "CH3CH2OOH": 5.0144193112277285e-09,
   "CH3C(O)OO": 4.885149674873006e-10,
   "CH3C(O)OOH": 2.6920246777379007e-12,
   "HOCH2CH2OO": 1.7240966611191475e-11,
   "C3H2": 3.4758385662048866e-18,
   "cC3H2": 8.42470501439519e-11,
   "C3H3": 9.130890962933034e-05,
   "CH2CCH": 1.1792169198827944e-06,
   "CH2CCH2": 0.00846965658077713,
   "CH3CCH": 0.0019301177171514039,
   "cC3H4": 2.9356682197572236e-08,
   "CH2CHCH2": 0.0008287386227368708,
   "CH3CHCH": 2.1394524811525946e-06,
   "CH3CCH2": 1.0823911218396499e-06,
   "cC3H5": 1.5161457415759354e-09,
   "C3H6": 0.4211510413550279,
   "cC3H6": 3.420498314277311e-05,
   "iC3H7": 0.00017368703079460518,
   "nC3H7": 2.326896670517904e-05,
   "C3H8": 0.5350922423312341,
   "CHCC*O": 2.0722993310994327e-07,
   "CH*CCO": 2.922581012948609e-06,
   "C*CCHO": 1.9218071238813647e-14,
   "CH2CCO": 0.0009254771139509059,
   "CHCCHO": 9.58366613414186e-06,
   "C2H3CO": 3.779636577455461e-05,
   "CHCHCHO": 7.283782121648698e-10,
   "CH2CCHO": 1.533082943204409e-07,
   "CH3CCO": 1.1742140859685552e-07,
   "C2H3CHO": 0.07322189317530083,
   "CH3CHCO": 0.00035172483613518977,
   "CH2CHCH2O": 2.752684401226861e-08,
   "propen1oxy": 2.8387124908563296e-07,
   "propen2oxy": 3.924164200795703e-08,
   "CH2CCH2OH": 2.248192158639248e-09,
   "CH2C(OH)CH2": 0.00014906585574813935,
   "CH3C(OH)CH": 7.043439551197726e-09,
   "CH3CH2CO": 1.3706552134040614e-10,
   "CH3C(O)CH2": 1.8065974386656644e-06,
   "CH3CHCHO": 3.275258064449662e-06,
   "CH2CHCHOH": 6.128455501279093e-07,
   "CH2CH2CHO": 5.718378157055436e-09,
   "vinoxylmethyl": 3.468536292592587e-08,
   "CH3CH2CHO": 9.930238541721651e-05,
   "cC3H6O": 0.06038775879671914,
   "CH2CHCH2OH": 0.00020846416592434358,
   "CH3CHCHOH": 0.0007284577268667095,
   "CH3C(O)CH3": 7.852839698951302e-06,
   "nC3H7O": 1.5021530783223884e-05,
   "iC3H7O": 1.2704972865456678e-11,
   "CH3CH2CHOH": 8.00316508649101e-09,
   "CH3CHCH2OH": 6.148439381139887e-08,
   "CH2CH2CH2OH": 8.409209723464097e-11,
   "OCHCH2CH2O": 9.951380847370072e-14,
   "oxiranylmet": 2.9704325616879227e-06,
   "CH3COCH2O": 4.3069161503674204e-17,
   "CH3CH(CHO)O": 9.545974655709434e-15,
   "CH2CHCH2OO": 1.45880359583683e-07,
   "CHCHCH2OOH": 1.4059764013798824e-11,
   "CH2CHCH2OOH": 1.244535070674732e-07,
   "CH3CHCHOOH": 2.7960103116541084e-17,
   "CH3C(CH2)OOH": 3.810187512620737e-18,
   "nC3H7OO": 2.2593758681705214e-08,
   "iC3H7OO": 7.520059846178031e-07,
   "CH2CH2CH2OOH": 2.550735264131033e-10,
   "CH3CHCH2OOH": 1.6208386356462292e-10,
   "CH2CH(OOH)CH3": 2.686407640073385e-11,
   "nC3H7OOH": 8.449668610483092e-12,
   "iC3H7OOH": 2.8343510825427873e-10,
   "OCHCH2CH2OOH": 1.3309393083350165e-13,
   "cC2H3OCH2OOH": 3.2785699887673173e-11,
   "CH3COCH2OOH": 1.5229817861337633e-14,
   "CH3CHOOHCHO": 7.986157068668343e-15,
   "HOOCCCOO*": 2.3825151795809597e-13,
   "HOOCC(C)OO*": 1.6798318212768904e-13,
   "HOOC(C)COO*": 5.606293473920678e-14,
   "HOOCC(C*)OOH": 4.519134508280185e-17
  }
 },
 {
  "t": 4.911939999983213,
  "T": 1095.7381803107385,
  "p": 101325.0,
  "sxC": {
   "C": 2.490390743937698e-17,
   "CH": 1.290808584703835e-13,
   "CH2": 9.357910582759915e-09,
   "CH2(S)": 1.1674807864200597e-10,
   "CH3": 0.0003180361130683079,
   "CH4": 0.07446829110598768,
   "CO": 0.0717793774945804,
   "HCO": 3.250775500389637e-06,
   "CH2O": 0.02289157354782245,
   "HCOH": 3.689997197136418e-10,
   "CH3O": 1.146543618561462e-06,
   "CH2OH": 8.374404822090074e-08,
   "CH3OH": 0.004403417899600145,
   "CO2": 0.0010207664799543798,
   "HOCO": 4.909266511385909e-09,
   "OCHO": 1.782231040532516e-14,
   "HOCHO": 5.3902135043673936e-05,
   "CH3OO": 2.1254969199052294e-06,
   "CH2OOH": 7.344561089913587e-16,
   "HOCH2O": 1.389290222402406e-13,
   "CH3OOH": 1.9301999062388842e-07,
   "C2": 2.1940377270069823e-18,
   "C2H": 1.46293166658826e-12,
   "C2H2": 0.003748005418536094,
   "H2CC": 2.8351727836969393e-11,
   "C2H3": 4.5809960774602336e-06,
   "C2H4": 0.2107719792545979,
   "C2H5": 2.9664970660564847e-05,
   "C2H6": 0.019581256197892243,
   "C2O": 4.0347569677446913e-13,
   "HCCO": 1.412962647928547e-07,
   "HCCOH": 4.517879412608972e-07,
   "CH2CO": 0.002390756784788333,
   "CHCHO": 2.26339137781264e-08,
   "CHCHOH": 6.554412055578769e-09,
   "cC2H3O": 6.534469263490655e-13,
   "CH3CO": 8.351816662816109e-08,
   "CH2CHO": 1.651810105950386e-05,
   "CH3CHO": 0.02052382269949898,
   "cC2H4O": 0.001052277372444783,
   "CH2CHOH": 0.0039849570557862575,
   "CH3CH2O": 1.2914221146192102e-10,
   "CH3CHOH": 2.3841896916061093e-08,
   "CH2CH2OH": 1.292517129648813e-07,
   "CH3CH2OH": 2.823745167429517e-05,
   "OCHCO": 9.252921863632584e-15,
   "OCHCHO": 0.00042732360252770916,
   "CH2CHOO": 6.327138836335935e-09,
   "CH3C(O)O": 3.5429860629983157e-16,
   "CH2CHOOH": 6.402900042819399e-11,
   "CH3C(O)OH": 2.0828892714381873e-08,
   "CH3CH2OO": 7.129763028568542e-07,
   "CH3CHOOH": 9.367088678527032e-18,
   "CH2CH2OOH": 6.94318010554231e-12,
   "CH3CH2OOH": 4.053061315337651e-09,
   "CH3C(O)OO": 4.165560943068828e-10,
   "CH3C(O)OOH": 1.9852960660263947e-12,
   "HOCH2CH2OO": 1.4413883511082336e-11,
   "C3H2": 4.4603253585098695e-18,
   "cC3H2": 1.0474554257774001e-10,
   "C3H3": 0.00010131669055011217,
   "CH2CCH": 1.4026403052922278e-06,
   "CH2CCH2": 0.008800103957728478,
   "CH3CCH": 0.002112510659160959,
   "cC3H4": 3.27183048699636e-08,
   "CH2CHCH2": 0.0008421647464023342,
   "CH3CHCH": 2.0821179993173177e-06,
   "CH3CCH2": 1.1381253002433676e-06,
   "cC3H5": 1.6351344592986072e-09,
   "C3H6": 0.4149177703145585,
   "cC3H6": 3.7835709020403715e-05,
   "iC3H7": 0.0001616866084630724,
   "nC3H7": 2.1678196766910564e-05,
   "C3H8": 0.5452242301564213,
   "CHCC*O": 2.1028886730262097e-07,
   "CH*CCO": 3.100079208344355e-06,
   "C*CCHO": 2.0971154441481867e-14,
   "CH2CCO": 0.0009670824326739089,
   "CHCCHO": 9.519052429906499e-06,
   "C2H3CO": 4.0326182192816606e-05,
   "CHCHCHO": 6.997027470209403e-10,
   "CH2CCHO": 1.4814679507839582e-07,
   "CH3CCO": 1.2068587636915795e-07,
   "C2H3CHO": 0.07332880476115458,
   "CH3CHCO": 0.0003809826672711017,
   "CH2CHCH2O": 2.553477812033513e-08,
   "propen1oxy": 2.786705762071749e-07,
   "propen2oxy": 3.852355380261254e-08,
   "CH2CCH2OH": 2.1370515437938875e-09,
   "CH2C(OH)CH2": 0.000147922211030334,
   "CH3C(OH)CH": 6.941901043792743e-09,
   "CH3CH2CO": 1.304913720975129e-10,
   "CH3C(O)CH2": 1.672543132729329e-06,
   "CH3CHCHO": 3.0184462141112628e-06,
   "CH2CHCHOH": 5.665804674686796e-07,
   "CH2CH2CHO": 5.28767854811351e-09,
   "vinoxylmethyl": 3.185474419959801e-08,
   "CH3CH2CHO": 9.51545467112336e-05,
   "cC3H6O": 0.05956328566021674,
   "CH2CHCH2OH": 0.00020629818709020376,
   "CH3CHCHOH": 0.0007227179651440683,
   "CH3C(O)CH3": 7.953656952972355e-06,
   "nC3H7O": 1.3971002065904792e-05,
   "iC3H7O": 1.0749212047991968e-11,
   "CH3CH2CHOH": 7.445160053177513e-09,
   "CH3CHCH2OH": 5.551786542338248e-08,
   "CH2CH2CH2OH": 7.758341118522757e-11,
   "OCHCH2CH2O": 9.61656484193845e-14,
   "oxiranylmet": 2.915265125952425e-06,
   "CH3COCH2O": 4.061812755623685e-17,
   "CH3CH(CHO)O": 9.400664536270875e-15,
   "CH2CHCH2OO": 1.3640185929137605e-07,
   "CHCHCH2OOH": 1.3895094886200455e-11,
   "CH2CHCH2OOH": 1.0739113886660699e-07,
   "CH3CHCHOOH": 2.5527923189223573e-17,
   "CH3C(CH2)OOH": 3.4323133877882835e-18,
   "nC3H7OO": 1.827965139205266e-08,
   "iC3H7OO": 6.271100646582314e-07,
   "CH2CH2CH2OOH": 2.1434827584212793e-10,
   "CH3CHCH2OOH": 1.4364213711654398e-10,
   "CH2CH(OOH)CH3": 2.498238179718797e-11,
   "nC3H7OOH": 6.344446369912023e-12,
   "iC3H7OOH": 2.195174372167823e-10,
   "OCHCH2CH2OOH": 9.751040351982814e-14,
   "cC2H3OCH2OOH": 2.851111449971273e-11,
   "CH3COCH2OOH": 1.2384745590185366e-14,
   "CH3CHOOHCHO": 6.207372561588456e-15,
   "HOOCCCOO*": 1.7961244148338558e-13,
   "HOOCC(C)OO*": 1.3385880102815666e-13,
   "HOOC(C)COO*": 4.679035635949008e-14,
   "HOOCC(C*)OOH": 3.8190390751210234e-17
  }
 },
 {
  "t": 4.912079999983208,
  "T": 1100.418410182534,
  "p": 101325.00000000001,
  "sxC": {
   "C": 2.655738056112966e-17,
   "CH": 1.3258630506184048e-13,
   "CH2": 9.640622365079372e-09,
   "CH2(S)": 1.1306913787116647e-10,
   "CH3": 0.000310004044301545,
   "CH4": 0.07597259830383436,
   "CO": 0.07342539013025288,
   "HCO": 3.2277094581717967e-06,
   "CH2O": 0.022175708064843553,
   "HCOH": 3.6047209450853387e-10,
   "CH3O": 1.0016658634929982e-06,
   "CH2OH": 8.345352142404694e-08,
   "CH3OH": 0.004299934715204317,
   "CO2": 0.0010492156855030044,
   "HOCO": 4.757713797772501e-09,
   "OCHO": 1.7554189963865193e-14,
   "HOCHO": 5.483672483851044e-05,
   "CH3OO": 1.863833490123115e-06,
   "CH2OOH": 5.888019300427149e-16,
   "HOCH2O": 1.2772607811136057e-13,
   "CH3OOH": 1.613260652661965e-07,
   "C2": 2.2868345277684618e-18,
   "C2H": 1.5868181753410596e-12,
   "C2H2": 0.003998065064947738,
   "H2CC": 3.414176512167545e-11,
   "C2H3": 4.704477511080121e-06,
   "C2H4": 0.2145526687697145,
   "C2H5": 2.820695349675963e-05,
   "C2H6": 0.020040402578183358,
   "C2O": 4.285808560428603e-13,
   "HCCO": 1.4864598777880108e-07,
   "HCCOH": 4.804287705493869e-07,
   "CH2CO": 0.0024975078729318643,
   "CHCHO": 2.312253666127582e-08,
   "CHCHOH": 6.332897447751852e-09,
   "cC2H3O": 5.880878264475228e-13,
   "CH3CO": 7.908191827181212e-08,
   "CH2CHO": 1.6109253402606527e-05,
   "CH3CHO": 0.01974848972764961,
   "cC2H4O": 0.0009992953745248244,
   "CH2CHOH": 0.004056529170651673,
   "CH3CH2O": 1.1507044310390706e-10,
   "CH3CHOH": 2.2569800405629946e-08,
   "CH2CH2OH": 1.1963502910016564e-07,
   "CH3CH2OH": 2.8561688361956072e-05,
   "OCHCO": 8.978666159991006e-15,
   "OCHCHO": 0.00042045040335427506,
   "CH2CHOO": 5.849953910201683e-09,
   "CH3C(O)O": 3.5633812953500355e-16,
   "CH2CHOOH": 5.443592072117776e-11,
   "CH3C(O)OH": 2.2493230265101188e-08,
   "CH3CH2OO": 6.084569743901929e-07,
   "CH3CHOOH": 7.242276622460965e-18,
   "CH2CH2OOH": 6.479594738891127e-12,
   "CH3CH2OOH": 3.263057534635226e-09,
   "CH3C(O)OO": 3.5318262130076664e-10,
   "CH3C(O)OOH": 1.461066637684285e-12,
   "HOCH2CH2OO": 1.1982636350826573e-11,
   "C3H2": 5.612860551248485e-18,
   "cC3H2": 1.28863211661783e-10,
   "C3H3": 0.00011132044704559871,
   "CH2CCH": 1.6561508222661172e-06,
   "CH2CCH2": 0.009112601359483663,
   "CH3CCH": 0.002300872411448447,
   "cC3H4": 3.624045504236611e-08,
   "CH2CHCH2": 0.0008495054492366842,
   "CH3CHCH": 2.0018834744162267e-06,
   "CH3CCH2": 1.1855281234878128e-06,
   "cC3H5": 1.7435552485712288e-09,
   "C3H6": 0.40888139162351944,
   "cC3H6": 4.167774645924366e-05,
   "iC3H7": 0.00014910527523260365,
   "nC3H7": 2.0023409940984636e-05,
   "C3H8": 0.5550684558235651,
   "CHCC*O": 2.1154110600627317e-07,
   "CH*CCO": 3.2590778840467987e-06,
   "C*CCHO": 2.2587638056999152e-14,
   "CH2CCO": 0.00100773979144517,
   "CHCCHO": 9.44168462032849e-06,
   "C2H3CO": 4.281118073913395e-05,
   "CHCHCHO": 6.661703173883347e-10,
   "CH2CCHO": 1.4185742195711675e-07,
   "CH3CCO": 1.228313132764358e-07,
   "C2H3CHO": 0.07339887364305223,
   "CH3CHCO": 0.00041225727783992893,
   "CH2CHCH2O": 2.3416980950588523e-08,
   "propen1oxy": 2.7379163289093896e-07,
   "propen2oxy": 3.7850153133517225e-08,
   "CH2CCH2OH": 2.0067328205307632e-09,
   "CH2C(OH)CH2": 0.0001449400961123683,
   "CH3C(OH)CH": 6.754622488127798e-09,
   "CH3CH2CO": 1.2298041261947197e-10,
   "CH3C(O)CH2": 1.5387462002875868e-06,
   "CH3CHCHO": 2.7644446480688925e-06,
   "CH2CHCHOH": 5.204196173784179e-07,
   "CH2CH2CHO": 4.845161631877333e-09,
   "vinoxylmethyl": 2.89390126185714e-08,
   "CH3CH2CHO": 9.10356470253411e-05,
   "cC3H6O": 0.058781686474807505,
   "CH2CHCH2OH": 0.0002038094635908215,
   "CH3CHCHOH": 0.0007159684469353693,
   "CH3C(O)CH3": 8.037659669976841e-06,
   "nC3H7O": 1.2854978664497775e-05,
   "iC3H7O": 9.036237795394164e-12,
   "CH3CH2CHOH": 6.869097704167919e-09,
   "CH3CHCH2OH": 4.9697570640183215e-08,
   "CH2CH2CH2OH": 7.084643080349683e-11,
   "OCHCH2CH2O": 9.200784126885775e-14,
   "oxiranylmet": 2.863589437094895e-06,
   "CH3COCH2O": 3.782625512421116e-17,
   "CH3CH(CHO)O": 9.14811405189391e-15,
   "CH2CHCH2OO": 1.2691012084258322e-07,
   "CHCHCH2OOH": 1.3619579713251996e-11,
   "CH2CHCH2OOH": 9.199976635016236e-08,
   "CH3CHCHOOH": 2.310819441019288e-17,
   "CH3C(CH2)OOH": 3.0698561560769105e-18,
   "nC3H7OO": 1.4766327757947719e-08,
   "iC3H7OO": 5.20167923269087e-07,
   "CH2CH2CH2OOH": 1.795784183175599e-10,
   "CH3CHCH2OOH": 1.2662058891589876e-10,
   "CH2CH(OOH)CH3": 2.3097072885026693e-11,
   "nC3H7OOH": 4.771835298374136e-12,
   "iC3H7OOH": 1.696618917299261e-10,
   "OCHCH2CH2OOH": 7.164115303669893e-14,
   "cC2H3OCH2OOH": 2.4645673984739452e-11,
   "CH3COCH2OOH": 1.0069098056594905e-14,
   "CH3CHOOHCHO": 4.8251908799606e-15,
   "HOOCCCOO*": 1.355324016036518e-13,
   "HOOCC(C)OO*": 1.0650754574793223e-13,
   "HOOC(C)COO*": 3.897875022515345e-14,
   "HOOCC(C*)OOH": 3.2175760259275233e-17
  }
 },
 {
  "t": 4.912229999983202,
  "T": 1105.1134148765864,
  "p": 101324.99999999999,
  "sxC": {
   "C": 2.7415071302108093e-17,
   "CH": 1.3303667730596236e-13,
   "CH2": 9.825084677095505e-09,
   "CH2(S)": 1.0761358104981486e-10,
   "CH3": 0.0002991635347912924,
   "CH4": 0.07757043823741547,
   "CO": 0.07514930006058602,
   "HCO": 3.167303026876167e-06,
   "CH2O": 0.021399009209650058,
   "HCOH": 3.5000922195790317e-10,
   "CH3O": 8.575322447780998e-07,
   "CH2OH": 8.219537801284591e-08,
   "CH3OH": 0.004194894732074923,
   "CO2": 0.0010779716179230674,
   "HOCO": 4.528673855751168e-09,
   "OCHO": 1.6994399333506503e-14,
   "HOCHO": 5.572241403445721e-05,
   "CH3OO": 1.6145765093638836e-06,
   "CH2OOH": 4.584479007069849e-16,
   "HOCH2O": 1.1522041907594042e-13,
   "CH3OOH": 1.3304008563921002e-07,
   "C2": 2.308602410456954e-18,
   "C2H": 1.696285093957038e-12,
   "C2H2": 0.004266659326331294,
   "H2CC": 4.114476847524207e-11,
   "C2H3": 4.781694562928099e-06,
   "C2H4": 0.21846646097841743,
   "C2H5": 2.647538041809411e-05,
   "C2H6": 0.020472976106316352,
   "C2O": 4.433482538207354e-13,
   "HCCO": 1.5441901898791032e-07,
   "HCCOH": 5.09442113407809e-07,
   "CH2CO": 0.0026143493659637946,
   "CHCHO": 2.3387329496248326e-08,
   "CHCHOH": 6.016059815815718e-09,
   "cC2H3O": 5.16608936709957e-13,
   "CH3CO": 7.382532261120224e-08,
   "CH2CHO": 1.5558390047062536e-05,
   "CH3CHO": 0.01892480780184548,
   "cC2H4O": 0.0009391640608575328,
   "CH2CHOH": 0.004127626298461236,
   "CH3CH2O": 1.0088842960751842e-10,
   "CH3CHOH": 2.0979875990364226e-08,
   "CH2CH2OH": 1.0898140742776454e-07,
   "CH3CH2OH": 2.8813144694541278e-05,
   "OCHCO": 8.59619227460525e-15,
   "OCHCHO": 0.0004115317093667049,
   "CH2CHOO": 5.341124608935785e-09,
   "CH3C(O)O": 3.5713784469197404e-16,
   "CH2CHOOH": 4.553456152634718e-11,
   "CH3C(O)OH": 2.451561771156877e-08,
   "CH3CH2OO": 5.114962045932614e-07,
   "CH3CHOOH": 5.414953432428015e-18,
   "CH2CH2OOH": 5.982264513289355e-12,
   "CH3CH2OOH": 2.581088929855858e-09,
   "CH3C(O)OO": 2.945724147803987e-10,
   "CH3C(O)OOH": 1.0533265939330139e-12,
   "HOCH2CH2OO": 9.782073677288626e-12,
   "C3H2": 7.014422209286854e-18,
   "cC3H2": 1.5885080491090057e-10,
   "C3H3": 0.00012172589893018137,
   "CH2CCH": 1.9600666913230847e-06,
   "CH2CCH2": 0.00942315972091595,
   "CH3CCH": 0.0025063551455596113,
   "cC3H4": 4.013621086731365e-08,
   "CH2CHCH2": 0.0008504419473143033,
   "CH3CHCH": 1.89475928643402e-06,
   "CH3CCH2": 1.2253991228074013e-06,
   "cC3H5": 1.8437232013134275e-09,
   "C3H6": 0.40268511620831404,
   "cC3H6": 4.599442192358343e-05,
   "iC3H7": 0.00013542573869217486,
   "nC3H7": 1.823043163227624e-05,
   "C3H8": 0.5651866626481569,
   "CHCC*O": 2.1077539609958607e-07,
   "CH*CCO": 3.4021931353016657e-06,
   "C*CCHO": 2.4088459126718953e-14,
   "CH2CCO": 0.0010493895388643463,
   "CHCCHO": 9.34659023372089e-06,
   "C2H3CO": 4.5353025815268696e-05,
   "CHCHCHO": 6.261165868293168e-10,
   "CH2CCHO": 1.3409454219126898e-07,
   "CH3CCO": 1.2381532458925786e-07,
   "C2H3CHO": 0.07343843876619549,
   "CH3CHCO": 0.00044771404568172976,
   "CH2CHCH2O": 2.108685709293349e-08,
   "propen1oxy": 2.689470846683938e-07,
   "propen2oxy": 3.7181723044275096e-08,
   "CH2CCH2OH": 1.8515345786353458e-09,
   "CH2C(OH)CH2": 0.00013973678493315388,
   "CH3C(OH)CH": 6.4679035051947615e-09,
   "CH3CH2CO": 1.1421356219051278e-10,
   "CH3C(O)CH2": 1.39849230938781e-06,
   "CH3CHCHO": 2.5006107831043575e-06,
   "CH2CHCHOH": 4.721014102693986e-07,
   "CH2CH2CHO": 4.371159262839805e-09,
   "vinoxylmethyl": 2.5816491402078866e-08,
   "CH3CH2CHO": 8.672035697911953e-05,
   "cC3H6O": 0.0579983346838555,
   "CH2CHCH2OH": 0.00020080655390261818,
   "CH3CHCHOH": 0.0007077305981319405,
   "CH3C(O)CH3": 8.108585686600954e-06,
   "nC3H7O": 1.1632109035131416e-05,
   "iC3H7O": 7.463147815523904e-12,
   "CH3CH2CHOH": 6.249326197734819e-09,
   "CH3CHCH2OH": 4.3747030339591904e-08,
   "CH2CH2CH2OH": 6.362451021034696e-11,
   "OCHCH2CH2O": 8.684383306053766e-14,
   "oxiranylmet": 2.8123480057676864e-06,
   "CH3COCH2O": 3.459667079426797e-17,
   "CH3CH(CHO)O": 8.768032674793404e-15,
   "CH2CHCH2OO": 1.1690785630062757e-07,
   "CHCHCH2OOH": 1.3213461558359938e-11,
   "CH2CHCH2OOH": 7.741189076223385e-08,
   "CH3CHCHOOH": 2.058455466382891e-17,
   "CH3C(CH2)OOH": 2.7039796274872616e-18,
   "nC3H7OO": 1.1750490640814786e-08,
   "iC3H7OO": 4.239960240354602e-07,
   "CH2CH2CH2OOH": 1.4830648358131867e-10,
   "CH3CHCH2OOH": 1.1010604502131867e-10,
   "CH2CH(OOH)CH3": 2.1110572458939643e-11,
   "nC3H7OOH": 3.5323687927145392e-12,
   "iC3H7OOH": 1.287532052754246e-10,
   "OCHCH2CH2OOH": 5.1785020252618e-14,
   "cC2H3OCH2OOH": 2.09633821854403e-11,
   "CH3COCH2OOH": 8.077090178181378e-15,
   "CH3CHOOHCHO": 3.69252223020728e-15,
   "HOOCCCOO*": 1.0058813395110754e-13,
   "HOOCC(C)OO*": 8.341089466164402e-14,
   "HOOC(C)COO*": 3.203008416315195e-14,
   "HOOCC(C*)OOH": 2.6726374147147522e-17
  }
 },
 {
  "t": 4.912389999983196,
  "T": 1109.7268839433602,
  "p": 101324.99999999999,
  "sxC": {
   "C": 2.7247481962308006e-17,
   "CH": 1.299353605821951e-13,
   "CH2": 9.885272030360231e-09,
   "CH2(S)": 1.0052680745838697e-10,
   "CH3": 0.0002855238547441754,
   "CH4": 0.07924335282349945,
   "CO": 0.07692571489490378,
   "HCO": 3.067680377659581e-06,
   "CH2O": 0.020571985396814277,
   "HCOH": 3.377494448868081e-10,
   "CH3O": 7.190576669244661e-07,
   "CH2OH": 7.988042283758512e-08,
   "CH3OH": 0.004090362266731896,
   "CO2": 0.0011063739196944433,
   "HOCO": 4.22331354745117e-09,
   "OCHO": 1.6131957566921195e-14,
   "HOCHO": 5.653066625117442e-05,
   "CH3OO": 1.3827650520798388e-06,
   "CH2OOH": 3.4666825261496404e-16,
   "HOCH2O": 1.0186428118452813e-13,
   "CH3OOH": 1.0843220410372619e-07,
   "C2": 2.2447511778024613e-18,
   "C2H": 1.7802643855504466e-12,
   "C2H2": 0.004549340508296408,
   "H2CC": 4.943985313711218e-11,
   "C2H3": 4.80019005843484e-06,
   "C2H4": 0.2224418096141581,
   "C2H5": 2.451779126250846e-05,
   "C2H6": 0.020864799253628843,
   "C2O": 4.440979773027196e-13,
   "HCCO": 1.5791751316810113e-07,
   "HCCOH": 5.378933408776017e-07,
   "CH2CO": 0.002740457222983489,
   "CHCHO": 2.337464673243467e-08,
   "CHCHOH": 5.6079853879421625e-09,
   "cC2H3O": 4.417839841009513e-13,
   "CH3CO": 6.789845403569226e-08,
   "CH2CHO": 1.4867953090329991e-05,
   "CH3CHO": 0.01807099791139347,
   "cC2H4O": 0.0008720757655304568,
   "CH2CHOH": 0.004196167315556879,
   "CH3CH2O": 8.706736213939549e-11,
   "CH3CHOH": 1.9141060294859863e-08,
   "CH2CH2OH": 9.759500414465538e-08,
   "CH3CH2OH": 2.8977690995741143e-05,
   "OCHCO": 8.109448686783869e-15,
   "OCHCHO": 0.000400326702875602,
   "CH2CHOO": 4.814153096896067e-09,
   "CH3C(O)O": 3.556577748143287e-16,
   "CH2CHOOH": 3.750846955425257e-11,
   "CH3C(O)OH": 2.6962224781050274e-08,
   "CH3CH2OO": 4.241361839342666e-07,
   "CH3CHOOH": 3.917575157446083e-18,
   "CH2CH2OOH": 5.462625779007222e-12,
   "CH3CH2OOH": 2.0105863147156885e-09,
   "CH3C(O)OO": 2.4197877698640367e-10,
   "CH3C(O)OOH": 7.4729701556455e-13,
   "HOCH2CH2OO": 7.84747858525462e-12,
   "C3H2": 8.654579507267175e-18,
   "cC3H2": 1.955428269724881e-10,
   "C3H3": 0.0001321133458857266,
   "CH2CCH": 2.3179453833287685e-06,
   "CH2CCH2": 0.00972292079572515,
   "CH3CCH": 0.0027261361221410864,
   "cC3H4": 4.4359618838932796e-08,
   "CH2CHCH2": 0.0008438330739710552,
   "CH3CHCH": 1.7629533616342189e-06,
   "CH3CCH2": 1.2543811106767189e-06,
   "cC3H5": 1.9286603992897463e-09,
   "C3H6": 0.39643413557143875,
   "cC3H6": 5.078371120994317e-05,
   "iC3H7": 0.00012110304629162531,
   "nC3H7": 1.6353709836293495e-05,
   "C3H8": 0.5753848152855101,
   "CHCC*O": 2.076031648426021e-07,
   "CH*CCO": 3.5177577737700915e-06,
   "C*CCHO": 2.5350251093782753e-14,
   "CH2CCO": 0.0010906653587957867,
   "CHCCHO": 9.23399891536081e-06,
   "C2H3CO": 4.784276789149978e-05,
   "CHCHCHO": 5.804409159382194e-10,
   "CH2CCHO": 1.2498571529685413e-07,
   "CH3CCO": 1.2338932300881812e-07,
   "C2H3CHO": 0.07344746462683427,
   "CH3CHCO": 0.0004873171608220243,
   "CH2CHCH2O": 1.8624179271306108e-08,
   "propen1oxy": 2.6423051744909814e-07,
   "propen2oxy": 3.653113842473974e-08,
   "CH2CCH2OH": 1.6759593722460995e-09,
   "CH2C(OH)CH2": 0.00013210766914837063,
   "CH3C(OH)CH": 6.0823440529960655e-09,
   "CH3CH2CO": 1.0445014066725761e-10,
   "CH3C(O)CH2": 1.2554506355012327e-06,
   "CH3CHCHO": 2.2340516869258373e-06,
   "CH2CHCHOH": 4.229469460751699e-07,
   "CH2CH2CHO": 3.8805693799729716e-09,
   "vinoxylmethyl": 2.2594342518332296e-08,
   "CH3CH2CHO": 8.229440633822611e-05,
   "cC3H6O": 0.05722929416284011,
   "CH2CHCH2OH": 0.0001972571774621839,
   "CH3CHCHOH": 0.0006979620114694738,
   "CH3C(O)CH3": 8.163353690537564e-06,
   "nC3H7O": 1.0347404308164277e-05,
   "iC3H7O": 6.063961570453556e-12,
   "CH3CH2CHOH": 5.604726930063018e-09,
   "CH3CHCH2OH": 3.784801039923116e-08,
   "CH2CH2CH2OH": 5.618201264980208e-11,
   "OCHCH2CH2O": 8.078471617951834e-14,
   "oxiranylmet": 2.7625222761385925e-06,
   "CH3COCH2O": 3.104977539428035e-17,
   "CH3CH(CHO)O": 8.258159241985936e-15,
   "CH2CHCH2OO": 1.0662501197803804e-07,
   "CHCHCH2OOH": 1.267539300297907e-11,
   "CH2CHCH2OOH": 6.399269972640802e-08,
   "CH3CHCHOOH": 1.8031116814323204e-17,
   "CH3C(CH2)OOH": 2.344570998673644e-18,
   "nC3H7OO": 9.232833870028957e-09,
   "iC3H7OO": 3.401312504566704e-07,
   "CH2CH2CH2OOH": 1.209409886524138e-10,
   "CH3CHCH2OOH": 9.452406346601016e-11,
   "CH2CH(OOH)CH3": 1.9071043339361425e-11,
   "nC3H7OOH": 2.5831642449322898e-12,
   "iC3H7OOH": 9.62130380340177e-11,
   "OCHCH2CH2OOH": 3.6976017883196e-14,
   "cC2H3OCH2OOH": 1.7549402083568652e-11,
   "CH3COCH2OOH": 6.405870145404051e-15,
   "CH3CHOOHCHO": 2.7902038586339765e-15,
   "HOOCCCOO*": 7.368221741950889e-14,
   "HOOCC(C)OO*": 6.445772125996064e-14,
   "HOOC(C)COO*": 2.600369060765561e-14,
   "HOOCC(C*)OOH": 2.191714196163344e-17
  }
 },
 {
  "t": 4.9125599999831895,
  "T": 1114.1668722982713,
  "p": 101324.99999999999,
  "sxC": {
   "C": 2.5996125936831513e-17,
   "CH": 1.2329609527991165e-13,
   "CH2": 9.80677854577416e-09,
   "CH2(S)": 9.218448446595512e-11,
   "CH3": 0.00026937829009959877,
   "CH4": 0.08096859411606812,
   "CO": 0.07872632673890867,
   "HCO": 2.9310726792572946e-06,
   "CH2O": 0.019708255995590434,
   "HCOH": 3.2392458303252755e-10,
   "CH3O": 5.90911925538753e-07,
   "CH2OH": 7.65317028836016e-08,
   "CH3OH": 0.003988365689961473,
   "CO2": 0.0011337697950268804,
   "HOCO": 3.852722210107235e-09,
   "OCHO": 1.4994217368315953e-14,
   "HOCHO": 5.7237395190907486e-05,
   "CH3OO": 1.1723499358935155e-06,
   "CH2OOH": 2.549685948107032e-16,
   "HOCH2O": 8.82482973878773e-14,
   "CH3OOH": 8.754121488913117e-08,
   "C2": 2.094927788253022e-18,
   "C2H": 1.8293100017202336e-12,
   "C2H2": 0.004840504744169706,
   "H2CC": 5.90294693559566e-11,
   "C2H3": 4.752686879250607e-06,
   "C2H4": 0.22640306366261012,
   "C2H5": 2.2410087904694056e-05,
   "C2H6": 0.02120425305854047,
   "C2O": 4.2903963149512137e-13,
   "HCCO": 1.5862512953944958e-07,
   "HCCOH": 5.648141858842252e-07,
   "CH2CO": 0.002874488506496391,
   "CHCHO": 2.3055552700912184e-08,
   "CHCHOH": 5.124490860319582e-09,
   "cC2H3O": 3.671155028556537e-13,
   "CH3CO": 6.153439046941651e-08,
   "CH2CHO": 1.405333105359557e-05,
   "CH3CHO": 0.017207781722015418,
   "cC2H4O": 0.0007987636497129393,
   "CH2CHOH": 0.004260051411538558,
   "CH3CH2O": 7.40593894957516e-11,
   "CH3CHOH": 1.715555096017304e-08,
   "CH2CH2OH": 8.589450828443082e-08,
   "CH3CH2OH": 2.904800222305467e-05,
   "OCHCO": 7.535360670404488e-15,
   "OCHCHO": 0.00038669425200245464,
   "CH2CHOO": 4.28544481044318e-09,
   "CH3C(O)O": 3.510303636189045e-16,
   "CH2CHOOH": 3.047990021890631e-11,
   "CH3C(O)OH": 2.990371450223753e-08,
   "CH3CH2OO": 3.476913371366399e-07,
   "CH3CHOOH": 2.7494001068563378e-18,
   "CH2CH2OOH": 4.9350936147085365e-12,
   "CH3CH2OOH": 1.5474876324963645e-09,
   "CH3C(O)OO": 1.9618173278110958e-10,
   "CH3C(O)OOH": 5.248849009324007e-13,
   "HOCH2CH2OO": 6.196307062912576e-12,
   "C3H2": 1.0486156527405836e-17,
   "cC3H2": 2.3960598303879046e-10,
   "C3H3": 0.0001419830347337429,
   "CH2CCH": 2.730569562395254e-06,
   "CH2CCH2": 0.010003088516068022,
   "CH3CCH": 0.0029563377012346813,
   "cC3H4": 4.8840874724794565e-08,
   "CH2CHCH2": 0.0008291447941443216,
   "CH3CHCH": 1.6118033566395108e-06,
   "CH3CCH2": 1.2698021511873308e-06,
   "cC3H5": 1.9920561263164938e-09,
   "C3H6": 0.39023643997532564,
   "cC3H6": 5.603041196064538e-05,
   "iC3H7": 0.00010668867749777544,
   "nC3H7": 1.4460950796002332e-05,
   "C3H8": 0.5854612259576513,
   "CHCC*O": 2.0183677513264257e-07,
   "CH*CCO": 3.5948537130370304e-06,
   "C*CCHO": 2.6254474992940333e-14,
   "CH2CCO": 0.001129955740730966,
   "CHCCHO": 9.105269014143467e-06,
   "C2H3CO": 5.014778345906895e-05,
   "CHCHCHO": 5.307444306062074e-10,
   "CH2CCHO": 1.1481782521144226e-07,
   "CH3CCO": 1.2142850709609658e-07,
   "C2H3CHO": 0.07342851572206237,
   "CH3CHCO": 0.0005308047566263779,
   "CH2CHCH2O": 1.613101136792227e-08,
   "propen1oxy": 2.597263901981846e-07,
   "propen2oxy": 3.5910006224115776e-08,
   "CH2CCH2OH": 1.4873621947048108e-09,
   "CH2C(OH)CH2": 0.00012209623073582902,
   "CH3C(OH)CH": 5.6109171160817285e-09,
   "CH3CH2CO": 9.407886996066395e-11,
   "CH3C(O)CH2": 1.1138507103306554e-06,
   "CH3CHCHO": 1.9726700596590637e-06,
   "CH2CHCHOH": 3.744573243079024e-07,
   "CH2CH2CHO": 3.391347445208956e-09,
   "vinoxylmethyl": 1.940003504879681e-08,
   "CH3CH2CHO": 7.785143709297034e-05,
   "cC3H6O": 0.05648960454543641,
   "CH2CHCH2OH": 0.00019315189845102752,
   "CH3CHCHOH": 0.0006866948872712934,
   "CH3C(O)CH3": 8.200322766576046e-06,
   "nC3H7O": 9.055052640505928e-06,
   "iC3H7O": 4.8584448980968865e-12,
   "CH3CH2CHOH": 4.958031943351018e-09,
   "CH3CHCH2OH": 3.219331804812454e-08,
   "CH2CH2CH2OH": 4.8820114791379473e-11,
   "OCHCH2CH2O": 7.403896733160039e-14,
   "oxiranylmet": 2.71499370506836e-06,
   "CH3COCH2O": 2.734906568852901e-17,
   "CH3CH(CHO)O": 7.630895678642438e-15,
   "CH2CHCH2OO": 9.632955059705615e-08,
   "CHCHCH2OOH": 1.2016983069574712e-11,
   "CH2CHCH2OOH": 5.2028704244499475e-08,
   "CH3CHCHOOH": 1.553282325234828e-17,
   "CH3C(CH2)OOH": 2.0019433271564188e-18,
   "nC3H7OO": 7.185412396644096e-09,
   "iC3H7OO": 2.6918542897643854e-07,
   "CH2CH2CH2OOH": 9.762292084586745e-11,
   "CH3CHCH2OOH": 8.023375755573002e-11,
   "CH2CH(OOH)CH3": 1.7035361523518962e-11,
   "nC3H7OOH": 1.8744761515040863e-12,
   "iC3H7OOH": 7.106468977041829e-11,
   "OCHCH2CH2OOH": 2.6203105232494103e-14,
   "cC2H3OCH2OOH": 1.4473329811295929e-11,
   "CH3COCH2OOH": 5.036121456387787e-15,
   "CH3CHOOHCHO": 2.0895651900451183e-15,
   "HOOCCCOO*": 5.349677405682294e-14,
   "HOOCC(C)OO*": 4.931252040906261e-14,
   "HOOC(C)COO*": 2.09028169237409e-14,
   "HOOCC(C*)OOH": 1.7780523365619996e-17
  }
 },
 {
  "t": 4.912739999983183,
  "T": 1118.355125355257,
  "p": 101325.00000000001,
  "sxC": {
   "C": 2.3818150842932237e-17,
   "CH": 1.1371492514298895e-13,
   "CH2": 9.591850286804278e-09,
   "CH2(S)": 8.313995888079746e-11,
   "CH3": 0.00025131143430514566,
   "CH4": 0.08272075017794624,
   "CO": 0.08052233582623494,
   "HCO": 2.7638874459599607e-06,
   "CH2O": 0.018823322399303084,
   "HCOH": 3.088109223228032e-10,
   "CH3O": 4.768460774180034e-07,
   "CH2OH": 7.230031089620409e-08,
   "CH3OH": 0.003890686233433126,
   "CO2": 0.001159587379256627,
   "HOCO": 3.437362286322493e-09,
   "OCHO": 1.3647466700868398e-14,
   "HOCHO": 5.782602931090472e-05,
   "CH3OO": 9.859044913020003e-07,
   "CH2OOH": 1.82998309788063e-16,
   "HOCH2O": 7.501371050299374e-14,
   "CH3OOH": 7.020456681236714e-08,
   "C2": 1.8754506875391794e-18,
   "C2H": 1.838229380403566e-12,
   "C2H2": 0.005133993990137643,
   "H2CC": 6.982622025059688e-11,
   "C2H3": 4.639597905703742e-06,
   "C2H4": 0.2302786468225608,
   "C2H5": 2.024758014593568e-05,
   "C2H6": 0.02148385109288114,
   "C2O": 3.9921399839302375e-13,
   "HCCO": 1.5636368916764065e-07,
   "HCCOH": 5.893342494105944e-07,
   "CH2CO": 0.0030146235911829257,
   "CHCHO": 2.243653513291446e-08,
   "CHCHOH": 4.5919010116890155e-09,
   "cC2H3O": 2.9628586735450115e-13,
   "CH3CO": 5.501926950222259e-08,
   "CH2CHO": 1.3142479016856143e-05,
   "CH3CHO": 0.01635591630232029,
   "cC2H4O": 0.0007205795229626563,
   "CH2CHOH": 0.00431739217760453,
   "CH3CH2O": 6.223645850745673e-11,
   "CH3CHOH": 1.514066148099833e-08,
   "CH2CH2OH": 7.436271137842739e-08,
   "CH3CH2OH": 2.902478749190108e-05,
   "OCHCO": 6.902488331656705e-15,
   "OCHCHO": 0.00037063304385023024,
   "CH2CHOO": 3.772462198704852e-09,
   "CH3C(O)O": 3.4281125814060694e-16,
   "CH2CHOOH": 2.450004920300501e-11,
   "CH3C(O)OH": 3.3412108043792175e-08,
   "CH3CH2OO": 2.8266479320608326e-07,
   "CH3CHOOH": 1.880674512403705e-18,
   "CH2CH2OOH": 4.415665168805242e-12,
   "CH3CH2OOH": 1.1818513582470563e-09,
   "CH3C(O)OO": 1.5743961681573924e-10,
   "CH3C(O)OOH": 3.6756519950298736e-13,
   "HOCH2CH2OO": 4.827811716782374e-12,
   "C3H2": 1.2423478049191152e-17,
   "cC3H2": 2.914568273988882e-10,
   "C3H3": 0.00015082624854117086,
   "CH2CCH": 3.1953178249666187e-06,
   "CH2CCH2": 0.010255917411808308,
   "CH3CCH": 0.0031924218623338788,
   "cC3H4": 5.34930312933677e-08,
   "CH2CHCH2": 0.0008066665485892989,
   "CH3CHCH": 1.4492158190407143e-06,
   "CH3CCH2": 1.2703165905132482e-06,
   "cC3H5": 2.0296649138825285e-09,
   "C3H6": 0.3841921959976726,
   "cC3H6": 6.170874964412703e-05,
   "iC3H7": 9.275552764065541e-05,
   "nC3H7": 1.262438469340776e-05,
   "C3H8": 0.5952283584204702,
   "CHCC*O": 1.9357437810543292e-07,
   "CH*CCO": 3.6257350592239446e-06,
   "C*CCHO": 2.671474551264875e-14,
   "CH2CCO": 0.0011655550825976652,
   "CHCCHO": 8.962754091900841e-06,
   "C2H3CO": 5.212738173265222e-05,
   "CHCHCHO": 4.791666126730498e-10,
   "CH2CCHO": 1.0401554095821757e-07,
   "CH3CCO": 1.1797971888899377e-07,
   "C2H3CHO": 0.07338621956723726,
   "CH3CHCO": 0.0005776753489336726,
   "CH2CHCH2O": 1.3717270777131604e-08,
   "propen1oxy": 2.5550172311465934e-07,
   "propen2oxy": 3.532752537606066e-08,
   "CH2CCH2OH": 1.2950411503122773e-09,
   "CH2C(OH)CH2": 0.0001100510523038301,
   "CH3C(OH)CH": 5.078529466049379e-09,
   "CH3CH2CO": 8.35681905671666e-11,
   "CH3C(O)CH2": 9.78016384555562e-07,
   "CH3CHCHO": 1.7242696149675071e-06,
   "CH2CHCHOH": 3.281412205493219e-07,
   "CH2CH2CHO": 2.9221276697003367e-09,
   "vinoxylmethyl": 1.6363295063913166e-08,
   "CH3CH2CHO": 7.348375755194136e-05,
   "cC3H6O": 0.055791677251107,
   "CH2CHCH2OH": 0.00018850999596668337,
   "CH3CHCHOH": 0.0006740398750792824,
   "CH3C(O)CH3": 8.219542973003021e-06,
   "nC3H7O": 7.810380970703677e-06,
   "iC3H7O": 3.851079252358408e-12,
   "CH3CH2CHOH": 4.3329222208601e-09,
   "CH3CHCH2OH": 2.696184457209183e-08,
   "CH2CH2CH2OH": 4.1832575761415423e-11,
   "OCHCH2CH2O": 6.689007730202886e-14,
   "oxiranylmet": 2.670457761639216e-06,
   "CH3COCH2O": 2.367582413238146e-17,
   "CH3CH(CHO)O": 6.913709974253033e-15,
   "CH2CHCH2OO": 8.630209941256094e-08,
   "CHCHCH2OOH": 1.1262941129398661e-11,
   "CH2CHCH2OOH": 4.169680347778035e-08,
   "CH3CHCHOOH": 1.3174818648477615e-17,
   "CH3C(CH2)OOH": 1.6856070855122055e-18,
   "nC3H7OO": 5.559498597811117e-09,
   "iC3H7OO": 2.1088133113792121e-07,
   "CH2CH2CH2OOH": 7.824564407646108e-11,
   "CH3CHCH2OOH": 6.749110216748038e-11,
   "CH2CH(OOH)CH3": 1.506314501006054e-11,
   "nC3H7OOH": 1.3564667224169285e-12,
   "iC3H7OOH": 5.2119647716773986e-11,
   "OCHCH2CH2OOH": 1.8523943990262736e-14,
   "cC2H3OCH2OOH": 1.178214090415087e-11,
   "CH3COCH2OOH": 3.936816531650315e-15,
   "CH3CHOOHCHO": 1.5574321754017327e-15,
   "HOOCCCOO*": 3.8682130072947773e-14,
   "HOOCC(C)OO*": 3.749292715961936e-14,
   "HOOC(C)COO*": 1.668214851712987e-14,
   "HOOCC(C*)OOH": 1.43080461777568e-17
  }
 },
 {
  "t": 4.912949999983175,
  "T": 1122.6127114534347,
  "p": 101324.99999999999,
  "sxC": {
   "C": 2.0744852169233757e-17,
   "CH": 1.0101622566373626e-13,
   "CH2": 9.221471120167998e-09,
   "CH2(S)": 7.31011089191375e-11,
   "CH3": 0.00023015234056437473,
   "CH4": 0.08465262894132868,
   "CO": 0.08246497729307255,
   "HCO": 2.5557660104642913e-06,
   "CH2O": 0.017842152756359638,
   "HCOH": 2.9098605351550657e-10,
   "CH3O": 3.7014004953917885e-07,
   "CH2OH": 6.693091615194595e-08,
   "CH3OH": 0.0037896174989210884,
   "CO2": 0.0011857115061753892,
   "HOCO": 2.9594846259864336e-09,
   "OCHO": 1.2034292607141356e-14,
   "HOCHO": 5.832963485505002e-05,
   "CH3OO": 8.094114752637862e-07,
   "CH2OOH": 1.2420770434689303e-16,
   "HOCH2O": 6.156093044932679e-14,
   "CH3OOH": 5.483472236254445e-08,
   "C2": 1.5877323881531939e-18,
   "C2H": 1.8027383014269016e-12,
   "C2H2": 0.005453140997434238,
   "H2CC": 8.292048310499169e-11,
   "C2H3": 4.449913202551652e-06,
   "C2H4": 0.23438090263967273,
   "C2H5": 1.792022425525763e-05,
   "C2H6": 0.021719876936187682,
   "C2O": 3.538961680898455e-13,
   "HCCO": 1.5073626218864607e-07,
   "HCCOH": 6.12813173111024e-07,
   "CH2CO": 0.0031735712046008983,
   "CHCHO": 2.1461630130726593e-08,
   "CHCHOH": 3.986952131997402e-09,
   "cC2H3O": 2.2645039400037474e-13,
   "CH3CO": 4.80147338967443e-08,
   "CH2CHO": 1.2072173059986906e-05,
   "CH3CHO": 0.01545175111298615,
   "cC2H4O": 0.00063109991289055,
   "CH2CHOH": 0.004371297751759129,
   "CH3CH2O": 5.086770925653732e-11,
   "CH3CHOH": 1.301713075519638e-08,
   "CH2CH2OH": 6.24110547478642e-08,
   "CH3CH2OH": 2.8900909211037216e-05,
   "OCHCO": 6.179313191624229e-15,
   "OCHCHO": 0.00035031680103973475,
   "CH2CHOO": 3.244563582298297e-09,
   "CH3C(O)O": 3.2977588640987095e-16,
   "CH2CHOOH": 1.909934982113295e-11,
   "CH3C(O)OH": 3.801953829875603e-08,
   "CH3CH2OO": 2.2388067010376107e-07,
   "CH3CHOOH": 1.2113029264444398e-18,
   "CH2CH2OOH": 3.8711578917118246e-12,
   "CH3CH2OOH": 8.753933649342305e-10,
   "CH3C(O)OO": 1.2262823613787615e-10,
   "CH3C(O)OOH": 2.495420114715283e-13,
   "HOCH2CH2OO": 3.626269507789576e-12,
   "C3H2": 1.4546068793897736e-17,
   "cC3H2": 3.577853339918685e-10,
   "C3H3": 0.00015888232043533048,
   "CH2CCH": 3.7607416813751515e-06,
   "CH2CCH2": 0.010496105616637452,
   "CH3CCH": 0.003453953325855415,
   "cC3H4": 5.870782585851963e-08,
   "CH2CHCH2": 0.000774299597971662,
   "CH3CHCH": 1.2677434543691787e-06,
   "CH3CCH2": 1.2541638284420676e-06,
   "cC3H5": 2.0400839355349366e-09,
   "C3H6": 0.3778048218160867,
   "cC3H6": 6.842885061420447e-05,
   "iC3H7": 7.856102404721452e-05,
   "nC3H7": 1.0743825178635248e-05,
   "C3H8": 0.6054557288114575,
   "CHCC*O": 1.8207604259525324e-07,
   "CH*CCO": 3.6036117498487976e-06,
   "C*CCHO": 2.66739247729184e-14,
   "CH2CCO": 0.0011986271614692664,
   "CHCCHO": 8.793282735677512e-06,
   "C2H3CO": 5.378510878418602e-05,
   "CHCHCHO": 4.2296097439945504e-10,
   "CH2CCHO": 9.197659458542849e-08,
   "CH3CCO": 1.1273507796466028e-07,
   "C2H3CHO": 0.07331933319256008,
   "CH3CHCO": 0.0006324026139373286,
   "CH2CHCH2O": 1.1267395093072777e-08,
   "propen1oxy": 2.5122007760195694e-07,
   "propen2oxy": 3.473728034723226e-08,
   "CH2CCH2OH": 1.090333103161746e-09,
   "CH2C(OH)CH2": 9.519249498718806e-05,
   "CH3C(OH)CH": 4.460664741455862e-09,
   "CH3CH2CO": 7.238779700650479e-11,
   "CH3C(O)CH2": 8.395822188781845e-07,
   "CH3CHCHO": 1.4735062417667326e-06,
   "CH2CHCHOH": 2.8118082301598214e-07,
   "CH2CH2CHO": 2.4477232876746798e-09,
   "vinoxylmethyl": 1.3330920401567115e-08,
   "CH3CH2CHO": 6.885367256716266e-05,
   "cC3H6O": 0.055080820963360595,
   "CH2CHCH2OH": 0.00018283239545756826,
   "CH3CHCHOH": 0.0006587003014891899,
   "CH3C(O)CH3": 8.222128058452123e-06,
   "nC3H7O": 6.550416566656208e-06,
   "iC3H7O": 2.958904238910449e-12,
   "CH3CH2CHOH": 3.694188459847979e-09,
   "CH3CHCH2OH": 2.18515882576802e-08,
   "CH2CH2CH2OH": 3.485116560941508e-11,
   "OCHCH2CH2O": 5.892397327268684e-14,
   "oxiranylmet": 2.625361424661033e-06,
   "CH3COCH2O": 1.9859242810739612e-17,
   "CH3CH(CHO)O": 6.065855017260558e-15,
   "CH2CHCH2OO": 7.587353563886218e-08,
   "CHCHCH2OOH": 1.0363106991105505e-11,
   "CH2CHCH2OOH": 3.2258938987067814e-08,
   "CH3CHCHOOH": 1.0825023276178636e-17,
   "CH3C(CH2)OOH": 1.3762023246206567e-18,
   "nC3H7OO": 4.183102363503704e-09,
   "iC3H7OO": 1.6004749849587644e-07,
   "CH2CH2CH2OOH": 6.108400838286393e-11,
   "CH3CHCH2OOH": 5.53937139030549e-11,
   "CH2CH(OOH)CH3": 1.3028246343261064e-11,
   "nC3H7OOH": 9.525298243864748e-13,
   "iC3H7OOH": 3.695570598152916e-11,
   "OCHCH2CH2OOH": 1.2683040700109832e-14,
   "cC2H3OCH2OOH": 9.284947209470089e-12,
   "CH3COCH2OOH": 2.993346540349028e-15,
   "CH3CHOOHCHO": 1.1262465171103713e-15,
   "HOOCCCOO*": 2.709157715827312e-14,
   "HOOCC(C)OO*": 2.766046128999406e-14,
   "HOOC(C)COO*": 1.2951102713644414e-14,
   "HOOCC(C*)OOH": 1.1197893373164781e-17
  }
 },
 {
  "t": 4.913179999983166,
  "T": 1126.5797725198595,
  "p": 101325.00000000001,
  "sxC": {
   "C": 1.7370317663767703e-17,
   "CH": 8.722066499972035e-14,
   "CH2": 8.739841710212797e-09,
   "CH2(S)": 6.3405659848251e-11,
   "CH3": 0.00020817468274631726,
   "CH4": 0.0866198965186887,
   "CO": 0.0844036516833747,
   "HCO": 2.3295842122700066e-06,
   "CH2O": 0.016840550037811132,
   "HCOH": 2.7160865582091773e-10,
   "CH3O": 2.814835575974974e-07,
   "CH2OH": 6.105461536746479e-08,
   "CH3OH": 0.0036934086245455516,
   "CO2": 0.0012098434447586255,
   "HOCO": 2.480567612670221e-09,
   "OCHO": 1.0365283010685405e-14,
   "HOCHO": 5.869400632450627e-05,
   "CH3OO": 6.582686796692181e-07,
   "CH2OOH": 8.201666581531029e-17,
   "HOCH2O": 4.946789959138376e-14,
   "CH3OOH": 4.249974417245935e-08,
   "C2": 1.284377805736179e-18,
   "C2H": 1.725955078781792e-12,
   "C2H2": 0.005771863954396263,
   "H2CC": 9.746854291960951e-11,
   "C2H3": 4.2047402560932576e-06,
   "C2H4": 0.2383826705027271,
   "C2H5": 1.5695916517719297e-05,
   "C2H6": 0.021888176887661308,
   "C2O": 3.009692931820415e-13,
   "HCCO": 1.4236174860873534e-07,
   "HCCOH": 6.327395878601603e-07,
   "CH2CO": 0.0033397678645956516,
   "CHCHO": 2.023840960644062e-08,
   "CHCHOH": 3.385868930957981e-09,
   "cC2H3O": 1.6610487189522503e-13,
   "CH3CO": 4.131216692869298e-08,
   "CH2CHO": 1.0950347572466268e-05,
   "CH3CHO": 0.014573182766624122,
   "cC2H4O": 0.0005382429936553823,
   "CH2CHOH": 0.004415672808364766,
   "CH3CH2O": 4.106965926674326e-11,
   "CH3CHOH": 1.1041935842668856e-08,
   "CH2CH2OH": 5.1406011725603784e-08,
   "CH3CH2OH": 2.8683620381582538e-05,
   "OCHCO": 5.451844858444961e-15,
   "OCHCHO": 0.0003268996974010194,
   "CH2CHOO": 2.75713479433814e-09,
   "CH3C(O)O": 3.1295489484679063e-16,
   "CH2CHOOH": 1.471572169999038e-11,
   "CH3C(O)OH": 4.3688736879980256e-08,
   "CH3CH2OO": 1.7603903427878972e-07,
   "CH3CHOOH": 7.599216541238865e-19,
   "CH2CH2OOH": 3.356718828950652e-12,
   "CH3CH2OOH": 6.442862886140071e-10,
   "CH3C(O)OO": 9.447620839928591e-11,
   "CH3C(O)OOH": 1.6981336542542052e-13,
   "HOCH2CH2OO": 2.681302539763264e-12,
   "C3H2": 1.656938350033509e-17,
   "cC3H2": 4.3632356819045564e-10,
   "C3H3": 0.00016503368573372263,
   "CH2CCH": 4.392263215306702e-06,
   "CH2CCH2": 0.010698048822715531,
   "CH3CCH": 0.003720377088963874,
   "cC3H4": 6.408003358061128e-08,
   "CH2CHCH2": 0.0007351779008328494,
   "CH3CHCH": 1.089535024930096e-06,
   "CH3CCH2": 1.2222351595967494e-06,
   "cC3H5": 2.020459752351607e-09,
   "C3H6": 0.37157547827208254,
   "cC3H6": 7.583791355870423e-05,
   "iC3H7": 6.566186778329025e-05,
   "nC3H7": 9.024777237464959e-06,
   "C3H8": 0.6153072034825818,
   "CHCC*O": 1.684911523888826e-07,
   "CH*CCO": 3.5252343639600496e-06,
   "C*CCHO": 2.6085444043410305e-14,
   "CH2CCO": 0.001224378592016827,
   "CHCCHO": 8.60865339587979e-06,
   "C2H3CO": 5.4820196018822214e-05,
   "CHCHCHO": 3.685350634417401e-10,
   "CH2CCHO": 8.006069092993535e-08,
   "CH3CCO": 1.0625367865171298e-07,
   "C2H3CHO": 0.07323521720837416,
   "CH3CHCO": 0.0006912085767655844,
   "CH2CHCH2O": 9.063497499247057e-09,
   "propen1oxy": 2.4722697461319574e-07,
   "propen2oxy": 3.4186875407706356e-08,
   "CH2CCH2OH": 8.97984490957464e-10,
   "CH2C(OH)CH2": 7.924767935219378e-05,
   "CH3C(OH)CH": 3.834970780374834e-09,
   "CH3CH2CO": 6.181674141206305e-11,
   "CH3C(O)CH2": 7.127753506296858e-07,
   "CH3CHCHO": 1.245981226280401e-06,
   "CH2CHCHOH": 2.3841856933672004e-07,
   "CH2CH2CHO": 2.020103158995473e-09,
   "vinoxylmethyl": 1.0642352132970741e-08,
   "CH3CH2CHO": 6.435214673268606e-05,
   "cC3H6O": 0.05441511594949039,
   "CH2CHCH2OH": 0.0001764508930147666,
   "CH3CHCHOH": 0.000641621283489797,
   "CH3C(O)CH3": 8.208070270348903e-06,
   "nC3H7O": 5.414923152723407e-06,
   "iC3H7O": 2.249447984782555e-12,
   "CH3CH2CHOH": 3.110234062735912e-09,
   "CH3CHCH2OH": 1.7397675894119268e-08,
   "CH2CH2CH2OH": 2.8632615583537303e-11,
   "OCHCH2CH2O": 5.100572933511709e-14,
   "oxiranylmet": 2.5833384715206536e-06,
   "CH3COCH2O": 1.6340200953528453e-17,
   "CH3CH(CHO)O": 5.1856813664644635e-15,
   "CH2CHCH2OO": 6.606865087780855e-08,
   "CHCHCH2OOH": 9.411978916038591e-12,
   "CH2CHCH2OOH": 2.4549037238859346e-08,
   "CH3CHCHOOH": 8.736350700020323e-18,
   "CH3C(CH2)OOH": 1.1052566984457348e-18,
   "nC3H7OO": 3.1304209696506345e-09,
   "iC3H7OO": 1.2022246152398383e-07,
   "CH2CH2CH2OOH": 4.7356924360693825e-11,
   "CH3CHCH2OOH": 4.503292474054126e-11,
   "CH2CH(OOH)CH3": 1.1134863484696242e-11,
   "nC3H7OOH": 6.676311809254631e-13,
   "iC3H7OOH": 2.6028294166310088e-11,
   "OCHCH2CH2OOH": 8.66438212381658e-15,
   "cC2H3OCH2OOH": 7.2076503231859025e-12,
   "CH3COCH2OOH": 2.2592194767433315e-15,
   "CH3CHOOHCHO": 8.101783130300044e-16,
   "HOOCCCOO*": 1.8897087685986714e-14,
   "HOOCC(C)OO*": 2.026813334425989e-14,
   "HOOC(C)COO*": 9.964163433027015e-15,
   "HOOCC(C*)OOH": 8.678435170046035e-18
  }
 },
 {
  "t": 4.913449999983156,
  "T": 1130.452506287642,
  "p": 101324.99999999999,
  "sxC": {
   "C": 1.3967793470482717e-17,
   "CH": 7.300222005177294e-14,
   "CH2": 8.163190899107114e-09,
   "CH2(S)": 5.414307828508851e-11,
   "CH3": 0.00018524266162960458,
   "CH4": 0.08873252384579786,
   "CO": 0.08644170507461878,
   "HCO": 2.084469569270597e-06,
   "CH2O": 0.01576611029819745,
   "HCOH": 2.494517389994691e-10,
   "CH3O": 2.0713306261506855e-07,
   "CH2OH": 5.473239275029902e-08,
   "CH3OH": 0.003596966674461133,
   "CO2": 0.001233107674638047,
   "HOCO": 2.0064498793537235e-09,
   "OCHO": 8.667970259382904e-15,
   "HOCHO": 5.8930534693503896e-05,
   "CH3OO": 5.250877867945576e-07,
   "CH2OOH": 5.170442470383621e-17,
   "HOCH2O": 3.855708151206673e-14,
   "CH3OOH": 3.228439889761687e-08,
   "C2": 9.858933928538448e-19,
   "C2H": 1.6132308090178744e-12,
   "C2H2": 0.006106245961775302,
   "H2CC": 1.1436556594516519e-10,
   "C2H3": 3.9104577226598775e-06,
   "C2H4": 0.24250137826768184,
   "C2H5": 1.355497730977898e-05,
   "C2H6": 0.02199653223659986,
   "C2O": 2.44505944196045e-13,
   "HCCO": 1.316156747666925e-07,
   "HCCOH": 6.496750364174357e-07,
   "CH2CO": 0.0035223081713991558,
   "CHCHO": 1.879265055076595e-08,
   "CHCHOH": 2.7930413226135787e-09,
   "cC2H3O": 1.1438542922354835e-13,
   "CH3CO": 3.482861828383135e-08,
   "CH2CHO": 9.760600534208319e-06,
   "CH3CHO": 0.013679476116328238,
   "cC2H4O": 0.0004395559164486988,
   "CH2CHOH": 0.004451089946795741,
   "CH3CH2O": 3.245348292299663e-11,
   "CH3CHOH": 9.194454705651743e-09,
   "CH2CH2OH": 4.1205967736332985e-08,
   "CH3CH2OH": 2.8365648525333194e-05,
   "OCHCO": 4.719520808258538e-15,
   "OCHCHO": 0.0002989992006554417,
   "CH2CHOO": 2.298975031478525e-09,
   "CH3C(O)O": 2.9241952963315474e-16,
   "CH2CHOOH": 1.1072886243427316e-11,
   "CH3C(O)OH": 5.1135239627629955e-08,
   "CH3CH2OO": 1.3608444570766875e-07,
   "CH3CHOOH": 4.553837975255377e-19,
   "CH2CH2OOH": 2.8592948941893773e-12,
   "CH3CH2OOH": 4.650482683422284e-10,
   "CH3C(O)OO": 7.111265624864131e-11,
   "CH3C(O)OOH": 1.1406103504449346e-13,
   "HOCH2CH2OO": 1.9236967163081785e-12,
   "C3H2": 1.8462598127883973e-17,
   "cC3H2": 5.345937402909204e-10,
   "C3H3": 0.00016932067578295684,
   "CH2CCH": 5.130357404842491e-06,
   "CH2CCH2": 0.010866889549811987,
   "CH3CCH": 0.00400571476999745,
   "cC3H4": 6.989212062358202e-08,
   "CH2CHCH2": 0.0006893782352144671,
   "CH3CHCH": 9.148116541981008e-07,
   "CH3CCH2": 1.1754372011663862e-06,
   "cC3H5": 1.9731320453978723e-09,
   "C3H6": 0.36515962848871064,
   "cC3H6": 8.452102336541315e-05,
   "iC3H7": 5.378909041282229e-05,
   "nC3H7": 7.4328067179182234e-06,
   "C3H8": 0.6252994228157008,
   "CHCC*O": 1.528625360791878e-07,
   "CH*CCO": 3.3918720201468715e-06,
   "C*CCHO": 2.4967694241914756e-14,
   "CH2CCO": 0.001241854404456298,
   "CHCCHO": 8.397817120270933e-06,
   "C2H3CO": 5.5168377419037705e-05,
   "CHCHCHO": 3.154495559197458e-10,
   "CH2CCHO": 6.818523337205681e-08,
   "CH3CCO": 9.862999480108547e-08,
   "C2H3CHO": 0.07313105195916486,
   "CH3CHCO": 0.0007574247062032316,
   "CH2CHCH2O": 7.0693338616214575e-09,
   "propen1oxy": 2.433023061335106e-07,
   "propen2oxy": 3.36459384972866e-08,
   "CH2CCH2OH": 7.171308442260707e-10,
   "CH2C(OH)CH2": 6.242852558199689e-05,
   "CH3C(OH)CH": 3.2076666462291228e-09,
   "CH3CH2CO": 5.17296530901778e-11,
   "CH3C(O)CH2": 5.943013592304904e-07,
   "CH3CHCHO": 1.035369239461953e-06,
   "CH2CHCHOH": 1.9872614339541353e-07,
   "CH2CH2CHO": 1.6300112941390348e-09,
   "vinoxylmethyl": 8.240081999804138e-09,
   "CH3CH2CHO": 5.976687915363055e-05,
   "cC3H6O": 0.05375840760438008,
   "CH2CHCH2OH": 0.0001689524534473603,
   "CH3CHCHOH": 0.0006217041881411012,
   "CH3C(O)CH3": 8.178192603101316e-06,
   "nC3H7O": 4.378807979269898e-06,
   "iC3H7O": 1.6717395812048757e-12,
   "CH3CH2CHOH": 2.5677277142318586e-09,
   "CH3CHCH2OH": 1.3468046210439003e-08,
   "CH2CH2CH2OH": 2.3015697565932443e-11,
   "OCHCH2CH2O": 4.303038950901672e-14,
   "oxiranylmet": 2.542066362828814e-06,
   "CH3COCH2O": 1.3064907303458013e-17,
   "CH3CH(CHO)O": 4.274869053311604e-15,
   "CH2CHCH2OO": 5.661119924984019e-08,
   "CHCHCH2OOH": 8.400694544394643e-12,
   "CH2CHCH2OOH": 1.8144069191593727e-08,
   "CH3CHCHOOH": 6.85873694583988e-18,
   "CH3C(CH2)OOH": 8.641993614894644e-19,
   "nC3H7OO": 2.2996977207783447e-09,
   "iC3H7OO": 8.824521865991902e-08,
   "CH2CH2CH2OOH": 3.604656803475728e-11,
   "CH3CHCH2OOH": 3.59167510412001e-11,
   "CH2CH(OOH)CH3": 9.329563921338118e-12,
   "nC3H7OOH": 4.594699421658092e-13,
   "iC3H7OOH": 1.791899356930438e-11,
   "OCHCH2CH2OOH": 5.797988944968486e-15,
   "cC2H3OCH2OOH": 5.448091344681562e-12,
   "CH3COCH2OOH": 1.667699991708344e-15,
   "CH3CHOOHCHO": 5.70364215867641e-16,
   "HOOCCCOO*": 1.290205442819749e-14,
   "HOOCC(C)OO*": 1.452524769820911e-14,
   "HOOC(C)COO*": 7.492884930703525e-15,
   "HOOCC(C*)OOH": 6.572308950388523e-18
  }
 },
 {
  "t": 4.913759999983144,
  "T": 1134.069113564621,
  "p": 101325.0,
  "sxC": {
   "C": 1.105786848020469e-17,
   "CH": 6.026508395964947e-14,
   "CH2": 7.573108112933297e-09,
   "CH2(S)": 4.6210586892549675e-11,
   "CH3": 0.0001635167654738068,
   "CH4": 0.09091805110085267,
   "CO": 0.08850102983555241,
   "HCO": 1.8431937542956818e-06,
   "CH2O": 0.014660906484632166,
   "HCOH": 2.2527739907945807e-10,
   "CH3O": 1.501292793523361e-07,
   "CH2OH": 4.86634808625438e-08,
   "CH3OH": 0.0035037879202194535,
   "CO2": 0.0012544983443277334,
   "HOCO": 1.5867959249778625e-09,
   "OCHO": 7.126947602231744e-15,
   "HOCHO": 5.902217029652974e-05,
   "CH3OO": 4.157578001871532e-07,
   "CH2OOH": 3.196525792448883e-17,
   "HOCH2O": 2.9608389819309497e-14,
   "CH3OOH": 2.437499021397553e-08,
   "C2": 7.339696842230148e-19,
   "C2H": 1.4846638674843558e-12,
   "C2H2": 0.006443837211456969,
   "H2CC": 1.331406742806659e-10,
   "C2H3": 3.6067846749391927e-06,
   "C2H4": 0.24659737444960594,
   "C2H5": 1.1677672009947738e-05,
   "C2H6": 0.022040989845697218,
   "C2O": 1.935727551005968e-13,
   "HCCO": 1.2016640049923946e-07,
   "HCCOH": 6.625759744373515e-07,
   "CH2CO": 0.0037142719639182745,
   "CHCHO": 1.7310973251105948e-08,
   "CHCHOH": 2.2671844507058727e-09,
   "cC2H3O": 7.474283979032862e-14,
   "CH3CO": 2.908104209286465e-08,
   "CH2CHO": 8.604787582599836e-06,
   "CH3CHO": 0.012809111240708599,
   "cC2H4O": 0.00034293203444542037,
   "CH2CHOH": 0.004474160281499129,
   "CH3CH2O": 2.5439091234254477e-11,
   "CH3CHOH": 7.614889066809084e-09,
   "CH2CH2OH": 3.260604438100951e-08,
   "CH3CH2OH": 2.796356703135196e-05,
   "OCHCO": 4.0496231154515495e-15,
   "OCHCHO": 0.00026788206276950855,
   "CH2CHOO": 1.902288579806708e-09,
   "CH3C(O)O": 2.706969501222076e-16,
   "CH2CHOOH": 8.262839306495132e-12,
   "CH3C(O)OH": 6.065687574627612e-08,
   "CH3CH2OO": 1.0502275052522732e-07,
   "CH3CHOOH": 2.6886812953101485e-19,
   "CH2CH2OOH": 2.412931519585593e-12,
   "CH3CH2OOH": 3.3520645511035556e-10,
   "CH3C(O)OO": 5.30626547818793e-11,
   "CH3C(O)OOH": 7.731366294411065e-14,
   "HOCH2CH2OO": 1.3634852273778122e-12,
   "C3H2": 2.005160133954686e-17,
   "cC3H2": 6.535190542616929e-10,
   "C3H3": 0.00017163551510278232,
   "CH2CCH": 5.955245815581007e-06,
   "CH2CCH2": 0.010991139279827191,
   "CH3CCH": 0.0042997547849421575,
   "cC3H4": 7.593319228145494e-08,
   "CH2CHCH2": 0.0006420671836064983,
   "CH3CHCH": 7.599009368419131e-07,
   "CH3CCH2": 1.1207717054468485e-06,
   "cC3H5": 1.908281113455349e-09,
   "C3H6": 0.35877335587448583,
   "cC3H6": 9.437736997690928e-05,
   "iC3H7": 4.3766655471038626e-05,
   "nC3H7": 6.081118161168792e-06,
   "C3H8": 0.6350721439791362,
   "CHCC*O": 1.369144601447067e-07,
   "CH*CCO": 3.224561884639609e-06,
   "C*CCHO": 2.3501923291183314e-14,
   "CH2CCO": 0.0012480844332221745,
   "CHCCHO": 8.166583961114618e-06,
   "C2H3CO": 5.479867592181696e-05,
   "CHCHCHO": 2.6828318167978656e-10,
   "CH2CCHO": 5.73964825622284e-08,
   "CH3CCO": 9.079890207163755e-08,
   "C2H3CHO": 0.07300866073289473,
   "CH3CHCO": 0.0008286217775677761,
   "CH2CHCH2O": 5.4254886665308075e-09,
   "propen1oxy": 2.395806085846737e-07,
   "propen2oxy": 3.31329785062474e-08,
   "CH2CCH2OH": 5.631747179760521e-10,
   "CH2C(OH)CH2": 4.6735740104490245e-05,
   "CH3C(OH)CH": 2.6437804125759088e-09,
   "CH3CH2CO": 4.2923462020837675e-11,
   "CH3C(O)CH2": 4.921530792754705e-07,
   "CH3CHCHO": 8.554019223405033e-07,
   "CH2CHCHOH": 1.647475140799507e-07,
   "CH2CH2CHO": 1.3038615318198843e-09,
   "vinoxylmethyl": 6.281166332340995e-09,
   "CH3CH2CHO": 5.529353236380324e-05,
   "cC3H6O": 0.053133119010052736,
   "CH2CHCH2OH": 0.0001605690197960224,
   "CH3CHCHOH": 0.0005995033082061884,
   "CH3C(O)CH3": 8.135305036321938e-06,
   "nC3H7O": 3.5097119934142697e-06,
   "iC3H7O": 1.2347312040144659e-12,
   "CH3CH2CHOH": 2.1037233740912967e-09,
   "CH3CHCH2OH": 1.0294846612258024e-08,
   "CH2CH2CH2OH": 1.8345302699546937e-11,
   "OCHCH2CH2O": 3.564636595330028e-14,
   "oxiranylmet": 2.50295587938413e-06,
   "CH3COCH2O": 1.0270201540310211e-17,
   "CH3CH(CHO)O": 3.4228464674444838e-15,
   "CH2CHCH2OO": 4.814389417279733e-08,
   "CHCHCH2OOH": 7.419928038791936e-12,
   "CH2CHCH2OOH": 1.3245706691631206e-08,
   "CH3CHCHOOH": 5.315828252048142e-18,
   "CH3C(CH2)OOH": 6.671224117190757e-19,
   "nC3H7OO": 1.686031021844516e-09,
   "iC3H7OO": 6.438128119803105e-08,
   "CH2CH2CH2OOH": 2.733841601249323e-11,
   "CH3CHCH2OOH": 2.8439292129214235e-11,
   "CH2CH(OOH)CH3": 7.729219240225176e-12,
   "nC3H7OOH": 3.1645377127515333e-13,
   "iC3H7OOH": 1.2296135323997097e-11,
   "OCHCH2CH2OOH": 3.874172760612303e-15,
   "cC2H3OCH2OOH": 4.076316894336807e-12,
   "CH3COCH2OOH": 1.2197161425049498e-15,
   "CH3CHOOHCHO": 3.993636020012382e-16,
   "HOOCCCOO*": 8.782393366190571e-15,
   "HOOCC(C)OO*": 1.0339435598708675e-14,
   "HOOC(C)COO*": 5.57480738187307e-15,
   "HOOCC(C*)OOH": 4.92272520846594e-18
  }
 },
 {
  "t": 4.91413999998313,
  "T": 1137.6058948461919,
  "p": 101324.99999999999,
  "sxC": {
   "C": 8.76189587652191e-18,
   "CH": 4.9492354915066834e-14,
   "CH2": 7.016266131007676e-09,
   "CH2(S)": 3.963663470383507e-11,
   "CH3": 0.00014336076455116455,
   "CH4": 0.09330372444707863,
   "CO": 0.09068684127694669,
   "HCO": 1.6088430740788271e-06,
   "CH2O": 0.013469647872364869,
   "HCOH": 1.9818785365500484e-10,
   "CH3O": 1.0667040801847213e-07,
   "CH2OH": 4.3057070829441895e-08,
   "CH3OH": 0.003408488419151846,
   "CO2": 0.0012750836300504007,
   "HOCO": 1.2276806132470405e-09,
   "OCHO": 5.771745758719304e-15,
   "HOCHO": 5.896536127746187e-05,
   "CH3OO": 3.250233314539445e-07,
   "CH2OOH": 1.9257226342832687e-17,
   "HOCH2O": 2.2363194726583254e-14,
   "CH3OOH": 1.8153920407195908e-08,
   "C2": 5.343324839455587e-19,
   "C2H": 1.3550652481829099e-12,
   "C2H2": 0.0068046065012894175,
   "H2CC": 1.5505480187119435e-10,
   "C2H3": 3.3155089723925394e-06,
   "C2H4": 0.250922002204866,
   "C2H5": 1.0056739956486412e-05,
   "C2H6": 0.022025998901919835,
   "C2O": 1.5116237386847667e-13,
   "HCCO": 1.0906882093625188e-07,
   "HCCOH": 6.718861412729465e-07,
   "CH2CO": 0.003925381322090278,
   "CHCHO": 1.5888258899992586e-08,
   "CHCHOH": 1.8125807789098913e-09,
   "cC2H3O": 4.541915510768874e-14,
   "CH3CO": 2.4015109190869308e-08,
   "CH2CHO": 7.492549860049971e-06,
   "CH3CHO": 0.011919152906456669,
   "cC2H4O": 0.0002497489349703356,
   "CH2CHOH": 0.004483734950269372,
   "CH3CH2O": 1.9686970405483507e-11,
   "CH3CHOH": 6.272342274470527e-09,
   "CH2CH2OH": 2.5469854752454376e-08,
   "CH3CH2OH": 2.7460740217857866e-05,
   "OCHCO": 3.4453600933263287e-15,
   "OCHCHO": 0.00023286161247793583,
   "CH2CHOO": 1.559496048178383e-09,
   "CH3C(O)O": 2.492041046775114e-16,
   "CH2CHOOH": 6.072977391843884e-12,
   "CH3C(O)OH": 7.358851682577901e-08,
   "CH3CH2OO": 8.054404230010395e-08,
   "CH3CHOOH": 1.553362509316992e-19,
   "CH2CH2OOH": 2.008813366855413e-12,
   "CH3CH2OOH": 2.3930564871557424e-10,
   "CH3C(O)OO": 3.893320228386333e-11,
   "CH3C(O)OOH": 5.2310459695400274e-14,
   "HOCH2CH2OO": 9.484647563134763e-13,
   "C3H2": 2.1424972588436595e-17,
   "cC3H2": 8.063053558361492e-10,
   "C3H3": 0.0001727963168126519,
   "CH2CCH": 6.9217501243452975e-06,
   "CH2CCH2": 0.011074225616409495,
   "CH3CCH": 0.004619791270725579,
   "cC3H4": 8.255173173159979e-08,
   "CH2CHCH2": 0.0005956952831219252,
   "CH3CHCH": 6.254267999957595e-07,
   "CH3CCH2": 1.063845922119604e-06,
   "cC3H5": 1.8371290376549542e-09,
   "C3H6": 0.35202996518171026,
   "cC3H6": 0.00010616217901040108,
   "iC3H7": 3.5353575175489924e-05,
   "nC3H7": 4.941012233991869e-06,
   "C3H8": 0.6452021191735974,
   "CHCC*O": 1.2129816092509762e-07,
   "CH*CCO": 3.0442957954588347e-06,
   "C*CCHO": 2.1851339556239038e-14,
   "CH2CCO": 0.0012417313921680897,
   "CHCCHO": 7.899360829734828e-06,
   "C2H3CO": 5.386135716581142e-05,
   "CHCHCHO": 2.2702559614842242e-10,
   "CH2CCHO": 4.772336733328213e-08,
   "CH3CCO": 8.3209496691069e-08,
   "C2H3CHO": 0.07285224876432615,
   "CH3CHCO": 0.0009084134809503416,
   "CH2CHCH2O": 4.08444219306905e-09,
   "propen1oxy": 2.3583922908589376e-07,
   "propen2oxy": 3.26172639392689e-08,
   "CH2CCH2OH": 4.346218638590986e-10,
   "CH2C(OH)CH2": 3.2888106285128154e-05,
   "CH3C(OH)CH": 2.152233168931458e-09,
   "CH3CH2CO": 3.52841609571215e-11,
   "CH3C(O)CH2": 4.040969282860375e-07,
   "CH3CHCHO": 7.016059102229943e-07,
   "CH2CHCHOH": 1.3569306492508943e-07,
   "CH2CH2CHO": 1.0326134804812026e-09,
   "vinoxylmethyl": 4.69757581930926e-09,
   "CH3CH2CHO": 5.070159165579194e-05,
   "cC3H6O": 0.05250080846520958,
   "CH2CHCH2OH": 0.00015086048019247387,
   "CH3CHCHOH": 0.0005736665304421531,
   "CH3C(O)CH3": 8.078882394342964e-06,
   "nC3H7O": 2.7796361231601107e-06,
   "iC3H7O": 9.002885142315131e-13,
   "CH3CH2CHOH": 1.70716974060969e-09,
   "CH3CHCH2OH": 7.753490512931643e-09,
   "CH2CH2CH2OH": 1.4450822489889412e-11,
   "OCHCH2CH2O": 2.8821417018685326e-14,
   "oxiranylmet": 2.4636650119205495e-06,
   "CH3COCH2O": 7.889809163969933e-18,
   "CH3CH(CHO)O": 2.6419955457395697e-15,
   "CH2CHCH2OO": 4.052527546790421e-08,
   "CHCHCH2OOH": 6.479865603897237e-12,
   "CH2CHCH2OOH": 9.498085598819677e-09,
   "CH3CHCHOOH": 4.0606704261428416e-18,
   "CH3C(CH2)OOH": 5.065845574271167e-19,
   "nC3H7OO": 1.2236985494050553e-09,
   "iC3H7OO": 4.635761776272916e-08,
   "CH2CH2CH2OOH": 2.0515971032826635e-11,
   "CH3CHCH2OOH": 2.2214640359835864e-11,
   "CH2CH(OOH)CH3": 6.294257979248654e-12,
   "nC3H7OOH": 2.1563419674520402e-13,
   "iC3H7OOH": 8.323532581746036e-12,
   "OCHCH2CH2OOH": 2.5479818326981888e-15,
   "cC2H3OCH2OOH": 3.00959243750904e-12,
   "CH3COCH2OOH": 8.7226099748306475e-16,
   "CH3CHOOHCHO": 2.74364325034139e-16,
   "HOOCCCOO*": 5.880524913567475e-15,
   "HOOCC(C)OO*": 7.217563577874698e-15,
   "HOOC(C)COO*": 4.05341293036734e-15,
   "HOOCC(C*)OOH": 3.603670620866422e-18
  }
 },
 {
  "t": 4.914579999983113,
  "T": 1140.8421248589607,
  "p": 101325.0,
  "sxC": {
   "C": 7.294017072044347e-18,
   "CH": 4.18588985791417e-14,
   "CH2": 6.597122865998433e-09,
   "CH2(S)": 3.498765057561283e-11,
   "CH3": 0.00012715528819331567,
   "CH4": 0.09575676870115364,
   "CO": 0.09285700019720662,
   "HCO": 1.4086841377543622e-06,
   "CH2O": 0.012272367077789913,
   "HCOH": 1.7107089928487298e-10,
   "CH3O": 7.709350891440316e-08,
   "CH2OH": 3.8669682824153965e-08,
   "CH3OH": 0.0033160532846177554,
   "CO2": 0.0012936946968510827,
   "HOCO": 9.63102353146864e-10,
   "OCHO": 4.7403292627700776e-15,
   "HOCHO": 5.876044738721131e-05,
   "CH3OO": 2.570485307887632e-07,
   "CH2OOH": 1.195667589575023e-17,
   "HOCH2O": 1.7175165326881863e-14,
   "CH3OOH": 1.3710519298259711e-08,
   "C2": 4.00301525567534e-19,
   "C2H": 1.252257030354485e-12,
   "C2H2": 0.0071708595622372775,
   "H2CC": 1.7908718238303858e-10,
   "C2H3": 3.0890545907607766e-06,
   "C2H4": 0.25526243431454254,
   "C2H5": 8.833484810241389e-06,
   "C2H6": 0.021958397107641154,
   "C2O": 1.2210124411994213e-13,
   "HCCO": 1.0047068606420205e-07,
   "HCCOH": 6.772049592114831e-07,
   "CH2CO": 0.0041415694290124995,
   "CHCHO": 1.4768543883977689e-08,
   "CHCHOH": 1.4705845930963292e-09,
   "cC2H3O": 2.686297732445371e-14,
   "CH3CO": 2.0052789974132875e-08,
   "CH2CHO": 6.550447782208747e-06,
   "CH3CHO": 0.011064510351587571,
   "cC2H4O": 0.00017288879755839964,
   "CH2CHOH": 0.004477392299924659,
   "CH3CH2O": 1.5429762565587995e-11,
   "CH3CHOH": 5.258094975653701e-09,
   "CH2CH2OH": 2.0275239684215336e-08,
   "CH3CH2OH": 2.6894234340008024e-05,
   "OCHCO": 2.9665297694091978e-15,
   "OCHCHO": 0.0001981029882572102,
   "CH2CHOO": 1.2958237647224802e-09,
   "CH3C(O)O": 2.31770562402115e-16,
   "CH2CHOOH": 4.527499215578374e-12,
   "CH3C(O)OH": 9.005161036015842e-08,
   "CH3CH2OO": 6.300515025516354e-08,
   "CH3CHOOH": 9.313888304802043e-20,
   "CH2CH2OOH": 1.6786686185388421e-12,
   "CH3CH2OOH": 1.743953140167359e-10,
   "CH3C(O)OO": 2.889591224707428e-11,
   "CH3C(O)OOH": 3.6513255598708554e-14,
   "HOCH2CH2OO": 6.72495079670254e-13,
   "C3H2": 2.267872761171614e-17,
   "cC3H2": 9.921238959184449e-10,
   "C3H3": 0.00017418401142869515,
   "CH2CCH": 7.98299438630321e-06,
   "CH2CCH2": 0.011114151586216996,
   "CH3CCH": 0.004948861197032342,
   "cC3H4": 8.938584622171901e-08,
   "CH2CHCH2": 0.000558040424353006,
   "CH3CHCH": 5.236024993787826e-07,
   "CH3CCH2": 1.017542337768392e-06,
   "cC3H5": 1.7809856219257968e-09,
   "C3H6": 0.3452745379453364,
   "cC3H6": 0.00011922196824404851,
   "iC3H7": 2.9085886540363643e-05,
   "nC3H7": 4.089024060865696e-06,
   "C3H8": 0.6551785072114464,
   "CHCC*O": 1.083040866502823e-07,
   "CH*CCO": 2.8989672044360828e-06,
   "C*CCHO": 2.0386574251609436e-14,
   "CH2CCO": 0.0012238601123439159,
   "CHCCHO": 7.60945976807556e-06,
   "C2H3CO": 5.2779753848700244e-05,
   "CHCHCHO": 1.9546967389380126e-10,
   "CH2CCHO": 4.0111347330225465e-08,
   "CH3CCO": 7.711815103216405e-08,
   "C2H3CHO": 0.07265296366244524,
   "CH3CHCO": 0.0009913017012768057,
   "CH2CHCH2O": 3.114175852639929e-09,
   "propen1oxy": 2.322651561520151e-07,
   "propen2oxy": 3.21245196478905e-08,
   "CH2CCH2OH": 3.4059691493265313e-10,
   "CH2C(OH)CH2": 2.277206710213327e-05,
   "CH3C(OH)CH": 1.7825520319028094e-09,
   "CH3CH2CO": 2.9391508290703184e-11,
   "CH3C(O)CH2": 3.364255379753982e-07,
   "CH3CHCHO": 5.844372539428512e-07,
   "CH2CHCHOH": 1.1358379724577022e-07,
   "CH2CH2CHO": 8.319941440763518e-10,
   "vinoxylmethyl": 3.560332183061989e-09,
   "CH3CH2CHO": 4.6248056391064536e-05,
   "cC3H6O": 0.051891047754162374,
   "CH2CHCH2OH": 0.00014054875999157816,
   "CH3CHCHOH": 0.0005457763372967572,
   "CH3C(O)CH3": 8.01416037112627e-06,
   "nC3H7O": 2.2278432516588713e-06,
   "iC3H7O": 6.680190265265941e-13,
   "CH3CH2CHOH": 1.4046012101982364e-09,
   "CH3CHCH2OH": 5.9500229209838535e-09,
   "CH2CH2CH2OH": 1.1525274034322291e-11,
   "OCHCH2CH2O": 2.3194918423398837e-14,
   "oxiranylmet": 2.426156270588127e-06,
   "CH3COCH2O": 6.074704358029029e-18,
   "CH3CH(CHO)O": 2.018468740082858e-15,
   "CH2CHCH2OO": 3.439197641898612e-08,
   "CHCHCH2OOH": 5.6863527781331056e-12,
   "CH2CHCH2OOH": 6.927935435118485e-09,
   "CH3CHCHOOH": 3.1582930247155983e-18,
   "CH3C(CH2)OOH": 3.9016233601861707e-19,
   "nC3H7OO": 9.051298357789295e-10,
   "iC3H7OO": 3.40006436607883e-08,
   "CH2CH2CH2OOH": 1.563991360907877e-11,
   "CH3CHCH2OOH": 1.7503195187790786e-11,
   "CH2CH(OOH)CH3": 5.129949455057605e-12,
   "nC3H7OOH": 1.5018005952479783e-13,
   "iC3H7OOH": 5.756179511173687e-12,
   "OCHCH2CH2OOH": 1.7052380786553815e-15,
   "cC2H3OCH2OOH": 2.270605730205972e-12,
   "CH3COCH2OOH": 6.253196454456315e-16,
   "CH3CHOOHCHO": 1.9038672148086788e-16,
   "HOOCCCOO*": 3.999915764189842e-15,
   "HOOCC(C)OO*": 5.081460113567855e-15,
   "HOOC(C)COO*": 2.949870114923038e-15,
   "HOOCC(C*)OOH": 2.6397474719510084e-18
  }
 },
 {
  "t": 4.915079999983094,
  "T": 1143.7708773963825,
  "p": 101325.0,
  "sxC": {
   "C": 6.50924041543013e-18,
   "CH": 3.6978614605050497e-14,
   "CH2": 6.339779263346946e-09,
   "CH2(S)": 3.198935782367067e-11,
   "CH3": 0.0001149979235505282,
   "CH4": 0.09825723546157629,
   "CO": 0.09497653450189715,
   "HCO": 1.246418403129316e-06,
   "CH2O": 0.011094150874636815,
   "HCOH": 1.4605174596537408e-10,
   "CH3O": 5.743659373393763e-08,
   "CH2OH": 3.557796131390486e-08,
   "CH3OH": 0.0032262711561180293,
   "CO2": 0.0013104914386215358,
   "HOCO": 7.802630916212932e-10,
   "OCHO": 3.999097170801186e-15,
   "HOCHO": 5.8423451812754276e-05,
   "CH3OO": 2.0730001422402897e-07,
   "CH2OOH": 7.806351196985025e-18,
   "HOCH2O": 1.3587459682006178e-14,
   "CH3OOH": 1.0588145666230251e-08,
   "C2": 3.1599927065420016e-19,
   "C2H": 1.1844083340832413e-12,
   "C2H2": 0.007544034852397268,
   "H2CC": 2.0514345330815386e-10,
   "C2H3": 2.9402248681289047e-06,
   "C2H4": 0.2596256339036502,
   "C2H5": 7.962323900087223e-06,
   "C2H6": 0.021851325023925505,
   "C2O": 1.0438918047451827e-13,
   "HCCO": 9.485868325556303e-08,
   "HCCOH": 6.793170636073691e-07,
   "CH2CO": 0.004358469372095299,
   "CHCHO": 1.4008635681935338e-08,
   "CHCHOH": 1.2264699553780822e-09,
   "cC2H3O": 1.604202180750705e-14,
   "CH3CO": 1.707375276126516e-08,
   "CH2CHO": 5.792487725361497e-06,
   "CH3CHO": 0.01025075167189633,
   "cC2H4O": 0.00011650280111512352,
   "CH2CHOH": 0.004455535198494477,
   "CH3CH2O": 1.2340581160042078e-11,
   "CH3CHOH": 4.518638156754617e-09,
   "CH2CH2OH": 1.6666064142903566e-08,
   "CH3CH2OH": 2.6282622337446598e-05,
   "OCHCO": 2.6063816871762602e-15,
   "OCHCHO": 0.00016651117359384624,
   "CH2CHOO": 1.1001148746199967e-09,
   "CH3C(O)O": 2.1949909818283086e-16,
   "CH2CHOOH": 3.453632647309989e-12,
   "CH3C(O)OH": 1.1038486835269109e-07,
   "CH3CH2OO": 5.0582919153150136e-08,
   "CH3CHOOH": 5.903001676130326e-20,
   "CH2CH2OOH": 1.4159688146039828e-12,
   "CH3CH2OOH": 1.305738173903167e-10,
   "CH3C(O)OO": 2.1878979283713898e-11,
   "CH3C(O)OOH": 2.6424063427994278e-14,
   "HOCH2CH2OO": 4.92502922402515e-13,
   "C3H2": 2.4081973781146525e-17,
   "cC3H2": 1.216083459238383e-09,
   "C3H3": 0.00017739562187254966,
   "CH2CCH": 9.133509481405568e-06,
   "CH2CCH2": 0.011124041123780737,
   "CH3CCH": 0.005285545759325704,
   "cC3H4": 9.639116693357248e-08,
   "CH2CHCH2": 0.0005313219631739998,
   "CH3CHCH": 4.5054480428067884e-07,
   "CH3CCH2": 9.87152189671441e-07,
   "cC3H5": 1.7499335523720129e-09,
   "C3H6": 0.3385141176795463,
   "cC3H6": 0.00013309102174008234,
   "iC3H7": 2.4585919406388037e-05,
   "nC3H7": 3.476654655105533e-06,
   "C3H8": 0.6650337488570323,
   "CHCC*O": 9.84097398637806e-08,
   "CH*CCO": 2.8151109984974208e-06,
   "C*CCHO": 1.9271202325776277e-14,
   "CH2CCO": 0.0011989524790485297,
   "CHCCHO": 7.300620472228979e-06,
   "C2H3CO": 5.1928883296614875e-05,
   "CHCHCHO": 1.7263749263550977e-10,
   "CH2CCHO": 3.444845757431273e-08,
   "CH3CCO": 7.281269721760682e-08,
   "C2H3CHO": 0.07239079095155382,
   "CH3CHCO": 0.0010751158671008548,
   "CH2CHCH2O": 2.4346642444966405e-09,
   "propen1oxy": 2.288374499304037e-07,
   "propen2oxy": 3.16518204340315e-08,
   "CH2CCH2OH": 2.7497364939591145e-10,
   "CH2C(OH)CH2": 1.6223109203948866e-05,
   "CH3C(OH)CH": 1.522016295769913e-09,
   "CH3CH2CO": 2.4999180040227266e-11,
   "CH3C(O)CH2": 2.861827957302524e-07,
   "CH3CHCHO": 4.982256592944039e-07,
   "CH2CHCHOH": 9.736930659317891e-08,
   "CH2CH2CHO": 6.88478278335258e-10,
   "vinoxylmethyl": 2.7685957193625305e-09,
   "CH3CH2CHO": 4.1937086459103937e-05,
   "cC3H6O": 0.0512981606298677,
   "CH2CHCH2OH": 0.00013003470360346378,
   "CH3CHCHOH": 0.0005165167909050392,
   "CH3C(O)CH3": 7.944008003353303e-06,
   "nC3H7O": 1.8191369562501958e-06,
   "iC3H7O": 5.086967821347063e-13,
   "CH3CH2CHOH": 1.1810257104717915e-09,
   "CH3CHCH2OH": 4.713710269468204e-09,
   "CH2CH2CH2OH": 9.369287700650035e-12,
   "OCHCH2CH2O": 1.8728020166214762e-14,
   "oxiranylmet": 2.390207038163064e-06,
   "CH3COCH2O": 4.729825774965627e-18,
   "CH3CH(CHO)O": 1.5530304384821066e-15,
   "CH2CHCH2OO": 2.9622635937491893e-08,
   "CHCHCH2OOH": 5.047600241244766e-12,
   "CH2CHCH2OOH": 5.204337480670475e-09,
   "CH3CHCHOOH": 2.5337832498529977e-18,
   "CH3C(CH2)OOH": 3.084506052822515e-19,
   "nC3H7OO": 6.869877385500068e-10,
   "iC3H7OO": 2.5626682401107174e-08,
   "CH2CH2CH2OOH": 1.2188536941374037e-11,
   "CH3CHCH2OOH": 1.3993875635535136e-11,
   "CH2CH(OOH)CH3": 4.208602620786112e-12,
   "nC3H7OOH": 1.0762324181812466e-13,
   "iC3H7OOH": 4.1022583511711656e-12,
   "OCHCH2CH2OOH": 1.1687732221351239e-15,
   "cC2H3OCH2OOH": 1.7736760682335036e-12,
   "CH3COCH2OOH": 4.520136566303994e-16,
   "CH3CHOOHCHO": 1.3425089116811713e-16,
   "HOOCCCOO*": 2.7816788940536936e-15,
   "HOOCC(C)OO*": 3.630053112298297e-15,
   "HOOC(C)COO*": 2.1612429248017197e-15,
   "HOOCC(C*)OOH": 1.9460438666845612e-18
  }
 },
 {
  "t": 4.9156499999830725,
  "T": 1146.4565338041007,
  "p": 101325.0,
  "sxC": {
   "C": 6.186503979309071e-18,
   "CH": 3.394475769385632e-14,
   "CH2": 6.213587281610203e-09,
   "CH2(S)": 3.010751424386648e-11,
   "CH3": 0.00010583363720985804,
   "CH4": 0.10084919915202763,
   "CO": 0.09706527523267432,
   "HCO": 1.1125845660904098e-06,
   "CH2O": 0.009931340973557532,
   "HCOH": 1.2422615780021175e-10,
   "CH3O": 4.384558766682174e-08,
   "CH2OH": 3.350849464513447e-08,
   "CH3OH": 0.0031368373758561834,
   "CO2": 0.0013260320458311622,
   "HOCO": 6.516657155039512e-10,
   "OCHO": 3.4537078386590306e-15,
   "HOCHO": 5.796065870827323e-05,
   "CH3OO": 1.6966792650967124e-07,
   "CH2OOH": 5.3074354185407126e-18,
   "HOCH2O": 1.1025167700537032e-14,
   "CH3OOH": 8.312408508900511e-09,
   "C2": 2.615863738570111e-19,
   "C2H": 1.1452847476225614e-12,
   "C2H2": 0.007935357197160018,
   "H2CC": 2.3381557999109605e-10,
   "C2H3": 2.8550028408640815e-06,
   "C2H4": 0.2641214648047762,
   "C2H5": 7.33419055988652e-06,
   "C2H6": 0.021713356717155192,
   "C2O": 9.409576166651617e-14,
   "HCCO": 9.158182985619736e-08,
   "HCCOH": 6.790477347706501e-07,
   "CH2CO": 0.0045775449196418785,
   "CHCHO": 1.3540866365329533e-08,
   "CHCHOH": 1.0476789583119452e-09,
   "cC2H3O": 9.948605609119675e-15,
   "CH3CO": 1.4775806028674976e-08,
   "CH2CHO": 5.17161552386863e-06,
   "CH3CHO": 0.009463381228640008,
   "cC2H4O": 7.860791312561236e-05,
   "CH2CHOH": 0.004418349673048485,
   "CH3CH2O": 1.0011016929599432e-11,
   "CH3CHOH": 3.962042375859996e-09,
   "CH2CH2OH": 1.409009941578128e-08,
   "CH3CH2OH": 2.5626649311604163e-05,
   "OCHCO": 2.330593591879747e-15,
   "OCHCHO": 0.00013942147230714438,
   "CH2CHOO": 9.502785687493292e-10,
   "CH3C(O)O": 2.1149697738537177e-16,
   "CH2CHOOH": 2.6779125547199064e-12,
   "CH3C(O)OH": 1.3531114259185477e-07,
   "CH3CH2OO": 4.138900700275388e-08,
   "CH3CHOOH": 3.9057567437044905e-20,
   "CH2CH2OOH": 1.200931831705285e-12,
   "CH3CH2OOH": 9.958212325371737e-11,
   "CH3C(O)OO": 1.6798102027645005e-11,
   "CH3C(O)OOH": 1.9609937774334555e-14,
   "HOCH2CH2OO": 3.700396296069564e-13,
   "C3H2": 2.5847855811771236e-17,
   "cC3H2": 1.491013881271423e-09,
   "C3H3": 0.00018341699691868217,
   "CH2CCH": 1.0401397165860288e-05,
   "CH2CCH2": 0.011119979074480276,
   "CH3CCH": 0.005637169696668201,
   "cC3H4": 1.0370412599462217e-07,
   "CH2CHCH2": 0.0005136932877582229,
   "CH3CHCH": 3.9696368534266586e-07,
   "CH3CCH2": 9.708778560470989e-07,
   "cC3H5": 1.7417405849208384e-09,
   "C3H6": 0.33159754875711833,
   "cC3H6": 0.0001474342758303747,
   "iC3H7": 2.1254053389793895e-05,
   "nC3H7": 3.023040883141165e-06,
   "C3H8": 0.6750332582850936,
   "CHCC*O": 9.093825177026987e-08,
   "CH*CCO": 2.7973266310930915e-06,
   "C*CCHO": 1.8462350234462573e-14,
   "CH2CCO": 0.001171629003341659,
   "CHCCHO": 6.970293307498116e-06,
   "C2H3CO": 5.1407512286519714e-05,
   "CHCHCHO": 1.5580172235298205e-10,
   "CH2CCHO": 3.021964728991785e-08,
   "CH3CCO": 6.991835773403537e-08,
   "C2H3CHO": 0.0720370270055419,
   "CH3CHCO": 0.0011598025674271247,
   "CH2CHCH2O": 1.942012967302484e-09,
   "propen1oxy": 2.254596649441017e-07,
   "propen2oxy": 3.118584120237518e-08,
   "CH2CCH2OH": 2.2802805050621888e-10,
   "CH2C(OH)CH2": 1.2170735497128825e-05,
   "CH3C(OH)CH": 1.3357106713254283e-09,
   "CH3CH2CO": 2.1624247241400362e-11,
   "CH3C(O)CH2": 2.476790129179357e-07,
   "CH3CHCHO": 4.327893727155882e-07,
   "CH2CHCHOH": 8.512085374536519e-08,
   "CH2CH2CHO": 5.822897031820548e-10,
   "vinoxylmethyl": 2.1976442476062915e-09,
   "CH3CH2CHO": 3.769525145564599e-05,
   "cC3H6O": 0.05070345941454228,
   "CH2CHCH2OH": 0.00011944737312101935,
   "CH3CHCHOH": 0.0004858742490873696,
   "CH3C(O)CH3": 7.868763428698515e-06,
   "nC3H7O": 1.5041739901499668e-06,
   "iC3H7O": 3.94694201738997e-13,
   "CH3CH2CHOH": 1.0104785362564088e-09,
   "CH3CHCH2OH": 3.836340025009779e-09,
   "CH2CH2CH2OH": 7.715810786142284e-12,
   "OCHCH2CH2O": 1.5118325394177116e-14,
   "oxiranylmet": 2.3548036253915484e-06,
   "CH3COCH2O": 3.7061465960120954e-18,
   "CH3CH(CHO)O": 1.2111260222261416e-15,
   "CH2CHCH2OO": 2.580876933119432e-08,
   "CHCHCH2OOH": 4.520310801693591e-12,
   "CH2CHCH2OOH": 4.002677530706809e-09,
   "CH3CHCHOOH": 2.0874421382145135e-18,
   "CH3C(CH2)OOH": 2.4930391197962374e-19,
   "nC3H7OO": 5.307945340515257e-10,
   "iC3H7OO": 1.970257028859032e-08,
   "CH2CH2CH2OOH": 9.639074963005458e-12,
   "CH3CHCH2OOH": 1.1285727413791562e-11,
   "CH2CH(OOH)CH3": 3.460965959770363e-12,
   "nC3H7OOH": 7.860500239399646e-14,
   "iC3H7OOH": 2.986018633673388e-12,
   "OCHCH2CH2OOH": 8.11830801399661e-16,
   "cC2H3OCH2OOH": 1.4270840323206952e-12,
   "CH3COCH2OOH": 3.270552743261469e-16,
   "CH3CHOOHCHO": 9.533933556219039e-17,
   "HOOCCCOO*": 1.9578263791179667e-15,
   "HOOCC(C)OO*": 2.6085749227130465e-15,
   "HOOC(C)COO*": 1.5830409845031746e-15,
   "HOOCC(C*)OOH": 1.433812293176638e-18
  }
 },
 {
  "t": 4.916279999983049,
  "T": 1148.8552466792385,
  "p": 101325.00000000001,
  "sxC": {
   "C": 6.1406290073709145e-18,
   "CH": 3.197405605530632e-14,
   "CH2": 6.169230201343202e-09,
   "CH2(S)": 2.8891669579012887e-11,
   "CH3": 9.870010117152854e-05,
   "CH4": 0.10348388871492203,
   "CO": 0.09907061767168884,
   "HCO": 9.993198328945672e-07,
   "CH2O": 0.008821362075865972,
   "HCOH": 1.0644519950536197e-10,
   "CH3O": 3.413294141085909e-08,
   "CH2OH": 3.2175321293431054e-08,
   "CH3OH": 0.0030489787306128306,
   "CO2": 0.0013401977243979023,
   "HOCO": 5.569984451980356e-10,
   "OCHO": 3.03389338824322e-15,
   "HOCHO": 5.7391084388863654e-05,
   "CH3OO": 1.4056477841743912e-07,
   "CH2OOH": 3.7245731211480735e-18,
   "HOCH2O": 9.138709345359183e-15,
   "CH3OOH": 6.617965042834348e-09,
   "C2": 2.2400603774860067e-19,
   "C2H": 1.1242946103788297e-12,
   "C2H2": 0.008341375075687484,
   "H2CC": 2.6464644991971656e-10,
   "C2H3": 2.811732636347457e-06,
   "C2H4": 0.2686867977092378,
   "C2H5": 6.865492984371144e-06,
   "C2H6": 0.021554669435239773,
   "C2O": 8.801540045840848e-14,
   "HCCO": 8.96769861239958e-08,
   "HCCOH": 6.76956636374306e-07,
   "CH2CO": 0.004792748219117003,
   "CHCHO": 1.3266319903390614e-08,
   "CHCHOH": 9.108911169012681e-10,
   "cC2H3O": 6.634839092709954e-15,
   "CH3CO": 1.2955269485787603e-08,
   "CH2CHO": 4.650493759138158e-06,
   "CH3CHO": 0.008717977640654915,
   "cC2H4O": 5.531273488565612e-05,
   "CH2CHOH": 0.00436702578700149,
   "CH3CH2O": 8.207159383207603e-12,
   "CH3CHOH": 3.5272187234703865e-09,
   "CH2CH2OH": 1.2173486424442344e-08,
   "CH3CH2OH": 2.4947602617282816e-05,
   "OCHCO": 2.111411240185474e-15,
   "OCHCHO": 0.00011774381610832168,
   "CH2CHOO": 8.316067577370976e-10,
   "CH3C(O)O": 2.0633296149497745e-16,
   "CH2CHOOH": 2.1047261164271598e-12,
   "CH3C(O)OH": 1.6464998847670722e-07,
   "CH3CH2OO": 3.4380672414176205e-08,
   "CH3CHOOH": 2.672523746383229e-20,
   "CH2CH2OOH": 1.0223998309476664e-12,
   "CH3CH2OOH": 7.713410567092906e-11,
   "CH3C(O)OO": 1.3056194357595819e-11,
   "CH3C(O)OOH": 1.4862455108172194e-14,
   "HOCH2CH2OO": 2.838420538964766e-13,
   "C3H2": 2.796209901743621e-17,
   "cC3H2": 1.8227516600779658e-09,
   "C3H3": 0.00019217699057845635,
   "CH2CCH": 1.1772772804903822e-05,
   "CH2CCH2": 0.011116498198892915,
   "CH3CCH": 0.0059986582736655655,
   "cC3H4": 1.1119590979865274e-07,
   "CH2CHCH2": 0.000502231977086778,
   "CH3CHCH": 3.559993140009148e-07,
   "CH3CCH2": 9.637847563422358e-07,
   "cC3H5": 1.7472179201435027e-09,
   "C3H6": 0.32463848636781767,
   "cC3H6": 0.00016132294931723312,
   "iC3H7": 1.869562287683815e-05,
   "nC3H7": 2.6739602082688125e-06,
   "C3H8": 0.6850493946575039,
   "CHCC*O": 8.510933738632542e-08,
   "CH*CCO": 2.837216490734409e-06,
   "C*CCHO": 1.7842326870347662e-14,
   "CH2CCO": 0.001146191753634208,
   "CHCCHO": 6.628331119191216e-06,
   "C2H3CO": 5.1096615232943035e-05,
   "CHCHCHO": 1.4284937058287128e-10,
   "CH2CCHO": 2.7040023025016165e-08,
   "CH3CCO": 6.790427900347297e-08,
   "C2H3CHO": 0.0715777736274325,
   "CH3CHCO": 0.001242379528654117,
   "CH2CHCH2O": 1.5726271466336327e-09,
   "propen1oxy": 2.2217312636001303e-07,
   "propen2oxy": 3.073227682648588e-08,
   "CH2CCH2OH": 1.9329250964103014e-10,
   "CH2C(OH)CH2": 9.653765221017291e-06,
   "CH3C(OH)CH": 1.1965351883426228e-09,
   "CH3CH2CO": 1.8962318730700543e-11,
   "CH3C(O)CH2": 2.1714765451251398e-07,
   "CH3CHCHO": 3.8138269398680584e-07,
   "CH2CHCHOH": 7.553906280435184e-08,
   "CH2CH2CHO": 5.007917935957181e-10,
   "vinoxylmethyl": 1.7719856785016167e-09,
   "CH3CH2CHO": 3.364310032100381e-05,
   "cC3H6O": 0.05011295677707792,
   "CH2CHCH2OH": 0.00010921215710269477,
   "CH3CHCHOH": 0.00045485987858455136,
   "CH3C(O)CH3": 7.790838764977947e-06,
   "nC3H7O": 1.2550016131638883e-06,
   "iC3H7O": 3.109588774413631e-13,
   "CH3CH2CHOH": 8.763923039998384e-10,
   "CH3CHCH2OH": 3.1888557513467575e-09,
   "CH2CH2CH2OH": 6.414522106450774e-12,
   "OCHCH2CH2O": 1.2195113336578009e-14,
   "oxiranylmet": 2.3203768247990405e-06,
   "CH3COCH2O": 2.9185415117187638e-18,
   "CH3CH(CHO)O": 9.649235988912436e-16,
   "CH2CHCH2OO": 2.268102077814379e-08,
   "CHCHCH2OOH": 4.070806459068379e-12,
   "CH2CHCH2OOH": 3.1379092222426233e-09,
   "CH3CHCHOOH": 1.75569279235632e-18,
   "CH3C(CH2)OOH": 2.0524782134204908e-19,
   "nC3H7OO": 4.1609850821584997e-10,
   "iC3H7OO": 1.5396760073169705e-08,
   "CH2CH2CH2OOH": 7.709152617680167e-12,
   "CH3CHCH2OOH": 9.160475628970303e-12,
   "CH2CH(OOH)CH3": 2.8504518330132484e-12,
   "nC3H7OOH": 5.835355065480248e-14,
   "iC3H7OOH": 2.213392975295048e-12,
   "OCHCH2CH2OOH": 5.704841446427449e-16,
   "cC2H3OCH2OOH": 1.1758950759050512e-12,
   "CH3COCH2OOH": 2.370494362608252e-16,
   "CH3CHOOHCHO": 6.814697198337269e-17,
   "HOOCCCOO*": 1.3919632356829185e-15,
   "HOOCC(C)OO*": 1.884223437538377e-15,
   "HOOC(C)COO*": 1.1599083307367573e-15,
   "HOOCC(C*)OOH": 1.0561911727337795e-18
  }
 },
 {
  "t": 4.9169699999830225,
  "T": 1150.9689010421719,
  "p": 101325.0,
  "sxC": {
   "C": 6.224209497731151e-18,
   "CH": 3.042508871504286e-14,
   "CH2": 6.155645844150419e-09,
   "CH2(S)": 2.7967855894406202e-11,
   "CH3": 9.264868358206689e-05,
   "CH4": 0.10615502903430722,
   "CO": 0.1009817515337647,
   "HCO": 8.977384086190898e-07,
   "CH2O": 0.0077773793298956465,
   "HCOH": 9.211710495732652e-11,
   "CH3O": 2.6799596547354966e-08,
   "CH2OH": 3.1293213623417215e-08,
   "CH3OH": 0.002962587544908353,
   "CO2": 0.0013530688921053649,
   "HOCO": 4.807219046743946e-10,
   "OCHO": 2.6830428958795446e-15,
   "HOCHO": 5.672683222631413e-05,
   "CH3OO": 1.1704444039252924e-07,
   "CH2OOH": 2.650301134173173e-18,
   "HOCH2O": 7.672011829037408e-15,
   "CH3OOH": 5.3027879033516116e-09,
   "C2": 1.9457129857702753e-19,
   "C2H": 1.1105466776327202e-12,
   "C2H2": 0.008763812120937582,
   "H2CC": 2.975024534792157e-10,
   "C2H3": 2.7878382039833544e-06,
   "C2H4": 0.27332349445578374,
   "C2H5": 6.48417988118651e-06,
   "C2H6": 0.021380764281926617,
   "C2O": 8.370575709853301e-14,
   "HCCO": 8.819600726447074e-08,
   "HCCOH": 6.733386995425728e-07,
   "CH2CO": 0.005002117726782834,
   "CHCHO": 1.3081570213453525e-08,
   "CHCHOH": 7.976324461131766e-10,
   "cC2H3O": 4.7601704100655844e-15,
   "CH3CO": 1.1431346394842439e-08,
   "CH2CHO": 4.188781753641761e-06,
   "CH3CHO": 0.00801621012719731,
   "cC2H4O": 4.104895700362092e-05,
   "CH2CHOH": 0.0043021138671205696,
   "CH3CH2O": 6.746732222713617e-12,
   "CH3CHOH": 3.1637820133862434e-09,
   "CH2CH2OH": 1.0631143402316118e-08,
   "CH3CH2OH": 2.425361026566119e-05,
   "OCHCO": 1.921800620260345e-15,
   "OCHCHO": 0.00010060451211154212,
   "CH2CHOO": 7.315877448287318e-10,
   "CH3C(O)O": 2.024482027772477e-16,
   "CH2CHOOH": 1.6637733481561599e-12,
   "CH3C(O)OH": 1.9855885523330099e-07,
   "CH3CH2OO": 2.8774441425309955e-08,
   "CH3CHOOH": 1.8576541775842467e-20,
   "CH2CH2OOH": 8.691371212569174e-13,
   "CH3CH2OOH": 6.0223177647524e-11,
   "CH3C(O)OO": 1.0200344902533093e-11,
   "CH3C(O)OOH": 1.1399949033220984e-14,
   "HOCH2CH2OO": 2.1977353570753294e-13,
   "C3H2": 3.0316204193454804e-17,
   "cC3H2": 2.222270974926473e-09,
   "C3H3": 0.00020317518529478588,
   "CH2CCH": 1.3251922864660595e-05,
   "CH2CCH2": 0.011124032802058804,
   "CH3CCH": 0.0063708845817057125,
   "cC3H4": 1.1885001878542937e-07,
   "CH2CHCH2": 0.0004937359922859173,
   "CH3CHCH": 3.2200667392490064e-07,
   "CH3CCH2": 9.60237871780709e-07,
   "cC3H5": 1.7559624476421603e-09,
   "C3H6": 0.31764542059822015,
   "cC3H6": 0.0001741386656841997,
   "iC3H7": 1.6594031069087137e-05,
   "nC3H7": 2.385687209866468e-06,
   "C3H8": 0.6950951597459634,
   "CHCC*O": 8.008603560698659e-08,
   "CH*CCO": 2.9201456767414718e-06,
   "C*CCHO": 1.7268758015118448e-14,
   "CH2CCO": 0.0011242640479681846,
   "CHCCHO": 6.278953525248707e-06,
   "C2H3CO": 5.0774834063106435e-05,
   "CHCHCHO": 1.3195511347942155e-10,
   "CH2CCHO": 2.452758607287478e-08,
   "CH3CCO": 6.620900927830877e-08,
   "C2H3CHO": 0.07100169078067979,
   "CH3CHCO": 0.0013215255102995416,
   "CH2CHCH2O": 1.2792657688464576e-09,
   "propen1oxy": 2.1897026097053924e-07,
   "propen2oxy": 3.029009507395445e-08,
   "CH2CCH2OH": 1.6580641681491998e-10,
   "CH2C(OH)CH2": 7.936849485490018e-06,
   "CH3C(OH)CH": 1.0824414771388034e-09,
   "CH3CH2CO": 1.675730104393443e-11,
   "CH3C(O)CH2": 1.9138990500295685e-07,
   "CH3CHCHO": 3.3833361155437026e-07,
   "CH2CHCHOH": 6.752824191650796e-08,
   "CH2CH2CHO": 4.3404845226054155e-10,
   "vinoxylmethyl": 1.4360397161682677e-09,
   "CH3CH2CHO": 2.983474408307807e-05,
   "cC3H6O": 0.0495251381692143,
   "CH2CHCH2OH": 9.945672056914273e-05,
   "CH3CHCHOH": 0.00042386086630501375,
   "CH3C(O)CH3": 7.711053890067055e-06,
   "nC3H7O": 1.0493438160812768e-06,
   "iC3H7O": 2.4671127790496834e-13,
   "CH3CH2CHOH": 7.648516348475097e-10,
   "CH3CHCH2OH": 2.677736659425292e-09,
   "CH2CH2CH2OH": 5.3464453959433725e-12,
   "OCHCH2CH2O": 9.779270421118186e-15,
   "oxiranylmet": 2.286844222347448e-06,
   "CH3COCH2O": 2.295209908592526e-18,
   "CH3CH(CHO)O": 7.825021720965817e-16,
   "CH2CHCH2OO": 1.9984598585897164e-08,
   "CHCHCH2OOH": 3.664643760679074e-12,
   "CH2CHCH2OOH": 2.48086489362417e-09,
   "CH3CHCHOOH": 1.4913962903622482e-18,
   "CH3C(CH2)OOH": 1.7057907533841863e-19,
   "nC3H7OO": 3.2827205539442763e-10,
   "iC3H7OO": 1.2123292130680854e-08,
   "CH2CH2CH2OOH": 6.187248651333266e-12,
   "CH3CHCH2OOH": 7.435685126761518e-12,
   "CH2CH(OOH)CH3": 2.3395879829622457e-12,
   "nC3H7OOH": 4.366568203595489e-14,
   "iC3H7OOH": 1.655927832899466e-12,
   "OCHCH2CH2OOH": 4.0226782519400705e-16,
   "cC2H3OCH2OOH": 9.813639749280561e-13,
   "CH3COCH2OOH": 1.711851296021765e-16,
   "CH3CHOOHCHO": 4.8694802636269177e-17,
   "HOOCCCOO*": 9.916043245510226e-16,
   "HOOCC(C)OO*": 1.3588060862731213e-15,
   "HOOC(C)COO*": 8.456224701399524e-16,
   "HOOCC(C*)OOH": 7.7365358704418585e-19
  }
 },
 {
  "t": 4.9177099999829945,
  "T": 1152.7666163359856,
  "p": 101325.0,
  "sxC": {
   "C": 6.343172406704279e-18,
   "CH": 2.895257719035416e-14,
   "CH2": 6.138047137749968e-09,
   "CH2(S)": 2.7128743504827542e-11,
   "CH3": 8.720732257952401e-05,
   "CH4": 0.1088119496134846,
   "CO": 0.10276219611238861,
   "HCO": 8.043741670677471e-07,
   "CH2O": 0.00682402238999155,
   "HCOH": 8.048090174601936e-11,
   "CH3O": 2.1144462179636136e-08,
   "CH2OH": 3.069816577565947e-08,
   "CH3OH": 0.002879056836856669,
   "CO2": 0.0013644763605435899,
   "HOCO": 4.160787201744369e-10,
   "OCHO": 2.3771891094382266e-15,
   "HOCHO": 5.5991313257922945e-05,
   "CH3OO": 9.774926847352455e-08,
   "CH2OOH": 1.8993374274391897e-18,
   "HOCH2O": 6.506962105708555e-15,
   "CH3OOH": 4.268358186543363e-09,
   "C2": 1.695523759664192e-19,
   "C2H": 1.0973559302238782e-12,
   "C2H2": 0.009196226401136664,
   "H2CC": 3.315537302882402e-10,
   "C2H3": 2.76884537852946e-06,
   "C2H4": 0.2779507644449145,
   "C2H5": 6.154356748063015e-06,
   "C2H6": 0.021197984229549053,
   "C2O": 7.990361370925028e-14,
   "HCCO": 8.657826801426183e-08,
   "HCCOH": 6.683431198769478e-07,
   "CH2CO": 0.00520061974202523,
   "CHCHO": 1.292236012001206e-08,
   "CHCHOH": 6.999927357103269e-10,
   "cC2H3O": 3.621186208489847e-15,
   "CH3CO": 1.0124736145356124e-08,
   "CH2CHO": 3.770619560476709e-06,
   "CH3CHO": 0.0073699706254541884,
   "cC2H4O": 3.188040740895584e-05,
   "CH2CHOH": 0.00422517074531559,
   "CH3CH2O": 5.550658255244647e-12,
   "CH3CHOH": 2.8495084571551904e-09,
   "CH2CH2OH": 9.335257157134212e-09,
   "CH3CH2OH": 2.3561977331068448e-05,
   "OCHCO": 1.7486415764328963e-15,
   "OCHCHO": 8.69703752427956e-05,
   "CH2CHOO": 6.448021553229712e-10,
   "CH3C(O)O": 1.9888600459459126e-16,
   "CH2CHOOH": 1.3211714584042392e-12,
   "CH3C(O)OH": 2.366080378450247e-07,
   "CH3CH2OO": 2.420915999351228e-08,
   "CH3CHOOH": 1.3038192918589356e-20,
   "CH2CH2OOH": 7.370359164794847e-13,
   "CH3CH2OOH": 4.73484379866183e-11,
   "CH3C(O)OO": 8.003176237963098e-12,
   "CH3C(O)OOH": 8.833906909237778e-15,
   "HOCH2CH2OO": 1.7115162871045774e-13,
   "C3H2": 3.2731562651393445e-17,
   "cC3H2": 2.693502625179978e-09,
   "C3H3": 0.0002156950027166023,
   "CH2CCH": 1.481437242779409e-05,
   "CH2CCH2": 0.01114825776721561,
   "CH3CCH": 0.006748662182923092,
   "cC3H4": 1.2651688735511537e-07,
   "CH2CHCH2": 0.00048626352843858804,
   "CH3CHCH": 2.9245526159767855e-07,
   "CH3CCH2": 9.56489496983539e-07,
   "cC3H5": 1.7607415083876314e-09,
   "C3H6": 0.3107463470725147,
   "cC3H6": 0.00018522361344306304,
   "iC3H7": 1.4807023313563205e-05,
   "nC3H7": 2.13866916659603e-06,
   "C3H8": 0.705001558414814,
   "CHCC*O": 7.543374864687799e-08,
   "CH*CCO": 3.0312056074803786e-06,
   "C*CCHO": 1.665852785384265e-14,
   "CH2CCO": 0.0011059727463254543,
   "CHCCHO": 5.9312612896747676e-06,
   "C2H3CO": 5.0263223852130425e-05,
   "CHCHCHO": 1.2226243816919612e-10,
   "CH2CCHO": 2.246891271024791e-08,
   "CH3CCO": 6.44956255233958e-08,
   "C2H3CHO": 0.07031508249736845,
   "CH3CHCO": 0.0013949100346689674,
   "CH2CHCH2O": 1.0411044875166992e-09,
   "propen1oxy": 2.1589976140699203e-07,
   "propen2oxy": 2.986604231451397e-08,
   "CH2CCH2OH": 1.43287337008701e-10,
   "CH2C(OH)CH2": 6.664813516019402e-06,
   "CH3C(OH)CH": 9.83434117888511e-10,
   "CH3CH2CO": 1.4899864417541697e-11,
   "CH3C(O)CH2": 1.6902514135490434e-07,
   "CH3CHCHO": 3.0113526992848586e-07,
   "CH2CHCHOH": 6.059733774941208e-08,
   "CH2CH2CHO": 3.77664111621923e-10,
   "vinoxylmethyl": 1.1650286428022249e-09,
   "CH3CH2CHO": 2.6365145289180547e-05,
   "cC3H6O": 0.04894965299263712,
   "CH2CHCH2OH": 9.03757832989796e-05,
   "CH3CHCHOH": 0.00039366161393561514,
   "CH3C(O)CH3": 7.631309088715738e-06,
   "nC3H7O": 8.780168637012698e-07,
   "iC3H7O": 1.9677927571083214e-13,
   "CH3CH2CHOH": 6.697272330743772e-10,
   "CH3CHCH2OH": 2.2611835763250823e-09,
   "CH2CH2CH2OH": 4.461555901108774e-12,
   "OCHCH2CH2O": 7.79755122435372e-15,
   "oxiranylmet": 2.2547122319414972e-06,
   "CH3COCH2O": 1.802343494571773e-18,
   "CH3CH(CHO)O": 6.433805540351778e-16,
   "CH2CHCH2OO": 1.7616572827547802e-08,
   "CHCHCH2OOH": 3.2897011242364536e-12,
   "CH2CHCH2OOH": 1.97077648630405e-09,
   "CH3CHCHOOH": 1.2735524486903763e-18,
   "CH3C(CH2)OOH": 1.42650194655172e-19,
   "nC3H7OO": 2.602119269630746e-10,
   "iC3H7OO": 9.598500622798956e-09,
   "CH2CH2CH2OOH": 4.974975914345922e-12,
   "CH3CHCH2OOH": 6.030185370528851e-12,
   "CH2CH(OOH)CH3": 1.913333636435202e-12,
   "nC3H7OOH": 3.2906182590636046e-14,
   "iC3H7OOH": 1.248702033910692e-12,
   "OCHCH2CH2OOH": 2.84661009919118e-16,
   "cC2H3OCH2OOH": 8.257438907992482e-13,
   "CH3COCH2OOH": 1.2335838041600439e-16,
   "CH3CHOOHCHO": 3.4811981604925956e-17,
   "HOOCCCOO*": 7.07786953538342e-16,
   "HOOCC(C)OO*": 9.789919001228679e-16,
   "HOOC(C)COO*": 6.142829231472543e-16,
   "HOOCC(C*)OOH": 5.642528149512281e-19
  }
 },
 {
  "t": 4.9185299999829635,
  "T": 1154.3028157145395,
  "p": 101325.00000000001,
  "sxC": {
   "C": 6.448193058945671e-18,
   "CH": 2.7327281814602565e-14,
   "CH2": 6.0942992532131195e-09,
   "CH2(S)": 2.6228909382998482e-11,
   "CH3": 8.191874348396352e-05,
   "CH4": 0.11153692445329319,
   "CO": 0.10446543045575227,
   "HCO": 7.141914393496791e-07,
   "CH2O": 0.005935744833582746,
   "HCOH": 7.034529866959053e-11,
   "CH3O": 1.656522660540149e-08,
   "CH2OH": 3.0283400743785794e-08,
   "CH3OH": 0.002795670821051383,
   "CO2": 0.0013747792394896824,
   "HOCO": 3.57720381039164e-10,
   "OCHO": 2.094167394949254e-15,
   "HOCHO": 5.51695930296022e-05,
   "CH3OO": 8.113283875539192e-08,
   "CH2OOH": 1.34621666350224e-18,
   "HOCH2O": 5.533047126609372e-15,
   "CH3OOH": 3.4150261461272094e-09,
   "C2": 1.4650589436426585e-19,
   "C2H": 1.0807135163570872e-12,
   "C2H2": 0.009653455458225983,
   "H2CC": 3.675798304471469e-10,
   "C2H3": 2.7459253571276384e-06,
   "C2H4": 0.2827170024263869,
   "C2H5": 5.844270407058472e-06,
   "C2H6": 0.021002071895244254,
   "C2O": 7.589399639408446e-14,
   "HCCO": 8.447696700458471e-08,
   "HCCOH": 6.617390519398266e-07,
   "CH2CO": 0.005393127673982676,
   "CHCHO": 1.2747329985633568e-08,
   "CHCHOH": 6.1064793707632e-10,
   "cC2H3O": 2.836195996819378e-15,
   "CH3CO": 8.942864734687014e-09,
   "CH2CHO": 3.3719414681178468e-06,
   "CH3CHO": 0.006758748841350732,
   "cC2H4O": 2.5220354787085425e-05,
   "CH2CHOH": 0.004133608219784303,
   "CH3CH2O": 4.528418561869772e-12,
   "CH3CHOH": 2.560906382506182e-09,
   "CH2CH2OH": 8.174348456035621e-09,
   "CH3CH2OH": 2.285388351246321e-05,
   "OCHCO": 1.5789567191230503e-15,
   "OCHCHO": 7.535470618268643e-05,
   "CH2CHOO": 5.651008606206279e-10,
   "CH3C(O)O": 1.949807624100985e-16,
   "CH2CHOOH": 1.0431649358289219e-12,
   "CH3C(O)OH": 2.803888018309243e-07,
   "CH3CH2OO": 2.0295793006014482e-08,
   "CH3CHOOH": 9.072267359293948e-21,
   "CH2CH2OOH": 6.186998280495456e-13,
   "CH3CH2OOH": 3.708308347911255e-11,
   "CH3C(O)OO": 6.237498978630139e-12,
   "CH3C(O)OOH": 6.8341363893827464e-15,
   "HOCH2CH2OO": 1.323696881276148e-13,
   "C3H2": 3.516157244340495e-17,
   "cC3H2": 3.265876215613945e-09,
   "C3H3": 0.00022982253253939517,
   "CH2CCH": 1.6512809015048526e-05,
   "CH2CCH2": 0.011193378289884813,
   "CH3CCH": 0.007146086310250957,
   "cC3H4": 1.3442922108907774e-07,
   "CH2CHCH2": 0.0004784629908736003,
   "CH3CHCH": 2.6500439706910314e-07,
   "CH3CCH2": 9.502834242560322e-07,
   "cC3H5": 1.7576940494478402e-09,
   "C3H6": 0.3037260773646707,
   "cC3H6": 0.00019459768449756377,
   "iC3H7": 1.3192167107683389e-05,
   "nC3H7": 1.913463485252413e-06,
   "C3H8": 0.7150866324713844,
   "CHCC*O": 7.074617443899429e-08,
   "CH*CCO": 3.1635278941162617e-06,
   "C*CCHO": 1.5944345600972877e-14,
   "CH2CCO": 0.0010896536735372894,
   "CHCCHO": 5.576182272434968e-06,
   "C2H3CO": 4.941611058751546e-05,
   "CHCHCHO": 1.1297211796544258e-10,
   "CH2CCHO": 2.0647894270120203e-08,
   "CH3CCO": 6.251087561941952e-08,
   "C2H3CHO": 0.06949231835365303,
   "CH3CHCO": 0.0014639650926010243,
   "CH2CHCH2O": 8.382757728695921e-10,
   "propen1oxy": 2.1286002632974792e-07,
   "propen2oxy": 2.944610954663907e-08,
   "CH2CCH2OH": 1.2368967425231805e-10,
   "CH2C(OH)CH2": 5.629013291357307e-06,
   "CH3C(OH)CH": 8.911982112433604e-10,
   "CH3CH2CO": 1.3258716313149319e-11,
   "CH3C(O)CH2": 1.4847719817336212e-07,
   "CH3CHCHO": 2.670435796897808e-07,
   "CH2CHCHOH": 5.422290606859383e-08,
   "CH2CH2CHO": 3.27223876681641e-10,
   "vinoxylmethyl": 9.356009268633691e-10,
   "CH3CH2CHO": 2.314033512908455e-05,
   "cC3H6O": 0.048368199466421215,
   "CH2CHCH2OH": 8.167910325870942e-05,
   "CH3CHCHOH": 0.00036348603134044076,
   "CH3C(O)CH3": 7.549375149472746e-06,
   "nC3H7O": 7.292260645062762e-07,
   "iC3H7O": 1.5614832395306222e-13,
   "CH3CH2CHOH": 5.84049964071316e-10,
   "CH3CHCH2OH": 1.9019238229842543e-09,
   "CH2CH2CH2OH": 3.697037268697968e-12,
   "OCHCH2CH2O": 6.123507662967434e-15,
   "oxiranylmet": 2.222914847415055e-06,
   "CH3COCH2O": 1.3990977204063011e-18,
   "CH3CH(CHO)O": 5.289925571550328e-16,
   "CH2CHCH2OO": 1.5430396624121977e-08,
   "CHCHCH2OOH": 2.9264577241189876e-12,
   "CH2CHCH2OOH": 1.5544249531776985e-09,
   "CH3CHCHOOH": 1.0832838870904607e-18,
   "CH3C(CH2)OOH": 1.189339292147584e-19,
   "nC3H7OO": 2.049931521354608e-10,
   "iC3H7OO": 7.556295648894163e-09,
   "CH2CH2CH2OOH": 3.966449002590497e-12,
   "CH3CHCH2OOH": 4.8395330512762765e-12,
   "CH2CH(OOH)CH3": 1.5454703729455779e-12,
   "nC3H7OOH": 2.4660351491166016e-14,
   "iC3H7OOH": 9.369749280941612e-13,
   "OCHCH2CH2OOH": 1.991502681097625e-16,
   "cC2H3OCH2OOH": 6.937626244832999e-13,
   "CH3COCH2OOH": 8.752611463021218e-17,
   "CH3CHOOHCHO": 2.4549957747368955e-17,
   "HOOCCCOO*": 4.988203593303606e-16,
   "HOOCC(C)OO*": 6.949818186003977e-16,
   "HOOC(C)COO*": 4.3883905543696146e-16,
   "HOOCC(C*)OOH": 4.0445987481297163e-19
  }
 },
 {
  "t": 4.91941999998293,
  "T": 1155.5330525534025,
  "p": 101325.0,
  "sxC": {
   "C": 6.504816792095652e-18,
   "CH": 2.5509307044512725e-14,
   "CH2": 6.011253161222576e-09,
   "CH2(S)": 2.522458259535894e-11,
   "CH3": 7.677994812756142e-05,
   "CH4": 0.11426249326952785,
   "CO": 0.10604708838495028,
   "HCO": 6.290408222221219e-07,
   "CH2O": 0.005137337392583245,
   "HCOH": 6.143394620166465e-11,
   "CH3O": 1.2933801203020395e-08,
   "CH2OH": 3.001848938385618e-08,
   "CH3OH": 0.002714420128140359,
   "CO2": 0.0013836988711717067,
   "HOCO": 3.0588405006352854e-10,
   "OCHO": 1.836371596380402e-15,
   "HOCHO": 5.42881200319501e-05,
   "CH3OO": 6.706917714614662e-08,
   "CH2OOH": 9.471032631281385e-19,
   "HOCH2O": 4.7314669777554976e-15,
   "CH3OOH": 2.723486125462097e-09,
   "C2": 1.2547609212594176e-19,
   "C2H": 1.0592718418187615e-12,
   "C2H2": 0.010125638300250777,
   "H2CC": 4.0434077575119504e-10,
   "C2H3": 2.7150636253740893e-06,
   "C2H4": 0.28750832723734093,
   "C2H5": 5.5507932625083474e-06,
   "C2H6": 0.020798393777062583,
   "C2O": 7.155734453161451e-14,
   "HCCO": 8.181051029294758e-08,
   "HCCOH": 6.535559334369603e-07,
   "CH2CO": 0.005573409596491952,
   "CHCHO": 1.2541642495001418e-08,
   "CHCHOH": 5.301095630538889e-10,
   "cC2H3O": 2.2713804035778745e-15,
   "CH3CO": 7.889678478348759e-09,
   "CH2CHO": 2.9981730928965752e-06,
   "CH3CHO": 0.006197469151191096,
   "cC2H4O": 2.0155742209041056e-05,
   "CH2CHOH": 0.00402924498048218,
   "CH3CH2O": 3.675788299978214e-12,
   "CH3CHOH": 2.298612569918113e-09,
   "CH2CH2OH": 7.144759412764764e-09,
   "CH3CH2OH": 2.2148665950848064e-05,
   "OCHCO": 1.414628646093729e-15,
   "OCHCHO": 6.536733242450901e-05,
   "CH2CHOO": 4.928433683206098e-10,
   "CH3C(O)O": 1.9054080952492318e-16,
   "CH2CHOOH": 8.224367198797403e-13,
   "CH3C(O)OH": 3.293745381453137e-07,
   "CH3CH2OO": 1.698874892077642e-08,
   "CH3CHOOH": 6.286927271971868e-21,
   "CH2CH2OOH": 5.154892883081526e-13,
   "CH3CH2OOH": 2.904373059111609e-11,
   "CH3C(O)OO": 4.8479755200288295e-12,
   "CH3C(O)OOH": 5.29852334973167e-15,
   "HOCH2CH2OO": 1.0200729577267987e-13,
   "C3H2": 3.743654906572148e-17,
   "cC3H2": 3.942917393822541e-09,
   "C3H3": 0.00024505231236124044,
   "CH2CCH": 1.8309692030790044e-05,
   "CH2CCH2": 0.011260429714972684,
   "CH3CCH": 0.007556198577516859,
   "cC3H4": 1.4238745455114986e-07,
   "CH2CHCH2": 0.00046993847009429827,
   "CH3CHCH": 2.3972645617593467e-07,
   "CH3CCH2": 9.405851021654926e-07,
   "cC3H5": 1.7447232845621086e-09,
   "C3H6": 0.2967583900315145,
   "cC3H6": 0.0002018025454828201,
   "iC3H7": 1.1746983883122803e-05,
   "nC3H7": 1.7100753502860912e-06,
   "C3H8": 0.7251072587219252,
   "CHCC*O": 6.602253676492768e-08,
   "CH*CCO": 3.3045318465842672e-06,
   "C*CCHO": 1.5123498123958783e-14,
   "CH2CCO": 0.0010743518316447924,
   "CHCCHO": 5.223752700540429e-06,
   "C2H3CO": 4.81695236404986e-05,
   "CHCHCHO": 1.0409370402960714e-10,
   "CH2CCHO": 1.9017722288384245e-08,
   "CH3CCO": 6.020475897219718e-08,
   "C2H3CHO": 0.0685493888261705,
   "CH3CHCO": 0.0015261674217903558,
   "CH2CHCH2O": 6.69463372547339e-10,
   "propen1oxy": 2.099224318780085e-07,
   "propen2oxy": 2.9040177845649535e-08,
   "CH2CCH2OH": 1.0681345503080299e-10,
   "CH2C(OH)CH2": 4.77976129403256e-06,
   "CH3C(OH)CH": 8.05965242895445e-10,
   "CH3CH2CO": 1.1835852771855666e-11,
   "CH3C(O)CH2": 1.2984388523955157e-07,
   "CH3CHCHO": 2.3614339683280232e-07,
   "CH2CHCHOH": 4.841554220205197e-08,
   "CH2CH2CHO": 2.827058020651096e-10,
   "vinoxylmethyl": 7.456786291231229e-10,
   "CH3CH2CHO": 2.0246066292447747e-05,
   "cC3H6O": 0.047795185511901796,
   "CH2CHCH2OH": 7.357320333533652e-05,
   "CH3CHCHOH": 0.0003342296028826153,
   "CH3C(O)CH3": 7.467451327713304e-06,
   "nC3H7O": 6.031203260820957e-07,
   "iC3H7O": 1.2373394147902548e-13,
   "CH3CH2CHOH": 5.079463730712033e-10,
   "CH3CHCH2OH": 1.5965437888045582e-09,
   "CH2CH2CH2OH": 3.0521311121682986e-12,
   "OCHCH2CH2O": 4.756663574305541e-15,
   "oxiranylmet": 2.192196409974495e-06,
   "CH3COCH2O": 1.0790214396191464e-18,
   "CH3CH(CHO)O": 4.343092273350138e-16,
   "CH2CHCH2OO": 1.3445971835456837e-08,
   "CHCHCH2OOH": 2.5818687536560146e-12,
   "CH2CHCH2OOH": 1.22105229002015e-09,
   "CH3CHCHOOH": 9.193826466324243e-19,
   "CH3C(CH2)OOH": 9.910843398997225e-20,
   "nC3H7OO": 1.6106250844799154e-10,
   "iC3H7OO": 5.934281624332807e-09,
   "CH2CH2CH2OOH": 3.1459564220514024e-12,
   "CH3CHCH2OOH": 3.856938809163941e-12,
   "CH2CH(OOH)CH3": 1.2374631552717356e-12,
   "nC3H7OOH": 1.8464050322862496e-14,
   "iC3H7OOH": 7.026859858561667e-13,
   "OCHCH2CH2OOH": 1.3854048243799473e-16,
   "cC2H3OCH2OOH": 5.831716116626443e-13,
   "CH3COCH2OOH": 6.152073717175408e-17,
   "CH3CHOOHCHO": 1.7179772589755596e-17,
   "HOOCCCOO*": 3.490459405945834e-16,
   "HOOCC(C)OO*": 4.88914258597994e-16,
   "HOOC(C)COO*": 3.1013947529706953e-16,
   "HOOCC(C*)OOH": 2.8660083102637353e-19
  }
 },
 {
  "t": 4.920389999982893,
  "T": 1156.4604005867568,
  "p": 101325.0,
  "sxC": {
   "C": 6.493374335419941e-18,
   "CH": 2.3480535566495777e-14,
   "CH2": 5.8796913235661775e-09,
   "CH2(S)": 2.4078818668108112e-11,
   "CH3": 7.172339436793321e-05,
   "CH4": 0.11698743244281924,
   "CO": 0.10750947115024041,
   "HCO": 5.49141186637434e-07,
   "CH2O": 0.004426867478699695,
   "HCOH": 5.3414003089961556e-11,
   "CH3O": 1.0054077668725752e-08,
   "CH2OH": 2.987680089293335e-08,
   "CH3OH": 0.002635209154721378,
   "CO2": 0.0013912539490120153,
   "HOCO": 2.5988335005021314e-10,
   "OCHO": 1.601288841683788e-15,
   "HOCHO": 5.335461796118894e-05,
   "CH3OO": 5.5116886481449524e-08,
   "CH2OOH": 6.591702500686134e-19,
   "HOCH2O": 4.066189894675988e-15,
   "CH3OOH": 2.1605315511692333e-09,
   "C2": 1.0628426099384631e-19,
   "C2H": 1.032310153259424e-12,
   "C2H2": 0.010613460841064683,
   "H2CC": 4.413689791116518e-10,
   "C2H3": 2.6736427848795386e-06,
   "C2H4": 0.29232501995976073,
   "C2H5": 5.267345569712106e-06,
   "C2H6": 0.020587392183745553,
   "C2O": 6.685502423709127e-14,
   "HCCO": 7.85469785919285e-08,
   "HCCOH": 6.437196116032868e-07,
   "CH2CO": 0.005740228826645886,
   "CHCHO": 1.2295227705234164e-08,
   "CHCHOH": 4.573534709070198e-10,
   "cC2H3O": 1.8474474753001215e-15,
   "CH3CO": 6.946471173193665e-09,
   "CH2CHO": 2.64686596210688e-06,
   "CH3CHO": 0.005684146938417408,
   "cC2H4O": 1.614555863852857e-05,
   "CH2CHOH": 0.003912120436513404,
   "CH3CH2O": 2.9666465248068878e-12,
   "CH3CHOH": 2.0582268774553207e-09,
   "CH2CH2OH": 6.224902460945733e-09,
   "CH3CH2OH": 2.144794856616528e-05,
   "OCHCO": 1.255832201861487e-15,
   "OCHCHO": 5.6562652068741327e-05,
   "CH2CHOO": 4.269564582218984e-10,
   "CH3C(O)O": 1.8542801225301828e-16,
   "CH2CHOOH": 6.468624067140732e-13,
   "CH3C(O)OH": 3.8400189717887207e-07,
   "CH3CH2OO": 1.4173023355105449e-08,
   "CH3CHOOH": 4.326165783869876e-21,
   "CH2CH2OOH": 4.259299954931796e-13,
   "CH3CH2OOH": 2.2710111788582806e-11,
   "CH3C(O)OO": 3.7516211818753116e-12,
   "CH3C(O)OOH": 4.1087699805491426e-15,
   "HOCH2CH2OO": 7.81605075312816e-14,
   "C3H2": 3.94544504821568e-17,
   "cC3H2": 4.740385819534048e-09,
   "C3H3": 0.0002612325626568926,
   "CH2CCH": 2.0204277487940342e-05,
   "CH2CCH2": 0.01134987495669613,
   "CH3CCH": 0.007981658325592337,
   "cC3H4": 1.503842009855936e-07,
   "CH2CHCH2": 0.00046036967260306013,
   "CH3CHCH": 2.162681430428968e-07,
   "CH3CCH2": 9.267985986394706e-07,
   "cC3H5": 1.7209929139720814e-09,
   "C3H6": 0.2898452867412541,
   "cC3H6": 0.00020679769956126714,
   "iC3H7": 1.044190427198292e-05,
   "nC3H7": 1.5247874889192462e-06,
   "C3H8": 0.7350655625038185,
   "CHCC*O": 6.121856084248764e-08,
   "CH*CCO": 3.4439090535905313e-06,
   "C*CCHO": 1.4195533681757579e-14,
   "CH2CCO": 0.0010586730668272707,
   "CHCCHO": 4.875046411815314e-06,
   "C2H3CO": 4.648925963425971e-05,
   "CHCHCHO": 9.551653523415574e-11,
   "CH2CCHO": 1.7512247591030448e-08,
   "CH3CCO": 5.754723612175739e-08,
   "C2H3CHO": 0.0674871731195579,
   "CH3CHCO": 0.0015810292345011404,
   "CH2CHCH2O": 5.294658304073299e-10,
   "propen1oxy": 2.070816181907133e-07,
   "propen2oxy": 2.864752955077598e-08,
   "CH2CCH2OH": 9.214837800269079e-11,
   "CH2C(OH)CH2": 4.070540912258375e-06,
   "CH3C(OH)CH": 7.266663915820837e-10,
   "CH3CH2CO": 1.05984505290125e-11,
   "CH3C(O)CH2": 1.1285272788544998e-07,
   "CH3CHCHO": 2.079280502091897e-07,
   "CH2CHCHOH": 4.3079140098982976e-08,
   "CH2CH2CHO": 2.4321182416672704e-10,
   "vinoxylmethyl": 5.889021863260488e-10,
   "CH3CH2CHO": 1.7670710063709957e-05,
   "cC3H6O": 0.04723080673360643,
   "CH2CHCH2OH": 6.603425068728534e-05,
   "CH3CHCHOH": 0.0003060139858382018,
   "CH3C(O)CH3": 7.385714428927171e-06,
   "nC3H7O": 4.965116940815655e-07,
   "iC3H7O": 9.779797945572081e-14,
   "CH3CH2CHOH": 4.39968124846205e-10,
   "CH3CHCH2OH": 1.3356606286100417e-09,
   "CH2CH2CH2OH": 2.5091844116857543e-12,
   "OCHCH2CH2O": 3.651962047105934e-15,
   "oxiranylmet": 2.1624985169138996e-06,
   "CH3COCH2O": 8.265885675548954e-19,
   "CH3CH(CHO)O": 3.5438218733676032e-16,
   "CH2CHCH2OO": 1.1638869585169728e-08,
   "CHCHCH2OOH": 2.2557876250222433e-12,
   "CH2CHCH2OOH": 9.537296904997249e-10,
   "CH3CHCHOOH": 7.774615921450819e-19,
   "CH3C(CH2)OOH": 8.244297990711128e-20,
   "nC3H7OO": 1.2600243436973686e-10,
   "iC3H7OO": 4.64021864412169e-09,
   "CH2CH2CH2OOH": 2.478515524657947e-12,
   "CH3CHCH2OOH": 3.0490021688833456e-12,
   "CH2CH(OOH)CH3": 9.814765665635442e-13,
   "nC3H7OOH": 1.3787828229135783e-14,
   "iC3H7OOH": 5.2561584189658e-13,
   "OCHCH2CH2OOH": 9.561507297339697e-17,
   "cC2H3OCH2OOH": 4.897594896673295e-13,
   "CH3COCH2OOH": 4.277174866202278e-17,
   "CH3CHOOHCHO": 1.1907057099261272e-17,
   "HOOCCCOO*": 2.4195952213906027e-16,
   "HOOCC(C)OO*": 3.402073817613603e-16,
   "HOOC(C)COO*": 2.1650735352709931e-16,
   "HOOCC(C*)OOH": 2.0046214376589537e-19
  }
 },
 {
  "t": 4.9214599999828526,
  "T": 1157.0904163033404,
  "p": 101325.0,
  "sxC": {
   "C": 6.400052699422941e-18,
   "CH": 2.1240760361549195e-14,
   "CH2": 5.6912944271764316e-09,
   "CH2(S)": 2.2760201116098367e-11,
   "CH3": 6.668399674738413e-05,
   "CH4": 0.11972892468263074,
   "CO": 0.1088644900848272,
   "HCO": 4.7445585928772427e-07,
   "CH2O": 0.0037967539538879616,
   "HCOH": 4.606486025953467e-11,
   "CH3O": 7.764279459339124e-09,
   "CH2OH": 2.984047971750887e-08,
   "CH3OH": 0.002557446349618914,
   "CO2": 0.0013975003677715225,
   "HOCO": 2.190087828216367e-10,
   "OCHO": 1.3860745051263886e-15,
   "HOCHO": 5.236878963385493e-05,
   "CH3OO": 4.488735140243771e-08,
   "CH2OOH": 4.513613727337018e-19,
   "HOCH2O": 3.505858010609485e-15,
   "CH3OOH": 1.6988995775695545e-09,
   "C2": 8.877860088847316e-20,
   "C2H": 9.992877759708932e-13,
   "C2H2": 0.011121027692975629,
   "H2CC": 4.783907195771039e-10,
   "C2H3": 2.6194853007108145e-06,
   "C2H4": 0.2971993926016673,
   "C2H5": 4.987980681765925e-06,
   "C2H6": 0.020367737110202806,
   "C2O": 6.178546736136548e-14,
   "HCCO": 7.466799966767315e-08,
   "HCCOH": 6.320907859279449e-07,
   "CH2CO": 0.005893202010616167,
   "CHCHO": 1.1999737478303184e-08,
   "CHCHOH": 3.913207215479973e-10,
   "cC2H3O": 1.5195255721516898e-15,
   "CH3CO": 6.094610912734493e-09,
   "CH2CHO": 2.3147331472122386e-06,
   "CH3CHO": 0.005213662456871307,
   "cC2H4O": 1.2897827012465319e-05,
   "CH2CHOH": 0.0037813822702799796,
   "CH3CH2O": 2.376417689125692e-12,
   "CH3CHOH": 1.8354003782161841e-09,
   "CH2CH2OH": 5.3949923892629e-09,
   "CH3CH2OH": 2.0748413391266814e-05,
   "OCHCO": 1.1028647128679011e-15,
   "OCHCHO": 4.863869336527325e-05,
   "CH2CHOO": 3.663949495560358e-10,
   "CH3C(O)O": 1.7953234201032921e-16,
   "CH2CHOOH": 5.063221511692687e-13,
   "CH3C(O)OH": 4.452098533973396e-07,
   "CH3CH2OO": 1.1750044661000524e-08,
   "CH3CHOOH": 2.940824517686807e-21,
   "CH2CH2OOH": 3.483011322604379e-13,
   "CH3CH2OOH": 1.7672079137101655e-11,
   "CH3C(O)OO": 2.881238578498381e-12,
   "CH3C(O)OOH": 3.17564395762902e-15,
   "HOCH2CH2OO": 5.931986178480401e-14,
   "C3H2": 4.1124468579984667e-17,
   "cC3H2": 5.682359206715014e-09,
   "C3H3": 0.0002783243568757696,
   "CH2CCH": 2.2207877146331757e-05,
   "CH2CCH2": 0.011462347022692616,
   "CH3CCH": 0.008428529146081373,
   "cC3H4": 1.584683132471677e-07,
   "CH2CHCH2": 0.000449478846058167,
   "CH3CHCH": 1.9427774982628938e-07,
   "CH3CCH2": 9.084425583279665e-07,
   "cC3H5": 1.6859523428824453e-09,
   "C3H6": 0.2829434961588088,
   "cC3H6": 0.00020966099710264301,
   "iC3H7": 9.249430767731863e-06,
   "nC3H7": 1.3540946156281693e-06,
   "C3H8": 0.7450282459401346,
   "CHCC*O": 5.629399348177609e-08,
   "CH*CCO": 3.5713461801902464e-06,
   "C*CCHO": 1.3162291393511973e-14,
   "CH2CCO": 0.001041262369709082,
   "CHCCHO": 4.528681193642706e-06,
   "C2H3CO": 4.4358184466862823e-05,
   "CHCHCHO": 8.713590485811281e-11,
   "CH2CCHO": 1.6078308984937547e-08,
   "CH3CCO": 5.452237584812356e-08,
   "C2H3CHO": 0.06629846613598755,
   "CH3CHCO": 0.0016285103148644265,
   "CH2CHCH2O": 4.135110828687144e-10,
   "propen1oxy": 2.0431486981903373e-07,
   "propen2oxy": 2.8265044329811792e-08,
   "CH2CCH2OH": 7.924532463237023e-11,
   "CH2C(OH)CH2": 3.4674130827303447e-06,
   "CH3C(OH)CH": 6.522096198696709e-10,
   "CH3CH2CO": 9.513453386035208e-12,
   "CH3C(O)CH2": 9.723791024172801e-08,
   "CH3CHCHO": 1.8191559985672102e-07,
   "CH2CHCHOH": 3.8122860366426756e-08,
   "CH2CH2CHO": 2.0790870612093838e-10,
   "vinoxylmethyl": 4.5954887870894633e-10,
   "CH3CH2CHO": 1.5383520470681786e-05,
   "cC3H6O": 0.046671695316900595,
   "CH2CHCH2OH": 5.899683003650608e-05,
   "CH3CHCHOH": 0.0002787707700391643,
   "CH3C(O)CH3": 7.303775696046934e-06,
   "nC3H7O": 4.062624432798006e-07,
   "iC3H7O": 7.69152537867905e-14,
   "CH3CH2CHOH": 3.787469989665366e-10,
   "CH3CHCH2OH": 1.1110142238103416e-09,
   "CH2CH2CH2OH": 2.051188319756984e-12,
   "OCHCH2CH2O": 2.7641320090275927e-15,
   "oxiranylmet": 2.1335818017926197e-06,
   "CH3COCH2O": 6.278758668529329e-19,
   "CH3CH(CHO)O": 2.859472236725893e-16,
   "CH2CHCH2OO": 9.98280982309573e-09,
   "CHCHCH2OOH": 1.9470848183118136e-12,
   "CH2CHCH2OOH": 7.385292252123978e-10,
   "CH3CHCHOOH": 6.535816199564473e-19,
   "CH3C(CH2)OOH": 6.830248716898454e-20,
   "nC3H7OO": 9.784397911620866e-11,
   "iC3H7OO": 3.59997870237586e-09,
   "CH2CH2CH2OOH": 1.933892303312501e-12,
   "CH3CHCH2OOH": 2.384628725483959e-12,
   "CH2CH(OOH)CH3": 7.693932561042244e-13,
   "nC3H7OOH": 1.0232275809472539e-14,
   "iC3H7OOH": 3.9062964099798587e-13,
   "OCHCH2CH2OOH": 6.515811151693667e-17,
   "cC2H3OCH2OOH": 4.0997795368730204e-13,
   "CH3COCH2OOH": 2.929636193688361e-17,
   "CH3CHOOHCHO": 8.137918450215207e-18,
   "HOOCCCOO*": 1.653789303882569e-16,
   "HOOCC(C)OO*": 2.3314294273238116e-16,
   "HOOC(C)COO*": 1.4870891353189483e-16,
   "HOOCC(C*)OOH": 1.378576872909626e-19
  }
 },
 {
  "t": 4.9226499999828075,
  "T": 1157.4188817873412,
  "p": 101325.0,
  "sxC": {
   "C": 6.215245656549322e-18,
   "CH": 1.8822890803348398e-14,
   "CH2": 5.43960041209073e-09,
   "CH2(S)": 2.1252005443045922e-11,
   "CH3": 6.16440486221839e-05,
   "CH4": 0.12249053081080229,
   "CO": 0.11011608583946113,
   "HCO": 4.0541037744619125e-07,
   "CH2O": 0.003242509230195309,
   "HCOH": 3.929894072057616e-11,
   "CH3O": 5.952704456611604e-09,
   "CH2OH": 2.989820344539391e-08,
   "CH3OH": 0.0024809782880417567,
   "CO2": 0.0014024375525335602,
   "HOCO": 1.8289485752973934e-10,
   "OCHO": 1.1896766893973143e-15,
   "HOCHO": 5.1333177046743156e-05,
   "CH3OO": 3.6144091490376194e-08,
   "CH2OOH": 3.0288529437283333e-19,
   "HOCH2O": 3.028991616129827e-15,
   "CH3OOH": 1.3208607215339486e-09,
   "C2": 7.296473111390585e-20,
   "C2H": 9.599674837000078e-13,
   "C2H2": 0.011650223495463371,
   "H2CC": 5.148788699994781e-10,
   "C2H3": 2.55092976878555e-06,
   "C2H4": 0.30213946926221286,
   "C2H5": 4.709661137709891e-06,
   "C2H6": 0.02013889332385357,
   "C2O": 5.6401050145298894e-14,
   "HCCO": 7.019055549436655e-08,
   "HCCOH": 6.185730991409964e-07,
   "CH2CO": 0.006030687938063068,
   "CHCHO": 1.1649426905505867e-08,
   "CHCHOH": 3.3156098568547634e-10,
   "cC2H3O": 1.2613503578632511e-15,
   "CH3CO": 5.324228048560329e-09,
   "CH2CHO": 2.0012969423748273e-06,
   "CH3CHO": 0.004783941012969473,
   "cC2H4O": 1.0253054352509198e-05,
   "CH2CHOH": 0.0036366272803210124,
   "CH3CH2O": 1.8882934828347343e-12,
   "CH3CHOH": 1.6280296231155915e-09,
   "CH2CH2OH": 4.644477094858056e-09,
   "CH3CH2OH": 2.005017274154439e-05,
   "OCHCO": 9.572483090667732e-16,
   "OCHCHO": 4.1452073268940376e-05,
   "CH2CHOO": 3.1075765703918453e-10,
   "CH3C(O)O": 1.728039377914626e-16,
   "CH2CHOOH": 3.9384978961236085e-13,
   "CH3C(O)OH": 5.138501625344396e-07,
   "CH3CH2OO": 9.659824578203662e-09,
   "CH3CHOOH": 1.9680344713308622e-21,
   "CH2CH2OOH": 2.815455635835619e-13,
   "CH3CH2OOH": 1.3657065757532792e-11,
   "CH3C(O)OO": 2.1914341993498834e-12,
   "CH3C(O)OOH": 2.4407229660497694e-15,
   "HOCH2CH2OO": 4.4471119505171737e-14,
   "C3H2": 4.233913353909996e-17,
   "cC3H2": 6.7929779174363465e-09,
   "C3H3": 0.0002961755779243924,
   "CH2CCH": 2.4320690230169943e-05,
   "CH2CCH2": 0.011597764846602167,
   "CH3CCH": 0.008901506617454641,
   "cC3H4": 1.6665072731764905e-07,
   "CH2CHCH2": 0.0004370857677625949,
   "CH3CHCH": 1.7361140355841127e-07,
   "CH3CCH2": 8.852039140314516e-07,
   "cC3H5": 1.6393899674934886e-09,
   "C3H6": 0.2760458982903958,
   "cC3H6": 0.00021050825064929324,
   "iC3H7": 8.15547423455776e-06,
   "nC3H7": 1.1963277765642546e-06,
   "C3H8": 0.7550095908096323,
   "CHCC*O": 5.125564363368268e-08,
   "CH*CCO": 3.6747385297415016e-06,
   "C*CCHO": 1.2036095784994185e-14,
   "CH2CCO": 0.00102098609408932,
   "CHCCHO": 4.185029202217936e-06,
   "C2H3CO": 4.179308556647374e-05,
   "CHCHCHO": 7.892900209526525e-11,
   "CH2CCHO": 1.4686464939728913e-08,
   "CH3CCO": 5.114868414285119e-08,
   "C2H3CHO": 0.06497989234703323,
   "CH3CHCO": 0.0016683490088446,
   "CH2CHCH2O": 3.183649272319499e-10,
   "propen1oxy": 2.0161561397118574e-07,
   "propen2oxy": 2.789182943323402e-08,
   "CH2CCH2OH": 6.78296369441867e-11,
   "CH2C(OH)CH2": 2.9493104095599686e-06,
   "CH3C(OH)CH": 5.821369248738548e-10,
   "CH3CH2CO": 8.559111917321973e-12,
   "CH3C(O)CH2": 8.289889981052004e-08,
   "CH3CHCHO": 1.5790628946878427e-07,
   "CH2CHCHOH": 3.350932283767389e-08,
   "CH2CH2CHO": 1.7636363899075588e-10,
   "vinoxylmethyl": 3.5373418940124927e-10,
   "CH3CH2CHO": 1.3366400505403783e-05,
   "cC3H6O": 0.0461175468269458,
   "CH2CHCH2OH": 5.2441782390861525e-05,
   "CH3CHCHOH": 0.0002525771496092418,
   "CH3C(O)CH3": 7.221657659195515e-06,
   "nC3H7O": 3.302770700586572e-07,
   "iC3H7O": 6.012907956551646e-14,
   "CH3CH2CHOH": 3.236002873691052e-10,
   "CH3CHCH2OH": 9.174735669317904e-10,
   "CH2CH2CH2OH": 1.6667368532414107e-12,
   "OCHCH2CH2O": 2.059450767687112e-15,
   "oxiranylmet": 2.105376052400427e-06,
   "CH3COCH2O": 4.727570684033583e-19,
   "CH3CH(CHO)O": 2.273314934608078e-16,
   "CH2CHCH2OO": 8.467661946682477e-09,
   "CHCHCH2OOH": 1.6570108752813795e-12,
   "CH2CHCH2OOH": 5.660156613638868e-10,
   "CH3CHCHOOH": 5.453814814072681e-19,
   "CH3C(CH2)OOH": 5.627467520253713e-20,
   "nC3H7OO": 7.526626888211816e-11,
   "iC3H7OO": 2.764416583487701e-09,
   "CH2CH2CH2OOH": 1.4916204993442378e-12,
   "CH3CHCH2OOH": 1.8422961439305693e-12,
   "CH2CH(OOH)CH3": 5.954307252229421e-13,
   "nC3H7OOH": 7.530715343273756e-15,
   "iC3H7OOH": 2.87706213756921e-13,
   "OCHCH2CH2OOH": 4.3704408804187837e-17,
   "cC2H3OCH2OOH": 3.4157817946291653e-13,
   "CH3COCH2OOH": 1.9720604491782357e-17,
   "CH3CHOOHCHO": 5.469025938456207e-18,
   "HOOCCCOO*": 1.1109953499163778e-16,
   "HOOCC(C)OO*": 1.5690215829480012e-16,
   "HOOC(C)COO*": 1.0024756269345034e-16,
   "HOOCC(C*)OOH": 9.298075522168192e-20
  }
 },
 {
  "t": 4.923989999982757,
  "T": 1157.4380088097487,
  "p": 101325.0,
  "sxC": {
   "C": 5.933552462479363e-18,
   "CH": 1.6274200690778583e-14,
   "CH2": 5.11923179278478e-09,
   "CH2(S)": 1.954307828207843e-11,
   "CH3": 5.658776579287305e-05,
   "CH4": 0.12528454060236774,
   "CO": 0.11127182491138347,
   "HCO": 3.4214936392224836e-07,
   "CH2O": 0.002757212244659352,
   "HCOH": 3.305699480162839e-11,
   "CH3O": 4.5249055516439425e-09,
   "CH2OH": 3.0044024196928664e-08,
   "CH3OH": 0.002405442167686686,
   "CO2": 0.0014060655191549382,
   "HOCO": 1.5110185620364343e-10,
   "OCHO": 1.0107599825642733e-15,
   "HOCHO": 5.024538225865798e-05,
   "CH3OO": 2.8682245949391767e-08,
   "CH2OOH": 1.9808169515308724e-19,
   "HOCH2O": 2.617312174797057e-15,
   "CH3OOH": 1.0117996168912463e-09,
   "C2": 5.882155811451319e-20,
   "C2H": 9.141680008216088e-13,
   "C2H2": 0.012204804567705816,
   "H2CC": 5.503353289217829e-10,
   "C2H3": 2.4664133832837075e-06,
   "C2H4": 0.3071687615490098,
   "C2H5": 4.429579717520311e-06,
   "C2H6": 0.019899446968265063,
   "C2O": 5.0760244492187336e-14,
   "HCCO": 6.513831329170054e-08,
   "HCCOH": 6.030203743369824e-07,
   "CH2CO": 0.00615097963773091,
   "CHCHO": 1.123865077262117e-08,
   "CHCHOH": 2.775761100231985e-10,
   "cC2H3O": 1.05411407509492e-15,
   "CH3CO": 4.625542599591411e-09,
   "CH2CHO": 1.7059225996573301e-06,
   "CH3CHO": 0.00439181440607587,
   "cC2H4O": 8.091730588641665e-06,
   "CH2CHOH": 0.0034769117073114525,
   "CH3CH2O": 1.4864650582785564e-12,
   "CH3CHOH": 1.4340680690774065e-09,
   "CH2CH2OH": 3.9633446321801146e-09,
   "CH3CH2OH": 1.9351123579276798e-05,
   "OCHCO": 8.200702093131349e-16,
   "OCHCHO": 3.489899671837554e-05,
   "CH2CHOO": 2.596865331771129e-10,
   "CH3C(O)O": 1.652052945533026e-16,
   "CH2CHOOH": 3.0366677993024325e-13,
   "CH3C(O)OH": 5.912003404877585e-07,
   "CH3CH2OO": 7.851794904527024e-09,
   "CH3CHOOH": 1.2899815278943204e-21,
   "CH2CH2OOH": 2.2449458992461164e-13,
   "CH3CH2OOH": 1.0449100447847797e-11,
   "CH3C(O)OO": 1.6453922960781114e-12,
   "CH3C(O)OOH": 1.8592264893851037e-15,
   "HOCH2CH2OO": 3.27979588111924e-14,
   "C3H2": 4.2991411244843754e-17,
   "cC3H2": 8.104233185834973e-09,
   "C3H3": 0.0003146306163013536,
   "CH2CCH": 2.6545754692084312e-05,
   "CH2CCH2": 0.01175612305224119,
   "CH3CCH": 0.009407700420678847,
   "cC3H4": 1.7496961589951184e-07,
   "CH2CHCH2": 0.00042301489453592953,
   "CH3CHCH": 1.5412101153269367e-07,
   "CH3CCH2": 8.56800382685142e-07,
   "cC3H5": 1.5811786365961413e-09,
   "C3H6": 0.269124924261276,
   "cC3H6": 0.00020951457225029197,
   "iC3H7": 7.14708946220695e-06,
   "nC3H7": 1.0499290942031293e-06,
   "C3H8": 0.7650531046914012,
   "CHCC*O": 4.6114897488870535e-08,
   "CH*CCO": 3.74174212862357e-06,
   "C*CCHO": 1.083157813244713e-14,
   "CH2CCO": 0.0009967840941100363,
   "CHCCHO": 3.843447110244731e-06,
   "C2H3CO": 3.8830051480286376e-05,
   "CHCHCHO": 7.087713065033691e-11,
   "CH2CCHO": 1.3315246750034085e-08,
   "CH3CCO": 4.745379121979947e-08,
   "C2H3CHO": 0.06352277268497314,
   "CH3CHCO": 0.0017004874439871408,
   "CH2CHCH2O": 2.4096780592607294e-10,
   "propen1oxy": 1.9897019774500843e-07,
   "propen2oxy": 2.752601032683897e-08,
   "CH2CCH2OH": 5.765729820989504e-11,
   "CH2C(OH)CH2": 2.499101355588585e-06,
   "CH3C(OH)CH": 5.159076253940251e-10,
   "CH3CH2CO": 7.71374603879448e-12,
   "CH3C(O)CH2": 6.974490550045698e-08,
   "CH3CHCHO": 1.357217674393785e-07,
   "CH2CHCHOH": 2.920523188302465e-08,
   "CH2CH2CHO": 1.48168320469579e-10,
   "vinoxylmethyl": 2.6785582065318564e-10,
   "CH3CH2CHO": 1.1593455181544636e-05,
   "cC3H6O": 0.04556649536565243,
   "CH2CHCH2OH": 4.633314991990292e-05,
   "CH3CHCHOH": 0.00022742735131314547,
   "CH3C(O)CH3": 7.139136495684834e-06,
   "nC3H7O": 2.6651123485677457e-07,
   "iC3H7O": 4.6649885090245786e-14,
   "CH3CH2CHOH": 2.738863120566241e-10,
   "CH3CHCH2OH": 7.504500407726901e-10,
   "CH2CH2CH2OH": 1.3449078941761066e-12,
   "OCHCH2CH2O": 1.506212644007725e-15,
   "oxiranylmet": 2.0777373691488736e-06,
   "CH3COCH2O": 3.5239800048211295e-19,
   "CH3CH(CHO)O": 1.7728624897446813e-16,
   "CH2CHCH2OO": 7.083341106211914e-09,
   "CHCHCH2OOH": 1.3863830385220933e-12,
   "CH2CHCH2OOH": 4.282054943607309e-10,
   "CH3CHCHOOH": 4.507032679499876e-19,
   "CH3C(CH2)OOH": 4.600168101713708e-20,
   "nC3H7OO": 5.718390176650036e-11,
   "iC3H7OO": 2.0937728095887206e-09,
   "CH2CH2CH2OOH": 1.1339667545455833e-12,
   "CH3CHCH2OOH": 1.4023171654314e-12,
   "CH2CH(OOH)CH3": 4.539106385798391e-13,
   "nC3H7OOH": 5.478651979588403e-15,
   "iC3H7OOH": 2.0921977539823644e-13,
   "OCHCH2CH2OOH": 2.871268742393645e-17,
   "cC2H3OCH2OOH": 2.826316621241817e-13,
   "CH3COCH2OOH": 1.2991524893705718e-17,
   "CH3CHOOHCHO": 3.597589122811271e-18,
   "HOOCCCOO*": 7.299651778862693e-17,
   "HOOCC(C)OO*": 1.0322090030457453e-16,
   "HOOC(C)COO*": 6.604706564209486e-17,
   "HOOCC(C*)OOH": 6.124638177691106e-20
  }
 },
 {
  "t": 4.9254899999827,
  "T": 1157.141101301106,
  "p": 101325.00000000001,
  "sxC": {
   "C": 5.562417132026503e-18,
   "CH": 1.3709581307691445e-14,
   "CH2": 4.735000219480246e-09,
   "CH2(S)": 1.7670523880424936e-11,
   "CH3": 5.160866472524165e-05,
   "CH4": 0.12807136913157477,
   "CO": 0.11231944471161794,
   "HCO": 2.857408218200266e-07,
   "CH2O": 0.0023410710243072074,
   "HCOH": 2.7414713395654154e-11,
   "CH3O": 3.4241983614778896e-09,
   "CH2OH": 3.027424737921645e-08,
   "CH3OH": 0.002331870990669007,
   "CO2": 0.0014083294848372084,
   "HOCO": 1.2372464661179616e-10,
   "OCHO": 8.512077901332333e-16,
   "HOCHO": 4.912222948071948e-05,
   "CH3OO": 2.2454027994239074e-08,
   "CH2OOH": 1.2654780284255208e-19,
   "HOCH2O": 2.263077187921802e-15,
   "CH3OOH": 7.647095806322333e-10,
   "C2": 4.6561243008585384e-20,
   "C2H": 8.629057458447358e-13,
   "C2H2": 0.01277804077399017,
   "H2CC": 5.835521778576254e-10,
   "C2H3": 2.366688954679979e-06,
   "C2H4": 0.3122167593041384,
   "C2H5": 4.151128997196087e-06,
   "C2H6": 0.019652519403894946,
   "C2O": 4.505059698296527e-14,
   "HCCO": 5.966267846679359e-08,
   "HCCOH": 5.856007678548088e-07,
   "CH2CO": 0.006249955994133586,
   "CHCHO": 1.077212424705677e-08,
   "CHCHOH": 2.2985795358615863e-10,
   "cC2H3O": 8.873189606982645e-16,
   "CH3CO": 4.002194953242595e-09,
   "CH2CHO": 1.4337691078946e-06,
   "CH3CHO": 0.004040774894748872,
   "cC2H4O": 6.353686993727121e-06,
   "CH2CHOH": 0.003304472348532055,
   "CH3CH2O": 1.1630530777744657e-12,
   "CH3CHOH": 1.2553701779657655e-09,
   "CH2CH2OH": 3.3551848384476397e-09,
   "CH3CH2OH": 1.8662043530040522e-05,
   "OCHCO": 6.945389219300064e-16,
   "OCHCHO": 2.902384196708302e-05,
   "CH2CHOO": 2.1384129077683883e-10,
   "CH3C(O)O": 1.5689209552613476e-16,
   "CH2CHOOH": 2.325087876638693e-13,
   "CH3C(O)OH": 6.771649444371017e-07,
   "CH3CH2OO": 6.315459701008985e-09,
   "CH3CHOOH": 8.304208589568779e-22,
   "CH2CH2OOH": 1.7693245527836052e-13,
   "CH3CH2OOH": 7.92888203635998e-12,
   "CH3C(O)OO": 1.2220119522336923e-12,
   "CH3C(O)OOH": 1.4059887128067517e-15,
   "HOCH2CH2OO": 2.3828355099514876e-14,
   "C3H2": 4.29802278342579e-17,
   "cC3H2": 9.624041802351607e-09,
   "C3H3": 0.0003331133043817466,
   "CH2CCH": 2.8837105752537097e-05,
   "CH2CCH2": 0.011933690084215048,
   "CH3CCH": 0.009945256587831986,
   "cC3H4": 1.833084340766334e-07,
   "CH2CHCH2": 0.0004074342209950838,
   "CH3CHCH": 1.3604577874618104e-07,
   "CH3CCH2": 8.237008086876869e-07,
   "cC3H5": 1.5127453989475373e-09,
   "C3H6": 0.2622814727474944,
   "cC3H6": 0.00020694497598586984,
   "iC3H7": 6.231901702929497e-06,
   "nC3H7": 9.162977898905019e-07,
   "C3H8": 0.7750147463921407,
   "CHCC*O": 4.0998187193968657e-08,
   "CH*CCO": 3.7604031554899676e-06,
   "C*CCHO": 9.592142900590324e-15,
   "CH2CCO": 0.0009682856989466153,
   "CHCCHO": 3.5096242409110907e-06,
   "C2H3CO": 3.5591444710550345e-05,
   "CHCHCHO": 6.313174570199304e-11,
   "CH2CCHO": 1.1978625592603381e-08,
   "CH3CCO": 4.355653207566732e-08,
   "C2H3CHO": 0.06194687922302422,
   "CH3CHCO": 0.001724509906540209,
   "CH2CHCH2O": 1.7974395368253347e-10,
   "propen1oxy": 1.9641373233537873e-07,
   "propen2oxy": 2.717245401363152e-08,
   "CH2CCH2OH": 4.870425554676047e-11,
   "CH2C(OH)CH2": 2.110922996992815e-06,
   "CH3C(OH)CH": 4.5425279558687916e-10,
   "CH3CH2CO": 6.972004289793434e-12,
   "CH3C(O)CH2": 5.7945079437751526e-08,
   "CH3CHCHO": 1.1563071930124664e-07,
   "CH2CHCHOH": 2.526496494976735e-08,
   "CH2CH2CHO": 1.2346113447527934e-10,
   "vinoxylmethyl": 2.0002430597525038e-10,
   "CH3CH2CHO": 1.0065555039771698e-05,
   "cC3H6O": 0.04502686612094786,
   "CH2CHCH2OH": 4.0740331053923125e-05,
   "CH3CHCHOH": 0.00020375118410232665,
   "CH3C(O)CH3": 7.057526474510113e-06,
   "nC3H7O": 2.141068169776935e-07,
   "iC3H7O": 3.6044068602945925e-14,
   "CH3CH2CHOH": 2.2992800038432754e-10,
   "CH3CHCH2OH": 6.088529462704438e-10,
   "CH2CH2CH2OH": 1.0809330002602346e-12,
   "OCHCH2CH2O": 1.0843771796845864e-15,
   "oxiranylmet": 2.05103150453919e-06,
   "CH3COCH2O": 2.6114081360507935e-19,
   "CH3CH(CHO)O": 1.3566834862254468e-16,
   "CH2CHCH2OO": 5.846291313694149e-09,
   "CHCHCH2OOH": 1.1408622344434997e-12,
   "CH2CHCH2OOH": 3.205820781323341e-10,
   "CH3CHCHOOH": 3.6931523115558097e-19,
   "CH3C(CH2)OOH": 3.735812421848067e-20,
   "nC3H7OO": 4.299798016587214e-11,
   "iC3H7OO": 1.5666792011603034e-09,
   "CH2CH2CH2OOH": 8.514986425640086e-13,
   "CH3CHCH2OOH": 1.0542288211425872e-12,
   "CH2CH(OOH)CH3": 3.417989182015393e-13,
   "nC3H7OOH": 3.9501848897112135e-15,
   "iC3H7OOH": 1.5054172242587073e-13,
   "OCHCH2CH2OOH": 1.8526321913437952e-17,
   "cC2H3OCH2OOH": 2.325445131172907e-13,
   "CH3COCH2OOH": 8.40393874308383e-18,
   "CH3CHOOHCHO": 2.3233722416557875e-18,
   "HOOCCCOO*": 4.703392389151553e-17,
   "HOOCC(C)OO*": 6.657736646834134e-17,
   "HOOC(C)COO*": 4.266905181071147e-17,
   "HOOCC(C*)OOH": 3.9529726065080116e-20
  }
 },
 {
  "t": 4.927209999982635,
  "T": 1156.5150889197525,
  "p": 101325.0,
  "sxC": {
   "C": 5.106712619846333e-18,
   "CH": 1.1182340505064087e-14,
   "CH2": 4.286007297388873e-09,
   "CH2(S)": 1.5636029816564873e-11,
   "CH3": 4.666783692197011e-05,
   "CH4": 0.13089284556424205,
   "CO": 0.11327885188473921,
   "HCO": 2.3532411821700256e-07,
   "CH2O": 0.0019805201938636915,
   "HCOH": 2.2290423549104466e-11,
   "CH3O": 2.5701662890934393e-09,
   "CH2OH": 3.0598492494614293e-08,
   "CH3OH": 0.0022591342065342705,
   "CO2": 0.0014092586633569738,
   "HOCO": 1.0000353621056161e-10,
   "OCHO": 7.080640359021142e-16,
   "HOCHO": 4.794676944148816e-05,
   "CH3OO": 1.723543291537816e-08,
   "CH2OOH": 7.815132270764416e-20,
   "HOCH2O": 1.9506269411443205e-15,
   "CH3OOH": 5.664249235496375e-10,
   "C2": 3.5990559924106526e-20,
   "C2H": 8.061046204648504e-13,
   "C2H2": 0.013379703538270315,
   "H2CC": 6.142617495069076e-10,
   "C2H3": 2.2505232725920464e-06,
   "C2H4": 0.3173597573042021,
   "C2H5": 3.870503877821078e-06,
   "C2H6": 0.019394215711814742,
   "C2O": 3.9314371422717345e-14,
   "HCCO": 5.379178509644212e-08,
   "HCCOH": 5.660015568395362e-07,
   "CH2CO": 0.006326222682345576,
   "CHCHO": 1.0244348426679368e-08,
   "CHCHOH": 1.8745991468668435e-10,
   "cC2H3O": 7.486494456139101e-16,
   "CH3CO": 3.4395468285609972e-09,
   "CH2CHO": 1.1821527494167617e-06,
   "CH3CHO": 0.0037232916239232413,
   "cC2H4O": 4.939416364106367e-06,
   "CH2CHOH": 0.003116815864103256,
   "CH3CH2O": 9.010183534168975e-13,
   "CH3CHOH": 1.0887526021417567e-09,
   "CH2CH2OH": 2.8063760085913327e-09,
   "CH3CH2OH": 1.7973553643672532e-05,
   "OCHCO": 5.796171354923286e-16,
   "OCHCHO": 2.371301089855335e-05,
   "CH2CHOO": 1.7255191416608028e-10,
   "CH3C(O)O": 1.4783181387327273e-16,
   "CH2CHOOH": 1.7567204678976348e-13,
   "CH3C(O)OH": 7.742002430022465e-07,
   "CH3CH2OO": 4.998787863554504e-09,
   "CH3CHOOH": 5.197479483929301e-22,
   "CH2CH2OOH": 1.3714739196033033e-13,
   "CH3CH2OOH": 5.928778424034046e-12,
   "CH3C(O)OO": 8.916659139838253e-13,
   "CH3C(O)OOH": 1.0485261041376966e-15,
   "HOCH2CH2OO": 1.6915279218426046e-14,
   "C3H2": 4.223668301922089e-17,
   "cC3H2": 1.1403631711395137e-08,
   "C3H3": 0.0003515019958729409,
   "CH2CCH": 3.120555770325531e-05,
   "CH2CCH2": 0.012131094442691715,
   "CH3CCH": 0.01052841124243569,
   "cC3H4": 1.9179281806340982e-07,
   "CH2CHCH2": 0.0003901510110277049,
   "CH3CHCH": 1.1911213219118697e-07,
   "CH3CCH2": 7.856629996932181e-07,
   "cC3H5": 1.4340324699455218e-09,
   "C3H6": 0.25541599550208066,
   "cC3H6": 0.00020303916283955262,
   "iC3H7": 5.391761833666396e-06,
   "nC3H7": 7.930441900511972e-07,
   "C3H8": 0.7850407787531232,
   "CHCC*O": 3.589887011925629e-08,
   "CH*CCO": 3.722796363721136e-06,
   "C*CCHO": 8.330068809165317e-15,
   "CH2CCO": 0.0009345731100965407,
   "CHCCHO": 3.179515911044191e-06,
   "C2H3CO": 3.21293498432373e-05,
   "CHCHCHO": 5.563255718434252e-11,
   "CH2CCHO": 1.0659827972544071e-08,
   "CH3CCO": 3.9480612780247996e-08,
   "C2H3CHO": 0.06022780572083693,
   "CH3CHCO": 0.0017409476709453911,
   "CH2CHCH2O": 1.3133721917234762e-10,
   "propen1oxy": 1.9390598536188314e-07,
   "propen2oxy": 2.6825606027851196e-08,
   "CH2CCH2OH": 4.070837155586861e-11,
   "CH2C(OH)CH2": 1.769682499711534e-06,
   "CH3C(OH)CH": 3.9614484856411494e-10,
   "CH3CH2CO": 6.307512568890487e-12,
   "CH3C(O)CH2": 4.732367409075198e-08,
   "CH3CHCHO": 9.732502625763495e-08,
   "CH2CHCHOH": 2.1631035213906754e-08,
   "CH2CH2CHO": 1.0165427541785185e-10,
   "vinoxylmethyl": 1.4642940853140238e-10,
   "CH3CH2CHO": 8.733277960644682e-06,
   "cC3H6O": 0.04449111567329837,
   "CH2CHCH2OH": 3.555979606700661e-05,
   "CH3CHCHOH": 0.00018124897756382612,
   "CH3C(O)CH3": 6.9757627446168735e-06,
   "nC3H7O": 1.7065913870604343e-07,
   "iC3H7O": 2.763779743348777e-14,
   "CH3CH2CHOH": 1.9075204255569576e-10,
   "CH3CHCH2OH": 4.876764857573878e-10,
   "CH2CH2CH2OH": 8.623837324933929e-13,
   "OCHCH2CH2O": 7.630623737048202e-16,
   "oxiranylmet": 2.024837286293235e-06,
   "CH3COCH2O": 1.9147890314671532e-19,
   "CH3CH(CHO)O": 1.0113280305401583e-16,
   "CH2CHCH2OO": 4.7362558948683624e-09,
   "CHCHCH2OOH": 9.184614554529022e-13,
   "CH2CHCH2OOH": 2.3612111509718593e-10,
   "CH3CHCHOOH": 2.9869414983059326e-19,
   "CH3C(CH2)OOH": 2.999537788781348e-20,
   "nC3H7OO": 3.179738327863012e-11,
   "iC3H7OO": 1.1502043671807832e-09,
   "CH2CH2CH2OOH": 6.276186166663136e-13,
   "CH3CHCH2OOH": 7.78127393106994e-13,
   "CH2CH(OOH)CH3": 2.5282336835110907e-13,
   "nC3H7OOH": 2.8031069723287025e-15,
   "iC3H7OOH": 1.0638050486758327e-13,
   "OCHCH2CH2OOH": 1.161977118578693e-17,
   "cC2H3OCH2OOH": 1.8942026627664393e-13,
   "CH3COCH2OOH": 5.286957327018608e-18,
   "CH3CHOOHCHO": 1.4584499093173004e-18,
   "HOOCCCOO*": 2.941284640857874e-17,
   "HOOCC(C)OO*": 4.1681166121550795e-17,
   "HOOC(C)COO*": 2.676968537453095e-17,
   "HOOCC(C*)OOH": 2.4756964397507615e-20
  }
 },
 {
  "t": 4.92917999998256,
  "T": 1155.5549667158712,
  "p": 101324.99999999999,
  "sxC": {
   "C": 4.587949380788611e-18,
   "CH": 8.815056199890288e-15,
   "CH2": 3.787188546022045e-09,
   "CH2(S)": 1.3508907963956492e-11,
   "CH3": 4.186641225236813e-05,
   "CH4": 0.13371774132698352,
   "CO": 0.11414284594464089,
   "HCO": 1.9131453394888764e-07,
   "CH2O": 0.0016723937495056198,
   "HCOH": 1.7754559734165256e-11,
   "CH3O": 1.921168499179927e-09,
   "CH2OH": 3.1028929446193994e-08,
   "CH3OH": 0.0021880261948843795,
   "CO2": 0.0014088338545680782,
   "HOCO": 7.988975653271758e-11,
   "OCHO": 5.824829702341613e-16,
   "HOCHO": 4.6730215649159535e-05,
   "CH3OO": 1.2974332078285027e-08,
   "CH2OOH": 4.6716298988796873e-20,
   "HOCH2O": 1.6761234532796798e-15,
   "CH3OOH": 4.1140103030406677e-10,
   "C2": 2.7192811543879476e-20,
   "C2H": 7.453935945138228e-13,
   "C2H2": 0.014004445818154255,
   "H2CC": 6.413132269004918e-10,
   "C2H3": 2.1201875356188557e-06,
   "C2H4": 0.32254127974658525,
   "C2H5": 3.592023991388749e-06,
   "C2H6": 0.01912732673856496,
   "C2O": 3.375639347297672e-14,
   "HCCO": 4.7727368016760214e-08,
   "HCCOH": 5.443825935890558e-07,
   "CH2CO": 0.006375475701967116,
   "CHCHO": 9.665416563083174e-09,
   "CHCHOH": 1.5067104935791928e-10,
   "cC2H3O": 6.327592912574053e-16,
   "CH3CO": 2.9395671802401664e-09,
   "CH2CHO": 9.555715838951954e-07,
   "CH3CHO": 0.0034405485946740525,
   "cC2H4O": 3.8069890946938968e-06,
   "CH2CHOH": 0.00291626004084768,
   "CH3CH2O": 6.928758371603665e-13,
   "CH3CHOH": 9.359243846711814e-10,
   "CH2CH2OH": 2.3201231867143815e-09,
   "CH3CH2OH": 1.7294517794804762e-05,
   "OCHCO": 4.77049568781197e-16,
   "OCHCHO": 1.901770168172913e-05,
   "CH2CHOO": 1.3634704130884853e-10,
   "CH3C(O)O": 1.3825336141934535e-16,
   "CH2CHOOH": 1.3099803993589027e-13,
   "CH3C(O)OH": 8.825901307962978e-07,
   "CH3CH2OO": 3.8936580344761345e-09,
   "CH3CHOOH": 3.1674575558040683e-22,
   "CH2CH2OOH": 1.0467475781617428e-13,
   "CH3CH2OOH": 4.371249719177077e-12,
   "CH3C(O)OO": 6.397268425817215e-13,
   "CH3C(O)OOH": 7.714817670490139e-16,
   "HOCH2CH2OO": 1.1732611609277152e-14,
   "C3H2": 4.0732508699208725e-17,
   "cC3H2": 1.3453302327907074e-08,
   "C3H3": 0.0003691002964233723,
   "CH2CCH": 3.35903778729819e-05,
   "CH2CCH2": 0.012343681468943097,
   "CH3CCH": 0.011157892112772188,
   "cC3H4": 2.0032743098888168e-07,
   "CH2CHCH2": 0.0003714651021632696,
   "CH3CHCH": 1.0353633378485938e-07,
   "CH3CCH2": 7.435328843942232e-07,
   "cC3H5": 1.347185793862547e-09,
   "C3H6": 0.2486078491701695,
   "cC3H6": 0.0001981129749952417,
   "iC3H7": 4.633520127209511e-06,
   "nC3H7": 6.813952438944704e-07,
   "C3H8": 0.7950154562302737,
   "CHCC*O": 3.0954945762525834e-08,
   "CH*CCO": 3.6251436395233544e-06,
   "C*CCHO": 7.092449361349445e-15,
   "CH2CCO": 0.0008957583559559619,
   "CHCCHO": 2.8579435648530865e-06,
   "C2H3CO": 2.85912409284245e-05,
   "CHCHCHO": 4.8531204313696347e-11,
   "CH2CCHO": 9.383580071620194e-09,
   "CH3CCO": 3.536193639980761e-08,
   "C2H3CHO": 0.0583835890662534,
   "CH3CHCO": 0.0017498569596702104,
   "CH2CHCH2O": 9.416366549984011e-11,
   "propen1oxy": 1.9147364608338534e-07,
   "propen2oxy": 2.648916536308021e-08,
   "CH2CCH2OH": 3.367078125688903e-11,
   "CH2C(OH)CH2": 1.4726146636966838e-06,
   "CH3C(OH)CH": 3.4225539543394156e-10,
   "CH3CH2CO": 5.715198923072699e-12,
   "CH3C(O)CH2": 3.80108533102371e-08,
   "CH3CHCHO": 8.10277550887006e-08,
   "CH2CHCHOH": 1.83511985606331e-08,
   "CH2CH2CHO": 8.281483202709634e-11,
   "vinoxylmethyl": 1.0526488102890429e-10,
   "CH3CH2CHO": 7.585190610976448e-06,
   "cC3H6O": 0.04396578527860409,
   "CH2CHCH2OH": 3.083026700090499e-05,
   "CH3CHCHOH": 0.00016021434788241794,
   "CH3C(O)CH3": 6.894927236527546e-06,
   "nC3H7O": 1.3524640594481843e-07,
   "iC3H7O": 2.1110250362469646e-14,
   "CH3CH2CHOH": 1.5653990899035384e-10,
   "CH3CHCH2OH": 3.8596466578810396e-10,
   "CH2CH2CH2OH": 6.844073812758423e-13,
   "OCHCH2CH2O": 5.253868641623858e-16,
   "oxiranylmet": 1.999432790100165e-06,
   "CH3COCH2O": 1.3932071612732607e-19,
   "CH3CH(CHO)O": 7.341857743854492e-17,
   "CH2CHCH2OO": 3.7649295103077e-09,
   "CHCHCH2OOH": 7.230935484252587e-13,
   "CH2CHCH2OOH": 1.7139104401111565e-10,
   "CH3CHCHOOH": 2.3860042788126785e-19,
   "CH3C(CH2)OOH": 2.3826632421099802e-20,
   "nC3H7OO": 2.3151762491429703e-11,
   "iC3H7OO": 8.290804574091337e-10,
   "CH2CH2CH2OOH": 4.5462131822330127e-13,
   "CH3CHCH2OOH": 5.64722629677404e-13,
   "CH2CH(OOH)CH3": 1.840266580370119e-13,
   "nC3H7OOH": 1.9606660145191837e-15,
   "iC3H7OOH": 7.390569391144117e-14,
   "OCHCH2CH2OOH": 7.090180706219723e-18,
   "cC2H3OCH2OOH": 1.5286324949729262e-13,
   "CH3COCH2OOH": 3.2392128065134013e-18,
   "CH3CHOOHCHO": 8.908669714338322e-19,
   "HOOCCCOO*": 1.786584903452047e-17,
   "HOOCC(C)OO*": 2.5355840442717967e-17,
   "HOOC(C)COO*": 1.63321050750105e-17,
   "HOOCC(C*)OOH": 1.5065809060688993e-20
  }
 },
 {
  "t": 4.931479999982473,
  "T": 1154.240624845725,
  "p": 101324.99999999999,
  "sxC": {
   "C": 4.023696846190507e-18,
   "CH": 6.673586263455678e-15,
   "CH2": 3.250263155634669e-09,
   "CH2(S)": 1.1335298960667268e-11,
   "CH3": 3.721474996333651e-05,
   "CH4": 0.1365707592394192,
   "CO": 0.11492235901863612,
   "HCO": 1.5303718996670655e-07,
   "CH2O": 0.0014067934300777255,
   "HCOH": 1.3779288055708104e-11,
   "CH3O": 1.4284041085185264e-09,
   "CH2OH": 3.159461878573792e-08,
   "CH3OH": 0.0021179101388049096,
   "CO2": 0.001407056142966965,
   "HOCO": 6.289465280449486e-11,
   "OCHO": 4.728194330035295e-16,
   "HOCHO": 4.5458775898282985e-05,
   "CH3OO": 9.526312564440416e-09,
   "CH2OOH": 2.680361323067108e-20,
   "HOCH2O": 1.4318373207669948e-15,
   "CH3OOH": 2.9130385237907893e-10,
   "C2": 2.000600272359801e-20,
   "C2H": 6.815744168249334e-13,
   "C2H2": 0.014659038133346718,
   "H2CC": 6.64139348304519e-10,
   "C2H3": 1.9764253956683036e-06,
   "C2H4": 0.3278065956166845,
   "C2H5": 3.3151555818698424e-06,
   "C2H6": 0.018849706606542616,
   "C2O": 2.847399571944215e-14,
   "HCCO": 4.157847506874164e-08,
   "HCCOH": 5.205183930459975e-07,
   "CH2CO": 0.006394279908350025,
   "CHCHO": 9.038068176996008e-09,
   "CHCHOH": 1.1895541176359171e-10,
   "cC2H3O": 5.336284011783309e-16,
   "CH3CO": 2.4936994457459284e-09,
   "CH2CHO": 7.536008673677867e-07,
   "CH3CHO": 0.0031872144457778064,
   "cC2H4O": 2.8981210113674826e-06,
   "CH2CHOH": 0.0027016843549755236,
   "CH3CH2O": 5.274655644693066e-13,
   "CH3CHOH": 7.955410257740332e-10,
   "CH2CH2OH": 1.8898945029166804e-09,
   "CH3CH2OH": 1.6620680146974162e-05,
   "OCHCO": 3.8599998197366556e-16,
   "OCHCHO": 1.489339913900594e-05,
   "CH2CHOO": 1.0493664893749769e-10,
   "CH3C(O)O": 1.2823725564341252e-16,
   "CH2CHOOH": 9.582940213269474e-14,
   "CH3C(O)OH": 1.0047258081125441e-06,
   "CH3CH2OO": 2.969679953678754e-09,
   "CH3CHOOH": 1.8645348491984586e-22,
   "CH2CH2OOH": 7.833942718960077e-14,
   "CH3CH2OOH": 3.1601462238891884e-12,
   "CH3C(O)OO": 4.4859280994512224e-13,
   "CH3C(O)OOH": 5.567801659838719e-16,
   "HOCH2CH2OO": 7.893335703159015e-15,
   "C3H2": 3.846643171526518e-17,
   "cC3H2": 1.5818713975502082e-08,
   "C3H3": 0.0003854532564554588,
   "CH2CCH": 3.596412276173233e-05,
   "CH2CCH2": 0.012570213576868865,
   "CH3CCH": 0.011847136105006097,
   "cC3H4": 2.0898154449118448e-07,
   "CH2CHCH2": 0.0003514013017652528,
   "CH3CHCH": 8.921740538200335e-08,
   "CH3CCH2": 6.975761073534501e-07,
   "cC3H5": 1.2530970605302084e-09,
   "C3H6": 0.24180009256428758,
   "cC3H6": 0.00019238485921608652,
   "iC3H7": 3.948511101858869e-06,
   "nC3H7": 5.802661631761406e-07,
   "C3H8": 0.8050203776261117,
[truncated: 76,831 more chars]
