# Supplementary material for: Green synthesis of propylene oxide directly from propane
Source: Nat Commun. 2022 Dec 13;13:7504. doi: 10.1038/s41467-022-34967-2 (PMC9748031; doi:10.1038/s41467-022-34967-2)
Supplement: Supplementary file 4 — Supplementary Software 1 [file 41467_2022_34967_MOESM4_ESM.zip › microkinetics.ipynb]

# %% [code]
import json
import numpy as np
import cantera as ct
import os

# %% [markdown]
Modified version of the code from the paper "It’s a gas: Oxidative dehydrogenation of propane over boron nitride catalysts" by Peter Kraus and R. Peter Lindstedt (10.1021/acs.jpcc.1c00165).

# %% [code]
def getState(gas, t):
    state = {"t" : t, "T": gas.T, "p": gas.P, "sxC": {}}
    expfac = gas.X[gas.species_index("N2")] / 0.55
    tC = 0.0
    sxC = {}
    fuel = "C3H8"
    for si in gas.species_names:
        nC = gas.species(si).composition.get("C", 0)
        if nC > 0:
            sxC[si] = nC * gas.X[gas.species_index(si)] * expfac
            if si != fuel:
                tC += sxC[si]
    for si in sxC:
        if si != fuel:
            sxC[si] = sxC[si] / tC
        else:
            sxC[si] = tC / (tC + sxC[fuel])
    state["sxC"] = sxC
    return state

def runCase(T, p, xin, mech, rtol = -12, atol = -18):
    print(xin)
    ad = ct.Solution(mech)
    ad.TPX = T, p * ct.one_atm, xin
    ad.equilibrate('HP')
    gas = ct.Solution(mech)
    gas.TPX = T, p * ct.one_atm, xin
    r = ct.IdealGasConstPressureReactor(gas)
    sim = ct.ReactorNet([r])
    sim.rtol = 10**rtol
    sim.atol = 10**atol
    dte = -5
    Xc = 0
    results = []
    for i in range(10):
        sim.advance(sim.time + 10**(-10))
    for i in range(-10, dte+1):
        for j in range(0,90):
            sim.advance(sim.time + 10**(i))
        r = getState(gas, sim.time)
        if round(r["sxC"]["C3H8"]*100) > Xc:
            results.append(r)
            Xc = round(r["sxC"]["C3H8"]*100)
    while Xc <= 95:
        sim.advance(sim.time + 10**dte)
        r = getState(gas, sim.time)
        if round(r["sxC"]["C3H8"]*100) > Xc:
            results.append(r)
            Xc = round(r["sxC"]["C3H8"]*100)
            print(Xc)
    return results

# %% [code]
mechname = "DTU_N2.cti"
mech = os.path.join(os.getcwd(), "mech", mechname)
p = 1.0
T = 773
for pOH in [0.01,0.05,0.1,1,10]:
    pN2 = 55-pOH
    xin = f'C3H8:30,O2:15,N2:{pN2:.2f},OH:{pOH:.2f}'
    data = runCase(T, p, xin, rtol=-12, atol=-18, mech = mech)
    with open(os.path.join("results", f'XS-{T:3d}-{mechname[:-4]:s}_pOH_{pOH:.2f}.json'), "w") as outfile:
        json.dump(data, outfile, indent=1)

# %% [code]


# %% [code]


# %% [code]
