# Supplementary material for: Green synthesis of propylene oxide directly from propane
Source: Nat Commun. 2022 Dec 13;13:7504. doi: 10.1038/s41467-022-34967-2 (PMC9748031; doi:10.1038/s41467-022-34967-2)
Supplement: Supplementary file 4 — Supplementary Software 1 [file 41467_2022_34967_MOESM4_ESM.zip › plots.ipynb]

# %% [code]
import json
import os
import matplotlib
import matplotlib.pyplot as plt
matplotlib.rcParams.update({'font.size': 14})

# %% [code]


# %% [code]


# %% [code]
data = {}

for fn in ["XS-773-DTU_N2.json","XS-773-DTU_N2_pOH_0.01.json","XS-773-DTU_N2_pOH_0.05.json","XS-773-DTU_N2_pOH_0.10.json"]:
    tag, T, mech = fn.split("-")
    with open(os.path.join(os.getcwd(), "results", fn), "r") as infile:
        data[mech[:-5]] = json.load(infile)

ls = ['-','--',':','-.']

i=0
for mech, Xs in data.items():
    print(mech)
    plt.plot([X["sxC"]["C3H8"]*100 for X in Xs], [X["sxC"]["C3H6"]*100 for X in Xs],c='k',linestyle=ls[i],label="C$_3$H$_6$" if i==0 else None)
    plt.plot([X["sxC"]["C3H8"]*100 for X in Xs], [X["sxC"]["cC3H6O"]*100 for X in Xs],c='b',linestyle=ls[i],label="c-C$_3$H$_6$O" if i==0 else None)
    #plt.plot([X["sxC"]["C3H8"]*100 for X in Xs], [X["sxC"]["nC3H7"]*100 for X in Xs],c='r',linestyle=ls[i])
    i+=1
plt.xlabel("$X$ (%)")
plt.ylabel("$S$ (%)")    
   
plt.xlim([0,90])
plt.legend()

plt.savefig("select.pdf", dpi=300, pad_inches=0.1, bbox_inches="tight")
plt.show()

# %% [code]
data = {}
for fn in ["XS-773-DTU_N2.json","XS-773-DTU_N2_pOH_0.01.json","XS-773-DTU_N2_pOH_0.05.json","XS-773-DTU_N2_pOH_0.10.json"]:
    tag, T, mech = fn.split("-")
    with open(os.path.join(os.getcwd(), "results", fn), "r") as infile:
        data[mech[:-5]] = json.load(infile)

ls = ['-','--',':','-.']
legendlabel = ['no OH','0.01% OH','0.05% OH','0.1% OH']

i=0
for mech, Xs in data.items():
    print(mech)
    plt.plot([X["t"] for X in Xs], [X["sxC"]["C3H8"]*100 for X in Xs],c='k',linestyle=ls[i],label=legendlabel[i])
    i+=1

plt.ylim([0,100])
plt.legend()

plt.ylabel("$X$ (%)")
plt.xlabel("Reaction Time (s)")    
plt.savefig("conversion.pdf", dpi=300, pad_inches=0.1, bbox_inches="tight")

plt.show()

# %% [markdown]
#### 
