# Supplementary material for: Green synthesis of propylene oxide directly from propane
Source: Nat Commun. 2022 Dec 13;13:7504. doi: 10.1038/s41467-022-34967-2 (PMC9748031; doi:10.1038/s41467-022-34967-2)
Supplement: Supplementary file 5 — Source Data [file 41467_2022_34967_MOESM5_ESM.xlsx]

## Sheet: Fig1 Performance C3H8 oxidation
h-BN
T	m	tmod	Total flow	Feed	Xpropane	Xoxygen	Sethylene	Spropene	Spropylenoxid	SCO	Y C3H6	Y PO
°C	g	gs/ml	ml/min	C3/O2/He
490	0.188	0.4512	25	30/15/55/0	0.02891	0.20364	0.07407	0.80557	0.02856	0.03031	0.03031	0.03031
490	0.188	0.4512	25	30/15/55/0	0.04701	0.21209	0.07817	0.77502	0.03437	0.03807	0.03807	0.03807
490	0.188	0.4512	25	30/15/55/0	0.0503	0.25104	0.07765	0.77324	0.03493	0.03805	0.03805	0.03805
490	0.188	1.128	10	30/15/55/0	0.25835	0.68039	0.12072	0.57155	0.09353	0.11465	0.11465	0.11465
490	0.376	0.9024	25	30/15/55/0	0.04015	0.20499	0.07071	0.76059	0.05853	0.03716	0.03716	0.03716
490	0.376	2.256	10	30/15/55/0	0.25493	0.69917	0.11856	0.56316	0.10252	0.11597	0.11597	0.11597
490	0.376	2.256	10	30/15/55/0	0.15178	0.47632	0.09902	0.63706	0.09403	0.08227	0.08227	0.08227
510	0.376	2.256	10	30/15/55/0	0.3448	0.83515	0.16688	0.50232	0.09845	0.13173	0.13173	0.13173
490	0.188	1.128	10	30/15/55/0	0.40002	0.80137	0.12401	0.49404	0.11014	0.15869	0.15869	0.15869
SiO2
T	m	tmod	Total flow	Feed	Xpropane	Xoxygen	Sethylene	Spropene	Spropylenoxid	SCO	Y C3H6	Y PO
°C	g	gs/ml	ml/min	C3/O2/He
490	0.1	0.3	20	30/15/55	0.02187	0.16495	0.06217	0.79519	0.04277	0.02923	0.01739	0.000935505
490	0.1	0.6	10	30/15/55	0.05556	0.2474	0.07204	0.75112	0.06032	0.04466	0.04173	0.00335
490	0.1	0.89552	6.7	30/15/55	0.10862	0.39072	0.08671	0.67986	0.08083	0.06816	0.07384	0.00878
490	0.666	1.5984	25	30/15/55	0.02852	0.1797	0.06362	0.78993	0.04831	0.03701	0.02253	0.00138
490	0.666	1.998	20	30/15/55	0.03481	0.20138	0.0665	0.75751	0.05875	0.03942	0.02637	0.00205
490	0.666	3.996	10	30/15/55	0.10142	0.36944	0.07964	0.69188	0.07516	0.06946	0.07017	0.00762
490	0.666	5.96418	6.7	30/15/55	0.18292	0.58787	0.09588	0.60815	0.09234	0.10152	0.11124	0.01689
490	1	2.4	25	30/15/55	0.02236	0.19007	0.05983	0.78655	0.04751	0.03527	0.01758	0.00106
490	1	3	20	30/15/55	0.02345	0.19739	0.06342	0.7645	0.05077	0.0375	0.01793	0.00119
490	1	6	10	30/15/55	0.08486	0.33889	0.07623	0.70638	0.07654	0.0622	0.05994	0.0065
490	1	8.95522	6.7	30/15/55	0.1596	0.53579	0.09192	0.62408	0.09758	0.09132	0.0996	0.01557
490	0.333	0.7992	25	30/15/55	0.0171	0.18036	0.05805	0.80039	0.04108	0.0292	0.01368	0.000702458
490	0.333	0.999	20	30/15/55	0.02045	0.18036	0.06154	0.77688	0.05651	0.03114	0.01588	0.00116
490	0.333	1.998	10	30/15/55	0.06454	0.29535	0.07136	0.73611	0.06455	0.05165	0.04751	0.00417
490	0.333	2.98209	6.7	30/15/55	0.12263	0.44944	0.08465	0.66424	0.08507	0.0751	0.08145	0.01043
Empty
T	m	tmod	Total flow	Feed	Xpropane	Xoxygen	Sethylene	Spropene	Spropylenoxid	SCO	Y C3H6	Y PO
°C	g	gs/ml	ml/min	C3/O2/He
490			6.7	30/15/55	0.02096	0.21806	0.05018	0.77808	0.01913	0.03155	0.01631	0.000400965
490			3.6	30/15/55	0.0287	0.31274	0.05474	0.78209	0.01514	0.03246	0.02245	0.000434539
500			10	30/15/55	0.06486	0.33155	0.0885	0.73033	0.08244	0.03362	0.04737	0.00535
510			10	30/15/55	0.13059	0.4602	0.11402	0.66105	0.09955	0.04964	0.08633	0.013
480			10	30/15/55	0.021	0.25291	0.05975	0.79109	0.06128	0.02534	0.01662	0.00129
490			10	30/15/55	0.03669	0.28692	0.07166	0.77195	0.07062	0.02734	0.02833	0.00259
490			15	30/15/55	0.02923	0.19012	0.06547	0.78917	0.06192	0.0258	0.02307	0.00181
490			20	30/15/55	0.01961	0.17015	0.06245	0.8037	0.05443	0.0224	0.01576	0.00107
490			5	30/15/55	0.12405	0.60029	0.10344	0.64873	0.11238	0.05855	0.08048	0.01394
490			10	30/15/55	0.04354	0.30081	0.07309	0.76265	0.07441	0.02984	0.03321	0.00324
490			5	30/15/55	0.15198	0.66799	0.11244	0.6188	0.11922	0.06822	0.09405	0.01812
490			3.3	30/15/55	0.2021	0.885	0.14996	0.5521	0.12365	0.08254	0.11158	0.02499
SiC
T	m	tmod	Total flow	Feed	Xpropane	Xoxygen	Sethylene	Spropene	Spropylenoxid	SCO	Y C3H6	Y PO
°C	g	gs/ml	ml/min	C3/O2/He
500	0.5	3	10	30/15/55	0.20312	0.62877	0.12079	0.60167	0.09402	0.07811	0.12221	0.0191
480	0.5	3	10	30/15/55	0.04231	0.29374	0.06591	0.75174	0.06418	0.03343	0.03181	0.00272
470	0.5	3	10	30/15/55	0.02613	0.21531	0.05436	0.75458	0.05456	0.03284	0.01972	0.00143
490	0.5	3	10	30/15/55	0.07877	0.36904	0.08284	0.71433	0.07743	0.04151	0.05626	0.0061
490	0.5	2	15	30/15/55	0.04291	0.22296	0.07104	0.77234	0.06365	0.0298	0.03314	0.00273
490	0.5	1.5	20	30/15/55	0.02568	0.18082	0.0662	0.79412	0.05359	0.02418	0.0204	0.00138
490	0.5	6	5	30/15/55	0.19511	0.76852	0.1271	0.5861	0.11701	0.08082	0.11436	0.02283
490	0.5	3	10	30/15/55	0.07143	0.35888	0.08188	0.72475	0.08153	0.03829	0.05177	0.00582
Aerosil 380
T	m	tmod	Total flow	Feed	Xpropane	Xoxygen	Sethylene	Spropene	Spropylenoxid	SCO	Y C3H6	Y PO
°C	g	gs/ml	ml/min	C3/O2/He
500	0.051	0.306	10	30/15/55	0.04682	0.30769	0.08697	0.74719	0.0716	0.03302	0.03498	0.00335
480	0.051	0.306	10	30/15/55	0.01458	0.24712	0.06103	0.78372	0.05267	0.03097	0.01142	0.000767857
470	0.051	0.306	10	30/15/55	0.00864	0.23556	0.05359	0.77637	0.04882	0.03346	0.00671	0.000421956
490	0.051	0.306	10	30/15/55	0.02578	0.26816	0.07215	0.77798	0.06055	0.03096	0.02006	0.00156
490	0.051	0.204	15	30/15/55	0.01621	0.17436	0.0651	0.79479	0.05058	0.02642	0.01288	0.000819908
490	0.051	0.153	20	30/15/55	0.01145	0.15828	0.06325	0.80062	0.04571	0.02431	0.00917	0.00052331
490	0.051	0.612	5	30/15/55	0.07094	0.48362	0.09278	0.69633	0.09246	0.04885	0.0494	0.00656
490	0.051	0.306	10	30/15/55	0.02776	0.27979	0.07261	0.77109	0.0611	0.03221	0.0214	0.0017

## Sheet: Fig2 TPoxidation of C3H8 - SiO2
	Time rel.	Temp	18	19	20	21	22	23	24	25	26	27	28	29	30	31	32	33	34	35	36	37	38	39	40	41	42	43	44	45	46	47	48	49	50	51	52	53	54	55	56	57	58	59	60
time rel.	s	°C	norm to max	norm to max	norm to max	norm to max	norm to max	norm to max	norm to max	norm to max	norm to max	norm to max	norm to max	norm to max	norm to max	norm to max	norm to max	norm to max	norm to max	norm to max	norm to max	norm to max	norm to max	norm to max	norm to max	norm to max	norm to max	norm to max	norm to max	norm to max	norm to max	norm to max	norm to max	norm to max	norm to max	norm to max	norm to max	norm to max	norm to max	norm to max	norm to max	norm to max	norm to max	norm to max	norm to max
0	0	349.055	0.13099	0.10076	0.25099	0.86205	0.79873	0.42579	0.057	0.42019	0.64345	0.8746	0.97155	0.97551	0.9711	0.88488	0.81281	0.97338	0.87901	0.74791	0.61748	0.69456	0.79701	0.85078	0.81207	0.51853	0.63237	0.43808	0.96833	0.97462	0.89773	0.82635	0.38963	0.51687	0.45024	0.35332	0.29951	0.12799	0.20961	0.19823	0.10502	0.11288	0.05106	0.00421	-0.0031
5257	5.257	349.058	0.12659	0.10025	0.25934	0.82766	0.80617	0.57033	0.02185	0.42394	0.65538	0.86792	0.96433	0.96849	0.95922	0.9206	0.82722	0.97509	0.87175	0.72208	0.60111	0.70337	0.8024	0.83434	0.80542	0.52446	0.63032	0.42818	0.9615	0.96691	0.87242	0.77627	0.44848	0.41948	0.23643	0.34242	0.31535	0.29576	0.11145	0.22209	0.11022	0.1039	0.06379	0.01153	0.07059
10513	10.513	349.05	0.12613	0.09942	0.2631	0.92417	0.80996	0.22961	0.08821	0.41234	0.65989	0.87263	0.96937	0.96495	0.96455	0.88289	0.61164	0.98337	0.87939	0.77853	0.43896	0.73784	0.80838	0.83517	0.80019	0.52762	0.63095	0.42861	0.96615	0.9694	0.87411	0.71398	0.29582	0.31256	0.33299	0.27433	0.20856	0.21773	0.10933	0.28812	0.09231	0.07046	0.07351	0.01147	0.03092
15771	15.771	349.05	0.11869	0.09832	0.25503	0.82693	0.74119	0.47046	-0.01303	0.42035	0.6414	0.87307	0.96679	0.96479	0.9694	0.8999	0.63852	0.97533	0.87123	0.80635	0.4744	0.70344	0.78871	0.83559	0.81669	0.52379	0.62075	0.42457	0.95741	0.9714	0.85976	0.76165	0.45312	0.35652	0.32039	0.47508	0.31676	0.26288	0.16422	0.3361	0.09641	0.10723	0.09101	0.00679	0.03918
21027	21.027	349.05	0.12296	0.10372	0.25942	0.85751	0.85684	0.58768	0.2202	0.46623	0.62528	0.87316	0.97219	0.97238	0.97598	0.91229	0.57538	0.97484	0.85938	0.78449	0.5236	0.70549	0.80902	0.83249	0.80826	0.53458	0.62144	0.43502	0.96545	0.97274	0.87659	0.78912	0.44965	0.44098	0.36424	0.38278	0.30741	0.24845	0.0844	0.4197	0.11971	0.10108	0.0823	0.01154	0.00822
26285	26.285	349.042	0.12753	0.09831	0.2579	0.83544	0.80806	0.30997	0.02264	0.38894	0.6157	0.87214	0.96408	0.96454	0.97477	0.87911	0.58909	0.96821	0.8473	0.81798	0.53379	0.77165	0.79507	0.84212	0.81699	0.53489	0.62347	0.42515	0.96489	0.96981	0.86287	0.76581	0.46383	0.33005	0.26685	0.47341	0.34128	0.24069	0.15341	0.28341	0.17022	0.08195	0.10213	0.01243	-0.00348
31539	31.539	349.05	0.12527	0.10098	0.26717	0.79804	0.80536	0.20108	-0.03844	0.45616	0.63772	0.87545	0.95743	0.96365	0.96564	0.92154	0.70291	0.97435	0.87169	0.82403	0.60314	0.74305	0.8072	0.84531	0.80177	0.51976	0.62158	0.43381	0.96482	0.96121	0.89664	0.80166	0.37329	0.2538	0.34748	0.2425	0.30354	0.46273	0.19859	0.17789	0.09539	0.0798	0.06705	0.00729	0.01365
36797	36.797	349.053	0.12636	0.10087	0.25684	0.83896	0.76231	0.50738	0.11971	0.39327	0.64062	0.86877	0.95865	0.96747	0.96376	0.90873	0.54366	0.97064	0.86953	0.73162	0.57842	0.68652	0.79953	0.83944	0.80279	0.53861	0.62663	0.42494	0.9567	0.96704	0.87487	0.70538	0.28483	0.32329	0.3929	0.34702	0.25947	0.19948	0.14815	0.19263	0.09311	0.08387	0.07763	0.01258	0.0546
42055	42.055	349.046	0.1284	0.10019	0.26087	0.80406	0.84197	0.52017	-0.00365	0.42058	0.65504	0.86987	0.96503	0.96609	0.9672	0.91828	0.39337	0.98053	0.85129	0.74843	0.56817	0.72797	0.81207	0.83356	0.80584	0.54245	0.62529	0.42711	0.96353	0.96826	0.89688	0.76753	0.42507	0.30107	0.2855	0.24096	0.48241	0.21561	0.242	0.23567	0.09246	0.09068	0.08661	0.00723	0.03354
47313	47.313	349.06	0.12327	0.10015	0.24851	0.82279	0.77225	0.55859	0.12757	0.43464	0.60661	0.85793	0.95834	0.95821	0.96477	0.89437	0.61305	0.97582	0.84395	0.77444	0.60511	0.69615	0.81301	0.83648	0.79386	0.52164	0.62654	0.43282	0.9589	0.95596	0.82335	0.8282	0.48595	0.2227	0.40293	0.25434	0.35483	0.16159	0.15515	0.22783	0.07096	0.06506	0.09385	0.00561	0.08228
52573	52.573	349.049	0.12307	0.10093	0.25202	0.85855	0.82823	0.5105	0.13643	0.40667	0.65148	0.86575	0.96272	0.96128	0.97139	0.88446	0.48667	0.97533	0.85323	0.83933	0.63727	0.69467	0.8122	0.83335	0.8036	0.52865	0.62513	0.42937	0.96515	0.96494	0.87911	0.79166	0.54999	0.43293	0.11198	0.35765	0.21967	0.18806	0.19393	0.17616	0.07645	0.09036	0.07854	0.01011	0.03465
57828	57.828	349.064	0.13219	0.10355	0.25603	0.89257	0.79102	0.41467	-0.02421	0.4467	0.63155	0.87208	0.96437	0.9692	0.97366	0.92342	0.54964	0.97434	0.86188	0.7416	0.47987	0.74857	0.79167	0.85657	0.80585	0.55252	0.62046	0.43062	0.96973	0.96764	0.84896	0.7812	0.53051	0.40379	0.2534	0.43924	0.20337	0.1875	0.15916	0.2251	0.11796	0.11773	0.0814	0.01018	0.01007
63084	63.084	349.05	0.12661	0.09854	0.25403	0.80982	0.8007	0.35986	0.08128	0.42659	0.65783	0.87288	0.95682	0.96772	0.96932	0.92574	0.5158	0.96718	0.77718	0.81885	0.53183	0.72696	0.79369	0.82578	0.80707	0.533	0.62253	0.43877	0.95694	0.96575	0.88468	0.81935	0.65484	0.69716	0.24207	0.27963	0.31236	0.24967	0.08469	0.25183	0.09179	0.09665	0.07258	0.00904	0.02753
68338	68.338	349.05	0.12543	0.10118	0.25921	0.88791	0.84259	0.47771	-0.01143	0.42679	0.63277	0.86757	0.95871	0.96306	0.96489	0.90441	0.50777	0.97558	0.83549	0.76151	0.51135	0.72132	0.79243	0.83888	0.80893	0.53097	0.62499	0.43769	0.96214	0.9574	0.90727	0.8629	0.29943	0.4679	0.36203	0.50316	0.23762	0.23092	0.14625	0.26605	0.11765	0.06367	0.06927	0.00573	-0.01459
73594	73.594	349.049	0.12879	0.10136	0.25068	0.84297	0.78467	0.25189	0.09183	0.42947	0.65518	0.87075	0.96975	0.96701	0.97193	0.89198	0.51409	0.98111	0.87495	0.79765	0.52616	0.7063	0.81172	0.83874	0.80731	0.54726	0.6258	0.43232	0.96057	0.96372	0.84115	0.77766	0.51065	0.29573	0.23415	0.26493	0.20591	0.21067	0.18398	0.22885	0.07962	0.09378	0.07133	0.01001	-0.01813
78853	78.853	349.05	0.13065	0.1011	0.26394	0.86416	0.88893	0.34574	0.2386	0.42075	0.61973	0.86106	0.96671	0.96371	0.97398	0.927	0.59632	0.97534	0.87428	0.81318	0.5112	0.75144	0.80157	0.83702	0.81598	0.51639	0.631	0.42643	0.96997	0.96954	0.82649	0.89446	0.3913	0.36817	0.25146	0.21634	0.32271	0.30881	0.14463	0.27663	0.07697	0.09057	0.08898	0.00832	0.02715
84108	84.108	349.05	0.12744	0.10257	0.25659	0.85504	0.76851	0.44735	0.00791	0.39121	0.65851	0.86629	0.97938	0.96733	0.97636	0.9298	0.54184	0.97983	0.86878	0.77846	0.51996	0.69991	0.79285	0.84847	0.82378	0.53879	0.63337	0.4323	0.9651	0.97122	0.87372	0.8986	0.33681	0.12436	0.26773	0.26549	0.26553	0.28958	0.21151	0.12246	0.08719	0.0926	0.08767	0.00703	0.03285
89368	89.368	349.06	0.13105	0.10051	0.26342	0.86824	0.79703	0.43496	0.08945	0.43867	0.63283	0.87577	0.97034	0.97092	0.97564	0.94283	0.44789	0.97905	0.85698	0.82788	0.51207	0.71328	0.79566	0.84243	0.80769	0.54376	0.631	0.43159	0.98261	0.97357	0.87226	0.81519	0.39443	0.43373	0.20474	0.33293	0.25475	0.37159	0.15586	0.24763	0.07921	0.05779	0.07683	0.00518	-0.01502
94627	94.627	349.058	0.12246	0.09993	0.25146	0.83513	0.69125	0.47579	0.00114	0.44668	0.64813	0.8506	0.96088	0.96779	0.96172	0.93664	0.53235	0.97632	0.77414	0.81661	0.6642	0.68806	0.79082	0.8369	0.80442	0.52097	0.62261	0.43304	0.96125	0.97024	0.8943	0.796	0.3346	0.39713	0.38141	0.2422	0.18174	0.37068	0.10325	0.26195	0.07673	0.1177	0.06858	0.00711	0.03228
99885	99.885	349.06	0.12924	0.10181	0.2503	0.83943	0.85009	0.39152	-0.03476	0.41863	0.61566	0.86597	0.97123	0.9687	0.97918	0.89868	0.61159	0.98671	0.84144	0.7674	0.48357	0.7528	0.8045	0.83356	0.81809	0.53471	0.62743	0.43491	0.98411	0.9775	0.86125	0.80404	0.34349	0.63756	0.40808	0.44021	0.30169	0.26238	0.17216	0.28039	0.11605	0.09832	0.10853	0.00536	0.02608
105141	105.141	349.057	0.12435	0.09911	0.24967	0.83635	0.80699	0.6922	0.17877	0.45628	0.63269	0.86225	0.96706	0.96064	0.97321	0.92827	0.55157	0.9677	0.86503	0.83214	0.3523	0.72876	0.81166	0.82998	0.81051	0.52693	0.62686	0.43304	0.96684	0.96411	0.84266	0.66822	0.31382	0.32	0.48675	0.39425	0.25036	0.19164	0.1073	0.26282	0.07035	0.07655	0.06965	0.00481	0.01027
110398	110.398	349.06	0.13022	0.10173	0.26353	0.87826	0.74085	0.46315	-0.09635	0.42912	0.6167	0.87164	0.97424	0.96609	0.97672	0.91734	0.49484	0.98004	0.94135	0.76018	0.52572	0.72653	0.81964	0.84222	0.80748	0.54	0.63084	0.43579	0.97673	0.97949	0.87203	0.81951	0.55003	0.35244	0.37291	0.34657	0.36736	0.25918	0.16141	0.11902	0.12755	0.10989	0.0851	0.0049	-0.01199
115657	115.657	349.058	0.12486	0.10219	0.2657	0.82842	0.75971	0.38273	-0.04063	0.40938	0.62579	0.87702	0.96707	0.97303	0.97423	0.92615	0.4657	0.97607	0.86193	0.83203	0.47273	0.71614	0.79172	0.84625	0.81634	0.51972	0.62989	0.43076	0.9673	0.97122	0.89935	0.80147	0.38125	0.24413	0.26231	0.45949	0.20754	0.22978	0.15887	0.21152	0.11205	0.09556	0.09106	0.00624	-0.01057
120915	120.915	349.066	0.12886	0.1011	0.24814	0.84613	0.79463	0.42809	-0.15633	0.41972	0.64088	0.85747	0.97674	0.97742	0.97835	0.89967	0.52716	0.9824	0.85141	0.82646	0.44429	0.71138	0.79779	0.85592	0.81849	0.52899	0.63742	0.42447	0.9793	0.97723	0.89792	0.88831	0.33126	0.30278	0.26879	0.22482	0.25139	0.46602	0.20307	0.133	0.10352	0.0928	0.09623	0.00552	0.03466
126173	126.173	349.06	0.13025	0.09793	0.27014	0.83851	0.82046	0.29664	0.01432	0.4693	0.62879	0.87824	0.97501	0.9719	0.97676	0.92357	0.54728	0.97799	0.88187	0.7591	0.77311	0.6949	0.81467	0.84317	0.82079	0.54835	0.62672	0.42995	0.97616	0.97948	0.91169	0.72266	0.30333	0.3224	0.31913	0.37426	0.23139	0.18503	0.08538	0.18506	0.12413	0.08369	0.05475	0.00733	-0.02314
131428	131.428	349.06	0.11858	0.09849	0.26427	0.88198	0.89922	0.50689	-0.09192	0.41921	0.62613	0.87231	0.96623	0.96306	0.97241	0.90523	0.46003	0.97676	0.87914	0.70444	0.58027	0.75459	0.79924	0.84058	0.81172	0.53024	0.626	0.42937	0.97081	0.97014	0.82537	0.74896	0.35778	0.34344	0.33555	0.2843	0.27249	0.25204	0.11843	0.14988	0.08146	0.06563	0.10918	0.0058	0.0105
136686	136.686	349.07	0.13331	0.09678	0.25124	0.85964	0.87493	0.28165	0.37433	0.45093	0.62154	0.88128	0.97498	0.96495	0.98292	0.90514	0.53728	0.97894	0.87885	0.82447	0.55075	0.72659	0.79804	0.83203	0.81058	0.51873	0.63386	0.42772	0.97292	0.98039	0.88937	0.72545	0.3076	0.34056	0.15681	0.2474	0.26426	0.2477	0.1339	0.14154	0.10228	0.07628	0.08755	0.00796	-0.03205
141941	141.941	349.065	0.13112	0.09749	0.26383	0.86042	0.84112	0.2986	-0.10576	0.42776	0.64666	0.87253	0.96947	0.97151	0.97694	0.91901	0.4757	0.98299	0.91259	0.82705	0.49168	0.73484	0.80699	0.84079	0.81192	0.53198	0.63028	0.42947	0.97467	0.98082	0.8666	0.80664	0.29796	0.1979	0.46338	0.30476	0.1888	0.30888	0.17266	0.18457	0.11722	0.09525	0.09188	0.0088	0.00134
147195	147.195	349.06	0.13472	0.09766	0.25884	0.86559	0.83694	0.39673	0.16236	0.44139	0.62203	0.87997	0.97417	0.96661	0.97778	0.93925	0.52856	0.98224	0.86817	0.80469	0.61806	0.69559	0.81265	0.85048	0.82015	0.53222	0.62751	0.43173	0.97038	0.97502	0.89947	0.83977	0.37017	0.38994	0.52435	0.40346	0.24707	0.22883	0.12445	0.13083	0.09112	0.08195	0.06613	0.00723	0.01205
152450	152.45	349.07	0.12934	0.09768	0.264	0.8535	0.82939	0.57818	0.09711	0.44246	0.64829	0.8672	0.97748	0.9681	0.98166	0.9134	0.51931	0.98175	0.83157	0.85336	0.55164	0.74147	0.8138	0.84234	0.81875	0.52882	0.63054	0.42271	0.97772	0.98224	0.87646	0.84005	0.26431	0.08134	0.37685	0.288	0.42732	0.35572	0.12828	0.18155	0.0959	0.10462	0.0822	0.00797	0.04343
157708	157.708	349.068	0.12732	0.09553	0.25281	0.80881	0.85842	0.38601	-0.04667	0.42294	0.6427	0.87517	0.97263	0.97532	0.98101	0.9355	0.50635	0.97863	0.91006	0.7723	0.5073	0.71836	0.81444	0.83561	0.81416	0.53868	0.62754	0.43166	0.96634	0.97733	0.90939	0.82655	0.35967	0.60171	0.21358	0.29522	0.24482	0.18928	0.10231	0.21219	0.07223	0.07323	0.07863	0.00608	-0.00362
162966	162.966	349.07	0.1314	0.09388	0.25571	0.81358	0.83862	0.64939	0.19268	0.40901	0.64853	0.86354	0.97187	0.96938	0.9746	0.92833	0.51113	0.97274	0.80485	0.79985	0.55897	0.75897	0.80558	0.84478	0.81605	0.54005	0.6306	0.42549	0.97946	0.97701	0.87775	0.7594	0.33498	0.25655	0.42996	0.2745	0.32369	0.35163	0.19405	0.15555	0.10598	0.09236	0.0715	0.00561	0.0402
168222	168.222	349.072	0.12692	0.09815	0.26062	0.85918	0.84176	0.55447	0.13208	0.45771	0.63795	0.88458	0.98213	0.97144	0.98306	0.90999	0.56704	0.98373	0.85679	0.80567	0.46501	0.73173	0.80691	0.84013	0.81155	0.53896	0.62511	0.42721	0.97406	0.9789	0.86962	0.838	0.55683	0.4159	0.3025	0.44342	0.23574	0.17266	0.10704	0.11897	0.11306	0.09655	0.06883	0.01002	-0.0068
173478	173.478	349.06	0.13076	0.0964	0.26345	0.87543	0.91433	0.39544	0.18157	0.40593	0.61102	0.87837	0.96861	0.96619	0.98401	0.89156	0.50906	0.97858	0.84587	0.90113	0.6393	0.69077	0.81732	0.83772	0.82075	0.53954	0.63337	0.43005	0.96069	0.97899	0.86996	0.81608	0.33602	0.46839	0.21236	0.4499	0.37888	0.12954	0.11094	0.17691	0.12774	0.11795	0.07113	0.00484	0.0632
178737	178.737	349.063	0.12385	0.09286	0.25143	0.87738	0.85029	0.44901	-0.07144	0.45957	0.62492	0.87869	0.97267	0.97538	0.98401	0.87239	0.51052	0.97601	0.83972	0.79779	0.54642	0.68857	0.81918	0.86061	0.81763	0.52609	0.63096	0.43649	0.97459	0.98249	0.84642	0.82545	0.49929	0.28471	0.48845	0.27502	0.39057	0.1585	0.14655	0.26406	0.11364	0.09593	0.06811	0.0053	-0.00152
183996	183.996	349.075	0.12861	0.09594	0.26044	0.84601	0.80618	0.37767	0.15957	0.35219	0.64281	0.88524	0.97749	0.97114	0.98574	0.88636	0.55816	0.97347	0.80197	0.76795	0.60273	0.73017	0.81279	0.83686	0.81737	0.53989	0.6338	0.4303	0.9645	0.97472	0.85795	0.88891	0.44355	0.33322	0.24053	0.40855	0.29123	0.11051	0.12189	0.14781	0.11434	0.08956	0.05145	0.00728	0.02205
189254	189.254	349.08	0.12883	0.09441	0.26796	0.83719	0.84622	0.44627	-0.03829	0.40876	0.6506	0.88566	0.97602	0.97404	0.98082	0.92601	0.5209	0.9901	0.86582	0.89002	0.6371	0.72452	0.79884	0.84375	0.81585	0.53703	0.6341	0.42648	0.97894	0.98094	0.91048	0.84686	0.45726	0.11849	0.30126	0.47226	0.26974	0.22784	0.19656	0.25452	0.07888	0.05928	0.06119	0.00437	0.03069
194511	194.511	349.09	0.12683	0.09389	0.25897	0.83094	0.75836	0.53419	0.11327	0.39596	0.62006	0.86233	0.97027	0.97558	0.97381	0.93356	0.51928	0.97738	0.81842	0.85539	0.63522	0.74488	0.80615	0.85169	0.81105	0.5489	0.6264	0.43197	0.98013	0.97516	0.9025	0.88476	0.41078	0.15806	0.28441	0.27129	0.2355	0.12646	0.12021	0.09311	0.10735	0.07461	0.08828	0.01017	0.02006
199766	199.766	349.07	0.12161	0.09442	0.25666	0.85622	0.84323	0.80444	-0.05272	0.41348	0.63878	0.87251	0.97695	0.97379	0.98583	0.91862	0.50993	0.99314	0.88839	0.84843	0.62445	0.6934	0.79053	0.83465	0.8146	0.5448	0.62923	0.43382	0.97358	0.9789	0.87826	0.68063	0.38561	0.42381	0.44682	0.33535	0.16899	0.50867	0.15102	0.08612	0.06892	0.09434	0.05299	0.00865	-0.04689
205022	205.022	349.076	0.12691	0.097	0.26848	0.84886	0.79245	0.31508	-0.10917	0.44526	0.64547	0.89054	0.97886	0.97862	0.99116	0.93156	0.52375	1	0.90476	0.81555	0.44581	0.75823	0.82065	0.85391	0.8278	0.52756	0.6391	0.44178	0.97185	0.98459	0.85165	0.79252	0.39133	0.25598	0.17966	0.32986	0.36192	0.19675	0.14082	0.19254	0.09173	0.09695	0.06793	0.0044	0.01694
210278	210.278	349.072	0.1282	0.09429	0.26852	0.85533	0.82169	0.57638	0.08574	0.40117	0.65167	0.87971	0.97469	0.97903	0.9839	0.92397	0.52743	0.98279	0.89376	0.75941	0.48242	0.74123	0.79877	0.84697	0.8248	0.53256	0.63781	0.43424	0.97423	0.98504	0.87799	0.73869	0.36742	0.40284	0.37893	0.34303	0.36483	0.19988	0.11095	0.23232	0.10473	0.09438	0.05558	0.00549	0.0091
215534	215.534	349.061	0.12835	0.09524	0.24568	0.83376	0.81826	0.45141	0.05022	0.38672	0.63405	0.879	0.98126	0.98082	0.98479	0.93992	0.56476	0.98479	0.86182	0.77338	0.61227	0.76017	0.81588	0.85552	0.82638	0.53124	0.63082	0.43606	0.97974	0.98026	0.87087	0.78561	0.37571	0.26579	0.4585	0.4003	0.3057	0.1876	0.17518	0.21686	0.11814	0.06155	0.09464	0.01212	0.00822
220791	220.791	349.06	0.12142	0.0909	0.27009	0.89085	0.8014	0.29273	-0.01139	0.44299	0.63094	0.87809	0.9716	0.97704	0.98262	0.91229	0.58841	0.98541	0.78209	0.84791	0.51366	0.71657	0.82662	0.8575	0.81479	0.53749	0.62762	0.43385	0.98327	0.97809	0.90176	0.84569	0.38695	0.52108	0.1834	0.35188	0.26342	0.26608	0.12654	0.20062	0.09921	0.08189	0.07062	0.00792	0.05131
226049	226.049	349.07	0.12717	0.09435	0.26163	0.80011	0.85744	0.37972	-0.06569	0.43125	0.63889	0.88443	0.97813	0.97588	0.98431	0.92054	0.56295	0.98626	0.8901	0.76373	0.61314	0.75511	0.80509	0.85337	0.82008	0.53972	0.6381	0.44732	0.98192	0.97338	0.88874	0.85464	0.26698	0.25037	0.31132	0.3953	0.29267	0.15071	0.16036	0.11222	0.10573	0.08479	0.07728	0.00757	0.00457
231305	231.305	349.062	0.12399	0.09213	0.25337	0.83366	0.79913	0.46725	0.11053	0.40133	0.59696	0.87326	0.98305	0.97639	0.98483	0.91233	0.48917	0.99339	0.91374	0.78289	0.66164	0.75557	0.80654	0.85279	0.82873	0.53817	0.63766	0.43535	0.98124	0.98105	0.88514	0.76557	0.48331	0.33015	0.26491	0.28593	0.3203	0.19861	0.15453	0.2271	0.10915	0.09425	0.0638	0.00921	0.00666
236562	236.562	349.061	0.12925	0.09347	0.26504	0.83908	0.87844	0.30664	0.15636	0.43961	0.63575	0.88532	0.97709	0.97475	0.98378	0.93546	0.51666	0.98778	0.91663	0.77473	0.55618	0.69211	0.81039	0.85084	0.82316	0.54458	0.63428	0.43048	0.97395	0.98158	0.90052	0.79447	0.38747	0.25536	0.23134	0.31631	0.17458	0.28378	0.18999	0.18336	0.08301	0.07292	0.06824	0.00842	0.02541
241819	241.819	349.06	0.12874	0.0924	0.26351	0.85555	0.80527	0.48043	0.08924	0.45541	0.62104	0.8783	0.97026	0.9781	0.97955	0.92804	0.4769	0.98437	0.80053	0.90212	0.39791	0.7173	0.79472	0.8503	0.81116	0.53087	0.63497	0.43476	0.98461	0.97517	0.90702	0.88495	0.33953	0.26178	0.2262	0.28741	0.29967	0.12121	0.17067	0.22984	0.08994	0.09969	0.06433	0.00558	-0.00434
247075	247.075	349.054	0.11965	0.0924	0.26113	0.85735	0.80475	0.57099	-0.06829	0.395	0.61358	0.87034	0.97008	0.97291	0.97765	0.902	0.47443	0.98104	0.88109	0.70768	0.55033	0.71951	0.81012	0.82454	0.82117	0.53407	0.63425	0.43042	0.96847	0.97407	0.87695	0.89829	0.32581	0.36707	0.28979	0.366	0.30334	0.23211	0.19116	0.24398	0.12044	0.08595	0.10421	0.00803	0.01276
252331	252.331	349.06	0.12732	0.09152	0.25775	0.89032	0.82558	0.33417	0.19139	0.41997	0.62686	0.88318	0.9718	0.97965	0.98785	0.922	0.51721	0.9804	0.86599	0.80257	0.36362	0.72585	0.80357	0.85165	0.8234	0.52943	0.63598	0.44316	0.98617	0.98637	0.90635	0.8149	0.50642	0.38032	0.42985	0.39276	0.32091	0.20703	0.14595	0.14447	0.12196	0.0917	0.05881	0.0128	0.01152
257589	257.589	349.05	0.13094	0.09347	0.27371	0.84084	0.77196	0.34052	0.24678	0.46172	0.62317	0.88962	0.98214	0.97871	0.98378	0.93529	0.55188	0.98808	0.87009	0.76679	0.59563	0.7283	0.83538	0.86018	0.82877	0.53808	0.63881	0.42965	0.98838	0.98328	0.88997	0.86527	0.38768	0.39685	0.47538	0.36436	0.24417	0.16945	0.14731	0.26742	0.09528	0.08509	0.08229	0.01158	0.03675
262848	262.848	349.06	0.12993	0.09175	0.25741	0.8268	0.81614	0.45077	0.27111	0.46751	0.63871	0.89073	0.97574	0.97465	0.97738	0.96389	0.53334	0.98712	0.80108	0.84816	0.46618	0.72726	0.82364	0.84228	0.81976	0.54523	0.63465	0.43447	0.97367	0.98233	0.8717	0.90582	0.4446	0.36059	0.52558	0.33572	0.25248	0.22614	0.15032	0.19971	0.09472	0.10395	0.06306	0.00769	0.0105
268105	268.105	349.06	0.12925	0.08967	0.26166	0.85857	0.81636	0.45326	0.06422	0.4002	0.64388	0.87614	0.97761	0.97493	0.98945	0.94075	0.57567	0.98405	0.83592	0.91214	0.54053	0.69007	0.81733	0.84152	0.81903	0.53521	0.63974	0.43408	0.97445	0.98145	0.90971	0.80432	0.35568	0.28353	0.47232	0.39306	0.22104	0.21322	0.12945	0.2097	0.10599	0.06543	0.06696	0.00511	0.04193
273362	273.362	349.06	0.13104	0.09032	0.24349	0.85928	0.81651	0.43744	0.28347	0.43779	0.64549	0.88047	0.97112	0.97498	0.9854	0.91333	0.55154	0.98773	0.90612	0.76924	0.51473	0.72418	0.81704	0.8452	0.81845	0.54222	0.63412	0.43662	0.97492	0.9786	0.88415	0.83266	0.47299	0.29031	0.42811	0.36059	0.19402	0.20404	0.16652	0.12507	0.10499	0.09382	0.06511	0.00846	0.01578
278618	278.618	349.051	0.12832	0.09169	0.25297	0.83469	0.85681	0.42362	0.10221	0.39058	0.66287	0.87086	0.98172	0.97193	0.97531	0.88587	0.51086	0.98139	0.80446	0.8246	0.48408	0.70643	0.80048	0.84257	0.81948	0.53768	0.63214	0.42769	0.97845	0.97148	0.88587	0.77239	0.40671	0.27842	0.24964	0.30727	0.19907	0.20392	0.16619	0.17861	0.09328	0.07914	0.09751	0.00509	-0.00815
283876	283.876	349.056	0.12406	0.08917	0.25829	0.84177	0.77144	0.455	0.00244	0.46077	0.64467	0.86976	0.98162	0.97166	0.98261	0.92526	0.52111	0.9862	0.8927	0.78485	0.45842	0.71054	0.81701	0.84483	0.82347	0.53397	0.62819	0.43263	0.97613	0.97273	0.87604	0.83055	0.50585	0.2985	0.42071	0.49954	0.33177	0.35903	0.10972	0.19094	0.06445	0.07596	0.04997	0.00597	0.06489
289132	289.132	349.06	0.1295	0.08958	0.25134	0.86142	0.86313	0.35284	0.14152	0.4414	0.65111	0.87673	0.98193	0.97674	0.98698	0.93643	0.53297	0.98034	0.84563	0.76653	0.42714	0.72692	0.8079	0.85438	0.82319	0.54269	0.6364	0.43437	0.98504	0.98347	0.87532	0.88197	0.51969	0.44604	0.41962	0.38092	0.16045	0.19636	0.2053	0.25855	0.11648	0.07266	0.09744	0.00709	0.0188
294391	294.391	349.059	0.12784	0.0913	0.26047	0.86403	0.75506	0.39924	0.20019	0.42315	0.62996	0.8886	0.98237	0.98062	0.99157	0.90124	0.4463	0.98531	0.9526	0.87208	0.66858	0.72124	0.80121	0.84313	0.82362	0.53188	0.64007	0.43555	0.97911	0.98838	0.89741	0.82744	0.4236	0.32647	0.3549	0.33923	0.21348	0.27612	0.1269	0.30954	0.09873	0.10657	0.06135	0.01084	-0.000729954
299647	299.647	349.05	0.13473	0.08963	0.26065	0.84772	0.82392	0.45244	0.31198	0.39929	0.62252	0.87378	0.98045	0.98671	0.99423	0.96538	0.49376	0.98577	0.92598	0.84593	0.71889	0.7655	0.82256	0.8699	0.82943	0.53841	0.64179	0.44051	0.98999	0.99375	0.88617	0.83709	0.31557	0.31459	0.28414	0.42111	0.23495	0.47742	0.17647	0.21876	0.09585	0.07983	0.06597	0.00871	0.03732
304905	304.905	349.04	0.13368	0.09115	0.25785	0.85801	0.78789	0.38836	-0.01477	0.46824	0.65165	0.88532	0.984	0.9835	0.98527	0.94089	0.54408	0.98437	0.86404	0.87374	0.52801	0.71243	0.82042	0.84891	0.82454	0.53235	0.63712	0.43227	0.98154	0.99303	0.94678	0.81071	0.48564	0.46289	0.41208	0.41266	0.30421	0.29908	0.16367	0.13238	0.11194	0.06837	0.10394	0.00781	0.04219
310163	310.163	349.02	0.13447	0.09246	0.26499	0.85733	0.7328	0.47868	0.04257	0.4501	0.62177	0.88182	0.98771	0.98435	0.99015	0.9518	0.50235	0.98267	0.88957	0.85279	0.82541	0.70895	0.83002	0.84603	0.83123	0.54666	0.63578	0.43013	0.97541	0.9833	0.92578	0.7819	0.36887	0.49122	0.33756	0.42807	0.31713	0.12288	0.14781	0.20718	0.07197	0.08124	0.06142	0.01161	-0.0074
315422	315.422	349.01	0.1211	0.09266	0.25169	0.8618	0.82911	0.35257	0.23756	0.45014	0.64439	0.88406	0.97736	0.98019	0.98262	0.94808	0.46406	0.9792	0.88162	0.93527	0.47478	0.72951	0.80848	0.85098	0.82834	0.53648	0.63494	0.43332	0.98393	0.98603	0.93488	0.86087	0.31165	0.39119	0.37295	0.38846	0.37891	0.38741	0.14032	0.21354	0.11645	0.11683	0.0697	0.00901	0.03287
320681	320.681	349	0.12423	0.09258	0.26138	0.87151	0.81243	0.4568	0.08227	0.42413	0.61534	0.87841	0.98047	0.98435	0.99093	0.93463	0.56855	0.98267	0.83012	0.82956	0.50591	0.71607	0.82542	0.85212	0.82944	0.54522	0.63765	0.43013	0.98197	0.98734	0.91142	0.83145	0.36667	0.34662	0.11895	0.33507	0.31333	0.26216	0.13641	0.19829	0.08269	0.08628	0.05544	0.00644	-0.02276
325937	325.937	349	0.13312	0.09231	0.25552	0.84644	0.85282	0.62033	0.04163	0.44524	0.648	0.88644	0.98579	0.98515	0.98552	0.9446	0.49631	0.98345	0.85249	0.78736	0.59459	0.68261	0.80436	0.86157	0.82813	0.53879	0.63675	0.44818	0.98664	0.98937	0.92533	0.82101	0.38743	0.50163	0.25756	0.35338	0.29709	0.21858	0.09817	0.16955	0.08927	0.07204	0.07538	0.00477	-0.02496
331194	331.194	349	0.12785	0.08956	0.25938	0.87119	0.81551	0.44584	0.03982	0.43812	0.64225	0.87592	0.98049	0.97944	0.98138	0.93938	0.51082	0.98083	0.8368	0.85124	0.48746	0.72703	0.803	0.84864	0.80916	0.54735	0.63529	0.42234	0.98189	0.97608	0.87404	0.78252	0.2754	0.39322	0.40355	0.45174	0.2662	0.27536	0.23286	0.2409	0.1076	0.08263	0.06003	0.00933	0.03173
336452	336.452	349	0.13088	0.0903	0.2643	0.86774	0.72986	0.53463	0.08248	0.42135	0.62491	0.87613	0.98033	0.97725	0.9806	0.90855	0.56615	0.98945	0.85365	0.7642	0.47155	0.65838	0.80796	0.84832	0.8241	0.5254	0.63608	0.43026	0.97466	0.97284	0.93554	0.81039	0.54538	0.32059	0.33371	0.45817	0.21144	0.20617	0.13666	0.24608	0.07955	0.09758	0.09246	0.01009	0.02955
341708	341.708	349.01	0.12097	0.0903	0.25658	0.86651	0.82484	0.42192	0.39111	0.41718	0.63994	0.8788	0.98154	0.97407	0.98358	0.9353	0.55452	0.98081	0.89783	0.75997	0.47805	0.68158	0.81601	0.84495	0.82836	0.54009	0.64167	0.43157	0.98243	0.98635	0.89799	0.75038	0.4045	0.26345	0.61215	0.29349	0.32179	0.39294	0.19527	0.17578	0.11403	0.10302	0.07372	0.00661	0.06846
346963	346.963	349.02	0.12741	0.09126	0.26498	0.86145	0.81835	0.43491	0.33605	0.42941	0.66151	0.88294	0.98368	0.9886	0.9893	0.95297	0.51994	0.98385	0.90065	0.85999	0.58095	0.70103	0.80855	0.85817	0.81957	0.54215	0.63793	0.42782	0.98921	0.99611	0.9464	0.79334	0.61479	0.40783	0.41896	0.27228	0.23308	0.26227	0.20487	0.32673	0.08112	0.06591	0.10108	0.00464	0.05319
352220	352.22	349.03	0.1263	0.09084	0.24731	0.83234	0.81659	0.4884	0.07606	0.42198	0.6364	0.88294	0.98011	0.97732	0.98394	0.94571	0.52436	0.97957	0.89729	0.79207	0.58471	0.68595	0.81692	0.85217	0.82662	0.52675	0.63793	0.42782	0.97628	0.98148	0.90095	0.86231	0.29389	0.62584	0.30537	0.33894	0.397	0.23278	0.1729	0.16446	0.11916	0.05888	0.06097	0.00732	0.00882
357477	357.477	349.06	0.13172	0.09004	0.25923	0.84639	0.86546	0.53437	0.11946	0.4402	0.6298	0.87118	0.97668	0.97529	0.97974	0.90396	0.53021	0.9783	0.83226	0.82288	0.55522	0.70529	0.80669	0.83581	0.81236	0.54172	0.63365	0.43612	0.97983	0.97142	0.88864	0.72572	0.39985	0.29788	0.28293	0.44725	0.23462	0.15336	0.09285	0.17116	0.0902	0.07263	0.08102	0.00695	0.02443
362735	362.735	349.085	0.13255	0.09076	0.24745	0.84728	0.8141	0.48806	0.12085	0.42134	0.62377	0.87452	0.97433	0.97829	0.98074	0.93294	0.57572	0.97832	0.89422	0.73467	0.47224	0.71759	0.81943	0.85441	0.81865	0.54894	0.63856	0.43198	0.98089	0.98298	0.95561	0.74906	0.36493	0.27049	0.42808	0.41546	0.28395	0.18317	0.17643	0.26081	0.11112	0.05846	0.05273	0.01031	0.03939
367992	367.992	349.13	0.13312	0.09057	0.25283	0.82736	0.79461	0.41243	0.11056	0.42013	0.61168	0.88878	0.97222	0.97811	0.98003	0.94953	0.53499	0.98498	0.86029	0.83928	0.59089	0.75483	0.8142	0.83969	0.82322	0.54582	0.64215	0.43065	0.98437	0.97994	0.93084	0.81296	0.36637	0.28909	0.35718	0.39536	0.27046	0.28542	0.08961	0.25218	0.11848	0.08332	0.05157	0.00591	0.00766
373248	373.248	349.17	0.12673	0.09408	0.27351	0.86807	0.87031	0.49709	0.00698	0.40149	0.6437	0.88761	0.97722	0.97568	0.98605	0.92396	0.54573	0.98905	0.94203	0.81614	0.66709	0.74068	0.81317	0.86271	0.81859	0.53457	0.6376	0.43756	0.98306	0.98667	0.88274	0.79552	0.36787	0.31897	0.32046	0.22796	0.30182	0.26624	0.22385	0.22033	0.0971	0.06204	0.06628	0.00723	0.01863
378506	378.506	349.221	0.13305	0.09137	0.25273	0.86896	0.82524	0.52517	0.08652	0.41006	0.63095	0.87505	0.9815	0.98223	0.98379	0.94447	0.45036	0.98895	0.88016	0.82996	0.53659	0.73887	0.79481	0.84506	0.8185	0.53638	0.63341	0.4384	0.98468	0.98019	0.94516	0.83795	0.54021	0.31546	0.21028	0.34612	0.30583	0.18587	0.19987	0.1747	0.06818	0.05259	0.06851	0.00751	0.0315
383764	383.764	349.286	0.13605	0.09205	0.2707	0.86177	0.85527	0.50235	0.18424	0.42295	0.62992	0.88244	0.98206	0.9753	0.9785	0.95122	0.57229	0.98274	0.82059	0.85073	0.48314	0.71274	0.80399	0.84845	0.82126	0.55622	0.63698	0.43336	0.9865	0.97852	0.89053	0.8468	0.47608	0.35207	0.321	0.25	0.19214	0.20227	0.1772	0.21578	0.09784	0.07456	0.06704	0.00546	0.00287
389021	389.021	349.346	0.12398	0.09102	0.26068	0.82067	0.87336	0.49974	-0.05064	0.42581	0.63186	0.88005	0.98402	0.97749	0.98415	0.89922	0.50599	0.9934	0.88358	0.8847	0.44656	0.73493	0.82281	0.8434	0.81865	0.53998	0.63584	0.43012	0.98114	0.97826	0.92701	0.77878	0.36984	0.33893	0.36833	0.34602	0.28365	0.29608	0.15269	0.24438	0.08777	0.10452	0.07343	0.01013	0.03335
394279	394.279	349.408	0.12956	0.08999	0.26469	0.80722	0.85353	0.4926	0.14859	0.41745	0.6585	0.87966	0.98143	0.97634	0.98119	0.94941	0.62215	0.98966	0.87971	0.75975	0.57724	0.69381	0.81216	0.86037	0.82428	0.5357	0.63257	0.43403	0.98126	0.977	0.8992	0.87585	0.56748	0.23507	0.32179	0.49296	0.20301	0.19081	0.13851	0.15494	0.1099	0.0794	0.07845	0.00506	-0.01485
399533	399.533	349.491	0.13306	0.09212	0.25554	0.84566	0.88021	0.51844	0.06134	0.46136	0.62991	0.88946	0.99092	0.99118	0.99083	0.94203	0.62418	0.99684	0.93438	0.86904	0.70117	0.68593	0.81711	0.84239	0.82933	0.5425	0.63972	0.43761	0.99223	0.9873	0.87975	0.82569	0.50596	0.36102	0.37308	0.34278	0.3661	0.35358	0.13079	0.16585	0.0741	0.09154	0.05317	0.00627	0.02049
404791	404.791	349.583	0.13012	0.09103	0.26479	0.87958	0.81035	0.44708	0.09469	0.47693	0.63259	0.8807	0.99121	0.98104	0.98847	0.90878	0.61457	0.99552	0.94619	0.81582	0.55324	0.7595	0.81516	0.85814	0.83257	0.54377	0.64002	0.43291	0.98988	0.9902	0.91056	0.88146	0.461	0.30032	0.41853	0.27145	0.25227	0.34487	0.13348	0.21125	0.10064	0.05874	0.05203	0.00713	0.01621
410050	410.05	349.662	0.13122	0.08914	0.26886	0.88171	0.794	0.37449	0.0686	0.42038	0.61902	0.88868	0.99038	0.99142	0.99393	0.95909	0.54536	0.98907	0.92755	0.78763	0.60944	0.71621	0.80448	0.85574	0.82628	0.53662	0.64826	0.43237	0.99455	0.99366	0.94263	0.78958	0.27541	0.46247	0.28967	0.42481	0.26637	0.35397	0.1326	0.15085	0.09169	0.06501	0.04521	0.00911	-0.02348
415306	415.306	349.737	0.12797	0.08935	0.2574	0.86538	0.79631	0.3603	0.2848	0.44766	0.64909	0.8758	0.98613	0.9831	0.98793	0.9511	0.60386	0.99401	0.90589	0.78469	0.66236	0.71326	0.81395	0.85866	0.83204	0.53616	0.63887	0.4309	0.98958	0.98509	0.94853	0.8475	0.37063	0.44106	0.22142	0.32666	0.36404	0.24575	0.14233	0.21725	0.09216	0.07668	0.05741	0.00994	0.02283
420563	420.563	349.842	0.13437	0.08832	0.25153	0.82988	0.82233	0.38264	0.0302	0.43652	0.63814	0.86766	0.98471	0.98212	0.98244	0.91194	0.62535	0.9858	0.87276	0.86976	0.49039	0.7343	0.83324	0.84489	0.8226	0.51858	0.6436	0.43406	0.98662	0.98362	0.91261	0.8124	0.38511	0.32863	0.53398	0.3755	0.39927	0.2353	0.09007	0.23214	0.08614	0.08672	0.06186	0.0124	0.08227
425819	425.819	349.937	0.12715	0.08882	0.25888	0.84998	0.83972	0.6108	0.0893	0.4167	0.66498	0.88484	0.99006	0.98479	0.99273	0.91057	0.633	0.98993	0.90516	0.79548	0.49254	0.70738	0.81168	0.85737	0.82347	0.55248	0.63894	0.43452	0.98454	0.98851	0.92262	0.72017	0.59656	0.24233	0.36696	0.44872	0.22221	0.18328	0.14031	0.12121	0.07959	0.0851	0.08002	0.00819	0.03866
431076	431.076	350.046	0.12357	0.09073	0.25991	0.83399	0.81799	0.45516	0.42463	0.41617	0.63889	0.88797	0.98888	0.98756	0.98896	0.92107	0.60388	0.99029	0.95022	0.82049	0.51164	0.71278	0.82689	0.84835	0.83052	0.54654	0.63297	0.42214	0.99169	0.9886	0.91912	0.84888	0.50176	0.383	0.46979	0.27999	0.35262	0.18678	0.19467	0.1141	0.11273	0.08715	0.07863	0.00552	0.02126
436332	436.332	350.157	0.12613	0.09065	0.25249	0.87374	0.88878	0.38977	0.20113	0.40865	0.65974	0.88672	0.98871	0.98688	0.99038	0.95228	0.55782	0.97757	0.92456	0.84831	0.69106	0.71329	0.82423	0.85919	0.83545	0.54794	0.64029	0.43185	0.98976	0.99061	0.89418	0.90525	0.41879	0.45458	0.35384	0.44198	0.31625	0.21737	0.16402	0.17076	0.10092	0.07345	0.05829	0.00342	0.03429
441589	441.589	350.274	0.12955	0.08671	0.2608	0.85008	0.83595	0.54201	0.20219	0.41693	0.64219	0.88592	0.98317	0.98528	0.98668	0.93519	0.54743	0.97775	0.84863	0.90269	0.52286	0.75267	0.80628	0.8579	0.83029	0.53582	0.63504	0.43187	0.98009	0.98376	0.908	0.77777	0.46429	0.44062	0.48845	0.2999	0.23755	0.44313	0.11564	0.18649	0.09266	0.04551	0.07064	0.00857	0.05817
446845	446.845	350.418	0.13194	0.08838	0.25496	0.86391	0.83585	0.36357	0.01932	0.42247	0.64664	0.87364	0.97943	0.97699	0.97681	0.92319	0.56268	0.97795	0.87203	0.81787	0.67822	0.7317	0.80127	0.85538	0.82279	0.53201	0.63494	0.42349	0.97103	0.97579	0.90534	0.81413	0.53025	0.38226	0.36226	0.45307	0.28458	0.28103	0.18733	0.21607	0.09568	0.04667	0.08111	0.01036	0.02764
452103	452.103	350.539	0.13488	0.08814	0.27647	0.84044	0.81677	0.50935	-0.01247	0.42442	0.64895	0.8749	0.99157	0.98295	0.99363	0.93839	0.56318	0.98869	0.83611	0.81646	0.81088	0.71534	0.81332	0.8456	0.8284	0.54893	0.63525	0.43802	0.99057	0.98317	0.85932	0.93088	0.46988	0.30563	0.4353	0.38788	0.3602	0.29159	0.21274	0.15149	0.10755	0.07795	0.05763	0.00669	0.03431
457360	457.36	350.676	0.12579	0.09062	0.26468	0.87445	0.87465	0.59114	0.28994	0.44674	0.64497	0.87482	0.99125	0.98627	0.99244	0.91158	0.5533	0.987	0.86201	0.88079	0.61663	0.70524	0.81972	0.85971	0.82357	0.542	0.64347	0.42563	0.98371	0.98456	0.86314	0.78169	0.44038	0.48171	0.5955	0.40627	0.2652	0.26306	0.16096	0.24083	0.1059	0.08162	0.06503	0.00723	0.01828
462618	462.618	350.813	0.12604	0.09062	0.26726	0.88904	0.90482	0.44604	0.33812	0.4181	0.63498	0.88559	0.99176	0.98835	0.99616	0.93705	0.53107	0.98871	0.8978	0.84176	0.69511	0.76966	0.82033	0.8523	0.82928	0.54691	0.64304	0.43489	0.98225	0.99321	0.88745	0.82125	0.64215	0.3643	0.29097	0.4507	0.39661	0.30861	0.11558	0.30287	0.10622	0.08239	0.06791	0.0136	0.0341
467874	467.874	350.952	0.12392	0.08818	0.25422	0.86423	0.82751	0.51752	0.24725	0.40376	0.64904	0.87595	0.97755	0.98513	0.98312	0.89911	0.60996	0.98815	0.82965	0.86234	0.62652	0.70693	0.8012	0.86596	0.81688	0.54193	0.63428	0.43371	0.98083	0.98239	0.9223	0.69791	0.50705	0.45706	0.27207	0.27835	0.30315	0.38391	0.1585	0.24651	0.09559	0.11505	0.06676	0.0091	0.01965
473129	473.129	351.1	0.12254	0.0898	0.25865	0.85066	0.75159	0.49682	0.11534	0.44845	0.62818	0.88	0.98208	0.98644	0.9873	0.88702	0.57619	0.98862	0.91021	0.81315	0.41804	0.7708	0.80577	0.84692	0.82743	0.54549	0.63368	0.43572	0.98537	0.97672	0.87718	0.82561	0.43374	0.28957	0.32044	0.48777	0.40309	0.20821	0.13674	0.15412	0.15077	0.12353	0.05581	0.01162	0.05157
478386	478.386	351.237	0.1312	0.09257	0.27455	0.86247	0.81904	0.42698	0.13432	0.43487	0.63689	0.8886	0.98734	0.98624	0.99583	0.91678	0.59724	0.98586	0.86227	0.84629	0.5506	0.7271	0.81984	0.86101	0.82697	0.54046	0.64523	0.44719	0.98402	0.98627	0.88593	0.71417	0.43944	0.46547	0.28445	0.39677	0.33316	0.27616	0.2347	0.18821	0.08418	0.11074	0.06237	0.01049	0.05038
483643	483.643	351.395	0.123	0.09144	0.2492	0.86307	0.86188	0.53714	0.22396	0.408	0.62646	0.88684	0.98036	0.98135	0.98338	0.90425	0.60051	0.98131	0.89455	0.77975	0.41332	0.73124	0.80362	0.85082	0.81811	0.54521	0.63917	0.44072	0.97	0.97245	0.90385	0.83315	0.71419	0.27641	0.31263	0.3773	0.18572	0.28045	0.19782	0.22303	0.12537	0.10771	0.05582	0.01125	-0.00227
488899	488.899	351.553	0.12562	0.09174	0.25796	0.84539	0.81761	0.4156	0.11809	0.39791	0.65238	0.89178	0.98058	0.98295	0.98548	0.90456	0.59753	0.98155	0.81375	0.77559	0.45344	0.71457	0.81837	0.85555	0.82094	0.52738	0.63732	0.42865	0.98329	0.97137	0.93328	0.83209	0.32488	0.22931	0.20961	0.36241	0.2119	0.27345	0.21021	0.18768	0.11903	0.08614	0.06164	0.0074	0.02973
494154	494.154	351.717	0.12172	0.0916	0.26675	0.84689	0.84529	0.56239	0.12445	0.42706	0.64601	0.88012	0.98226	0.97802	0.97967	0.89428	0.57505	0.98742	0.87313	0.77961	0.61286	0.72367	0.81506	0.83941	0.82062	0.54105	0.6294	0.4403	0.97865	0.97563	0.88904	0.77508	0.41376	0.4387	0.26563	0.36001	0.37368	0.19304	0.18081	0.16378	0.09709	0.09037	0.07273	0.00759	0.01518
499413	499.413	351.878	0.12514	0.09266	0.26858	0.86381	0.84636	0.38353	0.0327	0.43068	0.6644	0.88307	0.97607	0.97498	0.98061	0.92924	0.57622	0.97656	0.89919	0.81398	0.6335	0.72953	0.8097	0.8513	0.82473	0.54665	0.62843	0.4361	0.97766	0.97341	0.83012	0.7718	0.51588	0.28763	0.22179	0.26962	0.37952	0.14557	0.16308	0.1736	0.07289	0.09297	0.08852	0.01053	-0.0078
504669	504.669	352.036	0.12621	0.09178	0.2596	0.83745	0.86631	0.48604	0.26382	0.45106	0.62954	0.8789	0.98362	0.98182	0.98439	0.91008	0.63797	0.9804	0.93906	0.87312	0.50826	0.74208	0.79782	0.86021	0.82635	0.54645	0.63868	0.44437	0.99112	0.98228	0.92555	0.86014	0.3268	0.2742	0.25665	0.29383	0.27687	0.31058	0.16786	0.18801	0.07782	0.061	0.08286	0.00825	0.04714
509925	509.925	352.204	0.13442	0.09286	0.26059	0.85068	0.841	0.30946	0.22484	0.45192	0.65314	0.87375	0.98493	0.98277	0.98014	0.94544	0.5852	0.97995	0.8553	0.80306	0.73383	0.70746	0.8005	0.83736	0.81977	0.53392	0.63676	0.43441	0.98211	0.97916	0.92455	0.83464	0.70592	0.26949	0.42905	0.41256	0.28217	0.2007	0.15088	0.2043	0.12397	0.07602	0.04679	0.00903	0.0415
515178	515.178	352.371	0.12477	0.09202	0.25334	0.90893	0.84584	0.41671	0.01006	0.43865	0.63384	0.88252	0.98286	0.97953	0.98097	0.91651	0.59707	0.98759	0.86792	0.778	0.66106	0.71115	0.80834	0.85127	0.82347	0.52828	0.6328	0.43914	0.97644	0.97886	0.9295	0.76627	0.41011	0.49118	0.15945	0.34941	0.30135	0.32726	0.14444	0.20686	0.11497	0.0766	0.08335	0.0109	0.04449
520437	520.437	352.539	0.13001	0.09057	0.25973	0.83629	0.86351	0.50855	0.0705	0.42118	0.6078	0.88127	0.98745	0.98502	0.98911	0.92369	0.62727	0.98879	0.86173	0.80921	0.57135	0.72463	0.81415	0.8587	0.82268	0.53706	0.63861	0.44053	0.98414	0.98953	0.89688	0.80904	0.38451	0.35532	0.24969	0.40531	0.3658	0.16154	0.15985	0.32115	0.09015	0.09565	0.05647	0.00979	0.012
525693	525.693	352.719	0.12694	0.09297	0.26526	0.83776	0.80327	0.45823	0.14501	0.42084	0.64228	0.88957	0.98806	0.98449	0.98359	0.92565	0.56439	0.9906	0.87381	0.79451	0.4939	0.71275	0.81754	0.84212	0.81981	0.54711	0.63685	0.43442	0.97546	0.98922	0.9287	0.84108	0.39227	0.54456	0.24035	0.32677	0.18505	0.28957	0.11066	0.24728	0.07796	0.05906	0.08003	0.01123	0.0549
530950	530.95	352.904	0.12901	0.093	0.25841	0.86617	0.8625	0.43731	0.2961	0.45779	0.63923	0.86893	0.98602	0.98096	0.97858	0.92838	0.63008	0.99115	0.8809	0.7887	0.60878	0.67951	0.80943	0.84988	0.82111	0.52293	0.63566	0.43964	0.98508	0.98196	0.90349	0.89707	0.48995	0.42318	0.25352	0.48662	0.34526	0.19627	0.1809	0.18047	0.09192	0.07683	0.0742	0.00906	-0.00694
536205	536.205	353.079	0.13701	0.0912	0.26491	0.87679	0.8595	0.54353	0.18972	0.42386	0.6269	0.88482	0.98974	0.98253	0.99179	0.93486	0.59667	0.9853	0.88414	0.79915	0.49417	0.76229	0.82496	0.84933	0.81887	0.54412	0.64245	0.44662	0.97814	0.98783	0.91167	0.78227	0.34953	0.24013	0.32708	0.40687	0.14301	0.23475	0.1782	0.33571	0.09417	0.07058	0.06038	0.01536	0.0486
541463	541.463	353.26	0.13601	0.09248	0.26482	0.84846	0.74916	0.39596	0.10276	0.46013	0.6199	0.88936	0.98299	0.9838	0.98106	0.95981	0.63364	0.98669	0.86612	0.79051	0.53931	0.71283	0.81208	0.85592	0.82254	0.55079	0.63504	0.43674	0.98486	0.99227	0.92733	0.82035	0.52148	0.44394	0.39751	0.24535	0.18745	0.25179	0.17118	0.19421	0.10313	0.07935	0.06986	0.01206	0.04741
546718	546.718	353.437	0.12336	0.08896	0.26748	0.81078	0.87072	0.46166	0.07893	0.44563	0.66415	0.8814	0.99071	0.98349	0.9755	0.93372	0.5278	0.98251	0.8499	0.80231	0.4482	0.72565	0.81452	0.83981	0.81649	0.5302	0.63525	0.43443	0.97965	0.9729	0.84048	0.80618	0.58553	0.32687	0.18145	0.3467	0.20718	0.23382	0.17658	0.33565	0.0874	0.09894	0.09742	0.01222	0.03507
551977	551.977	353.62	0.127	0.08978	0.25751	0.86453	0.85147	0.42408	0.14561	0.41677	0.65898	0.88597	0.98355	0.97787	0.98362	0.93978	0.55627	0.99326	0.84197	0.81874	0.68303	0.7288	0.81423	0.84686	0.82622	0.5354	0.63619	0.44227	0.98423	0.98591	0.90036	0.85543	0.31298	0.19599	0.21487	0.43489	0.29684	0.23449	0.13175	0.27109	0.0807	0.09576	0.06776	0.00753	-0.00398
557235	557.235	353.821	0.12426	0.09006	0.24774	0.85184	0.82572	0.72734	0.08609	0.41918	0.62944	0.88112	0.97903	0.98498	0.98891	0.95091	0.56925	0.98063	0.92686	0.7146	0.59809	0.72058	0.82428	0.84799	0.82678	0.53271	0.63448	0.43627	0.97884	0.98691	0.94575	0.87091	0.49558	0.33189	0.33865	0.40138	0.30643	0.32433	0.17222	0.22835	0.1146	0.0858	0.07569	0.00502	0.07065
562491	562.491	354.011	0.12821	0.09135	0.26365	0.85979	0.87914	0.39193	0.06638	0.43418	0.64199	0.87843	0.98651	0.98831	0.98438	0.94919	0.73582	0.98433	0.89146	0.82372	0.63802	0.75188	0.82923	0.86007	0.83239	0.54468	0.6402	0.43297	0.97635	0.98497	0.87289	0.88702	0.42444	0.23831	0.5495	0.31803	0.34973	0.23347	0.15704	0.16169	0.11296	0.07824	0.08195	0.00742	-0.0012
567746	567.746	354.198	0.1286	0.08913	0.25722	0.84232	0.84347	0.401	-0.01835	0.40926	0.64742	0.87936	0.98202	0.98588	0.98589	0.86	0.62905	0.98325	0.90247	0.83679	0.52559	0.75966	0.81472	0.84893	0.82884	0.53793	0.63265	0.44091	0.97176	0.9737	0.91354	0.82751	0.45707	0.3586	0.14512	0.40151	0.23971	0.28593	0.16308	0.1957	0.11213	0.05823	0.06177	0.01104	0.02796
573002	573.002	354.381	0.12645	0.09088	0.25867	0.86434	0.83089	0.40225	0.33869	0.44649	0.63755	0.89121	0.98373	0.9816	0.98601	0.90944	0.77234	0.98104	0.86754	0.8233	0.62012	0.71381	0.81993	0.85412	0.83221	0.54342	0.64006	0.44003	0.98081	0.98732	0.84242	0.76527	0.44034	0.37345	0.53166	0.38142	0.27365	0.27461	0.16469	0.22052	0.11226	0.08654	0.09009	0.00977	0.02606
578260	578.26	354.582	0.12953	0.08995	0.27309	0.82424	0.79198	0.42398	0.02355	0.46109	0.63752	0.87954	0.98223	0.98501	0.9817	0.94573	0.71273	0.98244	0.87291	0.76657	0.58318	0.72036	0.80341	0.85485	0.81891	0.54397	0.63631	0.44456	0.97351	0.9828	0.87448	0.84842	0.43153	0.41511	0.36315	0.4229	0.18607	0.31091	0.17905	0.18561	0.08442	0.06299	0.06586	0.00748	-0.02678
583513	583.513	354.772	0.12881	0.09127	0.25335	0.84695	0.78799	0.37131	0.28055	0.4196	0.67503	0.89019	0.98402	0.97877	0.98545	0.92722	0.63164	0.99118	0.89786	0.86261	0.69626	0.71705	0.80705	0.8527	0.82358	0.54305	0.63999	0.43635	0.99265	0.98541	0.88453	0.83768	0.3204	0.3447	0.49219	0.43424	0.26924	0.32368	0.14228	0.21216	0.1005	0.06085	0.06192	0.00741	0.00652
588768	588.768	354.972	0.13223	0.08971	0.2783	0.88115	0.85329	0.49534	0.22236	0.47283	0.64261	0.88202	0.99078	0.99172	0.99332	0.94725	0.60709	0.9857	0.93102	0.9039	0.60086	0.7379	0.82608	0.85413	0.83674	0.54279	0.63754	0.44419	0.9835	0.99214	0.93087	0.79125	0.43738	0.33115	0.35944	0.36607	0.29196	0.27792	0.16983	0.28152	0.12436	0.05774	0.06728	0.01172	0.03296
594025	594.025	355.167	0.12721	0.09183	0.26532	0.88372	0.82618	0.39492	0.23212	0.4153	0.6671	0.87771	0.99165	0.99023	0.97979	0.9369	0.55198	0.98439	0.88972	0.83859	0.58786	0.7345	0.8125	0.84686	0.82295	0.53852	0.6356	0.44041	0.98738	0.98622	0.8863	0.78934	0.50386	0.35998	0.2276	0.42808	0.40809	0.25576	0.24466	0.1712	0.08304	0.10842	0.07238	0.00878	0.0047
599279	599.279	355.352	0.12646	0.08961	0.26275	0.84698	0.82818	0.40063	0.28631	0.42184	0.62207	0.88263	0.98832	0.97792	0.98433	0.90562	0.74049	0.9868	0.90696	0.73817	0.61288	0.72809	0.80219	0.85681	0.82825	0.53476	0.63281	0.43616	0.97963	0.98333	0.86407	0.86591	0.34416	0.42322	0.41461	0.31337	0.33577	0.32423	0.11719	0.29979	0.07621	0.07955	0.07146	0.00858	0.0286
604534	604.534	355.543	0.13232	0.09098	0.27022	0.876	0.86714	0.58653	0.09334	0.39939	0.66654	0.88226	0.99382	0.99138	0.99044	0.95553	0.71754	0.98639	0.92747	0.76245	0.64461	0.73053	0.82532	0.85078	0.8329	0.54798	0.64126	0.44301	0.99298	0.98669	0.88211	0.80994	0.36308	0.37247	0.28827	0.36297	0.319	0.27972	0.12437	0.08525	0.10246	0.08602	0.0708	0.01111	0.00592
609793	609.793	355.753	0.12408	0.08875	0.26868	0.81805	0.85707	0.42664	0.02192	0.41526	0.64875	0.88492	0.99013	0.98864	0.98538	0.88375	0.5716	0.98726	0.86964	0.84466	0.48981	0.72716	0.84124	0.85802	0.82188	0.52707	0.64265	0.43107	0.97877	0.98801	0.91942	0.90237	0.3665	0.4158	0.28844	0.34773	0.26423	0.32483	0.13811	0.18095	0.10441	0.0773	0.08308	0.01048	0.02337
615048	615.048	355.963	0.12771	0.09134	0.26661	0.86298	0.82534	0.54455	0.0922	0.43449	0.64941	0.89305	0.99133	0.98962	0.9917	0.95577	0.61656	0.99429	0.86643	0.82415	0.56108	0.75213	0.84081	0.85978	0.83676	0.54688	0.6457	0.44589	0.99894	1	0.92131	0.83799	0.47964	0.64183	0.5103	0.37095	0.42907	0.24171	0.11442	0.20405	0.08006	0.08112	0.0844	0.0108	0.02379
620305	620.305	356.172	0.1316	0.08984	0.27049	0.85563	0.87636	0.56312	0.12071	0.41507	0.62878	0.89962	0.99603	0.99495	0.99454	0.96515	0.59333	0.99265	0.91344	0.80758	0.53514	0.68928	0.82653	0.84813	0.8417	0.53766	0.64546	0.44328	0.99585	0.99504	0.95209	0.8564	0.50574	0.31565	0.37429	0.36556	0.31092	0.31574	0.17368	0.29262	0.10507	0.09641	0.08439	0.01018	0.01996
625563	625.563	356.364	0.13326	0.09012	0.2636	0.86413	0.88421	0.37983	0.38073	0.42913	0.64809	0.89509	0.99594	0.9889	0.99165	0.91584	0.54907	0.99452	0.84687	0.82031	0.52326	0.69425	0.82241	0.85489	0.8326	0.55278	0.64729	0.43763	0.98638	0.98759	0.92146	0.77946	0.39663	0.5846	0.37219	0.32329	0.27481	0.22914	0.12317	0.1956	0.09388	0.09729	0.09105	0.00957	0.00329
630820	630.82	356.554	0.12862	0.09141	0.26128	0.86372	0.90124	0.32439	0.11008	0.44752	0.6492	0.8902	0.99312	0.99002	0.99317	0.92287	0.63104	0.99057	0.80318	0.79452	0.54253	0.74154	0.81572	0.84216	0.8277	0.54697	0.63753	0.44699	0.98588	0.98804	0.91961	0.75447	0.3996	0.35152	0.3239	0.46485	0.31189	0.38483	0.13763	0.21914	0.10548	0.08351	0.10725	0.01009	0.0279
636077	636.077	356.774	0.13227	0.09241	0.24914	0.87526	0.83473	0.56261	0.20834	0.4761	0.63271	0.90164	0.99811	0.98438	0.99369	0.94167	0.5261	0.99637	0.83868	0.85812	0.62601	0.70614	0.82756	0.85817	0.8358	0.54725	0.64297	0.44618	0.98719	0.99874	0.88178	0.8346	0.56238	0.33047	0.41391	0.33542	0.40702	0.23924	0.18208	0.26506	0.10302	0.0665	0.07392	0.00745	0.04458
641334	641.334	356.975	0.13203	0.09064	0.26911	0.85069	0.81913	0.40543	0.08636	0.4697	0.64816	0.89599	0.98626	0.9899	0.99582	0.94791	0.66175	0.98373	0.88146	0.77446	0.57356	0.72106	0.8228	0.85575	0.83182	0.53888	0.64794	0.44834	0.98737	0.98736	0.87067	0.84601	0.48222	0.40438	0.29015	0.40852	0.24335	0.17784	0.1581	0.2125	0.10605	0.09266	0.07682	0.0063	0.00471
646590	646.59	357.194	0.13006	0.08875	0.26215	0.88557	0.7889	0.61669	0.20344	0.46657	0.6438	0.88048	0.98996	0.98915	0.98885	0.91255	0.69221	0.9905	0.89897	0.76697	0.45247	0.72796	0.81056	0.87168	0.8276	0.53584	0.64509	0.435	0.99079	0.9853	0.90737	0.78569	0.38227	0.46649	0.37551	0.40448	0.31975	0.2777	0.21676	0.20512	0.09232	0.08583	0.08739	0.01315	0.03242
651848	651.848	357.375	0.12628	0.09097	0.25808	0.86305	0.81178	0.32836	0.20682	0.43352	0.62368	0.89226	0.99099	0.98547	0.99175	0.92966	0.57893	0.98991	0.90773	0.82116	0.67124	0.72513	0.82787	0.8602	0.83676	0.5403	0.64807	0.45172	0.99167	0.98835	0.89827	0.82848	0.42269	0.52365	0.46089	0.36404	0.33267	0.26625	0.21722	0.25533	0.08301	0.07603	0.06754	0.01304	0.05714
657101	657.101	357.592	0.12551	0.09002	0.26246	0.84731	0.81689	0.29194	0.23097	0.40868	0.64737	0.88451	0.98514	0.98729	0.99137	0.94563	0.57107	0.98132	0.91931	0.82561	0.57898	0.74277	0.82113	0.86412	0.82883	0.54747	0.64018	0.43057	0.99284	0.99506	0.87104	0.83382	0.44728	0.52511	0.62632	0.33722	0.24069	0.2817	0.16179	0.19146	0.08003	0.08137	0.05422	0.0091	0.04003
662360	662.36	357.806	0.13007	0.09081	0.24717	0.83947	0.84394	0.49161	0.24007	0.45604	0.6555	0.88144	0.9884	0.98421	0.98753	0.94783	0.59689	0.98716	0.82107	0.80038	0.74114	0.736	0.81474	0.85866	0.83526	0.53523	0.64354	0.43735	0.98547	0.98536	0.93081	0.84515	0.47043	0.35904	0.44638	0.36925	0.30822	0.20121	0.2298	0.19579	0.08218	0.0618	0.08604	0.00932	0.09336
667618	667.618	358.007	0.12993	0.0908	0.26094	0.85929	0.83199	0.51584	0.22017	0.42848	0.65304	0.88117	0.98385	0.98766	0.98449	0.92668	0.57629	0.99506	0.88795	0.84001	0.53756	0.6925	0.81983	0.86086	0.8257	0.53426	0.64446	0.4357	0.99202	0.98405	0.88476	0.80365	0.4125	0.41816	0.56285	0.42553	0.35731	0.27034	0.17733	0.24335	0.10825	0.0824	0.07581	0.01396	0.05309
672876	672.876	358.21	0.12091	0.09001	0.25972	0.84762	0.81992	0.43214	0.26716	0.42239	0.64284	0.87933	0.99049	0.98015	0.98492	0.89316	0.52324	0.9828	0.85217	0.78079	0.65019	0.74391	0.80919	0.86151	0.82431	0.54593	0.63589	0.43664	0.97923	0.9822	0.8714	0.88643	0.48825	0.47862	0.3171	0.34402	0.26057	0.26434	0.1263	0.22869	0.12422	0.08383	0.09079	0.01072	0.02729
678133	678.133	358.423	0.12212	0.09137	0.27859	0.87571	0.86669	0.42375	0.31737	0.42301	0.65186	0.88705	1	0.9867	0.99077	0.89439	0.6323	0.99143	0.9073	0.84097	0.71734	0.72491	0.82386	0.85814	0.83155	0.54959	0.64652	0.45064	0.98194	0.98962	0.85345	0.76708	0.557	0.45752	0.45251	0.37996	0.22877	0.18792	0.19232	0.14509	0.12488	0.08733	0.07791	0.01085	0.04164
683391	683.391	358.627	0.12531	0.08968	0.2662	0.90425	0.85539	0.47907	0.06047	0.44385	0.64455	0.89163	0.98918	0.98774	0.98705	0.95114	0.57946	0.98825	0.86651	0.79376	0.561	0.71632	0.82002	0.86459	0.83204	0.55704	0.63984	0.44495	0.98419	0.98571	0.85753	0.73351	0.56805	0.42561	0.4839	0.3918	0.28077	0.22583	0.11245	0.14998	0.11197	0.09377	0.08523	0.01206	0.06999
688647	688.647	358.847	0.13033	0.09261	0.25266	0.90378	0.86467	0.42843	0.47336	0.441	0.63542	0.88197	0.98573	0.98943	0.99266	0.96384	0.60642	0.99359	0.84316	0.79115	0.58391	0.74432	0.81828	0.85917	0.82933	0.54268	0.64897	0.43422	0.98164	0.99444	0.88865	0.74539	0.4172	0.47212	0.47553	0.39481	0.25634	0.36698	0.21108	0.25868	0.10395	0.06815	0.07689	0.00877	0.05732
693902	693.902	359.062	0.13425	0.0904	0.25943	0.87062	0.81424	0.58328	0.096	0.42817	0.66752	0.88029	0.98773	0.99179	0.98977	0.95209	0.4663	0.98439	0.85986	0.81953	0.62749	0.70003	0.83379	0.85456	0.83607	0.5445	0.64716	0.44201	0.9881	0.99031	0.91787	0.78817	0.5063	0.66265	0.59265	0.3629	0.43322	0.30969	0.13899	0.18654	0.09704	0.09112	0.05938	0.01005	0.03379
699158	699.158	359.274	0.12571	0.09103	0.26459	0.8688	0.83536	0.41146	0.22785	0.44902	0.64331	0.89266	0.98884	0.982	0.9846	0.92908	0.67643	0.99084	0.90068	0.85651	0.54951	0.71079	0.83161	0.8467	0.82944	0.5189	0.64445	0.44021	0.99312	0.98782	0.88705	0.82593	0.33397	0.50275	0.39395	0.33632	0.27868	0.30332	0.14257	0.17153	0.0772	0.09435	0.08606	0.00871	0.03927
704417	704.417	359.478	0.12713	0.09319	0.2579	0.87456	0.80665	0.53606	0.27841	0.42513	0.64317	0.88623	0.98996	0.98137	0.99339	0.93216	0.63817	0.98903	0.88049	0.89038	0.60097	0.72744	0.81627	0.85439	0.83271	0.55619	0.64035	0.44193	0.9967	0.98891	0.91769	0.80158	0.6089	0.36923	0.42913	0.3846	0.34163	0.15694	0.11151	0.2195	0.08171	0.08027	0.07669	0.01324	0.0341
709676	709.676	359.69	0.13233	0.09208	0.25752	0.84518	0.89539	0.37839	0.37586	0.46492	0.63653	0.89644	0.99695	0.99769	0.99621	0.94745	0.56969	0.99552	0.87074	0.83012	0.39456	0.74698	0.82678	0.85831	0.83653	0.54752	0.64329	0.44395	0.9998	0.99951	0.86215	0.79436	0.41983	0.4353	0.49061	0.41844	0.17073	0.24808	0.1576	0.21039	0.07975	0.09561	0.07869	0.01581	0.03867
714933	714.933	359.909	0.12978	0.0914	0.25446	0.83764	0.81286	0.66145	0.32849	0.42933	0.65971	0.89256	0.98763	0.991	0.99337	0.95325	0.73544	0.99363	0.86927	0.8081	0.59452	0.734	0.83017	0.85711	0.83007	0.54436	0.63998	0.44053	0.98624	0.99299	0.94019	0.84486	0.68719	0.38514	0.41042	0.43759	0.27552	0.1665	0.12515	0.21372	0.08611	0.07421	0.11112	0.01231	0.06077
720190	720.19	360.099	0.1356	0.0936	0.26281	0.86007	0.85201	0.45829	0.27509	0.42118	0.62695	0.88158	0.987	0.98959	0.99099	0.95017	0.60131	0.98719	0.8915	0.81289	0.50462	0.71887	0.82291	0.85778	0.83341	0.53728	0.6464	0.44144	0.99242	0.98273	0.8592	0.81209	0.57942	0.51012	0.43812	0.47726	0.28181	0.20383	0.13062	0.25829	0.10199	0.09287	0.06165	0.01075	0.02328
725447	725.447	360.319	0.12942	0.09172	0.26196	0.86428	0.80772	0.48136	0.3153	0.40619	0.64846	0.89274	0.98621	0.98253	0.99218	0.92283	0.68696	0.98706	0.84255	0.85261	0.56883	0.71332	0.80531	0.85185	0.82864	0.54322	0.64511	0.44061	0.99082	0.99078	0.88955	0.78377	0.48553	0.32133	0.39903	0.34061	0.27435	0.26686	0.12312	0.2103	0.09775	0.07692	0.08131	0.01096	0.04538
730704	730.704	360.539	0.12821	0.09309	0.25697	0.88328	0.81912	0.48168	0.0677	0.41978	0.66702	0.8904	0.98861	0.98892	0.98672	0.90605	0.59135	0.98881	0.87762	0.83883	0.5736	0.7366	0.82797	0.85796	0.8277	0.54645	0.64229	0.44096	0.97844	0.99879	0.91569	0.82619	0.50149	0.33471	0.42633	0.33558	0.34108	0.31324	0.20777	0.25292	0.11395	0.06196	0.09988	0.01153	0.09283
735960	735.96	360.745	0.1321	0.09578	0.2646	0.89208	0.79772	0.4569	0.18382	0.43337	0.68229	0.89543	0.98421	0.9908	0.98555	0.95744	0.61201	0.98764	0.88202	0.81869	0.59865	0.7321	0.81546	0.87863	0.8315	0.54933	0.64319	0.44044	0.98604	0.98919	0.94848	0.85627	0.44955	0.46084	0.44561	0.38313	0.40793	0.28559	0.17318	0.19093	0.11443	0.07461	0.08654	0.01333	0.08357
741214	741.214	360.96	0.12972	0.094	0.27015	0.88429	0.78847	0.35397	0.2132	0.45526	0.6524	0.8999	0.99385	0.98931	0.98642	0.87357	0.51617	0.99017	0.86858	0.84435	0.4918	0.7116	0.83834	0.86916	0.83282	0.5555	0.64421	0.44114	0.99346	0.97992	0.91605	0.86805	0.53056	0.47773	0.57135	0.51093	0.31934	0.34905	0.14946	0.18705	0.10059	0.0986	0.08188	0.01328	0.01393
746470	746.47	361.16	0.12618	0.09349	0.26818	0.8579	0.89488	0.6921	0.11979	0.44816	0.64495	0.88858	0.98675	0.98467	0.98774	0.92923	0.60285	0.99019	0.9144	0.81527	0.56559	0.73959	0.81867	0.85915	0.83204	0.54323	0.64151	0.44832	0.98712	0.9833	0.90847	0.77442	0.44384	0.49685	0.50466	0.29133	0.41256	0.29325	0.11165	0.2358	0.07558	0.11416	0.07351	0.00824	0.07613
751727	751.727	361.38	0.12877	0.09336	0.265	0.85205	0.84038	0.38653	0.19582	0.47425	0.63085	0.88546	0.99577	0.99621	0.98691	0.91258	0.60794	0.99451	0.93452	0.80363	0.55286	0.73139	0.81624	0.86206	0.83486	0.56362	0.64368	0.45322	0.99046	0.99873	0.90303	0.83785	0.4418	0.37298	0.35172	0.33337	0.34559	0.21143	0.13828	0.18654	0.09332	0.06394	0.05363	0.01317	0.01261
756984	756.984	361.596	0.13722	0.09544	0.26588	0.8761	0.82446	0.36692	0.15359	0.46176	0.67467	0.88517	0.99687	0.9945	0.9877	0.95953	0.59142	0.99076	0.90679	0.8511	0.62313	0.71874	0.82426	0.8425	0.83331	0.56044	0.64459	0.44477	0.98673	0.99255	0.95055	0.76051	0.64229	0.46019	0.41632	0.41319	0.38709	0.28062	0.14524	0.23511	0.10124	0.08637	0.05872	0.02403	0.05046
762239	762.239	361.821	0.12894	0.09389	0.26747	0.86415	0.8378	0.47766	0.15335	0.42591	0.60833	0.89531	0.99186	0.9855	0.98943	0.90743	0.57365	0.98659	0.87968	0.83579	0.49791	0.76309	0.80958	0.8672	0.83685	0.5504	0.64704	0.44075	0.97925	0.98238	0.94195	0.81721	0.53788	0.30674	0.54635	0.40759	0.19661	0.14759	0.12907	0.21982	0.08805	0.06215	0.06997	0.01903	0.04813
767495	767.495	362.021	0.13893	0.09682	0.27222	0.82699	0.78268	0.6118	0.51522	0.43162	0.64867	0.89781	0.98807	0.99099	0.99263	0.9633	0.6395	0.98697	0.89674	0.84562	0.52617	0.74254	0.83023	0.84515	0.83161	0.55413	0.65162	0.44716	0.98593	0.98776	0.94139	0.84758	0.60453	0.51206	0.37517	0.41554	0.27903	0.31173	0.12359	0.27767	0.09956	0.08272	0.08596	0.01073	0.04165
772750	772.75	362.224	0.1319	0.09638	0.27064	0.84864	0.88715	0.43665	0.28716	0.44308	0.65288	0.88148	0.99231	0.9871	0.98886	0.90781	0.64476	0.99422	0.90576	0.86089	0.5818	0.73645	0.82773	0.86012	0.83362	0.54271	0.64246	0.44988	0.99181	0.99117	0.90652	0.86815	0.45695	0.53312	0.46178	0.44333	0.26995	0.39813	0.24026	0.19965	0.089	0.07737	0.05644	0.01561	0.02797
778007	778.007	362.441	0.12699	0.09406	0.25573	0.87013	0.85105	0.43574	0.22833	0.46234	0.64619	0.90102	0.99615	0.99192	0.98814	0.94298	0.6954	0.99438	0.8938	0.84505	0.47424	0.72352	0.8156	0.8586	0.83531	0.55042	0.63968	0.44576	0.9944	0.98942	0.90493	0.83236	0.40013	0.36625	0.35432	0.36275	0.29183	0.36999	0.13945	0.26711	0.07752	0.07799	0.08377	0.01413	0.01515
783267	783.267	362.672	0.13627	0.09404	0.25474	0.82705	0.84217	0.35787	0.15758	0.43894	0.6373	0.88191	0.9894	0.99478	0.98733	0.96564	0.56063	0.98081	0.91494	0.80772	0.451	0.72181	0.81079	0.85224	0.83118	0.54985	0.64881	0.44523	0.98746	0.98589	0.92897	0.89879	0.43885	0.31808	0.36818	0.36125	0.26713	0.31801	0.1198	0.28583	0.09193	0.07509	0.09408	0.01191	0.03517
788523	788.523	362.872	0.13151	0.09552	0.25932	0.85725	0.81719	0.33781	0.11617	0.3775	0.6464	0.89391	0.9935	0.99659	0.99337	0.92334	0.74189	0.99461	0.84718	0.84299	0.4882	0.76875	0.84352	0.86046	0.83079	0.54216	0.64272	0.44672	0.99799	0.99514	0.95726	0.88833	0.48619	0.3102	0.40307	0.35621	0.37278	0.3074	0.12447	0.24438	0.09533	0.08829	0.05486	0.01205	0.02846
793779	793.779	363.089	0.13502	0.09378	0.25992	0.85196	0.83525	0.46127	0.18294	0.43663	0.64171	0.88717	0.99192	0.98167	0.99328	0.93994	0.63317	0.99001	0.92645	0.7999	0.61693	0.71401	0.82642	0.84904	0.83645	0.55634	0.64221	0.44637	0.98563	0.98364	0.90617	0.88613	0.51237	0.25719	0.60598	0.34297	0.1951	0.16403	0.19126	0.18833	0.08779	0.11164	0.07463	0.01293	0.0326
799036	799.036	363.297	0.13134	0.09512	0.26523	0.84783	0.8161	0.43792	0.15613	0.42764	0.64905	0.88899	0.99027	0.98786	0.99347	0.93302	0.56682	0.98339	0.91917	0.81299	0.39806	0.74382	0.80958	0.86744	0.83435	0.55501	0.64293	0.44026	0.98565	0.99	0.9481	0.88928	0.45127	0.32937	0.26336	0.33899	0.28872	0.3001	0.15834	0.18393	0.10591	0.08268	0.06894	0.01286	0.03693
804291	804.291	363.503	0.1292	0.09547	0.26271	0.84114	0.84664	0.39353	0.20367	0.39811	0.66093	0.87898	0.98969	0.98516	0.98773	0.96255	0.77066	0.98332	0.8886	0.86333	0.54252	0.71883	0.82153	0.85525	0.83254	0.54585	0.64119	0.44014	0.9837	0.99295	0.89026	0.76076	0.40293	0.37538	0.35909	0.33148	0.23416	0.31785	0.08503	0.1451	0.08883	0.0682	0.06673	0.01322	0.0324
809547	809.547	363.724	0.13322	0.09657	0.26921	0.85213	0.89587	0.53203	0.28268	0.45455	0.63504	0.88688	0.99195	0.98654	0.98731	0.90901	0.5885	0.98876	0.9188	0.80191	0.49761	0.74684	0.82646	0.84916	0.83079	0.5542	0.64307	0.44593	0.9906	0.98645	0.90363	0.78944	0.65885	0.39323	0.28994	0.40023	0.35953	0.18436	0.16093	0.19527	0.0947	0.11195	0.06349	0.01571	0.00428
814803	814.803	363.943	0.13277	0.09575	0.25532	0.84994	0.89519	0.48678	0.12644	0.42597	0.65521	0.89865	0.98118	0.99355	0.99406	0.98386	0.73761	0.98783	0.9315	0.82117	0.49073	0.71386	0.82262	0.86253	0.83803	0.54755	0.63998	0.44389	0.99062	0.99419	0.94866	0.8042	0.42742	0.27888	0.38207	0.31141	0.26093	0.29134	0.12938	0.20242	0.11704	0.10831	0.07533	0.01035	0.02564
820058	820.058	364.144	0.12772	0.09396	0.26609	0.86788	0.923	0.43496	0.1034	0.43113	0.66268	0.88909	0.98686	0.98683	0.9827	0.93764	0.53065	0.98352	0.86032	0.86796	0.51446	0.75354	0.82855	0.86164	0.83668	0.55062	0.64029	0.444	0.98341	0.98219	0.8829	0.89784	0.26072	0.43371	0.37208	0.3682	0.23249	0.2449	0.1424	0.22574	0.18052	0.06762	0.07589	0.01369	0.00447
825316	825.316	364.372	0.12898	0.09608	0.25567	0.86096	0.86332	0.49848	0.11248	0.44241	0.62974	0.87646	0.98424	0.98289	0.98096	0.92173	0.68363	0.97817	0.8754	0.82595	0.62388	0.70616	0.81595	0.84542	0.83084	0.54706	0.64268	0.44345	0.97212	0.9788	0.90542	0.7485	0.46631	0.23433	0.52782	0.25921	0.27608	0.28052	0.21584	0.12659	0.09737	0.08062	0.07478	0.011	0.06675
830571	830.571	364.594	0.12859	0.09525	0.26269	0.85329	0.86459	0.42614	0.51579	0.41653	0.63539	0.89355	0.98495	0.98761	0.98558	0.97188	0.64917	0.98599	0.90339	0.80561	0.57747	0.72948	0.79293	0.86395	0.82867	0.53691	0.63501	0.44404	0.98086	0.98153	0.93916	0.87324	0.35201	0.34272	0.37384	0.3612	0.31275	0.28086	0.13847	0.20439	0.08643	0.07631	0.09206	0.01185	0.04289
835828	835.828	364.804	0.13729	0.09952	0.28299	0.85174	0.77318	0.42326	0.18981	0.44993	0.6562	0.88331	0.99314	0.98406	0.98113	0.93986	0.5106	0.97606	0.91411	0.81054	0.60409	0.74043	0.82313	0.86898	0.82542	0.54289	0.64378	0.44663	0.98657	0.97506	0.88452	0.78889	0.45859	0.52737	0.30599	0.46503	0.27388	0.24158	0.1915	0.18104	0.08342	0.07045	0.06966	0.01119	0.01356
841081	841.081	365.008	0.13527	0.09743	0.25804	0.79136	0.80598	0.66824	0.24095	0.39905	0.6316	0.88836	0.98714	0.98779	0.98859	0.90195	0.65974	0.98313	0.89991	0.82223	0.50159	0.73766	0.81785	0.85988	0.81915	0.54847	0.64521	0.44078	0.97985	0.98699	0.92951	0.79028	0.36936	0.28009	0.41016	0.3713	0.31255	0.27929	0.18439	0.18292	0.09318	0.08404	0.1038	0.00944	0.06398
846338	846.338	365.235	0.13761	0.09577	0.26466	0.85017	0.87713	0.41263	0.22672	0.42995	0.66925	0.88448	0.99137	0.99246	0.98871	0.94664	0.62424	0.98276	0.93601	0.806	0.56244	0.69208	0.82347	0.85109	0.83266	0.53801	0.63841	0.44879	0.98093	0.98223	0.95784	0.76263	0.56187	0.45863	0.44082	0.30743	0.23948	0.21386	0.17872	0.22763	0.08938	0.09814	0.0447	0.01149	0.06187
851594	851.594	365.446	0.12136	0.09606	0.25628	0.83722	0.84411	0.52508	0.1073	0.43742	0.64295	0.88717	0.98696	0.97463	0.98321	0.91824	0.62087	0.97686	0.91405	0.80238	0.48752	0.73303	0.81755	0.84258	0.82542	0.54616	0.64035	0.44672	0.98092	0.97416	0.93478	0.86458	0.46467	0.39678	0.39807	0.39401	0.36999	0.19633	0.15756	0.15882	0.10425	0.06959	0.06838	0.01369	0.01495
856851	856.851	365.665	0.1237	0.09995	0.25528	0.87106	0.83889	0.46944	0.4005	0.44796	0.63457	0.892	0.98335	0.98234	0.98883	0.91521	0.62538	0.97967	0.84934	0.76534	0.41255	0.72087	0.82828	0.85575	0.83283	0.52944	0.64782	0.44033	0.97467	0.98787	0.91698	0.88918	0.47012	0.28898	0.43315	0.45454	0.19227	0.2347	0.23057	0.19445	0.10628	0.08694	0.07046	0.01405	0.09131
862109	862.109	365.876	0.13048	0.09913	0.25686	0.8371	0.82656	0.78886	0.20456	0.38719	0.64303	0.89195	0.99596	0.98207	0.98367	0.92293	0.51234	0.97808	0.85585	0.79913	0.43771	0.75967	0.8201	0.85311	0.83574	0.54584	0.63801	0.43839	0.9826	0.98633	0.9377	0.78539	0.47589	0.53682	0.31404	0.43814	0.27936	0.23734	0.14511	0.20202	0.11924	0.0949	0.07035	0.01703	-0.000470478
867368	867.368	366.096	0.12776	0.10209	0.27738	0.86937	0.85779	0.65462	0.16477	0.44462	0.62679	0.86745	0.9809	0.97918	0.9773	0.89878	0.62917	0.98188	0.87113	0.87445	0.59263	0.70087	0.83453	0.85381	0.82487	0.54246	0.63335	0.43874	0.97584	0.97096	0.92093	0.80361	0.50031	0.43619	0.3284	0.27187	0.41931	0.27159	0.15202	0.19012	0.1137	0.09487	0.05899	0.00961	0.0439
872621	872.621	366.315	0.13211	0.10023	0.26569	0.87171	0.79052	0.63551	0.12352	0.44065	0.66552	0.87278	0.98484	0.98546	0.98615	0.93158	0.61089	0.97691	0.88237	0.79515	0.61349	0.73695	0.81267	0.84258	0.83602	0.54702	0.64191	0.4482	0.97829	0.98408	0.91559	0.79947	0.45525	0.57255	0.31883	0.32834	0.30512	0.23433	0.16641	0.1407	0.09562	0.09386	0.06373	0.01493	0.00692
877878	877.878	366.52	0.13386	0.10157	0.26844	0.85755	0.82349	0.48873	0.31248	0.47607	0.64888	0.88987	0.98691	0.97812	0.97864	0.92125	0.52422	0.98016	0.85719	0.75971	0.62574	0.70907	0.81013	0.84933	0.82367	0.5485	0.64446	0.44169	0.97951	0.97899	0.95234	0.83964	0.59523	0.34341	0.46215	0.49978	0.49409	0.1668	0.24188	0.23818	0.06839	0.0957	0.0709	0.01296	0.000971802
883133	883.133	366.733	0.12323	0.10189	0.26311	0.83997	0.84998	0.50099	0.10545	0.44037	0.64644	0.88036	0.98467	0.97642	0.98159	0.94086	0.57223	0.97977	0.88442	0.86614	0.66815	0.75966	0.79975	0.85252	0.82341	0.53992	0.63634	0.4469	0.97549	0.9738	0.92912	0.83361	0.43271	0.36059	0.32992	0.58146	0.32965	0.14083	0.1482	0.13988	0.07396	0.10725	0.06715	0.01374	0.03342
888388	888.388	366.957	0.12955	0.10324	0.2555	0.86719	0.77263	0.4505	0.2925	0.42614	0.62303	0.8739	0.97477	0.97927	0.97888	0.94779	0.47695	0.96955	0.93457	0.71965	0.54334	0.66221	0.80736	0.85304	0.81931	0.54469	0.63925	0.43947	0.97181	0.97841	0.93596	0.80073	0.43662	0.35529	0.29381	0.26172	0.37827	0.35374	0.19708	0.16232	0.07814	0.0817	0.06122	0.0146	0.05237
893644	893.644	367.169	0.12899	0.10183	0.26031	0.8868	0.81472	0.45998	0.14716	0.47634	0.65025	0.87146	0.98103	0.97839	0.98121	0.91252	0.52807	0.97715	0.93087	0.82304	0.61418	0.71176	0.82337	0.84543	0.83163	0.54599	0.64045	0.43793	0.97945	0.98168	0.87565	0.8232	0.50633	0.30247	0.38594	0.41198	0.26186	0.2431	0.11097	0.22237	0.10756	0.10085	0.06998	0.01383	0.03763
898900	898.9	367.387	0.12587	0.10377	0.26862	0.87665	0.85012	0.50671	0.0744	0.43991	0.60418	0.87275	0.98162	0.97112	0.98155	0.89518	0.52714	0.9755	0.90557	0.79819	0.53217	0.71593	0.82717	0.84088	0.81923	0.54016	0.64318	0.43139	0.97309	0.969	0.93265	0.79563	0.49171	0.37614	0.51054	0.41407	0.36341	0.23582	0.15206	0.19295	0.13593	0.09873	0.06916	0.02273	0.05028
904155	904.155	367.601	0.13095	0.10238	0.26334	0.86722	0.78185	0.44792	0.44622	0.44295	0.62954	0.88293	0.98068	0.98318	0.9796	0.94229	0.52116	0.97696	0.87562	0.78245	0.4807	0.74487	0.81237	0.84167	0.82055	0.54281	0.63748	0.44566	0.97448	0.97147	0.91264	0.81964	0.4821	0.31055	0.41862	0.27685	0.31545	0.18064	0.17673	0.17647	0.10463	0.08689	0.04728	0.01395	0.02395
909411	909.411	367.818	0.1303	0.10321	0.2586	0.84646	0.83932	0.32615	0.24585	0.41772	0.64072	0.87618	0.98134	0.97364	0.9779	0.90912	0.53892	0.97363	0.83219	0.85415	0.53739	0.70808	0.80989	0.84734	0.82038	0.54266	0.63196	0.43108	0.96955	0.96997	0.89189	0.82345	0.5795	0.2197	0.30026	0.422	0.26669	0.30568	0.13471	0.15124	0.13297	0.07473	0.07254	0.01564	0.07399
914669	914.669	368.03	0.12752	0.10166	0.25831	0.8706	0.89239	0.46275	0.11351	0.46616	0.66457	0.87605	0.97213	0.97068	0.97943	0.90026	0.5932	0.96457	0.85194	0.7774	0.56539	0.73192	0.80797	0.84503	0.82958	0.53115	0.63542	0.43958	0.96769	0.96775	0.89786	0.81167	0.34837	0.42119	0.53281	0.44464	0.32576	0.18681	0.10166	0.24406	0.10355	0.11069	0.07085	0.01167	0.07435
919925	919.925	368.253	0.13304	0.10283	0.25157	0.86544	0.81524	0.47749	0.32761	0.42296	0.64054	0.87497	0.97587	0.96716	0.97193	0.96482	0.55457	0.96701	0.89875	0.82281	0.42981	0.69704	0.80204	0.84771	0.81529	0.53304	0.63643	0.43298	0.96474	0.96841	0.92139	0.7814	0.40313	0.25611	0.41314	0.42544	0.21455	0.38198	0.16904	0.18927	0.11287	0.09118	0.0598	0.01136	0.07404
925181	925.181	368.468	0.12834	0.10507	0.25603	0.85278	0.90058	0.41397	0.06779	0.43882	0.6363	0.86599	0.97689	0.96782	0.97377	0.89452	0.51658	0.96884	0.88173	0.86025	0.50447	0.70253	0.81955	0.84061	0.81525	0.55107	0.63543	0.42737	0.96916	0.98102	0.89925	0.79032	0.59093	0.45501	0.14122	0.43961	0.36712	0.19336	0.14767	0.23213	0.11969	0.09442	0.06711	0.01632	0.00436
930440	930.44	368.689	0.12883	0.10513	0.25604	0.80278	0.90929	0.34989	0.25913	0.45898	0.65241	0.87402	0.97486	0.97241	0.98362	0.91889	0.46644	0.96859	0.85824	0.85988	0.43677	0.71048	0.82933	0.85725	0.81959	0.54213	0.63508	0.44473	0.96941	0.97682	0.90517	0.85934	0.52678	0.35659	0.50335	0.38716	0.19694	0.22641	0.09851	0.1743	0.08058	0.08346	0.08466	0.01112	-0.01281
935698	935.698	368.909	0.13608	0.10679	0.25587	0.85304	0.82871	0.47703	0.03446	0.38789	0.66663	0.86734	0.97662	0.98247	0.97708	0.93004	0.53687	0.97049	0.89245	0.77737	0.61799	0.73282	0.80006	0.83688	0.81869	0.53922	0.64089	0.44249	0.97289	0.97776	0.92336	0.89325	0.2995	0.28704	0.3259	0.38422	0.415	0.22238	0.15229	0.22584	0.11176	0.1079	0.10101	0.01783	0.03434
940954	940.954	369.124	0.12136	0.10497	0.26155	0.85443	0.77352	0.42645	0.1294	0.41583	0.62743	0.85487	0.97816	0.97012	0.97901	0.91163	0.5463	0.97421	0.81424	0.89702	0.49835	0.74011	0.80657	0.83204	0.82179	0.53839	0.63433	0.43937	0.97608	0.9711	0.90509	0.72177	0.4354	0.39432	0.401	0.42423	0.4013	0.37511	0.16506	0.17504	0.10413	0.09404	0.10147	0.01572	0.01746
946212	946.212	369.347	0.12614	0.10506	0.26392	0.86963	0.83279	0.46538	0.07898	0.43299	0.60941	0.87067	0.97026	0.97056	0.97649	0.9112	0.45938	0.96321	0.84272	0.88317	0.51191	0.69697	0.80726	0.84009	0.81095	0.53657	0.63955	0.42887	0.97163	0.97329	0.85296	0.79721	0.33437	0.29089	0.28535	0.46634	0.27749	0.15348	0.13136	0.30058	0.10348	0.08317	0.05933	0.01101	0.01822
951470	951.47	369.56	0.12491	0.11007	0.25822	0.83374	0.80499	0.33922	0.11199	0.44539	0.62535	0.86617	0.97902	0.97473	0.9788	0.90859	0.51901	0.96931	0.91901	0.85509	0.53507	0.76384	0.80817	0.83055	0.82349	0.54275	0.62929	0.43357	0.97385	0.97287	0.88005	0.78135	0.42903	0.34159	0.35018	0.35687	0.20021	0.41916	0.15701	0.29983	0.09557	0.0786	0.06466	0.01633	0.02662
956725	956.725	369.78	0.13091	0.108	0.27096	0.86047	0.85911	0.54327	0.07396	0.42686	0.64925	0.88532	0.97336	0.97533	0.98059	0.92033	0.51231	0.9733	0.81275	0.8062	0.50513	0.71354	0.82127	0.84458	0.81948	0.54591	0.64581	0.44599	0.97058	0.97049	0.91114	0.8597	0.41638	0.37152	0.27638	0.38342	0.28768	0.30295	0.16343	0.20724	0.09354	0.0894	0.07205	0.01104	0.0499
961980	961.98	369.985	0.12539	0.10526	0.26242	0.83699	0.75988	0.45939	0.08099	0.4593	0.62692	0.87001	0.97824	0.96709	0.98001	0.89525	0.55463	0.97243	0.90229	0.83413	0.56632	0.68969	0.79689	0.83375	0.81867	0.53491	0.63656	0.4397	0.97199	0.9721	0.90313	0.84017	0.38524	0.38606	0.36225	0.2993	0.37508	0.13501	0.08208	0.16895	0.09719	0.07466	0.04595	0.01365	0.03316
967237	967.237	370.211	0.13098	0.10655	0.25447	0.82744	0.80726	0.3759	0.25442	0.4341	0.64257	0.86988	0.97274	0.97084	0.98341	0.939	0.57987	0.97397	0.87209	0.90307	0.52911	0.7615	0.82483	0.84323	0.81817	0.54544	0.63711	0.43754	0.97071	0.97725	0.8851	0.77342	0.33339	0.47484	0.46857	0.37177	0.52302	0.17795	0.1756	0.18068	0.09183	0.08926	0.08595	0.01136	0.02585
972494	972.494	370.421	0.13547	0.108	0.2537	0.82303	0.86095	0.46674	0.12818	0.44301	0.63755	0.87107	0.97035	0.97629	0.98076	0.94281	0.4614	0.98644	0.78366	0.82482	0.64361	0.71863	0.79865	0.86315	0.82297	0.54141	0.63221	0.44201	0.98552	0.97582	0.88979	0.8315	0.31234	0.39798	0.27393	0.28739	0.33765	0.25611	0.10002	0.16887	0.08649	0.08083	0.11065	0.01663	0.02415
977754	977.754	370.651	0.13394	0.10951	0.26045	0.83985	0.78932	0.41448	0.14214	0.44144	0.65245	0.87589	0.97813	0.9715	0.97312	0.9153	0.48546	0.98175	0.83721	0.76154	0.42351	0.74854	0.80483	0.84851	0.81724	0.54255	0.6383	0.44091	0.97464	0.97199	0.89043	0.80136	0.28235	0.3104	0.44083	0.32814	0.26512	0.41378	0.15825	0.31527	0.13049	0.09751	0.07332	0.01247	0.000283228
983011	983.011	370.862	0.12697	0.10791	0.26412	0.84197	0.82141	0.59171	0.29927	0.41167	0.63495	0.87589	0.97163	0.96798	0.98428	0.89267	0.5021	0.98064	0.861	0.79343	0.52194	0.74917	0.81829	0.84227	0.82641	0.54887	0.63638	0.44477	0.97632	0.98028	0.88654	0.84238	0.48406	0.31319	0.17926	0.44733	0.13648	0.38885	0.10156	0.16513	0.12444	0.076	0.08316	0.01092	0.02583
988267	988.267	371.072	0.12795	0.10635	0.25333	0.86061	0.89195	0.41613	0.15869	0.42683	0.63854	0.88009	0.97872	0.97834	0.98036	0.94247	0.50805	0.98195	0.90563	0.78727	0.47158	0.75869	0.83243	0.84581	0.82012	0.53522	0.63627	0.44721	0.97155	0.97992	0.90184	0.88407	0.38968	0.38712	0.3876	0.30904	0.26941	0.08122	0.14079	0.19799	0.13068	0.06566	0.06831	0.01021	0.03816
993523	993.523	371.293	0.12906	0.10765	0.25215	0.86752	0.85987	0.61998	0.03995	0.44305	0.64842	0.886	0.98046	0.97398	0.98224	0.94505	0.52574	0.98685	0.90068	0.7941	0.54089	0.72191	0.80509	0.85436	0.8242	0.5403	0.64375	0.4407	0.98596	0.97846	0.94718	0.85774	0.39619	0.35317	0.37568	0.34561	0.28873	0.23927	0.09146	0.20714	0.09571	0.07656	0.08153	0.01828	-0.00729
998780	998.78	371.512	0.1264	0.1056	0.26761	0.82872	0.8362	0.32496	0.49531	0.43082	0.64389	0.87791	0.97318	0.96592	0.97415	0.9104	0.42349	0.98056	0.94449	0.82715	0.54212	0.73005	0.80633	0.84938	0.81707	0.54839	0.63158	0.43496	0.97311	0.96979	0.88227	0.83606	0.55435	0.29703	0.31925	0.45413	0.3013	0.22885	0.13591	0.19932	0.09293	0.08122	0.06429	0.01023	0.00716
1004035	1004.03	371.733	0.12878	0.10651	0.26208	0.83902	0.73375	0.59978	0.18043	0.47305	0.6289	0.89224	0.9758	0.96993	0.98351	0.95306	0.58896	0.98326	0.87172	0.81257	0.48692	0.75556	0.81182	0.8565	0.8221	0.55291	0.6445	0.44245	0.96956	0.97793	0.88737	0.875	0.49758	0.26495	0.33961	0.34484	0.27878	0.23508	0.082	0.18608	0.07535	0.07505	0.06742	0.01655	0.06079
1009292	1009.29	371.955	0.12892	0.10727	0.26377	0.85243	0.83876	0.29055	-0.02077	0.4528	0.65296	0.87653	0.97622	0.96786	0.97341	0.95355	0.49756	0.98449	0.88895	0.8128	0.48445	0.68631	0.81774	0.85419	0.81398	0.54368	0.63814	0.43809	0.97158	0.97508	0.88771	0.80606	0.45736	0.36365	0.29127	0.3095	0.20551	0.36841	0.21063	0.1744	0.09782	0.0545	0.08221	0.00888	0.0256
1014548	1014.55	372.173	0.1318	0.10694	0.26559	0.85419	0.86435	0.37946	0.16993	0.41087	0.63703	0.88106	0.96995	0.96642	0.98058	0.93123	0.53681	0.97967	0.91932	0.86924	0.58746	0.69258	0.80944	0.83964	0.8208	0.54978	0.64208	0.44451	0.96567	0.98061	0.90519	0.81629	0.51346	0.27046	0.33778	0.28208	0.23013	0.15496	0.12338	0.24519	0.11058	0.08864	0.08597	0.0149	0.04308
1019806	1019.81	372.393	0.13129	0.10666	0.26263	0.82545	0.88958	0.54528	0.05109	0.43083	0.64659	0.88086	0.97794	0.96965	0.98506	0.9409	0.54633	0.98817	0.91109	0.80566	0.51078	0.74322	0.81047	0.84558	0.81881	0.54181	0.6344	0.44061	0.9737	0.97768	0.8856	0.89055	0.52044	0.33701	0.29057	0.30213	0.23668	0.39079	0.15031	0.1274	0.09092	0.06624	0.05954	0.01115	0.03376
1025062	1025.06	372.604	0.13005	0.10587	0.27016	0.79703	0.87774	0.34418	0.09772	0.39812	0.61795	0.87614	0.97487	0.97724	0.97886	0.96798	0.53869	0.9764	0.85288	0.81442	0.4185	0.69762	0.81611	0.85381	0.82264	0.54943	0.64163	0.44551	0.97445	0.99098	0.90532	0.92127	0.29859	0.29345	0.44101	0.41363	0.26912	0.22753	0.12698	0.13247	0.12994	0.06932	0.07598	0.01179	0.02652
1030321	1030.32	372.814	0.12326	0.10656	0.25547	0.87749	0.8003	0.35827	0.06765	0.4337	0.62692	0.87607	0.97516	0.97318	0.97318	0.91257	0.51555	0.98006	0.91132	0.83426	0.56315	0.7403	0.80045	0.84378	0.81654	0.54667	0.63969	0.43651	0.97118	0.98337	0.93723	0.77945	0.43834	0.54331	0.17407	0.34794	0.21587	0.25698	0.22491	0.31261	0.08888	0.1034	0.07527	0.01789	0.03866
1035578	1035.58	373.023	0.12508	0.10575	0.26458	0.82672	0.88801	0.42511	0.14687	0.47671	0.64666	0.86705	0.97492	0.96691	0.97292	0.93221	0.52809	0.97552	0.83581	0.84619	0.45548	0.77303	0.79335	0.84829	0.81732	0.52641	0.62998	0.43884	0.9698	0.96564	0.91954	0.74672	0.41528	0.39504	0.29164	0.24069	0.35927	0.30716	0.14182	0.23189	0.09096	0.06571	0.06368	0.01104	0.00677
1040834	1040.83	373.258	0.12337	0.10355	0.26228	0.84404	0.82517	0.40538	0.03551	0.45756	0.63644	0.87359	0.97021	0.96922	0.97875	0.94542	0.51803	0.97356	0.90796	0.78487	0.56664	0.69757	0.81394	0.85133	0.82025	0.55686	0.636	0.43662	0.96667	0.97588	0.85279	0.78337	0.34188	0.40397	0.22564	0.40431	0.21496	0.15475	0.23277	0.12743	0.08341	0.10049	0.05496	0.0121	0.01088
1046089	1046.09	373.469	0.12866	0.10485	0.26739	0.8316	0.8503	0.41494	-0.03012	0.41729	0.60733	0.87653	0.96799	0.97133	0.97459	0.92631	0.50744	0.97793	0.89981	0.82255	0.51307	0.70048	0.80835	0.84805	0.81398	0.53734	0.64003	0.43809	0.96827	0.98189	0.87244	0.78728	0.29204	0.29344	0.34657	0.28958	0.31689	0.27463	0.16812	0.24788	0.08414	0.09049	0.06668	0.00837	0.02018
1051346	1051.35	373.685	0.13472	0.10728	0.26141	0.87422	0.83305	0.34441	0.22139	0.42246	0.68505	0.87524	0.97864	0.97547	0.98251	0.9286	0.5359	0.98035	0.91213	0.81353	0.76766	0.70931	0.80791	0.85631	0.82685	0.55634	0.63593	0.44681	0.9856	0.98978	0.94509	0.86592	0.3545	0.28251	0.21803	0.26782	0.24012	0.22181	0.17836	0.16134	0.0882	0.0895	0.06298	0.01433	0.02887
1056600	1056.6	373.905	0.12228	0.10699	0.25658	0.86155	0.86652	0.37084	0.10161	0.41132	0.62291	0.88269	0.97494	0.96783	0.97955	0.92949	0.50651	0.97228	0.91279	0.81176	0.49468	0.68859	0.81428	0.83752	0.81992	0.5306	0.63582	0.43641	0.9677	0.96298	0.89746	0.76326	0.42457	0.12737	0.30251	0.3342	0.41406	0.22818	0.09938	0.20076	0.0918	0.08239	0.0882	0.01146	0.00449
1061858	1061.86	374.116	0.12921	0.10691	0.26675	0.88249	0.84289	0.37564	0.04898	0.45469	0.6634	0.88894	0.9829	0.98768	0.99109	0.96195	0.57186	0.98841	0.94463	0.76485	0.4357	0.72434	0.81044	0.85899	0.82892	0.54381	0.64468	0.44501	0.98493	0.98851	0.9676	0.82123	0.32745	0.2014	0.24771	0.37448	0.27218	0.18366	0.09646	0.19706	0.09729	0.0782	0.0895	0.01459	0.00558
1067114	1067.11	374.342	0.13411	0.10524	0.2601	0.84499	0.79915	0.62858	0.28945	0.45997	0.6539	0.88819	0.97697	0.97519	0.979	0.90268	0.6184	0.97788	0.91184	0.87802	0.54475	0.72716	0.81962	0.86328	0.82445	0.54467	0.63616	0.44533	0.97721	0.96725	0.90565	0.84017	0.45572	0.31446	0.26607	0.34711	0.31498	0.26732	0.1084	0.16656	0.07299	0.06522	0.06979	0.01458	0.00701
1072372	1072.37	374.555	0.13212	0.10588	0.26667	0.87166	0.83654	0.53817	0.00287	0.4405	0.64251	0.87793	0.98026	0.97247	0.97897	0.93061	0.57005	0.97616	0.93051	0.78737	0.62511	0.71852	0.81415	0.83581	0.82296	0.55126	0.64289	0.43612	0.97659	0.97542	0.91637	0.77249	0.35609	0.26193	0.4634	0.36984	0.33805	0.21525	0.07376	0.21487	0.1332	0.06931	0.06861	0.01074	0.00653
1077627	1077.63	374.768	0.13105	0.10268	0.25856	0.82091	0.79378	0.56333	-0.11062	0.45502	0.63274	0.88483	0.97389	0.97143	0.98315	0.95259	0.45889	0.97742	0.87731	0.81228	0.59802	0.73925	0.81839	0.82962	0.82387	0.54741	0.64179	0.44029	0.97418	0.97878	0.94125	0.80435	0.41417	0.32742	0.46941	0.31529	0.33743	0.27039	0.13531	0.24496	0.12583	0.08349	0.09753	0.01166	0.0145
1082885	1082.88	374.987	0.12962	0.10418	0.26651	0.87294	0.83668	0.40615	0.23149	0.48605	0.6516	0.87592	0.97605	0.97046	0.97718	0.94902	0.56581	0.97658	0.84288	0.75112	0.48652	0.73342	0.81297	0.86059	0.82495	0.54372	0.63712	0.43716	0.97062	0.97476	0.91925	0.7357	0.28515	0.11126	0.25706	0.31553	0.17728	0.23426	0.10959	0.20171	0.08639	0.0947	0.08185	0.01073	0.01834
1088140	1088.14	375.207	0.1256	0.10367	0.26262	0.83867	0.76292	0.34501	0.0753	0.44421	0.6274	0.88529	0.98133	0.97665	0.98375	0.94708	0.49715	0.97742	0.92769	0.80262	0.58106	0.71685	0.82279	0.85072	0.82119	0.54887	0.64335	0.43885	0.97741	0.9835	0.9104	0.85943	0.47343	0.09884	0.33986	0.27394	0.41307	0.2589	0.12238	0.13358	0.13757	0.05847	0.05697	0.0132	0.04903
1093397	1093.4	375.436	0.12695	0.10322	0.25663	0.87723	0.9062	0.38693	0.03609	0.39122	0.64171	0.89496	0.98699	0.986	0.98916	0.91693	0.51735	0.97551	0.85206	0.83919	0.49871	0.69592	0.82327	0.85907	0.82999	0.54144	0.64435	0.44439	0.97339	0.98471	0.86828	0.6811	0.31346	0.32658	0.28046	0.28494	0.31278	0.22245	0.18418	0.1394	0.11635	0.06474	0.07266	0.01737	0.06138
1098654	1098.65	375.646	0.13096	0.10431	0.26047	0.87502	0.81859	0.54785	0.14457	0.42819	0.64191	0.87851	0.98897	0.97897	0.98521	0.92907	0.60537	0.97044	0.88414	0.77224	0.49794	0.73196	0.82983	0.83555	0.82843	0.54845	0.64813	0.44816	0.98478	0.98755	0.93453	0.80095	0.3925	0.38052	0.45259	0.48432	0.23884	0.23894	0.17695	0.16098	0.09219	0.08516	0.08597	0.01299	0.03554
1103913	1103.91	375.862	0.1317	0.10324	0.26488	0.86656	0.87405	0.47012	-0.08462	0.41152	0.66224	0.87645	0.97748	0.9798	0.98525	0.91991	0.54742	0.97864	0.9268	0.80213	0.64729	0.69896	0.80843	0.85079	0.82199	0.55352	0.64715	0.45102	0.98772	0.97912	0.91616	0.89296	0.4717	0.44374	0.31209	0.28853	0.20976	0.29933	0.15015	0.21968	0.08279	0.10071	0.05959	0.01274	0.0114
1109170	1109.17	376.071	0.12787	0.10409	0.2475	0.88414	0.87204	0.63209	0.04185	0.38192	0.65345	0.88944	0.98163	0.97463	0.98317	0.95518	0.51337	0.98156	0.94255	0.79751	0.4171	0.72213	0.8064	0.85647	0.81493	0.5448	0.64161	0.43274	0.97802	0.97891	0.88655	0.90509	0.4538	0.20356	0.29857	0.25456	0.2641	0.22242	0.14958	0.17746	0.08377	0.08492	0.10138	0.00965	0.01011
1114427	1114.43	376.308	0.13082	0.10262	0.25188	0.85576	0.79574	0.48955	0.12503	0.44174	0.60292	0.868	0.98061	0.97221	0.97903	0.93682	0.54624	0.97759	0.91927	0.81714	0.40524	0.72928	0.81857	0.86068	0.8254	0.53676	0.63857	0.4428	0.97772	0.97573	0.85211	0.89593	0.48333	0.39221	0.43334	0.35908	0.1654	0.13711	0.12197	0.17248	0.08477	0.06157	0.06503	0.01608	0.02059
1119683	1119.68	376.519	0.12102	0.10437	0.25982	0.87513	0.78902	0.38391	0.2031	0.50817	0.63477	0.88957	0.9793	0.98117	0.98547	0.91378	0.57384	0.97488	0.9432	0.84367	0.51416	0.74045	0.80649	0.84212	0.82846	0.5512	0.64409	0.44537	0.97388	0.98008	0.89834	0.74685	0.22584	0.24192	0.23896	0.49119	0.27446	0.32806	0.20704	0.16686	0.099	0.07709	0.07785	0.01213	0.00911
1124942	1124.94	376.724	0.13231	0.10356	0.26176	0.85042	0.8596	0.33783	0.04204	0.42974	0.61618	0.87946	0.98434	0.97598	0.98977	0.92782	0.58772	0.9841	0.86213	0.82727	0.50755	0.73277	0.80716	0.85371	0.82482	0.54877	0.64576	0.44527	0.99111	0.97596	0.90557	0.79124	0.37064	0.31795	0.25671	0.23254	0.19223	0.21052	0.13097	0.20961	0.12076	0.06912	0.08712	0.01459	0.04748
1130197	1130.2	376.949	0.13614	0.10174	0.26501	0.89016	0.90612	0.6092	-0.02587	0.44236	0.64117	0.89072	0.98056	0.98299	0.98674	0.96962	0.4109	0.97928	0.85291	0.84038	0.68267	0.71533	0.81904	0.855	0.83299	0.54841	0.64492	0.44229	0.98625	0.97874	0.90866	0.80014	0.45427	0.26377	0.27449	0.32958	0.37877	0.13025	0.09178	0.18525	0.10826	0.06561	0.09656	0.01512	-0.00398
1135451	1135.45	377.169	0.12714	0.10295	0.25216	0.85545	0.82616	0.51337	0.09648	0.43058	0.62955	0.87141	0.99181	0.98184	0.99188	0.89346	0.51577	0.98651	0.8948	0.83633	0.50699	0.74476	0.82161	0.85173	0.83097	0.54903	0.63985	0.44119	0.99146	0.97995	0.89965	0.84216	0.29051	0.33905	0.27083	0.4296	0.25781	0.50226	0.18921	0.16377	0.10885	0.07846	0.09375	0.01059	0.08887
1140707	1140.71	377.389	0.13821	0.10067	0.25971	0.85904	0.82252	0.4647	0.25928	0.444	0.63048	0.8896	0.98397	0.97501	0.9907	0.92147	0.51423	0.98128	0.86322	0.8642	0.55922	0.73989	0.8261	0.85882	0.83339	0.55019	0.64181	0.43886	0.97215	0.97604	0.9423	0.85334	0.39166	0.41737	0.27424	0.53537	0.38264	0.26866	0.08719	0.2329	0.12402	0.08116	0.07202	0.01307	0.01349
1145966	1145.97	377.61	0.13214	0.10034	0.24986	0.82628	0.87762	0.29571	0.14057	0.44208	0.64308	0.88298	0.98109	0.97782	0.98435	0.90166	0.50187	0.98167	0.89037	0.78666	0.5043	0.72398	0.82959	0.84978	0.82683	0.54201	0.64114	0.44436	0.97312	0.97618	0.91165	0.83741	0.42776	0.35009	0.24199	0.42521	0.25658	0.2726	0.21045	0.19581	0.09704	0.07356	0.04594	0.01429	-0.00288
1151221	1151.22	377.833	0.13865	0.09984	0.26171	0.86348	0.81052	0.46728	0.12285	0.42135	0.64704	0.88585	0.9824	0.98121	0.98689	0.96183	0.53711	0.97714	0.96734	0.82357	0.58556	0.69187	0.81455	0.86098	0.83157	0.5422	0.64442	0.45133	0.98205	0.98985	0.92931	0.8014	0.45943	0.34758	0.33561	0.28744	0.18232	0.21277	0.18356	0.18242	0.12383	0.08974	0.09819	0.0118	0.03094
1156479	1156.48	378.06	0.13511	0.10092	0.26086	0.89547	0.85413	0.38099	0.19636	0.47374	0.66489	0.88305	0.98787	0.98569	0.99445	0.98666	0.56432	0.98534	0.9361	0.80275	0.55798	0.7524	0.82728	0.86402	0.83064	0.54527	0.64239	0.44634	0.9774	0.98545	0.90839	0.77404	0.55987	0.35543	0.3048	0.36659	0.31275	0.14088	0.22463	0.22462	0.09677	0.07425	0.1139	0.01674	0.02039
1161735	1161.73	378.273	0.12946	0.10252	0.27116	0.86059	0.83489	0.35871	0.13408	0.41265	0.63756	0.88543	0.98673	0.98546	0.9873	0.94745	0.45205	0.98386	0.89485	0.87071	0.5172	0.72224	0.81379	0.86004	0.82344	0.53564	0.64648	0.44784	0.98371	0.98727	0.91316	0.8886	0.39871	0.30715	0.44704	0.39178	0.17044	0.16216	0.11903	0.19603	0.09531	0.09615	0.06069	0.01355	0.01354
1166991	1166.99	378.486	0.13468	0.10137	0.26821	0.83582	0.86195	0.42249	0.06087	0.42075	0.62587	0.88593	0.98186	0.97623	0.98292	0.89983	0.5532	0.97732	0.86853	0.7957	0.62079	0.71018	0.83298	0.84293	0.83135	0.55152	0.63693	0.4378	0.97563	0.97818	0.89819	0.74259	0.39654	0.44654	0.43909	0.34112	0.32967	0.27733	0.14627	0.20591	0.12457	0.08398	0.05671	0.0122	0.02264
1172248	1172.25	378.711	0.12853	0.10052	0.25123	0.86373	0.86759	0.55738	0.31909	0.43822	0.63026	0.87742	0.98346	0.98193	0.99137	0.95387	0.3979	0.98367	0.9327	0.81474	0.58692	0.75564	0.83363	0.86167	0.82837	0.55228	0.64946	0.44156	0.98557	0.98277	0.92385	0.92611	0.43025	0.41157	0.33784	0.45295	0.3187	0.22385	0.11099	0.21153	0.08178	0.0591	0.05311	0.01189	0.02499
1177508	1177.51	378.922	0.12434	0.10129	0.26737	0.87954	0.88438	0.39958	0.03652	0.45396	0.63965	0.88568	0.98258	0.98164	0.99058	0.96041	0.51492	0.98058	0.91053	0.82364	0.40579	0.69452	0.80043	0.84574	0.82741	0.55642	0.64432	0.44988	0.97735	0.98397	0.92795	0.91814	0.4304	0.32437	0.2256	0.32548	0.25463	0.26349	0.15757	0.24093	0.12751	0.09093	0.07522	0.00895	-0.00466
1182763	1182.76	379.142	0.1351	0.10117	0.26607	0.87298	0.81182	0.43567	-0.01025	0.44627	0.64304	0.89098	0.9839	0.98256	0.98788	0.99371	0.49946	0.98037	0.94095	0.76481	0.57344	0.73107	0.81076	0.8561	0.82805	0.54862	0.63825	0.44932	0.98227	0.98401	0.94462	0.87546	0.61936	0.37447	0.62212	0.30311	0.25137	0.34333	0.15105	0.29133	0.06916	0.07574	0.07281	0.01461	-0.00347
1188020	1188.02	379.362	0.12859	0.10223	0.27394	0.83068	0.8152	0.56652	0.03143	0.43792	0.6251	0.88685	0.98457	0.98743	0.98831	0.94672	0.57178	0.97935	0.90732	0.79242	0.5164	0.72572	0.81156	0.86091	0.83054	0.55246	0.6516	0.44532	0.97972	0.99183	0.96144	0.91168	0.28928	0.48458	0.38708	0.44455	0.29053	0.16417	0.12499	0.2643	0.09819	0.07679	0.06056	0.01512	0.02037
1193277	1193.28	379.59	0.13256	0.10035	0.27268	0.86541	0.9494	0.29371	0.05551	0.45951	0.6242	0.88226	0.98538	0.98285	0.98645	0.9281	0.50588	0.97529	0.84035	0.73495	0.46982	0.76588	0.82147	0.85645	0.82457	0.53602	0.63952	0.44301	0.98228	0.98669	0.97417	0.811	0.4475	0.31821	0.34279	0.29234	0.27017	0.19989	0.16012	0.26658	0.0898	0.08236	0.07504	0.01503	0.03266
1198534	1198.53	379.803	0.13319	0.10083	0.27148	0.87383	0.85169	0.32395	0.52217	0.43386	0.64636	0.89371	0.98648	0.98834	0.98937	0.95187	0.45526	0.98295	0.90076	0.76881	0.69865	0.7308	0.84469	0.84955	0.82504	0.55148	0.65425	0.44588	0.99001	0.98652	0.93739	0.87324	0.61291	0.31524	0.21525	0.45034	0.2212	0.29783	0.14065	0.1751	0.09345	0.08876	0.05874	0.01057	0.01439
1203789	1203.79	380.023	0.14104	0.10009	0.25966	0.83274	0.82992	0.3269	0.16883	0.42621	0.66126	0.88333	0.9904	0.98334	0.98309	0.94074	0.57404	0.98552	0.91766	0.83982	0.42003	0.70335	0.82387	0.85134	0.81965	0.54557	0.65302	0.45086	0.98705	0.9858	0.96836	0.81088	0.50602	0.40302	0.32685	0.39347	0.39381	0.16473	0.22622	0.30971	0.09444	0.09344	0.09716	0.01321	-0.000534717
1209044	1209.04	380.243	0.13124	0.1017	0.27048	0.8874	0.80933	0.45858	0.10513	0.46983	0.64104	0.88043	0.99551	0.98434	0.98668	0.93086	0.55053	0.97729	0.89135	0.85036	0.56275	0.73827	0.80568	0.8654	0.82851	0.54867	0.64052	0.44241	0.98381	0.98879	0.90376	0.85047	0.52672	0.36316	0.30314	0.38017	0.21172	0.20632	0.22585	0.19428	0.11131	0.08867	0.08272	0.01258	0.0179
1214301	1214.3	380.463	0.12459	0.10003	0.26317	0.88313	0.8853	0.55179	0.31092	0.40373	0.63888	0.88867	0.98398	0.97636	0.98827	0.93531	0.53806	0.98444	0.85388	0.85123	0.57147	0.69685	0.8102	0.85557	0.82774	0.54153	0.6391	0.44717	0.97748	0.97775	0.91679	0.86115	0.42671	0.33338	0.36251	0.33106	0.18119	0.30439	0.17744	0.2363	0.10455	0.07347	0.0885	0.0122	0.0101
1219556	1219.56	380.683	0.13025	0.10046	0.26586	0.8685	0.83772	0.46299	0.06619	0.43883	0.64085	0.88614	0.98781	0.9762	0.98937	0.90793	0.55841	0.98164	0.86955	0.73753	0.57521	0.72983	0.8357	0.84198	0.83357	0.54274	0.6407	0.4459	0.98371	0.98856	0.89677	0.9195	0.57031	0.27786	0.3105	0.29718	0.23039	0.21318	0.12386	0.19945	0.10035	0.10003	0.0696	0.0153	0.02339
1224813	1224.81	380.894	0.13146	0.09981	0.2614	0.87057	0.9447	0.37135	0.11251	0.41186	0.6188	0.88391	0.98881	0.97667	0.98824	0.9246	0.5413	0.98065	0.85979	0.77423	0.50863	0.71703	0.83147	0.84842	0.83114	0.53982	0.64135	0.44981	0.9802	0.98091	0.92383	0.84647	0.46442	0.40407	0.52256	0.38824	0.32581	0.26202	0.14148	0.25893	0.10816	0.0769	0.07176	0.02082	0.05218
1230070	1230.07	381.108	0.13378	0.1009	0.2663	0.85567	0.77069	0.40373	0.01628	0.45536	0.61677	0.88657	0.98645	0.98524	0.99346	0.95445	0.5802	0.9836	0.9338	0.72428	0.44368	0.73039	0.83265	0.86165	0.82287	0.5541	0.64729	0.45143	0.9897	0.98801	0.87668	0.79174	0.31396	0.22886	0.27662	0.34051	0.28175	0.13957	0.1061	0.22998	0.09513	0.09774	0.06176	0.01026	-0.00306
1235328	1235.33	381.333	0.13729	0.09947	0.26804	0.87415	0.82927	0.56182	0.1259	0.51573	0.64744	0.87872	0.99043	0.99074	0.9835	0.91469	0.52421	0.98773	0.93442	0.78246	0.55405	0.74208	0.81628	0.84898	0.83114	0.54645	0.63929	0.45061	0.98191	0.97637	0.9184	0.85977	0.43551	0.32247	0.34436	0.31067	0.35472	0.27622	0.19883	0.22211	0.10147	0.0793	0.08063	0.01852	0.00836
1240585	1240.59	381.545	0.12721	0.09933	0.26375	0.83705	0.81388	0.32856	0.134	0.43972	0.62664	0.88585	0.99061	0.98548	0.98734	0.95816	0.67116	0.98181	0.97302	0.81295	0.53592	0.72118	0.8109	0.8554	0.83199	0.5343	0.64677	0.44762	0.97842	0.9909	0.93667	0.85179	0.48789	0.38859	0.5987	0.43311	0.29129	0.21068	0.24803	0.18258	0.1026	0.07586	0.07925	0.01233	0.0051
1245843	1245.84	381.771	0.13751	0.09929	0.26402	0.90141	0.84154	0.47748	0.11989	0.43888	0.63551	0.88387	0.99665	0.9885	0.99859	0.92922	0.59671	0.99048	0.88891	0.83439	0.50916	0.71257	0.82453	0.87012	0.83665	0.55822	0.64703	0.44663	0.98669	0.99115	0.94324	0.80894	0.35098	0.2529	0.41699	0.37687	0.26565	0.32283	0.15793	0.16964	0.08007	0.07414	0.08418	0.014	0.00475
1251099	1251.1	381.991	0.13852	0.09839	0.26799	0.86916	0.90446	0.27458	0.53703	0.45395	0.63567	0.89213	0.98474	0.99198	0.99278	0.99056	0.49785	0.97449	0.87593	0.82123	0.58381	0.70455	0.82284	0.86353	0.834	0.55481	0.64794	0.45638	0.97953	0.99731	0.99396	0.89757	0.51159	0.34	0.3928	0.56638	0.25867	0.22701	0.20841	0.28436	0.08553	0.07342	0.0677	0.01444	-0.00959
1256355	1256.36	382.204	0.13138	0.09871	0.2684	0.83162	0.81115	0.46194	0.29886	0.42468	0.61923	0.87775	0.98219	0.98336	0.98504	0.97701	0.46816	0.9704	0.85877	0.8468	0.37779	0.73153	0.82137	0.85558	0.82471	0.54547	0.64366	0.44878	0.98676	0.98813	0.95055	0.80776	0.45065	0.26848	0.32658	0.332	0.37674	0.29131	0.10414	0.1104	0.10124	0.1022	0.08266	0.01465	0.0061
1261611	1261.61	382.426	0.12401	0.10114	0.25369	0.86064	0.83852	0.46395	0.00508	0.43134	0.64908	0.8811	0.98595	0.99177	0.9881	0.96299	0.44296	0.97803	0.8768	0.77868	0.49828	0.74777	0.81471	0.86986	0.82463	0.55967	0.64443	0.44708	0.98311	0.99434	0.9112	0.86008	0.57392	0.39582	0.48913	0.40282	0.2803	0.14585	0.16538	0.19635	0.10518	0.09129	0.06647	0.01146	0.0284
1266866	1266.87	382.64	0.13206	0.09985	0.25841	0.89909	0.81733	0.57407	0.40366	0.39232	0.62245	0.8796	0.98734	0.98559	0.98611	0.94254	0.53022	0.97977	0.95791	0.799	0.48736	0.73907	0.82033	0.8489	0.8316	0.53903	0.64781	0.44475	0.98243	0.98431	0.94922	0.79974	0.61491	0.29574	0.55357	0.37842	0.41612	0.16713	0.11597	0.15665	0.07933	0.09219	0.06804	0.01386	0.03819
1272124	1272.12	382.88	0.13251	0.10206	0.26208	0.85909	0.80679	0.41741	-0.03452	0.4428	0.63273	0.8998	0.99458	0.99307	0.99651	0.99663	0.59893	0.98101	0.8974	0.75635	0.52959	0.73437	0.82171	0.85384	0.83698	0.54532	0.65581	0.45368	0.98261	0.99647	0.98691	0.86061	0.45929	0.43333	0.27621	0.27768	0.2651	0.29593	0.15764	0.14556	0.09686	0.07489	0.05852	0.01321	0.03529
1277378	1277.38	383.106	0.13718	0.09845	0.27148	0.83492	0.94468	0.52939	0.29637	0.42335	0.62763	0.87678	0.98292	0.98521	0.98425	0.9417	0.66915	0.98154	0.84756	0.76112	0.5349	0.70948	0.83251	0.86314	0.8267	0.54345	0.64014	0.44304	0.98469	0.98198	0.89275	0.79705	0.35042	0.26914	0.2727	0.30989	0.24863	0.1842	0.14852	0.23523	0.1031	0.14139	0.07553	0.01176	0.01156
1282636	1282.64	383.308	0.13572	0.10305	0.26439	0.86444	0.85168	0.41017	0.14947	0.43088	0.64826	0.88866	0.99175	0.9921	0.98991	0.94779	0.46738	0.98198	0.94391	0.85825	0.61031	0.72116	0.83315	0.85765	0.83367	0.55819	0.65278	0.44934	1	0.98465	0.89852	0.89386	0.39382	0.32411	0.26338	0.35735	0.26518	0.17995	0.17127	0.24538	0.08177	0.071	0.04499	0.01493	0.00253
1287892	1287.89	383.531	0.13237	0.10038	0.25722	0.85437	0.88788	0.39393	0.13253	0.45418	0.63381	0.89462	0.98776	0.98416	0.98676	0.9201	0.58252	0.98522	0.85984	0.80441	0.51191	0.72277	0.83601	0.86499	0.82805	0.54834	0.64419	0.44118	0.97908	0.98271	0.94029	0.75326	0.5388	0.24978	0.28976	0.32403	0.25535	0.26303	0.194	0.26678	0.11227	0.09408	0.05423	0.00927	-0.00355
1293148	1293.15	383.754	0.13413	0.10051	0.25318	0.86156	0.89348	0.41858	0.04078	0.44688	0.62349	0.87969	0.98763	0.98501	0.98792	0.96366	0.52853	0.97939	0.93912	0.82896	0.44327	0.72454	0.81847	0.85747	0.82492	0.5562	0.64677	0.44977	0.98449	0.98056	0.91832	0.86213	0.44372	0.44936	0.52599	0.35131	0.31577	0.30605	0.14968	0.25038	0.07319	0.07064	0.06027	0.00929	0.038
1298405	1298.4	383.977	0.13299	0.09846	0.26369	0.85385	0.88465	0.42867	0.064	0.41575	0.65957	0.90547	0.99512	0.98465	0.99427	0.94066	0.6884	0.97976	0.94209	0.87473	0.47375	0.72329	0.85031	0.85814	0.83155	0.55543	0.64652	0.44725	0.98635	0.98477	0.92172	0.80446	0.51219	0.27216	0.41507	0.31809	0.26615	0.2374	0.11655	0.15399	0.09154	0.05557	0.06945	0.01111	0.00716
1303661	1303.66	384.18	0.13197	0.10159	0.26633	0.84518	0.85853	0.31854	0.18688	0.46109	0.64134	0.88398	0.98943	0.9867	0.99671	0.92303	0.4975	0.97976	0.87777	0.80977	0.54287	0.73429	0.83016	0.85268	0.83636	0.55754	0.64484	0.44387	0.98341	0.98356	0.93026	0.84656	0.38433	0.25937	0.36336	0.45638	0.2146	0.30151	0.10595	0.19773	0.10701	0.06471	0.12176	0.01427	0.01698
1308916	1308.92	384.392	0.12899	0.09872	0.25703	0.85734	0.83454	0.48833	0.17574	0.44762	0.67328	0.89208	0.98916	0.98733	0.9982	0.96701	0.5646	0.98581	0.89016	0.81066	0.4347	0.75042	0.84132	0.86003	0.83016	0.54281	0.64626	0.44484	0.98852	0.9918	0.89809	0.85114	0.47153	0.27188	0.35551	0.25056	0.24749	0.35656	0.1183	0.20119	0.09027	0.07511	0.05815	0.01557	0.02711
1314172	1314.17	384.618	0.13075	0.0983	0.27592	0.86139	0.87445	0.35775	0.11911	0.43974	0.63013	0.8887	0.99516	1	1	0.91716	0.57789	0.98111	0.91471	0.77504	0.59989	0.74058	0.82808	0.8786	0.83984	0.55323	0.65052	0.45331	0.99507	0.99046	0.92877	0.84337	0.44688	0.36955	0.36794	0.33842	0.25056	0.2122	0.1384	0.21823	0.1137	0.10028	0.07641	0.01262	0.00974
1319427	1319.43	384.838	0.13226	0.09949	0.26442	0.88715	0.89812	0.38256	0.06137	0.43376	0.64883	0.8877	0.989	0.98676	0.99717	0.96114	0.64764	0.98727	0.86401	0.77058	0.68278	0.75461	0.83374	0.85287	0.83282	0.54785	0.64922	0.44114	0.98761	0.98594	0.89909	0.92158	0.34726	0.27619	0.43578	0.33081	0.27171	0.24709	0.13829	0.23678	0.11753	0.08066	0.06246	0.01287	-0.00614
1324684	1324.68	385.059	0.12846	0.09874	0.2587	0.8503	0.81686	0.587	0.02489	0.42845	0.65476	0.87907	0.98036	0.98054	0.99088	0.92245	0.54217	0.98104	0.89309	0.74993	0.48537	0.76613	0.81417	0.85288	0.82915	0.54692	0.64512	0.45174	0.98138	0.99169	0.92713	0.8773	0.41664	0.25743	0.29733	0.26861	0.26817	0.23991	0.18308	0.2129	0.09609	0.07044	0.06765	0.01262	0.01619
1329939	1329.94	385.274	0.1339	0.09882	0.26132	0.89708	0.89544	0.54498	0.0117	0.45474	0.65292	0.88923	0.98438	0.98828	0.98909	0.98373	0.51019	0.98364	0.90608	0.84061	0.60085	0.75674	0.84033	0.85183	0.83392	0.54836	0.64587	0.44004	0.97949	0.98863	0.8867	0.78737	0.55356	0.31316	0.27801	0.2784	0.3318	0.19367	0.16364	0.28834	0.087	0.10024	0.04614	0.01234	0.05519
1335195	1335.19	385.489	0.12641	0.09772	0.27063	0.86519	0.81304	0.48572	0.00182	0.42214	0.65463	0.8854	0.98124	0.99085	0.98571	0.97526	0.66518	0.98327	0.93191	0.78389	0.61207	0.69664	0.82606	0.84856	0.82484	0.54637	0.64755	0.44458	0.98203	0.98877	0.93174	0.80455	0.50003	0.35238	0.43034	0.45761	0.38366	0.32162	0.09345	0.18524	0.09211	0.0814	0.08739	0.01607	-0.01218
1340450	1340.45	385.719	0.12149	0.10099	0.25349	0.86282	0.80333	0.47679	0.1224	0.44299	0.64243	0.8902	0.98329	0.99261	0.98263	0.94284	0.60327	0.98077	0.84418	0.8041	0.63637	0.71169	0.80501	0.85317	0.82931	0.55635	0.64261	0.44699	0.97698	0.9856	0.87664	0.86356	0.46689	0.49216	0.31743	0.24488	0.32958	0.22856	0.10473	0.16903	0.1055	0.07848	0.06212	0.01442	-0.01363
1345706	1345.71	385.949	0.13048	0.10003	0.25851	0.84441	0.91411	0.42618	0.09717	0.46022	0.64575	0.89512	0.98845	0.98553	0.98721	0.92379	0.52561	0.98233	0.90623	0.79709	0.54455	0.72305	0.82156	0.85197	0.8233	0.54663	0.64339	0.44295	0.97857	0.98787	0.93548	0.82327	0.50001	0.27078	0.40657	0.30174	0.25559	0.28542	0.17772	0.14686	0.07888	0.0739	0.0603	0.0138	0.01886
1350964	1350.96	386.17	0.13399	0.10278	0.26603	0.88694	0.81022	0.41633	0.33426	0.44557	0.65403	0.8943	0.99291	0.98449	0.99023	0.93258	0.5849	0.9818	0.93007	0.80601	0.5036	0.7072	0.81277	0.85453	0.82625	0.55335	0.641	0.45405	0.97892	0.98252	0.9184	0.87749	0.36516	0.32969	0.34779	0.36476	0.37843	0.3194	0.15788	0.18185	0.08753	0.08047	0.05766	0.0135	0.07345
1356219	1356.22	386.39	0.12771	0.10062	0.25706	0.86094	0.85512	0.41367	0.09644	0.43033	0.6528	0.88567	0.99289	0.98059	0.99104	0.90872	0.5621	0.97963	0.9063	0.86412	0.46717	0.73823	0.81627	0.84967	0.83508	0.54869	0.63981	0.44753	0.98271	0.99193	0.87579	0.94961	0.3595	0.44374	0.3638	0.37006	0.16902	0.12786	0.15816	0.13324	0.09674	0.13214	0.08925	0.01409	0.02071
1361474	1361.47	386.61	0.12678	0.10221	0.25916	0.82696	0.85368	0.48628	0.14452	0.4524	0.65197	0.88293	0.98208	0.98484	0.98745	0.91784	0.5101	0.97907	0.85411	0.81144	0.41145	0.75157	0.81616	0.87288	0.82989	0.55414	0.64293	0.44398	0.99315	0.98579	0.89988	0.89708	0.59327	0.19808	0.36934	0.33722	0.22081	0.1619	0.12032	0.26032	0.1232	0.06891	0.06135	0.01544	0.05603
1366729	1366.73	386.823	0.13345	0.10315	0.25964	0.84302	0.83445	0.48584	0.01459	0.4663	0.63735	0.87415	0.98177	0.97784	0.97858	0.93771	0.63953	0.97727	0.92684	0.77149	0.4826	0.69832	0.83256	0.85923	0.82588	0.54428	0.64109	0.44963	0.9813	0.98174	0.90603	0.75655	0.54638	0.31179	0.33261	0.25096	0.32954	0.19182	0.16631	0.10012	0.10738	0.09924	0.07042	0.01212	0.01975
1371985	1371.98	387.041	0.12344	0.10069	0.26707	0.86449	0.85871	0.39569	0.2899	0.44192	0.64903	0.87791	0.98182	0.98046	0.98421	0.8898	0.49294	0.98047	0.88338	0.75381	0.55151	0.72781	0.82998	0.85732	0.82943	0.55848	0.64385	0.44461	0.98552	0.97106	0.91867	0.88187	0.39741	0.43005	0.34429	0.47125	0.23873	0.2292	0.12441	0.14763	0.0972	0.08475	0.07492	0.01641	0.00791
1377242	1377.24	387.253	0.13661	0.10199	0.25891	0.85215	0.85142	0.41434	0.09692	0.4437	0.67003	0.90179	0.97792	0.98432	0.98566	0.94716	0.67216	0.98704	0.87132	0.82749	0.38743	0.74705	0.82156	0.8505	0.83646	0.55686	0.64465	0.44051	0.9826	0.98703	0.88241	0.77983	0.37595	0.21508	0.30855	0.53735	0.25126	0.30841	0.15563	0.17502	0.10109	0.08716	0.11443	0.00955	0.00792
1382501	1382.5	387.481	0.12938	0.10114	0.26356	0.83576	0.80837	0.49733	0.23487	0.44043	0.66788	0.89117	0.99025	0.98998	0.98882	0.92539	0.573	0.97869	0.95957	0.83202	0.57497	0.7213	0.82349	0.85539	0.83466	0.54038	0.64663	0.45002	0.98219	0.98148	0.92263	0.93383	0.35618	0.55531	0.5078	0.44509	0.25957	0.1555	0.20213	0.16095	0.10178	0.11059	0.05737	0.01757	0.00862
1387757	1387.76	387.701	0.12984	0.10013	0.25078	0.88751	0.79717	0.35658	0.11436	0.41553	0.66694	0.8834	0.9811	0.98097	0.98468	0.8967	0.55727	0.97409	0.89095	0.7864	0.54293	0.71944	0.80738	0.85399	0.82339	0.53455	0.63521	0.44928	0.98663	0.97614	0.92112	0.95851	0.60793	0.32947	0.53203	0.25652	0.23249	0.29675	0.22148	0.2173	0.1082	0.06727	0.07531	0.011	0.02884
1393013	1393.01	387.926	0.13922	0.10214	0.27265	0.85876	0.79244	0.41274	0.15777	0.41117	0.64463	0.87981	0.98536	0.98206	0.98546	0.89913	0.63289	0.97913	0.8899	0.73334	0.45225	0.73625	0.81121	0.85149	0.83026	0.53576	0.64353	0.44338	0.98921	0.98374	0.88612	0.87212	0.33578	0.23646	0.31661	0.35845	0.27924	0.24129	0.13333	0.17311	0.09029	0.10327	0.0845	0.0154	0.06751
1398269	1398.27	388.152	0.12338	0.10169	0.25896	0.8275	0.84701	0.47706	0.04579	0.41402	0.64916	0.88698	0.98523	0.98581	0.9886	0.90584	0.58118	0.98053	0.94022	0.79194	0.40964	0.75077	0.82143	0.84354	0.8247	0.5439	0.64354	0.44219	0.98198	0.97482	0.86458	0.77602	0.39439	0.53282	0.30847	0.33467	0.26504	0.186	0.15733	0.23963	0.08387	0.11755	0.06471	0.01087	0.00735
1403527	1403.53	388.372	0.1371	0.10233	0.25603	0.85544	0.87482	0.38946	0.24076	0.4058	0.64956	0.88753	0.9909	0.97843	0.98487	0.94065	0.52873	0.98719	0.89279	0.824	0.56188	0.72786	0.83093	0.85539	0.82521	0.54573	0.6422	0.44598	0.97801	0.97417	0.91989	0.78158	0.39522	0.44435	0.26918	0.27911	0.29388	0.43457	0.19024	0.16273	0.07111	0.08022	0.05847	0.0145	0.01565
1408782	1408.78	388.596	0.13407	0.10216	0.24486	0.83835	0.91489	0.45412	0.29588	0.42316	0.64849	0.87599	0.98109	0.97781	0.98408	0.95218	0.48088	0.98193	0.88452	0.86919	0.51491	0.70805	0.81121	0.86475	0.82168	0.54392	0.64248	0.44496	0.98036	0.97822	0.90898	0.87141	0.37106	0.50831	0.31104	0.28394	0.25139	0.25219	0.12054	0.14617	0.08097	0.11776	0.1163	0.0091	0.03486
1414038	1414.04	388.823	0.1365	0.10127	0.25741	0.85091	0.82558	0.55648	0.05657	0.42867	0.61553	0.89003	0.9841	0.98533	0.98097	0.93204	0.49876	0.98693	0.92283	0.80779	0.51627	0.72549	0.82859	0.84605	0.82827	0.53369	0.64636	0.45104	0.98442	0.98246	0.92472	0.77313	0.34471	0.43712	0.3437	0.42003	0.24347	0.24763	0.18759	0.22014	0.09679	0.07495	0.07961	0.01406	0.0073
1419297	1419.3	389.031	0.1267	0.10354	0.26827	0.85689	0.85295	0.46558	0.25147	0.43076	0.64406	0.89227	0.98225	0.98591	0.9832	0.95833	0.59174	0.97789	0.87899	0.84255	0.45771	0.73063	0.79501	0.84518	0.82411	0.55677	0.64223	0.45058	0.97885	0.98769	0.90617	0.86938	0.63008	0.43025	0.44458	0.3247	0.46779	0.31606	0.17007	0.23226	0.06871	0.06894	0.05942	0.01454	0.03627
1424553	1424.55	389.254	0.12485	0.10352	0.27414	0.84766	0.81701	0.51862	0.30228	0.43759	0.63099	0.89131	0.98468	0.98835	0.98744	0.96525	0.63509	0.9773	0.89777	0.79884	0.42891	0.73285	0.81623	0.84727	0.83444	0.55981	0.64903	0.44469	0.97975	0.98513	0.8996	0.89378	0.4303	0.39656	0.32197	0.38129	0.27252	0.22845	0.11013	0.19572	0.09289	0.09359	0.07143	0.01304	0.1131
1429810	1429.81	389.474	0.13246	0.102	0.27572	0.87773	0.8108	0.49502	0.11688	0.46585	0.65734	0.89837	0.99065	0.99158	0.99137	0.92601	0.58762	0.97751	0.88055	0.8026	0.49239	0.75844	0.80932	0.85096	0.83474	0.5666	0.65359	0.44662	0.98401	0.99193	0.95666	0.8988	0.31358	0.22543	0.30888	0.45096	0.33529	0.23295	0.12738	0.29114	0.10377	0.07362	0.05963	0.0118	0.03278
1435069	1435.07	389.684	0.13023	0.10441	0.25218	0.87179	0.82934	0.51633	0.31538	0.42853	0.63969	0.88125	0.98155	0.98137	0.98791	0.9419	0.60815	0.98674	0.9081	0.90235	0.64284	0.77244	0.83885	0.85239	0.84056	0.55828	0.64689	0.45841	0.98523	0.99202	0.90785	0.74873	0.42785	0.46918	0.22363	0.34568	0.43423	0.20276	0.20896	0.26152	0.09925	0.05081	0.06154	0.01419	0.01035
1440324	1440.32	389.904	0.13088	0.09944	0.26508	0.86479	0.79937	0.5538	0.1763	0.44262	0.6107	0.88966	0.98873	0.98334	0.98381	0.96346	0.55994	0.98251	0.90254	0.81351	0.6638	0.71696	0.82213	0.8457	0.83124	0.55451	0.63916	0.45086	0.98249	0.9858	0.92434	0.85721	0.6625	0.66226	0.4548	0.3292	0.40378	0.30866	0.13466	0.23855	0.06635	0.07138	0.08633	0.01235	0.05622
1445580	1445.58	390.124	0.12733	0.1027	0.26033	0.8615	0.87256	0.4404	0.03088	0.4523	0.64882	0.89411	0.99099	0.98635	0.98631	0.95803	0.54533	0.98393	0.83984	0.80525	0.51964	0.73668	0.83323	0.85257	0.83742	0.55987	0.64876	0.44801	0.98391	0.98472	0.87399	0.82725	0.53285	0.33331	0.44521	0.36524	0.51537	0.30987	0.18486	0.24611	0.09573	0.0749	0.09893	0.01735	0.03491
1450838	1450.84	390.345	0.12992	0.10013	0.25392	0.82745	0.90361	0.33516	0.17282	0.47782	0.64501	0.87304	0.98594	0.9768	0.97901	0.92971	0.55349	0.97908	0.91418	0.78218	0.64434	0.7252	0.82828	0.85311	0.82255	0.54477	0.63973	0.44534	0.97958	0.97638	0.86177	0.72899	0.48274	0.34408	0.35096	0.54656	0.26677	0.15725	0.16965	0.18188	0.09055	0.10649	0.06357	0.01807	0.08933
1456095	1456.1	390.575	0.12971	0.10252	0.2592	0.84624	0.81932	0.3778	0.07098	0.40878	0.61878	0.88838	0.98814	0.98298	0.98167	0.89401	0.58377	0.98411	0.92961	0.79518	0.68159	0.69888	0.82129	0.83886	0.83335	0.55767	0.64516	0.45021	0.97805	0.9744	0.92301	0.82292	0.34974	0.4336	0.32399	0.37612	0.26763	0.37462	0.16785	0.18934	0.11351	0.10261	0.07568	0.01012	0.03083
1461353	1461.35	390.785	0.13772	0.10262	0.27295	0.83603	0.75483	0.58509	0.13944	0.42326	0.62808	0.89879	0.98748	0.98611	0.98268	0.96307	0.55741	0.9791	0.88052	0.82702	0.50284	0.70886	0.80149	0.85663	0.82593	0.54553	0.64409	0.44368	0.98512	0.9804	0.95036	0.74647	0.56858	0.37456	0.39816	0.49549	0.27557	0.20056	0.11318	0.18476	0.10108	0.07938	0.06625	0.01416	0.01268
1466612	1466.61	391.007	0.13472	0.10275	0.24716	0.87166	0.83262	0.40741	0.24162	0.418	0.63824	0.88856	0.97913	0.98636	0.98511	0.91689	0.52263	0.9833	0.88129	0.92296	0.61357	0.69958	0.82941	0.85029	0.83352	0.53362	0.64875	0.44332	0.98431	0.99082	0.9232	0.8225	0.45168	0.38798	0.44745	0.38989	0.25356	0.27846	0.14699	0.21707	0.09104	0.10213	0.06841	0.01629	0.04059
1471871	1471.87	391.24	0.12726	0.10322	0.25764	0.84085	0.80937	0.4222	0.42302	0.47296	0.65607	0.88322	0.98591	0.99027	0.98914	0.90105	0.61234	0.97789	0.90748	0.83288	0.46246	0.75295	0.82323	0.85381	0.82982	0.55032	0.64543	0.45616	0.98189	0.98341	0.9297	0.90865	0.43172	0.36987	0.43423	0.28837	0.3233	0.32142	0.11103	0.22063	0.08934	0.09063	0.06809	0.02313	0.02429
1477126	1477.13	391.456	0.12729	0.10566	0.25993	0.86441	0.82893	0.4304	0.11218	0.41533	0.66763	0.88929	0.98161	0.98505	0.98736	0.94263	0.57457	0.98612	0.90628	0.76556	0.45548	0.72508	0.82958	0.85663	0.83586	0.54688	0.65102	0.45067	0.97602	0.97416	0.92396	0.77088	0.66078	0.43175	0.31101	0.44457	0.37809	0.21397	0.12943	0.19257	0.11483	0.11255	0.05689	0.0122	0.03853
1482384	1482.38	391.676	0.12809	0.10179	0.26834	0.8691	0.86598	0.46969	0.03704	0.44576	0.64497	0.89058	0.98639	0.98912	0.99239	0.92124	0.67675	0.98654	0.88807	0.85983	0.50719	0.72357	0.81544	0.86915	0.82878	0.55251	0.64502	0.44782	0.98807	0.98932	0.9341	0.82985	0.36694	0.4127	0.29539	0.29067	0.3082	0.25756	0.10918	0.12539	0.09374	0.08943	0.07707	0.01721	0.07851
1487640	1487.64	391.897	0.12947	0.1031	0.26023	0.85976	0.83207	0.33966	0.10089	0.42091	0.65486	0.88224	0.98583	0.98371	0.99015	0.93731	0.57348	0.9823	0.94604	0.76922	0.53307	0.70188	0.82563	0.84466	0.83518	0.55921	0.64183	0.44681	0.98431	0.98708	0.87924	0.82835	0.41835	0.42405	0.53481	0.42912	0.23236	0.11831	0.14313	0.24505	0.09929	0.08899	0.08309	0.01281	0.02518
1492897	1492.9	392.117	0.1283	0.10398	0.26073	0.83302	0.81532	0.46141	0.31141	0.47172	0.63931	0.88656	0.98695	0.98519	0.98361	0.8967	0.69273	0.98309	0.97081	0.78726	0.54409	0.73397	0.82936	0.84275	0.82009	0.55716	0.64039	0.44232	0.98058	0.98361	0.93866	0.80542	0.40757	0.32181	0.49171	0.36677	0.41186	0.24602	0.21818	0.20058	0.10247	0.1104	0.08223	0.01529	0.02718
1498155	1498.15	392.341	0.12923	0.10393	0.26093	0.84004	0.89232	0.57968	0.13264	0.44058	0.65482	0.89584	0.98842	0.98076	0.99201	0.91463	0.61051	0.99388	0.90194	0.82943	0.77548	0.74418	0.82101	0.85943	0.84137	0.54779	0.64198	0.45267	0.98189	0.9859	0.88584	0.90016	0.6215	0.52832	0.42925	0.3254	0.35585	0.18144	0.14053	0.25453	0.08991	0.09927	0.08707	0.01939	0.03164
1503410	1503.41	392.548	0.12605	0.10169	0.27134	0.87142	0.82605	0.4412	0.24484	0.45012	0.64211	0.88113	0.98507	0.98021	0.98294	0.92497	0.53381	0.98006	0.84053	0.75762	0.63056	0.73983	0.83496	0.86552	0.8364	0.54564	0.64676	0.44654	0.98511	0.98131	0.86205	0.85094	0.47387	0.39551	0.33421	0.38261	0.25868	0.37445	0.14396	0.16278	0.10295	0.09369	0.0842	0.01486	0.03335
1508668	1508.67	392.768	0.12938	0.10281	0.26238	0.91435	0.92156	0.40811	0.2562	0.43087	0.66489	0.88291	0.98999	0.98464	0.98115	0.93596	0.80024	0.97509	0.91039	0.82883	0.57979	0.74914	0.82688	0.86669	0.83705	0.54571	0.6469	0.45116	0.97712	0.97264	0.84372	0.82478	0.61364	0.44032	0.64153	0.36687	0.29048	0.23425	0.17722	0.22519	0.10754	0.1168	0.073	0.01178	0.02844
1513922	1513.92	393.003	0.12633	0.10219	0.26399	0.86354	0.87148	0.42012	0.13538	0.46367	0.63555	0.87979	0.98503	0.97994	0.98505	0.92924	0.78782	0.98596	0.88673	0.86878	0.46234	0.73374	0.82597	0.86669	0.82563	0.55186	0.63836	0.45116	0.9846	0.98249	0.90217	0.83251	0.50172	0.38331	0.32165	0.31996	0.25082	0.30762	0.14859	0.20553	0.09777	0.11618	0.05824	0.01124	0.02266
1519175	1519.17	393.218	0.13379	0.10084	0.26082	0.83753	0.83922	0.29862	0.26386	0.41581	0.66311	0.88663	0.98883	0.98185	0.98651	0.93777	0.71879	0.9812	0.94102	0.74478	0.48342	0.74312	0.80764	0.85869	0.83305	0.53291	0.64507	0.44301	0.98928	0.98461	0.93421	0.82813	0.57305	0.49468	0.5902	0.38827	0.35156	0.25651	0.13339	0.14947	0.08361	0.06739	0.08696	0.01279	0.05543
1524432	1524.43	393.438	0.12804	0.10181	0.26357	0.8689	0.81426	0.47928	0.35445	0.42738	0.65037	0.89372	0.98415	0.98206	0.98701	0.95991	0.6063	0.98559	0.92887	0.75456	0.58392	0.675	0.80876	0.86809	0.84004	0.54305	0.6394	0.44844	0.9892	0.99025	0.91232	0.86828	0.66574	0.36059	0.34182	0.41683	0.35609	0.21316	0.19962	0.26723	0.11713	0.10245	0.10822	0.01663	0.03232
1529688	1529.69	393.649	0.13236	0.10057	0.25366	0.89109	0.80541	0.45903	0.15327	0.4421	0.62697	0.89814	0.99124	0.99259	0.99352	0.97363	0.72726	0.98853	0.94019	0.86258	0.42345	0.74158	0.81899	0.86633	0.83671	0.55173	0.65005	0.44753	0.99168	0.99193	0.92781	0.83014	0.59552	0.32068	0.38228	0.33266	0.19094	0.35592	0.15191	0.19325	0.13094	0.09524	0.09737	0.01799	0.06193
1534943	1534.94	393.864	0.12873	0.10139	0.25696	0.86791	0.78703	0.36309	0.07132	0.47044	0.65205	0.88604	0.98783	0.98779	0.9832	0.97272	0.607	0.98546	0.91719	0.8168	0.81192	0.72269	0.81955	0.85764	0.82993	0.54927	0.65366	0.44986	0.98025	0.98441	0.94425	0.86076	0.63386	0.44196	0.33749	0.35495	0.25478	0.38027	0.14741	0.2441	0.07862	0.08603	0.06053	0.01575	0.0243
1540199	1540.2	394.076	0.13121	0.09868	0.26198	0.85406	0.80757	0.3119	0.29209	0.43718	0.64763	0.88847	0.99101	0.99394	0.98991	0.96422	0.52611	0.98717	0.83373	0.84693	0.46254	0.73624	0.83586	0.86499	0.83609	0.54259	0.65428	0.44797	0.99236	0.99848	0.94029	0.75464	0.84029	0.35382	0.3098	0.42287	0.33563	0.1729	0.13286	0.34241	0.11808	0.10458	0.08178	0.01108	0.03549
1545452	1545.45	394.309	0.13139	0.1011	0.25678	0.8199	0.95294	0.45346	0.18248	0.53733	0.62031	0.88099	0.98771	0.98848	0.98221	0.96821	0.57766	0.98517	0.81938	0.92379	0.6633	0.76517	0.82195	0.84979	0.83353	0.55253	0.646	0.44574	0.98302	0.98386	0.94412	0.81366	0.5384	0.5275	0.39096	0.42953	0.34039	0.23411	0.11316	0.22628	0.1125	0.09064	0.08309	0.01427	0.04201
1550709	1550.71	394.53	0.13348	0.10208	0.2666	0.84261	0.83727	0.45355	0.19683	0.40848	0.61431	0.87366	0.98795	0.98762	0.98188	0.95152	0.58463	0.9809	0.88288	0.78141	0.60962	0.75656	0.82455	0.85949	0.82758	0.54416	0.64511	0.44512	0.98165	0.97285	0.9598	0.90169	0.51864	0.42298	0.36284	0.42137	0.25086	0.28581	0.15792	0.20365	0.07298	0.08542	0.08147	0.01101	0.05019
1555967	1555.97	394.745	0.13267	0.09843	0.26096	0.84054	0.87063	0.50876	0.08114	0.45771	0.65094	0.89309	0.98338	0.98343	0.98356	0.9757	0.54363	0.98649	0.81879	0.77048	0.58342	0.76505	0.81841	0.85762	0.83375	0.54369	0.6437	0.45088	0.98098	0.98396	0.9577	0.95308	0.52558	0.37722	0.32231	0.41425	0.30639	0.23267	0.13497	0.33636	0.08866	0.0818	0.07915	0.01244	0.0143
1561225	1561.22	394.96	0.12694	0.09934	0.27102	0.8511	0.84561	0.35304	0.49432	0.44207	0.65809	0.88729	0.98628	0.99226	0.98936	0.98597	0.53318	0.99119	0.94627	0.75398	0.64682	0.7325	0.82405	0.85541	0.8353	0.55381	0.64613	0.45259	0.98615	0.97922	0.90177	0.7994	0.35917	0.31631	0.47138	0.45452	0.33013	0.31877	0.21049	0.37034	0.1238	0.06624	0.05706	0.01562	0.03586
1566480	1566.48	395.171	0.13259	0.10081	0.2655	0.84757	0.80595	0.46147	0.29003	0.40339	0.63209	0.89685	0.98254	0.99084	0.99058	0.96114	0.59426	0.99114	0.96036	0.80518	0.5415	0.72912	0.80748	0.85287	0.8376	0.55768	0.64922	0.4445	0.98029	0.98594	0.93302	0.84583	0.71938	0.41356	0.47835	0.37532	0.28011	0.2747	0.12125	0.20166	0.0948	0.07231	0.0512	0.01305	0.01048
1571738	1571.74	395.391	0.13601	0.10196	0.25707	0.87169	0.84486	0.36921	0.04148	0.43238	0.64897	0.89163	0.98432	0.99183	0.98774	0.97306	0.55615	0.98244	0.94922	0.75324	0.46252	0.72502	0.81804	0.86459	0.82885	0.55151	0.64485	0.44495	0.99152	0.98812	0.90847	0.93285	0.474	0.2381	0.43042	0.44345	0.23847	0.32146	0.17219	0.21637	0.08917	0.10061	0.06282	0.01497	0.08999
1576995	1576.99	395.606	0.12945	0.10212	0.26315	0.83411	0.84671	0.35539	0.04904	0.51333	0.65927	0.8795	0.98101	0.98798	0.97819	0.91299	0.6696	0.98396	0.98216	0.84701	0.57433	0.75704	0.82352	0.85626	0.82288	0.5416	0.64102	0.43673	0.97358	0.9836	0.93926	0.82255	0.45573	0.32704	0.42682	0.36266	0.28342	0.23702	0.11048	0.17523	0.10867	0.07305	0.06146	0.01126	0.04263
1582250	1582.25	395.841	0.13128	0.09797	0.25737	0.85475	0.81715	0.61103	0.13067	0.42009	0.6399	0.88125	0.97811	0.98535	0.97874	0.96514	0.51949	0.97528	0.8897	0.82696	0.53095	0.69555	0.81141	0.84167	0.82611	0.53791	0.64395	0.44096	0.9799	0.98314	0.93265	0.78798	0.65908	0.50916	0.37149	0.34804	0.22447	0.25214	0.14873	0.215	0.10467	0.0977	0.05547	0.01565	0.09299
1587510	1587.51	396.052	0.1378	0.09957	0.26563	0.83448	0.83888	0.52996	0.06763	0.42379	0.66219	0.88817	0.97672	0.98864	0.98233	0.96497	0.72215	0.97858	0.9738	0.87784	0.68045	0.72361	0.81363	0.8399	0.82492	0.54943	0.64175	0.44966	0.98713	0.97174	0.90267	0.75724	0.48572	0.59633	0.3429	0.44055	0.38389	0.19677	0.11367	0.18264	0.08672	0.11265	0.06795	0.01712	0.03656
1592767	1592.77	396.289	0.12875	0.10087	0.26276	0.89216	0.82812	0.45223	-0.02308	0.45288	0.65395	0.8789	0.98329	0.98634	0.97903	0.97046	0.50878	0.9897	0.85857	0.81789	0.52137	0.72046	0.81113	0.85917	0.83254	0.5496	0.64561	0.45118	0.98017	0.98595	0.957	0.80606	0.51378	0.55501	0.46731	0.36384	0.26982	0.2252	0.13408	0.20677	0.07021	0.07283	0.08544	0.01454	0.01678
1598021	1598.02	396.502	0.12572	0.10296	0.26467	0.89844	0.82317	0.43575	0.18262	0.44029	0.65675	0.88741	0.98657	0.98555	0.98209	0.91899	0.6675	0.98501	0.86543	0.81595	0.48061	0.71301	0.83553	0.85848	0.82385	0.55714	0.65181	0.44065	0.98233	0.97668	0.97332	0.7923	0.44151	0.4084	0.41495	0.47161	0.30809	0.18998	0.14491	0.25149	0.10915	0.10256	0.07239	0.01691	0.02798
1603278	1603.28	396.712	0.13284	0.10055	0.25819	0.88539	0.89053	0.47822	0.27648	0.46213	0.6775	0.88593	0.9859	0.99145	0.98806	0.97143	0.68459	0.98191	0.84312	0.82484	0.42423	0.74877	0.81407	0.86551	0.82694	0.55342	0.64794	0.44484	0.9782	0.98573	0.96651	0.78467	0.32543	0.67475	0.47617	0.39394	0.34334	0.33081	0.10071	0.18284	0.07779	0.07756	0.07876	0.01374	0.04924
1608535	1608.54	396.933	0.13446	0.10066	0.27034	0.85877	0.82615	0.41125	0.29421	0.43095	0.62617	0.89279	0.98099	0.98451	0.98149	0.96116	0.62869	0.98465	0.91833	0.83658	0.42984	0.75683	0.81431	0.84975	0.83082	0.55046	0.6434	0.4384	0.98932	0.98287	0.95017	0.80735	0.34383	0.54874	0.47785	0.38709	0.36649	0.40173	0.13987	0.20725	0.11282	0.08828	0.0616	0.01099	0.02123
1613791	1613.79	397.153	0.13412	0.10146	0.26921	0.89166	0.84427	0.36737	0.12347	0.41521	0.66284	0.8804	0.97861	0.98891	0.97536	0.90901	0.60296	0.9743	0.92257	0.8084	0.56534	0.75599	0.81353	0.86366	0.82881	0.54884	0.6456	0.43649	0.98084	0.97769	0.94482	0.82536	0.49423	0.45673	0.35292	0.46835	0.30055	0.25866	0.13246	0.08628	0.08657	0.07724	0.07126	0.01597	0.02647
1619049	1619.05	397.377	0.13127	0.10027	0.26319	0.85987	0.92199	0.55236	0.09412	0.45153	0.64045	0.88323	0.98669	0.98587	0.98132	0.95198	0.64123	0.97744	0.89083	0.8333	0.5882	0.73045	0.82094	0.8554	0.82986	0.55859	0.64429	0.44816	0.98103	0.97718	0.93064	0.79121	0.47522	0.36686	0.48258	0.42118	0.33506	0.30953	0.07978	0.23031	0.1039	0.06629	0.05838	0.01241	0.02036
1624306	1624.31	397.602	0.12916	0.10221	0.2592	0.86969	0.8777	0.36578	0.13523	0.41392	0.6421	0.88633	0.98833	0.98691	0.98203	0.95198	0.69189	0.98039	0.80559	0.83175	0.72938	0.71396	0.8223	0.84988	0.83311	0.54765	0.64768	0.455	0.98698	0.98574	0.89617	0.81806	0.52953	0.39212	0.25833	0.42875	0.19434	0.19031	0.16847	0.10449	0.0987	0.09988	0.06004	0.01102	0.000870925
1629563	1629.56	397.814	0.13389	0.09947	0.25054	0.83427	0.77339	0.51063	-0.01806	0.42692	0.64257	0.87872	0.98592	0.97911	0.98185	0.89493	0.67121	0.97685	0.88499	0.81685	0.58393	0.74214	0.81895	0.84852	0.83338	0.55114	0.63987	0.45085	0.96758	0.98415	0.92053	0.83267	0.5585	0.28876	0.39242	0.33881	0.23119	0.26729	0.10299	0.14545	0.0711	0.08065	0.07211	0.02181	0.01053
1634820	1634.82	398.027	0.13543	0.1007	0.25169	0.86242	0.80477	0.35447	0.12739	0.42915	0.64319	0.87969	0.98763	0.98295	0.98405	0.9393	0.66668	0.96667	0.89717	0.83272	0.49506	0.71256	0.82517	0.86846	0.83299	0.54171	0.64508	0.44295	0.98894	0.97447	0.93548	0.755	0.3604	0.38929	0.27517	0.49216	0.22936	0.24	0.19074	0.27615	0.12728	0.0968	0.09415	0.01438	0.02003
1640075	1640.08	398.244	0.12956	0.09857	0.26374	0.82797	0.89562	0.49746	0.25903	0.45209	0.67381	0.88508	0.98448	0.97827	0.98346	0.93287	0.64346	0.97901	0.89817	0.78397	0.64012	0.72764	0.8221	0.84869	0.83355	0.55061	0.64169	0.4407	0.97965	0.97702	0.92072	0.81812	0.5981	0.36898	0.4139	0.43447	0.25337	0.42284	0.20838	0.22955	0.10174	0.07562	0.0954	0.01393	0.03288
1645333	1645.33	398.473	0.12846	0.10186	0.25941	0.90815	0.88904	0.40626	0.09897	0.42444	0.67774	0.88598	0.98547	0.97874	0.98022	0.88489	0.62528	0.9741	0.90996	0.75274	0.46295	0.73375	0.82921	0.84403	0.82143	0.55035	0.64742	0.43772	0.97618	0.97556	0.91303	0.86884	0.35224	0.40551	0.24216	0.49681	0.43935	0.2359	0.19929	0.22495	0.1053	0.07962	0.08937	0.01182	0.03438
1650592	1650.59	398.696	0.13477	0.10291	0.26883	0.8656	0.85692	0.3672	0.12409	0.44324	0.62589	0.88783	0.98537	0.9903	0.98599	0.94908	0.55722	0.97905	0.96033	0.76942	0.49951	0.70927	0.80607	0.86845	0.82567	0.55478	0.63966	0.44172	0.97611	0.97585	0.93008	0.8709	0.41052	0.44945	0.33047	0.52848	0.21718	0.43326	0.24144	0.18431	0.08881	0.07806	0.08055	0.02148	0.0443
1655848	1655.85	398.919	0.13044	0.10391	0.2603	0.8458	0.86475	0.41275	0.0729	0.42281	0.62885	0.87971	0.983	0.98617	0.98192	0.94367	0.57404	0.97948	0.94122	0.81186	0.74096	0.69682	0.81429	0.87031	0.82454	0.55226	0.64172	0.44205	0.98149	0.983	0.95562	0.79266	0.58108	0.35049	0.31235	0.35305	0.23907	0.31952	0.21379	0.16968	0.10984	0.08059	0.06849	0.01095	0.03236
1661104	1661.1	399.135	0.12456	0.10262	0.26376	0.84179	0.83997	0.38641	0.19259	0.40628	0.66042	0.88239	0.98148	0.98319	0.98434	0.9263	0.51439	0.98942	0.93448	0.75709	0.4575	0.75712	0.81874	0.86676	0.82938	0.5482	0.64941	0.45064	0.98652	0.97527	0.92552	0.83617	0.42638	0.42938	0.39384	0.36491	0.38604	0.19831	0.17162	0.1424	0.10857	0.08413	0.055	0.01249	0.04266
1666357	1666.36	399.364	0.12847	0.10649	0.2661	0.87209	0.85373	0.62898	0.26716	0.41721	0.6516	0.89264	0.99104	0.9842	0.98648	0.96099	0.51101	0.98331	0.85514	0.81783	0.45002	0.7395	0.82712	0.86244	0.8261	0.54943	0.64769	0.45076	0.98685	0.9831	0.93295	0.83035	0.35982	0.6238	0.48188	0.30233	0.29476	0.25693	0.1578	0.13124	0.12919	0.09824	0.06077	0.01599	0.05894
1671612	1671.61	399.577	0.12646	0.10298	0.25453	0.89013	0.8962	0.53853	0.07634	0.43836	0.65003	0.88971	0.98277	0.98677	0.98504	0.95331	0.71184	0.98409	0.93625	0.84322	0.48281	0.72198	0.81986	0.85961	0.81844	0.54894	0.64902	0.4458	0.97907	0.98236	0.8948	0.73817	0.44226	0.40157	0.50818	0.46801	0.33935	0.23878	0.14168	0.20462	0.09315	0.07636	0.0768	0.01119	0.04865
1676872	1676.87	399.796	0.13698	0.10249	0.25794	0.85425	0.84804	0.51907	0.08135	0.40646	0.62878	0.89099	0.99255	0.98502	0.9879	0.94108	0.71554	0.9865	0.87519	0.78821	0.56233	0.75263	0.82162	0.86084	0.83614	0.54275	0.65341	0.44644	0.98351	0.99749	0.91366	0.89435	0.44848	0.31653	0.35227	0.42918	0.39463	0.30343	0.17179	0.24607	0.12038	0.09348	0.05545	0.01409	0.03073
1682129	1682.13	400.016	0.12712	0.10243	0.25788	0.83808	0.82047	0.3757	0.15395	0.43343	0.61641	0.88312	0.98062	0.98031	0.97514	0.94284	0.6786	0.97429	0.90102	0.81206	0.55944	0.73626	0.81406	0.86187	0.83335	0.53924	0.64306	0.44407	0.97376	0.97855	0.86639	0.83478	0.41273	0.32909	0.57111	0.38852	0.25966	0.13253	0.12882	0.19353	0.11118	0.06963	0.08041	0.01385	0.00995
1687388	1687.39	400.237	0.13111	0.10324	0.26421	0.8438	0.80552	0.334	0.13302	0.40298	0.6425	0.88312	0.98894	0.98452	0.98622	0.94059	0.55889	0.99222	0.93277	0.7835	0.55739	0.75546	0.83266	0.83948	0.83006	0.54802	0.6465	0.44407	0.97677	0.98599	0.87374	0.80361	0.50875	0.29847	0.45352	0.3536	0.30417	0.33878	0.13381	0.20014	0.07644	0.07238	0.06214	0.01968	0.05988
1692641	1692.64	400.457	0.13005	0.10318	0.25987	0.84995	0.81804	0.40147	0.29169	0.42636	0.6496	0.89273	0.98831	0.98946	0.98535	0.9498	0.6328	0.98346	0.91584	0.80049	0.5002	0.72184	0.80943	0.86204	0.8253	0.54857	0.65523	0.4511	0.97396	0.97999	0.94395	0.87948	0.45904	0.38869	0.29584	0.37615	0.41302	0.33715	0.18225	0.11537	0.08626	0.08222	0.07438	0.01133	0.03263
1697896	1697.9	400.677	0.13021	0.10298	0.26592	0.83329	0.85802	0.50664	0.13259	0.45607	0.64044	0.88639	0.98791	0.98765	0.97977	0.90274	0.55156	0.99329	0.88934	0.78104	0.49643	0.71686	0.80931	0.85592	0.83576	0.55874	0.65228	0.45134	0.98351	0.98535	0.88518	0.89679	0.43354	0.4488	0.42862	0.30489	0.25653	0.24345	0.1033	0.1727	0.11574	0.07184	0.08135	0.00859	0.02927
1703153	1703.15	400.904	0.12941	0.10146	0.26466	0.8962	0.81394	0.39317	0.1858	0.46567	0.64572	0.8773	0.98636	0.98914	0.98545	0.92884	0.73973	0.98909	0.90246	0.80343	0.55323	0.75345	0.82533	0.86977	0.83143	0.55481	0.64677	0.44988	0.9848	0.98461	0.95151	0.90088	0.47957	0.3849	0.44267	0.33934	0.39554	0.30369	0.13607	0.26403	0.09719	0.08289	0.05601	0.01092	0.04149
1708407	1708.41	401.118	0.12942	0.09917	0.26556	0.88476	0.84906	0.52399	0.05882	0.48593	0.65213	0.8796	0.98609	0.98476	0.97826	0.9025	0.61041	0.98569	0.86744	0.84879	0.59787	0.73249	0.83174	0.8604	0.83098	0.54703	0.64051	0.45815	0.98341	0.98025	0.93007	0.80984	0.6231	0.40968	0.37915	0.39956	0.26522	0.26834	0.14456	0.25024	0.09336	0.07886	0.06837	0.01429	-0.00947
1713663	1713.66	401.338	0.1221	0.10038	0.25938	0.84703	0.86867	0.25476	0.42131	0.46435	0.66549	0.87881	0.98539	0.98267	0.98436	0.94498	0.59368	0.98335	0.9393	0.79176	0.50854	0.76358	0.82384	0.85713	0.82829	0.54313	0.64899	0.44906	0.97854	0.98773	0.93251	0.85371	0.44546	0.40964	0.22917	0.30968	0.29484	0.3008	0.13413	0.20144	0.0646	0.07883	0.06256	0.0174	0.05251
1718918	1718.92	401.558	0.13365	0.1005	0.26272	0.88513	0.82786	0.53428	0.20455	0.42407	0.62673	0.88219	0.98588	0.98541	0.99028	0.94862	0.5412	0.98319	0.88583	0.78873	0.51343	0.77042	0.80871	0.84933	0.838	0.54739	0.64978	0.43359	0.97484	0.98046	0.91877	0.81166	0.46199	0.43686	0.40758	0.45793	0.26204	0.2324	0.14026	0.17312	0.08132	0.06942	0.07322	0.01343	0.02311
1724174	1724.17	401.768	0.1371	0.1029	0.27206	0.84791	0.86188	0.42536	0.1097	0.42759	0.6631	0.88783	0.98951	0.98664	0.98563	0.95581	0.82359	0.97905	0.87721	0.89954	0.43771	0.72383	0.81886	0.85731	0.83221	0.54796	0.64308	0.44517	0.98361	0.99188	0.92138	0.84024	0.56994	0.35693	0.35148	0.44284	0.19177	0.37949	0.16189	0.142	0.10232	0.10918	0.07353	0.01712	-0.00311
1729432	1729.43	401.998	0.13375	0.10273	0.25465	0.84915	0.88778	0.31774	0.21226	0.45731	0.63162	0.88969	0.9848	0.98628	0.98743	0.92981	0.59949	0.9737	0.84667	0.88344	0.53803	0.71898	0.836	0.85609	0.83593	0.55388	0.64388	0.4411	0.98371	0.98432	0.93743	0.80013	0.40293	0.35689	0.41289	0.44577	0.33533	0.21383	0.14235	0.19055	0.10413	0.08024	0.07725	0.01748	8.77456e-05
1734689	1734.69	402.219	0.1338	0.10508	0.26456	0.87897	0.77298	0.32768	0.05062	0.49081	0.62828	0.89277	0.98323	0.99337	0.98016	0.95101	0.7173	0.987	0.93914	0.8512	0.4856	0.7688	0.83228	0.85906	0.82899	0.56035	0.65125	0.44608	0.9811	0.99143	0.94068	0.8369	0.33992	0.47468	0.29734	0.32091	0.34972	0.38323	0.07423	0.18827	0.10245	0.06949	0.07913	0.01621	0.01246
1739946	1739.95	402.439	0.13402	0.10138	0.26102	0.8521	0.8438	0.48815	0.04034	0.44701	0.63877	0.88819	0.97998	0.98286	0.98248	0.88437	0.66705	0.97449	0.89178	0.77458	0.66081	0.74188	0.82308	0.86323	0.82274	0.54531	0.64505	0.44535	0.98251	0.98488	0.91306	0.78867	0.4281	0.32809	0.48138	0.39618	0.2638	0.23491	0.07226	0.26582	0.10707	0.08232	0.08206	0.01331	0.02386
1745203	1745.2	402.659	0.13034	0.10489	0.26467	0.86096	0.83188	0.2773	0.14424	0.41102	0.63789	0.88355	0.98758	0.98361	0.98356	0.89949	0.72232	0.98522	0.92426	0.8353	0.51555	0.73735	0.80963	0.87597	0.82916	0.53874	0.64452	0.44963	0.98281	0.98174	0.90603	0.87991	0.49079	0.24523	0.35164	0.31697	0.28053	0.37576	0.14857	0.2099	0.06454	0.07184	0.0761	0.01106	0.02768
1750461	1750.46	402.88	0.12685	0.10388	0.26277	0.87025	0.8674	0.41204	-0.00838	0.43154	0.66195	0.88042	0.98675	0.98413	0.98178	0.93546	0.68547	0.9872	0.92691	0.82731	0.65772	0.74518	0.82781	0.86481	0.82752	0.54852	0.64281	0.44617	0.98431	0.98545	0.92345	0.84435	0.46025	0.327	0.51946	0.29451	0.30349	0.30502	0.10487	0.23385	0.09644	0.09316	0.0537	0.0116	-0.02739
1755718	1755.72	403.102	0.13434	0.10292	0.26495	0.86552	0.90504	0.45071	0.04519	0.43081	0.63998	0.88686	0.9911	0.98748	0.98305	0.92891	0.68383	0.99038	0.94784	0.82387	0.44925	0.72237	0.8405	0.87057	0.83752	0.54652	0.64637	0.45318	0.9815	0.98318	0.87136	0.89634	0.49022	0.3803	0.35402	0.38284	0.35264	0.25769	0.11803	0.13221	0.09502	0.11519	0.07767	0.01341	0.04566
1760975	1760.97	403.315	0.12705	0.10498	0.26287	0.85479	0.84833	0.45699	0.11223	0.5025	0.64843	0.8838	0.99099	0.98512	0.98712	0.91898	0.69856	0.98597	0.89744	0.80387	0.62748	0.72107	0.82656	0.85088	0.83463	0.54801	0.64585	0.45506	0.9856	0.98225	0.85339	0.92278	0.3814	0.36713	0.37398	0.37424	0.28726	0.2502	0.183	0.30308	0.07493	0.08225	0.09568	0.01407	0.013
1766231	1766.23	403.53	0.13136	0.10235	0.26722	0.85499	0.82404	0.50442	0.23776	0.43568	0.64727	0.88041	0.98718	0.98966	0.98156	0.96457	0.68492	0.97824	0.83389	0.84855	0.72043	0.73536	0.82317	0.85315	0.83468	0.53768	0.65187	0.44645	0.9848	0.97848	0.89961	0.79814	0.53405	0.44572	0.31584	0.28333	0.24489	0.24742	0.10676	0.1371	0.07381	0.06087	0.07635	0.01409	0.02175
1771488	1771.49	403.751	0.12999	0.10272	0.27146	0.87955	0.85393	0.34241	0.35182	0.45315	0.65886	0.8852	0.98394	0.9943	0.98456	0.90059	0.79878	0.98454	0.86174	0.81483	0.55331	0.74054	0.8285	0.8573	0.83658	0.53943	0.64912	0.44915	0.98917	0.98302	0.87225	0.72495	0.42815	0.53414	0.37231	0.4682	0.27052	0.17869	0.14128	0.23591	0.08711	0.09458	0.06242	0.01943	0.03572
1776745	1776.74	403.981	0.13072	0.10174	0.25884	0.84358	0.84744	0.62673	0.21503	0.4322	0.65713	0.8998	0.99128	0.98734	0.98695	0.92513	0.6505	0.97607	0.93046	0.81021	0.53032	0.6996	0.82269	0.87602	0.83047	0.54757	0.64729	0.45025	0.98261	0.99033	0.89168	0.84122	0.72355	0.32655	0.44542	0.41783	0.299	0.11773	0.12676	0.16418	0.10555	0.08399	0.05455	0.01096	0.01461
1782002	1782	404.201	0.13266	0.10241	0.26461	0.8685	0.79842	0.36034	0.29748	0.40482	0.6456	0.87213	0.98343	0.98304	0.97602	0.94338	0.63736	0.96956	0.92516	0.77382	0.46933	0.72608	0.82111	0.85419	0.83406	0.5453	0.64414	0.44355	0.97703	0.97843	0.92669	0.79471	0.36888	0.54749	0.3368	0.33483	0.4718	0.2929	0.11178	0.20906	0.09658	0.09959	0.062	0.01287	0.03845
1787257	1787.26	404.419	0.13224	0.10582	0.25409	0.87192	0.89876	0.52912	0.28272	0.4704	0.64446	0.88123	0.98369	0.99225	0.98047	0.95775	0.65816	0.98067	0.89138	0.84575	0.52188	0.77958	0.81757	0.86871	0.82631	0.55931	0.64742	0.44471	0.97968	0.97871	0.95386	0.80391	0.41981	0.49118	0.46296	0.42637	0.26723	0.15922	0.12082	0.26225	0.11567	0.07434	0.08427	0.01234	-0.00382
1792513	1792.51	404.632	0.13127	0.10367	0.26703	0.8778	0.90037	0.36112	0.05979	0.39081	0.64341	0.87763	0.98672	0.98632	0.97847	0.9471	0.69159	0.97469	0.88986	0.84664	0.64702	0.73371	0.81287	0.86014	0.82885	0.54663	0.64596	0.44607	0.98573	0.98048	0.91291	0.83218	0.58299	0.50034	0.55545	0.29472	0.25378	0.31316	0.12834	0.1958	0.10381	0.06826	0.06539	0.01913	0.04517
1797771	1797.77	404.842	0.12868	0.1048	0.25772	0.82618	0.92333	0.31716	0.00101	0.41586	0.63292	0.88271	0.98654	0.98512	0.97834	0.93434	0.61782	0.96925	0.89755	0.91031	0.46265	0.71221	0.80618	0.84815	0.82866	0.54364	0.63927	0.44515	0.96858	0.97612	0.90935	0.847	0.27493	0.28645	0.19699	0.3545	0.3677	0.42603	0.13053	0.14594	0.0859	0.07776	0.07061	0.01064	-0.01231
1803026	1803.03	405.072	0.1284	0.10371	0.26598	0.86728	0.83546	0.42494	0.1618	0.41991	0.64855	0.87999	0.97965	0.9844	0.98893	0.93135	0.62382	0.98135	0.89441	0.78164	0.46031	0.75847	0.8152	0.85734	0.83376	0.54263	0.65065	0.45403	0.98636	0.97639	0.93972	0.84077	0.38351	0.49404	0.35026	0.31415	0.28295	0.16781	0.22851	0.2739	0.10832	0.06109	0.08149	0.01094	0.02053
1808283	1808.28	405.303	0.13115	0.10679	0.25326	0.85192	0.88131	0.38439	0.16401	0.4187	0.65177	0.88765	0.98445	0.98156	0.97983	0.96021	0.69227	0.97772	0.92313	0.75733	0.42765	0.71452	0.82892	0.8529	0.83498	0.56242	0.6446	0.44412	0.97401	0.98159	0.89669	0.87334	0.55965	0.35901	0.26705	0.39883	0.40647	0.23887	0.15138	0.18493	0.07725	0.08173	0.06691	0.01613	0.04827
1813539	1813.54	405.503	0.12948	0.10751	0.25952	0.85396	0.80182	0.59939	-0.00963	0.49708	0.63976	0.89437	0.99005	0.98276	0.98335	0.941	0.60522	0.98057	0.94575	0.81674	0.524	0.76129	0.81497	0.85057	0.82319	0.55906	0.64891	0.45295	0.96864	0.99686	0.90025	0.89686	0.32082	0.26585	0.39213	0.30076	0.25388	0.20803	0.18616	0.26375	0.08449	0.06604	0.06861	0.00804	0.000705623
1818797	1818.8	405.733	0.13855	0.10676	0.26782	0.88148	0.79987	0.50341	0.19298	0.43671	0.6562	0.89037	0.98678	0.98113	0.98127	0.90203	0.70929	0.98324	0.89513	0.9342	0.5011	0.69852	0.81709	0.85288	0.83215	0.55159	0.6454	0.44354	0.97436	0.98181	0.91163	0.8504	0.5181	0.32656	0.42528	0.28136	0.41972	0.31554	0.17381	0.19437	0.07389	0.10785	0.068	0.01926	-0.00377
1824052	1824.05	405.959	0.13872	0.10543	0.27162	0.84916	0.84483	0.4988	0.01739	0.4681	0.62437	0.88753	0.98123	0.9853	0.98131	0.96703	0.57484	0.97447	0.88975	0.85527	0.47663	0.77475	0.80435	0.85324	0.82409	0.54939	0.64039	0.45083	0.97785	0.97588	0.95672	0.80388	0.48639	0.35155	0.5393	0.34872	0.36004	0.17676	0.16653	0.15641	0.07806	0.12552	0.06087	0.01166	0.0041
1829307	1829.31	406.182	0.12806	0.10695	0.26182	0.87851	0.79547	0.38581	0.11063	0.45946	0.67054	0.89696	0.98025	0.98267	0.9791	0.9587	0.52127	0.97877	0.89764	0.78855	0.50921	0.75765	0.81705	0.86185	0.8353	0.54842	0.64254	0.44165	0.97494	0.9817	0.93301	0.83795	0.34103	0.25848	0.26308	0.33065	0.21015	0.29923	0.19325	0.23607	0.07817	0.1091	0.08927	0.0159	0.08299
1834565	1834.57	406.394	0.13238	0.10719	0.25869	0.85845	0.86878	0.44054	0.09249	0.42049	0.65907	0.88995	0.98049	0.98691	0.97445	0.92107	0.6158	0.97815	0.87994	0.75368	0.59375	0.72313	0.80781	0.8613	0.82128	0.54651	0.64919	0.45205	0.97587	0.97981	0.94139	0.83733	0.51601	0.33042	0.40558	0.27777	0.32081	0.19417	0.08918	0.27929	0.0732	0.0823	0.08187	0.01202	0.01827
1839821	1839.82	406.614	0.13023	0.10567	0.24179	0.85285	0.81857	0.45504	0.27512	0.42634	0.66365	0.88766	0.98921	0.98525	0.974	0.89423	0.65166	0.97509	0.91711	0.77444	0.67459	0.72364	0.80926	0.86221	0.82383	0.54291	0.65164	0.44184	0.97999	0.97192	0.96033	0.77998	0.52315	0.28713	0.35056	0.29148	0.34742	0.20869	0.13754	0.28828	0.12743	0.08788	0.06338	0.01575	0.03762
1845077	1845.08	406.824	0.13337	0.10376	0.26695	0.80784	0.93295	0.57182	0.06842	0.41693	0.63867	0.87255	0.98246	0.98546	0.98511	0.94052	0.65176	0.98488	0.92917	0.87827	0.44735	0.71122	0.82842	0.85431	0.81839	0.55064	0.64648	0.44784	0.96827	0.98346	0.94897	0.84856	0.41709	0.27876	0.26783	0.28228	0.43318	0.2046	0.17395	0.18377	0.09345	0.08332	0.07253	0.00824	0.01843
1850334	1850.33	407.045	0.12842	0.10648	0.26588	0.87684	0.87683	0.50284	0.19019	0.43074	0.65373	0.87779	0.98388	0.9791	0.9771	0.93574	0.66882	0.97386	0.9288	0.8318	0.52935	0.74093	0.82597	0.85628	0.83041	0.55804	0.64444	0.44531	0.98288	0.97427	0.91526	0.80523	0.40283	0.47999	0.5581	0.36305	0.25594	0.14297	0.21121	0.16876	0.10274	0.1339	0.06408	0.0188	0.0238
1855592	1855.59	407.264	0.13421	0.10605	0.2592	0.87228	0.81606	0.53451	0.14992	0.40295	0.65737	0.87262	0.98618	0.9827	0.98222	0.95103	0.48793	0.98041	0.92126	0.81791	0.50884	0.71895	0.82283	0.86905	0.82318	0.55128	0.64185	0.44596	0.98743	0.97825	0.89864	0.82559	0.35245	0.57872	0.19732	0.40092	0.2149	0.28893	0.1936	0.23193	0.08547	0.08882	0.06363	0.01248	0.02047
1860847	1860.85	407.481	0.12384	0.10232	0.2613	0.8539	0.84811	0.44685	0.31015	0.46439	0.65305	0.89243	0.98479	0.98501	0.97473	0.89949	0.65051	0.97018	0.94172	0.81602	0.65021	0.73271	0.81114	0.85485	0.82565	0.53623	0.64512	0.44456	0.97969	0.9917	0.92269	0.78055	0.50596	0.42172	0.39805	0.4219	0.28533	0.24347	0.2088	0.21324	0.10033	0.10516	0.06273	0.01722	0.0445
1866101	1866.1	407.712	0.13141	0.10531	0.2662	0.85883	0.83119	0.64725	-0.01787	0.40353	0.65347	0.89014	0.9824	0.98334	0.98236	0.96061	0.55135	0.96813	0.91747	0.84349	0.48397	0.74146	0.81859	0.85	0.82989	0.55061	0.64756	0.44503	0.97608	0.98256	0.93262	0.81389	0.49191	0.52022	0.37474	0.47743	0.4016	0.22633	0.20831	0.20251	0.11285	0.09178	0.05219	0.01107	0.00881
1871357	1871.36	407.934	0.13217	0.10715	0.25386	0.86851	0.90179	0.38907	0.17186	0.44755	0.64056	0.88424	0.99157	0.98828	0.99142	0.93342	0.57828	0.98204	0.89583	0.838	0.59278	0.69514	0.82355	0.85628	0.83547	0.5468	0.64267	0.45243	0.98753	0.98955	0.93321	0.91089	0.55305	0.42578	0.30915	0.46795	0.31865	0.28123	0.12343	0.22486	0.14547	0.0821	0.08032	0.01498	0.01076
1876613	1876.61	408.146	0.13521	0.10362	0.25995	0.85153	0.78563	0.49859	0.26277	0.4474	0.63803	0.88808	0.97718	0.9817	0.97788	0.95951	0.544	0.96762	0.9134	0.79717	0.53202	0.7633	0.80557	0.85025	0.82406	0.55424	0.64957	0.44977	0.97862	0.97854	0.8711	0.92657	0.45268	0.55806	0.34603	0.36475	0.37899	0.24327	0.19472	0.22735	0.11312	0.13188	0.06661	0.01226	0.02799
1881871	1881.87	408.366	0.13402	0.106	0.25439	0.89753	0.82856	0.36031	0.44146	0.42713	0.64297	0.8849	0.9814	0.98543	0.98295	0.9458	0.5577	0.97468	0.88862	0.85352	0.49508	0.76171	0.82575	0.86159	0.83072	0.55482	0.65305	0.46031	0.97862	0.98608	0.96472	0.83138	0.58886	0.28067	0.26528	0.44136	0.29348	0.44306	0.13739	0.2202	0.1	0.08602	0.07042	0.00757	0.0505
1887129	1887.13	408.593	0.12385	0.10566	0.26962	0.84794	0.82539	0.36679	0.4738	0.42254	0.67163	0.88043	0.97879	0.98592	0.97699	0.95577	0.75337	0.97629	0.89548	0.72438	0.62762	0.72914	0.8114	0.85978	0.82686	0.54564	0.64397	0.43892	0.97624	0.9726	0.94763	0.82756	0.44774	0.38874	0.3438	0.3526	0.23467	0.33814	0.16497	0.24806	0.11948	0.09162	0.08007	0.01291	0.01418
1892384	1892.38	408.807	0.13539	0.10286	0.26535	0.85718	0.84682	0.45247	0.14425	0.46561	0.62715	0.87917	0.9849	0.98609	0.9824	0.93631	0.64326	0.98288	0.83552	0.79775	0.62809	0.74518	0.80808	0.86416	0.83886	0.56863	0.6465	0.44177	0.97937	0.97245	0.8937	0.83434	0.56549	0.41509	0.4126	0.44577	0.5372	0.25136	0.13402	0.32677	0.07207	0.06388	0.07369	0.01263	0.03317
1897639	1897.64	409.028	0.12429	0.10346	0.256	0.80792	0.84047	0.37975	-0.01112	0.4107	0.63893	0.88275	0.98854	0.98096	0.98582	0.9402	0.46694	0.97389	0.90133	0.81607	0.41251	0.71073	0.80642	0.85033	0.83793	0.54667	0.64795	0.45429	0.98089	0.97939	0.93464	0.8845	0.39482	0.40795	0.3224	0.44492	0.41222	0.20147	0.18223	0.25516	0.11714	0.07814	0.06605	0.0146	0.03954
1902897	1902.9	409.253	0.12667	0.10299	0.26619	0.86042	0.84624	0.48122	0.16403	0.47356	0.63863	0.88753	0.98158	0.98285	0.98326	0.91861	0.66821	0.98022	0.93985	0.79225	0.47639	0.73514	0.81937	0.85956	0.82901	0.54823	0.64231	0.4469	0.97833	0.97824	0.91784	0.82869	0.48786	0.50554	0.36668	0.35931	0.33717	0.28884	0.15455	0.21695	0.13068	0.08444	0.07164	0.01248	0.03763
1908153	1908.15	409.474	0.13029	0.10458	0.26422	0.8249	0.83257	0.59891	0.06242	0.43813	0.65088	0.89462	0.98763	0.99352	0.99121	0.97435	0.68167	0.99055	0.94365	0.86749	0.55041	0.7478	0.82478	0.88012	0.83926	0.55626	0.64518	0.4489	0.98871	0.99866	0.92195	0.86391	0.44834	0.4187	0.31952	0.41152	0.34101	0.31811	0.1532	0.21578	0.09283	0.08503	0.08198	0.019	-0.000694883
1913406	1913.41	409.687	0.13244	0.10395	0.25126	0.87947	0.83007	0.28664	0.26275	0.44692	0.66008	0.87277	0.98559	0.98442	0.98421	0.9474	0.52924	0.97863	0.80765	0.82072	0.55928	0.73124	0.81503	0.86283	0.82683	0.54898	0.64402	0.43887	0.98172	0.97935	0.95861	0.78253	0.34814	0.62374	0.32236	0.32114	0.21777	0.23966	0.19147	0.19538	0.12	0.07065	0.06996	0.01368	0.0135
1918664	1918.66	409.908	0.12835	0.10332	0.26372	0.82068	0.84302	0.41654	0.12621	0.51603	0.65428	0.87271	0.98448	0.98448	0.97924	0.89289	0.56999	0.98195	0.84829	0.80438	0.68214	0.77211	0.81389	0.85971	0.82546	0.55762	0.64169	0.4407	0.98113	0.97946	0.92932	0.87475	0.5421	0.39048	0.29582	0.3852	0.16312	0.21159	0.16486	0.12044	0.07585	0.07976	0.07743	0.01598	0.03326
1923922	1923.92	410.138	0.13244	0.10519	0.25705	0.9101	0.86868	0.35949	0.01235	0.41456	0.62756	0.8781	0.9887	0.9798	0.9758	0.94868	0.55718	0.98453	0.92563	0.79315	0.58661	0.75503	0.82813	0.84539	0.826	0.55653	0.64168	0.45213	0.98222	0.97836	0.88	0.80439	0.45638	0.54899	0.34124	0.48574	0.21185	0.30674	0.1632	0.27185	0.08872	0.08188	0.07077	0.01117	0.06889
1929179	1929.18	410.348	0.13122	0.10395	0.25705	0.84752	0.78461	0.42573	0.12197	0.44913	0.64266	0.88591	0.99215	0.98574	0.98677	0.92586	0.69588	0.98533	0.92806	0.80804	0.55016	0.7264	0.82409	0.84693	0.834	0.54307	0.64794	0.45295	0.98102	0.98504	0.90753	0.84536	0.4322	0.4899	0.46406	0.39651	0.31691	0.20911	0.16957	0.23808	0.08127	0.07023	0.06317	0.01737	0.07816
1934437	1934.44	410.579	0.12809	0.1048	0.25667	0.85102	0.87925	0.39762	0.33222	0.42568	0.65904	0.88825	0.98568	0.98886	0.98973	0.96856	0.63678	0.97805	0.85313	0.86997	0.49711	0.71638	0.80035	0.86581	0.8362	0.55395	0.64965	0.44382	0.97464	0.98887	0.92725	0.9032	0.62437	0.49175	0.30969	0.30831	0.22544	0.27794	0.15294	0.23527	0.08541	0.07641	0.0677	0.01701	0.02602
1939694	1939.69	410.801	0.13343	0.1021	0.26018	0.86485	0.78179	0.38258	0.03793	0.43807	0.66019	0.89195	0.98372	0.98346	0.98304	0.99259	0.57532	0.98021	0.93372	0.7768	0.64907	0.74493	0.81227	0.85782	0.83221	0.54909	0.64101	0.44943	0.97635	0.98852	0.92463	0.89454	0.53761	0.47657	0.3084	0.21272	0.22263	0.29368	0.14913	0.19866	0.09558	0.11501	0.07651	0.02092	0.0224
1944950	1944.95	411.024	0.13199	0.10404	0.26646	0.84234	0.89585	0.45734	0.27464	0.41223	0.64418	0.88902	0.98638	0.98366	0.97369	0.95486	0.75443	0.97252	0.91331	0.78858	0.58722	0.70736	0.81459	0.85246	0.82588	0.53498	0.64624	0.44609	0.97208	0.97891	0.93346	0.82752	0.32453	0.48711	0.31359	0.4224	0.44253	0.21961	0.09964	0.3512	0.1042	0.07459	0.07325	0.02157	-0.01122
1950206	1950.21	411.249	0.12471	0.10381	0.26086	0.87921	0.88135	0.39306	-0.05418	0.44022	0.64761	0.88531	0.98753	0.98332	0.9839	0.94639	0.57807	0.97133	0.9679	0.85096	0.55066	0.71412	0.83373	0.84933	0.83311	0.5503	0.64467	0.44391	0.98381	0.98046	0.92744	0.88548	0.57629	0.42135	0.55752	0.43582	0.25346	0.32254	0.12623	0.22351	0.11708	0.08072	0.06164	0.0103	0.04858
1955465	1955.46	411.48	0.12825	0.10215	0.26967	0.87615	0.83345	0.41928	0.34299	0.43123	0.65311	0.88326	0.97964	0.98086	0.97764	0.89826	0.70154	0.97449	0.87178	0.84091	0.48887	0.73954	0.81281	0.84481	0.8276	0.56148	0.64716	0.4479	0.97902	0.97303	0.94592	0.82923	0.36328	0.4732	0.57278	0.33551	0.32176	0.18633	0.19192	0.26346	0.10642	0.07858	0.07921	0.01527	0.04083
1960722	1960.72	411.7	0.13237	0.10428	0.25913	0.84181	0.85901	0.60271	0.17045	0.42809	0.64039	0.88221	0.98544	0.98299	0.98914	0.95315	0.6048	0.97728	0.92887	0.82792	0.67855	0.75538	0.81312	0.84422	0.83742	0.54386	0.64756	0.44362	0.97728	0.98375	0.90787	0.94585	0.6294	0.27689	0.46011	0.35309	0.46423	0.22511	0.18121	0.23112	0.10954	0.07751	0.06547	0.01444	0.03599
1965977	1965.98	411.915	0.13329	0.10481	0.26103	0.86204	0.7914	0.46743	0.23492	0.45575	0.63348	0.88547	0.98824	0.99663	0.98813	0.91369	0.56605	0.98887	0.88547	0.80897	0.36919	0.72433	0.80682	0.85855	0.83227	0.5437	0.64477	0.45221	0.98089	0.99359	0.91122	0.84396	0.4316	0.24134	0.36553	0.36792	0.28331	0.19623	0.08039	0.12443	0.11015	0.09985	0.08012	0.01402	0.04194
1971233	1971.23	412.131	0.13279	0.1037	0.25187	0.89718	0.88965	0.42677	0.09841	0.45701	0.65209	0.87764	0.99214	0.99345	0.98789	0.95609	0.54249	0.9876	0.88259	0.83027	0.64407	0.73273	0.81671	0.87075	0.84097	0.54118	0.6465	0.46019	0.98621	0.98956	0.97612	0.81995	0.51146	0.47742	0.70928	0.32516	0.25051	0.15003	0.18483	0.15884	0.07553	0.07722	0.08904	0.01951	-0.01815
1976491	1976.49	412.361	0.12506	0.10509	0.25591	0.85147	0.82963	0.39774	0.06039	0.4488	0.63695	0.8781	0.98377	0.98187	0.97969	0.95758	0.54652	0.98059	0.84244	0.83103	0.61803	0.72596	0.81734	0.85091	0.84223	0.55146	0.64507	0.44528	0.97329	0.98081	0.93176	0.79108	0.59265	0.24388	0.42061	0.46963	0.27248	0.36883	0.20087	0.20454	0.11669	0.09455	0.07373	0.01707	0.05609
1981744	1981.74	412.576	0.13275	0.10295	0.27028	0.86734	0.88647	0.46722	0.42777	0.44308	0.64826	0.89393	0.98673	0.982	0.98381	0.93444	0.71829	0.98437	0.95977	0.76712	0.6078	0.75487	0.83321	0.85419	0.83895	0.56448	0.64414	0.45387	0.986	0.97966	0.9007	0.8453	0.33948	0.62801	0.20663	0.46376	0.31117	0.1706	0.15652	0.23316	0.08862	0.07652	0.0556	0.01838	0.01151
1987002	1987	412.801	0.12717	0.1036	0.2468	0.84451	0.84318	0.34108	0.06143	0.42172	0.60761	0.89321	0.98264	0.98642	0.98585	0.94262	0.58744	0.98554	0.89429	0.77493	0.40812	0.72318	0.84154	0.85904	0.83176	0.54827	0.64873	0.44663	0.97923	0.99361	0.90863	0.94923	0.5595	0.45783	0.26041	0.34794	0.28019	0.22771	0.13558	0.21804	0.09693	0.09148	0.05809	0.01676	0.06965
1992258	1992.26	413.022	0.12303	0.10337	0.26326	0.86792	0.81742	0.31358	0.01635	0.47387	0.63818	0.88886	0.98584	0.9897	0.99026	0.95354	0.56853	0.98166	0.911	0.80092	0.48699	0.69023	0.83837	0.86693	0.83448	0.55109	0.6461	0.45073	0.97919	0.98787	0.92571	0.7957	0.48869	0.35508	0.33587	0.32661	0.2791	0.2186	0.21645	0.14886	0.09071	0.10821	0.07312	0.01848	0.04803
1997515	1997.52	413.242	0.13141	0.10478	0.25803	0.87288	0.85856	0.49088	0.13932	0.45182	0.66251	0.88149	0.98214	0.98429	0.9837	0.92085	0.69349	0.97548	0.91587	0.74295	0.41644	0.71247	0.83265	0.86029	0.83182	0.54878	0.64703	0.45711	0.981	0.98171	0.96819	0.81854	0.38462	0.41945	0.36795	0.47526	0.11419	0.23192	0.14692	0.29414	0.09434	0.07282	0.06121	0.01311	0.01465
2002770	2002.77	413.452	0.13053	0.10594	0.26062	0.86891	0.89589	0.63477	0.2584	0.39796	0.63188	0.88711	0.98623	0.98427	0.98341	0.93934	0.63462	0.98023	0.85027	0.80373	0.45257	0.69823	0.8157	0.86218	0.8348	0.54918	0.6511	0.44826	0.9858	0.98122	0.91195	0.7867	0.43845	0.31453	0.39966	0.43696	0.38514	0.24013	0.1331	0.1426	0.10216	0.07835	0.08323	0.01461	0.03127
2008025	2008.03	413.668	0.12793	0.10547	0.26295	0.85271	0.8242	0.63779	0.08682	0.44395	0.6659	0.87854	0.98528	0.98429	0.98614	0.93687	0.56997	0.97864	0.92864	0.83055	0.80773	0.73066	0.82977	0.86546	0.8212	0.55198	0.64087	0.45052	0.98022	0.97863	0.90955	0.80409	0.40058	0.27836	0.30092	0.34669	0.23879	0.29928	0.2708	0.24315	0.08035	0.10833	0.08332	0.01688	-0.00861
2013282	2013.28	413.901	0.12458	0.10521	0.26313	0.8575	0.85444	0.55184	0.1454	0.44752	0.63337	0.88175	0.99054	0.98684	0.98868	0.95825	0.58314	0.97925	0.9119	0.89681	0.51871	0.73973	0.84145	0.86306	0.84546	0.5546	0.64321	0.44872	0.98531	0.99209	0.86941	0.82307	0.4127	0.29763	0.427	0.38999	0.26742	0.23765	0.13921	0.1798	0.1188	0.08246	0.07825	0.01813	0.06182
2018538	2018.54	414.123	0.12863	0.10591	0.26331	0.83289	0.81517	0.32524	0.23473	0.39975	0.6727	0.87801	0.98468	0.99046	0.98164	0.95194	0.62187	0.97805	0.9513	0.79808	0.67265	0.71518	0.83446	0.85384	0.83536	0.56025	0.6524	0.45712	0.9856	0.97927	0.92631	0.81053	0.43061	0.39204	0.34358	0.40587	0.34449	0.16366	0.12099	0.15435	0.12198	0.07293	0.07556	0.01552	0.00278
2023794	2023.79	414.346	0.12976	0.10571	0.26866	0.8981	0.89868	0.43844	0.22201	0.39829	0.66086	0.89064	0.98983	0.99379	0.98999	0.92308	0.66848	0.98318	0.91635	0.75258	0.50099	0.77481	0.82864	0.85956	0.82901	0.56066	0.65253	0.4469	0.9858	0.99544	0.90052	0.76055	0.44229	0.33971	0.23519	0.44378	0.57534	0.24308	0.12847	0.18257	0.12563	0.07738	0.08068	0.01025	0.01472
2029052	2029.05	414.563	0.13195	0.10573	0.26871	0.87096	0.81868	0.43381	0.51548	0.44681	0.65283	0.88154	0.99033	0.99034	0.97987	0.95789	0.64126	0.98192	0.88162	0.84267	0.52299	0.7464	0.83568	0.86724	0.8286	0.54795	0.6408	0.45934	0.98016	0.97675	0.93417	0.85322	0.53379	0.40654	0.41371	0.37069	0.36421	0.23338	0.13316	0.1452	0.10354	0.08527	0.07167	0.0184	0.04902
2034306	2034.31	414.783	0.12943	0.10415	0.26809	0.89088	0.91279	0.48611	0.37279	0.48522	0.66895	0.88956	0.98781	0.99102	0.99197	0.91749	0.63217	0.98987	0.87695	0.77043	0.40491	0.68544	0.81252	0.86406	0.83614	0.55331	0.65514	0.45666	0.99206	0.98564	0.87348	0.87723	0.42201	0.43434	0.2818	0.27558	0.3337	0.28535	0.17573	0.16153	0.09966	0.08331	0.09746	0.01339	-0.01498
2039561	2039.56	415.004	0.12414	0.10487	0.26856	0.86864	0.82144	0.5667	0.14694	0.42926	0.64805	0.89801	0.98425	0.98249	0.98441	0.92676	0.63623	0.98156	0.87618	0.79338	0.51332	0.73444	0.81572	0.85471	0.83405	0.55114	0.65055	0.45463	0.98024	0.97883	0.91267	0.82851	0.5003	0.33403	0.34372	0.30364	0.16448	0.28217	0.18407	0.15367	0.11049	0.07856	0.08119	0.01371	-0.00413
2044815	2044.82	415.234	0.13025	0.10482	0.25949	0.88618	0.84929	0.49709	0.1679	0.43425	0.63363	0.89524	0.98803	0.99354	0.985	0.96602	0.71456	0.98533	0.80516	0.84446	0.63981	0.7155	0.83487	0.858	0.83563	0.56102	0.65475	0.45295	0.98848	0.98259	0.92481	0.77584	0.39822	0.49189	0.36529	0.36024	0.21396	0.22849	0.10227	0.19793	0.10764	0.08582	0.08215	0.02227	0.02737
2050068	2050.07	415.444	0.13361	0.1063	0.25821	0.8621	0.83873	0.44099	0.13753	0.44791	0.66029	0.89114	0.98991	0.98093	0.98131	0.8786	0.70793	0.98036	0.91446	0.81126	0.50822	0.71827	0.83101	0.8621	0.83538	0.55686	0.64612	0.45272	0.97759	0.97715	0.8831	0.73537	0.34768	0.40598	0.53438	0.46333	0.26462	0.29833	0.12547	0.18936	0.08375	0.08172	0.06915	0.01162	0.01999
2055323	2055.32	415.683	0.12569	0.10477	0.25727	0.83418	0.80855	0.42537	0.30018	0.45109	0.67616	0.89982	0.99199	0.99174	0.98816	0.88855	0.70958	0.98256	0.90299	0.75981	0.80499	0.75049	0.81997	0.86196	0.83411	0.54607	0.64847	0.45213	0.99115	0.9955	0.90588	0.76661	0.41836	0.47465	0.46335	0.43415	0.29247	0.31273	0.25364	0.20719	0.14509	0.06931	0.05166	0.01666	0.01297
2060579	2060.58	415.905	0.12583	0.10357	0.26298	0.87609	0.92274	0.61143	0.127	0.43353	0.63109	0.8752	0.97625	0.98756	0.97967	0.90461	0.78311	0.97782	0.91626	0.79522	0.44652	0.74575	0.81842	0.86158	0.82843	0.55186	0.64573	0.45245	0.98144	0.98264	0.89971	0.82269	0.54385	0.32478	0.55641	0.43478	0.37769	0.21367	0.07529	0.2413	0.08318	0.08365	0.09107	0.01487	0.0227
2065834	2065.83	416.135	0.12735	0.10456	0.26578	0.88659	0.84344	0.56234	0.25383	0.43916	0.68173	0.88437	0.98532	0.99249	0.98583	0.94987	0.66887	0.97822	0.8955	0.77508	0.47935	0.77416	0.83511	0.85902	0.82479	0.5605	0.65302	0.45399	0.98034	0.986	0.87699	0.85389	0.56318	0.41798	0.24538	0.23988	0.3122	0.21043	0.12709	0.18629	0.07431	0.0799	0.07912	0.01385	0.03345
2071090	2071.09	416.345	0.13326	0.10472	0.26234	0.85722	0.84509	0.42077	0.00573	0.43405	0.64178	0.89653	0.9885	0.98531	0.97631	0.93067	0.65426	0.97253	0.86531	0.85484	0.48125	0.72997	0.81956	0.85074	0.82908	0.5458	0.64664	0.45546	0.98053	0.98183	0.92295	0.83288	0.3838	0.3697	0.42953	0.31178	0.21073	0.10166	0.19597	0.23177	0.12558	0.06945	0.04649	0.01941	0.06003
2076346	2076.35	416.565	0.12791	0.10576	0.27682	0.8586	0.8269	0.38299	0.01987	0.43372	0.66873	0.87863	0.99177	0.98143	0.98522	0.92474	0.55827	0.98414	0.89983	0.8202	0.62923	0.70085	0.83419	0.85696	0.83299	0.56109	0.64376	0.4524	0.98728	0.98263	0.91506	0.84438	0.41896	0.38742	0.30478	0.32755	0.24825	0.29491	0.1831	0.18716	0.07998	0.10204	0.07566	0.01305	0.03252
2081604	2081.6	416.787	0.13077	0.10667	0.26567	0.87354	0.9024	0.27559	0.22774	0.4275	0.63961	0.87613	0.99186	0.98561	0.98268	0.93763	0.57778	0.9824	0.9329	0.82961	0.67909	0.66821	0.83431	0.85505	0.83165	0.5539	0.6448	0.45088	0.9855	0.98804	0.91896	0.80225	0.49281	0.37296	0.34275	0.5244	0.21676	0.21674	0.13484	0.18431	0.09117	0.06144	0.08411	0.01801	0.02742
2086860	2086.86	417.006	0.13061	0.10619	0.27148	0.85797	0.78284	0.40323	0.0054	0.42618	0.65251	0.88104	0.9856	0.98656	0.98112	0.94402	0.6393	0.97647	0.89751	0.80499	0.48947	0.7413	0.80646	0.86235	0.83661	0.54563	0.64611	0.44835	0.97851	0.97895	0.90345	0.78675	0.60834	0.34562	0.28101	0.46124	0.25362	0.1673	0.13667	0.16698	0.10397	0.07968	0.09692	0.01771	0.02161
2092114	2092.11	417.226	0.13477	0.10711	0.27491	0.83918	0.79885	0.35136	0.04107	0.45426	0.63987	0.89163	0.98461	0.98929	0.97879	0.94639	0.58721	0.97628	0.80177	0.87844	0.66479	0.7246	0.83232	0.86658	0.8407	0.56124	0.64412	0.44708	0.97728	0.98622	0.9166	0.85352	0.40358	0.47983	0.32614	0.42154	0.29268	0.24416	0.19001	0.22896	0.08965	0.09269	0.06822	0.01467	0.07924
2097370	2097.37	417.455	0.13349	0.10518	0.26552	0.86598	0.8682	0.42445	0.04697	0.40638	0.62825	0.88753	0.98488	0.97972	0.97369	0.92978	0.71401	0.98121	0.89488	0.8014	0.57444	0.76176	0.82542	0.85956	0.82412	0.55014	0.6389	0.4469	0.97534	0.97332	0.89186	0.79819	0.58731	0.22293	0.38263	0.44863	0.33605	0.24138	0.12675	0.27837	0.05548	0.05135	0.05541	0.01804	0.0349
2102628	2102.63	417.688	0.1266	0.10586	0.26147	0.86565	0.82276	0.6008	-0.02212	0.46525	0.64007	0.87667	0.98338	0.9742	0.97796	0.9382	0.59328	0.97509	0.86225	0.77571	0.47738	0.69771	0.81673	0.86669	0.82726	0.54542	0.6469	0.45116	0.98161	0.97756	0.87614	0.83586	0.48269	0.28569	0.42861	0.30779	0.23246	0.2256	0.1758	0.21112	0.13157	0.09619	0.0693	0.01335	0.00385
2107884	2107.88	417.901	0.12056	0.10933	0.26367	0.90497	0.87225	0.41334	-0.00425	0.41426	0.64164	0.88837	0.99095	0.97782	0.98445	0.89802	0.71664	0.97667	0.88017	0.75662	0.66265	0.70925	0.80894	0.85784	0.83436	0.53589	0.64861	0.4558	0.9752	0.97891	0.92195	0.81798	0.3419	0.33669	0.4307	0.32704	0.21536	0.28553	0.15292	0.25871	0.08915	0.06755	0.07201	0.01636	0.03645
2113142	2113.14	418.127	0.12878	0.1084	0.26538	0.85563	0.84684	0.34311	0.19242	0.42463	0.66777	0.8865	0.98074	0.9876	0.98301	0.93527	0.60911	0.98899	0.88352	0.85779	0.67641	0.72096	0.82773	0.86464	0.83718	0.55732	0.64782	0.45991	0.9826	0.98525	0.93197	0.81496	0.32607	0.42382	0.46379	0.31398	0.31794	0.27997	0.17415	0.23854	0.12028	0.09763	0.0509	0.01547	0.0554
2118399	2118.4	418.357	0.12078	0.10575	0.2866	0.85646	0.86759	0.41861	0.05666	0.41727	0.63137	0.88495	0.98135	0.9824	0.97889	0.92811	0.58939	0.97686	0.94763	0.76549	0.58048	0.73113	0.82093	0.86008	0.8344	0.53721	0.64782	0.45061	0.96996	0.97391	0.85607	0.88545	0.58797	0.37556	0.2452	0.34978	0.28394	0.27404	0.24583	0.17476	0.0785	0.0823	0.1003	0.01598	0.02497
2123655	2123.66	418.567	0.12926	0.10963	0.26236	0.85902	0.88224	0.51675	0.01924	0.4695	0.65777	0.88927	0.98698	0.98982	0.98368	0.95287	0.56728	0.98759	0.94108	0.82276	0.52888	0.76996	0.82455	0.85871	0.84012	0.55962	0.64755	0.45973	0.9807	0.98238	0.88806	0.8677	0.50549	0.55994	0.5036	0.40867	0.20563	0.34345	0.14138	0.21607	0.08697	0.09545	0.07324	0.01554	0.00711
2128912	2128.91	418.792	0.13083	0.10751	0.25101	0.88166	0.84477	0.52266	0.20277	0.4441	0.66184	0.89249	0.98678	0.9877	0.98434	0.924	0.65896	0.9808	0.86721	0.84651	0.56258	0.71374	0.81403	0.84173	0.83434	0.547	0.65161	0.46	0.98291	0.98667	0.89925	0.8766	0.5119	0.36174	0.2015	0.31575	0.38708	0.25028	0.13849	0.38736	0.08289	0.06071	0.08031	0.01444	0.04244
2134167	2134.17	419.025	0.12948	0.10682	0.26897	0.8759	0.86446	0.4749	0.15541	0.4332	0.6182	0.89154	0.98753	0.98906	0.98284	0.95757	0.70942	0.97726	0.96371	0.79004	0.61727	0.71415	0.8099	0.85488	0.83148	0.56057	0.65149	0.45423	0.97334	0.97923	0.92744	0.83081	0.6059	0.43693	0.31989	0.28228	0.27259	0.36786	0.20777	0.16924	0.07828	0.09387	0.08856	0.00825	0.00734
2139425	2139.43	419.238	0.12986	0.10761	0.26184	0.83563	0.82383	0.53445	0.13407	0.41138	0.66733	0.8847	0.97958	0.98926	0.98705	0.95581	0.61921	0.97608	0.95177	0.8381	0.55826	0.71692	0.81622	0.86288	0.83221	0.55677	0.64821	0.45208	0.98211	0.98448	0.93877	0.88362	0.40255	0.41408	0.38527	0.4527	0.24826	0.24639	0.24518	0.20518	0.09653	0.05998	0.07495	0.01396	0.05685
2144686	2144.69	419.471	0.13055	0.10642	0.25797	0.84776	0.86146	0.4414	0.03784	0.46548	0.65574	0.88185	0.98836	0.99204	0.98731	0.93023	0.67031	0.97986	0.8862	0.80838	0.46494	0.67779	0.82922	0.86622	0.83708	0.55359	0.64557	0.45036	0.9814	0.98334	0.9075	0.86143	0.5229	0.48563	0.33921	0.45755	0.25104	0.24782	0.22472	0.39121	0.09514	0.0695	0.10591	0.01411	0.04389
2149943	2149.94	419.689	0.13366	0.10855	0.26576	0.85527	0.84555	0.44049	0.19234	0.46866	0.64875	0.89368	0.99005	0.98913	0.98615	0.95423	0.72148	0.98204	0.86998	0.80265	0.50407	0.77642	0.83054	0.86552	0.8364	0.55946	0.65877	0.46038	0.98962	0.9912	0.90676	0.83605	0.62855	0.45885	0.26925	0.35397	0.36081	0.23642	0.1365	0.14883	0.08849	0.08566	0.06552	0.01783	0.01187
2155198	2155.2	419.926	0.13398	0.10983	0.27125	0.87864	0.8678	0.59886	0.16745	0.45254	0.63708	0.88337	0.98572	0.98603	0.98194	0.94202	0.58076	0.9731	0.90222	0.82423	0.62198	0.74013	0.82534	0.85906	0.82408	0.54748	0.64439	0.44954	0.9811	0.98154	0.94939	0.86269	0.4189	0.38109	0.55987	0.38744	0.30231	0.28006	0.1366	0.23462	0.07871	0.08537	0.07933	0.01348	0.01714
2160452	2160.45	420.139	0.13097	0.10767	0.25638	0.83719	0.87639	0.5174	0.05192	0.43458	0.64765	0.90088	0.98515	0.98881	0.97912	0.92945	0.71329	0.98659	0.88724	0.74194	0.55651	0.71555	0.82263	0.8467	0.83436	0.55199	0.64861	0.4489	0.98121	0.97768	0.86168	0.83943	0.32701	0.39229	0.44303	0.44605	0.30494	0.23028	0.13018	0.246	0.10847	0.07169	0.07714	0.01411	0.05425
2165709	2165.71	420.36	0.12704	0.10681	0.2626	0.85484	0.83271	0.50636	0.33169	0.4247	0.67073	0.88373	0.98944	0.98276	0.9884	0.94015	0.76286	0.97846	0.92149	0.79408	0.47487	0.7125	0.81893	0.86499	0.83425	0.54902	0.64808	0.44972	0.9815	0.98194	0.88878	0.8294	0.41592	0.67586	0.30937	0.36962	0.31982	0.29713	0.14084	0.27211	0.11095	0.12725	0.07033	0.01551	-0.00318
2170964	2170.96	420.595	0.12551	0.10967	0.26087	0.84479	0.8637	0.32647	0.03472	0.46203	0.62941	0.89529	0.9853	0.98596	0.98244	0.95705	0.73409	0.97628	0.92752	0.82581	0.59549	0.73775	0.81536	0.8589	0.8425	0.55723	0.64848	0.45587	0.98582	0.98405	0.9116	0.90865	0.51432	0.5257	0.29999	0.34967	0.26035	0.22198	0.21706	0.22219	0.09338	0.06161	0.07014	0.02083	0.02461
2176219	2176.22	420.817	0.13718	0.11003	0.25852	0.83814	0.81344	0.42984	-0.03512	0.42158	0.6631	0.87397	0.98904	0.99284	0.98515	0.9038	0.68336	0.97608	0.87269	0.77136	0.64474	0.72291	0.83531	0.85906	0.83882	0.55156	0.65125	0.44954	0.9781	0.98278	0.91455	0.7437	0.36924	0.27294	0.41458	0.33506	0.2643	0.19712	0.14264	0.19271	0.10475	0.09395	0.08918	0.01075	0.00519
2181475	2181.47	421.04	0.12649	0.11126	0.25394	0.86584	0.87758	0.60034	0.04521	0.43136	0.64103	0.88771	0.97889	0.99035	0.97387	0.95116	0.74771	0.97788	0.83831	0.78548	0.51776	0.7435	0.81448	0.86328	0.82812	0.55645	0.65444	0.45175	0.98894	0.97767	0.91904	0.86049	0.38666	0.272	0.43384	0.26682	0.20003	0.24437	0.12335	0.17621	0.09204	0.08667	0.06161	0.01824	0.02986
2186732	2186.73	421.263	0.12551	0.10748	0.25884	0.83588	0.84664	0.59339	0.12782	0.45861	0.67616	0.86942	0.9808	0.97291	0.97963	0.89559	0.59039	0.97647	0.89285	0.89204	0.61778	0.78821	0.82052	0.84652	0.82764	0.55218	0.64334	0.44881	0.97351	0.97254	0.90437	0.84374	0.57381	0.35363	0.39309	0.27161	0.34015	0.1594	0.21811	0.15938	0.11561	0.08988	0.07773	0.01061	0.02323
2191988	2191.99	421.486	0.13244	0.10777	0.26	0.90175	0.87004	0.3261	0.26699	0.4362	0.66106	0.89021	0.98598	0.9866	0.98514	0.90949	0.52218	0.98312	0.91639	0.80772	0.40418	0.76636	0.83208	0.86315	0.84004	0.56173	0.65516	0.45113	0.9831	0.98641	0.92491	0.89576	0.43244	0.33417	0.25892	0.45703	0.29424	0.16514	0.15785	0.16484	0.11185	0.06021	0.08219	0.01461	0.02007
2197245	2197.24	421.701	0.13195	0.11073	0.25733	0.85468	0.88738	0.41317	0.20117	0.4557	0.65509	0.89008	0.98735	0.98612	0.98114	0.9605	0.57319	0.97849	0.91933	0.79474	0.59043	0.74181	0.80819	0.85996	0.83694	0.55726	0.65274	0.45644	0.97644	0.98028	0.93027	0.86631	0.41311	0.56499	0.3872	0.3317	0.28973	0.35061	0.15672	0.24103	0.09837	0.07923	0.07834	0.01672	0.05784
2202499	2202.5	421.921	0.13177	0.1098	0.27534	0.82929	0.86366	0.34348	0.10475	0.44935	0.64254	0.89287	0.98361	0.99416	0.98181	0.93972	0.4622	0.97909	0.88637	0.78572	0.64126	0.76236	0.82942	0.85399	0.83659	0.55321	0.65247	0.44928	0.98815	0.97863	0.92112	0.82831	0.37758	0.32982	0.38463	0.32182	0.33143	0.25349	0.11592	0.2088	0.09096	0.08025	0.0706	0.01975	0.02464
2207756	2207.76	422.149	0.12628	0.10795	0.25912	0.86401	0.79607	0.38885	0.36978	0.44899	0.68257	0.87881	0.98329	0.986	0.97287	0.936	0.63568	0.97152	0.86951	0.77907	0.47226	0.70907	0.81106	0.85209	0.83255	0.55099	0.64848	0.44881	0.97951	0.97748	0.91306	0.85562	0.58191	0.28766	0.44615	0.41	0.24776	0.27838	0.14579	0.26004	0.0887	0.05381	0.08405	0.01322	0.04342
2213012	2213.01	422.382	0.13446	0.11014	0.25947	0.87871	0.84383	0.38696	0.11708	0.41671	0.65083	0.88668	0.98343	0.98885	0.97858	0.93322	0.68673	0.98422	0.90981	0.81966	0.53321	0.76465	0.83495	0.85923	0.83571	0.55895	0.64795	0.46001	0.9813	0.9768	0.8886	0.8078	0.56039	0.61374	0.61475	0.36074	0.24928	0.55713	0.18997	0.18163	0.09883	0.07917	0.06551	0.01578	0.01689
2218271	2218.27	422.61	0.13001	0.10909	0.26934	0.86737	0.81316	0.46338	0.1061	0.45053	0.65686	0.88237	0.99021	0.98769	0.98268	0.93986	0.56324	0.98438	0.95047	0.86482	0.57802	0.72008	0.81765	0.8495	0.83328	0.54007	0.64821	0.45088	0.98101	0.97943	0.89295	0.82025	0.36693	0.50975	0.53724	0.32807	0.24478	0.28356	0.15782	0.23096	0.13267	0.09441	0.07263	0.01744	0.00747
2223528	2223.53	422.822	0.13354	0.10873	0.26647	0.87019	0.80976	0.37954	0.11018	0.4244	0.62641	0.89368	0.97427	0.98808	0.98793	0.97449	0.57587	0.98105	0.94306	0.85897	0.54619	0.73844	0.81903	0.85435	0.82984	0.55164	0.65019	0.45	0.98361	0.97636	0.95036	0.86892	0.52395	0.35741	0.28442	0.34455	0.25614	0.43949	0.14891	0.24786	0.09152	0.0748	0.08273	0.0129	0.02107
2228786	2228.79	423.046	0.13075	0.10837	0.26386	0.84975	0.91346	0.56598	0.14793	0.43799	0.66569	0.88096	0.98653	0.98946	0.98595	0.96529	0.63536	0.98482	0.90803	0.8093	0.52346	0.69096	0.81615	0.85418	0.83951	0.55767	0.65178	0.45683	0.9804	0.98605	0.9153	0.82697	0.33941	0.30946	0.41045	0.32638	0.3085	0.18644	0.13268	0.14007	0.09153	0.10362	0.08923	0.01587	0.05739
2234043	2234.04	423.257	0.12556	0.10874	0.25861	0.89115	0.86846	0.62334	0.20659	0.40919	0.64274	0.87479	0.98064	0.98552	0.97615	0.95747	0.51875	0.97152	0.90185	0.85104	0.55247	0.73867	0.81744	0.85679	0.83497	0.55294	0.64611	0.4518	0.97551	0.97772	0.90345	0.82878	0.32338	0.3288	0.51233	0.37302	0.18627	0.21806	0.13951	0.24208	0.09078	0.10281	0.08914	0.02288	0.04054
2239299	2239.3	423.491	0.13483	0.10711	0.25376	0.84856	0.84009	0.41573	0.01527	0.45397	0.66804	0.88319	0.98884	0.98006	0.98245	0.93733	0.54807	0.97886	0.94803	0.89122	0.45596	0.75488	0.83574	0.86446	0.83046	0.56373	0.65111	0.44253	0.9794	0.97763	0.90566	0.84264	0.6304	0.5397	0.43194	0.45319	0.24572	0.40508	0.17176	0.17536	0.09019	0.06254	0.07051	0.01744	0.00869
2244556	2244.56	423.713	0.13057	0.11031	0.26805	0.86687	0.84792	0.34244	0.23212	0.4299	0.65527	0.88434	0.98249	0.9831	0.98452	0.96888	0.56115	0.97667	0.86419	0.84392	0.50676	0.74449	0.82861	0.86253	0.83841	0.55002	0.64795	0.45189	0.97571	0.97422	0.90363	0.88594	0.63304	0.51303	0.55017	0.3103	0.29151	0.22263	0.13936	0.14937	0.10618	0.07873	0.07527	0.0116	0.00594
2249815	2249.82	423.937	0.12547	0.10931	0.26459	0.89153	0.84333	0.45148	-0.01528	0.42268	0.63817	0.89132	0.98743	0.98914	0.98888	0.98313	0.60665	0.98837	0.85945	0.75874	0.42073	0.71105	0.83596	0.86323	0.83582	0.5541	0.65361	0.45916	0.98251	0.98365	0.91306	0.77503	0.71245	0.29391	0.3748	0.37568	0.30615	0.2567	0.14392	0.15536	0.10444	0.098	0.08373	0.01891	0.052
2255073	2255.07	424.154	0.13538	0.10869	0.26482	0.84724	0.87694	0.54441	0.15722	0.41476	0.63229	0.88247	0.98306	0.99183	0.98165	0.97475	0.58375	0.97608	0.8401	0.81174	0.39551	0.76299	0.82942	0.85818	0.8396	0.56548	0.65743	0.45944	0.98761	0.98672	0.93102	0.76787	0.41705	0.36177	0.26635	0.37252	0.3126	0.25947	0.1716	0.22694	0.11104	0.09087	0.07287	0.01616	0.01891
2260331	2260.33	424.374	0.12901	0.10892	0.26324	0.86134	0.81488	0.44499	-0.01675	0.45603	0.65252	0.88825	0.98486	0.97947	0.97555	0.88804	0.63511	0.97706	0.90328	0.83406	0.58976	0.74389	0.81819	0.85471	0.81664	0.55376	0.64454	0.44726	0.96866	0.98026	0.92725	0.77407	0.32245	0.45582	0.29706	0.43717	0.34229	0.29262	0.1621	0.11442	0.07521	0.1039	0.06578	0.01041	-0.00311
2265590	2265.59	424.586	0.12447	0.10907	0.26746	0.88081	0.82814	0.39637	0.08973	0.41625	0.65078	0.87451	0.983	0.98558	0.97969	0.92235	0.77193	0.98065	0.85005	0.78616	0.40838	0.72215	0.84393	0.87633	0.83278	0.55592	0.6465	0.45673	0.9817	0.97225	0.88025	0.83904	0.38376	0.22067	0.22225	0.37548	0.43536	0.19909	0.16333	0.22757	0.08383	0.0886	0.08407	0.01295	0.00301
2270846	2270.85	424.799	0.12362	0.10992	0.26423	0.86735	0.9282	0.35041	0.09132	0.48143	0.65922	0.88481	0.98401	0.98134	0.98069	0.95707	0.55261	0.98165	0.84276	0.82972	0.53375	0.70127	0.8307	0.85487	0.82706	0.56707	0.64888	0.44681	0.97668	0.98314	0.88987	0.74011	0.34973	0.62617	0.33759	0.42608	0.28075	0.28047	0.14366	0.17192	0.11752	0.09217	0.07708	0.01737	0.02727
2276103	2276.1	425.019	0.12867	0.10987	0.25327	0.88264	0.83016	0.44032	0.11287	0.43044	0.63485	0.88656	0.98444	0.98888	0.98361	0.91708	0.74628	0.96809	0.90603	0.80123	0.58885	0.75487	0.81126	0.85961	0.83659	0.55202	0.65592	0.45973	0.97907	0.98734	0.92989	0.78445	0.36756	0.3529	0.23257	0.26885	0.51385	0.42151	0.20565	0.20128	0.1108	0.09588	0.07729	0.0188	0.02439
2281361	2281.36	425.246	0.12283	0.11075	0.26782	0.86807	0.81212	0.37736	0.30215	0.45887	0.64856	0.88522	0.98479	0.98563	0.97556	0.93485	0.64147	0.97909	0.87409	0.75888	0.47638	0.74144	0.82523	0.85575	0.83501	0.56633	0.65035	0.4537	0.97501	0.98064	0.89664	0.8497	0.50013	0.3958	0.32935	0.33595	0.38358	0.29438	0.16927	0.1735	0.10252	0.08316	0.06753	0.01452	0.00833
2286619	2286.62	425.464	0.13361	0.10608	0.25619	0.8727	0.8525	0.25613	-0.01315	0.42537	0.65561	0.87387	0.97999	0.98156	0.97641	0.90694	0.50806	0.97548	0.91643	0.7637	0.54131	0.73517	0.82541	0.86764	0.82201	0.56323	0.65179	0.4511	0.97848	0.97379	0.94395	0.81703	0.38171	0.19842	0.44449	0.36608	0.17812	0.25438	0.23589	0.14749	0.10359	0.08648	0.05418	0.01709	0.05765
2291874	2291.87	425.676	0.12817	0.11083	0.27528	0.86951	0.82453	0.47086	0.04666	0.42567	0.61936	0.88729	0.98943	0.98864	0.98621	0.9337	0.61505	0.9879	0.92357	0.83461	0.47668	0.74567	0.83616	0.86594	0.84058	0.55383	0.64955	0.45662	0.9829	0.97819	0.83953	0.77599	0.48474	0.25311	0.42315	0.34255	0.31667	0.21698	0.11565	0.2866	0.09217	0.11031	0.06445	0.01786	0.01069
2297130	2297.13	425.913	0.13217	0.11088	0.27528	0.8705	0.87432	0.37137	0.08003	0.44033	0.65705	0.89218	0.98272	0.97728	0.98046	0.95373	0.67825	0.97887	0.94531	0.78798	0.49756	0.70911	0.82933	0.86711	0.82479	0.55494	0.64967	0.46123	0.97939	0.98187	0.91717	0.86792	0.42992	0.39992	0.38183	0.42112	0.20811	0.32702	0.16503	0.14688	0.07042	0.06131	0.08633	0.01729	-0.0034
2302388	2302.39	426.127	0.1348	0.10882	0.26145	0.85489	0.7831	0.46072	0.36609	0.40884	0.63075	0.88849	0.98128	0.98719	0.98914	0.97568	0.73721	0.98026	0.91172	0.78818	0.38544	0.74382	0.81779	0.8554	0.83742	0.56561	0.64927	0.45401	0.98632	0.9887	0.96025	0.7975	0.51954	0.27137	0.55797	0.43635	0.23411	0.41625	0.08905	0.2199	0.0798	0.09673	0.06939	0.01352	0.00502
2307646	2307.65	426.349	0.1334	0.10937	0.26394	0.86181	0.87532	0.47097	0.22569	0.46351	0.6688	0.89099	0.98669	0.98713	0.98646	0.97509	0.55171	0.97949	0.94924	0.80035	0.49094	0.7216	0.82316	0.8721	0.84275	0.55618	0.65514	0.4569	0.98351	0.98378	0.9488	0.79098	0.37589	0.44941	0.53937	0.29164	0.24441	0.25048	0.18524	0.19079	0.11042	0.07697	0.05751	0.01731	0.00479
2312901	2312.9	426.562	0.13727	0.10922	0.26433	0.88742	0.87178	0.42649	-0.01503	0.44494	0.64962	0.88355	0.98509	0.98833	0.98428	0.94671	0.58368	0.98224	0.86172	0.79993	0.47935	0.73958	0.8232	0.86481	0.83244	0.55743	0.65309	0.45655	0.9813	0.9768	0.94087	0.78517	0.39417	0.27775	0.45831	0.3555	0.32439	0.37595	0.13401	0.3325	0.08028	0.10162	0.07314	0.01228	0.06568
2318156	2318.16	426.787	0.13308	0.11139	0.27166	0.84981	0.88439	0.50881	0.39816	0.43844	0.65214	0.88355	0.98592	0.98099	0.9825	0.89949	0.61861	0.98224	0.92311	0.79402	0.55716	0.73291	0.84025	0.85365	0.82916	0.55077	0.64966	0.46346	0.98431	0.98051	0.94087	0.86333	0.51727	0.36578	0.23662	0.24516	0.22235	0.25476	0.21333	0.16642	0.09827	0.08524	0.04419	0.01463	0.02387
2323412	2323.41	427.007	0.13547	0.10894	0.25278	0.88083	0.86854	0.33642	0.23139	0.4275	0.64773	0.88506	0.98826	0.98181	0.97999	0.936	0.61769	0.9844	0.89931	0.85204	0.50637	0.73581	0.81561	0.85209	0.83419	0.56212	0.6519	0.45571	0.97951	0.97501	0.92176	0.86724	0.42517	0.29175	0.4135	0.41984	0.29339	0.45449	0.2008	0.24777	0.07875	0.07642	0.05141	0.01718	0.00767
2328667	2328.67	427.23	0.1342	0.11045	0.26561	0.88095	0.85214	0.44168	0.02817	0.43881	0.64673	0.8744	0.98475	0.9869	0.97773	0.9707	0.67452	0.98605	0.93511	0.76143	0.45066	0.71475	0.83411	0.87377	0.83732	0.56109	0.65391	0.45138	0.9821	0.97935	0.89205	0.90164	0.64659	0.39792	0.3987	0.35091	0.17788	0.26272	0.11086	0.1955	0.06352	0.08882	0.07658	0.021	0.03492
2333924	2333.92	427.458	0.13054	0.10953	0.27885	0.86897	0.85425	0.48358	0.02587	0.44352	0.64985	0.87845	0.98537	0.98612	0.9803	0.96927	0.58396	0.98004	0.81249	0.8489	0.6173	0.7004	0.82045	0.86288	0.84366	0.55475	0.65163	0.45208	0.97911	0.98448	0.91269	0.76259	0.47076	0.43856	0.40843	0.38073	0.29942	0.25479	0.12891	0.15562	0.07963	0.07705	0.07591	0.02459	0.04643
2339181	2339.18	427.668	0.13697	0.11023	0.25989	0.85097	0.8999	0.40413	0.07485	0.4127	0.63956	0.87401	0.97957	0.97697	0.97499	0.93312	0.60553	0.97114	0.96411	0.71452	0.63287	0.7536	0.80702	0.84744	0.82312	0.54233	0.64323	0.45666	0.97267	0.97582	0.90808	0.8312	0.67443	0.37459	0.57629	0.29437	0.30035	0.19886	0.20241	0.26752	0.14054	0.07806	0.08133	0.01693	0.04295
2344438	2344.44	427.898	0.12823	0.11191	0.2675	0.8375	0.83297	0.40639	0.33624	0.39132	0.64747	0.87755	0.98142	0.98111	0.98452	0.89169	0.57545	0.97808	0.9398	0.8024	0.49409	0.76738	0.82532	0.86257	0.83074	0.55638	0.64703	0.46179	0.9821	0.96942	0.90955	0.90838	0.36512	0.34429	0.41076	0.33417	0.33177	0.20869	0.11678	0.21044	0.09964	0.08317	0.06587	0.02023	-0.01089
2349692	2349.69	428.099	0.1346	0.11084	0.26592	0.88324	0.82975	0.46445	0.12664	0.43219	0.64559	0.88169	0.98355	0.98258	0.98343	0.91405	0.63996	0.9807	0.95817	0.8271	0.55289	0.73032	0.82223	0.85539	0.83466	0.54905	0.65181	0.457	0.97461	0.98772	0.93142	0.84368	0.6496	0.35342	0.57523	0.36966	0.2078	0.22266	0.12678	0.22118	0.08271	0.10229	0.09552	0.0228	0.02387
2354948	2354.95	428.319	0.13513	0.11154	0.24819	0.87203	0.88935	0.36752	-0.03053	0.47265	0.63393	0.88619	0.98404	0.9832	0.97854	0.91897	0.63858	0.97968	0.91741	0.81228	0.5901	0.73957	0.80325	0.84802	0.83625	0.55402	0.6522	0.45258	0.98018	0.98569	0.92074	0.79188	0.37781	0.42362	0.31295	0.30009	0.22297	0.38599	0.14522	0.15545	0.10364	0.10544	0.08125	0.01336	0.02558
2360205	2360.2	428.549	0.13146	0.11083	0.25605	0.82974	0.81987	0.41028	0.15371	0.44334	0.66838	0.88006	0.9822	0.98006	0.9796	0.93059	0.64376	0.97389	0.94286	0.81061	0.54923	0.70886	0.82034	0.85888	0.82718	0.55227	0.65454	0.4529	0.9809	0.98258	0.92307	0.7956	0.44334	0.30809	0.48636	0.2961	0.27124	0.29778	0.12729	0.20405	0.08375	0.07393	0.08219	0.01586	-0.000849539
2365461	2365.46	428.76	0.12682	0.11122	0.25992	0.84228	0.90574	0.36059	0.06801	0.42776	0.64434	0.8833	0.98665	0.97893	0.98714	0.90919	0.85348	0.97548	0.9551	0.88425	0.52342	0.71517	0.83058	0.86204	0.83187	0.56203	0.64835	0.4511	0.97547	0.98371	0.91773	0.73431	0.46715	0.28665	0.29114	0.36713	0.228	0.23077	0.19199	0.1582	0.10367	0.07295	0.07521	0.02229	0.0268
2370716	2370.72	428.98	0.13047	0.11255	0.26003	0.88375	0.889	0.52025	0.13304	0.43923	0.64677	0.87845	0.98326	0.97896	0.97658	0.90616	0.58751	0.97808	0.93147	0.7918	0.68443	0.72474	0.82426	0.86346	0.82994	0.55102	0.65458	0.45531	0.97404	0.9729	0.92799	0.88104	0.6308	0.38377	0.52914	0.36054	0.35932	0.25393	0.13162	0.10457	0.08742	0.09279	0.09467	0.01591	0.02767
2375973	2375.97	429.205	0.13021	0.11063	0.26527	0.85652	0.82917	0.4736	0.15583	0.43022	0.64749	0.8834	0.97441	0.98308	0.97463	0.92161	0.5746	0.97909	0.89325	0.86442	0.57539	0.7245	0.82178	0.85961	0.82339	0.55556	0.64384	0.46321	0.97453	0.97738	0.90357	0.78014	0.38034	0.27697	0.43356	0.31558	0.38358	0.3539	0.20511	0.18923	0.11537	0.07656	0.08488	0.0152	0.02507
2381230	2381.23	429.425	0.13626	0.11369	0.25713	0.85705	0.7403	0.41086	0.20253	0.4217	0.64964	0.87953	0.98065	0.9814	0.98232	0.94802	0.81408	0.97327	0.82431	0.80319	0.60737	0.76351	0.81634	0.85945	0.83032	0.55116	0.6497	0.45566	0.97467	0.97737	0.92701	0.78111	0.40723	0.44378	0.26594	0.35439	0.40835	0.20388	0.15076	0.27622	0.11294	0.06203	0.06747	0.0171	0.0355
2386486	2386.49	429.641	0.12591	0.11494	0.27042	0.86973	0.79498	0.47552	0.15668	0.45707	0.66074	0.889	0.98241	0.98485	0.97744	0.9079	0.55096	0.97771	0.86689	0.79051	0.48386	0.73208	0.83272	0.85681	0.82825	0.55355	0.6485	0.45727	0.96893	0.97076	0.95686	0.82992	0.48457	0.34331	0.37373	0.27586	0.32194	0.26046	0.16477	0.25272	0.09238	0.10801	0.08393	0.02337	0.01346
2391742	2391.74	429.861	0.12606	0.11227	0.26552	0.86144	0.82105	0.30519	0.07529	0.45311	0.63681	0.88442	0.98323	0.97235	0.97925	0.9237	0.57785	0.97468	0.88828	0.85276	0.56782	0.7203	0.8019	0.85804	0.82564	0.55633	0.64516	0.44791	0.9685	0.97951	0.86916	0.84614	0.37634	0.39299	0.38094	0.25029	0.48188	0.26359	0.16663	0.1178	0.10169	0.07913	0.06608	0.01873	0.03292
2396998	2397	430.076	0.12535	0.11635	0.2608	0.8341	0.8677	0.39391	0.26884	0.43169	0.64617	0.89463	0.98329	0.98297	0.98532	0.92086	0.63001	0.96378	0.93014	0.81764	0.58923	0.72017	0.82081	0.85043	0.84255	0.5545	0.64796	0.44986	0.97271	0.98	0.88524	0.87806	0.41724	0.2435	0.38543	0.37099	0.28447	0.28366	0.13947	0.17238	0.07671	0.08444	0.09872	0.02265	0.03625
2402257	2402.26	430.294	0.13259	0.10902	0.259	0.86596	0.8126	0.62021	0.03217	0.42853	0.6571	0.89117	0.98187	0.98258	0.97983	0.95261	0.62274	0.97469	0.89599	0.77448	0.63014	0.73322	0.80366	0.86665	0.8264	0.55191	0.6449	0.44653	0.96703	0.96652	0.93142	0.7559	0.50454	0.24487	0.24717	0.28061	0.31805	0.21726	0.15803	0.18097	0.1167	0.08086	0.06822	0.01733	-0.02118
2407513	2407.51	430.522	0.12822	0.11119	0.26786	0.82476	0.75998	0.50416	0.56127	0.45559	0.64483	0.87581	0.97752	0.97867	0.97232	0.93604	0.68889	0.96462	0.80744	0.76817	0.48367	0.74398	0.81738	0.86457	0.83147	0.56635	0.64409	0.45538	0.97559	0.97176	0.91761	0.74916	0.64765	0.29214	0.38811	0.38388	0.32085	0.20074	0.14861	0.17703	0.0938	0.10919	0.06829	0.02048	0.07627
2412772	2412.77	430.742	0.12857	0.11199	0.26153	0.8524	0.83377	0.42628	0.06816	0.44154	0.63147	0.88777	0.98175	0.98051	0.98451	0.89431	0.55365	0.97689	0.90469	0.83014	0.47714	0.70358	0.8177	0.84692	0.8341	0.57381	0.64876	0.45851	0.9687	0.97721	0.89923	0.85859	0.48278	0.31415	0.34362	0.31717	0.2235	0.35613	0.14156	0.19931	0.09596	0.07257	0.08689	0.02537	0.01221
2418026	2418.03	430.957	0.12986	0.11381	0.26287	0.85187	0.8124	0.46911	0.26259	0.41778	0.63822	0.88234	0.98193	0.98524	0.98263	0.94307	0.70467	0.97287	0.83702	0.83345	0.57213	0.71553	0.81269	0.87606	0.8416	0.55225	0.6529	0.45548	0.97275	0.97572	0.92663	0.8262	0.48292	0.40593	0.25144	0.4132	0.38627	0.18538	0.14341	0.18963	0.07795	0.12243	0.08551	0.02571	0.02842
2423282	2423.28	431.172	0.12805	0.11222	0.25766	0.86684	0.85585	0.52743	-0.0017	0.46374	0.64788	0.88252	0.98045	0.98332	0.9785	0.89314	0.56362	0.97911	0.86475	0.73286	0.48367	0.76605	0.82938	0.84797	0.82849	0.56516	0.6513	0.45557	0.97904	0.96965	0.90917	0.77067	0.22061	0.37947	0.34365	0.3771	0.18535	0.15494	0.15767	0.12561	0.09357	0.07408	0.05339	0.01871	0.04533
2428539	2428.54	431.393	0.12526	0.1139	0.26346	0.85302	0.81717	0.51797	0.1186	0.4319	0.64345	0.88336	0.97816	0.97073	0.98006	0.90179	0.52991	0.97347	0.90675	0.8115	0.5649	0.71777	0.82088	0.8632	0.83394	0.54773	0.65078	0.46469	0.97739	0.97534	0.88485	0.85672	0.39657	0.21714	0.32631	0.30558	0.42874	0.15683	0.24019	0.14997	0.07676	0.12716	0.06555	0.01701	0.01995
2433797	2433.8	431.623	0.13083	0.11429	0.26258	0.83121	0.7789	0.51174	0.38054	0.43891	0.62968	0.88071	0.98094	0.98342	0.98405	0.91176	0.62	0.97107	0.90522	0.78751	0.49975	0.74683	0.81604	0.86879	0.8417	0.56763	0.64996	0.46163	0.97854	0.97266	0.88087	0.74377	0.31984	0.2717	0.36373	0.34616	0.34913	0.23961	0.15217	0.2276	0.08889	0.07047	0.09078	0.02095	0.01704
2439053	2439.05	431.843	0.13334	0.11361	0.27542	0.89284	0.84308	0.4359	0.22659	0.44056	0.6397	0.8854	0.97829	0.98371	0.97972	0.94185	0.66268	0.9803	0.81425	0.81822	0.50559	0.74674	0.83871	0.85592	0.83187	0.54173	0.66086	0.45728	0.98128	0.98209	0.91441	0.89506	0.50086	0.22144	0.28483	0.40986	0.35571	0.19771	0.14174	0.20718	0.08726	0.08615	0.0744	0.01502	0.01892
2444310	2444.31	432.062	0.12717	0.11412	0.26395	0.85101	0.83077	0.43687	0.09179	0.42456	0.65263	0.87233	0.98096	0.98021	0.97893	0.88827	0.63532	0.97429	0.92496	0.83845	0.8338	0.7266	0.83537	0.86363	0.83011	0.56642	0.65299	0.45888	0.98633	0.97434	0.92818	0.77757	0.38867	0.412	0.32869	0.31251	0.29713	0.28733	0.17486	0.12808	0.09338	0.08402	0.07673	0.01561	0.00172
2449566	2449.57	432.283	0.12893	0.11779	0.25686	0.8227	0.87061	0.49525	0.26	0.42146	0.64144	0.88851	0.98172	0.97814	0.98026	0.89505	0.58612	0.96865	0.9198	0.83039	0.48344	0.74704	0.83014	0.85892	0.83645	0.56262	0.6545	0.45188	0.97863	0.97301	0.87603	0.78225	0.35183	0.38566	0.4305	0.31727	0.17664	0.27025	0.13735	0.14597	0.08947	0.09515	0.07439	0.02237	0.03147
2454822	2454.82	432.504	0.13411	0.11447	0.26551	0.84438	0.80603	0.34432	0.07756	0.43974	0.62646	0.87078	0.98174	0.98641	0.98317	0.94776	0.53337	0.9767	0.84035	0.84811	0.51959	0.71534	0.82779	0.86338	0.83244	0.56487	0.65441	0.45774	0.97912	0.97931	0.87457	0.83112	0.55317	0.24417	0.37713	0.36859	0.2544	0.22879	0.10767	0.25273	0.09303	0.07426	0.05886	0.01755	0.03123
2460076	2460.08	432.73	0.12654	0.114	0.27976	0.90102	0.79573	0.37906	-0.00202	0.44883	0.66369	0.87555	0.98291	0.97855	0.97428	0.89609	0.69199	0.97789	0.89487	0.82863	0.55061	0.72489	0.80361	0.84994	0.82657	0.56482	0.65022	0.4536	0.97178	0.97295	0.90524	0.85227	0.55817	0.43083	0.31581	0.41513	0.24864	0.26546	0.09366	0.23852	0.10745	0.12056	0.05611	0.02567	0.02063
2465331	2465.33	432.944	0.12927	0.11829	0.26589	0.8742	0.81021	0.38708	0.22626	0.46496	0.6666	0.89652	0.98776	0.98049	0.98245	0.94235	0.60486	0.97952	0.86172	0.81412	0.55502	0.78126	0.82909	0.8492	0.83135	0.55489	0.64702	0.45974	0.97893	0.97984	0.8928	0.81227	0.52973	0.51502	0.39743	0.36436	0.31201	0.16784	0.17429	0.16374	0.08421	0.09641	0.08256	0.01604	0.04594
2470588	2470.59	433.156	0.13341	0.115	0.25828	0.88804	0.82073	0.32295	0.13184	0.41436	0.64201	0.88618	0.97776	0.98473	0.97966	0.94031	0.61157	0.98014	0.91244	0.8066	0.73166	0.71569	0.82906	0.85716	0.83359	0.55838	0.65051	0.45746	0.97239	0.985	0.90407	0.77397	0.67049	0.38411	0.31497	0.2982	0.33163	0.37653	0.12795	0.16162	0.09762	0.10839	0.06851	0.01869	-0.01609
2475843	2475.84	433.369	0.13265	0.11443	0.2623	0.8998	0.81443	0.50652	0.14015	0.46224	0.6369	0.88777	0.98007	0.98476	0.97621	0.94893	0.70494	0.96986	0.87692	0.77603	0.52479	0.74489	0.81364	0.85257	0.82581	0.55098	0.65223	0.45501	0.98847	0.97596	0.88159	0.84544	0.47818	0.36752	0.2987	0.36652	0.36265	0.25585	0.16487	0.29154	0.11215	0.09023	0.09501	0.01678	-0.00318
2481099	2481.1	433.605	0.12615	0.11377	0.27765	0.82123	0.89871	0.44207	0.15151	0.46661	0.66773	0.88169	0.97853	0.98099	0.97696	0.87776	0.66362	0.96867	0.85174	0.83136	0.54028	0.73733	0.8317	0.85539	0.82805	0.57296	0.65181	0.45002	0.97916	0.97275	0.88748	0.72559	0.54609	0.50606	0.38611	0.34755	0.2574	0.29272	0.11262	0.18162	0.11651	0.10735	0.08556	0.02316	0.02626
2486358	2486.36	433.836	0.12377	0.11459	0.26626	0.87462	0.88566	0.32805	-0.03763	0.45019	0.65732	0.88522	0.98312	0.97505	0.97412	0.90535	0.52543	0.97509	0.91375	0.81977	0.49964	0.71598	0.81532	0.85575	0.82839	0.55723	0.6417	0.45719	0.97501	0.97315	0.9318	0.79707	0.48131	0.28217	0.504	0.31904	0.28471	0.31254	0.16238	0.20659	0.13215	0.06965	0.07617	0.01637	0.06376
2491614	2491.61	434.037	0.12877	0.11704	0.27582	0.84272	0.85119	0.51338	0.18696	0.48696	0.67408	0.88224	0.97997	0.97842	0.98475	0.93504	0.62777	0.97629	0.88899	0.82384	0.57827	0.70714	0.81992	0.85029	0.83518	0.56418	0.65221	0.46077	0.97673	0.98833	0.91441	0.78467	0.48099	0.2807	0.43764	0.37778	0.35858	0.27908	0.14746	0.1693	0.08983	0.09154	0.07188	0.01533	0.03574
2496870	2496.87	434.276	0.13205	0.11412	0.25992	0.89182	0.68213	0.57094	-0.00261	0.42908	0.64596	0.86882	0.97889	0.98139	0.97853	0.8879	0.74804	0.9679	0.8164	0.86401	0.64009	0.74493	0.83169	0.86328	0.83142	0.54355	0.65444	0.45522	0.97686	0.97518	0.93655	0.77264	0.40543	0.33146	0.38711	0.33999	0.23971	0.21639	0.1281	0.20405	0.08238	0.07183	0.04536	0.0292	0.01417
2502127	2502.13	434.496	0.12858	0.11256	0.26082	0.8626	0.82279	0.46012	0.08483	0.43729	0.63969	0.88753	0.97702	0.98172	0.97618	0.93064	0.68219	0.9677	0.79963	0.81935	0.66405	0.74862	0.81905	0.85189	0.83454	0.55618	0.64742	0.46208	0.97364	0.97126	0.92761	0.74019	0.50068	0.40859	0.25521	0.35443	0.20576	0.25483	0.15105	0.19565	0.13458	0.10587	0.0922	0.02239	0.03661
2507385	2507.39	434.707	0.13053	0.11574	0.25134	0.84201	0.90354	0.46921	0.15312	0.46604	0.62223	0.87989	0.98105	0.9717	0.97586	0.93929	0.64892	0.97166	0.92276	0.76284	0.45724	0.75019	0.82126	0.85415	0.83565	0.56732	0.64823	0.45235	0.97812	0.97151	0.88323	0.82523	0.29592	0.43386	0.38223	0.43537	0.31827	0.19132	0.13056	0.18867	0.09096	0.09111	0.0704	0.01684	0.0274
2512642	2512.64	434.929	0.12974	0.11971	0.26236	0.86714	0.88475	0.56538	0.19132	0.42573	0.63541	0.88655	0.98492	0.98407	0.98478	0.95443	0.58343	0.97347	0.84297	0.83898	0.7407	0.72616	0.81706	0.86888	0.84061	0.56661	0.65078	0.46469	0.9728	0.97659	0.90445	0.80311	0.42132	0.33748	0.26414	0.45436	0.30129	0.23973	0.18402	0.26365	0.11017	0.05904	0.09591	0.01728	0.01103
2517899	2517.9	435.157	0.12769	0.11791	0.26295	0.88471	0.79303	0.4049	0.1701	0.45127	0.62288	0.89223	0.97813	0.9798	0.97654	0.90472	0.59063	0.9773	0.85566	0.83438	0.47579	0.73245	0.83049	0.85945	0.83198	0.55336	0.65317	0.46267	0.97924	0.97612	0.88103	0.84227	0.42794	0.34805	0.32399	0.38665	0.36131	0.24549	0.13952	0.15057	0.1209	0.08293	0.08057	0.01878	0.04445
2523155	2523.16	435.377	0.13301	0.11692	0.26489	0.84416	0.87953	0.61488	0.40328	0.4318	0.60914	0.89525	0.98205	0.97618	0.97796	0.91499	0.6943	0.97468	0.88254	0.75067	0.5281	0.74735	0.8112	0.85627	0.83056	0.55959	0.65075	0.46096	0.98017	0.97375	0.91478	0.75408	0.45351	0.48758	0.38082	0.47842	0.2175	0.27069	0.16719	0.13172	0.08306	0.07679	0.08604	0.02088	0.05744
2528411	2528.41	435.578	0.1341	0.11812	0.26294	0.8569	0.80805	0.36812	0.14871	0.44044	0.64776	0.87971	0.98217	0.97667	0.97475	0.92104	0.76933	0.98148	0.87585	0.82281	0.48277	0.74092	0.81921	0.85908	0.83608	0.55795	0.66242	0.46293	0.97846	0.983	0.92932	0.76989	0.43642	0.31019	0.26933	0.28112	0.24982	0.32086	0.18834	0.15961	0.11205	0.07476	0.05991	0.02287	0.02977
2533669	2533.67	435.808	0.12701	0.11453	0.2649	0.86366	0.82303	0.47282	-0.00963	0.41044	0.61895	0.88935	0.98487	0.98004	0.97316	0.93708	0.6612	0.97369	0.86288	0.72207	0.71142	0.71258	0.80989	0.87049	0.8346	0.55945	0.6522	0.45954	0.97715	0.97823	0.89443	0.86931	0.47458	0.42429	0.33822	0.32333	0.22929	0.1948	0.18908	0.24034	0.09047	0.08622	0.08873	0.02108	0.02803
2538928	2538.93	436.028	0.12651	0.1202	0.25354	0.86463	0.85866	0.55877	0.13144	0.44021	0.61196	0.87799	0.98043	0.98726	0.97779	0.94749	0.64502	0.97509	0.88916	0.78929	0.56697	0.70405	0.81597	0.86049	0.83415	0.55746	0.65314	0.45323	0.97704	0.97714	0.93084	0.94374	0.46209	0.34447	0.39587	0.43673	0.30973	0.33845	0.23317	0.14095	0.11888	0.07682	0.07263	0.02189	0.08302
2544184	2544.18	436.259	0.12511	0.11706	0.26612	0.88063	0.79193	0.34609	-0.00181	0.43699	0.64513	0.87465	0.97354	0.9712	0.97077	0.90877	0.58689	0.97288	0.81723	0.79272	0.53532	0.7324	0.82211	0.86031	0.82737	0.55831	0.64437	0.46359	0.96473	0.96822	0.86773	0.77144	0.40076	0.3966	0.32283	0.36803	0.25603	0.22526	0.13829	0.16242	0.07336	0.07126	0.05882	0.01861	0.06297
2549442	2549.44	436.479	0.13609	0.11722	0.26161	0.88603	0.793	0.50382	0.13086	0.43275	0.66655	0.89237	0.98768	0.98399	0.98417	0.95155	0.63082	0.97892	0.9208	0.83503	0.63733	0.71703	0.83845	0.86834	0.84009	0.56319	0.66258	0.47144	0.97525	0.98102	0.8851	0.90724	0.53526	0.36461	0.32523	0.43477	0.32869	0.25148	0.14432	0.19231	0.0983	0.08073	0.06191	0.02327	0.02784
2554697	2554.7	436.699	0.13695	0.11907	0.25699	0.84845	0.83641	0.40191	0.11534	0.44031	0.65838	0.87754	0.97507	0.97652	0.97	0.88675	0.57836	0.96806	0.86331	0.76703	0.39373	0.74914	0.81154	0.86315	0.84004	0.56557	0.64476	0.45463	0.96335	0.97266	0.92491	0.81109	0.3881	0.44498	0.35384	0.31843	0.23059	0.2638	0.1087	0.09917	0.10769	0.06042	0.08497	0.02043	0.03336
2559953	2559.95	436.919	0.12834	0.11736	0.26254	0.85905	0.85922	0.51797	0.21173	0.41936	0.64053	0.87908	0.98032	0.97165	0.97124	0.93267	0.58669	0.97933	0.8813	0.81768	0.48833	0.73413	0.81705	0.86212	0.8279	0.56813	0.64823	0.45708	0.9777	0.9779	0.92103	0.76084	0.44897	0.47033	0.55045	0.36561	0.19437	0.33359	0.13064	0.25049	0.07866	0.08104	0.09173	0.0199	0.01827
2565209	2565.21	437.14	0.1283	0.12098	0.25929	0.85632	0.82602	0.40967	0.16696	0.42643	0.6468	0.87617	0.97456	0.97801	0.9785	0.91137	0.45929	0.96402	0.84444	0.77352	0.64038	0.72674	0.80455	0.85928	0.83347	0.56216	0.65825	0.45557	0.97143	0.97592	0.91799	0.92736	0.45578	0.3009	0.34697	0.33396	0.27189	0.30005	0.10055	0.18444	0.10682	0.08063	0.07936	0.02314	0.02017
2570465	2570.47	437.35	0.133	0.1209	0.24737	0.85419	0.82908	0.45453	0.04006	0.44382	0.63727	0.87543	0.9783	0.97896	0.97717	0.95851	0.72102	0.97428	0.87777	0.83463	0.60019	0.7136	0.82095	0.8705	0.83215	0.55988	0.65549	0.46556	0.97462	0.98094	0.9239	0.75922	0.33878	0.3133	0.27604	0.29457	0.23466	0.2498	0.24598	0.21308	0.08612	0.0744	0.08914	0.02432	0.04667
2575720	2575.72	437.58	0.12854	0.1168	0.25363	0.82907	0.86091	0.53552	0.43214	0.47419	0.6453	0.88062	0.97513	0.97889	0.97196	0.93322	0.57906	0.97146	0.92756	0.83034	0.51014	0.73383	0.82223	0.8492	0.82636	0.5625	0.64702	0.45974	0.95911	0.96729	0.91932	0.77701	0.48823	0.26309	0.43309	0.2852	0.25715	0.2869	0.11233	0.25039	0.11215	0.09009	0.08459	0.02036	0.03157
2580976	2580.98	437.805	0.1315	0.11913	0.26356	0.83407	0.84041	0.44101	0.14388	0.39029	0.63215	0.87761	0.98498	0.98033	0.98362	0.93792	0.52499	0.97569	0.85501	0.79958	0.53988	0.71859	0.83897	0.86127	0.83926	0.57205	0.65888	0.45965	0.97398	0.98466	0.87525	0.86802	0.47847	0.37972	0.4487	0.34065	0.26398	0.23631	0.16629	0.20026	0.10099	0.07572	0.08964	0.01658	0.07128
2586233	2586.23	438.013	0.13406	0.11752	0.26474	0.86687	0.81585	0.31695	0.17781	0.41479	0.68451	0.87762	0.98291	0.97697	0.9794	0.91059	0.81568	0.96964	0.85013	0.76072	0.55026	0.74237	0.81992	0.85504	0.82986	0.55763	0.65412	0.46334	0.96998	0.97879	0.87847	0.84359	0.41876	0.30066	0.37217	0.38863	0.38262	0.17034	0.22928	0.15608	0.10925	0.10956	0.06098	0.02143	0.01833
2591489	2591.49	438.241	0.12977	0.11973	0.27178	0.86187	0.82221	0.47739	0.12573	0.46489	0.64668	0.87336	0.98169	0.97682	0.97818	0.94593	0.59284	0.96945	0.90723	0.81684	0.57505	0.74608	0.80879	0.84832	0.83382	0.54978	0.64983	0.46277	0.98401	0.97632	0.90954	0.79516	0.55914	0.33855	0.37292	0.42476	0.40928	0.21616	0.11738	0.19193	0.09379	0.08411	0.07849	0.01945	0.03288
2596747	2596.75	438.461	0.1301	0.1216	0.25131	0.86745	0.84844	0.46028	0.292	0.42655	0.61213	0.87372	0.9821	0.97403	0.98076	0.96913	0.57696	0.97287	0.89172	0.78282	0.64188	0.6912	0.81389	0.85433	0.83084	0.56553	0.6501	0.45945	0.97528	0.97673	0.85278	0.72984	0.45789	0.40196	0.56329	0.23964	0.22343	0.17393	0.15824	0.23619	0.10907	0.08624	0.08647	0.02397	0.03675
2602003	2602	438.671	0.13191	0.11814	0.27034	0.85832	0.84692	0.6175	0.02791	0.4474	0.65286	0.88563	0.98221	0.98412	0.97579	0.95116	0.60206	0.98155	0.88658	0.77051	0.60335	0.7092	0.83788	0.8623	0.83807	0.56107	0.66056	0.46069	0.97637	0.98061	0.92123	0.86929	0.28471	0.50944	0.31307	0.29065	0.22475	0.2459	0.23975	0.26484	0.09993	0.08655	0.08161	0.01929	0.05226
2607261	2607.26	438.892	0.1274	0.11938	0.26704	0.85824	0.84232	0.4399	0.12688	0.43382	0.63407	0.88216	0.98256	0.98185	0.96908	0.94288	0.56827	0.97267	0.83011	0.83943	0.77991	0.74486	0.83792	0.87588	0.82649	0.56924	0.65624	0.46589	0.97102	0.968	0.94408	0.75855	0.44645	0.4809	0.47354	0.41979	0.29607	0.2012	0.09831	0.19511	0.10521	0.08893	0.09598	0.02734	0.03693
2612518	2612.52	439.112	0.13341	0.12051	0.26094	0.84634	0.8594	0.48532	0.04965	0.41237	0.63042	0.8914	0.97532	0.97303	0.96695	0.93819	0.56965	0.9685	0.87142	0.85094	0.57969	0.76804	0.82843	0.85259	0.83028	0.55843	0.65312	0.4555	0.96991	0.9733	0.91961	0.67381	0.42786	0.40756	0.28766	0.45851	0.28507	0.1449	0.17071	0.23896	0.09368	0.07427	0.08074	0.01957	0.03506
2617776	2617.78	439.329	0.1324	0.12308	0.26916	0.83169	0.86126	0.40076	0.11809	0.41729	0.64607	0.88089	0.97779	0.97726	0.98173	0.92787	0.68652	0.97227	0.90277	0.82799	0.49008	0.70669	0.83973	0.86897	0.83193	0.56813	0.64836	0.46872	0.96507	0.97786	0.90748	0.77576	0.65205	0.32622	0.31387	0.33473	0.23394	0.25833	0.11157	0.12361	0.08868	0.07686	0.06277	0.03199	0.02423
2623031	2623.03	439.552	0.13729	0.12066	0.2645	0.90002	0.89272	0.52022	0.15774	0.45683	0.63666	0.88741	0.98303	0.987	0.97905	0.95991	0.69702	0.9785	0.93224	0.79866	0.61402	0.69801	0.8249	0.86915	0.83873	0.55405	0.65543	0.47231	0.98047	0.98682	0.94292	0.83968	0.57604	0.46339	0.39031	0.48517	0.37586	0.31498	0.15287	0.20688	0.08858	0.08013	0.06013	0.02134	0.02558
2628285	2628.28	439.773	0.1351	0.12136	0.262	0.83886	0.84065	0.5344	0.28557	0.474	0.66617	0.88007	0.97505	0.97865	0.97013	0.95085	0.55203	0.97789	0.86412	0.7843	0.44578	0.74023	0.82497	0.85943	0.82487	0.5594	0.65234	0.4666	0.97433	0.97096	0.91216	0.75818	0.46514	0.28443	0.39568	0.44839	0.28703	0.28876	0.15876	0.23167	0.09417	0.07315	0.06418	0.01789	-0.00669
2633542	2633.54	439.993	0.1303	0.12153	0.26448	0.86332	0.7848	0.37659	0.14712	0.45317	0.64229	0.87853	0.98439	0.97888	0.97983	0.90725	0.62548	0.97569	0.83006	0.84509	0.65497	0.76309	0.8324	0.84977	0.82805	0.56313	0.657	0.457	0.97764	0.96777	0.89627	0.87986	0.44713	0.27278	0.34537	0.35255	0.26824	0.08041	0.18488	0.28137	0.10607	0.09366	0.08636	0.03276	0.01383
2638796	2638.8	440.23	0.13376	0.12001	0.25661	0.86205	0.87198	0.46573	0.06361	0.49384	0.67281	0.89786	0.97893	0.97981	0.98059	0.953	0.59677	0.97308	0.84554	0.78921	0.68587	0.72317	0.82645	0.85575	0.83666	0.56668	0.659	0.47115	0.97501	0.9769	0.94059	0.81893	0.55064	0.42961	0.28045	0.34517	0.31829	0.2778	0.15918	0.21318	0.08654	0.09772	0.06557	0.02673	0.02324
2644053	2644.05	440.429	0.13571	0.12285	0.2694	0.84452	0.90461	0.47464	0.1115	0.49217	0.62367	0.88431	0.98462	0.97616	0.97743	0.94522	0.5784	0.97108	0.87286	0.78696	0.64941	0.7475	0.82897	0.84924	0.8325	0.55631	0.65832	0.4602	0.97704	0.97839	0.92206	0.83588	0.47963	0.4353	0.2945	0.48506	0.22288	0.30895	0.16398	0.11357	0.08397	0.0735	0.12345	0.03155	0.03712
2649307	2649.31	440.663	0.13336	0.12106	0.26972	0.87597	0.82844	0.50552	0.11507	0.43046	0.6327	0.88553	0.97732	0.97426	0.97506	0.9263	0.52886	0.96852	0.83645	0.82894	0.50688	0.72485	0.81754	0.86116	0.83266	0.57236	0.65284	0.46451	0.97447	0.97403	0.90806	0.79236	0.44428	0.36755	0.42401	0.38722	0.36765	0.23014	0.21572	0.26246	0.13825	0.0947	0.07123	0.02199	0.03939
2654562	2654.56	440.875	0.13236	0.12347	0.27069	0.83864	0.82698	0.43636	0.04628	0.46357	0.63639	0.89026	0.98588	0.98104	0.9799	0.9471	0.56586	0.96768	0.86598	0.87603	0.60189	0.78248	0.83361	0.86576	0.83381	0.56878	0.6546	0.47395	0.97058	0.97425	0.91291	0.79598	0.56423	0.47038	0.45583	0.33092	0.25608	0.30577	0.12116	0.16395	0.10805	0.09031	0.08384	0.02508	0.0091
2659819	2659.82	441.087	0.13651	0.12307	0.27131	0.86754	0.84715	0.48352	0.10573	0.45097	0.6545	0.88729	0.9886	0.98071	0.98298	0.92463	0.68102	0.97188	0.90839	0.88656	0.42757	0.73705	0.8309	0.87156	0.84719	0.56499	0.66337	0.47057	0.97836	0.98317	0.88675	0.92373	0.56207	0.38296	0.38325	0.45667	0.34302	0.37938	0.15266	0.27818	0.10042	0.07373	0.12281	0.02307	0.01709
2665075	2665.07	441.314	0.13707	0.12398	0.26368	0.82948	0.84894	0.57746	0.32415	0.43486	0.64161	0.88275	0.97107	0.97886	0.97117	0.94471	0.5426	0.97489	0.90724	0.78137	0.67345	0.75086	0.82671	0.85033	0.83629	0.55684	0.66514	0.4647	0.97035	0.96823	0.93464	0.79003	0.40246	0.38987	0.34348	0.45278	0.33934	0.17969	0.20272	0.23089	0.10293	0.11478	0.09027	0.02323	0.06609
2670332	2670.33	441.543	0.13525	0.12278	0.26329	0.87113	0.77372	0.6944	0.11337	0.44813	0.62539	0.88423	0.98386	0.97431	0.97031	0.88714	0.61528	0.97015	0.89161	0.77476	0.6344	0.77427	0.84137	0.86493	0.83047	0.55882	0.65581	0.46056	0.97066	0.96821	0.909	0.85861	0.44006	0.39691	0.29831	0.35902	0.39806	0.15369	0.1342	0.29194	0.10171	0.10586	0.06015	0.0245	0.01864
2675590	2675.59	441.756	0.13646	0.12341	0.26224	0.90021	0.86145	0.39897	0.14285	0.41154	0.62583	0.878	0.9859	0.97444	0.97367	0.95198	0.71007	0.96316	0.91559	0.79435	0.65219	0.7819	0.81007	0.85993	0.83312	0.56088	0.65191	0.46038	0.95804	0.97512	0.90676	0.81947	0.73837	0.27856	0.30779	0.35049	0.42572	0.28557	0.11565	0.18516	0.08843	0.09185	0.06822	0.02385	0.06578
2680845	2680.84	441.979	0.13371	0.12314	0.2662	0.85994	0.82165	0.40312	0.35412	0.41889	0.65999	0.88373	0.9828	0.98119	0.9745	0.96265	0.72954	0.96456	0.83675	0.82606	0.4998	0.73733	0.8219	0.85941	0.83916	0.56398	0.65837	0.46702	0.97098	0.97329	0.92364	0.90655	0.62321	0.5074	0.57285	0.37952	0.24164	0.26171	0.12335	0.34416	0.10974	0.08069	0.08361	0.0238	0.07204
2686102	2686.1	442.195	0.13187	0.12357	0.25596	0.81756	0.85938	0.54563	0.19371	0.43362	0.64422	0.88348	0.98352	0.97913	0.97125	0.92743	0.48978	0.9697	0.86328	0.80635	0.53506	0.72039	0.81898	0.86222	0.83369	0.55988	0.6588	0.46508	0.96812	0.97275	0.90043	0.83605	0.49863	0.50082	0.4256	0.39411	0.29685	0.31064	0.1992	0.19485	0.11317	0.11701	0.10525	0.02849	0.02145
2691358	2691.36	442.424	0.13201	0.12546	0.27462	0.81814	0.84817	0.39568	0.06823	0.43761	0.65984	0.88293	0.98874	0.97748	0.97351	0.91784	0.67676	0.9711	0.87569	0.69873	0.51379	0.75649	0.83246	0.8561	0.84303	0.56291	0.65496	0.46479	0.97055	0.97587	0.92609	0.79402	0.51765	0.37965	0.38781	0.42858	0.25049	0.21309	0.16761	0.1561	0.11769	0.12024	0.08024	0.02698	0.10456
2696613	2696.61	442.646	0.13952	0.12418	0.27318	0.88624	0.81968	0.39676	0.45517	0.43586	0.64211	0.87333	0.98188	0.97939	0.97974	0.87482	0.70204	0.9719	0.84188	0.77186	0.6391	0.74863	0.83316	0.86711	0.84779	0.57297	0.65655	0.46816	0.97185	0.97319	0.8997	0.78741	0.40251	0.21392	0.2729	0.32104	0.30094	0.19437	0.15514	0.20047	0.13392	0.09719	0.07711	0.02481	0.03967
2701871	2701.87	442.866	0.13909	0.12275	0.26867	0.83638	0.76092	0.59565	0.20466	0.41334	0.63789	0.87415	0.9743	0.97627	0.9686	0.93996	0.52691	0.97131	0.87892	0.74796	0.43841	0.76136	0.82526	0.85365	0.8308	0.57582	0.65995	0.46692	0.97679	0.97309	0.91474	0.76565	0.45785	0.5717	0.39495	0.37824	0.19443	0.23391	0.20269	0.14659	0.08645	0.08129	0.08371	0.03643	0.06123
2707126	2707.13	443.086	0.13888	0.12415	0.27237	0.87076	0.85721	0.45331	0.40204	0.45504	0.6635	0.87426	0.97673	0.97081	0.96774	0.92327	0.60201	0.96994	0.88038	0.79917	0.52288	0.76893	0.8296	0.86183	0.83283	0.56497	0.65426	0.45842	0.97342	0.96357	0.92894	0.80833	0.37148	0.25803	0.33767	0.38405	0.22977	0.20071	0.14954	0.16251	0.0771	0.07115	0.06702	0.02829	0.05627
2712383	2712.38	443.297	0.13807	0.12769	0.26305	0.87163	0.82431	0.44811	0.14471	0.42055	0.65719	0.88572	0.97919	0.98287	0.97633	0.91071	0.59568	0.96871	0.91237	0.79369	0.48593	0.75448	0.8262	0.87253	0.83776	0.56315	0.65126	0.475	0.96714	0.97423	0.88205	0.76302	0.42154	0.64992	0.38326	0.33833	0.31611	0.29295	0.13365	0.30566	0.10682	0.07927	0.09996	0.02578	0.04046
2717638	2717.64	443.517	0.13798	0.12542	0.26814	0.87058	0.87418	0.49089	0.13658	0.47157	0.65314	0.89789	0.98553	0.98219	0.97897	0.9429	0.60276	0.97069	0.95252	0.7877	0.55115	0.76618	0.82567	0.86399	0.83539	0.56653	0.66015	0.47298	0.97917	0.97971	0.88476	0.79446	0.85995	0.43835	0.30423	0.38955	0.29057	0.21824	0.15365	0.22405	0.09375	0.09776	0.07413	0.02365	0.04257
2722892	2722.89	443.747	0.1374	0.12413	0.27595	0.86073	0.83875	0.61885	0.22001	0.41042	0.64614	0.88958	0.98665	0.98525	0.97248	0.9295	0.61491	0.96353	0.87208	0.84239	0.56534	0.72553	0.81684	0.86204	0.84174	0.57862	0.66555	0.46845	0.97999	0.97875	0.93521	0.81878	0.59406	0.34202	0.23933	0.42802	0.24313	0.19938	0.17241	0.22304	0.10761	0.08792	0.09699	0.02759	0.01927
2728150	2728.15	443.954	0.13438	0.12519	0.25575	0.8824	0.92384	0.51719	0.18428	0.42498	0.64728	0.88699	0.98016	0.97027	0.96956	0.92475	0.56127	0.96779	0.82115	0.77617	0.67956	0.72584	0.82013	0.84795	0.83013	0.57777	0.66235	0.46037	0.97475	0.96168	0.88267	0.84277	0.37444	0.32779	0.3706	0.31437	0.26756	0.24757	0.13757	0.2108	0.08457	0.08682	0.07632	0.02462	0.04994
2733407	2733.41	444.177	0.139	0.12547	0.28182	0.87122	0.86232	0.59107	0.13775	0.43803	0.66612	0.89721	0.98372	0.9767	0.98279	0.95581	0.50422	0.96815	0.95064	0.85196	0.39445	0.70957	0.83708	0.86288	0.8502	0.55995	0.66018	0.46933	0.97611	0.99188	0.91269	0.85643	0.46793	0.40714	0.42844	0.27802	0.33633	0.27462	0.12408	0.2726	0.07623	0.10307	0.07709	0.02177	0.12647
2738663	2738.66	444.408	0.13713	0.12491	0.26946	0.88919	0.83578	0.38899	0.21589	0.43365	0.63602	0.87499	0.98459	0.98083	0.9751	0.93531	0.67457	0.96977	0.8796	0.84392	0.44104	0.76065	0.82764	0.86196	0.83736	0.56498	0.66035	0.47268	0.98222	0.97958	0.92313	0.84762	0.66597	0.3358	0.50555	0.36326	0.26571	0.27083	0.1568	0.20474	0.09743	0.1086	0.08188	0.02892	0.02546
2743919	2743.92	444.618	0.13443	0.12716	0.2584	0.82871	0.88452	0.41026	0.20588	0.43665	0.64598	0.88057	0.97635	0.97618	0.97204	0.86484	0.8	0.96568	0.84232	0.80572	0.59319	0.72638	0.82204	0.85283	0.83544	0.56885	0.6508	0.46727	0.97511	0.98399	0.90206	0.76822	0.45339	0.21871	0.4314	0.35947	0.20244	0.38074	0.1979	0.23338	0.12938	0.06242	0.10017	0.02801	0.02319
2749175	2749.18	444.848	0.13323	0.1272	0.26615	0.83865	0.83788	0.41272	0.1188	0.47785	0.66559	0.88705	0.98502	0.98096	0.98211	0.94162	0.68518	0.97037	0.89315	0.82889	0.61352	0.75162	0.82217	0.85609	0.84838	0.57812	0.66348	0.48276	0.96546	0.97552	0.93139	0.76881	0.46658	0.42494	0.29959	0.4357	0.27633	0.32205	0.12456	0.18987	0.11321	0.10988	0.06882	0.02842	0.02008
2754432	2754.43	445.058	0.1386	0.12736	0.27379	0.89631	0.87911	0.45756	0.07589	0.4473	0.64683	0.89231	0.98164	0.98282	0.97495	0.94613	0.56835	0.96878	0.77255	0.81158	0.47083	0.75288	0.83146	0.88032	0.83905	0.5715	0.66168	0.4599	0.98271	0.9742	0.93365	0.81155	0.45171	0.3702	0.18487	0.37521	0.3041	0.32858	0.06933	0.22281	0.09016	0.09447	0.09154	0.03709	0.08458
2759689	2759.69	445.271	0.14119	0.12866	0.26243	0.86834	0.84348	0.43891	0.30196	0.42106	0.65544	0.87049	0.98219	0.98029	0.97423	0.89823	0.74962	0.97116	0.86762	0.80217	0.51735	0.71742	0.82861	0.87161	0.83763	0.5786	0.65251	0.46508	0.98361	0.97434	0.89581	0.81786	0.61325	0.35813	0.50387	0.38386	0.46364	0.30104	0.12568	0.23808	0.07929	0.09796	0.08854	0.02601	0.01944
2764945	2764.95	445.509	0.13349	0.1261	0.26646	0.86332	0.8651	0.37942	0.15509	0.46295	0.6625	0.8852	0.97901	0.97143	0.96584	0.91843	0.80747	0.95992	0.81469	0.80285	0.50413	0.72301	0.84399	0.86837	0.84145	0.55626	0.65592	0.46287	0.9698	0.96954	0.84504	0.87595	0.42779	0.40082	0.30331	0.3955	0.25004	0.11798	0.13477	0.13186	0.08435	0.06921	0.07127	0.03255	0.04146
2770201	2770.2	445.727	0.13639	0.12914	0.2768	0.83712	0.84469	0.49327	-0.02463	0.45908	0.64212	0.89299	0.97425	0.97499	0.96596	0.93224	0.71141	0.96994	0.90577	0.74691	0.5276	0.7149	0.83481	0.85071	0.84589	0.56894	0.65938	0.46531	0.96444	0.97712	0.83549	0.88178	0.35941	0.3873	0.50558	0.45529	0.37097	0.20447	0.16676	0.2382	0.07261	0.08954	0.0788	0.0271	0.08172
2775456	2775.46	445.95	0.14147	0.12988	0.26707	0.83346	0.84088	0.50769	0.15137	0.4345	0.66892	0.88131	0.97613	0.97936	0.9678	0.93192	0.7797	0.96037	0.82843	0.87153	0.52869	0.75039	0.82142	0.8657	0.83657	0.56199	0.66405	0.48125	0.96726	0.97655	0.86326	0.80599	0.41507	0.38536	0.27793	0.47771	0.2838	0.20049	0.18812	0.14321	0.0964	0.09162	0.09687	0.0298	0.03828
2780712	2780.71	446.162	0.13815	0.1291	0.25626	0.84254	0.83262	0.43369	0.11212	0.49898	0.62015	0.87675	0.97951	0.97253	0.96943	0.86523	0.73547	0.96576	0.79255	0.8366	0.78859	0.74327	0.83308	0.85313	0.84175	0.57445	0.66469	0.47701	0.96869	0.96755	0.90547	0.87157	0.45859	0.4241	0.38267	0.53679	0.27785	0.27497	0.10586	0.21593	0.10194	0.0851	0.08698	0.02787	0.01454
2785968	2785.97	446.38	0.14235	0.13108	0.27658	0.85844	0.82964	0.57447	0.05028	0.43658	0.6535	0.8693	0.98254	0.97419	0.97018	0.90996	0.65936	0.96792	0.86205	0.83126	0.45892	0.72828	0.81859	0.87181	0.84036	0.56941	0.65759	0.48154	0.97086	0.96972	0.9075	0.8933	0.47552	0.29608	0.36255	0.31144	0.26108	0.20222	0.1461	0.24954	0.11625	0.09244	0.09684	0.02337	0.00239
2791224	2791.22	446.61	0.13888	0.13102	0.2681	0.85896	0.82198	0.31968	0.35313	0.47195	0.63614	0.88141	0.98473	0.97718	0.97853	0.89242	0.74139	0.95693	0.88035	0.80699	0.61242	0.73862	0.82824	0.86328	0.83965	0.56537	0.66306	0.47955	0.97686	0.98015	0.87266	0.79081	0.47411	0.37332	0.27715	0.4831	0.22725	0.21983	0.13686	0.15077	0.11508	0.09194	0.12108	0.03116	0.0402
2796480	2796.48	446.81	0.14246	0.12822	0.26624	0.89302	0.75657	0.51929	0.12937	0.42767	0.65642	0.88741	0.97842	0.97811	0.97224	0.91597	0.69433	0.9731	0.89667	0.77269	0.40615	0.72563	0.80983	0.85435	0.84788	0.57235	0.66563	0.47769	0.97007	0.97512	0.90676	0.81702	0.45441	0.52155	0.28145	0.37746	0.25085	0.38587	0.17967	0.18713	0.1088	0.10839	0.10822	0.03701	0.09443
2801738	2801.74	447.041	0.14337	0.13156	0.26613	0.90964	0.79053	0.49483	0.29293	0.43562	0.68525	0.88275	0.97855	0.98254	0.97153	0.93569	0.74304	0.96393	0.87278	0.78061	0.60659	0.74418	0.83813	0.86711	0.84122	0.56658	0.66342	0.47857	0.97637	0.97071	0.9259	0.84429	0.57609	0.46632	0.26672	0.41469	0.2741	0.36361	0.20974	0.204	0.09662	0.10137	0.10178	0.027	0.03293
2806994	2806.99	447.261	0.14858	0.13304	0.27175	0.85876	0.77923	0.42934	0.09619	0.4175	0.65471	0.88024	0.98157	0.9745	0.96306	0.91279	0.65603	0.96118	0.86223	0.78828	0.60119	0.74681	0.82495	0.8479	0.83391	0.57194	0.6581	0.46683	0.97509	0.96794	0.871	0.84232	0.44047	0.50613	0.38408	0.4445	0.41191	0.21798	0.1515	0.24628	0.09499	0.0748	0.09909	0.03693	0.04676
2812250	2812.25	447.481	0.14002	0.12989	0.26386	0.84617	0.81379	0.41334	0.27539	0.4626	0.6281	0.88434	0.97421	0.97003	0.97173	0.90384	0.67697	0.95785	0.88225	0.79351	0.54509	0.78102	0.83011	0.87366	0.83514	0.58499	0.66504	0.46914	0.97871	0.97915	0.93839	0.7771	0.38592	0.34412	0.32889	0.29438	0.31611	0.25991	0.09792	0.21205	0.13023	0.06866	0.08031	0.03127	0.01512
2817509	2817.51	447.692	0.14131	0.13355	0.2592	0.87655	0.77249	0.47864	0.12846	0.42525	0.63198	0.89267	0.98863	0.98113	0.9757	0.91749	0.62243	0.96621	0.86288	0.76129	0.68796	0.73055	0.8244	0.8696	0.84915	0.57849	0.66706	0.47726	0.98162	0.98319	0.88213	0.76831	0.63771	0.30701	0.51559	0.30651	0.27532	0.13828	0.11051	0.23026	0.10039	0.10462	0.08252	0.03315	0.04824
2822766	2822.77	447.915	0.14518	0.13447	0.26346	0.89054	0.88666	0.57768	0.36492	0.4293	0.64838	0.89253	0.98751	0.98432	0.97216	0.94975	0.60212	0.96271	0.83758	0.80453	0.51786	0.71107	0.83809	0.87748	0.84445	0.57243	0.65955	0.47895	0.97508	0.97595	0.93064	0.8183	0.49941	0.34005	0.34228	0.39581	0.25553	0.18293	0.15684	0.17951	0.12382	0.10326	0.09932	0.02871	0.11094
2828023	2828.02	448.162	0.14737	0.133	0.26468	0.83602	0.85478	0.35404	0.08387	0.42959	0.66455	0.89194	0.98074	0.98173	0.9737	0.94374	0.69198	0.96867	0.80011	0.77797	0.62124	0.71223	0.84127	0.88424	0.8352	0.58324	0.66741	0.48385	0.98204	0.97735	0.89487	0.80935	0.53424	0.32247	0.34512	0.34332	0.42811	0.24918	0.14893	0.19986	0.10566	0.08961	0.0751	0.03302	0.04236
2833276	2833.28	448.374	0.14275	0.13281	0.28039	0.86532	0.86545	0.55347	0.32046	0.46975	0.648	0.88764	0.98505	0.97832	0.972	0.94243	0.82292	0.96538	0.86363	0.81286	0.72517	0.71333	0.83885	0.86665	0.84204	0.57153	0.66481	0.48318	0.96893	0.97116	0.88511	0.81305	0.31053	0.36763	0.33126	0.34297	0.35076	0.22738	0.09154	0.12686	0.11414	0.08114	0.09254	0.03799	0.05007
2838531	2838.53	448.582	0.1432	0.13081	0.26038	0.89864	0.82408	0.40875	0.20367	0.43718	0.64655	0.89611	0.98589	0.98368	0.9761	0.95046	0.66181	0.97625	0.92102	0.86637	0.55134	0.74422	0.83582	0.87141	0.84616	0.58607	0.6693	0.47942	0.97842	0.98366	0.8759	0.78877	0.55154	0.51138	0.34525	0.33983	0.32222	0.25669	0.13492	0.27375	0.09041	0.07796	0.09313	0.02271	0.02289
2843786	2843.79	448.813	0.14507	0.13421	0.25837	0.88118	0.83259	0.40316	0.13871	0.4109	0.67064	0.87959	0.97853	0.97401	0.96422	0.90558	0.77544	0.96432	0.83189	0.83914	0.65606	0.74821	0.83372	0.85879	0.83281	0.56404	0.65546	0.46875	0.96305	0.96115	0.88551	0.75074	0.59263	0.48428	0.49086	0.43421	0.26512	0.35822	0.12014	0.26876	0.09538	0.0783	0.08247	0.03863	0.05604
2849041	2849.04	449.023	0.14969	0.13537	0.27617	0.82968	0.79933	0.64631	0.15008	0.48476	0.6662	0.88966	0.98352	0.98425	0.97747	0.94005	0.59919	0.96941	0.90627	0.81415	0.49744	0.74361	0.84257	0.86366	0.84658	0.57031	0.66757	0.47741	0.97343	0.98744	0.92764	0.81958	0.44345	0.4844	0.4471	0.42324	0.24121	0.25638	0.19084	0.19057	0.09275	0.12655	0.09391	0.03487	0.04771
2854295	2854.3	449.251	0.14954	0.13313	0.28161	0.84538	0.81039	0.58776	0.25982	0.47234	0.65456	0.87442	0.97928	0.97347	0.96909	0.93367	0.73172	0.95602	0.87685	0.76912	0.55306	0.72628	0.8198	0.84687	0.83121	0.57951	0.65969	0.47078	0.96536	0.96864	0.88723	0.88264	0.46608	0.48748	0.27331	0.44843	0.29924	0.29783	0.14782	0.24838	0.0911	0.08707	0.09868	0.02994	0.04905
2859550	2859.55	449.492	0.14896	0.1342	0.25638	0.83177	0.84321	0.48782	0.03333	0.46922	0.65343	0.88764	0.97733	0.97302	0.96387	0.88125	0.65902	0.97548	0.84301	0.80969	0.58662	0.72525	0.82358	0.84818	0.83466	0.56019	0.66161	0.47116	0.96867	0.96789	0.87717	0.75003	0.46663	0.27053	0.235	0.4774	0.35701	0.21765	0.13326	0.16658	0.15106	0.07824	0.08875	0.03236	0.01623
2864806	2864.81	449.687	0.1463	0.13474	0.25885	0.892	0.80729	0.45947	0.02053	0.48826	0.65825	0.8948	0.98144	0.9823	0.97577	0.93793	0.68058	0.96495	0.90863	0.77625	0.42163	0.71292	0.84059	0.85969	0.8443	0.58078	0.66787	0.47521	0.97043	0.97684	0.91483	0.75654	0.53334	0.41704	0.32139	0.24443	0.29445	0.14239	0.12524	0.1686	0.11561	0.07638	0.06581	0.03268	0.03442
2870062	2870.06	449.904	0.15285	0.13437	0.28171	0.83192	0.79305	0.45733	0.09759	0.39725	0.66513	0.87697	0.98032	0.98366	0.96642	0.94192	0.56633	0.96614	0.86431	0.81847	0.6497	0.69779	0.82936	0.86821	0.84034	0.56518	0.66768	0.48066	0.97508	0.97048	0.89522	0.92105	0.55529	0.38776	0.38819	0.514	0.23	0.25205	0.19962	0.1096	0.11816	0.06931	0.06616	0.02862	0.00554
2875318	2875.32	450.134	0.14524	0.13788	0.26678	0.88135	0.87747	0.39597	0.11465	0.43436	0.64526	0.88641	0.98449	0.979	0.96196	0.93673	0.70218	0.96016	0.94513	0.82265	0.43782	0.74852	0.82617	0.86	0.84406	0.56556	0.66054	0.48588	0.97344	0.96981	0.93487	0.72939	0.40437	0.33056	0.35608	0.47638	0.24234	0.11137	0.09378	0.30406	0.12192	0.07795	0.09297	0.03079	0.02586
2880576	2880.58	450.356	0.14168	0.13668	0.25484	0.8664	0.83901	0.37782	0.03166	0.4495	0.64893	0.88405	0.98041	0.98541	0.97977	0.95943	0.86559	0.96675	0.93378	0.79325	0.54839	0.75895	0.82984	0.88248	0.84313	0.59127	0.66943	0.48289	0.97715	0.97661	0.93562	0.79126	0.36759	0.38538	0.28607	0.32401	0.42012	0.18021	0.11534	0.27685	0.09599	0.09132	0.07764	0.02979	0.03005
2885830	2885.83	450.564	0.15148	0.13984	0.26212	0.8935	0.87852	0.57084	0.04786	0.47671	0.6497	0.88524	0.97982	0.98301	0.96708	0.94975	0.68435	0.96621	0.88741	0.87103	0.64068	0.74954	0.82481	0.86134	0.84324	0.57313	0.67238	0.48021	0.97028	0.97121	0.97273	0.88771	0.38842	0.34004	0.23291	0.45346	0.31271	0.23406	0.25172	0.13103	0.11049	0.08728	0.09299	0.03132	0.05103
2891084	2891.08	450.791	0.15133	0.13877	0.26611	0.88602	0.90542	0.38005	0.10231	0.4916	0.66822	0.88148	0.98431	0.97852	0.96448	0.93381	0.74733	0.96456	0.92906	0.84489	0.51031	0.77416	0.83163	0.84937	0.84626	0.58637	0.65898	0.4832	0.96285	0.97092	0.90652	0.90999	0.62434	0.31903	0.42933	0.36802	0.23195	0.2501	0.13017	0.20174	0.11557	0.08465	0.08062	0.03555	0.03919
2896339	2896.34	451.033	0.14552	0.14028	0.26178	0.90056	0.79594	0.43703	0.25898	0.46014	0.67492	0.89415	0.98697	0.98358	0.98091	0.94838	0.79187	0.97122	0.90798	0.81594	0.65673	0.77619	0.84297	0.87494	0.84113	0.56395	0.67118	0.48848	0.97775	0.98272	0.88248	0.85144	0.57777	0.40945	0.47427	0.36526	0.46837	0.33657	0.15229	0.24909	0.1075	0.08229	0.10251	0.04376	0.01791
2901598	2901.6	451.255	0.14639	0.14037	0.26256	0.86854	0.87031	0.50002	0.10441	0.48693	0.66259	0.89469	0.97866	0.9765	0.97177	0.94018	0.87335	0.96405	0.90058	0.80571	0.59149	0.75848	0.83804	0.85915	0.84003	0.58798	0.66824	0.47865	0.97833	0.96643	0.92545	0.82498	0.58071	0.2758	0.42062	0.39207	0.25099	0.26229	0.25091	0.23488	0.07954	0.07543	0.10286	0.03999	0.09699
2906852	2906.85	451.469	0.14828	0.14267	0.26769	0.82336	0.86259	0.38566	0.05366	0.42578	0.67935	0.88865	0.9847	0.97355	0.96458	0.89821	0.55873	0.96982	0.95505	0.74783	0.51583	0.75178	0.84029	0.85969	0.84269	0.5843	0.67123	0.48879	0.96896	0.96834	0.93193	0.8178	0.34329	0.31728	0.37472	0.27312	0.24921	0.32398	0.18247	0.17121	0.12557	0.10288	0.08745	0.03358	0.01467
2912108	2912.11	451.686	0.15375	0.14224	0.26852	0.8774	0.83888	0.32333	0.28893	0.50762	0.63547	0.88292	0.98013	0.96859	0.96239	0.94613	0.73374	0.95915	0.93088	0.74492	0.70637	0.70057	0.82908	0.86803	0.83857	0.57468	0.6709	0.47041	0.95871	0.96908	0.91209	0.87301	0.51107	0.40664	0.38432	0.3559	0.3462	0.33859	0.1518	0.22454	0.124	0.08641	0.10924	0.03984	0.03905
2917367	2917.37	451.936	0.1565	0.14362	0.28257	0.86503	0.76055	0.52321	-0.00793	0.44456	0.63717	0.88526	0.98222	0.98624	0.97626	0.92195	0.60944	0.96939	0.93837	0.89182	0.48478	0.74864	0.83064	0.87091	0.84667	0.58173	0.6723	0.4852	0.97688	0.97477	0.92951	0.854	0.65726	0.29061	0.47018	0.46186	0.42181	0.2259	0.18661	0.25613	0.07974	0.12691	0.06432	0.03775	0.04163
2922623	2922.62	452.135	0.15174	0.14267	0.26887	0.87883	0.83782	0.43975	0.07437	0.49589	0.64032	0.87327	0.98795	0.97716	0.96703	0.93793	0.77591	0.963	0.84584	0.83522	0.75873	0.76923	0.84951	0.86516	0.84269	0.58857	0.66787	0.482	0.97781	0.96834	0.91483	0.82837	0.49683	0.40211	0.54429	0.40627	0.33113	0.19937	0.18193	0.2109	0.09885	0.15104	0.0901	0.0342	0.03951
2927876	2927.88	452.362	0.15242	0.14256	0.26281	0.89529	0.86275	0.55051	0.04772	0.44306	0.63392	0.89101	0.98147	0.97895	0.9694	0.90411	0.52843	0.96515	0.90024	0.84908	0.41729	0.76978	0.83869	0.859	0.83559	0.58566	0.67069	0.48162	0.96524	0.96999	0.89701	0.80669	0.56473	0.34484	0.42507	0.42588	0.32365	0.26175	0.24177	0.27261	0.1033	0.09811	0.08096	0.03827	0.0113
2933134	2933.13	452.59	0.16164	0.14339	0.26618	0.90559	0.82446	0.56507	0.11419	0.44989	0.67172	0.88075	0.98309	0.97896	0.96977	0.95817	0.87165	0.96098	0.90482	0.76962	0.59004	0.75198	0.82949	0.88051	0.85177	0.59476	0.6746	0.48784	0.97531	0.97809	0.9452	0.87019	0.55547	0.55482	0.60504	0.47585	0.47401	0.37725	0.19249	0.16442	0.11298	0.10278	0.11237	0.03736	0.10518
2938390	2938.39	452.797	0.1559	0.14505	0.2651	0.87719	0.8849	0.44193	0.17666	0.45501	0.6625	0.88398	0.97886	0.98156	0.97611	0.94726	0.60154	0.96224	0.9218	0.79816	0.61255	0.73286	0.8261	0.86361	0.85563	0.57309	0.66835	0.48453	0.97899	0.97024	0.94732	0.83127	0.6302	0.44698	0.47684	0.47691	0.23794	0.35593	0.15009	0.17299	0.11401	0.08541	0.08783	0.04367	0.0569
2943647	2943.65	453.009	0.15701	0.14192	0.25547	0.86035	0.86462	0.51527	0.28434	0.4526	0.63537	0.89221	0.9772	0.98315	0.96845	0.95721	0.59207	0.96687	0.90122	0.86946	0.56918	0.73364	0.8409	0.88513	0.84123	0.57867	0.68068	0.48394	0.96989	0.97101	0.9185	0.87428	0.4021	0.49893	0.2917	0.36444	0.27449	0.22931	0.18365	0.24904	0.11058	0.07347	0.07215	0.04432	0.02433
2948903	2948.9	453.243	0.15526	0.14284	0.264	0.87026	0.89345	0.49087	0.49065	0.46356	0.65664	0.88048	0.97365	0.97472	0.97169	0.90592	0.78601	0.96318	0.88033	0.80031	0.64191	0.74303	0.82799	0.8662	0.84692	0.5882	0.6653	0.49278	0.9716	0.96708	0.93305	0.95566	0.49783	0.36583	0.43312	0.4488	0.37576	0.25598	0.24665	0.21785	0.12236	0.09763	0.1065	0.0534	0.09007
2954157	2954.16	453.451	0.15416	0.14601	0.26481	0.87242	0.82238	0.59475	0.35265	0.45243	0.66457	0.89293	0.98699	0.97876	0.96747	0.95133	0.60712	0.95785	0.88066	0.81355	0.56282	0.78094	0.83294	0.85283	0.84837	0.59411	0.66432	0.48774	0.97215	0.97057	0.87628	0.90141	0.52766	0.38321	0.31669	0.38776	0.27758	0.26596	0.14469	0.22679	0.11327	0.07201	0.06409	0.03514	0.03584
2959414	2959.41	453.687	0.15804	0.14779	0.26136	0.87251	0.81505	0.46814	0.3235	0.45662	0.63533	0.89563	0.97684	0.97706	0.97533	0.97422	0.59621	0.97155	0.85356	0.7758	0.55974	0.72666	0.8476	0.87748	0.85418	0.58705	0.68498	0.49263	0.98252	0.9784	0.89617	0.82369	0.52667	0.4068	0.31425	0.35673	0.24661	0.35195	0.14428	0.26425	0.09675	0.1223	0.07356	0.04153	0.02666
2964669	2964.67	453.89	0.15587	0.14593	0.26401	0.86522	0.88326	0.30621	0.32105	0.46107	0.68515	0.87828	0.97999	0.97403	0.97007	0.92906	0.68452	0.96907	0.84688	0.90194	0.67989	0.76177	0.83554	0.87193	0.84027	0.58212	0.67807	0.48984	0.97901	0.97217	0.91897	0.84175	0.63563	0.44299	0.32962	0.35545	0.30897	0.26483	0.12309	0.13362	0.10685	0.09267	0.08573	0.04451	0.08351
2969926	2969.93	454.104	0.15936	0.14791	0.26277	0.86774	0.8956	0.43827	0.30341	0.47494	0.63362	0.88664	0.98541	0.9708	0.95856	0.89221	0.51098	0.95519	0.93181	0.75831	0.68133	0.73955	0.83504	0.86813	0.84139	0.57701	0.66845	0.49443	0.96597	0.96794	0.92344	0.77106	0.53298	0.57876	0.36843	0.3953	0.30535	0.23226	0.16604	0.13542	0.08662	0.08023	0.10292	0.04554	0.03682
2975181	2975.18	454.318	0.16142	0.14693	0.26741	0.88625	0.84101	0.52897	0.29408	0.45283	0.67406	0.90385	0.98513	0.98059	0.97038	0.95552	0.79292	0.95921	0.88852	0.7341	0.5076	0.76154	0.84992	0.87002	0.8544	0.58681	0.67993	0.50562	0.97833	0.97607	0.883	0.84837	0.51668	0.35459	0.48379	0.43315	0.31551	0.27419	0.17444	0.21255	0.10532	0.08818	0.09961	0.04077	0.04735
2980438	2980.44	454.549	0.16219	0.14693	0.25451	0.87367	0.89012	0.6246	0.47086	0.44005	0.6707	0.88858	0.97947	0.97854	0.96795	0.9621	0.6118	0.95437	0.85668	0.84393	0.69511	0.73766	0.8266	0.8809	0.85281	0.58874	0.67659	0.49551	0.96369	0.97246	0.92545	0.77346	0.47259	0.52621	0.33484	0.38836	0.22114	0.44785	0.14007	0.14857	0.13161	0.09265	0.07275	0.04299	0.04865
2985695	2985.7	454.779	0.15926	0.15202	0.25978	0.84931	0.88743	0.48658	0.23089	0.46805	0.64975	0.88465	0.98092	0.97604	0.96733	0.94582	0.6231	0.96019	0.87888	0.76055	0.4856	0.7487	0.81813	0.87459	0.84398	0.58295	0.6826	0.48828	0.97151	0.97029	0.9415	0.82969	0.52653	0.46269	0.5732	0.36942	0.28465	0.32333	0.187	0.2507	0.1291	0.09984	0.09401	0.04764	0.05686
2990953	2990.95	455.014	0.15575	0.14762	0.27021	0.86396	0.83173	0.5068	0.40416	0.45583	0.66288	0.88489	0.98024	0.97244	0.96704	0.94064	0.64702	0.9639	0.90578	0.83847	0.51938	0.76648	0.83985	0.88266	0.84608	0.58929	0.67378	0.49009	0.96844	0.97202	0.95543	0.91561	0.54542	0.3656	0.47015	0.26046	0.25507	0.17771	0.17178	0.25604	0.10471	0.0812	0.1049	0.04667	0.07403
2996207	2996.21	455.237	0.1645	0.14713	0.25785	0.86518	0.82578	0.42593	0.22518	0.43173	0.66092	0.89102	0.98338	0.97527	0.96484	0.92444	0.72771	0.9626	0.91437	0.7912	0.58155	0.77491	0.84645	0.86351	0.85435	0.58317	0.67484	0.49514	0.9681	0.97235	0.9438	0.8065	0.59644	0.37096	0.44529	0.32575	0.39936	0.42837	0.22528	0.21381	0.11655	0.10243	0.06871	0.05086	0.04464
3001463	3001.46	455.45	0.16191	0.15053	0.2641	0.85882	0.81161	0.29314	0.29102	0.51742	0.65427	0.88502	0.97689	0.97303	0.9623	0.9387	0.96094	0.95268	0.93263	0.77856	0.47471	0.73353	0.8321	0.87139	0.84833	0.60093	0.6792	0.49682	0.96342	0.97268	0.95745	0.83993	0.4737	0.37485	0.47864	0.39339	0.37192	0.34687	0.22141	0.26114	0.09687	0.08056	0.08788	0.04862	0.08118
3006722	3006.72	455.67	0.1671	0.1549	0.26546	0.87559	0.86767	0.41677	0.28011	0.45332	0.68443	0.88636	0.98606	0.97644	0.96645	0.95963	0.60966	0.95813	0.95062	0.76549	0.64443	0.75288	0.83151	0.86144	0.847	0.58572	0.6789	0.49752	0.96554	0.96518	0.94405	0.93901	0.53351	0.44685	0.49462	0.43031	0.41973	0.25558	0.13868	0.22382	0.14232	0.08941	0.0959	0.04818	0.08792
3011978	3011.98	455.905	0.16617	0.15343	0.26394	0.89284	0.8772	0.56023	0.23443	0.45651	0.6672	0.90333	0.98571	0.98233	0.97078	0.94343	0.63975	0.95416	0.8557	0.86279	0.64699	0.79579	0.82285	0.88715	0.85229	0.59043	0.68303	0.49363	0.97449	0.97353	0.94294	0.84929	0.45752	0.26616	0.59576	0.38696	0.42318	0.23893	0.19733	0.21171	0.09932	0.1077	0.10456	0.05454	0.03109
3017233	3017.23	456.106	0.1641	0.15119	0.25937	0.87234	0.82337	0.53363	0.06001	0.45841	0.69395	0.88281	0.98117	0.97324	0.96985	0.94827	0.83141	0.96147	0.89544	0.80121	0.66665	0.75237	0.85726	0.88165	0.85324	0.59357	0.6788	0.50044	0.96987	0.96749	0.87904	0.8334	0.44608	0.40169	0.40659	0.29233	0.31003	0.3578	0.14125	0.17181	0.09291	0.10255	0.08326	0.04387	0.10294
3022489	3022.49	456.321	0.16561	0.15242	0.2712	0.84437	0.86482	0.51388	0.26594	0.51575	0.66657	0.89142	0.98158	0.97336	0.97524	0.94149	0.76625	0.95543	0.94396	0.87445	0.52338	0.75884	0.83463	0.86538	0.85603	0.60065	0.68506	0.50354	0.97093	0.9777	0.91186	0.81443	0.59576	0.34396	0.38775	0.32457	0.34047	0.33468	0.12914	0.25473	0.0979	0.09991	0.07996	0.03848	0.0419
3027748	3027.75	456.544	0.16371	0.15346	0.27294	0.8623	0.88823	0.35756	0.09773	0.44135	0.66412	0.88408	0.98715	0.97235	0.97	0.97208	0.64305	0.95678	0.91088	0.78092	0.4977	0.75515	0.83423	0.87464	0.85315	0.59285	0.68562	0.49947	0.95943	0.97384	0.91872	0.92127	0.77969	0.34265	0.41616	0.50343	0.28214	0.29856	0.13015	0.21399	0.10728	0.11733	0.12563	0.0458	0.03303
3033004	3033	456.766	0.16292	0.15409	0.25237	0.86524	0.78527	0.43481	0.0631	0.46799	0.66761	0.89367	0.97931	0.97932	0.97192	0.96746	0.62585	0.95595	0.91063	0.82303	0.66781	0.79948	0.8676	0.85692	0.8535	0.59859	0.67698	0.49491	0.96908	0.97073	0.93078	0.79022	0.63037	0.44403	0.46614	0.32171	0.35224	0.31901	0.17306	0.20823	0.10237	0.10605	0.11591	0.04403	0.05725
3038263	3038.26	457.004	0.16843	0.15641	0.26965	0.86862	0.8152	0.46776	0.21569	0.48878	0.67028	0.89527	0.98174	0.9758	0.96566	0.95097	0.8247	0.95541	0.88129	0.83912	0.46744	0.79639	0.83332	0.89279	0.84437	0.5983	0.68409	0.49414	0.96614	0.97394	0.94593	0.80182	0.58148	0.41806	0.50802	0.30116	0.43774	0.21055	0.16328	0.25217	0.11693	0.09041	0.08763	0.04568	0.06908
3043521	3043.52	457.232	0.17135	0.15821	0.26603	0.90128	0.92746	0.54594	0.2773	0.44572	0.6507	0.88625	0.98182	0.98154	0.96477	0.95197	0.52885	0.95952	0.82812	0.7849	0.60896	0.75213	0.86912	0.88508	0.84873	0.59513	0.67816	0.49578	0.96647	0.96653	0.94074	0.83069	0.44944	0.57396	0.59849	0.39181	0.42032	0.22936	0.14301	0.22879	0.1237	0.083	0.12317	0.05346	0.06735
3048778	3048.78	457.459	0.16634	0.15711	0.26945	0.88146	0.81202	0.33676	0.13994	0.47886	0.6577	0.88729	0.98535	0.98269	0.96965	0.94232	0.7542	0.95684	0.8952	0.7602	0.58269	0.77867	0.83478	0.87544	0.856	0.59288	0.69044	0.49967	0.96904	0.97594	0.91683	0.73953	0.39389	0.30714	0.32679	0.44997	0.32473	0.26821	0.13504	0.21984	0.09438	0.08821	0.08657	0.05603	0.09746
3054035	3054.03	457.673	0.16831	0.15772	0.26351	0.84864	0.8031	0.36912	0.14915	0.46955	0.66524	0.88052	0.98035	0.97699	0.96788	0.94473	0.57511	0.95749	0.8562	0.72549	0.69437	0.74552	0.83084	0.86639	0.85859	0.60716	0.68096	0.50083	0.96347	0.96706	0.93782	0.7442	0.583	0.47898	0.28699	0.55263	0.30308	0.27313	0.13988	0.23021	0.09894	0.10104	0.08784	0.0601	0.07523
3059290	3059.29	457.885	0.17189	0.16054	0.26799	0.84049	0.88339	0.65906	0.34808	0.47171	0.66274	0.88188	0.98267	0.97651	0.96667	0.9419	0.77296	0.96087	0.86133	0.86695	0.48884	0.77792	0.85926	0.87838	0.85523	0.59921	0.68365	0.50491	0.97357	0.96502	0.8894	0.77645	0.43413	0.36823	0.35528	0.33285	0.2616	0.29376	0.19373	0.19164	0.10137	0.08652	0.09229	0.04258	0.0623
3064545	3064.55	458.112	0.17362	0.16236	0.26617	0.91626	0.93242	0.46929	0.27201	0.46357	0.66857	0.88481	0.98036	0.97975	0.97601	0.95794	0.85795	0.95455	0.88725	0.79001	0.64052	0.77671	0.85357	0.89197	0.85963	0.58804	0.68756	0.50327	0.97248	0.97296	0.93405	0.85072	0.52619	0.39515	0.38692	0.33017	0.33061	0.32322	0.13596	0.17898	0.10765	0.08619	0.08703	0.04257	0.04325
3069802	3069.8	458.313	0.17409	0.16025	0.28451	0.89642	0.85139	0.58797	0.53431	0.48794	0.66623	0.89944	0.98643	0.98011	0.97375	0.97155	0.62379	0.96021	0.90145	0.77353	0.57188	0.78856	0.85608	0.87852	0.86373	0.60764	0.68464	0.51471	0.96956	0.98293	0.90333	0.93209	0.35848	0.30789	0.41679	0.30513	0.36577	0.31439	0.18878	0.23087	0.10266	0.1332	0.0929	0.06853	0.06165
3075059	3075.06	458.554	0.1797	0.16259	0.27667	0.86904	0.88547	0.44021	0.16393	0.44122	0.64079	0.90225	0.98562	0.9809	0.9725	0.92788	0.72241	0.95973	0.96888	0.81182	0.54458	0.796	0.85348	0.87884	0.85826	0.60424	0.68412	0.51137	0.9657	0.98096	0.95129	0.92011	0.59828	0.66382	0.53568	0.41507	0.30337	0.3444	0.1431	0.25662	0.11656	0.10085	0.08225	0.04891	0.07542
3080315	3080.32	458.754	0.17788	0.16613	0.26557	0.86473	0.83197	0.37059	0.11722	0.49892	0.68037	0.8852	0.97548	0.9803	0.96352	0.97791	0.67816	0.95478	0.94565	0.73754	0.59445	0.79455	0.82918	0.87156	0.85482	0.60539	0.6876	0.50693	0.96796	0.97764	0.95764	0.83169	0.49197	0.46534	0.47325	0.48099	0.26095	0.25065	0.22352	0.25612	0.12586	0.09385	0.09598	0.05599	0.03903
3085570	3085.57	458.975	0.17786	0.16333	0.27571	0.87051	0.83673	0.62426	0.22529	0.4627	0.65468	0.88202	0.97721	0.97264	0.96239	0.91682	0.65334	0.95445	0.90701	0.83368	0.48445	0.8068	0.84787	0.88283	0.84784	0.58461	0.68723	0.51369	0.96134	0.96741	0.91334	0.82321	0.51178	0.47186	0.5845	0.37907	0.26934	0.38294	0.1497	0.29413	0.10483	0.13086	0.12276	0.07209	0.02226
3090826	3090.83	459.218	0.18172	0.1696	0.26786	0.84821	0.87821	0.33682	0.19341	0.48873	0.67992	0.88746	0.98486	0.97607	0.97355	0.9642	0.74051	0.9584	0.82174	0.77418	0.57706	0.72128	0.8554	0.88283	0.85787	0.59294	0.69481	0.50335	0.96727	0.96493	0.96151	0.87826	0.58285	0.44405	0.38332	0.43119	0.34284	0.32794	0.20006	0.24454	0.12783	0.1144	0.09539	0.05161	0.06398
3096083	3096.08	459.415	0.17772	0.16503	0.27003	0.86771	0.80491	0.43045	0.187	0.41028	0.65188	0.89327	0.97388	0.97342	0.96156	0.94963	0.65688	0.95479	0.89029	0.77555	0.45596	0.75321	0.83404	0.86322	0.85783	0.59567	0.68719	0.50482	0.96508	0.9649	0.93246	0.83178	0.64629	0.51214	0.64162	0.36653	0.44264	0.27765	0.17959	0.31373	0.13065	0.09052	0.10776	0.05409	0.05451
3101339	3101.34	459.653	0.18461	0.16608	0.26963	0.86061	0.88851	0.56193	0.35552	0.498	0.68015	0.88577	0.97234	0.96577	0.9545	0.93721	0.73735	0.94267	0.84152	0.764	0.58362	0.73252	0.82997	0.86185	0.84692	0.59043	0.67611	0.50402	0.95334	0.96097	0.93945	0.81257	0.57361	0.4209	0.68907	0.32569	0.38128	0.46361	0.19779	0.17733	0.11399	0.08614	0.09269	0.05662	0.04775
3106597	3106.6	459.864	0.18354	0.17479	0.27867	0.87411	0.84864	0.52873	0.17268	0.45777	0.68766	0.88154	0.98461	0.97074	0.96164	0.9424	0.62068	0.95164	0.85403	0.86711	0.58999	0.73213	0.82955	0.87273	0.84633	0.59576	0.68296	0.51038	0.95207	0.97067	0.88275	0.79342	0.3864	0.61583	0.51206	0.31912	0.35758	0.3351	0.12573	0.18607	0.11425	0.10211	0.08704	0.07699	0.06021
3111854	3111.85	460.079	0.18267	0.17371	0.26323	0.85154	0.86145	0.40308	0.40723	0.45902	0.66866	0.87969	0.97537	0.96745	0.95597	0.88613	0.6179	0.9471	0.85295	0.79963	0.49733	0.77132	0.84819	0.86846	0.84752	0.59946	0.68392	0.50769	0.95933	0.95498	0.84955	0.84451	0.62832	0.64855	0.49173	0.34692	0.33338	0.34571	0.19586	0.11122	0.11861	0.10755	0.09032	0.0629	0.05852
3117110	3117.11	460.299	0.18745	0.17205	0.26762	0.85901	0.84964	0.37066	0.12226	0.47578	0.66084	0.89481	0.97209	0.96493	0.96188	0.90719	0.6472	0.94811	0.94455	0.74764	0.49249	0.80036	0.83076	0.86915	0.84434	0.59741	0.67441	0.5077	0.9604	0.94824	0.86666	0.83332	0.75686	0.38694	0.43535	0.32581	0.36757	0.33052	0.17672	0.27488	0.13021	0.12353	0.11442	0.06648	0.06247
3122369	3122.37	460.536	0.19029	0.17467	0.27083	0.85469	0.89839	0.54117	0.19279	0.48263	0.64879	0.8888	0.97926	0.96888	0.96073	0.93198	0.64488	0.94611	0.91907	0.75325	0.48937	0.75176	0.85074	0.86995	0.85387	0.59075	0.68974	0.51493	0.96748	0.97141	0.92017	0.89336	0.57649	0.4289	0.51128	0.40704	0.25873	0.58415	0.17604	0.18317	0.11471	0.11656	0.07974	0.05626	0.09962
3127624	3127.62	460.766	0.18175	0.17651	0.27569	0.88477	0.86061	0.37207	0.15641	0.43681	0.66669	0.88445	0.98111	0.97621	0.96388	0.95218	0.62819	0.94944	0.91652	0.8212	0.60706	0.79046	0.83915	0.87128	0.85953	0.60793	0.68979	0.51241	0.96876	0.96542	0.91567	0.84501	0.49268	0.42161	0.51057	0.38759	0.40503	0.36039	0.21751	0.18229	0.12727	0.09177	0.1355	0.05465	0.09847
3132879	3132.88	460.976	0.18925	0.17928	0.26726	0.91062	0.86063	0.43513	0.20154	0.49703	0.68874	0.88167	0.9757	0.96611	0.96177	0.9323	0.58298	0.94485	0.90866	0.81644	0.47926	0.80002	0.85392	0.88281	0.8566	0.59385	0.68836	0.51262	0.95562	0.96829	0.86148	0.88397	0.6075	0.5838	0.40312	0.41614	0.34735	0.26865	0.22554	0.29263	0.10485	0.10566	0.10516	0.06657	0.10657
3138135	3138.14	461.207	0.1889	0.17703	0.26873	0.88532	0.88699	0.56036	0.2719	0.51614	0.68268	0.89281	0.98315	0.97322	0.95973	0.94325	0.58617	0.94896	0.87538	0.81559	0.52924	0.80234	0.83886	0.87277	0.86205	0.59825	0.6934	0.51002	0.96424	0.96214	0.93743	0.81458	0.51769	0.47941	0.47366	0.47048	0.31062	0.19492	0.20223	0.36006	0.12054	0.10311	0.1456	0.05567	0.11298
3143390	3143.39	461.406	0.1936	0.18303	0.27325	0.90643	0.8459	0.4394	0.22049	0.48077	0.65386	0.88005	0.9736	0.9674	0.95498	0.92847	0.52502	0.94827	0.90666	0.72475	0.62576	0.75937	0.85886	0.86942	0.85061	0.60566	0.68223	0.51149	0.96352	0.95967	0.93383	0.78873	0.53491	0.45282	0.40827	0.4009	0.2814	0.37279	0.18075	0.19386	0.08881	0.11253	0.11622	0.07042	0.06282
3148648	3148.65	461.617	0.19063	0.1812	0.26574	0.866	0.85292	0.50672	0.0867	0.45393	0.66896	0.88729	0.97981	0.97245	0.96122	0.92608	0.6315	0.9527	0.86665	0.79856	0.57543	0.75198	0.82402	0.86235	0.85621	0.62395	0.68542	0.52423	0.96802	0.97155	0.85741	0.83197	0.69895	0.55507	0.38825	0.44026	0.36468	0.30291	0.26482	0.37894	0.13302	0.109	0.14381	0.07137	0.08895
3153903	3153.9	461.857	0.19372	0.18407	0.25808	0.85873	0.81322	0.38017	0.40193	0.49325	0.68279	0.88844	0.97635	0.96427	0.95819	0.92255	0.59084	0.94672	0.89695	0.81731	0.48084	0.76218	0.85385	0.87521	0.85022	0.60638	0.68773	0.5182	0.95802	0.95982	0.90228	0.84043	0.54695	0.52174	0.42715	0.31955	0.45274	0.29198	0.16688	0.26309	0.12648	0.11485	0.11286	0.07287	0.11423
3159161	3159.16	462.071	0.18845	0.18495	0.26253	0.87562	0.83163	0.46935	0.20058	0.45287	0.65521	0.87682	0.97427	0.96672	0.9584	0.90193	0.55297	0.93615	0.89532	0.78152	0.41951	0.76299	0.85051	0.87935	0.84597	0.60796	0.68925	0.51715	0.95648	0.95937	0.84455	0.87399	0.49824	0.28498	0.51223	0.31876	0.38504	0.36184	0.12558	0.26926	0.13476	0.12852	0.09452	0.06338	0.07755
3164418	3164.42	462.297	0.20079	0.18576	0.27877	0.84887	0.85476	0.50259	0.10715	0.45641	0.67342	0.88402	0.97396	0.97229	0.96249	0.96091	0.65995	0.94117	0.86453	0.74808	0.57535	0.79663	0.84402	0.86697	0.85266	0.6006	0.69043	0.51976	0.95554	0.9657	0.8995	0.76951	0.51419	0.45525	0.35288	0.35878	0.30938	0.32241	0.20743	0.1999	0.13391	0.14341	0.11639	0.0669	0.08688
3169673	3169.67	462.498	0.19847	0.18497	0.26431	0.89237	0.85054	0.57945	0.16211	0.46478	0.66193	0.88358	0.9702	0.97211	0.96076	0.93855	0.54661	0.94514	0.88072	0.74204	0.66706	0.72199	0.83873	0.88113	0.84693	0.60497	0.69786	0.52848	0.95392	0.95731	0.92912	0.82493	0.68105	0.38712	0.48453	0.38149	0.32006	0.34321	0.21707	0.19577	0.10753	0.11268	0.10352	0.06991	0.14126
3174932	3174.93	462.728	0.20243	0.1884	0.28615	0.85513	0.8122	0.424	0.30383	0.46706	0.66143	0.89317	0.97622	0.95939	0.95501	0.9257	0.68608	0.94136	0.88565	0.83281	0.48099	0.77373	0.84468	0.8613	0.84995	0.61904	0.69153	0.51968	0.96041	0.96454	0.92346	0.80135	0.62319	0.68588	0.43432	0.53152	0.34422	0.19354	0.1907	0.18887	0.10942	0.11195	0.1045	0.07005	0.02653
3180189	3180.19	462.949	0.19844	0.19141	0.27643	0.86443	0.86607	0.3946	0.24014	0.48234	0.69164	0.87493	0.97574	0.97032	0.95511	0.92918	0.65188	0.9364	0.83603	0.81299	0.5564	0.76249	0.84011	0.87964	0.85271	0.61315	0.68357	0.51677	0.95697	0.95302	0.85724	0.83675	0.50135	0.32523	0.37103	0.36705	0.29709	0.27854	0.15506	0.2234	0.10124	0.12504	0.12301	0.06975	0.09181
3185445	3185.45	463.159	0.20519	0.19006	0.26103	0.86457	0.85941	0.40119	0.05145	0.49118	0.69687	0.90095	0.97594	0.96188	0.96082	0.88766	0.51432	0.94274	0.92969	0.78878	0.62468	0.73822	0.84693	0.87982	0.86471	0.60183	0.68548	0.53114	0.95098	0.95322	0.89788	0.78786	0.57945	0.42566	0.36053	0.31551	0.30705	0.26453	0.17158	0.29096	0.12453	0.0832	0.10193	0.08026	0.05303
3190702	3190.7	463.394	0.20771	0.19062	0.2588	0.85432	0.81474	0.46267	0.29072	0.46273	0.6736	0.88417	0.97625	0.96526	0.96181	0.8647	0.61759	0.94449	0.85368	0.81158	0.55411	0.76126	0.85325	0.87665	0.85371	0.60907	0.6875	0.51841	0.96	0.95347	0.88313	0.77952	0.35621	0.35442	0.49191	0.39977	0.35678	0.23763	0.20595	0.21128	0.15327	0.08595	0.11121	0.07117	0.05227
3195960	3195.96	463.625	0.20246	0.19545	0.26915	0.91914	0.81976	0.60957	0.49188	0.48299	0.67175	0.87416	0.9675	0.96091	0.95361	0.8653	0.63751	0.94047	0.82256	0.8914	0.52245	0.74276	0.85064	0.87961	0.85659	0.61321	0.68805	0.52375	0.95389	0.95413	0.82376	0.81468	0.52405	0.33228	0.4866	0.34285	0.46019	0.31019	0.22324	0.23502	0.11339	0.10674	0.09467	0.07122	0.10711
3201219	3201.22	463.85	0.20643	0.19352	0.2692	0.89761	0.83198	0.51597	0.20338	0.46156	0.65796	0.88132	0.97094	0.957	0.95823	0.90429	0.51615	0.94053	0.8848	0.79161	0.52958	0.77152	0.84228	0.87772	0.857	0.62022	0.6929	0.52608	0.95501	0.95967	0.87571	0.7713	0.5047	0.45661	0.44666	0.36871	0.30198	0.3224	0.18123	0.21868	0.14906	0.09743	0.10749	0.07826	0.10713
3206474	3206.47	464.06	0.21536	0.19813	0.27436	0.85858	0.82359	0.43894	0.09347	0.45806	0.69668	0.88944	0.9729	0.96747	0.96443	0.92444	0.74997	0.94188	0.86996	0.83799	0.54603	0.73559	0.83823	0.8858	0.86144	0.61235	0.69928	0.53456	0.95432	0.96461	0.84783	0.81262	0.57021	0.33048	0.35814	0.38286	0.42105	0.33644	0.19909	0.15076	0.12739	0.10274	0.12038	0.08326	0.07821
3211730	3211.73	464.29	0.2087	0.20131	0.27225	0.86375	0.84516	0.50271	0.18057	0.46113	0.66875	0.88436	0.96496	0.96416	0.9567	0.93077	0.59981	0.93722	0.85951	0.76594	0.64974	0.72754	0.85145	0.87557	0.85947	0.6098	0.70048	0.53184	0.95438	0.96236	0.9173	0.87582	0.66011	0.29719	0.29742	0.27665	0.38297	0.29575	0.17701	0.43067	0.10345	0.10199	0.10276	0.07699	0.06433
3216988	3216.99	464.511	0.2143	0.20045	0.25193	0.88805	0.78341	0.47002	0.30986	0.47985	0.6502	0.87401	0.95997	0.96224	0.94963	0.92915	0.58397	0.93426	0.82395	0.77186	0.57425	0.74367	0.82662	0.87183	0.84033	0.62002	0.69389	0.52231	0.95188	0.94268	0.88851	0.843	0.40403	0.45053	0.43124	0.41115	0.33254	0.28471	0.14405	0.21722	0.1351	0.14599	0.13776	0.07744	0.06933
3222246	3222.25	464.721	0.20754	0.20041	0.27299	0.85384	0.87176	0.46922	0.18113	0.43725	0.64335	0.88665	0.97183	0.96222	0.95278	0.92842	0.5408	0.9302	0.83245	0.757	0.58998	0.73096	0.82922	0.86605	0.85823	0.61932	0.69324	0.52591	0.95367	0.95048	0.91249	0.81563	0.59332	0.55817	0.33759	0.37358	0.37378	0.34224	0.19765	0.18179	0.14652	0.10503	0.13956	0.06625	0.09846
3227500	3227.5	464.951	0.21141	0.19773	0.27713	0.87072	0.8397	0.46144	0.13952	0.48927	0.68388	0.87748	0.96828	0.95584	0.95322	0.90783	0.48297	0.9394	0.82782	0.79043	0.74719	0.7375	0.84319	0.87859	0.84858	0.60701	0.69746	0.52636	0.94814	0.94215	0.84655	0.75474	0.36989	0.41848	0.39061	0.32039	0.26144	0.25248	0.1459	0.30234	0.12413	0.10098	0.11998	0.07669	0.09397
3232758	3232.76	465.179	0.22017	0.20128	0.28638	0.89347	0.85005	0.50916	0.18475	0.45496	0.67732	0.8701	0.96708	0.96099	0.95006	0.93192	0.47991	0.93244	0.80172	0.77802	0.46612	0.74868	0.84726	0.85816	0.85587	0.62639	0.69391	0.54305	0.95022	0.94691	0.90391	0.82846	0.37226	0.29614	0.49408	0.48679	0.36393	0.35508	0.16589	0.22391	0.10718	0.12335	0.1166	0.10459	0.05127
3238015	3238.01	465.391	0.22238	0.20595	0.27081	0.83564	0.84402	0.43358	0.10425	0.478	0.6608	0.88167	0.96433	0.95706	0.94676	0.87821	0.44997	0.92769	0.89807	0.78276	0.62344	0.73795	0.84181	0.86562	0.85737	0.61704	0.69328	0.5329	0.94705	0.95121	0.87482	0.79607	0.52035	0.39915	0.50438	0.27468	0.45616	0.36188	0.16686	0.20701	0.11947	0.12156	0.0794	0.07918	0.11884
3243271	3243.27	465.62	0.21836	0.20541	0.27274	0.86697	0.84925	0.41505	0.20269	0.45143	0.68068	0.8889	0.96588	0.95167	0.95014	0.9038	0.68964	0.92855	0.95283	0.85034	0.62232	0.72403	0.83814	0.8814	0.85408	0.60615	0.69448	0.53151	0.94151	0.95404	0.87059	0.80807	0.46418	0.3403	0.34491	0.42649	0.33084	0.20098	0.18242	0.2015	0.13982	0.11135	0.14113	0.09256	0.09847
3248532	3248.53	465.832	0.22213	0.20744	0.25213	0.91558	0.82256	0.47089	0.40595	0.44805	0.658	0.88131	0.9579	0.95326	0.95247	0.91365	0.56003	0.92585	0.89977	0.77649	0.46912	0.78048	0.85846	0.87189	0.85122	0.62344	0.69276	0.53303	0.93934	0.94078	0.86644	0.79976	0.38242	0.42356	0.27342	0.24031	0.41328	0.25471	0.20024	0.1624	0.12152	0.1196	0.14515	0.08799	0.06285
3253788	3253.79	466.066	0.22301	0.21216	0.26967	0.86292	0.82657	0.57703	0.16964	0.44093	0.64966	0.88211	0.96256	0.95351	0.95217	0.90932	0.54233	0.92305	0.79333	0.75714	0.53857	0.78838	0.84658	0.87942	0.855	0.62011	0.70247	0.53387	0.94418	0.94756	0.89019	0.77762	0.53591	0.32523	0.36594	0.42899	0.26993	0.34024	0.13658	0.21068	0.14397	0.09866	0.1562	0.08774	0.08806
3259046	3259.05	466.289	0.2271	0.21576	0.26753	0.89424	0.89148	0.45952	0.2941	0.44488	0.63794	0.88827	0.96918	0.95133	0.94658	0.89498	0.41268	0.92809	0.88821	0.7317	0.41812	0.74188	0.84523	0.87607	0.85766	0.6061	0.69344	0.53554	0.94384	0.95185	0.85032	0.853	0.66838	0.42024	0.37666	0.42155	0.39249	0.32672	0.2171	0.19204	0.14553	0.10394	0.1507	0.07881	0.05584
3264303	3264.3	466.513	0.22444	0.2143	0.26868	0.84432	0.83254	0.4119	0.29183	0.49861	0.66735	0.88754	0.96587	0.96138	0.9551	0.93082	0.52342	0.92144	0.88327	0.74563	0.4747	0.75764	0.83307	0.8699	0.87261	0.62843	0.71143	0.53925	0.94709	0.95031	0.88117	0.84733	0.49924	0.42524	0.49699	0.45862	0.31061	0.28041	0.16185	0.25748	0.11462	0.12966	0.12311	0.08927	0.07615
3269559	3269.56	466.734	0.22853	0.21472	0.26805	0.84485	0.8632	0.5193	0.32031	0.48314	0.69285	0.8832	0.96296	0.95839	0.94731	0.92872	0.46803	0.92777	0.87797	0.80385	0.61899	0.77654	0.84081	0.88392	0.84506	0.62667	0.7042	0.54039	0.94409	0.94835	0.88512	0.79493	0.52574	0.56123	0.60303	0.44014	0.3016	0.18208	0.15596	0.26678	0.16556	0.11048	0.14604	0.0805	0.0999
3274815	3274.82	466.954	0.23115	0.21908	0.27014	0.88298	0.88165	0.52154	0.22366	0.47426	0.66802	0.87958	0.96456	0.95073	0.94593	0.91131	0.52235	0.92865	0.83325	0.827	0.44317	0.73092	0.85184	0.87154	0.85919	0.61996	0.70591	0.53271	0.9406	0.94679	0.8927	0.73261	0.56935	0.40879	0.42714	0.40149	0.28551	0.34086	0.12527	0.27858	0.13784	0.14209	0.13827	0.0949	0.09415
3280071	3280.07	467.17	0.23253	0.21771	0.28113	0.84358	0.80863	0.62067	0.19114	0.48638	0.66934	0.87997	0.95954	0.94542	0.94441	0.8552	0.54982	0.92473	0.84485	0.72765	0.62557	0.75824	0.83868	0.87802	0.85241	0.6081	0.70061	0.54051	0.94102	0.94046	0.86185	0.84398	0.53493	0.47722	0.45484	0.51729	0.45665	0.26919	0.17209	0.1567	0.14734	0.10244	0.14866	0.08262	0.07054
3285327	3285.33	467.384	0.2342	0.22437	0.26802	0.86833	0.90684	0.43751	0.30451	0.46019	0.64772	0.87504	0.96009	0.95036	0.95003	0.89364	0.52758	0.92422	0.81686	0.69082	0.59295	0.80154	0.84286	0.86843	0.85199	0.62654	0.70013	0.53452	0.94059	0.93769	0.85595	0.85694	0.46009	0.43306	0.28553	0.40507	0.36726	0.32145	0.18234	0.21775	0.13072	0.10703	0.13041	0.08989	0.06897
3290585	3290.59	467.613	0.23705	0.22723	0.2663	0.85261	0.96618	0.35473	0.35159	0.50474	0.68239	0.88735	0.96596	0.95558	0.94554	0.91159	0.48475	0.92214	0.79024	0.72376	0.50114	0.75975	0.85554	0.86754	0.85901	0.63973	0.70631	0.54931	0.93966	0.94205	0.87676	0.75718	0.65826	0.30457	0.69523	0.31937	0.35728	0.28827	0.20888	0.22932	0.13814	0.1112	0.1459	0.08532	0.0963
3295843	3295.84	467.819	0.23444	0.22847	0.26658	0.8354	0.87747	0.53489	0.34754	0.48759	0.67517	0.88169	0.95826	0.95904	0.94633	0.90652	0.40855	0.92385	0.85688	0.765	0.53377	0.76159	0.85134	0.87228	0.84907	0.62307	0.71208	0.53686	0.93807	0.94167	0.89691	0.83768	0.54713	0.35313	0.53919	0.35026	0.21065	0.29536	0.22758	0.25897	0.14732	0.13116	0.11303	0.09775	0.13743
3301098	3301.1	468.045	0.23728	0.22692	0.27687	0.83559	0.7912	0.30443	0.12162	0.48892	0.6734	0.8745	0.95804	0.95122	0.93855	0.89878	0.48128	0.92142	0.80908	0.84154	0.53306	0.76575	0.83205	0.87831	0.85985	0.61625	0.70618	0.53674	0.93786	0.93455	0.836	0.74021	0.3323	0.79611	0.33366	0.46417	0.24843	0.40227	0.25354	0.21091	0.16509	0.11826	0.14926	0.09144	0.06039
3306355	3306.36	468.255	0.24734	0.23036	0.26082	0.85306	0.82002	0.43196	0.03317	0.50514	0.6803	0.86075	0.9615	0.9528	0.9409	0.88868	0.49113	0.92253	0.87251	0.73221	0.71779	0.81227	0.85976	0.8732	0.85239	0.63669	0.69866	0.54519	0.93567	0.9397	0.90255	0.83502	0.47369	0.53368	0.38662	0.46368	0.3141	0.32453	0.13158	0.17982	0.16026	0.17657	0.15269	0.09031	0.09449
3311611	3311.61	468.486	0.23671	0.23366	0.26626	0.82683	0.84079	0.57054	0.15816	0.46328	0.66522	0.87234	0.95231	0.94148	0.93555	0.8821	0.44458	0.91127	0.85792	0.76087	0.54199	0.8129	0.83055	0.86791	0.84782	0.61233	0.70526	0.54971	0.92827	0.93241	0.81815	0.80337	0.64686	0.36983	0.49859	0.45801	0.3013	0.21837	0.16944	0.26199	0.10282	0.1056	0.11649	0.10084	0.12367
3316869	3316.87	468.698	0.2429	0.23627	0.25358	0.8721	0.86	0.44304	0.45511	0.50061	0.67234	0.87345	0.95399	0.95098	0.94236	0.89777	0.46606	0.92746	0.82102	0.869	0.60418	0.80384	0.84437	0.86412	0.861	0.63326	0.70402	0.53964	0.92752	0.93621	0.88722	0.86749	0.37035	0.42983	0.32178	0.38731	0.26264	0.35672	0.24758	0.31853	0.14294	0.14268	0.11786	0.09226	0.1161
3322126	3322.13	468.923	0.24294	0.24062	0.26584	0.88522	0.83992	0.39398	0.26356	0.4401	0.66682	0.89038	0.95383	0.94386	0.94289	0.87868	0.45852	0.91955	0.88194	0.74003	0.4558	0.77826	0.84674	0.86311	0.86375	0.64745	0.71302	0.54693	0.93505	0.94361	0.88602	0.75435	0.48722	0.32426	0.29432	0.37745	0.31604	0.44217	0.19259	0.32027	0.11984	0.08884	0.17937	0.10646	0.0961
3327382	3327.38	469.156	0.25295	0.23902	0.26422	0.9048	0.90365	0.53642	0.22582	0.48736	0.64492	0.89377	0.95931	0.95145	0.94798	0.87333	0.5928	0.92616	0.83998	0.78646	0.50615	0.77559	0.85894	0.88209	0.85604	0.63661	0.72071	0.55473	0.93827	0.94056	0.87133	0.79823	0.48288	0.25558	0.65155	0.44659	0.28721	0.26978	0.18959	0.29262	0.15542	0.10822	0.12084	0.10999	0.06674
3332640	3332.64	469.377	0.25287	0.2416	0.26407	0.85518	0.80806	0.40199	0.23096	0.49237	0.64742	0.88115	0.95161	0.94466	0.93458	0.87664	0.41388	0.91627	0.80524	0.66616	0.72561	0.77942	0.83536	0.87386	0.86549	0.62767	0.71528	0.55357	0.93115	0.93152	0.83817	0.86136	0.60001	0.50549	0.32609	0.48055	0.32524	0.35995	0.1891	0.28564	0.10885	0.15003	0.18594	0.11582	0.11792
3337897	3337.9	469.591	0.25495	0.24433	0.28156	0.83976	0.82532	0.46586	0.18615	0.50298	0.66654	0.86937	0.94893	0.94322	0.93402	0.87875	0.51036	0.91285	0.80887	0.72381	0.51315	0.78345	0.85752	0.85149	0.85064	0.63323	0.70156	0.55183	0.92604	0.9249	0.83404	0.74012	0.53964	0.36239	0.24811	0.49254	0.29147	0.32601	0.19726	0.30083	0.12698	0.1533	0.16268	0.11788	0.09947
3343153	3343.15	469.807	0.25041	0.24467	0.2729	0.84088	0.82664	0.52423	0.08036	0.48907	0.66838	0.87423	0.94932	0.93848	0.92792	0.87478	0.46475	0.91069	0.83636	0.75561	0.62322	0.80966	0.83718	0.85915	0.84805	0.64232	0.70851	0.55661	0.92039	0.92334	0.84859	0.76593	0.47208	0.37438	0.31565	0.55284	0.26382	0.45745	0.20807	0.3156	0.14603	0.16044	0.1351	0.10727	0.11981
3348409	3348.41	470.028	0.26608	0.24979	0.26909	0.85546	0.90691	0.36492	0.11251	0.47131	0.648	0.86301	0.95311	0.93567	0.93459	0.88185	0.40973	0.91342	0.81573	0.78596	0.43701	0.72263	0.83709	0.8661	0.85108	0.62426	0.70623	0.55708	0.91555	0.92359	0.84876	0.77529	0.41844	0.53712	0.4784	0.35823	0.44986	0.38356	0.19626	0.34662	0.16628	0.12898	0.20231	0.12526	0.04815
3353665	3353.66	470.238	0.25918	0.25213	0.25741	0.87881	0.85874	0.43983	0.33005	0.46094	0.63697	0.87847	0.94835	0.93886	0.9341	0.91395	0.4768	0.90091	0.84868	0.73041	0.53673	0.79118	0.8405	0.8742	0.86484	0.65488	0.72092	0.56229	0.92412	0.93661	0.8762	0.80401	0.2787	0.2643	0.44959	0.44792	0.38319	0.28924	0.16684	0.26101	0.14398	0.12907	0.11965	0.10997	0.13142
3358921	3358.92	470.468	0.2672	0.25518	0.27183	0.87764	0.87178	0.44139	0.02866	0.47984	0.64136	0.87067	0.94789	0.93965	0.92987	0.90027	0.41806	0.90515	0.8347	0.7507	0.41602	0.7561	0.85198	0.88035	0.85671	0.6386	0.70241	0.55795	0.9166	0.92888	0.84108	0.87929	0.39561	0.25402	0.47772	0.41229	0.22532	0.25886	0.2174	0.15544	0.15462	0.14994	0.1792	0.12564	0.09505
3364177	3364.18	470.685	0.27027	0.25922	0.26484	0.84383	0.87505	0.52646	0.04581	0.49315	0.66037	0.86991	0.95207	0.94529	0.92922	0.89002	0.43294	0.91642	0.7885	0.80492	0.74686	0.76814	0.8506	0.87013	0.85378	0.64085	0.7149	0.56391	0.92679	0.93347	0.8961	0.81474	0.72885	0.49617	0.38128	0.3371	0.34021	0.21825	0.16702	0.26353	0.16086	0.12039	0.15477	0.10581	0.16781
3369433	3369.43	470.899	0.27237	0.25829	0.25925	0.8538	0.90934	0.41845	0.40488	0.557	0.6829	0.87784	0.94571	0.93387	0.92713	0.89476	0.51629	0.9061	0.80505	0.73535	0.59506	0.76295	0.8574	0.87357	0.85264	0.65787	0.71637	0.56189	0.91815	0.92429	0.87243	0.78844	0.4758	0.3995	0.19537	0.42493	0.30357	0.41778	0.4032	0.17777	0.14068	0.11691	0.1411	0.12724	0.12031
3374691	3374.69	471.129	0.27324	0.26348	0.27476	0.86634	0.91994	0.50903	0.06446	0.45095	0.6632	0.88301	0.96002	0.94348	0.93079	0.88566	0.43063	0.91466	0.89254	0.79581	0.66725	0.79409	0.86675	0.86188	0.85408	0.64318	0.72161	0.55875	0.91969	0.93459	0.86988	0.76069	0.47167	0.30151	0.51768	0.35329	0.30461	0.23763	0.1898	0.12392	0.13871	0.15868	0.1702	0.12546	0.06286
3379948	3379.95	471.349	0.27498	0.26127	0.27519	0.88995	0.88202	0.46953	0.13783	0.53756	0.70718	0.87721	0.95284	0.94245	0.93318	0.88618	0.52277	0.90662	0.9041	0.71393	0.60463	0.7806	0.87019	0.87295	0.86552	0.64697	0.72392	0.57776	0.92633	0.92799	0.88282	0.75543	0.41026	0.57208	0.51371	0.32044	0.24173	0.18579	0.15287	0.20227	0.151	0.14196	0.18409	0.11335	0.07639
3385207	3385.21	471.577	0.27626	0.26584	0.2775	0.87785	0.86625	0.5282	0.27505	0.53388	0.70732	0.87815	0.95495	0.94062	0.93517	0.86961	0.44328	0.91378	0.80008	0.76555	0.6014	0.78291	0.85031	0.89077	0.8643	0.65193	0.71965	0.58082	0.92591	0.93876	0.89941	0.8597	0.60826	0.48422	0.28628	0.40596	0.25741	0.25194	0.15862	0.27063	0.19016	0.1403	0.14451	0.14149	0.09159
3390462	3390.46	471.79	0.27883	0.26621	0.27824	0.87255	0.80608	0.67734	0.00552	0.53633	0.68324	0.87415	0.9506	0.93757	0.92755	0.87094	0.41293	0.89909	0.87013	0.69761	0.60445	0.79117	0.84222	0.88014	0.8565	0.64442	0.72242	0.57003	0.927	0.93302	0.88076	0.79776	0.55475	0.43526	0.35292	0.35347	0.37989	0.43434	0.28036	0.13015	0.14167	0.15488	0.18946	0.13865	0.10694
3395715	3395.72	472.01	0.27692	0.27247	0.25773	0.90617	0.86335	0.61974	0.26832	0.47325	0.72111	0.87529	0.95292	0.94525	0.92679	0.88642	0.44625	0.90525	0.85201	0.74251	0.49595	0.7891	0.8506	0.87181	0.85737	0.66028	0.72846	0.57728	0.92858	0.93527	0.87381	0.83654	0.41127	0.42941	0.41976	0.47387	0.31076	0.28332	0.22194	0.16896	0.18353	0.14353	0.16447	0.13601	0.06704
3400971	3400.97	472.235	0.27584	0.27293	0.27231	0.87823	0.86385	0.38652	0.31021	0.50201	0.70555	0.88049	0.94568	0.93566	0.92667	0.89858	0.43465	0.89501	0.86344	0.87214	0.5036	0.77483	0.85652	0.87329	0.87242	0.6551	0.72156	0.57416	0.91411	0.92805	0.87794	0.8026	0.26512	0.42864	0.28069	0.44307	0.35494	0.22679	0.22724	0.21191	0.15984	0.16515	0.16232	0.14585	0.10277
3406226	3406.23	472.468	0.28551	0.27699	0.26833	0.8579	0.86037	0.49542	0.29397	0.59892	0.68555	0.88699	0.94964	0.93923	0.9262	0.91211	0.5353	0.89192	0.81848	0.67664	0.49263	0.80853	0.85503	0.87604	0.86542	0.65918	0.72995	0.56774	0.92235	0.92215	0.88015	0.79905	0.4532	0.32984	0.56093	0.43705	0.25323	0.21062	0.19444	0.28758	0.15444	0.15395	0.15768	0.16285	0.1034
3411483	3411.48	472.681	0.29317	0.2808	0.28042	0.84233	0.81165	0.41756	0.55204	0.56022	0.70863	0.87772	0.94875	0.93253	0.92015	0.90338	0.47491	0.89979	0.85398	0.67233	0.54224	0.76125	0.85405	0.87795	0.8595	0.66845	0.71928	0.5731	0.919	0.92417	0.84873	0.83858	0.42004	0.56144	0.60317	0.30461	0.53204	0.28793	0.1559	0.17933	0.16637	0.14915	0.18491	0.14876	0.1627
3416737	3416.74	472.911	0.29898	0.2782	0.27308	0.90658	0.86359	0.52305	-0.01557	0.49823	0.69762	0.87964	0.95678	0.94335	0.93068	0.87581	0.47385	0.90057	0.83745	0.73974	0.50561	0.76986	0.85147	0.89321	0.86726	0.65619	0.72905	0.58262	0.91562	0.91438	0.85886	0.74467	0.48906	0.27915	0.29546	0.44109	0.39551	0.35377	0.1742	0.22315	0.18429	0.1914	0.20213	0.12985	0.11394
3421996	3422	473.126	0.29653	0.28394	0.2823	0.87101	0.80479	0.73429	0.36635	0.55679	0.66507	0.87751	0.94753	0.93668	0.9297	0.88172	0.43251	0.90312	0.87238	0.67421	0.60583	0.77039	0.8498	0.87774	0.86906	0.65965	0.73136	0.58945	0.91519	0.91658	0.84425	0.75705	0.56192	0.36754	0.41279	0.32784	0.53492	0.32751	0.13775	0.09879	0.13787	0.17043	0.17528	0.1288	0.0655
3427251	3427.25	473.341	0.29166	0.28778	0.28322	0.87399	0.80707	0.36273	-0.05404	0.55028	0.67636	0.8857	0.94629	0.94036	0.92528	0.84401	0.43927	0.89298	0.781	0.73802	0.47359	0.78313	0.85091	0.88139	0.87195	0.66788	0.72889	0.59156	0.9228	0.92522	0.81673	0.78016	0.37354	0.50534	0.31977	0.38958	0.28324	0.15316	0.14134	0.21737	0.17195	0.13326	0.17724	0.13626	0.08822
3432505	3432.51	473.561	0.30213	0.2875	0.27917	0.83624	0.79732	0.57131	0.05739	0.49626	0.67865	0.86254	0.94538	0.93261	0.92354	0.87522	0.52339	0.90155	0.7747	0.75613	0.47777	0.78056	0.86114	0.87392	0.85944	0.66752	0.72615	0.58278	0.91656	0.92139	0.86562	0.7338	0.40748	0.41206	0.56484	0.33035	0.18237	0.21675	0.1927	0.2534	0.18938	0.15412	0.16962	0.14372	0.15615
3437760	3437.76	473.782	0.29892	0.29474	0.28061	0.87798	0.76776	0.33668	0.08192	0.5616	0.68812	0.89488	0.95109	0.94343	0.92707	0.88847	0.49093	0.90417	0.81359	0.80788	0.57594	0.80809	0.85149	0.87646	0.88145	0.67221	0.7303	0.5886	0.91386	0.92554	0.84777	0.73044	0.52168	0.38461	0.33377	0.19671	0.25911	0.14919	0.22783	0.23437	0.21578	0.19986	0.21229	0.15249	0.16172
3443017	3443.02	474.006	0.30714	0.2958	0.27701	0.87942	0.87401	0.51762	0.01214	0.46772	0.69145	0.88101	0.93638	0.93414	0.91617	0.87674	0.51113	0.88708	0.80636	0.67467	0.50415	0.76798	0.86234	0.87673	0.86347	0.66899	0.73515	0.58843	0.91436	0.92032	0.85192	0.74343	0.52192	0.47481	0.31834	0.50956	0.29018	0.23005	0.15457	0.1023	0.21141	0.18578	0.18822	0.13668	0.06816
3448274	3448.27	474.232	0.31878	0.2957	0.27866	0.85721	0.82929	0.54765	0.05205	0.49814	0.71865	0.88177	0.93621	0.93391	0.91363	0.86784	0.45432	0.89277	0.80145	0.73861	0.4729	0.79215	0.85603	0.87456	0.86007	0.65904	0.73685	0.58731	0.91365	0.91178	0.85332	0.76271	0.75829	0.28343	0.30197	0.50239	0.32518	0.35315	0.21245	0.18327	0.16074	0.1816	0.20851	0.1827	0.11254
3453529	3453.53	474.443	0.32065	0.3023	0.29086	0.87217	0.84578	0.42912	0.14998	0.50384	0.67634	0.87403	0.94272	0.93025	0.9145	0.86121	0.42639	0.88399	0.80285	0.72846	0.73523	0.79962	0.8471	0.89034	0.86775	0.66315	0.73956	0.59689	0.9077	0.90761	0.82868	0.72017	0.51357	0.25776	0.27475	0.33366	0.37483	0.22952	0.22354	0.26094	0.23529	0.18657	0.17933	0.16481	0.11676
3458786	3458.79	474.663	0.32135	0.30581	0.28515	0.86133	0.88044	0.40018	0.23356	0.5119	0.6978	0.88326	0.93878	0.92676	0.91814	0.88001	0.43118	0.89074	0.78728	0.6725	0.65384	0.80176	0.8515	0.88268	0.87127	0.66345	0.73606	0.58831	0.90805	0.90892	0.83362	0.72642	0.46733	0.31419	0.46014	0.32442	0.42671	0.4263	0.18096	0.26203	0.20438	0.18929	0.21396	0.1834	0.14809
3464043	3464.04	474.889	0.32352	0.30916	0.29635	0.88128	0.82138	0.56588	0.28064	0.52985	0.71314	0.87623	0.94615	0.93158	0.92029	0.87509	0.42891	0.89117	0.79317	0.77547	0.62735	0.8284	0.86963	0.90966	0.87169	0.67714	0.7507	0.60094	0.91028	0.91966	0.84268	0.82218	0.59995	0.60452	0.49121	0.27302	0.32119	0.3196	0.19472	0.28946	0.14935	0.16238	0.17435	0.184	0.08951
3469299	3469.3	475.103	0.3334	0.31252	0.29434	0.88106	0.81654	0.30059	0.25003	0.56239	0.6935	0.88039	0.94068	0.93453	0.91394	0.87016	0.44326	0.88805	0.79886	0.7543	0.55091	0.80889	0.85472	0.87689	0.87017	0.66343	0.75311	0.60124	0.90894	0.90685	0.85444	0.71487	0.60454	0.36158	0.27781	0.49931	0.35746	0.20306	0.253	0.23622	0.18241	0.18547	0.20288	0.17392	0.10778
3474554	3474.55	475.333	0.31281	0.31291	0.31237	0.84035	0.8186	0.45537	0.10817	0.48378	0.70779	0.87698	0.93901	0.92407	0.91633	0.86413	0.40149	0.88698	0.81822	0.77587	0.55625	0.78323	0.86058	0.89997	0.8668	0.67949	0.74816	0.61122	0.91433	0.90775	0.7908	0.74106	0.42026	0.4326	0.35754	0.32048	0.4913	0.26679	0.24404	0.31523	0.13324	0.19422	0.22588	0.17532	0.17131
3479810	3479.81	475.56	0.32663	0.3197	0.29572	0.87794	0.87891	0.48259	0.24653	0.55644	0.69274	0.88627	0.9499	0.93054	0.91616	0.84275	0.44865	0.89258	0.81815	0.72001	0.66082	0.83012	0.85657	0.899	0.88206	0.68528	0.74062	0.6027	0.91115	0.92086	0.81262	0.7744	0.33154	0.29537	0.37746	0.40726	0.31762	0.32318	0.25503	0.22098	0.1779	0.13579	0.14867	0.18906	0.2135
3485065	3485.07	475.784	0.33246	0.32444	0.29742	0.85673	0.78927	0.42865	0.10179	0.53901	0.73086	0.90101	0.94274	0.93532	0.91977	0.88011	0.46385	0.87815	0.8227	0.66059	0.67198	0.76576	0.87573	0.90544	0.8838	0.69979	0.75271	0.61493	0.91092	0.92507	0.87775	0.77212	0.49291	0.57394	0.48968	0.35094	0.42771	0.20885	0.2407	0.29256	0.22088	0.17046	0.20535	0.17948	0.20615
3490318	3490.32	476.004	0.33687	0.32471	0.30876	0.90828	0.83275	0.50091	0.01277	0.50103	0.70884	0.87868	0.94478	0.92773	0.90836	0.82839	0.42192	0.87807	0.83254	0.72742	0.54397	0.76709	0.85538	0.88845	0.87238	0.68432	0.73943	0.61651	0.90896	0.91538	0.82232	0.81466	0.4319	0.48153	0.25093	0.59836	0.39653	0.30934	0.30932	0.30348	0.19242	0.19353	0.21693	0.20046	0.13571
3495576	3495.58	476.224	0.335	0.32759	0.32096	0.85405	0.85082	0.34762	0.14119	0.55528	0.69566	0.87411	0.94485	0.92746	0.91129	0.81157	0.41162	0.8784	0.81521	0.71584	0.54223	0.81607	0.88568	0.88759	0.87153	0.69235	0.74685	0.61591	0.91343	0.90863	0.80361	0.76398	0.50577	0.53063	0.42936	0.41581	0.33208	0.15322	0.23244	0.15391	0.22438	0.18196	0.2265	0.18697	0.23818
3500833	3500.83	476.448	0.34503	0.33118	0.33058	0.91072	0.9128	0.64343	0.27598	0.50507	0.71396	0.87837	0.94045	0.9272	0.91516	0.86449	0.48268	0.87993	0.82656	0.77891	0.46803	0.82006	0.87518	0.89758	0.87807	0.7136	0.75834	0.62187	0.91369	0.90827	0.84675	0.82828	0.5119	0.43052	0.33948	0.43148	0.32224	0.33429	0.21651	0.14384	0.19098	0.19881	0.23221	0.18194	0.16305
3506088	3506.09	476.675	0.34847	0.33685	0.32939	0.93956	0.83693	0.61113	0.30045	0.56534	0.73583	0.89185	0.94787	0.94148	0.92436	0.90947	0.48861	0.87638	0.82498	0.69646	0.78072	0.82905	0.88193	0.89997	0.89401	0.6982	0.76443	0.63173	0.91612	0.92388	0.85915	0.76169	0.68194	0.45787	0.53152	0.46989	0.41098	0.41041	0.225	0.30499	0.18229	0.12303	0.19716	0.18945	0.18851
3511345	3511.34	476.885	0.35006	0.34511	0.35101	0.895	0.76306	0.62091	0.14322	0.58077	0.71951	0.89174	0.94285	0.93359	0.912	0.87275	0.47729	0.88188	0.74324	0.70072	0.50748	0.77533	0.85547	0.90555	0.87881	0.70239	0.75197	0.62643	0.90313	0.90741	0.83434	0.72519	0.5085	0.54148	0.34227	0.49526	0.27185	0.22862	0.269	0.28268	0.19291	0.18296	0.19475	0.21502	0.16586
3516604	3516.6	477.125	0.35221	0.34213	0.33692	0.86453	0.91587	0.49761	0.30061	0.5453	0.71823	0.89546	0.95069	0.93472	0.91205	0.86394	0.44476	0.87946	0.78072	0.73339	0.60783	0.79438	0.88429	0.8888	0.88868	0.70895	0.769	0.63604	0.91707	0.91676	0.88821	0.71749	0.64918	0.4002	0.43456	0.40508	0.35865	0.28048	0.28765	0.2874	0.18126	0.19891	0.29043	0.21886	0.26547
3521856	3521.86	477.335	0.36304	0.34728	0.33891	0.89016	0.90499	0.53951	-0.00565	0.51279	0.71388	0.89575	0.94134	0.92863	0.91197	0.90162	0.47671	0.87721	0.83182	0.69649	0.72253	0.78618	0.87241	0.9078	0.89507	0.71858	0.76299	0.63911	0.90117	0.91678	0.80991	0.77579	0.60046	0.6661	0.39257	0.42388	0.49942	0.48918	0.21567	0.31904	0.1918	0.18321	0.27948	0.2096	0.21895
3527110	3527.11	477.556	0.36005	0.35041	0.33618	0.9095	0.82398	0.5301	0.58035	0.54913	0.6959	0.90667	0.95484	0.93655	0.90907	0.88332	0.4419	0.87259	0.75429	0.65411	0.57602	0.80817	0.88005	0.9078	0.88364	0.71061	0.76697	0.63509	0.9134	0.90672	0.88614	0.84074	0.58533	0.38487	0.26026	0.43183	0.30983	0.26492	0.21818	0.22685	0.23437	0.22698	0.24456	0.21437	0.23544
3532363	3532.36	477.776	0.37374	0.36138	0.34676	0.88775	0.918	0.48006	0.59932	0.55488	0.7174	0.8992	0.95559	0.93925	0.9213	0.83534	0.44738	0.87463	0.8282	0.76238	0.65193	0.8017	0.87142	0.9104	0.89506	0.71734	0.76769	0.6404	0.90952	0.92434	0.8558	0.80873	0.5467	0.27205	0.33985	0.54179	0.24516	0.38752	0.21093	0.17721	0.23841	0.19808	0.26228	0.22246	0.14508
3537619	3537.62	477.997	0.37481	0.36383	0.35549	0.91802	0.81139	0.56428	0.29772	0.55325	0.73647	0.90814	0.95263	0.93896	0.91445	0.88456	0.4789	0.86702	0.83937	0.71165	0.61575	0.80656	0.90129	0.92411	0.89715	0.7139	0.77878	0.65242	0.91608	0.91302	0.82382	0.84952	0.48905	0.28729	0.50904	0.43875	0.282	0.37974	0.18633	0.28201	0.15324	0.1663	0.24186	0.24468	0.15944
3542877	3542.88	478.216	0.38527	0.36531	0.35465	0.89672	0.90145	0.72689	0.13144	0.5244	0.72055	0.89319	0.95107	0.93209	0.91797	0.87952	0.46307	0.87203	0.76651	0.66828	0.65698	0.82622	0.88896	0.9098	0.89504	0.71931	0.776	0.6547	0.91678	0.91222	0.84341	0.71496	0.54201	0.27425	0.29937	0.2946	0.35576	0.30004	0.25805	0.20522	0.21375	0.19538	0.24576	0.22854	0.15395
3548135	3548.14	478.443	0.38262	0.36989	0.36035	0.87401	0.84892	0.61431	0.03548	0.56605	0.73473	0.91058	0.95538	0.93562	0.91399	0.85189	0.42801	0.86704	0.80775	0.71637	0.38931	0.81018	0.89819	0.90226	0.89133	0.71636	0.77538	0.65318	0.90917	0.91864	0.82803	0.75103	0.46446	0.23702	0.3079	0.34751	0.47223	0.31144	0.19149	0.35727	0.22366	0.22557	0.24578	0.24575	0.20687
3553392	3553.39	478.667	0.38388	0.37139	0.36608	0.89859	0.95735	0.47132	0.41001	0.50237	0.72054	0.89271	0.95424	0.93058	0.90821	0.87369	0.45175	0.86123	0.83011	0.71472	0.69974	0.83689	0.89384	0.90481	0.90241	0.72443	0.7799	0.66217	0.90542	0.91624	0.86391	0.78436	0.38584	0.35786	0.27566	0.35671	0.54397	0.23325	0.31335	0.20328	0.26743	0.20884	0.27484	0.23456	0.17706
3558648	3558.65	478.887	0.39549	0.37962	0.36734	0.89949	0.81264	0.54824	0.10627	0.52801	0.7298	0.89066	0.94739	0.9308	0.90693	0.87927	0.44739	0.86372	0.76567	0.70959	0.72135	0.80474	0.88218	0.91528	0.89114	0.71786	0.78004	0.66454	0.89997	0.89886	0.8161	0.68712	0.47516	0.26188	0.27137	0.50468	0.28288	0.17302	0.19814	0.25856	0.2113	0.22539	0.26837	0.26347	0.1594
3563904	3563.9	479.107	0.40201	0.38762	0.39154	0.87845	0.83043	0.49708	0.55024	0.55074	0.72609	0.88809	0.95781	0.93255	0.91313	0.84563	0.46356	0.87145	0.86412	0.705	0.6554	0.86081	0.90906	0.91361	0.89565	0.73531	0.78399	0.6679	0.90962	0.91598	0.82701	0.82257	0.40965	0.43563	0.36684	0.36773	0.32763	0.22538	0.37756	0.23026	0.28196	0.2364	0.31375	0.27286	0.24477
3569160	3569.16	479.328	0.38771	0.38913	0.37942	0.90011	0.87907	0.43072	0.22383	0.54283	0.74122	0.90927	0.94948	0.93637	0.91567	0.87348	0.42148	0.86467	0.82078	0.72798	0.5685	0.84556	0.89345	0.91547	0.90172	0.7385	0.7902	0.67174	0.91584	0.91364	0.85142	0.82009	0.39807	0.39335	0.35476	0.42459	0.38597	0.23242	0.22939	0.27123	0.24715	0.22851	0.22796	0.28971	0.29272
3574418	3574.42	479.548	0.40054	0.39371	0.37325	0.8875	0.81762	0.46563	0.24807	0.57601	0.73071	0.89552	0.9442	0.93123	0.90363	0.8378	0.44264	0.85602	0.7882	0.72791	0.72701	0.86389	0.89366	0.91216	0.90757	0.74237	0.79496	0.6693	0.90751	0.9117	0.86545	0.75668	0.54328	0.38373	0.29164	0.42892	0.30593	0.32129	0.30422	0.25766	0.24473	0.26626	0.31006	0.25513	0.17655
3579675	3579.68	479.76	0.41105	0.39605	0.39318	0.91104	0.88647	0.46807	0.1901	0.57101	0.72791	0.90454	0.95011	0.93315	0.90741	0.85814	0.49057	0.85798	0.77769	0.71139	0.6443	0.8248	0.91902	0.91957	0.90991	0.73444	0.79635	0.67716	0.91091	0.9054	0.82399	0.79352	0.39684	0.28693	0.3178	0.54085	0.26166	0.41846	0.33074	0.43391	0.25805	0.26592	0.22363	0.25722	0.28477
3584929	3584.93	479.988	0.4144	0.40574	0.39729	0.90926	0.84752	0.51683	0.4338	0.59665	0.7362	0.89945	0.94931	0.92626	0.90499	0.83922	0.52644	0.84328	0.77929	0.72734	0.68776	0.8665	0.86852	0.91175	0.90465	0.74385	0.79492	0.6874	0.89434	0.90514	0.7945	0.75568	0.46742	0.22829	0.41292	0.46819	0.23088	0.32501	0.31648	0.22585	0.25574	0.19674	0.26071	0.28405	0.29142
3590183	3590.18	480.209	0.42224	0.40715	0.38281	0.89326	0.9195	0.40467	0.03883	0.60763	0.73708	0.91671	0.94935	0.93254	0.90664	0.82613	0.46471	0.85208	0.75575	0.68915	0.62717	0.77066	0.89413	0.92669	0.90301	0.75488	0.79378	0.69239	0.9025	0.90985	0.86573	0.76916	0.38883	0.26828	0.42861	0.38224	0.27742	0.23715	0.36361	0.27623	0.26483	0.28118	0.2741	0.29994	0.16205
3595438	3595.44	480.438	0.42061	0.41132	0.39264	0.92682	0.87983	0.38506	0.37895	0.65266	0.74428	0.90576	0.95236	0.92615	0.90486	0.85276	0.47078	0.84605	0.84763	0.71356	0.61413	0.81348	0.9054	0.91993	0.91501	0.7728	0.80455	0.69572	0.9052	0.90652	0.81348	0.80408	0.5319	0.28872	0.17769	0.46784	0.41743	0.25059	0.26026	0.20868	0.24203	0.25007	0.22979	0.29024	0.22394
3600693	3600.69	480.659	0.43085	0.4264	0.39702	0.91473	0.82641	0.51518	0.19933	0.58716	0.77532	0.91671	0.95117	0.93254	0.90743	0.84097	0.46129	0.84443	0.81612	0.73847	0.61247	0.87658	0.89353	0.93283	0.91923	0.77143	0.80509	0.7	0.9025	0.90169	0.85811	0.83711	0.51884	0.29408	0.42405	0.3294	0.41467	0.41452	0.17804	0.31915	0.24027	0.24843	0.30113	0.2919	0.22755
3605949	3605.95	480.879	0.43289	0.42302	0.42089	0.85249	0.88035	0.40782	0.35553	0.61372	0.7555	0.91948	0.95329	0.93527	0.90299	0.88154	0.40605	0.8461	0.77294	0.66814	0.98122	0.8263	0.88589	0.92255	0.91513	0.75382	0.81088	0.69309	0.89848	0.90173	0.84201	0.73761	0.48888	0.33117	0.3563	0.36327	0.39093	0.39878	0.2653	0.2023	0.24403	0.28144	0.29035	0.31315	0.20415
3611206	3611.21	481.097	0.4447	0.43553	0.41668	0.94734	0.95637	0.38321	0.45621	0.53685	0.77859	0.90796	0.94391	0.92821	0.89372	0.83294	0.47524	0.83746	0.78183	0.72368	0.69875	0.81725	0.89548	0.91177	0.90332	0.76912	0.80674	0.69708	0.90044	0.89443	0.84278	0.80117	0.43594	0.59095	0.36096	0.5407	0.45002	0.23764	0.39349	0.28098	0.21813	0.24851	0.29485	0.30737	0.19183
3616462	3616.46	481.3	0.44821	0.43493	0.41909	0.93252	0.86099	0.473	0.36517	0.56578	0.74656	0.91319	0.95123	0.93121	0.90679	0.84688	0.41179	0.84239	0.77954	0.80735	0.70542	0.82811	0.90148	0.90141	0.91228	0.76234	0.81397	0.70981	0.88748	0.89487	0.80691	0.72326	0.41894	0.36679	0.58488	0.45966	0.29413	0.37204	0.26105	0.30842	0.28123	0.22518	0.29382	0.30984	0.29671
3621717	3621.72	481.53	0.4548	0.45039	0.42995	0.85406	0.86951	0.47736	0.19937	0.58518	0.74676	0.90353	0.94451	0.93316	0.90372	0.86628	0.43015	0.83079	0.80789	0.74073	0.73434	0.85262	0.90587	0.92117	0.91804	0.76284	0.82072	0.70808	0.90311	0.89141	0.84304	0.75834	0.28747	0.27375	0.51049	0.40498	0.19342	0.36906	0.28069	0.30406	0.27026	0.27662	0.30601	0.32949	0.23941
3626973	3626.97	481.76	0.4592	0.45333	0.4283	0.89872	0.85498	0.47779	0.05342	0.60863	0.76525	0.90495	0.94794	0.92976	0.89062	0.86517	0.43402	0.82376	0.78846	0.66526	0.44357	0.80166	0.91542	0.91825	0.91086	0.76459	0.81831	0.71247	0.89756	0.88539	0.81893	0.74872	0.44811	0.44266	0.38495	0.41053	0.28206	0.39389	0.21732	0.26853	0.25618	0.33695	0.29614	0.3205	0.17797
3632228	3632.23	481.978	0.4598	0.46251	0.44567	0.86597	0.85721	0.67697	0.22459	0.63784	0.77503	0.91886	0.94902	0.92718	0.90004	0.8465	0.39095	0.83141	0.78984	0.70389	0.51065	0.83586	0.9189	0.93415	0.91272	0.78404	0.81784	0.7229	0.88965	0.89165	0.779	0.75801	0.62359	0.42216	0.34153	0.54864	0.33396	0.2381	0.24503	0.25948	0.23453	0.23345	0.3347	0.35485	0.25168
3637486	3637.49	482.201	0.46749	0.46193	0.44662	0.89808	0.91609	0.48042	0.11859	0.60578	0.72376	0.92704	0.9457	0.93888	0.89998	0.83107	0.40786	0.82805	0.77003	0.72311	0.65603	0.90366	0.91358	0.93283	0.93545	0.78128	0.82583	0.73043	0.89424	0.89489	0.83755	0.86512	0.46315	0.37989	0.25584	0.39228	0.3733	0.36915	0.32567	0.24441	0.26546	0.27458	0.28643	0.3713	0.2544
3642740	3642.74	482.421	0.48744	0.47682	0.45103	0.91126	0.87723	0.68496	0.2943	0.57253	0.77319	0.90777	0.94999	0.93151	0.88911	0.83345	0.44862	0.82198	0.75072	0.67214	0.59297	0.8187	0.91712	0.92722	0.91908	0.77091	0.82649	0.72226	0.89215	0.88545	0.83673	0.75683	0.41998	0.26792	0.53108	0.47312	0.28079	0.27829	0.27885	0.22277	0.3202	0.29298	0.33515	0.36167	0.31288
3647996	3648	482.641	0.48635	0.47587	0.45058	0.9297	0.89074	0.46964	0.09427	0.57335	0.78973	0.91907	0.9456	0.92624	0.89673	0.84423	0.41955	0.8229	0.76297	0.65571	0.72742	0.85897	0.91947	0.92825	0.9201	0.78617	0.8199	0.72685	0.88656	0.88779	0.85071	0.76411	0.29583	0.46893	0.34808	0.35512	0.34403	0.2804	0.36284	0.29891	0.30704	0.29449	0.33836	0.37313	0.28567
3653251	3653.25	482.859	0.5066	0.48584	0.47731	0.88906	0.80033	0.71699	0.10073	0.62389	0.75726	0.92056	0.93699	0.9243	0.88901	0.85867	0.4289	0.8153	0.69217	0.68726	0.70233	0.81225	0.90781	0.91482	0.92145	0.7848	0.82997	0.73456	0.88306	0.88032	0.78227	0.75893	0.49618	0.25599	0.24781	0.33237	0.42407	0.29401	0.26457	0.23542	0.36772	0.27207	0.35015	0.37554	0.33617
3658507	3658.51	483.071	0.50289	0.49265	0.49921	0.87581	0.90279	0.50885	0.17262	0.6269	0.77594	0.9084	0.94142	0.92307	0.88275	0.85029	0.44678	0.81567	0.78652	0.72725	0.73597	0.8512	0.91216	0.91032	0.91768	0.79219	0.83335	0.72063	0.88134	0.8819	0.83257	0.77681	0.46002	0.41474	0.49731	0.36985	0.39157	0.27412	0.24803	0.2827	0.28854	0.27069	0.34798	0.39523	0.26028
3663762	3663.76	483.302	0.51533	0.50083	0.48541	0.90285	0.89898	0.50701	0.31489	0.65689	0.77213	0.91597	0.94015	0.92898	0.88515	0.83919	0.38557	0.81385	0.81547	0.6615	0.64128	0.86735	0.93039	0.93296	0.92182	0.79702	0.83521	0.7392	0.88698	0.88314	0.82151	0.72987	0.60135	0.28173	0.34008	0.50163	0.31088	0.34508	0.33664	0.33499	0.30826	0.35305	0.36958	0.39633	0.28904
3669016	3669.02	483.526	0.52601	0.51299	0.46882	0.87664	0.90321	0.44592	0.31369	0.61132	0.79367	0.91291	0.94057	0.92765	0.89068	0.87445	0.47474	0.81202	0.75888	0.6221	0.557	0.85224	0.92681	0.93338	0.93676	0.78954	0.84319	0.74337	0.87905	0.88902	0.80052	0.71935	0.52588	0.47047	0.354	0.59635	0.34806	0.24378	0.36078	0.29351	0.32101	0.33078	0.38365	0.39752	0.26684
3674269	3674.27	483.75	0.53357	0.51328	0.50082	0.90798	0.90338	0.55297	0.13911	0.63835	0.78495	0.92009	0.94484	0.92957	0.8825	0.85502	0.39996	0.80314	0.68381	0.65867	0.5893	0.85981	0.94161	0.94763	0.93908	0.81074	0.85087	0.75798	0.89578	0.89014	0.84531	0.705	0.70097	0.62207	0.67645	0.4406	0.39157	0.45442	0.28896	0.36934	0.32227	0.39559	0.42573	0.42764	0.32374
3679525	3679.53	483.972	0.52975	0.52035	0.49136	0.90373	0.90421	0.57518	0.17366	0.63751	0.80439	0.91779	0.94078	0.92437	0.88129	0.83502	0.51267	0.79923	0.73716	0.70399	0.64891	0.8361	0.91974	0.92959	0.92611	0.82017	0.84558	0.76834	0.88367	0.87518	0.77304	0.73026	0.5118	0.42415	0.41828	0.64105	0.31715	0.29385	0.41621	0.38471	0.37606	0.40675	0.44249	0.3967	0.21411
3684781	3684.78	484.186	0.54363	0.5322	0.53231	0.95287	0.84438	0.67078	0.37856	0.63057	0.80671	0.92823	0.94822	0.93314	0.88692	0.82786	0.39152	0.79941	0.74188	0.73434	0.6483	0.86327	0.93754	0.9541	0.93881	0.80944	0.85511	0.76474	0.87732	0.89154	0.81544	0.85912	0.59468	0.36828	0.5698	0.40912	0.27518	0.31032	0.421	0.39021	0.41695	0.37636	0.3538	0.41488	0.2645
3690037	3690.04	484.403	0.53869	0.53251	0.52473	0.91214	0.88631	0.37949	0.24696	0.67333	0.78679	0.92878	0.94111	0.92521	0.88123	0.81689	0.41495	0.79758	0.71912	0.63472	0.57324	0.8642	0.91547	0.94426	0.94149	0.80951	0.84813	0.75685	0.87637	0.88367	0.80613	0.72671	0.62119	0.41856	0.30917	0.49948	0.29304	0.42091	0.33366	0.26157	0.37183	0.35864	0.37003	0.435	0.3493
3695294	3695.29	484.615	0.54785	0.54126	0.55838	0.89829	0.88488	0.5099	0.23827	0.659	0.81645	0.93063	0.93974	0.92092	0.87393	0.84154	0.45792	0.78595	0.6916	0.73124	0.68614	0.86764	0.93692	0.93332	0.92952	0.83141	0.85655	0.76771	0.87339	0.88036	0.8109	0.71629	0.58026	0.37287	0.43677	0.42658	0.42353	0.43376	0.32039	0.25176	0.34992	0.36991	0.40961	0.46634	0.23855
3700550	3700.55	484.833	0.56229	0.54896	0.51544	0.91511	0.9085	0.49928	0.52918	0.62629	0.82329	0.9223	0.93721	0.92268	0.86935	0.83767	0.41692	0.78139	0.68894	0.6272	0.53862	0.8604	0.93335	0.93767	0.92615	0.82182	0.85506	0.78118	0.86382	0.8775	0.80208	0.62453	0.61567	0.51459	0.39327	0.50918	0.40417	0.29218	0.38959	0.39626	0.36426	0.34583	0.47348	0.48186	0.34462
3705807	3705.81	485.043	0.56947	0.56497	0.54784	0.93159	0.84472	0.6325	0.53317	0.67323	0.8064	0.93838	0.94611	0.92812	0.87986	0.80867	0.39355	0.78681	0.76473	0.68387	0.56634	0.85541	0.92846	0.94033	0.94285	0.84047	0.86669	0.78712	0.86305	0.87602	0.81354	0.76371	0.51893	0.26648	0.46027	0.45397	0.38248	0.30728	0.30878	0.34964	0.36224	0.36615	0.44268	0.47829	0.32149
3711062	3711.06	485.27	0.58281	0.57723	0.56185	0.91506	0.84357	0.40909	0.29801	0.65903	0.87609	0.93513	0.93891	0.92819	0.86855	0.8238	0.39658	0.7769	0.71556	0.62484	0.49892	0.86941	0.93236	0.93783	0.93931	0.84361	0.86807	0.78633	0.87113	0.86063	0.84267	0.71726	0.40116	0.30809	0.34542	0.6126	0.40229	0.34825	0.3436	0.3336	0.43583	0.39759	0.43764	0.4843	0.35685
3716318	3716.32	485.455	0.59949	0.58146	0.58038	0.89126	0.92269	0.36056	0.11568	0.67961	0.817	0.93492	0.93334	0.92121	0.86683	0.83089	0.44232	0.76175	0.71448	0.66305	0.50986	0.85386	0.93097	0.94364	0.9391	0.83524	0.86788	0.79361	0.8677	0.85512	0.81985	0.76662	0.63172	0.35791	0.45617	0.57844	0.41848	0.33494	0.25812	0.28625	0.49893	0.34885	0.47236	0.44058	0.44313
3721573	3721.57	485.673	0.59454	0.59661	0.53703	0.93524	0.89923	0.59162	0.12504	0.65189	0.84779	0.94609	0.93705	0.92674	0.87316	0.85363	0.41873	0.7733	0.74665	0.67511	0.59796	0.89389	0.93297	0.95069	0.95781	0.85255	0.87253	0.8094	0.86541	0.87072	0.81619	0.73866	0.3795	0.35128	0.38818	0.42936	0.4611	0.37635	0.27712	0.40463	0.38739	0.42482	0.43963	0.48393	0.34832
3726830	3726.83	485.854	0.61042	0.60149	0.60654	0.91071	0.8565	0.64438	0.28096	0.69022	0.82614	0.92439	0.93472	0.92758	0.86644	0.79662	0.4168	0.75821	0.68501	0.65011	0.49672	0.86944	0.93772	0.93721	0.94046	0.84306	0.88227	0.80443	0.86246	0.86539	0.85048	0.75218	0.62058	0.35877	0.39255	0.31837	0.32219	0.39551	0.40349	0.33493	0.36296	0.39202	0.50927	0.48037	0.44809
3732085	3732.09	486.035	0.61864	0.60437	0.59979	0.92747	0.83763	0.70477	0.52637	0.77036	0.82724	0.91995	0.93201	0.91076	0.8577	0.77593	0.42743	0.75138	0.7336	0.6248	0.65332	0.90118	0.93909	0.94467	0.94121	0.83086	0.87436	0.80427	0.85027	0.85991	0.77388	0.75885	0.39662	0.43097	0.53175	0.40329	0.48908	0.44929	0.35419	0.36198	0.43496	0.38115	0.45372	0.5007	0.33834
3737340	3737.34	486.225	0.62681	0.61703	0.58444	0.90151	0.89809	0.69691	0.35701	0.68584	0.83733	0.94401	0.93053	0.92358	0.86242	0.83482	0.43905	0.75985	0.72827	0.62106	0.60781	0.8893	0.9164	0.96662	0.93631	0.85886	0.88722	0.82623	0.85704	0.86749	0.78586	0.78887	0.60035	0.35646	0.27695	0.39193	0.368	0.31456	0.38245	0.46798	0.49818	0.41276	0.55253	0.52717	0.35117
3742598	3742.6	486.403	0.63296	0.63497	0.61631	0.89312	0.82299	0.6768	0.38134	0.68897	0.85864	0.94147	0.92509	0.9227	0.85512	0.78953	0.43626	0.74768	0.6993	0.62843	0.69041	0.86391	0.93718	0.94944	0.94949	0.8678	0.888	0.81206	0.85456	0.8536	0.80227	0.68703	0.43846	0.31946	0.50287	0.69282	0.34344	0.41059	0.47864	0.31553	0.48407	0.42578	0.53141	0.56011	0.43903
3747854	3747.85	486.559	0.64039	0.63097	0.62538	0.9348	0.83816	0.60919	0.63179	0.75072	0.84952	0.92724	0.92864	0.91345	0.85218	0.78693	0.41364	0.74553	0.66645	0.6018	0.42974	0.9114	0.93491	0.95215	0.9345	0.87028	0.87573	0.82185	0.85538	0.85337	0.78446	0.68491	0.47206	0.53089	0.58981	0.36753	0.36247	0.405	0.37022	0.42713	0.41828	0.37399	0.55954	0.57326	0.52275
3753109	3753.11	486.726	0.64867	0.65091	0.63318	0.87882	0.9341	0.60858	0.42534	0.73504	0.86607	0.94265	0.92884	0.92755	0.85657	0.81433	0.35812	0.74321	0.69534	0.58454	0.60399	0.90232	0.95401	0.95225	0.95555	0.85658	0.89455	0.82112	0.84835	0.86169	0.78612	0.68717	0.37575	0.47046	0.4532	0.48474	0.50118	0.38607	0.46941	0.34568	0.50172	0.45014	0.43076	0.54959	0.36913
3758364	3758.36	486.877	0.67128	0.65518	0.63799	0.8908	0.82863	0.49344	0.49673	0.73717	0.87252	0.93902	0.92409	0.9239	0.85092	0.81661	0.42789	0.73436	0.66752	0.54151	0.51451	0.89856	0.92221	0.94594	0.93562	0.86471	0.90185	0.82851	0.84816	0.85339	0.7677	0.73203	0.76188	0.3245	0.42985	0.62257	0.53284	0.35987	0.3497	0.41513	0.4421	0.4402	0.54479	0.58446	0.39905
3763622	3763.62	487.022	0.69466	0.65871	0.62025	0.89086	0.96098	0.59234	0.27894	0.70352	0.85577	0.92613	0.92764	0.91898	0.84973	0.77548	0.48791	0.72631	0.71128	0.56479	0.62407	0.83335	0.93194	0.94067	0.94363	0.8738	0.89515	0.81789	0.8555	0.83926	0.78659	0.72526	0.44725	0.49049	0.39967	0.45064	0.55066	0.28731	0.47396	0.4452	0.45716	0.54766	0.51214	0.57496	0.47113
3768879	3768.88	487.158	0.68694	0.67855	0.62167	0.91305	0.84731	0.57476	0.21259	0.74558	0.85235	0.95181	0.93263	0.91874	0.85312	0.78708	0.4507	0.72694	0.68092	0.6553	0.76097	0.90129	0.93001	0.93959	0.95412	0.87014	0.89619	0.84513	0.84687	0.85738	0.77133	0.80286	0.51331	0.43662	0.58532	0.5525	0.36401	0.44958	0.49296	0.32269	0.50307	0.47445	0.53964	0.57937	0.44202
3774136	3774.14	487.293	0.69407	0.69774	0.62968	0.91421	0.88695	0.5137	0.87477	0.74861	0.85652	0.94682	0.9272	0.91655	0.85052	0.82835	0.43943	0.71965	0.69693	0.59156	0.63895	0.88389	0.92855	0.95995	0.95243	0.89705	0.90368	0.84684	0.84527	0.85503	0.78623	0.8105	0.39398	0.44985	0.39791	0.50688	0.40038	0.51637	0.37946	0.48021	0.4803	0.47949	0.54368	0.5826	0.42329
3779392	3779.39	487.408	0.71158	0.69687	0.66391	0.95629	0.80528	0.56878	0.44923	0.70614	0.85837	0.94307	0.93197	0.91648	0.83744	0.77777	0.41788	0.71419	0.64454	0.59185	0.90351	0.91988	0.93998	0.95878	0.95956	0.89025	0.90433	0.84799	0.84215	0.84313	0.7342	0.70395	0.44941	0.44507	0.35984	0.38	0.44046	0.32865	0.46928	0.41872	0.58073	0.51185	0.49482	0.61675	0.43147
3784648	3784.65	487.534	0.71174	0.69408	0.67242	0.90939	0.89187	0.56438	0.57595	0.75779	0.84849	0.93985	0.92582	0.9098	0.83451	0.74594	0.47708	0.71218	0.65043	0.56918	0.53956	0.88891	0.93934	0.95289	0.94363	0.88212	0.90266	0.84061	0.84727	0.84332	0.73784	0.75767	0.65854	0.39569	0.5569	0.56863	0.54585	0.44488	0.45436	0.42365	0.5557	0.50109	0.49073	0.60356	0.50456
3789904	3789.9	487.643	0.72947	0.71949	0.6537	0.90529	0.85531	0.66774	0.3034	0.79643	0.89409	0.96194	0.92661	0.92184	0.84852	0.78477	0.46128	0.70965	0.65169	0.58472	0.92455	0.88598	0.94862	0.96125	0.96458	0.90665	0.91436	0.87472	0.84475	0.84935	0.74763	0.7241	0.60448	0.35231	0.37411	0.48065	0.48412	0.709	0.56684	0.4242	0.50929	0.50515	0.53932	0.63428	0.45508
3795158	3795.16	487.751	0.74046	0.72495	0.66256	0.93325	0.83539	0.48603	0.99521	0.75232	0.88809	0.95092	0.92141	0.92237	0.84323	0.80906	0.46587	0.7015	0.67419	0.62082	0.51166	0.88394	0.95627	0.94829	0.95307	0.88926	0.90618	0.85504	0.83257	0.83377	0.78544	0.71258	0.3591	0.39836	0.67781	0.6102	0.49664	0.38034	0.42014	0.47506	0.58124	0.56426	0.5598	0.65805	0.46411
3800412	3800.41	487.849	0.74062	0.73403	0.73332	0.89279	0.86599	0.75304	0.33406	0.78707	0.89825	0.94421	0.91887	0.91969	0.83752	0.77697	0.41586	0.70166	0.6375	0.64781	0.61534	0.89659	0.9558	0.96082	0.95691	0.90624	0.91395	0.85524	0.84105	0.84351	0.73439	0.56793	0.43597	0.5062	0.33905	0.63924	0.45414	0.59219	0.40573	0.47351	0.47002	0.57139	0.54163	0.64944	0.42137
3805666	3805.67	487.944	0.74486	0.73699	0.65896	0.88692	0.92276	0.49785	0.19754	0.74118	0.8714	0.95266	0.92158	0.92187	0.84132	0.78036	0.40475	0.70134	0.68573	0.60285	0.72116	0.90391	0.97204	0.95888	0.95497	0.91279	0.92155	0.8878	0.83439	0.83227	0.7455	0.76264	0.52795	0.57573	0.57694	0.43048	0.60417	0.42017	0.42988	0.47181	0.53247	0.56273	0.62632	0.68488	0.49064
3810921	3810.92	488.045	0.75462	0.74422	0.72416	0.95537	0.79245	0.45945	0.3045	0.72444	0.89761	0.95397	0.92591	0.92499	0.83905	0.82804	0.46919	0.70522	0.67731	0.58098	0.71336	0.88298	0.96429	0.97513	0.97085	0.91074	0.92514	0.87821	0.83087	0.83992	0.76312	0.67539	0.46339	0.58962	0.51791	0.5284	0.56877	0.45745	0.54688	0.36888	0.56641	0.602	0.60088	0.67726	0.49622
3816176	3816.18	488.124	0.77729	0.75328	0.73249	0.92803	0.88622	0.62465	0.80707	0.78298	0.906	0.96385	0.92253	0.92086	0.83699	0.77027	0.38235	0.69231	0.66938	0.595	0.36221	0.92818	0.9422	0.97385	0.95994	0.91216	0.92563	0.87535	0.84426	0.84032	0.75773	0.72115	0.58052	0.39221	0.54984	0.54189	0.49469	0.58661	0.42611	0.43956	0.57768	0.60027	0.54152	0.68903	0.40673
3821434	3821.43	488.209	0.78515	0.75433	0.75365	0.90361	0.8897	0.66089	0.44102	0.72937	0.89699	0.95278	0.92115	0.92078	0.83135	0.7571	0.40796	0.69356	0.63371	0.56603	0.64678	0.89808	0.95699	0.9453	0.95925	0.89986	0.92339	0.87147	0.83073	0.82855	0.76677	0.76623	0.5314	0.51233	0.37849	0.60804	0.44794	0.39704	0.4958	0.39212	0.5972	0.58834	0.60552	0.6638	0.48391
3826689	3826.69	488.284	0.78969	0.76605	0.72548	0.93789	0.86308	0.64092	0.65162	0.77668	0.94525	0.96172	0.92739	0.91923	0.8311	0.79095	0.40235	0.68781	0.62744	0.55394	0.65279	0.92656	0.95996	0.95077	0.96838	0.91337	0.92499	0.88407	0.84046	0.84144	0.76606	0.72957	0.72423	0.50489	0.59594	0.39832	0.62777	0.32487	0.41028	0.53398	0.52869	0.55077	0.64854	0.71872	0.55752
3831944	3831.94	488.355	0.7929	0.771	0.73614	0.89717	0.84281	0.65877	0.24373	0.84399	0.908	0.96556	0.91457	0.92437	0.8289	0.82278	0.57261	0.68567	0.64941	0.53056	0.6731	0.90229	0.96021	0.96604	0.96359	0.91881	0.92212	0.89263	0.83622	0.83883	0.79126	0.69149	0.56104	0.30789	0.64748	0.4999	0.46058	0.54153	0.64166	0.5442	0.57204	0.65458	0.65823	0.72182	0.46559
3837198	3837.2	488.427	0.79645	0.77772	0.76446	0.92594	0.87316	0.48721	0.50571	0.77642	0.91491	0.96299	0.92476	0.9259	0.82554	0.79129	0.42464	0.68601	0.61088	0.57107	0.62521	0.90823	0.96352	0.9756	0.95925	0.91637	0.92339	0.89026	0.84216	0.83392	0.76069	0.76077	0.7835	0.47597	0.3649	0.56045	0.62926	0.42173	0.50686	0.37211	0.56084	0.59262	0.65896	0.77403	0.4504
3842453	3842.45	488.48	0.78783	0.79229	0.75475	0.93361	0.86028	0.61715	0.34934	0.75199	0.91726	0.97633	0.93297	0.9213	0.83633	0.74696	0.41458	0.67807	0.65729	0.54328	0.92165	0.90443	0.96305	0.95987	0.97516	0.92117	0.9255	0.88692	0.83087	0.83481	0.71513	0.75134	0.47058	0.69281	0.51258	0.51517	0.5511	0.47365	0.526	0.44352	0.59053	0.57384	0.65634	0.7019	0.43869
3847708	3847.71	488.542	0.79856	0.78594	0.77091	0.94526	0.85126	0.49286	0.5095	0.78665	0.89112	0.95875	0.91351	0.92182	0.82653	0.77807	0.4447	0.67547	0.57048	0.55769	0.69178	0.914	0.98341	0.97733	0.9692	0.92878	0.9323	0.89755	0.8352	0.83425	0.77656	0.67837	0.46646	0.66697	0.38532	0.66139	0.55357	0.39696	0.57669	0.37242	0.55034	0.63169	0.61703	0.69338	0.60485
3852964	3852.96	488.605	0.80118	0.79316	0.75483	0.8922	0.88652	0.58092	0.38282	0.79048	0.94187	0.95517	0.92708	0.91556	0.82229	0.77517	0.45308	0.67937	0.6424	0.55869	0.62947	0.90871	0.96053	0.96768	0.96558	0.9335	0.93251	0.90166	0.83046	0.82049	0.74195	0.61426	0.4	0.44254	0.37275	0.49845	0.41314	0.35161	0.57131	0.38981	0.63422	0.5716	0.65796	0.74597	0.63194
3858216	3858.22	488.647	0.81889	0.80129	0.72664	0.91596	0.87018	0.57249	0.58094	0.81496	0.89886	0.96298	0.92363	0.92165	0.83319	0.79542	0.45547	0.67369	0.57245	0.55773	0.71165	0.9374	0.9712	0.98077	0.97548	0.92633	0.93724	0.88773	0.82814	0.83072	0.7417	0.77278	0.79849	0.4062	0.38302	0.46933	0.45229	0.70699	0.60345	0.38199	0.69234	0.67192	0.71034	0.72188	0.48429
3863472	3863.47	488.71	0.79855	0.81233	0.7646	0.94415	0.91445	0.57274	0.38589	0.86305	0.89688	0.96213	0.92027	0.92522	0.82758	0.76966	0.45006	0.66926	0.59671	0.60394	0.74605	0.91093	0.97924	0.9697	0.96446	0.90776	0.94493	0.89614	0.82679	0.82793	0.78323	0.64913	0.41178	0.47364	0.63011	0.60934	0.55054	0.45712	0.44958	0.52967	0.65409	0.61523	0.65741	0.76044	0.47894
3868728	3868.73	488.75	0.83375	0.8031	0.80034	0.9207	0.90948	0.59161	0.32135	0.87476	0.91121	0.96462	0.92334	0.92066	0.82665	0.78543	0.5149	0.67691	0.63604	0.52433	0.7264	0.90712	0.97501	0.9655	0.96725	0.93611	0.92992	0.89594	0.82481	0.82041	0.72891	0.69335	0.56049	0.37439	0.4251	0.65861	0.51352	0.46053	0.53439	0.44477	0.5956	0.6444	0.63657	0.74091	0.58611
3873983	3873.98	488.785	0.8293	0.81845	0.76725	0.92694	0.86068	0.63839	0.52591	0.8177	0.92156	0.97919	0.92454	0.9252	0.83189	0.80079	0.48176	0.67462	0.62909	0.53793	0.79121	0.90107	0.9668	0.97269	0.97025	0.90501	0.93842	0.90078	0.82748	0.83462	0.72198	0.68278	0.68441	0.39717	0.35342	0.51459	0.66556	0.34732	0.49385	0.49647	0.61941	0.61716	0.62645	0.75099	0.50703
3879240	3879.24	488.828	0.82805	0.82007	0.77533	0.94351	0.83297	0.66933	0.7638	0.79997	0.92919	0.97771	0.9205	0.92492	0.82723	0.74945	0.4854	0.6736	0.64439	0.57144	0.77151	0.91495	0.9748	0.95937	0.97574	0.93591	0.94246	0.9141	0.83101	0.83336	0.78902	0.72583	0.51338	0.57996	0.77177	0.48803	0.70384	0.54072	0.54063	0.43147	0.59082	0.64479	0.67434	0.77343	0.52504
3884495	3884.49	488.86	0.82165	0.81374	0.80144	0.9285	0.91026	0.53766	0.32182	0.76687	0.93804	0.97346	0.92301	0.92164	0.82159	0.76972	0.39939	0.66944	0.62974	0.57153	0.64501	0.90388	0.95788	0.96371	0.9682	0.9527	0.94059	0.89975	0.81985	0.82302	0.73714	0.66099	0.46564	0.35057	0.81658	0.56709	0.52765	0.41247	0.68586	0.35142	0.57125	0.67091	0.66211	0.77885	0.50707
3889749	3889.75	488.883	0.83583	0.82401	0.74815	0.95045	0.92088	0.64085	0.3708	0.81321	0.94041	0.97061	0.92132	0.92466	0.82326	0.79648	0.52152	0.66364	0.63443	0.55935	0.74347	0.9264	0.96159	0.96155	0.97888	0.92425	0.94424	0.9069	0.82462	0.83144	0.74612	0.68333	0.72162	0.28105	0.40198	0.58209	0.52779	0.3825	0.62994	0.6642	0.66039	0.65974	0.67142	0.7713	0.60133
3895005	3895.01	488.935	0.83213	0.83434	0.78262	0.94205	0.95067	0.61548	0.3089	0.81426	0.90961	0.96274	0.92067	0.92387	0.81749	0.74578	0.48327	0.67138	0.62689	0.54822	0.71857	0.92009	0.97311	0.97545	0.97405	0.9504	0.94264	0.90153	0.82958	0.82537	0.73637	0.67143	0.46991	0.36879	0.66698	0.46527	0.57964	0.53766	0.47679	0.63686	0.70978	0.71663	0.72682	0.77007	0.55107
3900260	3900.26	488.976	0.84501	0.83786	0.79893	0.8958	0.90785	0.46927	0.53324	0.79323	0.94225	0.96852	0.91496	0.91603	0.82037	0.77341	0.51424	0.65802	0.61046	0.59595	0.6372	0.90713	0.96893	0.97714	0.96986	0.9383	0.93136	0.9013	0.82126	0.81921	0.75345	0.69616	0.61987	0.64042	0.59183	0.61926	0.5191	0.56921	0.56621	0.58595	0.65663	0.57061	0.76833	0.79149	0.60274
3905516	3905.52	489	0.8437	0.84059	0.79613	0.95539	0.90493	0.72657	0.61878	0.83963	0.93258	0.97666	0.91863	0.92225	0.82029	0.78202	0.56463	0.66445	0.58922	0.54981	0.67807	0.93215	0.95484	0.95834	0.97468	0.94296	0.94689	0.91678	0.82056	0.82853	0.75451	0.72091	0.50651	0.51298	0.65324	0.73878	0.49287	0.51435	0.6889	0.45067	0.56694	0.72203	0.70897	0.80369	0.73554
3910772	3910.77	489.013	0.84589	0.8485	0.79626	0.91488	0.82984	0.71573	0.34049	0.84271	0.93233	0.97586	0.9219	0.91684	0.81825	0.78884	0.51465	0.65984	0.58832	0.54886	0.6849	0.90605	0.9668	0.96676	0.97547	0.93733	0.94388	0.90078	0.82109	0.83199	0.7699	0.63476	0.76466	0.35681	0.50519	0.67741	0.50577	0.43436	0.58671	0.59822	0.61743	0.69195	0.66571	0.789	0.49553
3916026	3916.03	489.04	0.85086	0.8408	0.81757	0.97057	0.8242	0.7428	0.61915	0.74802	0.92542	0.96524	0.91953	0.91402	0.81583	0.76921	0.53981	0.65836	0.58075	0.52138	0.51191	0.91669	0.9567	0.96613	0.96091	0.92865	0.93417	0.91856	0.81737	0.82094	0.72431	0.72198	0.65366	0.47958	0.66554	0.55163	0.48207	0.35809	0.49276	0.48769	0.65561	0.70866	0.71457	0.78217	0.74665
3921283	3921.28	489.062	0.85848	0.8541	0.80399	0.93044	0.88799	0.61541	0.53058	0.88039	0.9186	0.9806	0.91531	0.92501	0.81778	0.752	0.45821	0.66212	0.66442	0.54454	0.75926	0.90293	0.96526	0.9688	0.97654	0.92881	0.94988	0.92679	0.82307	0.82829	0.74033	0.70505	0.53751	0.37288	0.73578	0.59479	0.56615	0.41832	0.53494	0.41784	0.68589	0.74341	0.73235	0.78959	0.59064
3926538	3926.54	489.09	0.85717	0.85424	0.82283	0.90536	0.93144	0.44976	0.3893	0.80765	0.91458	0.96234	0.92102	0.92472	0.81501	0.76048	0.45203	0.66111	0.60352	0.54583	0.78052	0.8685	0.96379	0.97329	0.96979	0.94366	0.94476	0.91427	0.82182	0.82438	0.7171	0.76059	0.63808	0.47501	0.82435	0.63369	0.72979	0.35063	0.55448	0.54985	0.69366	0.61088	0.6599	0.81021	0.57634
3931794	3931.79	489.096	0.84864	0.8484	0.77332	0.90042	0.93519	0.63733	0.43715	0.89934	0.90656	0.96234	0.91605	0.91088	0.8156	0.74105	0.4343	0.65246	0.58109	0.60373	0.77136	0.89548	0.94795	0.96396	0.96642	0.94038	0.94696	0.91109	0.82056	0.81888	0.70822	0.63205	0.53465	0.27749	0.52171	0.69285	0.50521	0.43511	0.50093	0.46215	0.68955	0.66054	0.76489	0.82312	0.50881
3937052	3937.05	489.13	0.8721	0.86232	0.79165	0.92225	0.85143	0.62215	0.69009	0.82322	0.93095	0.98002	0.92416	0.92877	0.82471	0.79281	0.60868	0.65653	0.64069	0.50148	0.537	0.94121	0.96801	0.96556	0.97756	0.95597	0.9489	0.93686	0.82703	0.82666	0.72732	0.72057	0.47847	0.40652	0.45107	0.75382	0.52211	0.42709	0.69235	0.46247	0.65147	0.69354	0.73862	0.74357	0.63459
3942307	3942.31	489.14	0.86698	0.86732	0.77699	0.95197	0.93428	0.61415	0.37769	0.81793	0.92969	0.97092	0.9143	0.91939	0.81034	0.7473	0.57158	0.64949	0.56521	0.55582	0.7255	0.96016	0.98137	0.95988	0.97006	0.94223	0.94698	0.90548	0.81575	0.81916	0.7632	0.67532	0.60575	0.43745	0.52323	0.57001	0.65735	0.44905	0.51222	0.56692	0.74291	0.70463	0.73631	0.79766	0.52454
3947563	3947.56	489.151	0.86951	0.86144	0.82908	0.93799	0.88857	0.60132	0.47549	0.8334	0.92169	0.97422	0.92438	0.92011	0.8098	0.72795	0.45671	0.65676	0.55939	0.52529	0.75263	0.90062	0.96847	0.97438	0.96495	0.93896	0.94005	0.92076	0.82732	0.81764	0.73077	0.67414	0.49992	0.51954	0.89983	0.68069	0.4038	0.48039	0.56752	0.47868	0.80419	0.67456	0.72493	0.78249	0.57263
3952818	3952.82	489.17	0.87164	0.85666	0.80703	0.9486	0.87166	0.82903	0.50767	0.8262	0.96256	0.97375	0.92166	0.92265	0.81573	0.72512	0.45041	0.6542	0.62712	0.58987	0.90019	0.91616	0.97416	0.95875	0.97684	0.95143	0.95457	0.93185	0.82729	0.82495	0.72038	0.77662	0.45013	0.44743	0.40079	0.76859	0.71074	0.38018	0.72688	0.47735	0.67975	0.74605	0.72351	0.79021	0.53759
3958074	3958.07	489.186	0.88986	0.86577	0.79973	0.87499	0.90838	0.60147	0.63889	0.82208	0.89465	0.97618	0.9177	0.92975	0.82351	0.75762	0.40372	0.64824	0.6212	0.56243	0.67262	0.94355	0.96056	0.9782	0.97783	0.97142	0.9559	0.92784	0.82214	0.83054	0.71155	0.69688	0.66922	0.37288	0.66114	0.53487	0.58123	0.45431	0.49676	0.43041	0.67898	0.73101	0.76404	0.8272	0.61147
3963329	3963.33	489.199	0.87058	0.87149	0.84794	0.9175	0.92747	0.60011	0.75026	0.81542	0.96136	0.97304	0.92174	0.93118	0.82349	0.77412	0.47734	0.65556	0.62948	0.56359	0.69418	0.92648	0.97624	0.98092	0.99021	0.9683	0.95463	0.94306	0.82899	0.82787	0.75785	0.71874	0.51411	0.93507	0.68529	0.64302	0.60057	0.43868	0.58318	0.58229	0.73459	0.69767	0.68339	0.76519	0.65846
3968585	3968.59	489.211	0.87984	0.85775	0.83217	0.93536	0.85884	0.52679	0.40604	1	0.91239	0.98202	0.91557	0.91418	0.81108	0.76549	0.45142	0.64937	0.61016	0.56491	0.7444	0.95962	0.97166	0.96124	0.95918	0.94669	0.94644	0.91534	0.82037	0.82256	0.70769	0.75385	0.62596	0.30876	0.46446	0.54102	0.50436	0.56254	0.6276	0.52294	0.65611	0.58991	0.67887	0.81309	0.53707
3973839	3973.84	489.22	0.87685	0.86571	0.80035	0.92844	0.96987	0.63043	0.40862	0.78804	0.9402	0.98799	0.92587	0.91888	0.8174	0.72782	0.44145	0.64703	0.5865	0.50966	0.50736	0.95222	0.97434	0.96969	0.9857	0.95721	0.9437	0.92866	0.82263	0.82869	0.77121	0.64928	0.54919	0.47327	0.63198	0.64792	0.51616	0.66377	0.53429	0.61277	0.66754	0.73769	0.6905	0.78921	0.77267
3979093	3979.09	489.236	0.88395	0.87719	0.82283	0.9463	0.91665	0.52418	0.32343	0.91566	0.94632	0.98988	0.91985	0.93157	0.81487	0.73859	0.47956	0.6493	0.57455	0.57095	0.90002	0.93814	0.96691	0.95409	0.98587	0.95112	0.96516	0.93765	0.82106	0.82898	0.77636	0.62764	0.55989	0.30942	0.53365	0.70411	0.45877	0.5731	0.64959	0.42835	0.66798	0.81228	0.71814	0.83756	0.62037
3984349	3984.35	489.25	0.87726	0.87079	0.79959	0.95943	0.91447	0.59345	0.31771	0.81566	0.92041	0.97962	0.92354	0.93398	0.81294	0.73547	0.5273	0.65169	0.60265	0.54046	0.72712	0.90073	0.98125	0.96979	0.96907	0.9538	0.95907	0.932	0.82843	0.82151	0.76124	0.7634	0.82508	0.90844	0.45818	0.56766	0.68301	0.64943	0.57133	0.52854	0.71643	0.71191	0.72792	0.86677	0.57199
3989605	3989.61	489.27	0.86323	0.86623	0.83702	0.94221	0.92202	0.57629	0.3225	0.81899	0.91691	0.97625	0.92448	0.92896	0.815	0.74188	0.55258	0.65026	0.59484	0.5364	0.72038	0.9249	0.97148	0.97718	0.98779	0.95204	0.95999	0.9192	0.82477	0.82088	0.70397	0.69022	0.56672	0.5913	0.56935	0.75483	0.75853	0.38132	0.62865	0.45703	0.67784	0.75512	0.69149	0.79606	0.54658
3994861	3994.86	489.27	0.89045	0.87518	0.83127	0.91778	0.8831	0.77624	0.37347	0.89542	0.9597	0.97706	0.92356	0.93507	0.82149	0.74708	0.51277	0.65687	0.62649	0.58773	0.64906	0.95382	0.97229	0.98368	0.98861	0.93734	0.96254	0.92348	0.83005	0.82786	0.76984	0.71171	0.63058	0.39338	0.48324	0.66126	0.51238	0.43987	0.55792	0.39357	0.77282	0.66456	0.70869	0.79274	0.55632
4000113	4000.11	489.276	0.89399	0.87241	0.84297	0.9333	0.87987	0.56239	0.72027	0.8304	0.96289	0.97891	0.92472	0.93623	0.81975	0.77761	0.4186	0.64872	0.62548	0.5362	0.86347	0.95153	0.99173	0.97034	0.98419	0.95306	0.96194	0.93025	0.82659	0.83139	0.76985	0.78541	0.63238	0.51246	0.43	0.85537	0.54048	0.44628	0.49783	0.49751	0.65615	0.63227	0.74503	0.79869	0.5541
4005366	4005.37	489.27	0.88887	0.88229	0.80978	0.92709	0.92329	0.48687	0.61625	0.83542	0.92996	0.99535	0.9286	0.92981	0.82293	0.75281	0.4729	0.64999	0.59784	0.58474	0.61043	0.9511	0.995	0.97038	0.98349	0.95524	0.96159	0.93187	0.82337	0.82289	0.73226	0.62046	0.64519	0.32012	0.76782	0.52413	0.51009	0.54006	0.49002	0.44306	0.6184	0.73929	0.76516	0.79918	0.58106
4010622	4010.62	489.29	0.88075	0.88899	0.84857	0.95017	0.93671	0.6914	0.471	0.8145	0.94966	0.98938	0.92095	0.93177	0.81825	0.78402	0.50555	0.64801	0.61965	0.60314	0.54981	0.94555	0.9948	0.98375	0.97614	0.95409	0.96306	0.92336	0.82633	0.83015	0.78841	0.68673	0.63849	0.44719	0.41822	0.66484	0.53317	0.53663	0.52461	0.51294	0.69348	0.77409	0.83797	0.7836	0.62654
4015878	4015.88	489.296	0.88836	0.86916	0.81941	0.91555	0.86408	0.68047	0.34764	0.89338	0.96624	0.98372	0.92345	0.92714	0.81347	0.77042	0.53055	0.6511	0.5929	0.51773	0.95186	0.9353	0.96839	0.96954	0.97721	0.96816	0.95623	0.93909	0.83385	0.82647	0.76498	0.70583	0.50215	0.70634	0.39952	0.59092	0.49282	0.45927	0.5433	0.6179	0.71661	0.79955	0.64686	0.82665	0.6187
4021133	4021.13	489.307	0.88761	0.87927	0.82411	0.94421	0.86872	0.54424	0.51892	0.83015	0.92708	0.9926	0.92794	0.9308	0.82559	0.77416	0.45483	0.6546	0.62249	0.52803	0.63549	0.95883	0.9795	0.96315	0.98684	0.96923	0.96673	0.93968	0.82688	0.82466	0.73518	0.73866	0.72422	0.41907	0.73286	0.58719	0.5476	0.51943	0.55224	0.46735	0.6235	0.79996	0.82148	0.79696	0.66953
4026390	4026.39	489.319	0.88407	0.88103	0.7955	0.94485	0.93302	0.69181	0.39469	0.81139	0.92202	0.98865	0.92019	0.93478	0.82404	0.77767	0.46084	0.64521	0.62756	0.56926	0.63543	0.96194	0.98431	0.98112	0.98771	0.96537	0.97126	0.93932	0.82799	0.82862	0.74755	0.76875	0.39441	0.52749	0.65954	0.55139	0.47729	0.52378	0.57877	0.49503	0.67974	0.76428	0.79803	0.85273	0.63062
4031646	4031.65	489.31	0.88958	0.8819	0.87351	0.98446	0.87753	0.69139	0.88048	0.81255	0.93478	0.98097	0.92306	0.93733	0.81271	0.7649	0.53291	0.65262	0.59232	0.52725	0.7526	0.94193	0.97365	0.98667	0.9881	0.96961	0.96903	0.94252	0.835	0.8328	0.76441	0.65836	0.5551	0.41169	0.47135	0.59189	0.54148	0.42504	0.60353	0.49423	0.62986	0.73879	0.82441	0.85968	0.64192
4036903	4036.9	489.32	0.87659	0.87896	0.80009	0.93443	0.87426	0.54748	0.58411	0.83564	0.95221	0.98675	0.92878	0.93167	0.82235	0.76235	0.43348	0.64279	0.61044	0.48718	0.60255	0.91142	0.98758	0.978	0.98165	0.9371	0.95754	0.93604	0.82643	0.82645	0.74111	0.7203	0.58269	0.47357	0.68154	0.56494	0.47644	0.39763	0.5776	0.57453	0.67708	0.70295	0.77617	0.81449	0.56968
4042159	4042.16	489.32	0.88713	0.88596	0.80765	0.92964	0.90346	0.70619	0.29497	0.81675	0.94121	0.99941	0.92932	0.9297	0.82421	0.79531	0.46827	0.65082	0.59796	0.50353	0.72361	0.92318	0.97957	0.9732	0.98223	0.9816	0.96471	0.93326	0.82546	0.82693	0.73862	0.73368	0.55784	0.59999	0.45786	0.55949	0.64854	0.53635	0.76578	0.51213	0.72862	0.77404	0.74489	0.8207	0.62011
4047415	4047.41	489.33	0.88888	0.8773	0.83495	0.96507	0.87525	0.87512	0.64389	0.82854	0.95454	0.9923	0.93195	0.93507	0.82549	0.7643	0.44854	0.64347	0.57387	0.56548	0.67604	0.96487	0.97288	0.9805	0.99207	0.97619	0.96992	0.94178	0.83144	0.82856	0.77776	0.70011	0.67215	0.38273	0.45805	0.5836	0.52216	0.69356	0.64415	0.54805	0.69241	0.734	0.77616	0.82222	0.81576
4052672	4052.67	489.33	0.89601	0.88636	0.81747	0.90741	0.91497	0.69704	0.4931	0.84143	0.96847	0.98959	0.92298	0.92937	0.81415	0.77912	0.54456	0.64543	0.57036	0.55251	0.71781	0.928	0.97288	0.97724	0.97709	0.96035	0.95485	0.9302	0.82846	0.82247	0.72581	0.65355	0.51328	0.42775	0.6381	0.67964	0.52862	0.49381	0.61103	0.69383	0.72992	0.74858	0.71363	0.83448	0.61868
4057930	4057.93	489.335	0.8816	0.88301	0.83866	0.93426	0.85358	0.69104	0.26114	0.85357	0.93585	0.97217	0.93226	0.92791	0.81531	0.72574	0.58859	0.64676	0.59393	0.54157	0.79431	0.94718	0.98199	0.96713	0.97453	0.96091	0.95705	0.94069	0.82751	0.82651	0.71686	0.66554	0.58552	0.5702	0.5894	0.64409	0.49821	0.42365	0.59476	0.57037	0.63773	0.66141	0.82007	0.85063	0.60823
4063189	4063.19	489.34	0.89558	0.88699	0.82553	0.89775	0.90042	0.79725	0.43876	0.79907	0.97587	0.98861	0.92609	0.93461	0.82344	0.78092	0.48256	0.64585	0.64811	0.51554	0.58888	0.9312	0.99499	0.98759	0.98838	0.96524	0.9696	0.95823	0.83413	0.82904	0.75504	0.77232	0.49253	0.48864	0.58877	0.71789	0.60668	0.49653	0.61302	0.52602	0.66139	0.74364	0.8249	0.85083	0.57368
4068444	4068.44	489.36	0.8961	0.89917	0.85985	0.9462	0.91682	0.60182	0.55173	0.83191	0.97139	0.98919	0.93462	0.93567	0.82324	0.75757	0.73403	0.64528	0.63606	0.52023	0.61346	0.99717	0.97841	0.9828	1	0.95849	0.97017	0.94548	0.82739	0.83548	0.77728	0.75595	0.68738	0.47091	0.57754	0.56604	0.56646	0.60702	0.45835	0.62414	0.69668	0.70881	0.88115	0.84665	0.55318
4073700	4073.7	489.36	0.88585	0.88504	0.85321	0.94646	0.84732	0.5695	0.37304	0.86161	0.97887	0.98086	0.92946	0.93145	0.81518	0.78743	0.5682	0.64735	0.58156	0.59856	0.61587	0.91122	0.95874	0.9928	0.98545	0.962	0.96397	0.94454	0.83079	0.83299	0.77175	0.65498	0.60747	0.30938	0.53624	0.56304	0.59534	0.51768	0.56197	0.51243	0.77386	0.74806	0.68641	0.85507	0.59486
4078959	4078.96	489.36	0.9046	0.87506	0.8588	0.96274	0.87129	0.78178	0.85138	0.85603	0.95743	0.99461	0.92838	0.93286	0.8244	0.77155	0.51586	0.6466	0.5434	0.55035	0.70082	0.9439	0.9661	0.97043	0.97963	0.96088	0.96448	0.9303	0.82554	0.82849	0.77004	0.71892	0.71723	0.36633	0.52146	0.47683	0.50597	0.58351	0.58724	0.62923	0.66148	0.74888	0.75349	0.83412	0.56059
4084214	4084.21	489.373	0.89924	0.88977	0.83344	0.95163	0.95986	0.70731	0.34585	0.85702	0.93914	0.99964	0.93308	0.93758	0.82619	0.74968	0.53973	0.65082	0.61475	0.56445	0.69783	0.94527	0.97951	0.986	0.98772	0.95122	0.96117	0.96143	0.82685	0.8256	0.74994	0.76881	0.60601	0.38106	0.81565	0.68419	0.72182	0.49932	0.48049	0.52008	0.74904	0.79513	0.72391	0.86107	0.56948
4089473	4089.47	489.36	0.9035	0.89165	0.85337	0.97043	0.91021	0.56168	0.28063	0.85747	0.96155	0.98092	0.92918	0.93535	0.82384	0.77485	0.48236	0.65031	0.63646	0.59023	0.68201	0.97191	0.97875	0.98523	0.98695	0.97225	0.96697	0.93758	0.81617	0.82968	0.72637	0.66396	0.69826	0.45635	0.71473	0.67996	0.51386	0.63419	0.61094	0.59676	0.71601	0.77	0.76889	0.86015	0.70231
4094729	4094.73	489.38	0.89313	0.90264	0.86193	0.91956	0.91275	0.58204	0.51057	0.91124	0.95893	0.97688	0.92435	0.93759	0.81606	0.78526	0.42554	0.64504	0.5643	0.52297	0.5623	0.95053	0.96661	0.96883	0.98567	0.95531	0.95873	0.9357	0.82031	0.82559	0.78866	0.74205	0.36519	0.50848	0.59469	0.71162	0.52241	0.52989	0.69284	0.59907	0.68219	0.86696	0.75615	0.82089	0.61364
4099986	4099.99	489.38	0.92415	0.89853	0.86702	0.88494	0.84028	0.72494	0.47404	0.87933	0.94848	0.99007	0.92862	0.93214	0.81599	0.78402	0.48557	0.6477	0.60309	0.56883	0.60057	0.89606	0.96774	0.97532	0.97109	0.95643	0.96315	0.92684	0.82705	0.82181	0.77773	0.72271	0.50051	0.41588	0.63935	0.73525	0.70514	0.53271	0.64012	0.73581	0.80471	0.83648	0.7439	0.84426	0.57447
4105244	4105.24	489.39	0.88953	0.89112	0.8508	0.91874	0.90078	0.86462	0.60447	0.8792	0.95131	0.98745	0.9258	0.93553	0.82042	0.7476	0.51268	0.64414	0.65487	0.59436	0.77237	0.96077	0.96812	0.98107	0.98249	0.9495	0.95694	0.94714	0.82449	0.82451	0.76667	0.71446	0.58138	0.55097	0.41721	0.64891	0.67828	0.55571	0.52609	0.52337	0.66708	0.70429	0.75905	0.82837	0.68785
4110498	4110.5	489.39	0.89005	0.89811	0.88603	0.94898	0.86302	0.78096	0.62124	0.87416	0.96043	0.982	0.92794	0.93961	0.81988	0.76966	0.48754	0.64452	0.62504	0.52939	0.63627	0.94077	0.97727	0.97628	0.99567	0.97929	0.96903	0.9477	0.82352	0.82618	0.77108	0.70088	0.63803	0.61274	0.75983	0.49867	0.63328	0.60811	0.75213	0.73914	0.76992	0.71641	0.78757	0.88585	0.58623
4115754	4115.75	489.39	0.89098	0.8929	0.85111	0.96737	0.86942	0.66383	0.9247	0.85286	0.95522	0.98999	0.93201	0.93363	0.81636	0.76832	0.55008	0.65031	0.60634	0.58599	0.52151	0.92025	0.98438	0.97706	0.98252	0.96219	0.96416	0.94143	0.82094	0.82609	0.76044	0.76635	0.73819	0.42378	0.63766	0.68158	0.63549	0.56102	0.67691	0.68144	0.7014	0.72361	0.81946	0.841	0.7035
4121008	4121.01	489.39	0.89794	0.90246	0.85172	0.93976	0.93775	0.82021	0.61433	0.79618	0.96692	0.99773	0.92656	0.94143	0.81727	0.79158	0.50308	0.64301	0.63022	0.55604	0.61186	0.92229	0.96642	0.97934	0.98548	0.95512	0.97005	0.94216	0.82592	0.8278	0.75796	0.66499	0.70645	0.47627	0.66971	0.64371	0.50335	0.72034	0.56342	0.5478	0.83992	0.72286	0.78288	0.83574	0.6443
4126264	4126.26	489.4	0.8935	0.89176	0.84735	0.89709	0.90637	0.84341	0.36124	0.84366	0.95138	0.97542	0.91925	0.92165	0.81516	0.72142	0.49167	0.63912	0.59433	0.48414	0.71869	0.93281	0.98172	0.97441	0.98141	0.9668	0.95504	0.93889	0.82157	0.82737	0.73039	0.75479	0.48886	0.66574	0.63298	0.76349	0.76424	0.63155	0.6546	0.52065	0.70021	0.73458	0.78242	0.82876	0.56751
4131520	4131.52	489.4	0.89889	0.89328	0.85449	0.92177	0.88335	0.45343	0.9453	0.82126	0.96551	0.98728	0.92479	0.92921	0.81566	0.72791	0.53044	0.65056	0.60401	0.50373	0.67761	0.89278	0.9621	0.97496	0.99046	0.94359	0.95753	0.95115	0.82079	0.82528	0.70065	0.7488	0.80113	0.48327	0.47857	0.81138	0.76711	0.52904	0.56693	0.60817	0.72647	0.8449	0.75748	0.80718	0.58639
4136778	4136.78	489.41	0.91897	0.89706	0.84194	0.92949	0.88033	0.71548	0.41619	0.84309	0.93341	0.99288	0.93402	0.93851	0.82713	0.79035	0.62587	0.64758	0.64422	0.51025	0.77345	0.92846	0.98468	0.97513	0.99765	0.96354	0.96954	0.94326	0.83266	0.83708	0.74606	0.74222	0.59873	0.65252	0.49112	0.70538	0.6488	0.66262	0.65759	0.54939	0.71489	0.74825	0.76534	0.82071	0.64252
4142033	4142.03	489.424	0.91537	0.89512	0.86128	0.9514	0.89847	0.6925	0.46675	0.86247	0.96647	0.99259	0.9277	0.93127	0.81638	0.79369	0.54814	0.64722	0.61493	0.55993	0.6233	0.89821	0.96704	0.97668	0.9837	0.95458	0.96216	0.94107	0.8292	0.82459	0.7334	0.68953	0.57143	0.53688	0.62354	0.714	0.52987	0.40389	0.65064	0.59736	0.70515	0.7677	0.67161	0.89	0.68442
4147288	4147.29	489.42	0.90421	0.90649	0.83821	0.91517	0.89581	0.61762	0.70874	0.8671	0.96379	0.98168	0.92594	0.93758	0.81938	0.75827	0.48365	0.64987	0.59835	0.54622	0.77447	0.9678	0.97099	0.97534	0.98928	0.95848	0.96609	0.95152	0.83116	0.82914	0.7772	0.72691	0.65791	0.66433	0.69326	0.66009	0.66966	0.58395	0.7188	0.48201	0.71901	0.6608	0.78363	0.81921	0.66889
4152544	4152.54	489.42	0.91593	0.89666	0.82896	0.92546	0.92545	0.78677	0.32585	0.8133	0.94518	0.98959	0.92457	0.94041	0.81961	0.80494	0.44112	0.64543	0.62932	0.53464	0.63879	0.96907	0.97288	0.9719	0.9865	0.96035	0.95977	0.93352	0.82559	0.82839	0.76631	0.72352	0.68954	0.53297	0.71584	0.58565	0.57186	0.85148	0.66788	0.49508	0.72345	0.76816	0.81564	0.80288	0.64415
4157801	4157.8	489.427	0.90972	0.89954	0.86118	0.92241	0.8332	0.85682	0.30486	0.84183	0.96074	0.98586	0.92777	0.93005	0.8127	0.77811	0.59632	0.64106	0.55781	0.53391	0.68748	0.9385	0.97476	0.98653	0.97982	0.94662	0.96793	0.94363	0.82856	0.8263	0.77904	0.67428	0.58944	0.40089	0.59892	0.66913	0.62385	0.73944	0.56421	0.69468	0.73823	0.812	0.78828	0.82686	0.71602
4163057	4163.06	489.42	0.90829	0.89662	0.85811	0.9013	0.92545	0.96858	0.55151	0.80335	0.9565	0.98671	0.92742	0.93167	0.81552	0.72749	0.52343	0.64544	0.63099	0.55241	0.63177	0.93777	0.99557	0.97439	0.98675	0.97931	0.96842	0.9473	0.83035	0.83306	0.751	0.79932	0.68352	0.38903	0.49365	0.61591	0.7197	0.60137	0.54403	0.62092	0.8044	0.79443	0.73707	0.82111	0.75246
4168314	4168.31	489.42	0.9224	0.91727	0.86995	0.94945	0.84867	0.67335	0.47991	0.86695	0.94366	0.99961	0.92951	0.93443	0.82094	0.7998	0.40624	0.65191	0.64383	0.53462	0.75084	0.94556	0.97976	0.97339	0.98874	0.94516	0.97481	0.96345	0.82708	0.83186	0.75864	0.69009	0.57997	0.50196	0.69371	0.79855	0.708	0.47608	0.60758	0.50402	0.74691	0.73842	0.8141	0.84278	0.54567
4173570	4173.57	489.421	0.92451	0.90535	0.84875	0.9311	0.92867	0.569	0.65314	0.87149	0.95301	0.98443	0.9258	0.92949	0.81597	0.78433	0.44084	0.64032	0.56717	0.57754	0.97785	0.93659	0.96812	0.97571	0.98249	0.96411	0.97341	0.93717	0.81871	0.82569	0.76653	0.67092	0.58482	0.67355	0.52048	0.76351	0.59133	0.65648	0.5138	0.53742	0.79275	0.70925	0.81293	0.85755	0.65437
4178823	4178.82	489.43	0.91682	0.90269	0.84809	0.93008	0.96581	0.72448	0.34179	0.88597	0.94307	0.98155	0.92706	0.92877	0.82212	0.76049	0.55256	0.64987	0.62272	0.5453	0.73005	0.93172	0.97383	0.9675	0.97962	0.96129	0.95578	0.94437	0.82639	0.81972	0.76033	0.73674	0.62173	0.52736	0.70745	0.6222	0.80749	0.42571	0.6253	0.47432	0.74028	0.78666	0.77009	0.83899	0.6861
4184077	4184.08	489.436	0.92276	0.91633	0.88659	0.96433	0.8673	0.76963	0.57808	0.90969	0.94223	1	0.92827	0.93935	0.81508	0.79144	0.57567	0.64738	0.64687	0.58585	0.77771	0.94215	0.98874	0.98454	0.98913	0.96019	0.97189	0.94048	0.83175	0.83696	0.74627	0.6992	0.59873	0.53856	0.58174	0.56382	0.69868	0.63946	0.60705	0.63372	0.77697	0.77024	0.78689	0.83758	0.58194
4189332	4189.33	489.44	0.90881	0.90851	0.90286	0.91013	0.90658	0.58223	0.69885	0.85034	0.96794	0.98667	0.92428	0.93279	0.81362	0.79235	0.46799	0.6484	0.56988	0.61926	0.47976	0.91134	0.97593	0.96959	0.98172	0.96336	0.95948	0.93976	0.82961	0.82386	0.75163	0.71469	0.59665	0.70589	0.56012	0.56643	0.65146	0.75518	0.62679	0.60201	0.68529	0.77774	0.70413	0.86036	0.57924
4194590	4194.59	489.44	0.91505	0.90717	0.86718	0.94634	0.86776	0.75636	0.48249	0.92735	0.95828	0.98501	0.92155	0.92852	0.80754	0.76317	0.4388	0.64452	0.58591	0.52076	0.60895	0.96524	0.96012	0.97092	0.97834	0.97929	0.95255	0.94437	0.82352	0.82142	0.73465	0.71696	0.60413	0.51889	0.71542	0.62458	0.50902	0.50551	0.57903	0.56885	0.74572	0.79666	0.7833	0.84638	0.65427
4199846	4199.85	489.43	0.91545	0.90974	0.82184	0.91841	0.90828	0.58215	0.60963	0.87429	0.95344	0.98414	0.91842	0.93256	0.82029	0.761	0.44651	0.64903	0.60615	0.55562	0.62401	0.9214	0.96248	0.97122	0.98162	0.95358	0.96017	0.94513	0.82276	0.82846	0.73686	0.71834	0.82039	0.66358	0.5914	0.58905	0.6991	0.46107	0.69984	0.63484	0.76977	0.70156	0.75971	0.86655	0.6573
4205102	4205.1	489.44	0.91803	0.92529	0.86255	0.91544	0.93538	0.76519	0.8581	0.88023	0.95107	0.97704	0.92287	0.93062	0.81703	0.74975	0.51733	0.64084	0.5535	0.58093	0.7632	0.95293	0.96181	0.97937	0.98825	0.95413	0.96486	0.92932	0.81345	0.81965	0.74229	0.68554	0.8327	0.30908	0.68501	0.78386	0.64393	0.64145	0.51113	0.50558	0.65474	0.75109	0.75391	0.86135	0.76071
4210358	4210.36	489.449	0.93689	0.90894	0.88628	0.91525	0.88418	0.71718	0.41984	0.89649	0.93024	0.97768	0.91332	0.92539	0.81348	0.77917	0.3613	0.63937	0.58887	0.49885	0.74187	0.92673	0.97425	0.96113	0.98072	0.95028	0.95672	0.93286	0.81803	0.82033	0.7274	0.75477	0.73607	0.64154	0.6119	0.75345	0.66935	0.65311	0.59868	0.67008	0.69828	0.78564	0.69672	0.83835	0.6832
4215615	4215.61	489.45	0.92823	0.91021	0.87328	0.95745	0.94152	0.68922	0.73485	0.94157	0.96116	0.97857	0.92407	0.93004	0.81162	0.74916	0.4628	0.645	0.58481	0.53563	0.81538	0.92697	0.94597	0.97365	0.97323	0.97227	0.94838	0.94307	0.821	0.81526	0.78251	0.71671	0.66043	0.58126	0.4757	0.78715	0.57287	0.58167	0.71396	0.59591	0.6894	0.78852	0.74309	0.84768	0.68498
4220873	4220.87	489.45	0.93275	0.91331	0.89006	0.9419	0.93983	0.50567	0.84143	0.90501	0.94543	0.96773	0.91782	0.92307	0.81025	0.75729	0.39985	0.64221	0.54773	0.55946	0.54793	0.91346	0.98612	0.98395	0.9796	0.96186	0.95813	0.93733	0.822	0.81184	0.76482	0.68369	0.7249	0.63233	0.62828	0.7343	0.53242	0.55164	0.65569	0.61505	0.71807	0.74172	0.80459	0.80501	0.63084
4226126	4226.13	489.443	0.92652	0.92549	0.8867	0.91632	0.85031	0.8018	0.51456	0.8258	0.93298	0.98461	0.92194	0.93141	0.81924	0.76969	0.44866	0.64211	0.60834	0.53041	0.79026	0.95445	0.98162	0.98278	0.98072	0.97378	0.96071	0.93461	0.82418	0.82786	0.74486	0.72902	0.71235	0.37187	0.65981	0.62216	0.56565	0.45777	0.60989	0.62832	0.7186	0.76379	0.81467	0.85881	0.60713
4231383	4231.38	489.469	0.927	0.91677	0.86413	0.94225	0.87212	0.61295	0.75477	0.82042	0.96544	0.98586	0.91479	0.92826	0.80834	0.77026	0.39294	0.64083	0.61006	0.54818	0.72478	0.9277	0.95888	0.98335	0.98227	0.9537	0.95754	0.9402	0.81402	0.81874	0.76577	0.71768	0.68706	0.44426	0.68027	0.61292	0.56553	0.44547	0.54787	0.50872	0.7178	0.70368	0.74778	0.88264	0.56282
4236640	4236.64	489.46	0.93135	0.91972	0.85861	0.94226	0.88471	0.52766	0.64264	0.84155	0.93995	0.98735	0.91991	0.92946	0.82175	0.75813	0.44642	0.63787	0.58971	0.54328	0.67542	0.9276	0.99014	0.9768	0.98196	0.95817	0.96546	0.94115	0.81783	0.82752	0.76323	0.79761	0.6288	0.76939	0.70688	0.79271	0.63039	0.56841	0.68069	0.61225	0.6915	0.79789	0.77376	0.85466	0.6644
4241897	4241.9	489.46	0.94464	0.92254	0.86272	0.904	0.88382	0.6959	0.59914	0.86087	0.93074	0.98094	0.91939	0.93178	0.81533	0.80784	0.51946	0.64082	0.6202	0.49932	0.58669	0.95759	0.98423	0.9742	0.98825	0.96111	0.95982	0.94403	0.82034	0.82262	0.74995	0.66586	0.7704	0.46607	0.63923	0.75044	0.77796	0.57343	0.52752	0.70562	0.86467	0.72932	0.76075	0.85495	0.61693
4247154	4247.15	489.46	0.93408	0.91998	0.89869	0.95992	0.87109	0.58216	0.80565	0.90679	0.92058	0.98474	0.91582	0.93171	0.81745	0.78305	0.41096	0.6342	0.62716	0.5687	0.56052	0.94331	0.96083	0.97979	0.97609	0.94805	0.96291	0.93176	0.82167	0.81917	0.76975	0.71788	0.57428	0.604	0.5131	0.50877	0.52058	0.64655	0.70383	0.539	0.75641	0.71396	0.78948	0.85693	0.62303
4252408	4252.41	489.47	0.91368	0.90846	0.87724	0.93249	0.95268	0.54911	0.4318	0.82421	0.91696	0.98267	0.91677	0.92265	0.81598	0.7276	0.47703	0.63777	0.60229	0.51103	0.55148	0.95873	0.95578	0.9691	0.97259	0.95816	0.94934	0.93373	0.82034	0.81854	0.71001	0.74367	0.88391	0.38583	0.56448	0.66836	0.88147	0.70242	0.5888	0.55053	0.71275	0.67812	0.7943	0.8227	0.61661
4257665	4257.66	489.472	0.92528	0.91999	0.87206	0.94571	0.87556	0.45594	0.79027	0.82678	0.95895	0.98885	0.91256	0.93173	0.81953	0.76622	0.36136	0.64487	0.65521	0.58025	0.60317	0.95797	0.97688	0.97579	0.97999	0.97032	0.96829	0.94558	0.82169	0.82645	0.73985	0.66703	0.69509	0.48216	0.56968	0.77509	0.46213	0.66771	0.52744	0.64491	0.75122	0.76449	0.74439	0.84759	0.65279
4262922	4262.92	489.48	0.92339	0.91811	0.89788	0.93411	0.85916	0.71591	0.78306	0.86456	0.945	0.98368	0.91402	0.92562	0.81143	0.73082	0.54113	0.63857	0.58077	0.53189	0.6779	0.90842	0.94805	0.9682	0.97141	0.94547	0.96459	0.94365	0.81699	0.81484	0.73695	0.62433	0.71478	0.41464	0.6906	0.80447	0.49499	0.59922	0.60906	0.63771	0.72669	0.77759	0.71434	0.86674	0.66955
4268178	4268.18	489.47	0.93838	0.91823	0.90602	0.9465	0.92395	0.6864	0.5782	0.82636	0.98306	0.98769	0.92113	0.9258	0.81636	0.76359	0.38181	0.63221	0.61404	0.58227	0.66757	0.9416	0.95803	0.9784	0.97666	0.94772	0.95563	0.93956	0.82103	0.82091	0.70985	0.77074	0.6466	0.40442	0.78471	0.67448	0.73678	0.4874	0.66942	0.56554	0.7956	0.79723	0.74825	0.82383	0.65935
4273435	4273.44	489.48	0.92899	0.92484	0.89315	0.97277	0.92124	0.68924	0.2848	0.90535	0.96336	0.97302	0.91974	0.92429	0.81773	0.77823	0.52909	0.63601	0.63078	0.55085	0.806	0.96711	0.97732	0.96829	0.98951	0.96432	0.969	0.94775	0.81899	0.82695	0.74868	0.6703	0.79424	0.41267	0.59428	0.61741	0.53842	0.81145	0.6858	0.53514	0.73496	0.89004	0.75549	0.83509	0.53845
4278690	4278.69	489.468	0.93337	0.9174	0.90081	0.93878	0.90703	0.81721	0.53458	0.81154	0.94464	0.9761	0.9137	0.9309	0.81595	0.73003	0.40528	0.64185	0.63309	0.53313	0.59221	0.92634	0.9709	0.97317	0.98466	0.96565	0.9609	0.94152	0.8227	0.83149	0.76767	0.71178	0.57651	0.4275	0.61062	0.65454	0.55966	0.60027	0.71667	0.59429	0.72428	0.82654	0.77862	0.86542	0.61338
4283946	4283.95	489.46	0.93554	0.91169	0.88919	0.97201	0.82325	0.57844	0.66845	0.84104	0.94735	0.98864	0.92155	0.92732	0.81758	0.75476	0.41399	0.64274	0.59086	0.59428	0.62767	0.95313	0.96772	0.96438	0.98473	0.96249	0.95947	0.94886	0.82454	0.81882	0.72562	0.71233	0.63818	0.4374	0.82971	0.64371	0.78036	0.65651	0.66196	0.63383	0.69043	0.70367	0.78914	0.8319	0.60259
4289203	4289.2	489.47	0.95022	0.92323	0.83738	0.96249	0.93901	0.62911	0.42629	0.86981	0.93567	0.98847	0.91141	0.92286	0.81617	0.73189	0.45382	0.64054	0.62687	0.55643	0.78915	0.92959	0.97922	0.9581	0.98323	0.9714	0.95323	0.94269	0.81317	0.8172	0.69746	0.75194	0.60575	0.43603	0.6173	0.61064	0.72369	0.45948	0.59874	0.53559	0.87695	0.78565	0.80342	0.84621	0.64454
4294459	4294.46	489.48	0.92433	0.92041	0.91396	0.92689	0.87098	0.57415	0.46377	0.85159	0.96733	0.98784	0.90579	0.92604	0.80975	0.77221	0.41403	0.63623	0.60505	0.53669	0.62754	0.95608	0.95797	0.96359	0.98228	0.95407	0.95525	0.92725	0.81028	0.82064	0.73067	0.63777	0.55953	0.40768	0.44971	0.74143	0.59033	0.65604	0.60266	0.76701	0.75028	0.76291	0.82051	0.87609	0.57728
4299713	4299.71	489.48	0.92604	0.91669	0.87309	0.9563	0.88779	0.81814	0.60052	0.77569	0.96425	0.98335	0.92082	0.92247	0.81053	0.76232	0.44197	0.6424	0.5886	0.54997	0.63774	0.93593	0.98665	0.97659	0.97915	0.94818	0.96735	0.94983	0.81934	0.81842	0.72735	0.74599	0.61605	0.68084	0.43546	0.67723	0.68015	0.45695	0.63644	0.63616	0.70755	0.77676	0.75371	0.86083	0.50356
4304970	4304.97	489.49	0.90867	0.92311	0.88258	0.91482	0.88818	0.62721	0.69497	0.84542	0.97094	0.97211	0.91246	0.92498	0.81404	0.76092	0.42435	0.63124	0.56519	0.54966	0.81914	0.93592	0.97588	0.94678	0.97076	0.9617	0.95697	0.94114	0.81934	0.81567	0.70822	0.72986	0.53407	0.4604	0.83639	0.79989	0.74005	0.63544	0.78883	0.71231	0.85251	0.77459	0.74572	0.88227	0.69553
4310226	4310.23	489.48	0.93893	0.92945	0.90342	0.9457	0.86723	0.70661	0.7301	0.89089	0.96258	0.97467	0.91417	0.92676	0.81454	0.75458	0.45349	0.63918	0.63105	0.56343	0.66989	0.90941	0.9731	0.97881	0.98108	0.96138	0.96509	0.94189	0.82308	0.82855	0.74686	0.75968	0.67648	0.59768	0.65298	0.56212	0.77503	0.40966	0.59662	0.55255	0.7773	0.77701	0.73717	0.85575	0.66366
4315482	4315.48	489.48	0.93971	0.93159	0.86025	0.92596	0.92986	0.56438	0.81487	0.84379	0.94236	0.97868	0.91747	0.93448	0.81376	0.78735	0.41939	0.64174	0.6194	0.52559	0.68561	0.98973	0.9557	0.96823	0.98189	0.96218	0.96064	0.93914	0.82683	0.82545	0.77445	0.72174	0.6478	0.49482	0.46309	0.6369	0.67464	0.59263	0.96989	0.569	0.67925	0.72695	0.72073	0.86671	0.67866
4320740	4320.74	489.483	0.93466	0.91839	0.84941	0.91317	0.86965	0.80637	0.62193	0.85211	0.96534	0.97342	0.92096	0.92041	0.81771	0.73517	0.4008	0.63325	0.5995	0.53663	0.73666	0.90998	0.96867	0.97435	0.97994	0.957	0.95895	0.94463	0.82086	0.81725	0.74935	0.78912	0.5853	0.52353	0.89358	0.67128	0.51757	0.46301	0.68252	0.54196	0.80159	0.80997	0.78306	0.86654	0.63277
4325996	4326	489.48	0.92995	0.92306	0.85018	0.92074	0.86561	0.72984	0.24114	0.86644	0.95505	0.98676	0.91648	0.92577	0.82039	0.76532	0.45574	0.64172	0.61381	0.55071	0.78084	0.92625	0.97833	0.96929	0.98221	0.96532	0.96652	0.94521	0.81984	0.82655	0.75747	0.68779	0.6734	0.62041	0.59151	0.66436	0.76765	0.4935	0.61226	0.5789	0.70099	0.75802	0.76427	0.8631	0.77878
4331250	4331.25	489.49	0.93562	0.93165	0.88996	0.92679	0.86612	0.53875	0.9987	0.81963	0.96176	0.9808	0.91011	0.92403	0.8095	0.7405	0.32114	0.63693	0.6026	0.55654	0.6893	0.91689	0.96061	0.95268	0.97429	0.95799	0.95995	0.93858	0.82324	0.82564	0.76586	0.66162	0.49391	0.78825	0.43108	0.72834	0.62703	0.44618	0.61089	0.56744	0.71924	0.85485	0.75532	0.81411	0.57647
4336508	4336.51	489.5	0.93034	0.9166	0.9	0.95338	0.83404	0.61718	0.49041	0.88461	0.92111	0.96169	0.9177	0.92829	0.8095	0.76793	0.39148	0.63895	0.6067	0.546	0.56138	0.9139	0.95155	0.95835	0.96597	0.97345	0.96169	0.92803	0.80949	0.8181	0.7514	0.68708	0.69818	0.49879	0.59356	0.66126	0.60699	0.59742	0.6492	0.64162	0.71535	0.82346	0.80367	0.81617	0.57352
4341762	4341.76	489.5	0.94204	0.92674	0.88613	0.9357	0.87795	0.62506	0.44607	0.85108	0.95342	0.99313	0.91729	0.9254	0.81712	0.7313	0.39125	0.63779	0.56125	0.5513	0.54773	0.96267	0.97269	0.95892	0.98318	0.96222	0.95614	0.9397	0.81967	0.82839	0.74713	0.71326	0.58376	0.49772	0.62363	0.8991	0.62616	0.48299	0.71443	0.54674	0.65885	0.77654	0.7847	0.83924	0.6169
4347017	4347.02	489.505	0.95058	0.93125	0.84428	0.9147	0.83782	0.70623	0.52195	0.84491	0.92862	0.97383	0.90923	0.92472	0.81361	0.75002	0.35522	0.63789	0.57652	0.49739	0.73262	0.91207	0.96676	0.95638	0.98141	0.94976	0.96644	0.92858	0.81778	0.81841	0.74698	0.74637	0.63301	0.40318	0.82466	0.66161	0.65782	0.80884	0.68383	0.56428	0.80618	0.81174	0.80014	0.84765	0.60087
4352273	4352.27	489.492	0.94204	0.92259	0.90289	0.93783	0.86097	0.80765	0.5159	0.87146	0.9622	0.97379	0.91302	0.92216	0.80721	0.76833	0.39982	0.63881	0.58326	0.55712	0.73855	0.90122	0.97269	0.95892	0.97137	0.93875	0.95791	0.9397	0.81967	0.81439	0.75693	0.69708	0.68788	0.72159	0.83963	0.70048	0.72249	0.59055	0.71933	0.65448	0.67083	0.73872	0.73045	0.87826	0.71609
4357529	4357.53	489.49	0.95198	0.9201	0.84248	0.91421	0.89514	0.67738	0.51908	0.85291	0.96436	0.9785	0.91487	0.92229	0.81039	0.73252	0.40404	0.6378	0.63187	0.51262	0.58253	0.93621	0.96819	0.96933	0.97608	0.95902	0.96078	0.94783	0.81121	0.82345	0.716	0.62997	0.6192	0.42477	0.94567	0.63075	0.69927	0.78162	0.72155	0.62692	0.75826	0.77549	0.7979	0.88079	0.6542
4362785	4362.78	489.493	0.94581	0.93577	0.88407	0.96172	0.83512	0.65005	0.36096	0.92177	0.94296	0.98001	0.91846	0.92515	0.81618	0.78048	0.43182	0.63368	0.58831	0.5689	0.62287	0.92612	0.9729	0.96826	0.97742	0.95579	0.96011	0.92729	0.81048	0.83003	0.74772	0.74531	0.52314	0.63937	0.61503	0.60874	0.58976	0.62166	0.67995	0.53175	0.70196	0.73166	0.81703	0.8137	0.62611
4368041	4368.04	489.494	0.93579	0.92676	0.9036	0.91337	0.86279	0.68823	0.66094	0.85182	0.99005	0.97433	0.90715	0.91939	0.81095	0.70864	0.34511	0.63319	0.55496	0.50743	0.64459	0.92475	0.9459	0.96327	0.96973	0.96451	0.95379	0.93167	0.8221	0.8063	0.73264	0.7113	0.67412	0.34094	0.49359	0.60034	0.60749	0.67751	0.63003	0.56443	0.76961	0.79781	0.88368	0.85751	0.66941
4373298	4373.3	489.5	0.92236	0.93226	0.895	0.91404	0.83409	0.51207	0.37315	0.85321	0.92834	0.98307	0.91268	0.93094	0.82159	0.74568	0.36574	0.64408	0.61237	0.54742	0.69952	0.89591	0.96375	0.96607	0.9836	0.97317	0.97855	0.94367	0.81529	0.82262	0.73864	0.68156	0.65401	0.50316	0.49713	0.94468	0.54636	0.59863	0.73024	0.76028	0.69448	0.74992	0.81338	0.84623	0.85051
4378555	4378.56	489.49	0.93994	0.93628	0.86309	0.97417	0.9496	0.74837	0.56	0.88653	0.9484	0.98434	0.91822	0.93214	0.81965	0.76554	0.44038	0.64178	0.56887	0.55576	1	0.97845	0.98373	0.99076	0.9883	0.95844	0.95999	0.95215	0.82423	0.82627	0.75453	0.79029	0.61596	0.55097	0.44683	0.72907	0.62239	0.71518	0.53355	0.63024	0.88414	0.73167	0.80925	0.89326	0.60524
4383812	4383.81	489.507	0.94461	0.9248	0.90818	0.90982	0.96989	0.67927	0.61791	0.82536	0.94781	0.96576	0.90954	0.91799	0.80997	0.74915	0.40409	0.637	0.54514	0.50545	0.70052	0.92859	0.97166	0.97282	0.97618	0.94669	0.95178	0.93688	0.81569	0.81999	0.70682	0.614	0.61282	0.56367	0.63149	0.60016	0.66807	0.74084	0.67381	0.51811	0.68777	0.81442	0.74098	0.87433	0.69153
4389066	4389.07	489.52	0.94763	0.93732	0.87052	0.92805	0.87801	0.61776	0.43417	0.84726	0.98289	0.98754	0.91595	0.92511	0.82283	0.76293	0.3593	0.63751	0.61983	0.49379	0.65356	0.93565	0.97103	0.95816	0.98321	0.96313	0.95671	0.93803	0.82457	0.82216	0.73779	0.63756	0.57019	0.49298	0.57518	0.72494	0.51812	0.4965	0.63847	0.52267	0.76346	0.77456	0.70883	0.87573	0.69121
4394321	4394.32	489.501	0.94017	0.93532	0.90762	0.93377	0.9057	0.64943	0.48112	0.78427	0.92811	0.97889	0.9114	0.93191	0.81512	0.76366	0.37017	0.62889	0.53602	0.50418	0.68263	0.95806	0.97828	0.97361	0.98112	0.96903	0.9708	0.93965	0.81653	0.82558	0.76762	0.73911	0.60302	0.51346	0.52389	0.7626	0.51332	0.857	0.59605	0.65088	0.71407	0.86554	0.75808	0.91349	0.63941
4399578	4399.58	489.491	0.94741	0.93315	0.90844	0.91013	0.91278	0.55955	0.68057	0.90443	0.93387	0.96537	0.90879	0.91853	0.80718	0.72563	0.3837	0.63269	0.576	0.51667	0.74487	0.88709	0.94671	0.95248	0.96032	0.95741	0.95817	0.93606	0.80403	0.81985	0.76304	0.72388	0.68242	0.49797	0.68011	0.68222	0.72167	0.68288	0.7112	0.71904	0.69834	0.75536	0.76954	0.85011	0.54704
4404835	4404.84	489.5	0.93568	0.93041	0.8838	0.92727	0.89478	0.77674	0.28472	0.84654	0.9308	0.96912	0.91416	0.91679	0.80833	0.74287	0.32365	0.6332	0.58735	0.48942	0.72407	0.90734	0.96623	0.95681	0.97578	0.94368	0.95401	0.94973	0.81423	0.81953	0.72089	0.73719	0.57376	0.49096	0.87727	0.62525	0.5291	0.56362	0.57433	0.69572	0.81024	0.72404	0.79697	0.93711	0.67784
4410092	4410.09	489.5	0.95475	0.93585	0.91628	0.94257	0.89905	0.72704	0.55183	0.85617	0.94743	0.97513	0.90883	0.92377	0.81811	0.78053	0.35056	0.63602	0.63783	0.54587	0.73479	0.9456	0.98774	0.97126	0.98369	0.97038	0.96934	0.94874	0.82126	0.82313	0.70733	0.78014	0.60803	0.66405	0.6047	0.73615	0.61184	0.5924	0.59701	0.46409	0.73859	0.70156	0.78591	0.88675	0.721
4415347	4415.35	489.51	0.95516	0.94193	0.86516	0.89162	0.81369	0.73089	0.74333	0.87429	0.96336	0.96563	0.90835	0.92085	0.8147	0.7334	0.34963	0.63105	0.61593	0.51581	0.78569	0.9355	0.96935	0.9599	0.97028	0.95475	0.95709	0.93454	0.81685	0.81695	0.76373	0.72268	0.46163	0.56947	0.44334	0.6228	0.74048	0.74365	0.56827	0.65715	0.78759	0.74943	0.76806	0.87907	0.60809
4420606	4420.61	489.501	0.95111	0.93624	0.87612	0.95865	0.94828	0.52832	0.61446	0.88576	0.99473	0.98034	0.91059	0.93055	0.81442	0.75827	0.34026	0.63725	0.59066	0.53068	0.64306	0.90042	0.97081	0.96724	0.97694	0.96422	0.96578	0.95789	0.82126	0.82603	0.73002	0.76596	0.60704	0.44211	0.55496	0.71331	0.66703	0.38645	0.66386	0.52133	0.76552	0.7397	0.8209	0.86962	0.62272
4425862	4425.86	489.504	0.94214	0.94254	0.87602	0.92487	0.94326	0.76814	0.66811	0.85987	0.92831	0.97249	0.90992	0.92034	0.80863	0.75991	0.40729	0.63757	0.57943	0.54244	0.76267	0.9449	0.9729	0.9516	0.9721	0.9502	0.94607	0.95629	0.81507	0.81864	0.70631	0.65094	0.48657	0.39507	0.31925	0.62351	0.6402	0.61814	0.56023	0.55966	0.77151	0.73687	0.78435	0.85005	0.65013
4431120	4431.12	489.51	0.94479	0.95074	0.89826	0.9459	0.94988	0.73213	0.62707	0.91516	0.97918	0.97427	0.90543	0.92275	0.81567	0.77133	0.33505	0.63357	0.60325	0.55762	0.70746	0.95232	0.9909	0.95988	0.97882	0.98284	0.96713	0.94983	0.81414	0.82709	0.75802	0.71472	0.70232	0.46786	0.54084	0.70844	0.66504	0.43495	0.68475	0.69426	0.69898	0.74652	0.72949	0.8411	0.7047
4436376	4436.38	489.5	0.93849	0.93179	0.89494	0.89538	0.8707	0.61225	0.90055	0.849	0.95411	0.98196	0.9029	0.92176	0.80851	0.76646	0.34208	0.62672	0.55647	0.53092	0.75095	0.90743	0.95973	0.95969	0.9718	0.96256	0.95507	0.94894	0.80558	0.81286	0.74331	0.64277	0.60995	0.49425	0.62948	0.71157	0.67351	0.48626	0.59972	0.48265	0.73742	0.70489	0.74028	0.85382	0.67932
4441632	4441.63	489.512	0.94744	0.93663	0.89392	0.91057	0.91482	0.62696	0.62674	0.90669	0.9363	0.97892	0.90357	0.91681	0.81185	0.77404	0.33308	0.63323	0.61464	0.47711	0.67899	0.90546	0.98214	0.95139	0.97363	0.94999	0.95676	0.94143	0.80694	0.81454	0.73185	0.6958	0.96647	0.59181	0.75526	0.66457	0.56525	0.54407	0.76319	0.56778	0.67428	0.80154	0.80609	0.86082	0.63329
4446886	4446.89	489.52	0.95242	0.94417	0.93283	0.9058	0.89501	0.67302	0.40546	0.93322	0.97103	0.96297	0.9074	0.92308	0.80753	0.7393	0.3524	0.63495	0.59842	0.53874	0.7538	0.91724	0.97397	0.96795	0.97569	0.96056	0.95639	0.94079	0.8127	0.81433	0.74871	0.67822	0.74628	0.41507	0.4393	0.7719	0.61992	0.70434	0.66374	0.5867	0.74445	0.83992	0.81633	0.79608	0.65685
4452141	4452.14	489.537	0.95058	0.94499	0.92319	0.92903	0.92006	0.5585	0.38329	0.8216	0.95887	0.97013	0.91366	0.91601	0.8088	0.76397	0.31809	0.62998	0.60842	0.50783	0.64895	0.9525	0.95863	0.95977	0.96896	0.95618	0.96016	0.95194	0.81752	0.82153	0.75659	0.69396	0.49865	0.48937	0.72838	0.67215	0.67393	0.57487	0.76041	0.57075	0.72686	0.75925	0.80475	0.91498	0.69997
4457398	4457.4	489.52	0.94416	0.94561	0.91415	0.93032	0.89466	0.44449	0.53231	0.86912	0.95282	0.97265	0.91464	0.92591	0.81842	0.7778	0.35081	0.63263	0.62044	0.52557	0.74557	0.91066	0.96737	0.97092	0.97516	0.96351	0.95748	0.95854	0.81519	0.81417	0.72852	0.67415	0.71082	0.50422	0.5435	0.59292	0.6534	0.56181	0.6359	0.58022	0.77776	0.8389	0.74671	0.89837	0.83444
4462654	4462.65	489.512	0.94727	0.95453	0.89593	0.95593	0.88613	0.70244	0.31553	0.87725	0.9543	0.97585	0.90871	0.92048	0.80844	0.77551	0.33096	0.63257	0.58847	0.49226	0.83246	0.97149	0.95256	0.9681	0.98013	0.95849	0.96063	0.93933	0.81787	0.82484	0.70767	0.65868	0.56016	0.6752	0.7367	0.80544	0.53604	0.52553	0.63224	0.45577	0.64245	0.78394	0.79425	0.87245	0.71308
4467910	4467.91	489.526	0.94602	0.94313	0.93016	0.92626	0.91519	0.63623	0.36947	0.85208	0.96382	0.9712	0.9093	0.91701	0.80776	0.75513	0.35294	0.63495	0.59313	0.53808	0.70623	0.95821	0.96928	0.96683	0.97003	0.97359	0.96121	0.94181	0.81356	0.81311	0.74077	0.62979	0.8047	0.51003	0.55486	0.61282	0.66255	0.50826	0.64436	0.54011	0.78415	0.79629	0.83771	0.88698	0.6813
4473168	4473.17	489.52	0.97026	0.94021	0.87779	0.90701	0.90351	0.61393	0.44732	0.82706	0.94751	0.98211	0.90643	0.91444	0.81131	0.75121	0.37232	0.63016	0.60493	0.45008	0.53666	0.95009	0.98645	0.96825	0.96686	0.95638	0.95377	0.9416	0.8117	0.81538	0.73665	0.64768	0.72387	0.42738	0.71967	0.64847	0.62128	0.63928	0.63105	0.53546	0.69991	0.88437	0.75125	0.91155	0.53081
4478425	4478.43	489.52	0.94896	0.94145	0.88002	0.92643	0.79616	0.72599	0.60977	0.80941	0.92273	0.96299	0.90042	0.92135	0.81006	0.77175	0.32355	0.62453	0.58008	0.48517	0.6716	0.92611	0.96285	0.96348	0.97171	0.96591	0.96249	0.93909	0.80299	0.81915	0.74838	0.67676	0.63705	0.65631	0.72321	0.89172	0.81142	0.62372	0.72653	0.64832	0.77434	0.714	0.73693	0.87705	0.58169
4483681	4483.68	489.518	0.95212	0.94606	0.93644	0.86925	0.84989	0.63733	0.66759	0.84547	0.95489	0.9662	0.90432	0.91527	0.8015	0.71796	0.36613	0.63418	0.61536	0.58997	0.69831	0.92653	0.99105	0.96669	0.96423	0.95256	0.95822	0.93845	0.81385	0.81379	0.6876	0.74137	0.85431	0.46837	0.54088	0.72771	0.58332	0.64129	0.61347	0.61027	0.78043	0.83529	0.7876	0.86821	0.70882
4488939	4488.94	489.52	0.95445	0.94396	0.92415	0.91969	0.81982	0.69069	0.52	0.84147	0.95273	0.97199	0.90563	0.91579	0.81047	0.76884	0.31666	0.62814	0.54697	0.5482	0.76325	0.94672	0.95174	0.96905	0.96659	0.95489	0.95308	0.94452	0.80271	0.80768	0.73559	0.71112	0.51878	0.47945	0.55712	0.78359	0.74671	0.57018	0.62074	0.66633	0.74936	0.79432	0.80687	0.83406	0.5811
4494195	4494.19	489.523	0.95088	0.95343	0.88046	0.94335	0.90573	0.79193	0.59571	0.85657	0.93407	0.97758	0.90583	0.91669	0.81344	0.72378	0.35423	0.62737	0.62475	0.58052	0.6046	0.91197	0.95558	0.959	0.97592	0.95702	0.96083	0.93906	0.81437	0.81219	0.72401	0.7144	0.73517	0.36179	0.75154	0.70244	0.58462	0.58599	0.62379	0.64957	0.76541	0.76503	0.73183	0.84317	0.63294
4499452	4499.45	489.52	0.93394	0.95201	0.89076	0.93795	0.87725	0.60222	0.63578	0.83598	0.94447	0.98028	0.9033	0.92591	0.81424	0.75311	0.35573	0.62912	0.62032	0.57899	0.77072	0.90201	0.95781	0.96502	0.97483	0.93791	0.96687	0.94496	0.81949	0.81457	0.75816	0.72257	0.516	0.3113	0.86914	0.72202	0.51542	0.67042	0.56436	0.55946	0.73265	0.70756	0.78076	0.8492	0.68924
4504710	4504.71	489.512	0.9397	0.94923	0.87668	0.92976	0.85645	0.56517	0.93651	0.84468	0.94604	0.96408	0.90149	0.91574	0.80426	0.76827	0.30525	0.62533	0.6043	0.53535	0.54512	0.88658	0.9374	0.97143	0.97255	0.95723	0.95541	0.95063	0.8162	0.81372	0.75683	0.65624	0.58027	0.48168	0.47521	0.83191	0.67958	0.6385	0.76218	0.66607	0.73692	0.81813	0.75315	0.87932	0.68873
4509968	4509.97	489.53	0.93782	0.94291	0.90089	0.92218	0.88223	0.65012	0.26183	0.81557	0.93165	0.969	0.90785	0.91792	0.80615	0.74953	0.3267	0.63168	0.58537	0.53061	0.58426	0.92875	0.9627	0.95119	0.96702	0.94701	0.9535	0.94494	0.80799	0.80939	0.69583	0.65153	0.55369	0.43574	0.56314	0.96739	0.64516	0.47071	0.76831	0.57723	0.79985	0.76467	0.81727	0.86518	0.63892
4515223	4515.22	489.522	0.95194	0.94712	0.89578	0.87915	0.97511	0.56418	0.39927	0.80482	0.95252	0.99585	0.90776	0.92576	0.81123	0.77881	0.38109	0.62916	0.59528	0.55519	0.68488	0.94368	0.97725	0.9723	0.97521	0.95809	0.96378	0.9401	0.81693	0.81716	0.74584	0.70877	0.65633	0.54745	0.40065	0.55952	0.6304	0.51817	0.64773	0.47679	0.74414	0.75732	0.80773	0.88333	0.62367
4520479	4520.48	489.53	0.95109	0.94923	0.91053	0.93692	0.82701	0.71011	0.43383	0.83815	0.97536	0.9778	0.89968	0.91574	0.80543	0.76827	0.30044	0.62751	0.57671	0.49593	0.89037	0.94053	0.96064	0.9531	0.97075	0.94891	0.9648	0.9279	0.80632	0.81101	0.6885	0.7386	0.45487	0.48923	0.68244	0.86702	0.81245	0.48316	0.5695	0.62904	0.66578	0.82835	0.78023	0.886	0.62442
4525737	4525.74	489.535	0.9473	0.95113	0.91631	0.91708	0.86571	0.60463	0.88313	0.82529	0.92066	0.97289	0.91241	0.92276	0.80822	0.7254	0.35119	0.63204	0.56794	0.47699	0.52417	0.89735	0.97256	0.96114	0.96911	0.9675	0.9611	0.94115	0.81454	0.80857	0.75566	0.67934	0.70041	0.56149	0.67082	0.6331	0.63945	0.6774	0.83844	0.62184	0.83958	0.83536	0.74465	0.85507	0.60822
4530994	4530.99	489.53	0.9694	0.95605	0.91504	0.90641	0.97043	0.6865	0.4946	0.84355	0.92374	0.96064	0.9098	0.91365	0.81004	0.76387	0.36775	0.63092	0.58168	0.52101	0.55879	0.91597	0.95452	0.94765	0.96147	0.9725	0.95283	0.93457	0.81212	0.81275	0.71416	0.71985	0.75868	0.35327	0.73418	0.86378	0.58889	0.65303	0.65569	0.7511	0.72063	0.77135	0.78046	0.88993	0.51309
4536250	4536.25	489.528	0.95327	0.95564	0.92148	0.91169	0.87514	0.69987	0.65082	0.89235	0.92559	0.95826	0.90441	0.91989	0.81371	0.75728	0.3338	0.62834	0.55846	0.57087	0.74379	0.92221	0.9593	0.97952	0.96798	0.9652	0.96337	0.9509	0.80972	0.8164	0.75524	0.753	0.66032	0.39772	0.66881	0.68413	0.7488	0.57016	0.79479	0.60565	0.7149	0.83431	0.78704	0.82723	0.66854
4541505	4541.51	489.53	0.94603	0.94523	0.94035	0.94658	0.86362	0.58022	0.5893	0.83441	0.94071	0.96021	0.89933	0.91671	0.80025	0.76601	0.33283	0.62736	0.5925	0.51423	0.55536	0.90265	0.95746	0.94722	0.95742	0.94692	0.95429	0.94559	0.8101	0.81648	0.73496	0.68341	0.5414	0.60486	0.75395	0.63874	0.72469	0.45416	0.68011	0.48027	0.75888	0.7642	0.82299	0.86838	0.78415
4546762	4546.76	489.53	0.95643	0.94714	0.90148	0.90772	0.84568	0.88256	0.80011	0.83144	0.92612	0.97639	0.91295	0.9128	0.80955	0.74781	0.29493	0.63212	0.62048	0.58494	0.56469	0.87165	0.96614	0.96459	0.978	0.9626	0.95133	0.94453	0.81581	0.81556	0.71773	0.68054	0.56092	0.67488	0.61114	0.5672	0.87731	0.48498	0.60901	0.48933	0.73182	0.83405	0.77807	0.8874	0.61672
4552019	4552.02	489.525	0.94561	0.95074	0.89864	0.90447	0.90798	0.75629	0.7334	0.84164	0.96361	0.9805	0.91265	0.91457	0.80931	0.74584	0.32272	0.62598	0.62973	0.50855	0.63777	0.93794	0.97253	0.95294	0.97866	0.97163	0.96142	0.93755	0.8147	0.81884	0.7469	0.72139	0.51756	0.57809	0.71012	0.62774	0.63903	0.65242	0.63599	0.60772	0.7966	0.85776	0.79049	0.87991	0.65371
4557274	4557.27	489.53	0.93798	0.9429	0.91121	0.90612	0.94342	0.63633	0.59168	0.86049	0.95869	0.96474	0.90259	0.92195	0.8018	0.76659	0.33078	0.628	0.54227	0.55434	0.46677	0.94712	0.93793	0.96329	0.96768	0.94459	0.95948	0.93946	0.81306	0.81583	0.73034	0.68374	0.80785	0.68976	0.57332	0.69912	0.56689	0.63767	0.67655	0.56688	0.72598	0.84507	0.82306	0.88075	0.68508
4562528	4562.53	489.529	0.95508	0.94165	0.85316	0.91936	0.89009	0.57365	0.44749	0.82327	0.90647	0.96236	0.90079	0.91125	0.80438	0.71282	0.3384	0.62748	0.60953	0.53864	0.86588	0.91098	0.94927	0.9697	0.96903	0.95553	0.94997	0.94515	0.81146	0.80551	0.71522	0.63798	0.57123	0.45781	0.83351	0.77082	0.47624	0.5374	0.69459	0.5089	0.77071	0.78616	0.89189	0.83611	0.64533
4567784	4567.78	489.53	0.95006	0.94946	0.90646	0.90187	0.88203	0.67539	0.3318	0.85129	0.93959	0.96539	0.90229	0.92199	0.80548	0.77453	0.35979	0.6306	0.55267	0.58328	0.60111	0.90833	0.94643	0.96394	0.96112	0.96195	0.94881	0.9439	0.80369	0.80957	0.7146	0.65934	0.60826	0.68081	0.55464	0.64176	0.66262	0.56734	0.59123	0.52969	0.84773	0.7668	0.77744	0.83869	0.77677
4573040	4573.04	489.53	0.95535	0.94608	0.85898	0.92165	0.87987	0.80072	0.644	0.8707	0.96215	0.96495	0.90006	0.91697	0.80355	0.7544	0.37999	0.63251	0.56372	0.56037	0.68235	0.89621	0.94805	0.95124	0.96249	0.9448	0.95593	0.93587	0.80498	0.81329	0.75486	0.72297	0.6996	0.47681	0.65173	0.55583	0.82493	0.47654	0.75284	0.43483	0.78984	0.79095	0.83352	0.82983	0.70538
4578298	4578.3	489.53	0.93478	0.94248	0.88638	0.91597	0.82754	0.47235	0.47546	0.88441	0.93047	0.96734	0.90502	0.90998	0.80711	0.75874	0.35046	0.6264	0.63433	0.53107	0.68671	0.93157	0.94223	0.95974	0.95583	0.95552	0.94884	0.93436	0.80697	0.81257	0.72911	0.64448	0.69487	0.57322	0.85502	0.67221	0.46898	0.65012	0.67258	0.4502	0.79937	0.73342	0.84917	0.84659	0.66943
4583554	4583.55	489.529	0.94263	0.95352	0.87615	0.93922	0.84606	0.57216	0.42337	0.83231	0.96573	0.96259	0.90156	0.91609	0.80853	0.76542	0.343	0.63001	0.62248	0.51363	0.62859	0.91819	0.95138	0.94957	0.96523	0.94927	0.95476	0.95176	0.80878	0.81713	0.76788	0.70986	0.58823	0.40047	0.61717	0.78006	0.75311	0.50499	0.64235	0.63513	0.73834	0.92428	0.9251	0.8323	0.60809
4588811	4588.81	489.52	0.94859	0.9463	0.93851	0.90102	0.84536	0.84078	0.81867	0.87288	0.94549	0.96973	0.90451	0.91571	0.80832	0.72831	0.43277	0.63235	0.58525	0.51972	0.73097	0.89599	0.95867	0.94978	0.96544	0.94108	0.96256	0.93285	0.81727	0.81048	0.76408	0.62834	0.52787	0.51821	0.87405	0.65846	0.63084	0.58231	0.7834	0.6006	0.72952	0.77497	0.82827	0.86145	0.65431
4594067	4594.07	489.53	0.97273	0.94925	0.87703	0.91517	0.83015	0.87976	0.62031	0.83814	0.97643	0.96862	0.89934	0.91544	0.80844	0.75704	0.3445	0.63155	0.61084	0.53189	0.61117	0.94068	0.95286	0.95145	0.9627	0.94501	0.95614	0.9513	0.81177	0.81483	0.717	0.74618	0.65353	0.6077	0.73311	0.78892	0.65962	0.73673	0.73744	0.58252	0.84446	0.77074	0.75694	0.85774	0.69753
4599326	4599.33	489.529	0.9585	0.94797	0.89735	0.88147	0.9357	0.48846	0.75319	0.87422	0.94763	0.9658	0.89764	0.91853	0.80882	0.76718	0.39337	0.63408	0.60461	0.54203	0.57094	0.94401	0.96526	0.93644	0.97069	0.95894	0.95712	0.94474	0.80777	0.81653	0.74545	0.66507	0.56238	0.70095	0.6401	0.61835	0.59307	0.51283	0.69197	0.54743	0.6798	0.79444	0.70866	0.86733	0.60146
4604582	4604.58	489.53	0.95786	0.95028	0.88437	0.91675	0.88211	0.75434	0.57571	0.85939	0.95119	0.97546	0.9025	0.91964	0.80672	0.76173	0.3824	0.62821	0.61085	0.5117	0.63449	0.93228	0.97122	0.95417	0.96645	0.9583	0.95836	0.9479	0.80723	0.81327	0.71614	0.74872	0.82401	0.41841	0.7299	0.8416	0.79244	0.50723	0.66661	0.50574	0.8737	0.83501	0.73007	0.86088	0.66385
4609837	4609.84	489.544	0.9626	0.94522	0.92478	0.93662	0.87018	0.58901	0.84601	0.84598	0.95365	0.95511	0.8981	0.91104	0.8004	0.7516	0.38762	0.63038	0.63684	0.53316	0.60486	0.92533	0.95332	0.95368	0.95267	0.97654	0.95924	0.94138	0.80822	0.81307	0.74008	0.669	0.49798	0.52461	0.71215	0.77329	0.76696	0.55562	0.80431	0.51634	0.68702	0.76414	0.81833	0.88019	0.6418
4615093	4615.09	489.54	0.95615	0.94712	0.86226	0.94955	0.89362	0.73824	0.46983	0.83745	0.93444	0.96686	0.9018	0.91915	0.81152	0.76283	0.36428	0.63252	0.58764	0.54313	0.7248	0.91522	0.95562	0.95857	0.96831	0.95659	0.96228	0.94621	0.81401	0.80912	0.74604	0.68551	0.48211	0.55616	0.56204	0.60958	0.7932	0.5051	0.7165	0.45891	0.8631	0.91354	0.83404	0.8433	0.61975
4620351	4620.35	489.55	0.95127	0.94815	0.90609	0.93564	0.93176	0.51731	0.6468	0.85765	0.96491	0.97899	0.90804	0.92302	0.8101	0.79077	0.36736	0.63146	0.62017	0.54703	0.54352	0.93227	0.97067	0.95976	0.97051	0.95171	0.97043	0.94515	0.8164	0.82788	0.76383	0.66798	0.58095	0.50818	0.93622	0.83268	0.54914	0.48976	0.59879	0.55397	0.78007	0.82586	0.81282	0.9094	0.6392
4625607	4625.61	489.55	0.95911	0.93774	0.89355	0.90777	0.85127	0.70922	0.42066	0.87189	0.91993	0.96974	0.90483	0.91826	0.80321	0.72752	0.31884	0.62978	0.54456	0.54465	0.86825	0.92985	0.95498	0.95671	0.96311	0.94272	0.96496	0.94741	0.80869	0.81205	0.75097	0.72406	0.71267	0.64122	0.46954	0.8913	0.72564	0.59071	0.68205	0.59284	0.71443	0.80166	0.79264	0.87093	0.70405
4630865	4630.86	489.55	0.96188	0.94396	0.90979	0.97725	0.84774	0.60555	0.48591	0.88854	0.95889	0.96464	0.9005	0.91867	0.80765	0.75484	0.33852	0.62854	0.55254	0.50842	0.67	0.93351	0.95321	0.9603	0.96523	0.97514	0.95289	0.95025	0.80968	0.80895	0.73876	0.76782	0.80714	0.4181	0.53979	0.65771	0.79052	0.74752	0.67521	0.67176	0.77247	0.84774	0.79797	0.88181	0.6185
4636120	4636.12	489.553	0.94644	0.945	0.89993	0.93878	0.91813	0.72478	0.68181	0.85924	0.97814	0.97162	0.90344	0.92701	0.81272	0.75062	0.35588	0.62774	0.59017	0.48593	0.69111	0.94983	0.96971	0.97927	0.97927	0.95765	0.96533	0.94968	0.8123	0.8188	0.71205	0.68461	0.65749	0.34943	0.51972	0.59068	0.59725	0.55276	0.71076	0.51394	0.73649	0.86332	0.84177	0.84195	0.5723
4641375	4641.38	489.54	0.9452	0.94972	0.90713	0.96287	0.77769	0.61849	0.78385	0.83088	0.96385	0.95794	0.90671	0.91755	0.80765	0.75724	0.38018	0.62748	0.58078	0.54413	0.58694	0.93706	0.97227	0.96627	0.97048	0.96702	0.96939	0.96134	0.81289	0.81159	0.75468	0.72078	0.69165	0.43142	0.60123	0.67464	0.6687	0.69043	0.6769	0.70748	0.73794	0.76599	0.78157	0.89042	0.66909
4646631	4646.63	489.548	0.95991	0.94233	0.92957	0.95033	0.89173	0.57746	0.65513	0.87705	0.94497	0.96711	0.90494	0.91987	0.8059	0.77044	0.34628	0.62997	0.5993	0.56244	0.66612	0.90377	0.94579	0.941	0.96641	0.96756	0.95821	0.94285	0.81613	0.81577	0.73514	0.58375	0.82148	0.40222	0.68335	0.68097	0.77331	0.67587	0.61732	0.47377	0.76483	0.84602	0.72364	0.89829	0.64668
4651886	4651.89	489.55	0.94929	0.93988	0.90888	0.93089	0.96301	0.64644	0.37588	0.86585	0.95019	0.9775	0.90797	0.91748	0.81457	0.74929	0.36638	0.62497	0.61444	0.48543	0.79919	0.9463	0.99351	0.95916	0.97031	0.97604	0.96772	0.95794	0.81489	0.81481	0.72579	0.71781	0.56802	0.62433	0.55753	0.67557	0.79027	0.66264	0.67406	0.55077	0.79835	0.89854	0.70452	0.87981	0.6907
4657144	4657.14	489.56	0.95481	0.95845	0.90031	0.91776	0.87058	0.80957	0.61168	0.89347	0.95235	0.97418	0.90357	0.92527	0.81305	0.77315	0.36125	0.62497	0.61103	0.59899	0.64861	0.9585	0.95566	0.95916	0.97552	0.96797	0.95317	0.9506	0.80532	0.82268	0.72382	0.73356	0.61959	0.47217	0.75893	0.8158	0.58218	0.4744	0.59274	0.54179	0.69193	0.8009	0.8824	0.87303	0.68336
4662397	4662.4	489.54	0.94112	0.94722	0.89711	0.95884	0.88839	0.79139	0.51627	0.83847	0.94398	0.97808	0.89928	0.91935	0.80361	0.74481	0.32323	0.63058	0.6059	0.54396	0.63521	0.91484	0.95298	0.93286	0.96239	0.94917	0.96138	0.9516	0.8126	0.81514	0.73792	0.6395	0.65432	0.41424	0.62054	0.59921	0.69732	0.83658	0.69038	0.59624	0.75817	0.75364	0.75678	0.83706	0.59662
4667652	4667.65	489.542	0.94602	0.94928	0.89957	0.92758	0.84299	0.77612	0.62203	0.88102	0.93632	0.9665	0.90131	0.918	0.81082	0.76543	0.35009	0.62858	0.58795	0.58855	0.69167	0.98604	0.95794	0.94958	0.97611	0.94603	0.96273	0.95655	0.81044	0.81281	0.72083	0.63458	0.78592	0.47141	0.75231	0.57936	0.58116	0.70816	0.68219	0.6373	0.68979	0.80731	0.81882	0.87721	0.70535
4672908	4672.91	489.556	0.953	0.95072	0.86279	0.93436	0.90411	0.89869	0.67105	0.83595	0.98557	0.97464	0.90003	0.92665	0.80978	0.73785	0.37242	0.62742	0.60931	0.57777	0.70753	0.95507	0.98789	0.95102	0.98108	0.95556	0.97332	0.958	0.81487	0.81799	0.75281	0.74157	0.86007	0.36242	0.80511	0.70193	0.70433	0.64022	0.62918	0.67968	0.8298	0.80108	0.76551	0.86268	0.73152
4678164	4678.16	489.55	0.96731	0.95418	0.90598	0.89687	0.85662	0.79626	0.59054	0.83137	0.94432	0.97232	0.91023	0.9211	0.8105	0.74565	0.37021	0.62592	0.55694	0.6196	0.6996	0.92019	0.96659	0.96062	0.977	0.96944	0.96372	0.94837	0.81932	0.81867	0.75784	0.67725	0.80981	0.52684	0.95609	0.64995	0.69898	0.65744	0.64886	0.50548	0.70617	0.86717	0.81985	0.92013	0.69002
4683422	4683.42	489.54	0.94031	0.94925	0.91932	0.90932	0.88934	0.74773	0.76928	0.84926	0.9398	0.96398	0.90377	0.91689	0.80556	0.73466	0.36484	0.62689	0.57743	0.51404	0.59292	0.91803	0.97102	0.94385	0.97369	0.95639	0.95511	0.93615	0.80873	0.80398	0.71085	0.67533	0.78571	0.56733	0.58863	0.69186	0.60756	0.45704	0.7104	0.51532	0.84528	0.7687	0.79562	0.80163	0.67776
4688675	4688.68	489.532	0.93926	0.96235	0.85979	0.94775	0.85481	0.53043	0.38824	0.86774	0.95716	0.98521	0.90631	0.92182	0.81242	0.75249	0.40521	0.63093	0.5547	0.56443	0.62556	0.91431	0.96617	0.96613	0.97136	0.96095	0.96694	0.95163	0.80938	0.817	0.7227	0.73636	0.66334	0.48993	0.7278	0.66011	0.88022	0.64737	0.75486	0.53857	0.77332	0.77245	0.75737	0.87441	0.63312
4693933	4693.93	489.545	0.94418	0.95029	0.8966	0.94223	0.93761	0.79188	0.68247	0.90707	0.9239	0.96129	0.9022	0.91788	0.80584	0.75439	0.3921	0.62419	0.58733	0.55665	0.74914	0.94531	0.94661	0.9655	0.97247	0.96839	0.96268	0.94	0.80726	0.81516	0.75154	0.73174	0.75755	0.65862	0.68195	0.70308	0.61644	0.63097	0.57131	0.63376	0.7711	0.82113	0.79471	0.86248	0.63866
4699187	4699.19	489.54	0.95501	0.94437	0.87416	0.94724	0.94248	0.76652	0.7005	0.85903	0.96031	0.97439	0.90553	0.91879	0.80491	0.7232	0.33516	0.63143	0.59963	0.50431	0.91204	0.86073	0.95587	0.94753	0.96704	0.96818	0.94973	0.95448	0.81347	0.8058	0.74595	0.67088	0.7482	0.43892	0.88844	0.61123	0.70783	0.51289	0.66938	0.60306	0.80689	0.78758	0.89092	0.85123	0.6569
4704442	4704.44	489.55	0.96596	0.94827	0.89379	0.90189	0.86963	0.66723	0.41825	0.79637	0.93835	0.96986	0.9133	0.92623	0.81402	0.76089	0.30681	0.62652	0.58701	0.48318	0.70948	0.92563	0.96127	0.95288	0.9795	0.94932	0.96425	0.95249	0.81967	0.81827	0.6944	0.69245	0.55254	0.51356	0.68459	0.65412	0.72551	0.82549	0.83529	0.63774	0.83479	0.78588	0.85436	0.91005	0.80796
4709696	4709.7	489.56	0.95812	0.95031	0.93429	0.90258	0.84659	0.68345	0.39823	0.83664	0.95155	0.96755	0.90582	0.92569	0.80867	0.76626	0.38186	0.63243	0.57352	0.58008	0.60997	0.90497	0.94948	0.96249	0.98066	0.97943	0.96925	0.94285	0.81772	0.81764	0.75682	0.65231	0.58217	0.62536	0.71599	0.76726	0.67637	0.5744	0.65837	0.75654	0.77392	0.79747	0.83121	0.88707	0.8517
4714954	4714.95	489.55	0.9564	0.93888	0.90458	0.94716	0.866	0.81662	0.76824	0.86462	0.96566	0.95695	0.90338	0.91705	0.80031	0.7486	0.32871	0.62976	0.58205	0.51276	0.58649	0.91118	0.9706	0.95524	0.96114	0.96402	0.9547	0.9394	0.80838	0.81932	0.71962	0.61142	0.55078	0.80141	0.62216	0.60244	0.787	0.5106	0.79773	0.65779	0.84911	0.90519	0.83759	0.84257	0.71376
4720208	4720.21	489.553	0.97018	0.95241	0.89518	0.93747	0.96451	0.61494	0.43361	0.90199	0.95447	0.98753	0.90395	0.92578	0.81376	0.75698	0.34865	0.63032	0.64463	0.5132	0.50788	0.93232	0.96547	0.96303	0.98027	0.95346	0.96111	0.95294	0.82003	0.82185	0.7014	0.6789	0.69181	0.56907	0.6819	0.74386	0.49227	0.53736	0.60662	0.65001	0.8194	0.82339	0.89393	0.87035	0.56382
4725463	4725.46	489.55	0.9584	0.95756	0.86559	0.92546	0.8436	0.55743	0.67864	0.88861	0.94496	0.97346	0.8998	0.92854	0.81246	0.76372	0.42175	0.62566	0.54449	0.50894	0.6646	0.95636	0.97439	0.95642	0.97085	0.94469	0.9715	0.94491	0.81305	0.82396	0.74832	0.64121	0.68919	0.50298	0.63715	0.72038	0.61867	0.41299	0.71717	0.52453	0.7843	0.82743	0.91514	0.84926	0.67156
4730721	4730.72	489.55	0.95799	0.95282	0.91305	0.94988	0.8448	0.8281	0.82712	0.85144	0.93394	0.96968	0.89674	0.91578	0.80371	0.72485	0.41893	0.62538	0.56508	0.5105	0.8705	0.94979	0.96442	0.95003	0.97218	0.93614	0.96557	0.94079	0.80948	0.81036	0.7655	0.7099	0.83783	0.95196	0.60995	0.6217	0.63794	0.56269	0.65588	0.57168	0.75197	0.80384	0.74746	0.85819	0.60733
4735973	4735.97	489.56	0.9643	0.94894	0.89845	0.956	0.87934	0.57279	0.40109	0.91125	0.94929	0.96256	0.90533	0.91277	0.81016	0.75629	0.34317	0.63485	0.60966	0.5009	0.72258	0.92931	0.9399	0.95629	0.96622	0.9587	0.96084	0.94326	0.81643	0.8117	0.69606	0.69717	0.55165	0.41449	0.43254	0.58575	0.73001	0.50021	0.74307	0.68886	0.73307	0.70882	0.84688	0.83962	0.64671
4741227	4741.23	489.56	0.95187	0.95625	0.8902	0.94279	0.86101	0.73277	0.60255	0.84101	0.9534	0.97041	0.90413	0.92438	0.80851	0.75005	0.40563	0.62489	0.57013	0.55725	0.79072	0.9089	0.94776	0.94863	0.96892	0.97137	0.9653	0.94389	0.81045	0.81412	0.7385	0.66687	0.60819	0.53484	0.66891	0.69001	0.50054	0.69867	0.7112	0.60353	0.74808	0.74167	0.72077	0.91889	0.62559
4746482	4746.48	489.55	0.96165	0.95332	0.89377	0.90353	0.88736	0.77562	0.92114	0.84903	0.97012	0.96214	0.89915	0.92352	0.80649	0.77321	0.37242	0.62715	0.52904	0.49348	0.67924	0.94384	0.96412	0.95923	0.97274	0.96987	0.9601	0.94617	0.81408	0.81687	0.73047	0.63048	0.47665	0.50881	0.75605	0.67962	0.68336	0.50541	0.71587	0.64366	0.77042	0.72971	0.73537	0.81903	0.78888
4751740	4751.74	489.543	0.95665	0.94958	0.92417	0.93955	0.90429	0.60731	0.80296	0.87487	0.95453	0.96955	0.90693	0.92186	0.8078	0.75669	0.41274	0.63186	0.55355	0.50076	0.69696	0.9162	0.95078	0.96591	0.96629	0.96229	0.95888	0.94305	0.81299	0.81474	0.77318	0.76976	0.6709	0.4839	0.68965	0.80492	0.65764	0.47218	0.5828	0.64458	0.66142	0.79257	0.78478	0.90244	0.62408
4756996	4757	489.545	0.96017	0.9504	0.91348	0.93405	0.94158	0.5254	0.71008	0.88436	0.92582	0.97419	0.90493	0.91531	0.80602	0.73075	0.37973	0.6294	0.59453	0.60024	0.56612	0.93527	0.95207	0.95776	0.96417	0.95197	0.95677	0.94098	0.81282	0.81428	0.7076	0.76732	0.83262	0.45784	0.41998	0.56274	0.84184	0.80428	0.68157	0.65071	0.75911	0.73969	0.79973	0.90353	0.60792
4762250	4762.25	489.54	0.96654	0.9611	0.90205	0.95909	0.81154	0.64683	0.39965	0.87714	0.92579	0.97725	0.90643	0.92424	0.81021	0.76249	0.38828	0.63358	0.60079	0.57613	0.58337	0.949	0.95953	0.95806	0.97235	0.96655	0.96499	0.94723	0.82149	0.82103	0.76352	0.74306	0.65275	0.43767	0.59331	0.68813	0.53076	0.47681	0.66482	0.65378	0.75632	0.74035	0.92691	0.90767	0.74864
4767504	4767.5	489.56	0.95966	0.95159	0.91484	0.93361	0.9904	0.74449	0.65415	0.85089	0.95443	0.95121	0.8992	0.92244	0.8055	0.73094	0.39117	0.63287	0.59923	0.56869	0.7311	0.90345	0.95104	0.95767	0.95806	0.95409	0.95439	0.93873	0.8109	0.81045	0.7396	0.73292	0.59133	0.51299	0.76669	0.97806	0.52058	0.50598	0.62269	1	0.74901	0.78223	0.79013	0.90225	0.73613
4772760	4772.76	489.557	0.96249	0.96144	0.91617	0.92513	0.90168	0.77095	0.36883	0.87243	0.96816	0.97316	0.90353	0.92377	0.80489	0.74226	0.40923	0.62878	0.59268	0.55144	0.74185	0.92027	0.9561	0.95404	0.97183	0.95427	0.97022	0.95075	0.80829	0.82027	0.73903	0.688	0.57445	0.45269	0.58568	0.68004	0.51199	0.63875	0.71223	0.73471	0.6716	0.85856	0.80371	0.8929	0.6648
4778018	4778.02	489.55	0.95262	0.94726	0.89773	0.89377	0.88973	0.84046	0.29871	0.86343	0.93907	0.97325	0.90671	0.92104	0.80847	0.7226	0.35296	0.63509	0.59318	0.57725	0.71628	0.96587	0.96463	0.97414	0.96888	0.96891	0.97313	0.96323	0.82092	0.81583	0.71164	0.75562	0.54952	0.56943	0.5588	0.69174	0.77867	0.51471	0.65097	0.46044	0.7868	0.76337	0.81331	0.88231	0.6817
4783276	4783.28	489.542	0.97792	0.95916	0.90345	0.91806	0.94778	0.68543	0.69252	0.81068	0.95188	0.96736	0.89902	0.92255	0.80902	0.76636	0.3781	0.62707	0.63336	0.51968	0.73675	0.91234	0.96211	0.96564	0.97335	0.95826	0.94861	0.93854	0.80754	0.82163	0.7381	0.74163	0.5346	0.42084	0.61174	0.70851	0.52178	0.53475	0.87903	0.54291	0.78092	0.84552	0.78684	0.85969	0.69884
4788530	4788.53	489.55	0.97452	0.95297	0.92632	0.89027	0.83703	0.73664	0.65278	0.89411	0.953	0.96734	0.90032	0.92772	0.81001	0.76849	0.3678	0.62383	0.61283	0.4931	0.68737	0.95862	0.96826	0.95634	0.97521	0.94685	0.96904	0.95001	0.81914	0.82141	0.71912	0.65746	0.62306	0.53441	0.50669	0.54374	0.54145	0.45625	0.59996	0.62011	0.77374	0.79691	0.87157	0.89192	0.60282
4793787	4793.79	489.56	0.93719	0.95155	0.92954	0.91554	0.89553	0.55975	0.61576	0.86976	0.97648	0.96547	0.90258	0.92354	0.80364	0.74568	0.35467	0.62902	0.59806	0.55306	0.51168	0.91597	0.96023	0.96375	0.97145	0.9726	0.96686	0.94408	0.81558	0.82134	0.76686	0.69977	0.62354	0.56918	0.58381	0.86875	0.62079	0.57144	0.65134	0.61579	0.74642	0.74645	0.78202	0.91645	0.75179
4799040	4799.04	489.55	0.9602	0.95381	0.93031	0.88294	0.8992	0.64512	0.54376	0.84929	0.97771	0.96631	0.89893	0.92379	0.8089	0.73193	0.35151	0.63169	0.58938	0.51469	0.80792	0.93697	0.96106	0.96459	0.96705	0.96533	0.9677	0.96336	0.81949	0.82073	0.76846	0.69262	0.67985	0.86181	0.5137	0.63017	0.96069	0.5868	0.65637	0.59616	0.77035	0.76667	0.70718	0.89069	0.64348
4804296	4804.3	489.55	0.96086	0.95492	0.90028	0.96043	0.9601	0.61918	0.41629	0.89695	0.96622	0.97576	0.90942	0.91994	0.80585	0.73118	0.3409	0.62489	0.58075	0.5501	0.80346	0.93982	0.96956	0.9601	0.96876	0.96298	0.96272	0.9457	0.81544	0.82496	0.71564	0.7005	0.62186	0.4465	0.68282	0.61013	0.7357	0.64259	0.72145	0.50025	0.7498	0.75013	0.81111	0.86662	0.65189
4809553	4809.55	489.532	0.95336	0.95557	0.88886	0.91031	0.9095	0.73555	0.46637	0.91983	0.95896	0.96606	0.911	0.92721	0.81447	0.73386	0.36291	0.6314	0.61635	0.45864	0.82419	0.9024	0.95422	0.96363	0.98447	0.97457	0.97534	0.96383	0.8264	0.82668	0.71689	0.69478	0.63602	0.46829	0.67445	0.67114	0.51662	0.47343	0.7151	0.71237	0.73826	0.79256	0.77019	0.91318	0.63058
4814805	4814.81	489.547	0.95169	0.95124	0.87397	0.94268	0.93184	0.59838	0.61423	0.84217	0.92563	0.98188	0.91115	0.93294	0.81773	0.72836	0.35978	0.63397	0.63678	0.52514	0.59299	0.9043	0.97519	0.96814	0.9857	0.95927	0.96983	0.96024	0.81072	0.82568	0.72685	0.66776	0.71993	0.42798	0.55713	0.84535	0.69236	0.57931	0.58052	0.53441	0.8354	0.73793	0.84475	0.90119	0.77029
4820060	4820.06	489.546	0.95348	0.95605	0.91855	0.93744	0.87764	0.57763	0.39883	0.82587	0.96698	0.97811	0.912	0.92661	0.81123	0.75619	0.36647	0.6253	0.60845	0.52227	0.54223	0.92775	0.96211	0.95273	0.98707	0.97947	0.97328	0.9493	0.81233	0.82122	0.74117	0.74196	0.68327	0.45727	0.49615	0.68123	0.66765	0.43923	0.59992	0.4596	0.82958	0.78398	0.89723	0.87058	0.62896
4825320	4825.32	489.55	0.94017	0.96204	0.89708	0.99436	0.93863	0.51983	0.58308	0.88847	0.95582	0.98544	0.90099	0.92424	0.81139	0.73781	0.38876	0.62785	0.60003	0.56119	0.62668	0.96151	0.95965	0.96195	0.97427	0.96903	0.96901	0.9541	0.82281	0.82558	0.74149	0.71095	0.86584	0.45402	0.76897	0.62823	0.67041	0.64443	0.62607	0.73338	0.74559	0.80702	0.79079	0.91549	0.67953
4830574	4830.57	489.54	0.95648	0.95923	0.92447	0.96073	0.92315	0.54923	0.44179	0.91556	0.91826	0.97234	0.90273	0.92753	0.80953	0.74251	0.41936	0.62889	0.61012	0.46475	0.71822	0.9198	0.94102	0.96778	0.97085	0.96108	0.96363	0.9541	0.81496	0.82945	0.73728	0.66481	0.78538	0.44543	0.45566	0.59626	0.53678	0.57726	0.54487	0.54223	0.79519	0.7774	0.7723	0.87268	0.68348
4835831	4835.83	489.55	0.96253	0.95703	0.9329	0.93872	0.86131	0.74947	0.42065	0.85118	0.93762	0.97624	0.90504	0.93196	0.81601	0.7712	0.38378	0.62617	0.55929	0.49583	0.60113	0.95217	0.96959	0.95674	0.97489	0.9617	0.97321	0.95833	0.82334	0.82481	0.76923	0.69123	0.55443	0.47637	0.53831	0.61302	0.7505	0.54502	0.78664	0.63261	0.72468	0.92404	0.86386	0.80711	0.63354
4841087	4841.09	489.55	0.95702	0.95436	0.9425	0.9395	0.92536	0.44333	0.46025	0.89435	0.93921	0.9674	0.90677	0.92554	0.80097	0.7738	0.34633	0.62259	0.58936	0.55098	0.77983	0.93208	0.95477	0.97447	0.96932	0.9641	0.96765	0.95645	0.80769	0.81881	0.72181	0.66976	0.71674	0.53082	0.60783	0.77882	0.50735	0.5279	0.69721	0.58791	0.79994	0.81137	0.78384	0.89823	0.67924
4846344	4846.34	489.559	0.95182	0.95316	0.91031	0.92664	0.83388	0.69922	0.57064	0.85553	0.93324	0.97412	0.90523	0.92682	0.80966	0.76227	0.3907	0.62582	0.61251	0.50516	0.42706	0.93512	0.9457	0.97467	0.97293	0.97221	0.97498	0.95665	0.81724	0.8177	0.741	0.67763	0.73399	0.31725	0.59478	0.72158	0.49301	0.49266	0.50104	0.53723	0.82001	0.79209	0.82892	0.85193	0.72701
4851599	4851.6	489.551	0.95374	0.95545	0.87364	0.92901	0.84867	0.44879	0.57691	0.88405	0.94894	0.96835	0.90542	0.92097	0.80549	0.7506	0.39284	0.62004	0.56351	0.46594	0.6387	0.89318	0.96453	0.96567	0.95888	0.9554	0.96245	0.94782	0.81589	0.81142	0.70753	0.70502	0.50015	0.59411	0.64138	0.56723	0.61767	0.53681	0.59821	0.7472	0.77074	0.85551	0.71381	0.9001	0.68356
4856855	4856.85	489.56	0.97227	0.95091	0.93328	0.93178	0.91089	0.54525	0.53992	0.85576	0.9623	0.96756	0.90342	0.92654	0.80789	0.74553	0.3444	0.62674	0.59325	0.57932	0.41303	0.89861	0.95775	0.96811	0.96977	0.96566	0.97019	0.95021	0.82571	0.82496	0.71499	0.72818	0.51941	0.39443	0.3966	0.6207	0.63478	0.36733	0.67273	0.63743	0.88428	0.86571	0.74747	0.89443	0.679
4862110	4862.11	489.55	0.9581	0.95445	0.92572	0.9392	0.86832	0.62961	0.35167	0.86537	0.94663	0.97701	0.90106	0.92917	0.81345	0.72204	0.43119	0.63677	0.61979	0.58334	0.57078	0.91928	0.97269	0.9704	0.96631	0.96222	0.97026	0.9575	0.82277	0.83093	0.7342	0.69549	0.64052	0.44348	0.59196	0.63862	0.717	0.59946	0.63108	0.65763	0.71316	0.81221	0.87766	0.87699	0.65029
4867363	4867.36	489.569	0.96556	0.94436	0.90027	0.93541	0.87337	0.71307	0.51855	0.87175	0.9491	0.97696	0.90571	0.92876	0.81329	0.76345	0.49829	0.62955	0.61284	0.52828	0.79265	0.91062	0.97859	0.94999	0.98325	0.95901	0.96701	0.9472	0.81847	0.8142	0.70788	0.8528	0.81759	0.36521	0.48063	0.78802	0.56932	0.81865	0.69064	0.63414	0.75557	0.83474	0.84026	0.91065	0.63739
4872619	4872.62	489.569	0.94779	0.95485	0.90152	0.9331	0.85646	0.71364	0.38286	0.87421	0.93219	0.97419	0.91511	0.92902	0.81306	0.75013	0.37541	0.62886	0.58385	0.47594	0.56786	0.95748	0.96392	0.95932	0.97515	0.97828	0.97243	0.9579	0.82466	0.83001	0.74851	0.73274	0.52817	0.25013	0.45841	0.58707	0.62507	0.4551	0.73496	0.6081	0.73896	0.77504	0.83003	0.88188	0.5807
4877872	4877.87	489.566	0.94581	0.95009	0.92556	0.9289	0.87838	0.69161	0.57806	0.81006	0.93892	0.97537	0.90381	0.92816	0.81099	0.73008	0.37922	0.6255	0.53873	0.52035	0.64277	0.89709	0.9619	0.95158	0.97143	0.97623	0.97039	0.95234	0.81367	0.82446	0.73873	0.67012	0.6261	0.62553	0.56283	0.61326	0.5621	0.49228	0.76483	0.59044	0.77449	0.81328	0.87047	0.835	0.79171
4883128	4883.13	489.56	0.96335	0.96247	0.89087	0.93266	0.95374	0.53967	0.56485	0.84618	0.96277	0.96615	0.91459	0.92776	0.81754	0.72367	0.40769	0.63307	0.61592	0.52143	0.66071	0.9481	0.9688	0.96417	0.98178	0.97536	0.96848	0.95201	0.81639	0.82397	0.74863	0.72329	0.53446	0.40292	0.45784	0.59611	0.62233	0.88678	0.56332	0.76607	0.78716	0.81973	0.90109	0.9045	0.66166
4888384	4888.38	489.551	0.96779	0.95207	0.89434	0.90967	0.91826	0.74254	0.39481	0.87712	0.94939	0.97277	0.91377	0.93144	0.81296	0.75365	0.4027	0.631	0.63034	0.55773	0.5975	0.95761	0.96251	0.96365	0.97878	0.97684	0.97982	0.96005	0.81881	0.8326	0.74285	0.68846	0.45246	0.65863	0.50257	0.72862	0.62908	0.50396	0.66597	0.76125	0.65808	0.8262	0.90214	0.90347	0.82688
4893640	4893.64	489.55	0.94875	0.96434	0.87688	0.91196	0.85049	0.68967	0.44087	0.87171	0.94249	0.97386	0.90749	0.9308	0.81241	0.76771	0.40628	0.62954	0.61404	0.49539	0.86371	0.92	0.9632	0.96662	0.97692	0.96058	0.96953	0.95521	0.81474	0.81904	0.73696	0.68733	0.53782	0.39538	0.68586	0.57929	0.63269	0.36437	0.68317	0.51342	0.7213	0.78374	0.8472	0.9163	0.51586
4898894	4898.89	489.54	0.96625	0.96457	0.85069	0.95958	0.86403	0.61275	0.3806	0.8399	0.95097	0.98188	0.90307	0.92592	0.81376	0.78505	0.41661	0.63161	0.58974	0.50879	0.71454	0.99017	0.9648	0.97392	0.98189	0.95442	0.97989	0.9568	0.81916	0.82545	0.76798	0.7897	0.52695	0.42125	0.59752	0.64928	0.63246	0.55607	0.56079	0.57868	0.69455	0.81823	0.79295	0.83775	0.63975
4904152	4904.15	489.55	0.96614	0.97012	0.91632	0.96605	0.87007	0.71567	0.5665	0.85718	0.95875	0.98912	0.90056	0.93619	0.81139	0.76926	0.38823	0.62606	0.58691	0.55687	0.78773	0.93523	0.97752	0.95716	0.97807	0.99539	0.97964	0.96199	0.82679	0.82712	0.74258	0.78858	0.4636	0.36447	0.60484	0.67512	0.64898	0.62836	0.59625	0.59549	0.75403	0.8294	0.79088	0.89901	0.60017
4909409	4909.41	489.559	0.95789	0.95758	0.89123	0.97195	0.84941	0.64055	0.27532	0.87634	0.96932	0.97021	0.90617	0.93276	0.81141	0.72137	0.4327	0.62815	0.60713	0.58603	0.56684	0.92156	0.96547	0.95985	0.97671	0.96154	0.96967	0.94851	0.82728	0.82581	0.77682	0.7685	0.48613	0.49388	0.56273	0.88481	0.67047	0.55651	0.68456	0.545	0.74204	0.82261	0.7863	0.85939	0.7332
4914664	4914.66	489.558	0.959	0.95752	0.92361	0.91832	0.96561	0.7063	0.42295	0.95278	0.96267	0.96603	0.90226	0.9298	0.80899	0.73412	0.44223	0.63545	0.5995	0.48716	0.74333	0.90498	0.95233	0.96695	0.97415	0.96505	0.96722	0.95836	0.8222	0.82475	0.69381	0.73824	0.62508	0.57624	0.68244	0.75989	0.63384	0.44141	0.69265	0.64756	0.82192	0.93351	0.93321	0.9072	0.79732
4919919	4919.92	489.55	0.94889	0.95398	0.90395	0.96195	0.87558	0.63828	0.49543	0.87125	0.93654	0.96424	0.90431	0.9219	0.80914	0.73713	0.34003	0.62623	0.5738	0.54396	0.73993	0.95117	0.96534	0.96202	0.9741	0.96775	0.97431	0.96041	0.8195	0.82054	0.76336	0.74411	0.64741	0.48207	0.51087	0.66092	0.47878	0.46507	0.79329	0.49648	0.80428	0.82301	0.7919	0.89776	0.81781
4925175	4925.18	489.55	0.94967	0.96017	0.92222	0.93217	0.91224	0.72522	0.62212	0.93586	0.9709	0.9776	0.91005	0.93212	0.81123	0.7242	0.38687	0.62774	0.592	0.57126	0.52316	0.95122	0.96613	0.974	0.96832	0.97617	0.97854	0.96119	0.81716	0.82245	0.75206	0.69817	0.66741	0.39157	0.70891	0.53739	0.70103	0.57785	0.55316	0.52441	0.77043	0.91326	0.83558	0.83947	0.77109
4930430	4930.43	489.56	0.96365	0.961	0.90576	0.90306	0.87634	0.49556	0.77822	0.89739	0.98673	0.97174	0.91007	0.92975	0.80382	0.71555	0.38829	0.62806	0.56704	0.54634	0.63071	0.90255	0.9697	0.96636	0.9752	0.97977	0.9787	0.94733	0.81866	0.81552	0.73147	0.64483	0.46527	0.52192	0.65024	0.71375	0.49327	0.5528	0.66764	0.48581	0.71211	0.88875	0.78496	0.96361	0.73168
4935685	4935.69	489.56	0.96682	0.97096	0.89196	0.90894	0.88057	0.70766	0.37007	0.8206	0.95495	0.97811	0.90803	0.9254	0.81511	0.7588	0.41209	0.62812	0.61534	0.50579	0.79267	0.90971	0.96388	0.9639	0.97676	0.983	0.97846	0.97491	0.81832	0.82071	0.7127	0.77085	0.54368	0.40226	0.77735	0.72054	0.51994	0.58823	0.68259	0.54128	0.78903	0.74912	0.86516	0.8602	0.66971
4940941	4940.94	489.56	0.96941	0.95993	0.88886	0.93511	0.86895	0.77278	0.55282	0.83873	0.93308	0.96804	0.90542	0.92735	0.81296	0.74717	0.3886	0.62276	0.5766	0.51824	0.88211	0.93291	0.93937	0.96649	0.97274	0.95483	0.97241	0.96351	0.82052	0.82166	0.69625	0.75728	0.53386	0.48886	0.56004	0.91146	0.69964	0.70685	0.71543	0.51875	0.80759	0.80047	0.72174	0.92151	0.65085
4946199	4946.2	489.56	0.95381	0.95468	0.88856	0.9161	0.81988	0.47928	0.69701	0.88733	0.92347	0.97458	0.91066	0.92435	0.81494	0.75416	0.39544	0.62893	0.57642	0.48487	0.68315	0.9509	0.96667	0.96103	0.97792	0.97813	0.97087	0.9637	0.81916	0.82558	0.70838	0.65455	0.80288	0.40941	0.62208	0.62905	0.63822	0.56735	0.60768	0.79027	0.88599	0.768	0.81288	0.90564	0.75172
4951452	4951.45	489.56	0.95053	0.96615	0.9275	0.92844	0.88893	0.52292	0.62473	0.88441	0.96442	0.97249	0.89817	0.93093	0.81102	0.7944	0.41897	0.62971	0.5714	0.58969	0.6091	0.92421	0.9468	0.95704	0.9821	0.97014	0.96959	0.96406	0.81933	0.81931	0.75861	0.7119	0.51362	0.50886	0.8682	0.70303	0.65658	0.50314	0.65532	0.56656	0.82146	0.91766	0.83631	0.9372	0.7518
4956710	4956.71	489.572	0.96365	0.95829	0.90896	0.93496	0.87455	0.68665	0.19347	0.84913	0.93722	0.97174	0.90589	0.92711	0.80562	0.76763	0.3643	0.62706	0.57864	0.5491	0.67969	0.93461	0.96072	0.97198	0.9719	0.94915	0.97007	0.96474	0.82169	0.82922	0.74542	0.67328	0.56868	0.57992	0.64833	0.65219	0.68376	0.63072	0.65786	0.48729	0.73216	0.75296	0.78632	0.86858	0.65099
4961966	4961.97	489.57	0.96901	0.96908	0.92262	0.93025	0.94532	0.95245	0.32653	0.88207	0.97881	0.97398	0.90169	0.93281	0.81227	0.76735	0.42551	0.62753	0.57279	0.60695	0.61663	0.89205	0.96607	0.97174	0.97565	0.96983	0.97895	0.9526	0.81866	0.82883	0.72608	0.74998	0.64625	0.54409	0.54802	0.62909	0.64125	0.64486	0.62855	0.57049	0.73563	0.81342	0.89995	0.92081	0.73363
4967225	4967.23	489.57	0.97048	0.97073	0.89467	0.95751	0.95418	0.57598	0.49292	0.80218	0.94628	0.95754	0.90905	0.9334	0.81808	0.77796	0.37485	0.6341	0.59496	0.49743	0.58841	0.94452	0.9623	0.96795	0.97515	0.98138	0.97685	0.96284	0.83517	0.82934	0.75601	0.68901	0.49004	0.34903	0.55862	0.67605	0.80562	0.48925	0.63811	0.60285	0.89484	0.7861	0.81641	0.83726	0.69565
4972482	4972.48	489.57	0.95406	0.95278	0.92889	0.94138	0.85563	0.52187	0.99309	0.87933	0.95539	0.97769	0.90266	0.93252	0.80648	0.74654	0.40298	0.63171	0.59903	0.53028	0.64646	0.87667	0.96005	0.97343	0.97693	0.95486	0.97409	0.95514	0.824	0.82467	0.74477	0.68776	0.6311	0.43259	0.57211	0.58125	0.59476	0.59903	0.67079	0.68246	0.76785	0.79497	0.82915	0.8878	0.73179
4977739	4977.74	489.58	0.94618	0.95142	0.91903	0.94572	0.89886	0.7233	0.39408	0.83215	0.95527	0.96557	0.90753	0.92675	0.80136	0.71983	0.42938	0.62498	0.5381	0.60875	0.6028	0.91132	0.94846	0.95403	0.95787	0.95216	0.97303	0.95587	0.82166	0.81618	0.71805	0.69929	0.83451	0.39116	0.4743	0.58783	0.63163	0.743	0.6875	0.54132	0.72645	0.7913	0.70708	0.91747	0.62697
4982994	4982.99	489.575	0.9479	0.95329	0.92274	0.91702	0.88732	0.69344	0.57833	0.81389	0.95553	0.96517	0.90752	0.92806	0.81045	0.75508	0.44226	0.6355	0.58852	0.56671	0.77717	0.93355	0.97152	0.94504	0.969	0.95623	0.9661	0.95582	0.82315	0.82057	0.75997	0.70433	0.52502	0.35931	0.72164	0.78135	0.51901	0.57905	0.59343	0.63003	0.69333	0.85101	0.91866	0.86995	0.5788
4988251	4988.25	489.57	0.94924	0.95464	0.8825	0.94391	0.89616	0.71232	0.5627	0.81753	0.9344	0.96964	0.90551	0.92157	0.80842	0.75838	0.46348	0.63443	0.62603	0.54431	0.73244	0.90338	0.96405	0.96298	0.9785	0.97266	0.97597	0.96061	0.82431	0.82295	0.7207	0.71014	0.45254	0.62277	0.63186	0.63698	0.4357	0.59602	0.61324	0.56523	0.83107	0.77056	0.81021	0.89383	0.7255
4993504	4993.5	489.57	0.96287	0.94642	0.86531	0.92571	0.88369	0.46	0.5295	0.88433	0.93568	0.97498	0.91368	0.93247	0.81697	0.77284	0.48104	0.6318	0.59366	0.52225	0.70374	0.93899	0.95708	0.96701	0.97466	0.95815	0.97061	0.95708	0.82724	0.83284	0.74165	0.71336	0.5876	0.51702	0.56989	0.6308	0.64778	0.54105	0.61917	0.54646	0.77631	0.90696	0.81531	0.85654	0.51846
4998759	4998.76	489.577	0.96268	0.96479	0.92402	0.93634	0.87134	0.4363	0.51514	0.89778	0.93511	0.98404	0.90778	0.92454	0.80943	0.74611	0.4288	0.62385	0.60999	0.49232	0.58078	0.97296	0.95689	0.9778	0.97769	0.95796	0.9721	0.95688	0.82559	0.8278	0.77392	0.71227	0.6265	0.58122	0.69336	0.56592	0.75724	0.62337	0.79404	0.57869	0.80542	0.78662	0.76448	0.88904	0.64185
5004014	5004.01	489.575	0.96269	0.94939	0.88547	0.96636	0.85716	0.62911	0.59403	0.88639	0.94815	0.97064	0.90632	0.93474	0.80474	0.76017	0.47165	0.62987	0.60068	0.5636	0.60749	0.9229	0.95551	0.95665	0.97539	0.9701	0.9719	0.94682	0.82569	0.83355	0.75502	0.68752	0.51185	0.37542	0.44921	0.67907	0.56855	0.56816	0.68345	0.58165	0.68558	0.74684	0.88031	0.90246	0.644
5009269	5009.27	489.578	0.96526	0.94826	0.91562	0.89591	0.91279	0.5004	0.4774	0.84136	0.96727	0.97728	0.90721	0.93131	0.80579	0.75385	0.39768	0.63211	0.57246	0.48947	0.66755	0.94212	0.97038	0.95419	0.97606	0.98237	0.97939	0.96791	0.81919	0.81579	0.74041	0.66564	0.48254	0.45751	0.77478	0.84509	0.64038	0.62372	0.68104	0.56585	0.71587	0.80888	0.88661	0.90562	0.52207
5014524	5014.52	489.57	0.95895	0.96385	0.86827	0.95517	0.93633	0.59901	0.77288	0.85603	0.95475	0.9781	0.91163	0.93706	0.81629	0.75246	0.51568	0.64043	0.60058	0.53089	0.59129	0.92222	0.95684	0.97975	0.98953	0.98628	0.98161	0.97176	0.8371	0.83471	0.75901	0.77131	0.4812	0.35388	0.35799	0.64234	0.64838	0.45739	0.57993	0.66433	0.86534	0.8285	0.8994	0.94185	0.82754
5019779	5019.78	489.57	0.96146	0.95755	0.89708	0.92706	0.9706	0.57891	0.51206	0.87429	0.98266	0.98555	0.91167	0.93576	0.81675	0.79005	0.4102	0.63442	0.52175	0.53628	0.47873	0.88909	0.97519	0.97202	0.98173	0.95643	0.98217	0.97079	0.8305	0.8365	0.75619	0.74551	0.58586	0.37925	0.48589	0.70909	0.54967	0.50419	0.60961	0.77004	0.69296	0.88012	0.72704	0.94141	0.60278
5025035	5025.03	489.57	0.96725	0.95048	0.896	0.96061	0.92389	0.61001	0.4184	0.86093	0.94569	0.97115	0.90917	0.93599	0.80738	0.7776	0.45364	0.63011	0.55721	0.57948	0.60594	0.969	0.96732	0.96739	0.98568	0.96455	0.98626	0.9548	0.82679	0.82878	0.76008	0.70721	0.59609	0.7558	0.4725	0.73422	0.6475	0.51421	0.65819	0.5125	0.78957	0.84091	0.78718	0.88087	0.68412
5030292	5030.29	489.58	0.95248	0.95879	0.85857	0.90187	0.91994	0.71209	0.46378	0.78419	0.97559	0.97545	0.91031	0.93443	0.81338	0.77379	0.43683	0.62702	0.5908	0.53729	0.72297	0.93664	0.95398	0.97339	0.97136	0.97447	0.97316	0.95345	0.82997	0.82829	0.75829	0.80857	0.70122	0.38059	0.52776	0.68748	0.92934	0.49823	0.66173	0.55898	0.70623	0.77929	0.85189	0.87512	0.52351
5035548	5035.55	489.58	0.96752	0.95619	0.9097	0.91902	0.91419	0.50249	0.6616	0.839	0.9174	0.97847	0.90871	0.93544	0.81235	0.74561	0.43116	0.63468	0.55121	0.52664	0.63787	0.88583	0.97117	0.95726	0.97926	0.96714	0.96655	0.97678	0.82128	0.81995	0.75027	0.69415	0.4799	0.55252	0.49237	0.78408	0.50768	0.5833	0.69737	0.58419	0.78634	0.8756	0.86321	0.93089	0.60339
5040802	5040.8	489.573	0.96024	0.95912	0.92031	0.9495	0.90673	0.86741	0.53695	0.83547	0.96924	0.99123	0.91535	0.93526	0.81661	0.76764	0.41006	0.63414	0.61973	0.49309	0.60274	0.93102	0.96888	0.98184	0.98011	0.98679	0.98406	0.95786	0.83669	0.83585	0.75392	0.71685	0.57412	0.43909	0.73557	0.84502	0.71741	0.60192	0.76093	0.51097	0.83714	0.82887	0.81863	0.91054	0.70981
5046055	5046.06	489.58	0.97168	0.95459	0.87571	0.93114	0.84999	0.61249	0.61802	0.84329	0.94072	0.97958	0.91052	0.93458	0.81219	0.77594	0.41335	0.63523	0.60429	0.50182	0.6913	0.94687	0.96042	0.96794	0.98092	0.95643	0.97383	0.95608	0.82222	0.82973	0.7363	0.68106	0.51748	0.34662	0.43982	0.76746	0.46186	0.55603	0.72488	0.59936	0.79331	0.77488	0.7929	0.90019	0.58202
5051311	5051.31	489.588	0.94579	0.95476	0.89643	0.93448	0.88781	0.78287	0.5995	0.88039	0.95313	0.97844	0.91499	0.94298	0.81396	0.78574	0.44163	0.62503	0.60206	0.58145	0.6269	0.91309	0.97628	0.97212	0.98602	0.97703	0.98412	0.97144	0.82985	0.83465	0.75069	0.75491	0.59817	0.64265	0.57897	0.74287	0.66845	0.57397	0.64094	0.87581	0.77337	0.80545	0.80743	0.89346	0.62256
5056567	5056.57	489.589	0.96364	0.96196	0.89012	0.94854	0.93309	0.56691	0.47082	0.85128	0.95254	0.97147	0.90455	0.93676	0.80816	0.78014	0.45808	0.63184	0.58917	0.55964	0.59619	0.96928	0.96089	0.9652	0.98054	0.98444	0.98197	0.95798	0.82678	0.82987	0.75446	0.67852	0.69851	0.441	0.53091	0.60427	0.58669	0.47766	0.81992	0.60971	0.85082	0.79729	0.8189	0.95219	0.65174
5061824	5061.82	489.576	0.96094	0.95781	0.92923	0.9499	0.91966	0.50493	0.70293	0.83908	0.94578	0.96779	0.90821	0.93296	0.80463	0.76491	0.48733	0.6286	0.59587	0.52098	0.65301	0.89058	0.97157	0.96215	0.97505	0.97232	0.97612	0.96019	0.82727	0.83296	0.78059	0.77524	0.56944	0.73659	0.66646	0.77903	0.78502	0.6747	0.69382	0.78801	0.77103	0.83211	0.80228	0.87261	0.69624
5067080	5067.08	489.58	0.95946	0.95124	0.87083	0.96361	0.87797	0.95042	0.73487	0.88558	0.96299	0.97815	0.91231	0.94045	0.81519	0.72756	0.53598	0.63233	0.58113	0.49525	0.52529	0.961	0.9785	0.96594	0.9751	0.97801	0.97299	0.9718	0.82741	0.82934	0.75597	0.66268	0.60031	0.48992	0.66749	0.74355	0.85322	0.62585	0.66013	0.54381	0.72166	0.81345	0.7995	0.92563	0.69856
5072333	5072.33	489.571	0.96886	0.95822	0.90849	0.94256	0.89098	0.65002	0.5823	0.86382	0.92973	0.97376	0.91418	0.93934	0.8139	0.75231	0.43426	0.63055	0.60193	0.54293	0.85918	0.92335	1	0.96513	0.98897	0.96811	0.98566	0.96974	0.82554	0.84024	0.73586	0.80742	0.62098	0.38873	0.71868	0.58279	0.48629	0.5865	0.76377	0.57206	0.80235	0.88205	0.77682	0.93724	0.79778
5077589	5077.59	489.589	0.96595	0.96572	0.88051	0.95624	0.87599	0.77306	0.58141	0.86064	0.93288	0.97772	0.91307	0.9377	0.82178	0.76109	0.46603	0.63108	0.60326	0.49458	0.52706	0.92504	0.97512	0.9626	0.98409	0.9818	0.97448	0.96844	0.82314	0.83114	0.77218	0.78569	0.70985	0.36907	0.48626	0.69932	0.5906	0.53808	0.68799	0.60864	0.88911	0.8404	0.91953	0.93002	0.78746
5082846	5082.85	489.586	0.94107	0.95773	0.86203	0.95665	0.89558	0.83693	0.46645	0.81167	0.97804	0.97144	0.90881	0.93684	0.81844	0.77563	0.4976	0.62522	0.56502	0.5832	0.81046	0.93096	0.95794	0.97275	0.98371	0.95993	0.97895	0.96155	0.81999	0.83664	0.75361	0.69629	0.73534	0.3906	0.54154	0.60856	0.6702	0.6493	0.63393	0.59634	0.81019	0.86086	0.86911	0.88781	0.68298
5088102	5088.1	489.58	0.95706	0.97172	0.89333	0.97459	0.86595	0.70261	0.6932	0.90306	0.97309	0.97275	0.91316	0.94305	0.82223	0.77455	0.37469	0.62981	0.64292	0.5229	0.57215	0.95802	0.96764	0.96353	0.98812	0.97557	0.98027	0.9759	0.82818	0.83427	0.7666	0.77767	0.64153	0.77145	0.56532	0.70249	0.73849	0.45038	0.72199	0.65563	0.79412	0.83836	0.88452	0.90756	0.73619
5093359	5093.36	489.579	0.9617	0.95641	0.90247	0.89462	0.87986	0.60344	0.45627	0.86279	0.9749	0.98225	0.91061	0.93653	0.81449	0.77251	0.42251	0.62737	0.59891	0.57728	0.58933	0.95217	0.96246	0.98455	0.97822	0.97748	0.97985	0.96743	0.82657	0.83212	0.71672	0.79043	0.64673	0.58795	0.50381	0.67943	0.67461	0.72624	0.649	0.64348	0.79481	0.86732	0.83332	0.90576	0.79919
5098613	5098.61	489.58	0.97277	0.95896	0.93079	0.94101	0.92819	0.57852	0.71387	0.85386	0.97467	0.97178	0.90871	0.93778	0.81055	0.76087	0.47718	0.63101	0.58306	0.49584	0.76064	0.90615	0.96375	0.95965	0.97645	0.97879	0.98599	0.96873	0.82344	0.82743	0.73672	0.71447	0.5737	0.49111	0.80635	0.62821	0.70684	0.52048	0.63664	0.55716	0.83512	0.85122	0.80035	0.88853	0.77252
5103868	5103.87	489.59	0.9665	0.95992	0.92512	0.94271	0.91646	0.689	0.51356	0.84848	0.94115	0.96942	0.91594	0.93527	0.81486	0.75728	0.43391	0.62957	0.59986	0.57013	0.52652	0.97712	0.96727	1	0.98156	0.98953	0.97989	0.97226	0.82928	0.82695	0.74799	0.70453	0.68546	0.59095	0.50374	0.80853	0.65715	0.45862	0.80382	0.54886	0.81079	0.82916	0.8164	0.91303	0.62826
5109123	5109.12	489.583	0.96271	0.96103	0.8785	0.96515	0.95313	0.705	0.73046	0.85907	0.95346	0.9735	0.91465	0.93585	0.81412	0.78364	0.45705	0.62936	0.59117	0.56461	0.58938	0.92325	0.96839	0.96427	0.98269	0.9835	0.9794	0.97339	0.82882	0.83024	0.73565	0.69194	0.74573	0.41807	0.95824	0.73821	0.66674	0.62585	0.60545	0.53339	0.71969	0.78415	0.75743	0.91304	0.90946
5114379	5114.38	489.579	0.96438	0.96779	0.89968	0.94752	0.8433	0.77267	0.55592	0.89196	0.94943	0.98408	0.90603	0.93599	0.8189	0.74671	0.59049	0.63139	0.6266	0.54618	0.63647	0.92144	0.9532	0.96594	0.97665	0.95644	0.98272	0.95871	0.82883	0.83285	0.73267	0.65816	0.61291	0.51571	0.63033	0.74082	0.81286	0.58359	0.62287	0.53274	0.81352	0.86211	0.77636	0.90017	0.69819
5119632	5119.63	489.58	0.9833	0.9645	0.92708	0.93924	0.88389	0.59178	0.68924	0.89091	0.96769	0.9774	0.90925	0.93527	0.81052	0.74826	0.3906	0.63466	0.60921	0.58222	0.66871	0.93712	0.96932	0.95992	0.9728	0.96289	0.97711	0.96778	0.8353	0.83688	0.78716	0.76422	0.55739	0.44574	0.72601	0.80608	0.53237	0.70568	0.57356	0.42733	0.82878	0.90274	0.7892	0.9253	0.61559
5124887	5124.89	489.58	0.95583	0.96017	0.8885	0.94009	0.89019	0.78062	0.71807	0.8978	0.96891	0.96463	0.91118	0.93676	0.81629	0.76476	0.42043	0.63224	0.56461	0.59799	0.83769	0.91872	0.95449	0.97253	0.98262	0.99373	0.97269	0.96656	0.82995	0.82929	0.73302	0.69734	0.61891	0.42243	0.75348	0.67308	0.61168	0.51265	0.83586	0.54748	0.80136	0.76155	0.75161	0.97533	0.72426
5130144	5130.14	489.59	0.97253	0.95468	0.92619	0.94154	0.87564	0.62147	0.49467	0.83029	0.9628	0.97942	0.90759	0.9314	0.81311	0.75179	0.47896	0.62842	0.59473	0.53348	0.68915	0.91146	0.95155	0.96954	0.96722	0.96196	0.97455	0.96032	0.8274	0.83141	0.73809	0.70457	0.56275	0.69532	0.67637	0.7472	0.57627	0.63722	0.54697	0.63463	0.71997	0.87072	0.84956	0.86932	0.66828
5135398	5135.4	489.59	0.96661	0.96621	0.90073	0.96214	0.93831	0.78231	0.54883	0.83046	0.94043	0.98042	0.9097	0.93219	0.81742	0.73351	0.44945	0.6225	0.62251	0.50832	0.71056	0.9587	0.95541	0.95231	0.96959	0.96586	0.972	0.96094	0.82078	0.82892	0.71282	0.67081	0.8848	0.34316	0.46509	0.80646	0.72931	0.58473	0.75209	0.5095	0.82082	0.86857	0.88524	0.87026	0.64814
5140654	5140.65	489.588	0.96961	0.9628	0.90788	0.92884	0.93866	0.75874	0.38762	0.83369	0.94642	0.97154	0.91173	0.93907	0.81555	0.77215	0.46141	0.6282	0.6269	0.55085	0.51025	1	0.95837	0.96057	0.97883	0.97609	0.97664	0.97049	0.82047	0.83031	0.745	0.71447	0.72557	0.56922	0.50667	0.81601	0.78652	0.60702	0.69911	0.56524	0.76717	0.81897	0.88048	0.86564	0.67712
5145911	5145.91	489.59	0.96476	0.95757	0.9161	0.96145	0.89927	0.54606	0.48064	0.91172	0.95783	0.96766	0.90224	0.93047	0.81132	0.77191	0.44834	0.62581	0.62096	0.50723	0.73538	0.95059	0.96341	0.96029	0.96517	0.95942	0.97194	0.96237	0.82478	0.82404	0.74408	0.7381	0.43641	0.57152	0.38655	0.60653	0.69883	0.55999	0.60081	0.52613	0.73701	0.90173	0.90108	0.88904	0.7659
5151166	5151.17	489.59	0.96771	0.95898	0.92486	0.92559	0.9588	0.58372	0.52478	0.88707	0.96618	0.97262	0.90569	0.93613	0.81182	0.77828	0.38084	0.6214	0.60856	0.58969	0.71293	0.92396	0.96276	0.95207	0.96998	0.95267	0.97005	0.96364	0.82724	0.83441	0.75108	0.7838	0.81274	0.49038	0.67629	0.67982	0.47864	0.41292	0.66929	0.74131	0.78251	0.84979	0.80948	0.91422	0.58852
5156419	5156.42	489.589	0.96146	0.96146	0.9585	0.9208	0.97342	0.81957	0.57149	0.80446	0.98499	0.97342	0.90363	0.93677	0.80985	0.7487	0.45031	0.62385	0.60897	0.52127	0.66068	0.90901	0.9493	0.97202	0.96904	0.96379	0.97387	0.95405	0.82468	0.83052	0.7625	0.8019	0.72661	0.57327	0.56363	0.52802	0.66672	0.58794	0.67721	0.55002	0.70207	0.78471	0.82385	0.91361	0.6724
5161674	5161.67	489.588	0.97306	0.96558	0.94138	0.91871	0.92249	0.70709	0.27035	0.85373	0.96421	0.96585	0.90506	0.92606	0.80802	0.75642	0.48629	0.62772	0.60845	0.53213	0.49896	0.93119	0.94215	0.95192	0.97216	0.95794	0.9671	0.96897	0.82016	0.82824	0.7462	0.72215	0.61278	0.679	0.51421	0.86024	0.57806	0.37905	0.61556	0.70947	0.73079	0.87348	0.76925	0.89094	0.56283
5166929	5166.93	489.585	0.97026	0.95974	0.93458	0.90704	0.90732	0.66701	0.51894	0.81876	0.96524	0.97315	0.90542	0.93152	0.80891	0.76873	0.43587	0.62956	0.57741	0.51674	0.63011	0.95078	0.96669	0.95367	0.97631	0.97261	0.96939	0.96278	0.82636	0.83088	0.69972	0.68202	0.56812	0.42782	0.60684	0.6967	0.4707	0.69464	0.60816	0.67075	0.79037	0.86579	0.81368	0.90135	0.61101
5172184	5172.18	489.58	0.95648	0.96267	0.86794	0.93508	0.88339	0.67989	0.61683	0.90139	0.98715	0.97253	0.90443	0.9275	0.81072	0.75708	0.45337	0.63009	0.56422	0.53031	0.75726	0.89708	0.95438	0.96094	0.97263	0.96894	0.97408	0.97262	0.82178	0.82293	0.73795	0.74569	0.65003	0.47095	0.42323	0.59465	0.49179	0.54045	0.74093	0.64754	0.76312	0.77109	0.84275	0.91422	0.80415
5177439	5177.44	489.58	0.96633	0.96483	0.92782	0.93156	0.88828	0.67051	0.6336	0.8249	0.96379	0.9835	0.90326	0.93212	0.80813	0.77844	0.41742	0.63031	0.59117	0.50514	0.73219	0.87883	0.94169	0.95481	0.97748	0.9589	0.97893	0.96731	0.81853	0.82703	0.74859	0.7313	0.5879	0.42585	0.44646	0.74983	0.61281	0.52183	0.63749	0.63848	0.83854	0.79911	0.81558	0.87571	0.52967
5182696	5182.7	489.58	0.95941	0.95887	0.88038	0.97814	0.84989	0.58583	0.49324	0.87954	0.92491	0.97455	0.90307	0.93529	0.80948	0.74578	0.37594	0.62855	0.61313	0.5304	0.76743	0.90542	0.94489	0.96353	0.97115	0.98454	0.98058	0.96042	0.82279	0.82256	0.72025	0.67876	0.83172	0.62941	0.48063	0.78275	0.6304	0.67886	0.70699	0.51542	0.74854	0.8166	0.85459	0.89402	0.61894
5187951	5187.95	489.56	0.95679	0.96269	0.94588	0.9404	0.84363	0.55838	0.68947	0.89744	0.96124	0.97709	0.90297	0.92896	0.80738	0.77427	0.41878	0.62628	0.56762	0.5191	0.57547	0.92037	0.95612	0.94957	0.96885	0.95719	0.96627	0.96292	0.82345	0.82471	0.77689	0.77244	0.49068	0.49556	0.5987	0.63654	0.76436	0.56624	0.7068	0.60214	0.82262	0.85169	0.84677	0.89034	0.68296
5193206	5193.21	489.57	0.97745	0.96686	0.9155	0.95249	0.90452	0.6882	0.47017	0.85862	0.9342	0.97112	0.90315	0.92863	0.81	0.76337	0.3873	0.62152	0.61004	0.569	0.55848	0.91421	0.96509	0.95526	0.96904	0.96486	0.96646	0.95971	0.83101	0.82487	0.78308	0.69846	0.62663	0.42672	0.74964	0.66788	0.59335	1	0.7848	0.61099	0.81347	0.76764	0.85725	0.87326	0.75635
5198457	5198.46	489.57	0.9798	0.96894	0.90668	0.97284	0.85861	0.76232	0.44787	0.87987	0.93813	0.97857	0.90103	0.92484	0.80738	0.75808	0.42052	0.62629	0.61051	0.50178	0.58172	0.91652	0.95481	0.95705	0.9716	0.96473	0.97558	0.96022	0.82994	0.82507	0.74215	0.75485	0.58822	0.56597	0.64205	0.74692	0.60285	0.51867	0.57357	0.67062	0.78703	0.81166	0.85927	0.89748	0.65124
5203714	5203.71	489.568	0.96824	0.97019	0.87295	0.96358	0.94428	0.58312	0.68127	0.83533	0.92921	0.97006	0.90386	0.93329	0.8135	0.76787	0.42201	0.62784	0.63313	0.51409	0.68228	0.92664	0.94093	0.95538	0.97718	0.98378	0.97953	0.96067	0.82283	0.82719	0.7446	0.74363	0.66656	0.57639	0.59072	0.69829	0.66474	0.57875	0.6657	0.71703	0.79567	0.72629	0.77736	0.89558	0.68176
5208972	5208.97	489.575	0.95177	0.97319	0.92002	0.92921	0.90575	0.80925	0.37951	0.85997	0.94438	0.97754	0.90625	0.93223	0.81037	0.74657	0.54612	0.62768	0.56016	0.52522	0.68358	0.92286	0.96298	0.9764	0.96845	0.98058	0.9685	0.97189	0.82502	0.82842	0.751	0.7014	0.60368	0.45524	0.62313	0.80741	0.6939	0.65373	0.72759	0.65482	0.76473	0.87778	0.82614	0.90363	0.75793
5214230	5214.23	489.57	0.97397	0.97458	0.87423	0.93295	0.90815	0.9075	0.57058	0.85493	0.94509	0.97267	0.90671	0.93093	0.81474	0.74764	0.42718	0.63255	0.56992	0.52668	0.76027	0.95904	0.97329	0.95545	0.97967	0.98199	0.97503	0.97328	0.82168	0.83084	0.71243	0.70631	0.57811	0.35576	0.81585	0.68615	0.58793	0.4882	0.54607	0.64834	0.7886	0.84151	0.87665	0.9139	0.63161
5219486	5219.49	489.57	0.95951	0.97982	0.94343	0.93598	0.88676	0.76756	0.40887	0.89809	0.93069	0.97386	0.90533	0.93365	0.81109	0.78238	0.39257	0.62636	0.59542	0.49531	0.73313	0.95234	0.94766	0.96221	0.97102	0.96795	0.97279	0.96754	0.81967	0.82938	0.72274	0.72938	0.64145	0.37156	0.6012	0.84174	0.54664	0.57219	0.79537	0.52466	0.77099	0.8105	0.75421	0.88291	0.75062
5224740	5224.74	489.58	0.98875	0.96731	0.95503	0.91475	0.86511	0.59029	0.85003	0.84662	0.94633	0.95427	0.9012	0.92684	0.80517	0.73638	0.35232	0.61981	0.54743	0.4863	0.7945	0.89755	0.96737	0.94408	0.96556	0.96845	0.96569	0.96048	0.81518	0.81964	0.74216	0.74732	0.69121	0.61471	0.49874	0.74845	0.63093	0.51247	0.80838	0.58281	0.81106	0.89437	0.83372	0.93047	0.63512
5229998	5230	489.575	0.9588	0.96411	0.89003	0.94401	0.90034	0.50124	0.52948	0.89789	0.9388	0.96899	0.90709	0.92961	0.80559	0.74756	0.41353	0.62431	0.52158	0.50498	0.61125	0.9491	0.96112	0.95551	0.96239	0.96486	0.96874	0.9512	0.82203	0.82084	0.76206	0.71046	0.67347	0.45159	0.61968	0.79551	0.73004	0.66802	0.70036	0.70682	0.74668	0.88202	1	0.94656	0.70012
5235253	5235.25	489.58	0.94638	0.97299	0.94756	0.92064	0.98909	0.58568	0.43879	0.82926	0.95242	0.96482	0.90026	0.92837	0.807	0.73968	0.35082	0.62556	0.58835	0.47889	0.69274	0.90143	0.95387	0.95389	0.95514	0.97279	0.97001	0.95786	0.81583	0.82084	0.73482	0.75695	0.62866	0.38749	0.45738	0.83165	0.74389	0.51323	0.63404	0.64058	0.70074	0.84614	0.7667	0.89798	0.59396
5240509	5240.51	489.57	0.96928	0.9736	0.92156	0.93744	0.86843	0.6684	0.51189	0.94198	0.95576	0.96899	0.90124	0.93172	0.81744	0.75888	0.43119	0.63031	0.54609	0.50433	0.60837	0.89523	0.9701	0.97237	0.9756	0.9572	0.97911	0.9721	0.82505	0.82333	0.75254	0.72915	0.52695	0.36726	0.79078	0.63096	0.72731	0.49933	0.6846	0.7361	0.8258	0.78074	0.74566	0.91468	0.70738
5245764	5245.76	489.58	0.97695	0.97622	0.88297	0.96881	0.96222	0.62738	0.76815	0.92304	0.96694	0.95991	0.89783	0.928	0.81008	0.73412	0.36543	0.62651	0.59065	0.5153	0.80962	0.93815	0.95836	0.95277	0.97445	0.97736	0.97286	0.96932	0.81967	0.82346	0.74945	0.69831	0.52018	0.52426	0.76687	0.6736	0.88298	0.55079	0.77281	0.61688	0.72857	0.87218	0.85548	0.87761	0.73384
5251019	5251.02	489.565	0.96534	0.97068	0.93095	0.9008	0.93817	0.60201	0.2181	0.83983	0.99476	0.96606	0.89476	0.92903	0.81217	0.7709	0.44936	0.62454	0.59493	0.51027	0.61339	0.90341	0.95863	0.95637	0.96729	0.96373	0.97361	0.9647	0.81696	0.82769	0.73024	0.69841	0.62598	0.40668	0.63063	0.7022	0.6054	0.63092	0.52573	0.87342	0.84713	0.81601	0.82258	0.89124	0.78963
5256273	5256.27	489.578	0.97852	0.96645	0.94075	0.91194	0.88299	0.7503	0.44287	0.83428	0.9565	0.9591	0.89633	0.92673	0.81109	0.74782	0.37969	0.6242	0.54703	0.46226	0.78492	0.92446	0.96121	0.97029	0.96157	0.97405	0.971	0.94619	0.82069	0.82866	0.7553	0.69684	0.53003	0.41955	0.55053	0.62847	0.82384	0.63984	0.71088	0.50769	0.70841	0.76408	0.78558	0.94914	0.67876
5261529	5261.53	489.579	0.96375	0.96877	0.88834	0.9634	0.93002	0.78712	0.59503	0.91375	0.97227	0.96229	0.90741	0.92379	0.80738	0.71828	0.36395	0.6243	0.57048	0.52336	0.75991	0.87964	0.95849	0.94249	0.96295	0.94942	0.9652	0.96313	0.82463	0.82407	0.71785	0.64774	0.53226	0.43071	0.53457	0.90238	0.49933	0.67859	0.79533	0.63884	0.74302	0.80033	0.85557	0.89698	0.63416
5266785	5266.78	489.58	0.98033	0.96773	0.89607	0.92357	0.91587	0.58165	0.69275	0.85953	0.95484	0.95847	0.89412	0.92563	0.81083	0.76666	0.407	0.63014	0.60725	0.56629	0.66269	0.93616	0.97351	0.95972	0.97219	0.94737	0.96754	0.9583	0.81881	0.82017	0.72003	0.62227	0.65043	0.53891	0.69508	0.58326	0.57262	0.55702	0.61254	0.75102	0.79573	0.77033	0.7341	0.86422	0.75573
5272043	5272.04	489.58	0.96385	0.96871	0.92572	0.90553	0.83954	0.71221	0.54042	0.81664	0.93251	0.96774	0.8946	0.92687	0.80865	0.76865	0.3994	0.63397	0.55604	0.5391	0.50564	0.90861	0.94556	0.94783	0.97009	0.9548	0.96361	0.96146	0.81073	0.81982	0.72252	0.78544	0.54123	0.52346	0.57955	0.69625	0.67579	0.47579	0.64791	0.57295	0.78043	0.89769	0.80459	0.90086	0.6944
5277299	5277.3	489.572	0.97283	0.97633	0.88621	0.93301	0.95843	0.78974	0.43332	0.89061	0.947	0.96699	0.89776	0.93168	0.81137	0.75244	0.35646	0.62646	0.58667	0.5087	0.56668	0.88439	0.96363	0.95086	0.97402	0.94789	0.96546	0.96682	0.81985	0.82874	0.74094	0.74186	0.53119	0.4284	0.62734	0.70567	0.76337	0.76498	0.66357	0.77554	0.80485	0.79157	0.89929	0.87613	0.82715
5282555	5282.56	489.59	0.96509	0.96822	0.95511	0.93389	0.91542	0.68394	0.41302	0.90131	0.92687	0.9668	0.89629	0.92153	0.8017	0.75484	0.3961	0.62431	0.60082	0.53347	0.57232	0.9279	0.95741	0.93644	0.96858	0.95884	0.97389	0.95909	0.81776	0.82752	0.74338	0.72893	0.57413	0.48887	0.63134	0.60882	0.59429	0.54238	0.75178	0.61452	0.68401	0.88919	0.9289	0.92435	0.54755
5287816	5287.82	489.577	0.96335	0.97897	0.93308	0.94262	0.87806	0.85915	0.45073	0.87729	0.92783	0.96068	0.9006	0.92946	0.81223	0.78597	0.34715	0.62359	0.56765	0.56253	0.54702	0.90966	0.97041	0.95171	0.96372	0.96252	0.97583	0.96277	0.81775	0.83069	0.72831	0.71642	0.60919	0.65424	0.64402	0.5958	0.64801	0.62453	0.66034	0.69709	0.79618	0.88954	0.80404	0.86467	0.58579
5293071	5293.07	489.57	0.97631	0.97683	0.91976	0.98017	0.85514	0.64821	0.52164	0.90715	0.95063	0.94959	0.89991	0.9276	0.80387	0.74049	0.34147	0.63221	0.5518	0.51331	0.69527	0.94247	0.94443	0.95375	0.96234	0.9566	0.96174	0.95394	0.82265	0.8208	0.7414	0.66996	0.55946	0.31244	0.51814	0.69084	0.52522	0.4737	0.65992	0.51939	0.74976	0.86982	0.81089	0.87656	0.87603
5298326	5298.33	489.57	0.97377	0.97551	0.95777	0.92949	0.89257	0.6409	0.44013	0.83482	0.94509	0.95903	0.90087	0.92045	0.80704	0.74507	0.37756	0.63202	0.58865	0.55183	0.69616	0.9067	0.93557	0.939	0.96006	0.97546	0.97003	0.96408	0.82196	0.82196	0.7474	0.72851	0.5609	0.46393	0.45527	0.79585	0.6921	0.82247	0.73027	0.50488	0.75974	0.87669	0.80686	0.90618	0.5981
5303581	5303.58	489.58	0.9732	0.96949	0.90993	0.92877	0.86284	0.59976	0.82562	0.91427	0.93041	0.94983	0.8953	0.92573	0.80764	0.75928	0.44774	0.63019	0.63499	0.56026	0.74414	0.89932	0.95074	0.92737	0.96098	0.95355	0.96225	0.95813	0.8106	0.81688	0.74917	0.76893	0.51458	0.42653	0.50718	0.57683	0.82132	0.41891	0.87364	0.50374	0.82049	0.79509	0.8026	0.88491	0.62375
5308836	5308.84	489.58	0.97263	0.98115	0.94122	0.95784	0.8615	0.63697	0.52895	0.86521	0.92545	0.96212	0.89328	0.92034	0.80351	0.77655	0.35984	0.63001	0.6209	0.52632	0.50451	0.87958	0.94721	0.94855	0.96286	0.96116	0.97444	0.96654	0.81435	0.82112	0.73785	0.68634	0.53476	0.51749	0.59508	0.89515	0.61664	0.6322	0.72546	0.66139	0.80003	0.78065	0.84095	0.91921	0.74778
5314092	5314.09	489.596	0.96906	0.9747	0.94646	0.95799	0.93993	0.68348	0.48536	0.82214	0.94595	0.97518	0.88912	0.92974	0.80622	0.74037	0.35639	0.6298	0.58622	0.51891	0.58342	0.91036	0.95339	0.95098	0.96454	0.95763	0.96724	0.95201	0.81614	0.82204	0.79824	0.60673	0.57532	0.47062	0.499	0.70953	0.71122	0.38868	0.65004	0.56413	0.7898	0.78886	0.87957	0.889	0.71256
5319347	5319.35	489.59	0.97263	0.97257	0.91558	0.92423	0.98308	0.87937	0.46386	0.82676	0.96072	0.95214	0.88887	0.91477	0.80502	0.74071	0.32855	0.62895	0.58364	0.49872	0.518	0.93274	0.96638	0.94855	0.9559	0.93692	0.95623	0.95551	0.81116	0.81587	0.75377	0.68199	0.54012	0.51595	0.70476	0.7557	0.59963	0.63829	0.589	0.51902	0.7271	0.73909	0.85828	0.8976	0.60277
5324604	5324.6	489.59	0.95825	0.96636	0.92376	0.91026	0.9181	0.50031	0.35691	0.88051	0.97092	0.95549	0.89371	0.9155	0.80262	0.72625	0.34831	0.62888	0.58884	0.53569	0.68889	0.87704	0.93004	0.93937	0.95607	0.94979	0.94929	0.94489	0.8195	0.81043	0.75674	0.68138	0.60358	0.3241	0.24073	0.51118	0.63141	0.65313	0.63844	0.54142	0.75119	0.77981	0.80641	0.89783	0.70264
5329862	5329.86	489.584	0.97879	0.97177	0.94889	0.92612	0.92958	0.54853	0.49291	0.86393	0.93389	0.96275	0.89121	0.91871	0.80668	0.72684	0.39649	0.62936	0.58678	0.58618	0.66049	0.89073	0.95752	0.96103	0.96349	0.96178	0.96049	0.94878	0.81009	0.82429	0.7413	0.78088	0.66116	0.48294	0.58268	0.64498	0.69162	0.71244	0.60496	0.67104	0.83258	0.87625	0.77518	0.85387	0.62673
5335119	5335.12	489.59	0.96083	0.96881	0.90526	0.98383	0.85304	0.54533	0.45554	0.93033	0.94419	0.96025	0.89775	0.92271	0.80563	0.76843	0.3963	0.62892	0.61155	0.50509	0.50578	0.90774	0.94631	0.9533	0.97118	0.94973	0.9665	0.9566	0.81682	0.81599	0.7568	0.72966	0.59742	0.31292	0.56188	0.56311	0.50534	0.47051	0.64529	0.49671	0.74958	0.82708	0.75365	0.8909	0.81737
5340373	5340.37	489.589	0.98412	0.97706	0.8874	0.95477	0.89105	0.54621	0.30838	0.81922	0.93755	0.96129	0.8863	0.92428	0.80536	0.71397	0.36979	0.62535	0.56184	0.47402	0.8037	0.94447	0.96274	0.94837	0.96348	0.97514	0.96939	0.95025	0.8161	0.82084	0.76983	0.80362	0.64638	0.38251	0.64444	0.63319	0.62217	0.45422	0.78465	0.56658	0.72703	0.82964	0.84682	0.88118	0.60064
5345630	5345.63	489.59	0.97188	0.96998	0.92495	0.91321	0.95	0.68035	0.47365	0.87023	0.92227	0.95225	0.89127	0.92176	0.79758	0.72933	0.36916	0.62289	0.60671	0.49585	0.60998	0.89634	0.93268	0.95872	0.95735	0.94697	0.95911	0.9509	0.81017	0.81665	0.75017	0.66247	0.67871	0.41442	0.51697	0.676	0.58389	0.87812	0.57287	0.61149	0.80076	0.7179	0.87782	0.8931	0.67353
5350888	5350.89	489.59	0.98155	0.97548	0.966	0.90483	0.84805	0.60485	0.58518	0.87863	0.93024	0.9596	0.89767	0.92165	0.80206	0.74935	0.33623	0.62657	0.53843	0.54658	0.67442	0.90126	0.94268	0.93866	0.95604	0.97551	0.96681	0.94368	0.81355	0.81605	0.72993	0.72723	0.57586	0.57347	0.68363	0.59481	0.85335	0.63721	0.78308	0.75075	0.79128	0.76714	0.77461	0.87933	0.59549
5356143	5356.14	489.59	0.98955	0.97348	0.91354	0.91954	0.84941	0.67273	0.64785	0.88714	0.93666	0.94838	0.88908	0.91312	0.80323	0.75116	0.34882	0.62271	0.6156	0.51993	0.62607	0.88982	0.95937	0.94093	0.95481	0.96144	0.9636	0.95718	0.81877	0.81402	0.70107	0.72476	0.61779	0.32285	0.5998	0.65604	0.62349	0.71397	0.7272	0.62028	0.76906	0.90577	0.85931	0.89358	0.60836
5361398	5361.4	489.581	0.99569	0.98391	0.8936	0.94828	0.91541	0.43912	0.36304	0.84868	0.92327	0.96108	0.89099	0.92277	0.8055	0.77539	0.36226	0.62334	0.56546	0.53185	0.72237	0.86948	0.94753	0.9407	0.95717	0.95914	0.95466	0.96688	0.81568	0.81638	0.7678	0.79831	0.46347	0.35531	0.67729	0.64905	0.705	0.50428	0.66872	0.54821	0.71383	0.79856	0.84926	0.84524	0.69735
5366654	5366.65	489.6	0.99532	0.98034	0.93974	0.90111	0.92615	0.70351	0.44325	0.85519	0.93154	0.93538	0.88395	0.91452	0.79461	0.71806	0.36307	0.61472	0.57242	0.52739	0.6718	0.88948	0.94633	0.92742	0.94975	0.95595	0.95789	0.94557	0.80853	0.80993	0.75347	0.70228	0.5989	0.42375	0.57187	0.58235	0.67452	0.52578	0.69318	0.57583	0.80333	0.81936	0.87103	0.92608	0.7984
5371910	5371.91	489.594	0.98813	0.97564	0.91786	0.95333	0.89827	0.67383	0.31811	0.85248	0.93916	0.9428	0.87951	0.91207	0.79525	0.75075	0.36975	0.61625	0.52696	0.48501	0.52461	0.84453	0.93031	0.96813	0.94838	0.95167	0.95255	0.94579	0.81032	0.81473	0.75398	0.69256	0.48419	0.63054	0.55475	0.70677	0.47906	0.37482	0.53962	0.54687	0.80923	0.76289	0.83877	0.88156	0.59837
5377167	5377.17	489.607	0.98154	0.98195	0.93144	0.92335	0.8626	0.70247	0.33957	0.92314	0.95498	0.95438	0.88844	0.91832	0.79722	0.70731	0.37058	0.62258	0.56608	0.52822	0.58536	0.91837	0.93856	0.95444	0.9585	0.95638	0.96482	0.95429	0.81599	0.8133	0.70903	0.73338	0.59234	0.47821	0.44253	0.752	0.71396	0.50098	0.70996	0.62664	0.81743	0.84367	0.84192	0.90304	0.7797
5382421	5382.42	489.59	0.98686	0.97682	0.92972	0.92942	0.86427	0.56802	0.80642	0.86349	0.94063	0.9526	0.88957	0.91632	0.79996	0.72861	0.34412	0.61824	0.62485	0.50059	0.66848	0.91702	0.95229	0.94105	0.96188	0.92783	0.95865	0.95563	0.80874	0.81771	0.73408	0.67649	0.52119	0.37588	0.89682	0.73011	0.57982	0.55339	0.69028	0.66075	0.85929	0.84851	0.8772	0.89915	0.67597
5387677	5387.68	489.592	0.98798	0.98839	0.93793	0.94893	0.89829	0.93388	0.8797	0.89014	0.94614	0.96064	0.89519	0.92144	0.80482	0.74692	0.39468	0.62115	0.59058	0.5209	0.675	0.92393	0.9352	0.93592	0.96297	0.96265	0.96544	0.97208	0.80632	0.81864	0.69207	0.63723	0.58872	0.33184	0.55183	0.50007	0.66468	0.57124	0.52915	0.65897	0.76779	0.80708	0.82627	0.91913	0.67762
5392933	5392.93	489.6	0.9791	0.98229	0.94348	0.94412	0.88674	0.66496	0.49151	0.85738	0.93393	0.96454	0.89144	0.91504	0.80544	0.73211	0.33359	0.61919	0.57634	0.49051	0.5988	0.94697	0.94312	0.9515	0.96537	0.94278	0.97378	0.95752	0.81875	0.8229	0.73528	0.77747	0.69761	0.37547	0.59329	0.57778	0.64865	0.57381	0.71446	0.54835	0.88221	0.85147	0.90376	0.9162	0.66438
5398190	5398.19	489.6	0.99808	0.98722	0.96312	0.94821	0.89798	0.61299	0.40192	0.84876	0.94562	0.96064	0.89974	0.92406	0.80061	0.74155	0.33474	0.61559	0.57247	0.48542	0.60768	0.91354	0.95249	0.94149	0.96147	0.96411	0.97174	0.9689	0.82207	0.8223	0.75804	0.72018	0.50765	0.38046	0.44686	0.74198	0.73611	0.54482	0.62027	0.4935	0.84631	0.90092	0.83545	0.90639	0.61881
5403445	5403.44	489.6	0.99362	0.97542	0.95064	0.92785	0.8279	0.60284	0.36333	0.83157	0.92142	0.95979	0.89389	0.9182	0.80172	0.71354	0.33691	0.6172	0.58102	0.52348	0.63598	0.87167	0.94957	0.95566	0.96436	0.95146	0.95986	0.96837	0.81179	0.81455	0.73587	0.65241	0.61097	0.40178	0.48907	0.50927	0.7782	0.54579	0.73556	0.57671	0.78192	0.83442	0.86845	0.91799	0.77112
5408700	5408.7	489.592	0.96775	0.96795	0.90014	0.9075	0.90807	0.6627	0.37178	0.84725	0.92623	0.96022	0.89201	0.9096	0.80234	0.7507	0.32845	0.61853	0.56564	0.4891	0.59109	0.90353	0.95225	0.94046	0.95777	0.95681	0.96437	0.95399	0.81419	0.81471	0.72949	0.67805	0.65733	0.33502	0.84828	0.61789	0.61877	0.63252	0.64287	0.63023	0.80785	0.84653	0.85777	0.91303	0.53266
5413955	5413.95	489.605	0.98176	1	0.89838	0.98757	0.91345	0.73162	0.37464	0.85281	0.94903	0.9788	0.88772	0.92547	0.81706	0.76208	0.40096	0.62272	0.56145	0.62897	0.55823	0.91391	0.96219	0.96082	0.96776	0.95659	0.96883	0.97359	0.81617	0.82713	0.70644	0.71794	0.74586	0.38203	0.46972	0.74766	0.74888	0.48631	0.61374	0.62916	0.80809	0.90974	0.82175	0.93252	0.78449
5419211	5419.21	489.607	0.97252	0.98309	0.95332	0.9063	0.88883	0.61393	0.44542	0.77956	0.9616	0.9684	0.8891	0.92273	0.80159	0.73461	0.39474	0.62377	0.59768	0.59747	0.64916	0.87771	0.94407	0.95737	0.96429	0.96988	0.96912	0.9701	0.8149	0.82553	0.76497	0.75443	0.58767	0.53777	0.76969	0.79626	0.49562	0.83647	0.69004	0.64317	0.75906	0.81346	0.87467	0.8981	0.65697
5424465	5424.47	489.61	0.9857	0.98504	0.93795	0.91324	0.89897	0.64719	0.6745	0.81596	0.94498	0.95078	0.89008	0.92132	0.79759	0.74151	0.36588	0.61147	0.60792	0.5801	0.49286	0.90572	0.9283	0.95353	0.95144	0.95766	0.96335	0.95863	0.80998	0.8195	0.76793	0.74709	0.73723	0.42094	0.69815	0.88467	0.53319	0.52687	0.67511	0.69173	0.76915	0.89151	0.80291	0.88782	0.7556
5429724	5429.72	489.607	0.97317	0.97486	0.9489	0.94624	0.89777	0.57487	0.41506	0.79482	0.94906	0.96215	0.88696	0.91758	0.79899	0.745	0.3717	0.61544	0.60356	0.52895	0.7378	0.88094	0.94694	0.94574	0.95772	0.94544	0.96978	0.95553	0.80883	0.8152	0.75491	0.7167	0.53349	0.41649	0.50264	0.61818	0.73257	0.4779	0.72279	0.59846	0.83377	0.75697	0.81779	0.91393	0.67366
5434979	5434.98	489.6	0.98839	0.98157	0.9305	0.9145	0.88826	0.62985	0.61836	0.8495	0.9397	0.95199	0.89585	0.92167	0.80481	0.74537	0.37136	0.62548	0.59566	0.55855	0.65463	0.9303	0.94202	0.94319	0.96139	0.94905	0.97159	0.96301	0.81358	0.82378	0.71218	0.73585	0.53676	0.42397	0.63028	0.54157	0.68273	0.61938	0.63802	0.51978	0.7729	0.77874	0.84418	0.9712	0.67004
5440237	5440.24	489.602	0.97383	0.97997	0.93477	0.95107	0.85182	0.65286	0.72741	0.90981	0.95323	0.96625	0.89487	0.92109	0.8062	0.75046	0.38083	0.61914	0.60117	0.50848	0.788	0.91446	0.95285	0.95866	0.96378	0.95444	0.97043	0.9676	0.81268	0.81711	0.7052	0.67384	0.60616	0.43768	0.60919	0.8513	0.46787	0.58896	0.72837	0.44497	0.78355	0.82991	0.80523	0.89611	0.8063
5445491	5445.49	489.6	0.98705	0.9847	0.95435	0.90706	0.89039	0.67235	0.69925	0.80879	0.95149	0.97145	0.88641	0.92274	0.80057	0.7667	0.303	0.62244	0.60964	0.52292	0.57334	0.91167	0.97646	0.94807	0.97094	0.95616	0.96461	0.96552	0.81415	0.82267	0.76603	0.76596	0.56569	0.27999	0.69023	0.62395	0.58597	0.46573	0.64833	0.83004	0.77527	0.91847	0.86758	0.95151	0.7017
5450746	5450.75	489.61	0.97366	0.98143	1	0.9543	0.88096	0.62943	0.34641	0.83709	0.92845	0.95357	0.88766	0.91898	0.79628	0.75579	0.33922	0.62411	0.57035	0.4935	0.72461	0.89931	0.94375	0.959	0.96157	0.96534	0.96271	0.9542	0.81273	0.82031	0.74393	0.71361	0.52114	0.39651	0.50869	0.73119	0.44063	0.56302	0.80246	0.51373	0.90182	0.85915	0.7457	0.88486	0.56302
5456004	5456	489.61	0.98919	0.97549	0.95564	0.94146	0.85649	0.59924	0.59304	0.89363	0.93056	0.96236	0.88991	0.92271	0.80127	0.7374	0.38154	0.62313	0.55261	0.53996	0.84344	0.93711	0.93057	0.9575	0.95828	0.96384	0.96683	0.96028	0.81639	0.81903	0.77785	0.73367	0.52062	0.42208	0.66015	0.85037	0.70563	0.55224	0.63454	0.67371	0.74126	0.84813	0.82478	0.96894	0.92278
5461258	5461.26	489.608	0.97236	0.97718	0.89044	0.93363	0.89339	0.67264	0.33162	0.8975	0.90246	0.94887	0.89101	0.9189	0.80067	0.74249	0.37176	0.62762	0.59974	0.54051	0.77582	0.94336	0.94307	0.95772	0.96387	0.96405	0.97267	0.96049	0.81821	0.81245	0.74016	0.72238	0.64263	0.77992	0.573	0.66695	0.63435	0.49427	0.71196	0.70238	0.78479	0.87331	0.82112	0.94885	0.78618
5466513	5466.51	489.61	0.97041	0.98257	0.92863	0.93667	0.8813	0.5739	0.45691	0.84062	0.97694	0.96407	0.88923	0.92279	0.80606	0.72873	0.38398	0.62203	0.63844	0.50053	0.53369	0.94454	0.96881	0.94971	0.96551	0.96212	0.96885	0.95857	0.81657	0.82297	0.69776	0.6948	1	0.27422	0.43814	0.62514	0.69342	0.44861	0.74665	0.51543	0.81222	0.87968	0.86317	0.92176	0.67489
5471769	5471.77	489.61	0.98176	0.97669	0.89971	0.91723	0.79943	0.84185	0.47822	0.81394	0.9668	0.95723	0.89285	0.91935	0.80062	0.74591	0.37855	0.62094	0.60218	0.52907	0.57681	0.90382	0.96625	0.93145	0.96015	0.97042	0.96511	0.96234	0.81166	0.82027	0.72778	0.74694	0.47949	0.42496	0.54461	0.75704	0.67627	0.6122	0.63888	0.53093	0.8118	0.86339	0.76671	0.90531	0.63368
5477026	5477.03	489.61	1	0.99086	0.93311	0.93982	0.89747	0.77513	0.59491	0.87795	0.9031	0.96043	0.89175	0.92112	0.80657	0.74614	0.37817	0.62743	0.55894	0.57316	0.66405	0.88939	0.95752	0.94404	0.96501	0.95209	0.96616	0.96902	0.81729	0.8246	0.73539	0.74586	0.76539	0.28441	0.61865	0.73631	0.79222	0.41869	0.70266	0.7489	0.84411	0.82439	0.88324	0.9286	0.76189
5482281	5482.28	489.61	0.99362	0.98576	0.98091	0.97407	0.85463	0.66328	0.49121	0.93103	0.9095	0.96667	0.89936	0.92684	0.80759	0.75799	0.35742	0.62483	0.59995	0.47581	0.52272	0.94667	0.95918	0.94953	0.96256	0.96815	0.9768	0.96457	0.82004	0.82541	0.7493	0.7585	0.51138	0.41977	0.91203	0.73642	0.63579	0.74668	0.78177	0.52668	0.88806	0.83671	0.82802	0.88152	0.76168
5487536	5487.54	489.611	0.98241	0.97881	0.94985	0.92524	0.85725	0.53612	0.33905	0.87978	0.97127	0.95445	0.89707	0.91424	0.8066	0.71449	0.3117	0.62027	0.61454	0.5835	0.58713	0.92279	0.93259	0.94425	0.96974	0.97106	0.97324	0.95543	0.81876	0.81407	0.72576	0.65672	0.6358	0.45358	0.47219	0.74272	0.62787	0.55133	0.67456	0.69136	0.88142	0.77474	0.82835	0.88817	0.68501
5492790	5492.79	489.62	0.98828	0.97779	0.92595	0.92614	0.89232	0.51651	0.5658	0.85196	0.94641	0.95938	0.89031	0.92285	0.80872	0.72519	0.36899	0.62439	0.6121	0.54895	0.56079	0.98902	0.96084	0.94509	0.97683	0.97395	0.96972	0.97268	0.82402	0.82299	0.74166	0.75337	0.41587	0.56117	0.83995	0.68685	0.60917	0.51216	0.73152	0.4943	0.77722	0.8521	0.84911	0.89506	0.75277
5498046	5498.05	489.62	0.99157	0.98544	0.89698	0.96415	0.86895	0.63273	0.57114	0.90849	0.93748	0.95916	0.88604	0.92364	0.80326	0.7472	0.29072	0.62539	0.58221	0.52549	0.59238	0.91668	0.94842	0.93608	0.96044	0.96891	0.97108	0.95708	0.81531	0.8163	0.73696	0.69124	0.52904	0.64936	0.42118	0.65648	0.69201	0.83467	0.66223	0.57952	0.86591	0.90095	0.813	0.89038	0.77048
5503303	5503.3	489.61	0.99429	0.98643	0.94697	0.93353	0.92266	0.5831	0.41942	0.82842	0.94596	0.95699	0.89084	0.92343	0.805	0.76838	0.36309	0.62307	0.60562	0.52395	0.62878	0.92025	0.94435	0.95017	0.96141	0.96045	0.97746	0.96142	0.81894	0.82053	0.78144	0.75	0.72279	0.45432	0.64318	0.696	0.51483	0.72277	0.85772	0.72891	0.92125	0.8358	0.90056	0.91339	0.76524
5508558	5508.56	489.62	0.9899	0.99071	0.90841	0.9575	0.87564	0.72096	0.87291	0.82858	0.913	0.96172	0.89204	0.92409	0.80452	0.75704	0.36597	0.62172	0.59516	0.55765	0.7518	0.91994	0.95765	0.95145	0.96631	0.96174	0.97311	0.96652	0.81343	0.81755	0.72228	0.69604	0.52096	0.29724	0.43878	0.48738	0.67974	0.4129	0.66253	0.63738	0.74776	0.89592	0.81738	0.9077	0.69743
5513815	5513.81	489.613	0.97736	0.97925	0.93327	0.93424	0.84115	0.79604	0.46807	0.81507	0.93586	0.9572	0.88831	0.92536	0.80127	0.75866	0.36392	0.6243	0.57234	0.54066	0.62412	0.93833	0.94307	0.94425	0.95442	0.96066	0.96072	0.95403	0.82077	0.80984	0.73656	0.74026	0.43852	0.66673	0.67657	0.73765	0.7091	0.50477	0.76564	0.59681	0.72288	0.85368	0.87402	0.8896	0.57996
5519071	5519.07	489.62	0.98396	0.97717	0.92273	0.94244	0.85695	0.60935	0.19285	0.90808	0.9359	0.95117	0.89001	0.921	0.80473	0.77418	0.35331	0.62158	0.62138	0.59176	0.62815	0.93343	0.9575	0.95124	0.96249	0.96152	0.96347	0.97771	0.8182	0.81601	0.71599	0.68589	0.47045	0.4334	0.45381	0.57897	0.86335	0.52917	0.64478	0.58138	0.80765	0.81561	0.82906	0.88085	0.69223
5524326	5524.33	489.62	0.9899	0.98775	0.93507	0.93885	0.82992	0.76598	0.82902	0.82292	0.93124	0.95483	0.88656	0.91544	0.80412	0.76694	0.35794	0.62391	0.65801	0.51859	0.58876	0.94466	0.94193	0.93303	0.96811	0.9701	0.96368	0.95891	0.81673	0.82163	0.73234	0.71931	0.85668	0.39957	0.86913	0.79754	0.71098	0.68585	0.71019	0.45089	0.80362	0.91591	0.82205	0.94348	0.70483
5529583	5529.58	489.62	0.98176	0.99406	0.90769	0.92848	0.88263	0.69804	0.48669	0.84154	0.92633	0.96151	0.89047	0.922	0.80448	0.7869	0.33049	0.61834	0.57866	0.56991	0.69998	0.91767	0.96206	0.95466	0.96776	0.96498	0.97639	0.9545	0.81285	0.82713	0.74212	0.71683	0.68958	0.34365	0.67695	0.83275	0.85816	0.58902	0.65846	0.65081	0.76788	0.77419	0.81092	0.90307	0.60237
5534840	5534.84	489.61	0.98595	0.98953	0.9497	0.96449	0.85066	0.7143	0.26817	0.83366	0.97369	0.96	0.8909	0.92633	0.80596	0.78071	0.40871	0.62284	0.59504	0.49586	0.7415	0.90413	0.93752	0.95931	0.97346	0.97184	0.97108	0.96444	0.81986	0.82311	0.76442	0.69297	0.7144	0.36773	0.86689	0.75265	0.64895	0.5312	0.64909	0.5974	0.73958	0.83559	0.84401	0.93538	0.57654
5540095	5540.1	489.62	0.98897	0.97821	0.95475	0.94107	0.9672	0.67616	0.53241	0.80813	0.93618	0.9553	0.89062	0.91792	0.80031	0.78147	0.3433	0.62082	0.58774	0.49106	0.56765	0.92725	0.93161	0.95119	0.95627	0.95532	0.96474	0.93738	0.81456	0.8229	0.77005	0.75068	0.54405	0.37824	0.65503	0.79205	0.63615	0.49884	0.59607	0.71938	0.79644	0.82761	0.86824	0.90196	0.65365
5545352	5545.35	489.609	0.9822	0.9769	0.9605	0.91096	0.87838	0.6851	0.38804	0.89542	0.92771	0.95979	0.89116	0.92511	0.80368	0.72836	0.33849	0.62592	0.60635	0.50725	0.66562	0.90538	0.9488	0.95566	0.96077	0.96815	0.97492	0.96457	0.82004	0.81862	0.73266	0.7526	0.48001	0.35181	0.44086	0.72144	0.73415	0.45742	0.73008	0.57161	0.88368	0.88661	0.86712	0.94067	0.77861
5550607	5550.61	489.61	0.97804	0.98012	0.95593	0.9542	0.90355	0.76697	0.53181	0.85837	0.94878	0.96258	0.8892	0.92177	0.80573	0.74249	0.35455	0.62327	0.57876	0.563	0.61139	0.92422	0.93984	0.93332	0.94953	0.97236	0.96142	0.96049	0.82314	0.81245	0.74622	0.78233	0.50708	0.55749	0.66711	0.57049	0.53093	0.65617	0.57731	0.5175	0.74946	0.91072	0.7276	0.90301	0.77915
5555864	5555.86	489.62	0.99502	0.98033	0.90705	0.92906	0.93615	0.81427	0.55137	0.89358	0.96252	0.96044	0.88769	0.91874	0.80226	0.77977	0.28752	0.62184	0.57012	0.54256	0.6178	0.91804	0.9627	0.92794	0.96366	0.96676	0.97266	0.97	0.8184	0.82659	0.71335	0.70878	0.49303	0.24822	0.43878	0.80707	0.55503	0.42394	0.62399	0.57297	0.80967	0.84426	0.88956	0.93289	0.79759
5561119	5561.12	489.6	0.97915	0.98435	0.88466	0.96777	0.89291	0.7636	0.35038	0.8162	0.95125	0.9615	0.8959	0.92775	0.81245	0.74882	0.31035	0.63226	0.62998	0.46372	0.52191	0.91002	0.96029	0.94111	0.97543	0.99265	0.97747	0.97484	0.81113	0.82616	0.75169	0.73088	0.69907	0.46207	0.68738	0.73329	0.85575	0.78304	0.73466	0.78362	0.78634	0.82973	0.82461	0.89677	0.70515
5566374	5566.37	489.61	0.97337	0.97726	0.92181	0.93758	0.93695	0.81699	0.549	0.8937	0.98276	0.96045	0.89442	0.92882	0.80723	0.75463	0.35617	0.62599	0.54714	0.56323	0.63108	0.86739	0.94381	0.94819	0.96234	0.97295	0.97349	0.9598	0.82434	0.82854	0.75187	0.75892	0.67394	0.38702	0.57416	0.81404	0.6468	0.68141	0.65106	0.51726	0.7964	0.86368	0.87183	0.94678	0.74983
5571631	5571.63	489.592	0.98133	0.97839	0.89768	0.9464	0.86053	0.64967	0.46181	0.86852	0.9578	0.95394	0.89327	0.9269	0.8065	0.70877	0.36343	0.62607	0.5905	0.4793	0.5708	0.92515	0.94575	0.94508	0.95392	0.96161	0.97765	0.95665	0.80875	0.81787	0.77768	0.65654	0.68413	0.49797	0.49593	0.58553	0.64072	0.54059	0.59673	0.69102	0.79688	0.88396	0.82003	0.9244	0.71562
5576885	5576.89	489.6	0.98774	0.97658	0.91434	0.94574	0.94242	0.83915	0.71386	0.91207	0.96026	0.95607	0.90671	0.92582	0.81101	0.72937	0.35725	0.62307	0.60369	0.60438	0.69032	0.93206	0.95134	0.95247	0.97558	0.98134	0.97663	0.96315	0.82894	0.82715	0.74318	0.77461	0.5625	0.45449	0.70576	0.56751	0.47543	0.58829	0.68588	0.56087	0.7764	0.78006	0.84788	0.89285	0.67505
5582141	5582.14	489.61	0.97836	0.98279	0.94632	0.90935	0.92047	0.82262	0.42686	0.84976	0.94561	0.959	0.88994	0.91999	0.8033	0.76716	0.33695	0.6217	0.59251	0.54888	0.69488	0.91486	0.96659	0.94876	0.96307	0.95328	0.97829	0.9741	0.81932	0.82524	0.75964	0.72974	0.57948	0.47077	0.45843	0.79387	0.66756	0.63556	0.67123	0.56495	0.78318	0.87916	0.78397	0.91258	0.70409
5587397	5587.4	489.6	0.96885	0.98161	0.90593	0.89162	0.91539	0.81096	0.54786	0.81902	0.92986	0.96502	0.89947	0.92843	0.80982	0.76877	0.31991	0.62861	0.59128	0.5513	0.5539	0.93149	0.97206	0.96849	0.9678	0.96547	0.96884	0.97377	0.83187	0.82841	0.77422	0.74721	0.68586	0.86134	0.6016	0.78339	0.52225	0.66814	0.58864	0.79044	0.74215	0.82367	0.89527	0.94359	0.61525
5592654	5592.65	489.61	0.97231	0.97405	0.92583	0.91226	0.90837	0.6777	0.53445	0.85181	0.94643	0.96088	0.89516	0.91907	0.80433	0.75341	0.3355	0.62273	0.57521	0.52042	0.724	0.90807	0.96458	0.92587	0.95862	0.974	0.97218	0.95537	0.8223	0.82592	0.74898	0.66543	0.64313	0.44873	0.53116	0.74109	0.55853	0.56043	0.70045	0.72075	0.87708	0.86331	0.86921	0.91735	0.63274
5597912	5597.91	489.6	0.98514	0.96885	0.90419	0.93505	0.99546	0.57248	0.78405	0.90459	0.94349	0.95614	0.89339	0.92967	0.80813	0.75486	0.31894	0.62393	0.5602	0.50123	0.64236	0.93043	0.95705	0.9394	0.96047	0.97588	0.97225	0.97905	0.81915	0.81971	0.70653	0.69075	0.93706	0.36774	0.48314	0.74501	0.82463	0.55112	0.75923	0.51582	0.79516	0.92166	0.8099	0.97554	0.75183
5603168	5603.17	489.6	0.96768	0.98479	0.94717	0.95067	0.89691	0.7865	0.35531	0.80216	0.95503	0.97158	0.89244	0.91766	0.80989	0.72569	0.33776	0.62953	0.61659	0.50014	0.57358	0.92211	0.93728	0.96772	0.95772	0.97484	0.96941	0.95983	0.81511	0.82663	0.71809	0.73306	0.51923	0.41375	0.96884	0.64426	0.67836	0.71389	0.63111	0.66581	0.86109	0.87151	0.76576	0.97392	0.64315
5608426	5608.43	489.61	0.98976	0.97651	0.88846	0.94758	0.86658	0.56341	0.2912	0.88639	0.94394	0.96191	0.89874	0.92612	0.81006	0.72584	0.36599	0.62653	0.58452	0.5257	0.69981	0.92215	0.95623	0.95033	0.97171	0.95906	0.96421	0.97094	0.8216	0.82681	0.76914	0.72492	0.80344	0.50948	0.56019	0.81169	0.63432	0.60409	0.61929	0.67795	0.81576	0.82022	0.87018	0.89695	0.69917
5613679	5613.68	489.6	0.97738	0.97247	0.94376	0.9628	0.92984	0.62389	0.2569	0.83633	0.94357	0.9617	0.89243	0.92181	0.80921	0.7724	0.3228	0.62628	0.60033	0.49645	0.82604	0.8839	0.94021	0.94949	0.96489	0.95233	0.96281	0.96051	0.81897	0.82488	0.7606	0.73163	0.74524	0.75835	0.72334	0.67024	0.85778	0.50007	0.67139	0.5635	0.73035	0.8958	0.82146	0.91659	0.83982
5618937	5618.94	489.595	0.98512	0.97475	0.91584	0.95072	0.89793	0.6527	0.4675	0.82094	0.94649	0.97707	0.89539	0.9322	0.81223	0.7648	0.35527	0.62671	0.5931	0.53199	0.56539	0.92625	0.96108	0.95171	0.97401	0.95456	0.97942	0.95915	0.82404	0.83199	0.76173	0.7075	0.66282	0.52041	0.95269	0.71544	0.73129	0.48584	1	0.57917	0.86606	0.79988	0.78064	0.90305	0.73165
5624193	5624.19	489.61	0.96498	0.96967	0.94462	0.91975	0.9158	0.57265	0.50372	0.89416	0.94098	0.9548	0.89376	0.92824	0.80747	0.76685	0.3448	0.63002	0.59854	0.4752	0.57182	0.91433	0.95195	0.95424	0.97325	0.96125	0.97367	0.97154	0.82088	0.83049	0.73319	0.64812	0.71988	0.55054	0.51728	0.61268	0.53674	0.5268	0.79238	0.55879	0.77646	0.94042	0.84185	0.89303	0.67156
5629449	5629.45	489.61	0.97991	0.96705	0.93757	0.97813	0.99497	0.65138	0.47155	0.89399	0.9349	0.96332	0.89865	0.92598	0.80423	0.71234	0.35076	0.62716	0.57941	0.51713	0.84998	0.89497	0.95074	0.94148	0.97371	0.98364	0.97599	0.95241	0.81984	0.82176	0.74905	0.71942	0.7029	0.47921	0.83876	0.76435	0.81879	0.76988	0.86637	0.53538	0.78277	0.80761	0.83785	0.9187	0.7191
5634705	5634.7	489.6	0.95495	0.97193	0.92557	0.94702	0.8825	0.65005	0.64865	0.87054	0.93807	0.97281	0.89287	0.91942	0.80577	0.75851	0.32091	0.628	0.58514	0.50549	0.74052	0.9191	0.96574	0.94962	0.96009	0.94092	0.97073	0.95615	0.82312	0.81882	0.76297	0.66717	0.5462	0.3985	0.73877	0.64944	0.8545	0.50238	0.60402	0.5092	0.7132	0.81649	0.82355	0.92966	0.72495
5639960	5639.96	489.605	0.97283	0.97773	0.93088	0.95457	0.89422	0.662	0.60742	0.86619	0.94424	0.96373	0.89603	0.92624	0.81026	0.71973	0.33268	0.62336	0.55865	0.5228	0.69696	0.90518	0.95437	0.95086	0.9655	0.96369	0.97971	0.97761	0.82453	0.8236	0.74198	0.72157	0.56405	0.48971	0.56443	0.55499	0.62842	0.64658	0.64313	0.57828	0.83765	0.93889	0.94788	0.95949	0.6568
5645215	5645.22	489.607	0.97411	0.97779	0.92383	0.97129	0.90909	0.7923	0.42045	0.83365	0.97006	0.97264	0.89655	0.9283	0.81422	0.77254	0.39485	0.62895	0.59154	0.51868	0.60463	0.93123	0.95034	0.9584	0.9733	0.9675	0.97735	0.98422	0.82261	0.82653	0.75216	0.75175	0.76884	0.53206	0.50515	0.83478	0.68262	0.70484	0.70813	0.72936	0.80629	0.79295	0.83402	0.9353	0.62847
[truncated: 927 more rows]

## Sheet: Fig3a selectivity
	pOH=0.0		pOH=0.01		pOH=0.05		pOH=0.1
C(C3H8)	S(C3H6)	S(cC3H6O)	S(C3H6)	S(cC3H6O)	S(C3H6)	S(cC3H6O)	S(C3H6)	S(cC3H6O)
[truncated: 96 more rows]

## Sheet: Fig3b conversion
Time / s	C(C3H8) pOH=0.0	Time / s	C(C3H8) pOH=0.01	Time / s	C(C3H8) pOH=0.05	Time / s	C(C3H8) pOH=0.1
[truncated: 96 more rows]

[truncated: 8 more sheets: SFig1 Sproducts vs feed, SFig2 Arrhenius plot, SFig3 long term, SFig4 C3H8conc on rates, SFig5, SFig6 TPoxidation of C3H8 - hBN, SFig7 TPoxidation of C3H8 -SiO2, SFig8 TPoxidation of C3H8 empty]
